# Supplementary material for: Protein Lactylation and Metabolic Regulation of the Zoonotic Parasite Toxoplasma gondii
Source: Genomics Proteomics Bioinformatics. 2022 Oct 7;21(6):1163–81. doi: 10.1016/j.gpb.2022.09.010 (PMC11082259; doi:10.1016/j.gpb.2022.09.010)
Supplement: Supplementary Table S1 — Mass spectrometric identification of lysine lactylation [file mmc24.xlsx]

## Sheet: 1
Table S1 Mass spectrometric identification of lysine lactylation（Rep 1）
Note: MS, mass spectrometry; PEP, posterior error probability.
Protein accession	Position	Amino acid	Localization probability	PEP	Score	Modified sequence	Charge	Mass error (ppm)	MS/MS count
TGME49_201380-t26_1-p1	404	K	1	1.22542e-14	157.68	YTSK(1)SEASITR	2	-0.073424	1
TGME49_201400-t26_1-p1	460	K	1	0.000468611	82.069	K(1)LVQDAEMAGIMK	2	2.415	2
TGME49_201400-t26_1-p1	110	K	1	0.0302955	49.448	AVAPPK(1)GLSSR	2	-0.14257	1
TGME49_201680-t26_1-p1	860	K	1	0.00881825	107.57	K(1)YLEQLEK	2	0.72214	1
TGME49_201680-t26_1-p1	885	K	1	8.88599e-14	123.35	LAEQAEK(1)QR	2	-0.021647	1
TGME49_201680-t26_1-p1	686	K	1	0.0221305	65.278	ASSNILIK(1)GK	2	0.49937	1
TGME49_201780-t26_1-p1	630	K	1	0.00874907	67.997	NK(1)PCDLPTFETK	2	-1.3038	1
TGME49_202390-t26_1-p1	408	K	1	0.000966859	73.877	EIVAPAPK(1)GMPEK	2	1.8183	1
TGME49_202530-t26_1-p1	254	K	1	5.30625e-12	96.379	REEAAPSVAEVAEAPVSK(1)K	3	-0.6989	1
TGME49_202530-t26_1-p1	369	K	1	0.0332873	72.23	GNTK(1)DMIK	2	-0.48404	1
TGME49_202630-t26_1-p1	870	K	1	0.00824971	111.06	SK(1)VGVEQR	2	-0.26764	1
TGME49_202630-t26_1-p1	638	K	1	0.0199198	111.04	AETVK(1)VR	2	0.53579	1
TGME49_202630-t26_1-p1	396	K	1	0.00069327	135.87	LGAEK(1)YR	2	0.014111	1
TGME49_202630-t26_1-p1	1172	K	1	0.00294161	94.465	K(1)PASGPVACK	2	-0.38932	1
TGME49_202680-t26_1-p1	342	K	1	0.000153744	90.759	AFVDYNAIPPSK(1)R	2	0.89418	6
TGME49_202680-t26_1-p1	78	K	1	0.000979601	100.92	VPFVK(1)EDMEK	2	-1.442	2
TGME49_202720-t26_1-p1	727	K	1	7.1633e-09	88.283	AASPSTLPEGASLETAK(1)R	2	0.47458	1
TGME49_202810-t26_1-p1	99	K	1	0.017503	77.192	LSPTATK(1)EK	2	0.24544	1
TGME49_202890-t26_1-p1	195	K	1	0.00289846	69.92	TESDSK(1)TVLTTGR	2	2.0448	1
TGME49_202960-t26_1-p1	270	K	1	0.00169945	92.247	SASALVAK(1)VTK	2	0.20209	2
TGME49_202960-t26_1-p1	262	K	1	4.15661e-12	95.622	LPQAEAEEGGVEK(1)SASALVAK	2	0.81511	1
TGME49_202980-t26_1-p1	772	K	1	8.1648e-05	58.712	LTSSSSQEFDGK(1)CLPQFLHK	3	0.083425	1
TGME49_203020-t26_1-p1	450	K	1	0.0301177	57.708	TK(1)ARADEAK	2	4.4782	1
TGME49_203220-t26_1-p1	838	K	1	5.03664e-24	108.96	NAQGGDSSSLTSGTSSSAHAPAK(1)R	3	0.29101	1
TGME49_203370-t26_1-p1	607	K	1	0.0139703	45.876	AK(1)GLPGAAAGAAPGGER	2	0.64665	1
TGME49_203480-t26_1-p1	271	K	1	9.07822e-06	61.959	AGGGEPAAAFVK(1)SPAFEGALR	3	0.28033	1
TGME49_203750-t26_1-p1	37	K	1	0.0122584	57.288	SK(1)GAPGEAQGLALK	2	1.6184	1
TGME49_203810-t26_1-p1	77	K	1	4.4129e-11	153.95	TSK(1)MINTINTK	2	-0.059662	1
TGME49_203810-t26_1-p1	490	K	1	1.37274e-18	162.22	LTTETQSAEK(1)VAK	2	-0.060313	1
TGME49_203940-t26_1-p1	671	K	1	0.00829699	109.71	ILDVLSK(1)R	2	0.059134	1
TGME49_203980-t26_1-p1	1311	K	1	0.00134311	68.168	GAVPASQGPTAK(1)NAK	2	0.30443	1
TGME49_204120-t26_1-p1	56	K	1	0.00553393	79.492	K(1)LQADAGLISK	2	-1.3467	1
TGME49_204160-t26_1-p1	1332	K	1	0.00106984	94.465	LQK(1)LQSQVNPK	2	-2.0154	1
TGME49_204400-t26_1-p1	71	K	1	3.54743e-09	121.45	IAGWK(1)TQTSTEEVGR	2	-0.8677	4
TGME49_204400-t26_1-p1	511	K	1	0.00190521	71.879	GYLDPLDPK(1)EISR	2	-0.030874	1
TGME49_204410-t26_1-p1	656	K	1	4.53776e-07	80.389	HVSCPQAASPAPSK(1)VSSK	3	-0.087545	1
TGME49_204550-t26_1-p1	795	K	1	4.31385e-18	117.84	SDFGEPLQDHLSTGCK(1)DSK	3	-2.487	1
TGME49_204550-t26_1-p1	184	K	1	1.28035e-34	163.91	HTATSTEDCTGSASTLK(1)CR	3	0.46403	2
TGME49_205010-t26_1-p1	281	K	1	0.0115089	76.282	TGLGAAPGK(1)K	2	-0.60333	1
TGME49_205130-t26_1-p1	4397	K	1	2.51319e-18	159.12	K(1)VSANDALETVER	2	-0.95896	2
TGME49_205180-t26_1-p1	82	K	1	0.0036883	114.28	ELIK(1)QYNPK	2	0.452	1
TGME49_205220-t26_1-p1	1043	K	1	0.00557771	79.659	STSSLPQK(1)GGR	2	-0.79484	1
TGME49_205240-t26_1-p1	781	K	1	0.0128189	76.478	TPGAACK(1)R	2	-0.029969	1
TGME49_205380-t26_1-p1	92	K	1	0.00874129	42.068	K(1)QTTSEDIGGLASVANK	3	0.1055	1
TGME49_205380-t26_1-p1	246	K	1	0.0328672	41.164	IYAINGGK(1)VNK	2	-1.1694	1
TGME49_205470-t26_1-p1	533	K	1	0.00614756	71.176	YVPGEK(1)TDLYIK	2	1.25	2
TGME49_205470-t26_1-p1	373	K	1	2.90323e-20	172.27	WTK(1)TQSENTR	2	1.1048	1
TGME49_205470-t26_1-p1	520	K	1	1.2706e-09	140.91	VFSGTVATGQK(1)VR	2	0.62706	1
TGME49_205470-t26_1-p1	408	K	1	0.000839357	76.01	YTK(1)MLGSLGIELK	2	0.24382	1
TGME49_205470-t26_1-p1	427	K	1	0.018586	76.064	DLTGK(1)ALLK	2	0.15228	1
TGME49_205470-t26_1-p1	137	K	1	0.00186304	103.55	EIMGNPK(1)NIR	2	1.3674	1
TGME49_205470-t26_1-p1	688	K	1	0.00174811	44.391	ETVSAPSHMTCLSK(1)SPNK	3	-0.19342	1
TGME49_205470-t26_1-p1	501	K	1	3.42251e-08	151.97	MVPTSDK(1)GR	2	-0.31019	1
TGME49_205470-t26_1-p1	737	K	1	0.00252786	96.342	FDFDK(1)NAALK	2	0.034827	2
TGME49_205470-t26_1-p1	939	K	1	0.00116918	68.972	NLK(1)PEIPPFENYYDK	2	0.38469	1
TGME49_205470-t26_1-p1	924	K	1	0.00171751	69.342	GSK(1)MEELVHNIR	3	0.58882	1
TGME49_205470-t26_1-p1	539	K	1	0.00831662	81.017	TDLYIK(1)SIQR	2	0.39088	1
TGME49_205510-t26_1-p1	464	K	1	0.00187127	71.879	SYDASTDVVQEK(1)K	2	0.89251	1
TGME49_205550-t26_1-p1	504	K	1	0.000320596	72.898	SLSK(1)SASSFAPVGGK	2	-1.9972	1
TGME49_205680-t26_1-p1	777	K	1	2.65134e-13	118.31	LPGSEVGATSTVHSSK(1)R	3	0.84169	1
TGME49_205700-t26_1-p1	323	K	1	0.000687423	59.728	VVAGQEVVK(1)MMEAEGR	3	-1.196	1
TGME49_205700-t26_1-p1	220	K	1	0.00352515	85.813	ALCTGEK(1)GTGR	2	-1.64	1
TGME49_205710-t26_1-p1	138	K	0.999981	0.00329655	48.907	AQKPEEELDPTQYFEK(1)R	3	-0.49563	1
TGME49_205710-t26_1-p1	125	K	1	5.20612e-07	85.493	AQK(1)PEEELDPTQYFEK	3	-0.56719	2
TGME49_206470-t26_1-p1	276	K	1	0.00654787	89.698	EMEK(1)TGIK	2	0.64699	2
TGME49_206470-t26_1-p1	514	K	1	0.000297794	80.312	EACMACYDK(1)PIHMA	2	0.10115	1
TGME49_206470-t26_1-p1	455	K	1	0.0197532	74.849	VLAHK(1)DSDK	2	0.055194	1
TGME49_206470-t26_1-p1	420	K	1	9.69734e-38	185.95	TEEELK(1)ANGVSYNK	2	0.080993	1
TGME49_206470-t26_1-p1	176	K	1	3.43173e-20	145.04	LTDSNSVEVTPNGK(1)SEK	3	0.034524	2
TGME49_206590-t26_1-p1	165	K	1	7.12621e-15	146.67	GAGLFSSTSTQK(1)SK	2	0.61118	1
TGME49_206590-t26_1-p1	729	K	1	6.61043e-15	147.1	K(1)TVNAAAVASPETR	2	-0.074604	1
TGME49_207170-t26_1-p1	65	K	1	5.82018e-10	79.69	ANVAAGTGK(1)LEGSLLPPPHIPGIR	3	-0.055485	1
TGME49_207440-t26_1-p1	177	K	1	0.0249021	68.915	K(1)VVVGPK	2	-0.28852	1
TGME49_207440-t26_1-p1	282	K	1	0.00255584	96.229	GEK(1)AWISLPK	2	0.55908	1
TGME49_207620-t26_1-p1	107	K	1	0.0111473	102.51	VAACAEK(1)R	2	-0.62841	1
TGME49_207620-t26_1-p1	377	K	1	1.27763e-06	143.85	K(1)FNSDPR	2	0.38394	1
TGME49_207640-t26_1-p1	1009	K	1	0.00969627	106.04	VPVK(1)TPVR	2	-1.0422	1
TGME49_207760-t26_1-p1	1016	K	1	0.00495455	51.009	YHPDLNPDPSAK(1)QK	3	-0.34838	1
TGME49_207760-t26_1-p1	1004	K	1	3.13997e-05	95.981	K(1)YHPDLNPDPSAK	2	0.36244	2
TGME49_207760-t26_1-p1	1468	K	1	2.25246e-05	95.195	K(1)ADAAGAGVGMDR	2	-0.28827	2
TGME49_207760-t26_1-p1	977	K	1	0.00191337	85.536	GK(1)DPYEVLGCSR	2	-2.7886	1
TGME49_208200-t26_1-p1	352	K	1	4.21594e-29	122.35	GPAGLSLSPGVQGPAVSGSK(1)GGGR	3	0.14562	1
TGME49_208440-t26_1-p1	197	K	1	2.69679e-56	190.55	NPLLQDAAPTK(1)TGSTSAK	3	-0.70435	2
TGME49_208530-t26_1-p1	283	K	1	0.0241597	101.28	GK(1)DIIER	2	0.056314	1
TGME49_208590-t26_1-p1	66	K	1	0.00043951	64.5	TLEK(1)AGVLPAGLSAVLSK	2	2.4977	1
TGME49_208790-t26_1-p1	161	K	1	8.74368e-05	103.43	TTK(1)QVEGGGGLK	2	-1.0079	1
TGME49_208990-t26_1-p1	415	K	1	0.0152957	75.761	K(1)MDELLR	2	1.0139	1
TGME49_209030-t26_1-p1	327	K	1	9.61095e-07	112.44	ELTSLAPSTMK(1)IK	2	0.53772	1
TGME49_209030-t26_1-p1	40	K	1	4.47207e-19	164.64	PK(1)NPGIMVGMEEK	2	-0.56246	7
TGME49_209030-t26_1-p1	114	K	1	1.50915e-13	96.562	VAPEEHPVLLTEAPLNPK(1)ANR	3	1.0583	2
TGME49_209030-t26_1-p1	51	K	1	8.49329e-10	82.635	NPGIMVGMEEK(1)DCYVGDEAQSK	3	-0.47483	1
TGME49_209030-t26_1-p1	329	K	1	0.0236715	67.704	IK(1)VVAPPER	2	-0.16422	2
TGME49_209030-t26_1-p1	316	K	1	3.1109e-07	107.74	LTK(1)ELTSLAPSTMK	2	0.38522	1
TGME49_209100-t26_1-p1	312	K	1	0.0141031	96.034	K(1)IENAQLK	2	0.48998	1
TGME49_209108-t26_1-p1	96	K	1	9.5509e-18	90.694	GAQGGAQK(1)LGTPGPTHPTQSPVSGSR	3	-0.14131	1
TGME49_209140-t26_1-p1	59	K	1	1.67613e-13	90.475	EK(1)LAALSSSGLPSHQSLADGER	3	0.1525	1
TGME49_209210-t26_1-p1	1154	K	1	6.54155e-09	78.191	GGAGEVVGK(1)NGGGLYGR	2	-0.025457	1
TGME49_209210-t26_1-p1	334	K	1	0.00505834	85.807	GAAAQTAAK(1)R	2	-0.60343	1
TGME49_209420-t26_1-p1	175	K	1	0.00283124	121.5	K(1)ATPTQAAK	2	-0.78008	1
TGME49_209500-t26_1-p1	1900	K	1	2.9889e-05	117.03	PVK(1)GAICDNQLK	2	0.83112	1
TGME49_209500-t26_1-p1	85	K	1	3.54352e-19	98.3	FSSK(1)SPSLSPVDSHGAPPSSSLR	3	0.39983	1
TGME49_209500-t26_1-p1	2600	K	1	0.00912466	125.25	LCK(1)GSDR	2	-0.48351	1
TGME49_209500-t26_1-p1	1770	K	1	0.00515201	80.688	TAATVAVK(1)K	2	-0.81406	1
TGME49_209500-t26_1-p1	1216	K	1	2.19321e-16	96.708	GASSGASSATTK(1)QGNSSTEAAVSR	3	-0.061	1
TGME49_209500-t26_1-p1	1909	K	1	2.49016e-07	133.32	GAICDNQLK(1)QSK	2	0.72642	1
TGME49_209600-t26_1-p1	169	K	1	0.0014216	109.66	VLPDTENVK(1)K	2	-0.087487	1
TGME49_209600-t26_1-p1	160	K	1	0.0035045	85.885	YK(1)VLPDTENVK	2	1.716	1
TGME49_209870-t26_1-p1	616	K	1	0.025198	70.399	NK(1)DLAVDFR	2	1.4451	1
TGME49_209910-t26_1-p1	19	K	1	0.000847473	128.86	TAGK(1)SLGPR	2	-0.033927	2
TGME49_209910-t26_1-p1	9	K	1	4.31803e-39	199.4	GPAQK(1)SQAAK	2	-0.53353	2
TGME49_209910-t26_1-p1	105	K	1	6.86148e-10	101.9	LLLPGELSK(1)HAVSEGTK	3	0.66344	1
TGME49_209950-t26_1-p1	189	K	1	0.027358	68.657	ALSTAFK(1)DK	2	-0.62742	1
TGME49_210245-t26_1-p1	1239	K	1	0.0147798	59.153	TVQQLEK(1)TR	2	0.8604	1
TGME49_210245-t26_1-p1	245	K	1	0.0190416	55.441	K(1)QQMQPR	2	-2.4566	1
TGME49_210690-t26_1-p1	237	K	1	0.000855717	75.736	AQAAAAPK(1)PAEVK	2	0.3029	1
TGME49_210690-t26_1-p1	229	K	1	0.0108187	83.948	K(1)AQAAAAPK	2	0.45538	1
TGME49_210690-t26_1-p1	242	K	1	0.00718128	118.33	PAEVK(1)VVK	2	0.039193	1
TGME49_210750-t26_1-p1	776	K	1	0.000131853	53.327	HTDAELLTSDATSK(1)QEAHPK	4	0.069891	1
TGME49_210750-t26_1-p1	759	K	1	0.000296214	102.52	GGFSPSVK(1)ACR	2	0.76425	1
TGME49_210750-t26_1-p1	815	K	1	0.0024693	70.685	LVDSFIHPK(1)TK	3	1.2752	1
TGME49_210800-t26_1-p1	195	K	1	5.41506e-05	141.52	K(1)AIAEQQK	2	0.69637	1
TGME49_210840-t26_1-p1	494	K	1	5.55622e-19	102.45	K(1)ADVDISTLDPEELKIEEPAER	3	1.3066	2
TGME49_210840-t26_1-p1	51	K	1	0.00522833	80.69	SK(1)EELGVQSPK	2	-0.75843	2
TGME49_210980-t26_1-p1	517	K	1	0.00310904	73.435	AK(1)SHLVEAPR	3	0.17139	1
TGME49_210990-t26_1-p1	275	K	1	0.013587	44.863	APAK(1)ANEQRK	2	-1.4011	1
TGME49_211030-t26_1-p1	148	K	1	0.00010814	121.68	LTTADEK(1)FVTK	2	1.0015	2
TGME49_211090-t26_1-p1	610	K	1	0.0016149	67.997	ELSPLYEMEMAK(1)R	3	-0.72808	1
TGME49_211250-t26_1-p1	82	K	1	3.89234e-05	109.15	TPGAAPTFAEK(1)K	2	-0.96055	1
TGME49_211340-t26_1-p1	475	K	1	3.69511e-05	111.31	YPK(1)TQLQADETR	2	0.39171	1
TGME49_211390-t26_1-p1	213	K	1	0.0019469	65.374	VPAPK(1)AQTSQAAGGK	2	0.2996	1
TGME49_211420-t26_1-p1	62	K	1	0.00676888	62.287	DAK(1)DAVAELDGYR	2	3.6972	1
TGME49_211680-t26_1-p1	456	K	1	0.0049666	48.216	TVEGLTEFVNK(1)HGSK	3	-0.58325	1
TGME49_211680-t26_1-p1	210	K	1	0.000247515	86.944	YEEGTEAFTGK(1)TK	2	0.13995	1
TGME49_211690-t26_1-p1	953	K	1	2.15781e-09	125.22	DDTPLGSSALQNTK(1)K	2	-0.87495	2
TGME49_211690-t26_1-p1	738	K	1	0.0280545	61.344	K(1)AYGDMFEGK	2	-0.84955	1
TGME49_211690-t26_1-p1	832	K	1	0.00257299	48.391	LASGEGAK(1)HADILTCR	3	0.099856	1
TGME49_211690-t26_1-p1	489	K	1	0.0153723	43.594	GK(1)GAYPGAHLSK	3	0.077144	1
TGME49_211690-t26_1-p1	336	K	1	0.0147068	67.385	GK(1)EPSQNQFFK	2	0.033706	1
TGME49_211720-t26_1-p1	1173	K	1	0.00130087	89.301	FSSDSAPK(1)GILR	2	0.67691	1
TGME49_211720-t26_1-p1	1826	K	1	0.00185257	65.811	ETGNTATIPGQK(1)TVK	2	0.88755	1
TGME49_211720-t26_1-p1	1464	K	1	1.27655e-06	41.491	SNPLSNSPSDTDRPGEATPSSCIGSTK(1)LGSLGHR	4	-0.76699	1
TGME49_211720-t26_1-p1	813	K	1	0.000730581	47.688	GQGQTPEFIPAGGSCGK(1)GR	3	0.73884	1
TGME49_212140-t26_1-p1	1726	K	1	0.0147704	48.284	K(1)LEK(1)QEMQVK	2	-0.19219	1
TGME49_212140-t26_1-p1	1729	K	1	0.0147704	48.284	K(1)LEK(1)QEMQVK	2	-0.19219	1
TGME49_212810-t26_1-p1	4139	K	0.819156	0.016964	42.083	DETRSEK(0.181)DWK(0.819)IR	3	-0.19422	1
TGME49_212930-t26_1-p1	228	K	1	0.000320871	44.848	AVSSEDVSGAAEGRPEVPEK(1)K	3	0.5471	1
TGME49_212930-t26_1-p1	293	K	1	1.54908e-06	96.673	GSCEGCPSSLITVK(1)R	2	-0.080083	1
TGME49_213310-t26_1-p1	1533	K	1	8.29578e-24	100.7	FSDVSLPDAGGCGSAEGGSGVK(1)EHLER	3	0.73295	1
TGME49_213310-t26_1-p1	618	K	1	0.0108624	53.388	AQK(1)TAPPPGYGR	2	-0.64256	1
TGME49_213350-t26_1-p1	77	K	1	9.56251e-10	103.88	NCAFGEK(1)PEPVNTHLR	3	0.2741	3
TGME49_213670-t26_1-p1	167	K	1	2.22501e-05	67.928	GVPTPGASLHAEASTDK(1)QAK	3	-0.02379	1
TGME49_213752-t26_1-p1	666	K	1	0.0241114	52.579	SLPTK(1)TGNPR	2	1.2061	1
TGME49_213870-t26_1-p1	544	K	1	1.7401e-12	114.63	VAGAAPNAETVQTLEK(1)K	2	-2.4623	1
TGME49_213890-t26_1-p1	1031	K	1	0.0207464	48.981	APK(1)K(1)QRAASR	2	1.5869	1
TGME49_213890-t26_1-p1	1032	K	1	0.0207464	48.981	APK(1)K(1)QRAASR	2	1.5869	1
TGME49_213900-t26_1-p1	900	K	1	2.64097e-30	150.61	HDAVQGGAK(1)R	2	0.25021	1
TGME49_213900-t26_1-p1	813	K	1	0.0074129	93.649	TDLAK(1)AALR	2	0.93448	1
TGME49_214140-t26_1-p1	345	K	1	0.000296801	128.86	LEGLK(1)LGGPR	2	0.055435	1
TGME49_214140-t26_1-p1	728	K	1	9.50206e-13	145.83	GADENDK(1)ALVSVR	2	-0.4016	1
TGME49_214210-t26_1-p1	24	K	1	1.28929e-07	83.065	K(1)TDNYAIEPNSSSPPIDTSK	2	0.25077	2
TGME49_214210-t26_1-p1	406	K	1	2.30539e-06	103.76	TPASWLK(1)SEGYLPK	2	1.0187	1
TGME49_214210-t26_1-p1	20	K	1	2.61423e-20	128.79	EATSDPGLVASAGTEGGK(1)K	2	0.21166	1
TGME49_214270-t26_1-p1	384	K	0.965298	0.00284886	74.698	LK(0.035)EEGK(0.965)LLSSK	3	1.0371	1
TGME49_214270-t26_1-p1	312	K	1	0.00567747	100.25	K(1)GPLSAAAR	2	0.66559	1
TGME49_214270-t26_1-p1	1072	K	0.822835	0.00229522	64.104	VVSLEVNK(0.823)K(0.177)PCDK	3	-1.0452	1
TGME49_214270-t26_1-p1	768	K	1	0.00234694	97.734	TIAK(1)EAVDSR	2	0.2794	1
TGME49_214270-t26_1-p1	407	K	1	0.00123403	44.1	QLQEK(1)GVVLGEDQSETSHK	3	0.26224	1
TGME49_214290-t26_1-p1	242	K	1	5.30017e-07	131.17	LIEVLYNK(1)EQAK	2	-1.7958	1
TGME49_214340-t26_1-p1	201	K	1	5.47891e-08	153.08	K(1)LVTPAQK	2	0.18519	1
TGME49_214340-t26_1-p1	208	K	1	0.0281825	75.109	LVTPAQK(1)R	2	0.12201	1
TGME49_214350-t26_1-p1	172	K	1	0.0314708	65.465	LVGK(1)GQVPK	2	-0.46995	1
TGME49_214350-t26_1-p1	395	K	1	0.000172613	131.5	FNVTNSGK(1)K	2	-0.034643	1
TGME49_214350-t26_1-p1	284	K	1	0.0156126	79.16	YIK(1)DVGASR	2	-0.98426	1
TGME49_214590-t26_1-p1	328	K	1	0.0117773	101.6	YK(1)YNFMQK	2	-0.89779	1
TGME49_214770-t26_1-p1	2	K	1	0.00385107	69.721	MK(1)PEYDYLFK	2	0.21163	1
TGME49_214770-t26_1-p1	55	K	1	0.020723	66.663	TIDLDGK(1)TVK	2	-1.2162	1
TGME49_214790-t26_1-p1	122	K	1	4.74979e-15	104.18	TIQSEIQHEQSTYEQDADLK(1)K	3	-0.39544	1
TGME49_214800-t26_1-p1	680	K	1	0.0241424	47.64	TEPEATPGAVAK(1)SAK	2	1.0688	1
TGME49_214840-t26_1-p1	160	K	1	0.0187509	45.598	GPAAAHFK(1)AK	3	1.0041	1
TGME49_214950-t26_1-p1	83	K	1	0.0112128	63.076	LAGNGHGVK(1)R	2	0.18517	1
TGME49_215020-t26_1-p1	309	K	1	0.00337907	68.972	IIDPISVAK(1)SVPK	2	0.27648	1
TGME49_215230-t26_1-p1	538	K	1	0.00409393	90.05	YLAAK(1)YEQER	2	0.74703	1
TGME49_215250-t26_1-p1	812	K	1	0.00436484	52.862	LQPSGAFEPPLEK(1)SHES	2	0.63783	1
TGME49_215280-t26_1-p1	205	K	1	2.95353e-08	108.63	K(1)DPNVENLQSIEDR	2	-0.20668	1
TGME49_215560-t26_1-p1	414	K	1	2.82606e-05	117.93	K(1)SDAQSVALSPR	2	0.19538	1
TGME49_215590-t26_1-p1	572	K	1	0.002218	99.283	SFADVGVK(1)DR	2	0.48495	1
TGME49_215590-t26_1-p1	194	K	1	2.56634e-12	160.88	FGK(1)GGQAYR	2	0.36556	2
TGME49_215590-t26_1-p1	666	K	1	6.34313e-07	79.489	QVISQPLDNEMEHIPPAK(1)R	3	-0.75746	4
TGME49_215590-t26_1-p1	497	K	1	2.79975e-28	121.25	K(1)DASAPSLPPNAGEETLAMVDR	3	0.12599	1
TGME49_215590-t26_1-p1	351	K	1	0.00728816	74.611	YAPTAK(1)DLASR	2	-0.34836	1
TGME49_215590-t26_1-p1	160	K	1	0.0132273	122.15	EAPK(1)VVR	2	0.042577	1
TGME49_215740-t26_1-p1	13	K	1	8.75558e-11	133.16	MHLAEEVSAPPAK(1)R	2	0.46557	4
TGME49_215740-t26_1-p1	16	K	1	3.10584e-20	145.91	AK(1)QQGGEVASPGSGVNK	3	-0.81377	2
TGME49_215980-t26_1-p1	186	K	1	0.0136004	77.058	K(1)ASGELR	2	0.28669	1
TGME49_216000-t26_1-p1	353	K	1	5.27745e-19	73.761	VDVTVSQSPAGPHSPLSASPQTGTAASLK(1)LGR	3	0.55162	1
TGME49_216220-t26_1-p1	835	K	1	4.32934e-09	136.38	VQNSNLLVNK(1)GAK	2	0.98743	1
TGME49_216410-t26_1-p1	107	K	1	0.0307062	65.627	K(1)LQASLMSK	2	0.657	1
TGME49_216450-t26_1-p1	236	K	1	0.00013949	80.387	DSCGVFK(1)MLPSEEVR	2	0.49405	1
TGME49_216510-t26_1-p1	167	K	1	6.10411e-11	136.6	GK(1)SESVGAGEAVHR	2	0.36598	2
TGME49_216580-t26_1-p1	265	K	1	0.0175593	116.88	PGGDK(1)LR	2	-1.2225	1
TGME49_216580-t26_1-p1	1318	K	1	0.00782965	73.499	LK(1)VGAVSVQGQ	2	0.23632	1
TGME49_216600-t26_1-p1	565	K	1	0.031701	64.841	LDSFFAVK(1)R	2	1.8076	1
TGME49_216650-t26_1-p1	112	K	1	0.00887464	80.24	AVQSGK(1)FDVK	2	-0.54504	2
TGME49_216650-t26_1-p1	225	K	1	0.0320024	50.897	NFEK(1)LPSCQAIPK	2	0.82193	1
TGME49_216650-t26_1-p1	347	K	1	0.0241831	52.255	INK(1)PERPK	3	0.82768	1
TGME49_216660-t26_1-p1	245	K	1	3.4544e-20	144.97	GASAVGAVENAVK(1)ATSR	3	1.4607	2
TGME49_216670-t26_1-p1	138	K	1	2.59908e-06	132.32	K(1)LSQDVEAVLR	2	-0.90883	2
TGME49_216670-t26_1-p1	540	K	1	0.0121024	68.536	LQDEAAK(1)LVVK	2	-0.16213	1
TGME49_216670-t26_1-p1	187	K	1	0.000154896	112.13	DVEAQVQK(1)QQR	2	0.37123	1
TGME49_216680-t26_1-p1	322	K	1	0.00396187	108.43	K(1)FGLSNDDR	2	0.25126	1
TGME49_216730-t26_1-p1	936	K	1	1.8658e-11	134.88	GQTGK(1)NATATGSVEK	2	0.27085	1
TGME49_216790-t26_1-p1	189	K	0.99998	0.000292004	64.454	ASIKPQYVDHVPK(1)QVK	4	0.11882	1
TGME49_216790-t26_1-p1	432	K	1	0.000273917	85.837	PQTITAK(1)YQGTVR	2	-1.1452	1
TGME49_216860-t26_1-p1	191	K	1	3.33812e-15	130.66	GK(1)HLNAEK	2	0.20229	1
TGME49_216860-t26_1-p1	228	K	1	3.54308e-05	112.02	DVQNIFMATPK(1)K	2	1.1157	1
TGME49_216860-t26_1-p1	26	K	1	0.000151209	113.22	EK(1)GVEDVVVGR	2	0.51679	1
TGME49_216880-t26_1-p1	279	K	1	5.89518e-09	134.06	NVLSEITPEK(1)TNR	2	0.1402	1
TGME49_217010-t26_1-p1	24	K	1	0.0022813	90.05	EQPPGGAVAK(1)R	2	-0.035464	1
TGME49_217020-t26_1-p1	119	K	1	0.00950949	57.785	GLPTYHVK(1)EK	3	0.31387	2
TGME49_217460-t26_1-p1	230	K	1	6.38928e-24	94.15	GK(1)SGEMVGQGAGVASEAVDGPDATTSVNFLK	3	-0.14794	1
TGME49_217460-t26_1-p1	65	K	1	0.00116604	41.615	K(1)GEQPSPIAAGEALSDYAAAR	2	1.2076	1
TGME49_217460-t26_1-p1	852	K	1	0.0127526	74.841	MK(1)EQQQTVQA	2	-0.94527	1
TGME49_217480-t26_1-p1	1294	K	1	0.0290892	63.816	K(1)DLTPEQR	2	0.18769	1
TGME49_217480-t26_1-p1	862	K	1	0.00508692	74.464	K(1)TEDDSRKK	2	-0.3678	1
TGME49_217600-t26_1-p1	5	K	1	0.000151209	113.22	PETK(1)GGGYAER	2	-0.13019	1
TGME49_217780-t26_1-p1	45	K	1	0.00387649	74.392	K(1)APGADVAQQQR	2	-0.13358	1
TGME49_217890-t26_1-p1	92	K	1	0.00346797	86.014	NVELK(1)DGGIGK	2	0.72407	1
TGME49_217890-t26_1-p1	67	K	1	0.0111843	77.058	LHGEFEK(1)R	3	-0.4824	1
TGME49_217890-t26_1-p1	180	K	0.999897	0.000270321	78.529	GDK(1)AMKPTAEGVK	3	-0.5607	2
TGME49_217890-t26_1-p1	183	K	1	0.0225953	64.82	AMK(1)PTAEGVK	2	0.76675	2
TGME49_218450-t26_1-p1	62	K	1	0.0118798	78.113	K(1)PTWGLNK	2	2.7691	1
TGME49_218780-t26_1-p1	391	K	1	8.14779e-11	68.445	FSVVGPSLGEEYEREEEGGEQAGGAK(1)K	3	0.78497	1
TGME49_218780-t26_1-p1	322	K	1	4.88941e-05	83.54	K(1)QGGLAAWSEVCEAK	2	-0.30797	1
TGME49_218840-t26_1-p1	1997	K	1	0.000180525	69.986	IASAK(1)DVLPVLELPALSR	2	2.4595	1
TGME49_218840-t26_1-p1	1745	K	1	9.949e-15	143.46	SSQPLSSPLDSDK(1)R	2	-0.13196	1
TGME49_218840-t26_1-p1	1732	K	1	4.2048e-09	97.235	FK(1)SSQPLSSPLDSDKR	3	0.19229	2
TGME49_218840-t26_1-p1	1805	K	1	5.35347e-18	117.37	ANALQAHLDAVDQGK(1)IPCK	3	0.13705	2
TGME49_218840-t26_1-p1	1221	K	1	9.72652e-07	49.525	NAK(1)SSAALTPEFECGVAEAQAANAVTHGVER	3	0.58866	1
TGME49_218840-t26_1-p1	794	K	1	3.80111e-05	140.35	ATDFSAK(1)NR	2	-0.42325	1
TGME49_218840-t26_1-p1	1809	K	1	0.00232142	98.04	IPCK(1)IGGVSR	2	0.734	1
TGME49_218960-t26_1-p1	1700	K	0.999999	0.000191594	74.475	TLDK(1)LSTQFEQKPR	3	0.46197	1
TGME49_218960-t26_1-p1	1400	K	1	4.81027e-07	86.367	DLQK(1)LSPLLADSSLTK	2	-0.039961	1
TGME49_219310-t26_1-p1	392	K	1	0.00970334	85.533	VK(1)EYGFGER	2	-0.39939	1
TGME49_219540-t26_1-p1	1276	K	1	3.64856e-05	79.652	VDAAVAEATAFAEK(1)K	2	0.13197	2
TGME49_219540-t26_1-p1	1146	K	1	9.49667e-13	163.99	ALLELQK(1)AR	2	-0.14899	1
TGME49_219540-t26_1-p1	488	K	1	6.62733e-12	76.693	EK(1)DGSLTPLPAPCVDTGMGLER	3	-1.797	1
TGME49_219540-t26_1-p1	666	K	1	0.00313594	87.184	VANSLQAK(1)GQK	2	0.72536	1
TGME49_219540-t26_1-p1	1083	K	1	0.000235737	105.03	K(1)ELEELEEAFR	2	0.25881	1
TGME49_219540-t26_1-p1	658	K	1	0.00426389	106.88	K(1)VANSLQAK	2	0.60137	1
TGME49_219540-t26_1-p1	1158	K	1	0.00170673	92.112	K(1)LGEELGTEHK	2	0.057626	1
TGME49_219550-t26_1-p1	205	K	1	1.06629e-23	102.69	PVSPPEK(1)SSVPQPAPSVSPPKPAPAPK	3	1.2559	4
TGME49_219550-t26_1-p1	225	K	0.987625	2.85829e-12	96.379	SSVPQPAPSVSPPK(0.012)PAPAPK(0.988)K	3	0.52848	4
TGME49_219550-t26_1-p1	370	K	1	0.00164223	106.2	ELAHLAVK(1)AR	2	0.34249	2
TGME49_219550-t26_1-p1	219	K	1	2.34799e-14	106.75	SSVPQPAPSVSPPK(1)PAPAPK	2	0.48913	3
TGME49_219550-t26_1-p1	198	K	1	5.1222e-05	107.17	TEAAK(1)PVSPPEK	2	-0.042299	2
TGME49_219550-t26_1-p1	226	K	1	3.10704e-11	139.58	K(1)PASPVVAVQSPGR	2	0.022492	5
TGME49_219682-t26_1-p1	624	K	1	0.0074129	93.649	APSLEK(1)PLR	2	-0.081298	1
TGME49_219682-t26_1-p1	153	K	1	0.0044559	88.596	GQQIVLSK(1)ER	2	-0.80397	1
TGME49_219710-t26_1-p1	1109	K	1	0.0309127	67.169	K(1)SEALVR	2	-0.52626	1
TGME49_219750-t26_1-p1	16	K	1	3.94654e-09	100.04	AEPDVQVPSGDIK(1)AGAK	3	-0.24395	3
TGME49_219790-t26_1-p1	244	K	1	0.0285008	92.692	VVPLQK(1)R	2	-1.3966	1
TGME49_219800-t26_1-p1	7	K	1	2.95294e-23	133.95	AAQAAK(1)ADAALAHAAAASR	2	1.7858	1
TGME49_219850-t26_1-p1	173	K	1	0.00458738	73.082	DK(1)GVIAANLFLK	2	-0.55203	1
TGME49_219850-t26_1-p1	648	K	1	0.0170509	77.662	TMLEK(1)ADIR	2	-0.50007	1
TGME49_219850-t26_1-p1	139	K	1	0.0207719	108.92	EAK(1)ALQK	2	0.91154	1
TGME49_219850-t26_1-p1	323	K	1	1.06595e-22	135.81	APGAK(1)EAVTDSSMLGVTAK	3	-2.274	2
TGME49_219850-t26_1-p1	311	K	1	3.41822e-15	125.33	LAAAPAGGANK(1)PNAPAGK	2	0.18304	1
TGME49_219850-t26_1-p1	684	K	1	0.00526276	85.355	LELGPK(1)DLAK	2	-0.043855	1
TGME49_219850-t26_1-p1	242	K	1	7.35093e-05	90.707	GSVTPLAAMCDEK(1)K	2	-0.70969	1
TGME49_220400-t26_1-p1	91	K	1	0.00186142	85.672	MTYASSK(1)DALLK	2	0.24469	1
TGME49_221180-t26_1-p1	735	K	1	0.00429843	73.435	MFSSPTK(1)PASVR	2	-0.35918	1
TGME49_221200-t26_1-p1	917	K	1	0.000442827	61.276	SSK(1)ASSPPAGAAASQSLNR	2	-0.64291	1
TGME49_221470-t26_1-p1	348	K	1	6.41919e-13	148.48	K(1)ADFQNSSAIVAR	2	-0.79296	1
TGME49_221470-t26_1-p1	184	K	1	0.00377875	55.196	AFLDVEK(1)NPEEAK	2	-0.44381	1
TGME49_221522-t26_1-p1	141	K	1	0.00211309	48.351	TFTDMDSHEEK(1)LQR	3	0.44612	1
TGME49_221660-t26_1-p1	231	K	1	0.0172077	40.727	GLEK(1)CK(1)SLENK	2	1.1479	1
TGME49_221660-t26_1-p1	233	K	1	0.0172077	40.727	GLEK(1)CK(1)SLENK	2	1.1479	1
TGME49_221660-t26_1-p1	494	K	1	0.000413662	76.759	TVK(1)AGGEAVAPGGR	2	0.0053826	1
TGME49_221670-t26_1-p1	375	K	1	0.0119734	69.815	TLLLNGTK(1)EQK	2	1.6187	1
TGME49_222220-t26_1-p1	50	K	1	0.00730243	64.654	LVSK(1)TTHIK	3	-0.13895	1
TGME49_222220-t26_1-p1	55	K	1	2.28259e-07	110.92	TTHIK(1)TVTESLSR	3	-0.7185	1
TGME49_222220-t26_1-p1	82	K	1	0.00487856	86.898	ETK(1)EAFLAPR	2	0.091045	1
TGME49_222840-t26_1-p1	161	K	1	2.59908e-06	132.32	K(1)NAEWAEEIGR	2	-1.5998	1
TGME49_222860-t26_1-p1	90	K	1	0.0257152	77.732	MGEELLK(1)K	2	0.21646	1
TGME49_222910-t26_1-p1	161	K	1	3.40514e-13	71.427	AASSTEK(1)TYEPQGQSGSDTVPHSTFR	3	0.60803	1
TGME49_222910-t26_1-p1	154	K	1	1.22764e-47	128.03	PSSPDETSQAAEEASSSTCEATQK(1)AASSTEK	3	0.51103	2
TGME49_223050-t26_1-p1	181	K	1	5.94692e-06	103.83	K(1)SPCGEGTNTWDR	2	0.47903	1
TGME49_223050-t26_1-p1	160	K	1	0.000145587	114.89	EK(1)NLQVAGPVR	2	-0.35834	1
TGME49_223050-t26_1-p1	121	K	1	5.1222e-05	107.17	LMK(1)GGLEGEEQR	2	-1.4957	3
TGME49_223070-t26_1-p1	187	K	1	0.0219788	105.27	YCVVNK(1)K	2	-0.25474	1
TGME49_223390-t26_1-p1	581	K	1	0.00513727	52.5	NAK(1)TGAVDLASFK	2	0.088726	1
TGME49_223500-t26_1-p1	941	K	1	3.32864e-17	153.94	K(1)GEAENVCHLSTGAR	3	0.059615	1
TGME49_223610-t26_1-p1	1032	K	1	0.00135375	113.69	K(1)LSLPLQNSR	2	-0.11491	1
TGME49_223710-t26_1-p1	495	K	1	1.06388e-41	171.85	REDGAANAVESFLETPGSK(1)SK	3	-0.042658	3
TGME49_223725-t26_1-p1	1102	K	1	0.000943127	96.334	IDTQQK(1)ALLTAR	2	1.1183	1
TGME49_223940-t26_1-p1	179	K	1	6.38928e-24	94.15	LASPEDSASETTMATQPQK(1)VAEHSSAAVTDR	3	0.05684	1
TGME49_223960-t26_1-p1	123	K	1	0.0159645	66.267	TAEK(1)QLVTLGK	2	-0.22461	1
TGME49_224050-t26_1-p1	379	K	1	3.82489e-08	113.25	VVSK(1)SVASSGLEAR	2	0.67466	1
TGME49_224260-t26_1-p1	4951	K	1	0.00799314	111.82	K(1)DTLDLNR	2	0.18485	1
TGME49_224260-t26_1-p1	5383	K	1	2.67943e-07	106.14	ALK(1)FTQDAGNESSEK	2	-1.5148	1
TGME49_224350-t26_1-p1	1132	K	1	0.00164569	106.16	LPK(1)IYVEAFK	2	0.30978	1
TGME49_224350-t26_1-p1	1237	K	1	1.80768e-07	116.71	DK(1)EAAALAMNHFK	3	0.11108	1
TGME49_224350-t26_1-p1	1313	K	1	9.32549e-40	197.07	ELQK(1)HADFTAK	3	-0.18142	4
TGME49_224850-t26_1-p1	650	K	1	1.1131e-24	118.37	PGAGQQQPQGGPGSFK(1)FTPQVR	3	-1.6699	1
TGME49_224850-t26_1-p1	180	K	1	8.44007e-15	131.45	NLDK(1)NIDNK	2	0.15734	1
TGME49_224850-t26_1-p1	373	K	1	0.000385181	128.03	AK(1)FEQMNQDR	2	-0.43762	2
TGME49_224900-t26_1-p1	34	K	1	0.0241189	63.32	YACLAK(1)PEGR	2	-0.4301	1
TGME49_224900-t26_1-p1	83	K	1	3.02475e-06	96.067	HAVATGTEYGK(1)QAK	3	-0.68106	1
TGME49_225310-t26_1-p1	83	K	1	4.23024e-12	153.34	STTMDAWNDK(1)QK	2	-1.2126	1
TGME49_225470-t26_1-p1	236	K	1	0.000355852	95.417	ILGGK(1)LSDSCFK	2	-0.11801	1
TGME49_225730-t26_1-p1	25	K	1	0.0197016	84.498	SVK(1)LGGAK	2	-0.061497	1
TGME49_225940-t26_1-p1	193	K	1	3.05205e-09	138.19	K(1)DGVQHICGGLEK	2	-0.16571	2
TGME49_225940-t26_1-p1	258	K	1	0.016616	71.692	VAVYSQK(1)K	2	0.2736	1
TGME49_226030-t26_1-p1	12	K	1	3.29544e-06	91.969	LIPSNK(1)DGSGDHSQR	3	0.26419	1
TGME49_226250-t26_1-p1	205	K	1	0.000794539	76.759	LQSTGIK(1)FDSYDK	2	-2.0893	1
TGME49_226250-t26_1-p1	29	K	1	1.66188e-23	166.69	VGQAAGLQQPK(1)R	2	-0.046779	1
TGME49_226250-t26_1-p1	358	K	1	0.000371351	95.273	TVAVYGGSDVK(1)R	2	0.32914	1
TGME49_226250-t26_1-p1	211	K	1	0.000131335	98.902	FDSYDK(1)VPVELK	2	-0.48365	1
TGME49_226410-t26_1-p1	103	K	1	0.000654362	71.354	SDIGVGK(1)LNEYLASR	2	0.72014	1
TGME49_226410-t26_1-p1	162	K	0.999767	0.00173624	62.68	AAWPK(1)GELSAEKPK	3	0.11414	1
TGME49_226410-t26_1-p1	138	K	1	2.76283e-06	96.247	LLGAPNATK(1)FVDASR	2	0.82925	1
TGME49_226410-t26_1-p1	169	K	1	0.0274862	68.557	GELSAEK(1)PK	2	2.0436	1
TGME49_226440-t26_1-p1	878	K	1	0.00722646	94.309	AFVATK(1)SGK	2	-0.01486	1
TGME49_226560-t26_1-p1	92	K	1	4.65698e-05	107.65	SNPK(1)LTINNDNR	2	-0.69076	1
TGME49_226560-t26_1-p1	66	K	1	0.00178934	56.514	TASTGK(1)HFIQAVSER	3	-0.24498	1
TGME49_226730-t26_1-p1	1049	K	1	0.00130943	117.7	NLTK(1)QHSGEN	2	-0.050738	1
TGME49_226730-t26_1-p1	296	K	1	8.3859e-10	147.62	SPEAFEK(1)NLAK	2	0.075237	2
TGME49_226730-t26_1-p1	785	K	1	1.41644e-23	138.66	VYEHITEGTPAWNALK(1)TAK	3	0.10032	1
TGME49_226730-t26_1-p1	863	K	1	1.6292e-07	143.03	K(1)DFNTYGAR	2	0.36675	1
TGME49_226730-t26_1-p1	895	K	1	0.0194667	84.743	LCPK(1)DGPK	2	-2.8108	1
TGME49_226730-t26_1-p1	788	K	1	2.43099e-07	127.32	TAK(1)ASDLFDWDEK	2	0.10531	2
TGME49_226730-t26_1-p1	223	K	0.999801	2.12087e-08	56.562	NCDGFSIKPEDVQTILDWQK(1)ASQAQK	3	0.029223	1
TGME49_226810-t26_1-p1	5670	K	1	0.0196848	67.334	K(1)EALGVTPCR	2	0.11012	1
TGME49_226960-t26_1-p1	727	K	1	1.2472e-20	126.07	GLLTNDCVVIGEK(1)EAAAQR	3	-0.45163	2
TGME49_226960-t26_1-p1	664	K	1	0.000165675	108.93	DFFGGACK(1)LQK	2	0.55593	1
TGME49_226960-t26_1-p1	1213	K	1	6.43866e-05	91.62	GAMK(1)SEACGAAACR	2	-0.40295	1
TGME49_226980-t26_1-p1	104	K	1	6.29778e-09	89.468	MTK(1)AAAPVVDPVDAVALR	2	-0.27818	2
TGME49_227140-t26_1-p1	906	K	0.990837	0.000566097	55.688	EQGPK(0.009)PESGTK(0.991)GDGGFSR	3	-0.31449	1
TGME49_227360-t26_1-p1	363	K	1	0.0122838	43.604	FIDTSAK(1)WGHGR	3	0.077448	1
TGME49_227360-t26_1-p1	66	K	0.999999	2.03353e-14	158.3	ELDKPGSK(1)LHK	2	0.64325	2
TGME49_227560-t26_1-p1	468	K	1	0.0026671	122.28	AQK(1)VSIEGR	2	0.58002	1
TGME49_227650-t26_1-p1	223	K	1	0.000237731	105.13	LSSMQSSVK(1)GR	2	-0.24115	1
TGME49_227830-t26_1-p1	363	K	1	0.0192407	84.615	K(1)PQGAGER	2	-0.32442	1
TGME49_227830-t26_1-p1	334	K	1	0.0314973	89.142	FK(1)EQEAR	2	-0.83291	1
TGME49_227850-t26_1-p1	112	K	1	0.0326943	72.23	LPSVPLK(1)K	2	0.6754	1
TGME49_227850-t26_1-p1	470	K	1	0.00175669	104.82	LSELPQK(1)TAR	2	-0.54383	1
TGME49_227900-t26_1-p1	592	K	1	6.67386e-14	103.9	VLAPAEGEASGAFGPGGEK(1)K	2	0.68932	2
TGME49_227900-t26_1-p1	1169	K	1	1.31018e-21	161.82	SPQSQQK(1)SESLPVLR	2	0.59592	1
TGME49_227900-t26_1-p1	466	K	1	0.00021888	105.98	AGQVQGAAK(1)AR	2	0.14445	1
TGME49_227900-t26_1-p1	594	K	1	0.0142312	42.317	K(1)VHASSDSSGGSR	2	0.61449	1
TGME49_227900-t26_1-p1	509	K	1	3.37689e-09	58.812	AAAGLPLPASPHK(1)VPGGPAPPVGGPPAR	3	0.37042	1
TGME49_227900-t26_1-p1	1179	K	1	1.77031e-23	140.63	SK(1)TEVLQPSPGASFAPASSR	2	0.33935	1
TGME49_227948-t26_1-p1	966	K	1	0.00209053	84.365	QADK(1)DWAPIEAK	2	0.13562	1
TGME49_227948-t26_1-p1	1057	K	1	0.000401976	83.204	AVTPCPWGEELK(1)K	2	-1.6836	1
TGME49_227948-t26_1-p1	1092	K	1	5.95282e-06	80.316	LFK(1)PGEPFSGSTAVATR	2	-0.71132	1
TGME49_227948-t26_1-p1	476	K	1	5.16228e-35	188.09	NLNNLQVPK(1)TCDR	2	2.318	1
TGME49_227948-t26_1-p1	737	K	1	0.0255909	70.028	LDFLEK(1)QTK	2	-0.01599	1
TGME49_227990-t26_1-p1	654	K	1	0.00630191	109.66	LQSELNPK(1)K	2	1.1121	2
TGME49_228040-t26_1-p1	795	K	1	4.72324e-06	98.943	SSK(1)NVNAGSEDIAR	2	0.96556	1
TGME49_228120-t26_1-p1	3937	K	1	0.00599394	93.096	LK(1)RPGGNAGD	2	0.61638	1
TGME49_228120-t26_1-p1	417	K	1	5.88593e-18	135.89	K(1)HLQTPEDEPASQQVSPR	3	0.13068	1
TGME49_228190-t26_1-p1	272	K	1	1.30587e-25	174.05	LSDQLNK(1)CGAYVR	2	0.22642	2
TGME49_228250-t26_1-p1	367	K	1	0.000144287	73.802	ENSAFADAK(1)EVQLVK	2	-0.21575	2
TGME49_228250-t26_1-p1	938	K	1	2.51896e-05	87.447	HALK(1)EPPLTEEEIR	3	1.3301	1
TGME49_228290-t26_1-p1	295	K	1	0.000854039	75.764	DAPEDK(1)PGFLASK	2	-0.31151	1
TGME49_228490-t26_1-p1	204	K	1	5.87957e-24	141.07	LEAILSPESEESVGK(1)HDSK	3	0.16292	1
TGME49_228490-t26_1-p1	338	K	1	6.37151e-14	129.38	VSAVEGSSGPGAGK(1)QK	2	0.27923	1
TGME49_228660-t26_1-p1	1532	K	1	0.00572616	100.02	K(1)ACQTLLAR	2	-0.10243	1
TGME49_229000-t26_1-p1	494	K	1	4.38336e-18	154.36	DVTETATEVK(1)QVR	2	0.35404	1
TGME49_229140-t26_1-p1	180	K	1	0.0184932	60.364	K(1)SSVSFQEPPTK	2	1.7323	1
TGME49_229180-t26_1-p1	214	K	1	0.0294677	74.301	FLPDAK(1)TR	2	-0.85288	1
TGME49_229210-t26_1-p1	178	K	1	4.69252e-06	75.743	K(1)SHAALGVSSVGAAEEK	3	-0.31764	1
TGME49_229250-t26_1-p1	40	K	1	0.00123508	79.889	NTLK(1)YSGIAHK	3	0.14437	1
TGME49_229310-t26_1-p1	3572	K	1	4.47207e-19	164.64	VPQK(1)ATLSAPDAR	2	1.9285	1
TGME49_229360-t26_1-p1	237	K	1	0.000639131	62.861	K(1)YVPHDATTNPSLLLK	3	0.28304	1
TGME49_229470-t26_1-p1	176	K	1	0.000243106	86.944	K(1)LWTPDEAGQDER	2	-1.9027	1
TGME49_229650-t26_1-p1	369	K	1	2.48964e-54	167.12	SCVLVQTVPK(1)R	2	-0.77549	1
TGME49_229930-t26_1-p1	158	K	1	0.00783424	113.89	GVNK(1)NFQK	2	-0.63244	1
TGME49_229930-t26_1-p1	95	K	1	3.31016e-38	128.07	SVDEITQQLCSSSGPSFSGTK(1)ADAVR	3	0.014162	1
TGME49_229940-t26_1-p1	535	K	1	1.73692e-06	135.8	LVNSIENAQK(1)R	2	-0.37055	1
TGME49_229990-t26_1-p1	471	K	1	2.36192e-06	55.02	AVHAK(1)AQGQLLDAAGNGDEELK	3	0.85925	1
TGME49_230050-t26_1-p1	222	K	1	0.0309257	56.205	ESK(1)FYDPAPIIK	2	0.82844	1
TGME49_230070-t26_1-p1	20	K	1	0.0280768	67.704	K(1)ALSPAFLK	2	-0.35004	1
TGME49_230160-t26_1-p1	85	K	1	2.53564e-07	133.15	ATQK(1)ATAEFTAK	2	-0.18196	1
TGME49_230160-t26_1-p1	93	K	1	0.00471184	87.568	ATAEFTAK(1)LK	2	-0.80346	1
TGME49_230160-t26_1-p1	95	K	1	1.15037e-37	130.56	LK(1)SEAPLEETGKPKPEVDTLETSATR	4	0.29291	2
TGME49_230160-t26_1-p1	107	K	0.929992	2.5003e-19	99.943	SEAPLEETGK(0.07)PK(0.93)PEVDTLETSATR	3	0.091494	1
TGME49_230410-t26_1-p1	265	K	1	0.00141786	63.185	GEK(1)MMHASFEGVK	3	-0.46754	1
TGME49_230410-t26_1-p1	282	K	1	0.028986	74.255	NYLGQLK(1)N	2	-1.4725	1
TGME49_230410-t26_1-p1	253	K	1	8.55552e-17	160.18	NGGK(1)QVCPANWR	2	-2.3018	5
TGME49_230420-t26_1-p1	641	K	1	1.05069e-05	130.56	K(1)LLEDAANFAK	2	-3.4325	1
TGME49_230420-t26_1-p1	14	K	1	1.0213e-07	147.36	AVGALSK(1)HR	2	0.39589	1
TGME49_230450-t26_1-p1	549	K	1	0.00293851	94.692	IINEVK(1)GINR	2	0.34013	1
TGME49_230520-t26_1-p1	212	K	1	3.14219e-37	152.64	VTSGQNVIK(1)MMESQGTQSGSVK	3	-0.31016	1
TGME49_230520-t26_1-p1	161	K	1	0.0127526	74.841	TFADENFK(1)LK	2	0.60511	1
TGME49_230520-t26_1-p1	116	K	1	0.00924993	67.385	GVGVSGK(1)PLCYK	2	-1.7783	1
TGME49_230630-t26_1-p1	149	K	1	2.0405e-06	107.39	STPELVDGGCVK(1)R	2	0.68001	1
TGME49_230890-t26_1-p1	107	K	1	4.80853e-11	143.42	DANFK(1)DSQSSLR	2	-0.61571	1
TGME49_230940-t26_1-p1	410	K	1	0.0147088	41.621	VENESSPK(1)TVHGK	3	-0.52502	1
TGME49_231080-t26_1-p1	66	K	1	1.44558e-05	95.981	AQK(1)LEGSLPPSLEK	2	-1.1605	2
TGME49_231120-t26_1-p1	217	K	1	1.82569e-09	106.38	GK(1)ALASASSTSGGTGR	2	-1.0899	1
TGME49_231150-t26_1-p1	636	K	1	0.000476933	52.318	TDAGNGAGTAAQK(1)ATGYDK	2	-0.2023	2
TGME49_231150-t26_1-p1	461	K	1	0.0290444	91.9	K(1)MFDLIR	2	-0.071159	1
TGME49_231410-t26_1-p1	440	K	1	3.57156e-35	119.76	ASLQELAK(1)VNLSTATADPMGTVVQR	3	0.20493	1
TGME49_231410-t26_1-p1	484	K	1	4.53529e-06	105.19	ATEAQEIK(1)TIVDK	2	0.11294	1
TGME49_231440-t26_1-p1	22	K	1	2.82606e-05	117.93	K(1)SVTPAEVNELR	2	0.95487	1
TGME49_231440-t26_1-p1	514	K	1	5.74557e-93	234.82	NK(1)NQQSQPGGGEIK	2	0.10087	1
TGME49_231440-t26_1-p1	173	K	1	4.82551e-10	150.46	ELQK(1)WVGDGSR	2	-0.40639	1
TGME49_231440-t26_1-p1	224	K	1	0.013525	68.436	SSYK(1)EELYTTK	2	1.0231	1
TGME49_231460-t26_1-p1	444	K	1	9.77981e-27	157.91	EASLAK(1)HAGVNTGITR	2	1.0912	2
TGME49_231460-t26_1-p1	322	K	1	2.00775e-07	81.854	EADASLSHVTGEPK(1)ALIDR	3	-0.67033	1
TGME49_231460-t26_1-p1	469	K	1	2.35185e-05	71.592	DLSGK(1)AHQPQLPVPLTER	3	0.5413	1
TGME49_231470-t26_1-p1	495	K	1	0.0187616	66.546	ITNPDAVK(1)R	2	-0.19705	2
TGME49_231480-t26_1-p1	591	K	1	0.0117098	52.527	LLALPGTGGSEK(1)AGK	2	1.6469	1
TGME49_231480-t26_1-p1	901	K	1	9.0988e-18	88.418	FSAAPAAAAPASTGQATVSK(1)AQGVQLR	3	0.49814	1
TGME49_231630-t26_1-p1	291	K	1	0.0107103	40.941	TIEHPVPK(1)EAMGNPK	3	-0.14888	1
TGME49_231630-t26_1-p1	273	K	1	0.0164355	42.031	YK(1)EVPVPVHVQR	3	-0.34225	1
TGME49_231640-t26_1-p1	447	K	1	0.00342439	117.7	VNADLAEK(1)R	2	2.4683	1
TGME49_231640-t26_1-p1	403	K	1	5.07707e-12	93.255	EKPFLQVQDVIK(1)PVPCDVEIR	3	-1.0213	2
TGME49_231640-t26_1-p1	315	K	0.997949	8.57286e-12	67.496	EAEMVHFPAVEGAPPLPTIPK(0.998)VEQVFK(0.002)PK	4	-0.2817	1
TGME49_231640-t26_1-p1	217	K	1	0.0230841	54.898	YVPK(1)DSVVPEEWK	2	3.2093	1
TGME49_231640-t26_1-p1	321	K	1	0.0104042	80.438	VEQVFK(1)PK	2	-0.27582	1
TGME49_231640-t26_1-p1	270	K	1	1.4456e-117	235.24	EQIK(1)VQQQIIQQQLSAR	2	0.049024	2
TGME49_231640-t26_1-p1	226	K	1	0.00616108	83.862	DSVVPEEWK(1)R	2	1.1399	2
TGME49_231850-t26_1-p1	2	K	1	0.00930192	68.016	MK(1)SSAEIR	2	0.26537	1
TGME49_231970-t26_1-p1	166	K	1	0.0270864	65.719	SPFYGK(1)DVR	2	0.34288	1
TGME49_231970-t26_1-p1	216	K	1	0.000122198	54.964	YPPPLPGPGQVSAGPPK(1)DLR	3	-0.34316	1
TGME49_231970-t26_1-p1	223	K	1	0.000137821	117.2	VK(1)TAEELLAEK	2	-0.8765	1
TGME49_232100-t26_1-p1	1480	K	1	0.000704247	94.662	HAGVK(1)ER	2	-0.16782	1
TGME49_232230-t26_1-p1	7	K	1	0.00094211	122.69	K(1)SGSEGINSR	2	-0.17488	1
TGME49_232250-t26_1-p1	501	K	1	0.00923698	59.116	AIGLPTAACYPAK(1)M	2	-0.26706	1
TGME49_232250-t26_1-p1	260	K	1	0.00921531	86.67	DLFNAIAK(1)R	2	-0.11183	1
TGME49_232280-t26_1-p1	87	K	1	0.0265747	96.19	FK(1)LQSGK	2	-0.045092	1
TGME49_232340-t26_1-p1	175	K	1	1.43638e-06	137.01	K(1)YFEQGQLEQR	2	0.15041	1
TGME49_232350-t26_1-p1	94	K	1	0.000129256	119.74	VPGK(1)PDSEWSR	2	-0.35119	2
TGME49_232350-t26_1-p1	43	K	1	7.05576e-10	93.226	ELADVVLYDVVK(1)GMPEGK	3	0.62956	1
TGME49_232350-t26_1-p1	322	K	1	3.16515e-08	95.57	SVDDVMALNK(1)AVAALQA	2	0.3007	1
TGME49_232350-t26_1-p1	218	K	1	1.11693e-09	97.904	DGVVTEK(1)QLEEIAEHTK	3	-0.75368	1
TGME49_232350-t26_1-p1	211	K	1	0.00131711	117.25	FIK(1)DGVVTEK	2	0.041299	2
TGME49_232370-t26_1-p1	231	K	1	0.0019011	54.276	GGQAVPASK(1)SCAAR	2	-4.4481	1
TGME49_232370-t26_1-p1	222	K	1	0.000164907	109.16	VK(1)GGQAVPASK	2	-0.9055	1
TGME49_232380-t26_1-p1	1014	K	1	0.0014538	109.29	SDLAQK(1)QGLK	2	-0.29856	1
TGME49_232440-t26_1-p1	427	K	1	0.00168868	125.82	ELQATK(1)AAR	2	0.87685	1
TGME49_232500-t26_1-p1	301	K	0.999982	0.0237917	48.568	K(1)ASWRDQNGDDKR	2	1.3151	1
TGME49_232520-t26_1-p1	288	K	1	0.0126099	82.287	GEVGSK(1)VPR	2	-0.80056	1
TGME49_232540-t26_1-p1	349	K	1	1.10412e-17	114.52	SSVAHK(1)HSPDSSSPEQSPR	3	-0.93465	3
TGME49_232540-t26_1-p1	695	K	1	3.79879e-11	88.282	NAAFFPQGESEEENLGK(1)QGR	3	-2.3821	1
TGME49_232660-t26_1-p1	369	K	1	0.0290444	91.9	K(1)LFENPK	2	0.26371	1
TGME49_232680-t26_1-p1	579	K	1	1.16283e-12	143.94	PSK(1)ASPEGVDCLR	2	0.68951	1
TGME49_232680-t26_1-p1	340	K	1	0.00261835	60.489	LNPSGPPSQAASK(1)AVR	2	-0.93131	1
TGME49_232710-t26_1-p1	241	K	1	2.386e-18	141.6	K(1)VQAESGEAQNTLTAETK	2	0.1261	1
TGME49_232710-t26_1-p1	19	K	1	0.0290635	74.173	K(1)IGDPFLK	2	0.51308	1
TGME49_232710-t26_1-p1	55	K	1	0.00891842	58.32	SQGTK(1)LAVDGLR	2	0.25825	1
TGME49_232800-t26_1-p1	614	K	1	0.00368674	113.18	K(1)LSGANAPR	2	-0.39986	1
TGME49_232800-t26_1-p1	100	K	1	0.00527105	50.088	AGAGETLQK(1)GTQK	2	-0.64604	1
TGME49_232940-t26_1-p1	181	K	1	4.67008e-13	116.51	VEVLLPGAAQGEK(1)ASK	2	1.5224	4
TGME49_232940-t26_1-p1	168	K	1	0.000290088	80.387	K(1)VEVLLPGAAQGEK	2	0.92835	1
TGME49_233000-t26_1-p1	385	K	1	0.021727	81.972	K(1)SDMATLK	2	-0.0027084	1
TGME49_233020-t26_1-p1	315	K	1	9.04795e-05	79.346	NSGALSAPAK(1)APSSR	2	-0.13591	1
TGME49_233080-t26_1-p1	325	K	1	0.0125612	99.442	K(1)ALTPSER	2	-4.1131	1
TGME49_233110-t26_1-p1	450	K	1	1.58662e-35	177.04	ASALSEASPSAK(1)SEASR	2	-0.14448	1
TGME49_233140-t26_1-p1	162	K	1	2.02427e-27	149.47	GEGGFGSTTCPAGEPEMK(1)K	2	-1.021	1
TGME49_233190-t26_1-p1	288	K	1	1.19657e-52	210.35	K(1)LTQQDQAEWK	2	-1.0283	1
TGME49_233230-t26_1-p1	64	K	1	0.00359078	84.743	SK(1)GAAPAR	2	-0.067709	1
TGME49_233460-t26_1-p1	244	K	1	0.0131918	98.582	SFK(1)DILPK	2	0.78376	1
TGME49_233460-t26_1-p1	64	K	1	0.000291593	61.096	K(1)STAAVILTPTENHFTLK	3	0.65744	1
TGME49_233520-t26_1-p1	7	K	1	0.000211913	73.834	MDGPAPK(1)LDLGSK	2	-0.78196	2
TGME49_233890-t26_1-p1	268	K	1	5.73784e-24	173.72	TPAQAK(1)ADAPAR	2	-0.24093	1
TGME49_233890-t26_1-p1	555	K	1	4.25856e-09	99.392	GGECGGTPK(1)APLSFPEK	2	0.45738	1
TGME49_233930-t26_1-p1	350	K	1	0.0277723	68.335	NEK(1)FLGVDR	2	-0.7029	1
TGME49_233930-t26_1-p1	836	K	1	0.0156241	79.148	IASAACK(1)EK	2	-0.47684	1
TGME49_234230-t26_1-p1	1914	K	1	3.19662e-07	147.34	LPGSK(1)AYR	2	-0.46361	1
TGME49_234230-t26_1-p1	1978	K	1	0.00109664	90.614	GK(1)ETTGGAGAWK	2	-0.93596	1
TGME49_234230-t26_1-p1	4223	K	1	0.0286186	47.991	K(1)LSPVTVHISK	3	-0.068228	1
TGME49_234230-t26_1-p1	1974	K	1	2.19252e-06	79.88	GAVSAAAESPAAATVGK(1)K	2	-0.89149	1
TGME49_234230-t26_1-p1	1853	K	1	0.00327678	130.77	NERPPK(1)R	2	-0.31376	1
TGME49_234280-t26_1-p1	153	K	1	0.000410946	65.105	LPSVPAK(1)AGSAAAAAPAR	2	-0.70945	1
TGME49_234420-t26_1-p1	59	K	1	1.92474e-06	84.508	ELDSSPNAAK(1)AFEVTK	2	0.83728	2
TGME49_234420-t26_1-p1	576	K	1	0.00359996	61.167	EQK(1)LSGAQTEASTQI	2	0.31826	2
TGME49_234420-t26_1-p1	65	K	1	0.0208975	49.483	AFEVTK(1)LQEQTK	2	0.99594	1
TGME49_234420-t26_1-p1	211	K	1	0.0295711	91.9	AK(1)AAEFR	2	-0.79838	1
TGME49_235020-t26_1-p1	720	K	1	2.0887e-06	96.489	STSK(1)SSTEPGTVVAR	2	-1.1607	1
TGME49_235170-t26_1-p1	439	K	1	0.00699966	75.088	K(1)VEESVVPLTK	2	-2.3584	1
TGME49_235170-t26_1-p1	108	K	1	0.000138187	117.09	IPK(1)TSSMSQGR	2	1.9583	1
TGME49_235340-t26_1-p1	213	K	1	0.0245799	78.939	K(1)ADLMGEK	2	-2.0379	1
TGME49_235340-t26_1-p1	151	K	1	0.00013906	98.105	AATACPDK(1)LAAK	2	0.53472	1
TGME49_235350-t26_1-p1	9	K	1	0.0298393	91.516	FDK(1)TPSK	2	-0.5918	1
TGME49_235470-t26_1-p1	11	K	1	3.21911e-09	138.02	TTSEELK(1)TATALK	2	1.7716	2
TGME49_235470-t26_1-p1	567	K	1	1.25759e-09	118.5	NALK(1)GTTK	2	-0.50824	1
TGME49_235470-t26_1-p1	745	K	1	8.6318e-06	101.53	SSK(1)LPSEEYQLGK	2	1.7512	1
TGME49_235470-t26_1-p1	386	K	1	3.53779e-20	127.97	DGGIDDAAAIEGK(1)NLEVFK	2	0.4546	1
TGME49_235470-t26_1-p1	17	K	1	0.0306567	89.55	TATALK(1)K	2	0.34457	1
TGME49_235540-t26_1-p1	88	K	1	4.39781e-06	75.445	IQTLIEK(1)HNPDLSGAK	3	0.095343	1
TGME49_235540-t26_1-p1	48	K	1	5.07982e-08	80.752	K(1)ETEQAQEEAPIIDGTGELFK	3	-1.9021	1
TGME49_235670-t26_1-p1	384	K	1	0.018015	46.819	QQHQLLK(1)QGR	3	-0.68286	1
TGME49_235880-t26_1-p1	38	K	1	0.000275692	103.44	LVK(1)NASEAASK	2	0.61857	2
TGME49_235880-t26_1-p1	50	K	1	6.0295e-18	103.9	AAAK(1)GAAEASVLASSWDYVK	3	-3.4161	1
TGME49_235880-t26_1-p1	46	K	1	0.00239955	82.705	NASEAASK(1)AAAK	2	0.23664	1
TGME49_235970-t26_1-p1	415	K	1	0.0104132	78.098	VAGLK(1)PEMAK	2	0.40457	1
TGME49_236040-t26_1-p1	180	K	1	8.16159e-09	114.54	VDK(1)GLETLPLTDDEK	2	-0.29066	1
TGME49_236040-t26_1-p1	206	K	1	0.00728543	116.73	K(1)YYEAGAR	2	-0.2992	1
TGME49_236040-t26_1-p1	393	K	1	1.15866e-38	197.79	AK(1)AQQVLMER	2	0.38356	3
TGME49_236040-t26_1-p1	177	K	1	0.0190098	60.301	AEGIIPGIK(1)VDK	2	1.037	1
TGME49_236040-t26_1-p1	111	K	1	4.42366e-05	79.614	GILAADESTGTIK(1)K	2	1.1064	1
TGME49_236040-t26_1-p1	429	K	1	2.49618e-07	83.806	YGGGAGGAAAASSLFEK(1)R	3	-2.2122	2
TGME49_236200-t26_1-p1	666	K	1	0.012766	98.997	SPAAAAK(1)R	2	0.064648	1
TGME49_236210-t26_1-p1	262	K	1	1.8498e-14	102.98	MVVAAAGDVDHK(1)ELTALVEK	3	-0.88901	1
TGME49_236210-t26_1-p1	279	K	1	0.00177638	104.2	HFAGLPQPK(1)R	3	-0.064471	3
TGME49_236210-t26_1-p1	270	K	1	3.8959e-09	96.208	ELTALVEK(1)HFAGLPQPK	3	-0.52324	1
TGME49_236540-t26_1-p1	112	K	1	0.0218263	40.496	EQAIK(1)DLHGR	3	0.0088155	1
TGME49_236570-t26_1-p1	363	K	1	0.000122039	85.837	LVLGDQYVHK(1)SLR	2	0.66849	2
TGME49_236570-t26_1-p1	4	K	1	6.84814e-09	132.65	AK(1)MSHEALTETAR	3	0.90021	2
TGME49_236820-t26_1-p1	273	K	1	0.0184072	114.78	PK(1)VACVK	2	-0.53066	1
TGME49_236820-t26_1-p1	220	K	1	5.43557e-08	80.142	AEDGEEQPDALPRPPAGATK(1)K	3	0.52287	1
TGME49_237010-t26_1-p1	506	K	1	1.20483e-12	111.78	VEEVIHALDLEK(1)ASPR	3	-1.1789	1
TGME49_237010-t26_1-p1	201	K	1	0.00149862	88.021	HAVLETVAK(1)DER	2	-0.37368	1
TGME49_237010-t26_1-p1	551	K	1	0.00639107	97.431	GK(1)FQLQIQK	2	-0.10091	1
TGME49_237010-t26_1-p1	192	K	1	5.44844e-06	141.08	K(1)HAVLETVAK	2	0.73858	2
TGME49_237470-t26_1-p1	766	K	1	0.00790352	69.03	ALAAEAEK(1)AGLR	2	-0.80798	1
TGME49_237520-t26_1-p1	1013	K	1	2.32072e-09	94.203	EAK(1)DGSGAFGAAGAGGGR	2	-2.7672	1
TGME49_237520-t26_1-p1	468	K	1	2.16328e-23	131.67	GK(1)VPVEQMNGTHADGLPNAK	3	-0.019068	1
TGME49_237520-t26_1-p1	385	K	1	7.74286e-09	131.32	STLGEK(1)TGDGGGR	2	-0.033926	1
TGME49_237520-t26_1-p1	486	K	1	1.92976e-27	143.46	VPVEQMNGTHADGLPNAK(1)R	3	0.78417	2
TGME49_237520-t26_1-p1	409	K	0.999892	0.00184931	105.4	NVEPIKPEK(1)R	3	-0.36313	2
TGME49_237520-t26_1-p1	400	K	1	1.52439e-23	171.99	TGK(1)NVEPIKPEK	2	-0.061422	2
TGME49_237520-t26_1-p1	1037	K	0.999343	0.000246955	60.549	K(0.001)GEGGASTK(0.999)SAAGGK	3	0.28982	1
TGME49_237560-t26_1-p1	101	K	1	2.08508e-07	92.38	VGTAVVGK(1)AACGDVIK	2	0.14819	2
TGME49_237560-t26_1-p1	153	K	1	0.0322759	64.841	TCDDALK(1)LK	2	0.27856	1
TGME49_238010-t26_1-p1	34	K	1	0.0236994	70.908	GLK(1)ASSSFK	2	0.59592	1
TGME49_238010-t26_1-p1	31	K	1	0.0165837	78.149	AQQAAK(1)GLK	2	-0.21004	1
TGME49_238040-t26_1-p1	1030	K	1	0.0161675	42.425	SPSASK(1)HLVVAK	3	-0.095073	1
TGME49_238070-t26_1-p1	129	K	1	0.000908185	41.615	DLQPSHQPPSK(1)DTAVSLEER	3	0.33153	1
TGME49_238230-t26_1-p1	313	K	1	5.83432e-20	167.18	FPQK(1)SCLVTK	2	-0.91913	1
TGME49_238410-t26_1-p1	489	K	1	0.0239673	52.579	TEEDRVNPK(1)R	2	3.1168	1
TGME49_238510-t26_1-p1	481	K	1	0.00376774	74.987	K(1)FQVTGETDSGK	2	0.029598	1
TGME49_238950-t26_1-p1	1018	K	1	0.00450566	73.082	K(1)TPVLAPSEELR	2	-1.2074	1
TGME49_239080-t26_1-p1	787	K	1	3.814e-15	150.22	IQVDGGDGQPPK(1)YK	2	0.077748	3
TGME49_239087-t26_1-p1	111	K	1	0.000537857	68.413	K(1)AADTAAQEVQHTPK	3	1.1619	1
TGME49_239100-t26_1-p1	89	K	1	0.00797485	111.95	LVQELEK(1)K	2	-0.21234	1
TGME49_239300-t26_1-p1	1006	K	1	0.0192848	84.568	K(1)LTDAQAR	2	-0.18609	1
TGME49_239300-t26_1-p1	1052	K	1	0.0297624	91.626	SAELK(1)LK	2	-0.45321	1
TGME49_239490-t26_1-p1	566	K	1	0.00530888	72.2	QHYPQLK(1)EYESL	2	0.34222	1
TGME49_239490-t26_1-p1	522	K	0.999991	6.72637e-07	151.29	VVEK(1)DKR	2	0.45146	1
TGME49_239490-t26_1-p1	518	K	1	0.0116768	95.909	MMK(1)VVEK	2	0.71462	5
TGME49_239490-t26_1-p1	500	K	1	8.55623e-28	164.41	YLDNLNLWSDK(1)QDEELR	3	-0.41743	2
TGME49_239760-t26_1-p1	36	K	1	8.68637e-14	125.98	FTVDCQK(1)PVDDNIIEAK	3	0.33668	2
TGME49_239790-t26_1-p1	260	K	1	0.00138246	113.44	IQK(1)NEEAAVK	2	-1.1252	1
TGME49_239820-t26_1-p1	8	K	1	0.00354452	125.31	AEATAQK(1)R	2	-0.15635	1
TGME49_239820-t26_1-p1	43	K	1	2.53293e-13	155.06	LK(1)LSEEELCR	2	-0.27364	1
TGME49_240550-t26_1-p1	33	K	1	7.04999e-12	164.1	VNAAGK(1)R	2	1.6406	1
TGME49_240640-t26_1-p1	45	K	1	0.000576524	89.189	SK(1)HPQLLYESK	3	-0.19509	1
TGME49_240650-t26_1-p1	487	K	1	0.00408108	89.805	K(1)VDLPCAVDR	2	0.66214	1
TGME49_240870-t26_1-p1	203	K	1	0.003215	78.324	NILNAK(1)ESNVNK	2	0.40773	1
TGME49_241170-t26_1-p1	1230	K	1	0.00505507	86.189	QK(1)ILDASLNR	2	0.21687	1
TGME49_241170-t26_1-p1	1125	K	1	0.019322	111.65	K(1)LQEMQR	2	-0.52387	1
TGME49_242070-t26_1-p1	25	K	1	6.45513e-20	125.23	AEIVNEVSLAAPVVTK(1)GSK	2	0.21013	1
TGME49_242070-t26_1-p1	374	K	1	0.00194819	102.52	AMK(1)QLGLDTK	2	-1.499	1
TGME49_242070-t26_1-p1	108	K	1	0.00825062	90.15	K(1)FVAPVYPK	2	0.48323	2
TGME49_242070-t26_1-p1	381	K	1	0.00178042	91.961	QLGLDTK(1)YLDK	2	0.77879	2
TGME49_242070-t26_1-p1	41	K	1	1.84504e-26	162.46	GATGSSSSGQK(1)ASGSK	2	-0.21901	1
TGME49_242460-t26_1-p1	155	K	1	6.37042e-10	106.93	NK(1)GSFGSAGAPVAAVSR	2	-0.5373	1
TGME49_242460-t26_1-p1	85	K	1	0.00204332	101.38	SPVPEAK(1)TSR	2	-0.0098349	1
TGME49_243240-t26_1-p1	467	K	1	0.017728	63.32	SDGSQRPTK(1)K	2	0.027696	1
TGME49_243600-t26_1-p1	155	K	0.999996	0.000201831	62.916	K(1)SEGQTESGDKPSLAGCK	3	0.89211	1
TGME49_243730-t26_1-p1	144	K	1	0.00434747	56.569	HPCLK(1)TLAAAVER	3	1.3834	1
TGME49_243730-t26_1-p1	138	K	1	5.89288e-39	188.09	GPSLFTEETMGPSK(1)R	2	0.91708	2
TGME49_243730-t26_1-p1	347	K	1	0.00527875	85.29	VVVK(1)PSLIMQ	2	-0.47618	2
TGME49_243950-t26_1-p1	197	K	1	0.0235203	102.71	TK(1)FIVAR	2	-0.60783	1
TGME49_243960-t26_1-p1	609	K	1	0.00437965	82.452	AVAEQLK(1)K	2	1.5048	1
TGME49_244200-t26_1-p1	704	K	1	7.79139e-05	62.658	IFTLPPDFNVHPTVGK(1)IYK	3	-1.0407	1
TGME49_244200-t26_1-p1	1112	K	1	4.98004e-07	143.45	YLHK(1)QENK	2	1.1399	2
TGME49_244320-t26_1-p1	281	K	1	0.0285945	75.213	VQIPK(1)QQK	2	0.18303	1
TGME49_244320-t26_1-p1	276	K	1	3.9897e-18	155.39	PQSGPAQK(1)VQIPK	2	-0.074646	1
TGME49_244320-t26_1-p1	241	K	1	0.0327682	87.323	AQK(1)PETK	2	0.017712	1
TGME49_244320-t26_1-p1	253	K	1	0.0088673	88.495	SATAVK(1)DAK	2	1.0836	1
TGME49_244320-t26_1-p1	263	K	1	1.03266e-06	103.6	SK(1)AAGVRPQSGPAQK	2	0.73253	1
TGME49_244320-t26_1-p1	235	K	1	0.019795	45.28	AIVGLSLEDIK(1)R	2	-0.01692	1
TGME49_244320-t26_1-p1	247	K	1	0.0155869	93.178	AK(1)SATAVK	2	0.31784	1
TGME49_244370-t26_1-p1	575	K	1	4.2192e-05	70.555	IAEMLDEQDHSCSPFTDK(1)K	3	-1.1724	1
TGME49_244380-t26_1-p1	111	K	1	0.00146399	108.7	SK(1)VQEIENVK	2	-0.59881	1
TGME49_244380-t26_1-p1	86	K	1	5.98173e-06	130.98	K(1)NQLLQAAGQK	2	-0.69867	2
TGME49_244380-t26_1-p1	96	K	1	7.71949e-06	128.01	NQLLQAAGQK(1)GK	2	-0.051917	1
TGME49_244500-t26_1-p1	1888	K	1	0.02577	43.297	K(1)IQVPIGNPPR	2	-0.32126	1
TGME49_244560-t26_1-p1	483	K	1	2.33084e-17	169.06	K(1)TLDTMR	2	0.0011688	1
TGME49_244560-t26_1-p1	273	K	1	0.032867	87.181	LK(1)DLTTR	2	-0.40347	1
TGME49_244560-t26_1-p1	490	K	1	0.000300065	93.098	K(1)LSVDALK	2	-0.34896	1
TGME49_244650-t26_1-p1	25	K	1	0.0134462	78.516	LVSK(1)IEGR	2	0.46194	1
TGME49_244690-t26_1-p1	373	K	1	6.77547e-05	105.46	AAVVEAGK(1)PFGR	2	1.5335	1
TGME49_244870-t26_1-p1	33	K	1	4.81978e-37	146.19	AVLVDAAPLSGPPAVEAK(1)NQQSFK	3	0.91492	2
TGME49_245470-t26_1-p1	328	K	1	0.0116028	77.062	DEDVRPK(1)ALQA	2	0.3252	1
TGME49_246060-t26_1-p1	905	K	1	0.0252828	78.192	GECVTSK(1)K	2	-0.30838	1
TGME49_246100-t26_1-p1	52	K	1	0.0188209	68.536	VDTLASK(1)SLK	2	0.63311	1
TGME49_246100-t26_1-p1	303	K	1	0.0170576	65.295	TK(1)GYSSLGFDR	2	1.4834	1
TGME49_246100-t26_1-p1	19	K	1	0.0322112	87.284	K(1)FGNLPK	2	-0.41108	1
TGME49_246170-t26_1-p1	1993	K	1	0.0224566	59.116	LDSDASSGK(1)MPR	2	-0.6509	1
TGME49_246330-t26_1-p1	416	K	1	0.000411415	91.318	MLQEALK(1)K	2	-0.16749	1
TGME49_246500-t26_1-p1	548	K	1	4.9082e-08	109.6	K(1)APSPPVAPAPPAK	2	0.33691	1
TGME49_246500-t26_1-p1	412	K	1	0.0199198	111.04	VVK(1)DYIR	2	1.0108	1
TGME49_246500-t26_1-p1	561	K	1	1.33228e-06	105.65	APSPPVAPAPPAK(1)R	2	-0.60392	1
TGME49_246500-t26_1-p1	47	K	1	0.0130372	56.087	GIIEK(1)TAQFVAK	2	-1.5131	1
TGME49_246530-t26_1-p1	802	K	1	0.0013459	115.57	LSEK(1)SIGSSR	2	0.747	1
TGME49_246630-t26_1-p1	159	K	1	0.000348507	139.31	VLQPK(1)SR	2	0.22561	1
TGME49_246940-t26_1-p1	217	K	1	0.0248542	46.159	APGQLK(1)TPSPER	2	-0.23969	1
TGME49_247450-t26_1-p1	2251	K	1	0.000114031	100.69	AAVAQK(1)ALLAAR	2	-0.66576	1
TGME49_247470-t26_1-p1	150	K	1	2.32184e-05	121.21	LAK(1)QLGELPIEK	2	0.26486	1
TGME49_247510-t26_1-p1	249	K	1	0.00411692	53.565	IYSVNEGNYK(1)AFPDGVK	2	0.8576	1
TGME49_247550-t26_1-p1	345	K	1	0.0105592	104.2	AK(1)SVTVTK	2	-0.23798	1
TGME49_247550-t26_1-p1	190	K	1	0.000984157	94.767	LIADAMEK(1)VGR	2	0.25549	1
TGME49_247730-t26_1-p1	323	K	1	0.0129737	74.533	TMNK(1)YFPVYK	2	0.85529	1
TGME49_247730-t26_1-p1	305	K	1	0.021891	106.36	FDK(1)TQCR	2	-0.0070153	1
TGME49_247730-t26_1-p1	425	K	1	4.12855e-09	99.663	AEK(1)LGVEGAGPGTWNGR	2	0.047307	2
TGME49_248260-t26_1-p1	120	K	1	0.00212203	99.973	ESSSGSLAK(1)R	2	-0.56664	1
TGME49_248340-t26_1-p1	52	K	1	1.76329e-06	99.927	K(1)YIPTLGVEVHPLK	2	-0.87011	2
TGME49_248340-t26_1-p1	51	K	1	5.63321e-06	142.43	HLTGEFEK(1)K	2	0.24344	1
TGME49_248700-t26_1-p1	55	K	1	0.0102381	78.342	EVK(1)VPVEVTK	2	2.7198	1
TGME49_248720-t26_1-p1	889	K	1	0.00280891	67.234	ATFGTQGPAGK(1)AGK	2	-0.55682	1
TGME49_248810-t26_1-p1	330	K	1	0.000187272	129.88	PVQK(1)AAATFK	2	0.44162	1
TGME49_248810-t26_1-p1	76	K	1	1.17162e-07	85.469	VALESSQHCK(1)SSGEEK	3	-0.24791	1
TGME49_248830-t26_1-p1	84	K	1	0.00249027	89.301	K(1)SLLSGEEGER	2	1.9825	1
TGME49_248880-t26_1-p1	254	K	1	0.0210887	107.29	K(1)FSNQYK	2	2.4315	1
TGME49_248880-t26_1-p1	253	K	1	6.23935e-05	125.75	TSLMNQYVNK(1)K	2	-0.30696	1
TGME49_248880-t26_1-p1	260	K	1	6.99982e-09	101.05	FSNQYK(1)ATIGADFLTK	2	1.1629	1
TGME49_248980-t26_1-p1	127	K	1	0.0184845	76.17	GK(1)SENVVAR	2	-0.097647	1
TGME49_249030-t26_1-p1	28	K	1	0.0288749	74.92	TAPAK(1)LTR	2	0.46412	1
TGME49_249180-t26_1-p1	398	K	1	0.000350697	78.69	GDTNANHLSEK(1)GVK	3	0.057785	2
TGME49_249180-t26_1-p1	59	K	1	1.11627e-08	96.773	FAK(1)TGDSGLPSPSVGK	2	-1.6737	1
TGME49_249180-t26_1-p1	90	K	1	0.0115372	74.376	K(1)FRPLVDR	3	0.15077	1
TGME49_249180-t26_1-p1	72	K	1	3.47559e-06	101.3	TGDSGLPSPSVGK(1)R	2	0.73031	1
TGME49_249180-t26_1-p1	405	K	1	0.0136355	97.635	IWDK(1)NVTR	2	0.41516	1
TGME49_249215-t26_1-p1	1006	K	1	0.000350697	78.69	NNPSK(1)CAPSVFPSR	2	0.39133	1
TGME49_249900-t26_1-p1	11	K	1	0.000745321	77.279	AAPTVSAGGK(1)EK	2	-0.71696	1
TGME49_249900-t26_1-p1	164	K	1	8.38452e-10	147.62	LASDVGK(1)GNER	3	0.14062	2
TGME49_249900-t26_1-p1	263	K	1	4.23483e-83	222.45	K(1)GEQEIQYTGTADCWK	2	-0.22657	7
TGME49_249900-t26_1-p1	62	K	1	4.53638e-26	157.58	MLIQTQDSIPEIK(1)EGK	3	-0.22515	4
TGME49_249900-t26_1-p1	14	K	1	7.87244e-218	299.04	K(1)GNADSQLMNTAK	2	0.94815	2
TGME49_249920-t26_1-p1	169	K	1	9.69539e-05	122.7	TK(1)EQSVENMMR	2	-0.64064	1
TGME49_250090-t26_1-p1	523	K	1	1.08673e-06	109	SVLTAESGK(1)QFLK	2	0.37155	1
TGME49_250090-t26_1-p1	783	K	1	3.48065e-05	45.579	NTADLAPSVGPHEGK(1)TDACEANTVR	3	-0.47155	1
TGME49_250770-t26_1-p1	243	K	1	2.26627e-05	95.264	ILVK(1)NDELTLEGIR	2	0.91467	1
TGME49_250770-t26_1-p1	315	K	1	1.93272e-43	183.7	DFTVSSMHGDMDQK(1)SR	2	-0.058857	2
TGME49_250770-t26_1-p1	174	K	1	0.023376	80.219	VHDMMEK(1)R	2	-0.68619	1
TGME49_250770-t26_1-p1	61	K	1	3.94622e-17	142.45	GIYSYGFEK(1)PSAIQQR	2	-0.7224	1
TGME49_250770-t26_1-p1	199	K	1	0.00687866	75.819	GFK(1)SQIYDVFK	2	0.7284	1
TGME49_250770-t26_1-p1	297	K	1	0.00253543	89.301	VDFLTSK(1)MSER	2	2.0173	1
TGME49_250810-t26_1-p1	81	K	1	0.0229679	103.02	K(1)ELAQLR	2	0.26027	1
TGME49_250820-t26_1-p1	556	K	1	6.41865e-05	43.233	SVSPGVNSESSPSDELTK(1)QDGLTR	3	0.59529	1
TGME49_250820-t26_1-p1	624	K	1	1.16511e-48	189.09	K(1)STASGASAESHQR	3	0.13932	1
TGME49_250820-t26_1-p1	1148	K	1	0.023469	57.532	VAGLLEQFK(1)R	2	0.79163	1
TGME49_251410-t26_1-p1	1669	K	1	0.0233365	54.611	VDK(1)K(1)AAMK	2	-0.41905	3
TGME49_251410-t26_1-p1	1668	K	1	0.0233365	54.611	VDK(1)K(1)AAMK	2	-0.41905	3
TGME49_251500-t26_1-p1	246	K	1	2.42079e-09	116.37	AK(1)ASYPLR	2	-0.95129	2
TGME49_251500-t26_1-p1	582	K	1	2.82879e-10	88.983	K(1)QTPAGLSAAVAAAAADAK	2	-0.59506	2
TGME49_251680-t26_1-p1	85	K	1	0.00872004	107.79	K(1)EFGTYIK	2	1.279	2
TGME49_251690-t26_1-p1	87	K	1	0.00146425	131.04	SAELK(1)QR	2	-1.8074	1
TGME49_251690-t26_1-p1	142	K	1	0.00487856	86.898	NLK(1)IDGTPGR	2	-0.4315	1
TGME49_251690-t26_1-p1	73	K	1	0.00404196	73.881	DAK(1)DPCQDLLAK	2	0.17435	1
TGME49_251690-t26_1-p1	62	K	1	7.95438e-05	104.24	ELNAVNK(1)EIGQR	2	-4.1611	1
TGME49_251780-t26_1-p1	191	K	1	0.0218269	82.279	EK(1)EILPYK	2	-1.3497	1
TGME49_251780-t26_1-p1	483	K	1	7.50232e-14	87.816	GVNPDEAVAMGAAIQAGVLK(1)GEIK	3	-0.47841	1
TGME49_251780-t26_1-p1	354	K	1	0.00234031	97.813	AQGIDLTK(1)DK	2	0.58447	2
TGME49_251780-t26_1-p1	630	K	0.863668	0.0151917	109.66	K(0.136)K(0.864)DAVQAK	2	-0.098726	1
TGME49_251780-t26_1-p1	463	K	1	3.52618e-25	118.36	EPSK(1)GVNPDEAVAMGAAIQAGVLK	3	0.14736	1
TGME49_251780-t26_1-p1	188	K	1	0.0030864	117.02	RYDEDAIK(1)K	3	0.67748	2
TGME49_251780-t26_1-p1	346	K	1	0.00396197	108.43	K(1)AQGIDLTK	2	0.32727	1
TGME49_251780-t26_1-p1	394	K	1	1.32141e-06	56.428	VQTEVNLPFITADQTGPK(1)HLQVK	3	-0.3018	1
TGME49_251810-t26_1-p1	70	K	1	3.92436e-11	102.69	K(1)YEDVCPTSHNMEVPNVK	3	-0.060526	1
TGME49_251810-t26_1-p1	29	K	1	0.00997897	82.426	K(1)NGFVMLK	2	-0.48975	1
TGME49_251870-t26_1-p1	99	K	1	4.36374e-09	85.563	LVLPGELAK(1)HAVSEGTK	2	-1.0531	2
TGME49_251870-t26_1-p1	47	K	1	0.00117092	88.338	QVHPETGISK(1)K	2	0.2866	2
TGME49_251890-t26_1-p1	937	K	1	0.00127631	118.28	K(1)QEAATFPSR	2	-0.72708	2
TGME49_252220-t26_1-p1	391	K	1	0.000800861	72.898	GNEYFK(1)QGDYPAAK	2	-0.48947	1
TGME49_252220-t26_1-p1	222	K	1	4.18025e-10	107.82	GSAENASATK(1)AAAGVK	2	-0.13435	1
TGME49_252270-t26_1-p1	420	K	1	0.0044559	88.596	IAK(1)GWVGFDK	2	-0.85236	1
TGME49_252870-t26_1-p1	1217	K	1	0.00219277	68.972	GAK(1)LTEGVYQPSDR	2	-2.4156	1
TGME49_253290-t26_1-p1	1070	K	1	0.010345	53.981	EAMPAYEEK(1)VPADVR	2	0.35671	1
TGME49_253290-t26_1-p1	676	K	1	0.01482	79.986	GNLPEK(1)EIK	2	0.90579	1
TGME49_253290-t26_1-p1	184	K	1	0.00252786	96.342	ALLK(1)EGAPSR	2	-0.14989	2
TGME49_253430-t26_1-p1	121	K	1	1.64049e-09	126.77	WK(1)TASDCQPLPSLFK	2	0.56379	2
TGME49_253430-t26_1-p1	513	K	1	1.91e-06	104.55	NAK(1)LLFPTNTPVTK	2	-0.44412	1
TGME49_253750-t26_1-p1	1250	K	1	0.00485743	81.525	QFLEVSCPDK(1)K	2	-0.23965	1
TGME49_253750-t26_1-p1	20	K	1	2.8724e-13	79.426	PGGDGGK(1)PSGEDLAATVPEAAPSAR	3	0.08907	1
TGME49_253800-t26_1-p1	530	K	1	0.0088673	88.495	FEVLPK(1)TAR	2	-0.29656	1
TGME49_253820-t26_1-p1	119	K	1	0.0143689	121.29	SGK(1)VPMR	2	-1.0428	1
TGME49_253820-t26_1-p1	33	K	1	7.85251e-19	100.53	K(1)NVFSEGAPEEASDQVMAPPVR	2	-0.34032	2
TGME49_253820-t26_1-p1	106	K	1	5.88168e-30	186.46	VPQFK(1)YTQAEK	2	-2.7675	3
TGME49_253820-t26_1-p1	101	K	1	0.00427069	107.21	PTVK(1)VPQFK	2	-0.1273	2
TGME49_253950-t26_1-p1	102	K	1	0.0281115	58.132	SLFPQK(1)FQEK	2	1.225	1
TGME49_254030-t26_1-p1	50	K	1	7.34434e-06	85.493	TQPWCDGAHK(1)GTPFK	3	-0.28262	1
TGME49_254300-t26_1-p1	916	K	1	0.00538651	102.06	ASK(1)TSALSR	2	-0.21045	1
TGME49_254480-t26_1-p1	807	K	1	0.00201972	101.66	SSGK(1)SLAAAR	2	0.33691	1
TGME49_254500-t26_1-p1	290	K	1	0.00150586	67.415	VQTK(1)GGTDSSVSSGK	2	0.85854	1
TGME49_254570-t26_1-p1	1419	K	1	9.80612e-15	127.46	FQGVDK(1)NK	2	1.8841	1
TGME49_254600-t26_1-p1	12	K	1	3.29742e-08	95.236	K(1)QSFNFEPDNTVLHVK	3	0.88266	1
TGME49_254810-t26_1-p1	332	K	1	0.0267758	76.605	NPFEFEK(1)K	2	-0.93396	1
TGME49_254810-t26_1-p1	1496	K	1	0.0277265	61.56	NNQIQGK(1)AAR	2	-3.2857	1
TGME49_254940-t26_1-p1	2398	K	1	0.0190724	54.343	K(1)VTNVPLTEVR	2	0.27119	1
TGME49_254940-t26_1-p1	2989	K	1	0.0139493	46.378	GGAQAVK(1)GGLMGR	2	0.46119	1
TGME49_255170-t26_1-p1	870	K	1	0.0047362	128.57	LYK(1)LDNR	2	0.60583	1
TGME49_255170-t26_1-p1	307	K	1	2.0097e-06	52.019	SEMSVSAK(1)SSHPAELNACGTTAK	3	0.19814	1
TGME49_255170-t26_1-p1	322	K	1	0.000542474	46.099	SSHPAELNACGTTAK(1)EGITR	3	-0.14761	1
TGME49_255190-t26_1-p1	27	K	1	0.0194084	74.841	K(1)SSVVPFGR	2	1.1754	1
TGME49_255420-t26_1-p1	163	K	1	2.43837e-11	148.78	EIITK(1)QANDPEK	2	0.1395	1
TGME49_256760-t26_1-p1	109	K	1	5.29037e-13	118.21	TVQNIQEAMK(1)QRPEAR	3	-0.075466	1
TGME49_256760-t26_1-p1	4	K	1	7.30859e-06	71.592	ASK(1)QPQTLSAGAVESGR	2	-0.59187	2
TGME49_256760-t26_1-p1	136	K	1	3.6267e-07	105.14	DHK(1)PITLQQGATLK	3	0.4977	1
TGME49_256980-t26_1-p1	839	K	1	0.0161783	53.448	AQALAASSVK(1)VK	2	-0.39109	1
TGME49_256990-t26_1-p1	516	K	1	0.0120498	75.819	VSK(1)VDLVASR	2	0.37063	2
TGME49_256990-t26_1-p1	244	K	1	2.27576e-08	118.08	LNAK(1)EGISPEEASR	2	-0.045032	1
TGME49_256990-t26_1-p1	320	K	1	0.00743918	93.556	GQK(1)ASAASR	2	-0.19236	1
TGME49_256990-t26_1-p1	761	K	1	0.0287679	58.592	K(1)TYPLVDVK	2	-2.1212	1
TGME49_256990-t26_1-p1	513	K	1	0.000150847	78.814	SAFDLTSHSK(1)VSK	3	-0.64078	1
TGME49_257090-t26_1-p1	199	K	1	3.11421e-06	88.768	FGQASQQLGGK(1)GTAR	2	-0.038455	1
TGME49_257090-t26_1-p1	211	K	1	0.00348259	77.387	AHK(1)SVVVDDK	3	-1.914	2
TGME49_257560-t26_1-p1	901	K	1	0.0108798	83.883	K(1)LGLLDPEK	2	-1.2843	1
TGME49_257990-t26_1-p1	147	K	1	8.68344e-09	113.65	K(1)IASSDDDANFEALK	2	0.77526	1
TGME49_258000-t26_1-p1	814	K	1	1.33685e-23	104.81	ISSLFLSPAASLSSSSSSSSVETK(1)K	3	-0.29506	1
TGME49_258170-t26_1-p1	69	K	1	0.000855326	123.51	QADAATLQK(1)R	2	-0.691	1
TGME49_258470-t26_1-p1	41	K	1	0.0275908	75.738	SVPLSPK(1)R	2	0.32075	1
TGME49_258650-t26_1-p1	403	K	1	7.00535e-13	110.26	LCASQSHVNK(1)SSSLQSR	3	-0.12593	1
TGME49_258650-t26_1-p1	591	K	1	0.000930044	122.96	GEALSK(1)AGAR	2	0.015058	1
TGME49_258650-t26_1-p1	743	K	1	0.00924732	87.149	FWEAK(1)ETAK	2	0.54965	1
TGME49_258850-t26_1-p1	250	K	1	0.000149652	113.69	LLK(1)SQVETLYR	2	-0.73217	1
TGME49_259660-t26_1-p1	16	K	1	8.78449e-09	99.055	K(1)VLAGPPGETDEYQGR	2	1.0336	2
TGME49_259710-t26_1-p1	104	K	0.999612	0.00247893	63.181	FNNLKPYNDK(1)ELR	3	-1.7512	2
TGME49_259710-t26_1-p1	215	K	1	2.16852e-29	179.94	K(1)FTCVTSLDAK	2	0.22502	1
TGME49_259710-t26_1-p1	99	K	1	0.00188257	103.31	FNNLK(1)PYNDK	2	-0.51696	2
TGME49_259710-t26_1-p1	139	K	1	2.80044e-10	152.07	TPEFTLAK(1)AQK	2	-0.21921	1
TGME49_259710-t26_1-p1	144	K	1	0.00951765	106.42	LK(1)YYDADK	2	0.46912	1
TGME49_259950-t26_1-p1	397	K	1	0.00387152	64.04	K(1)VQETGGGGLFCTK	2	0.22094	1
TGME49_260010-t26_1-p1	112	K	1	0.000236205	82.069	VEAPAAPAPGAAK(1)K	2	1.6888	1
TGME49_260140-t26_1-p1	411	K	1	1.03733e-06	109.83	K(1)ELCDGDVLADPR	2	0.35855	1
TGME49_260170-t26_1-p1	238	K	1	1.43094e-09	105.28	EGAAPAPASGK(1)AAAAPK	2	0.089438	1
TGME49_260170-t26_1-p1	482	K	0.997934	1.05818e-05	40.849	YLPAPYEIPQVAYDQDK(0.002)QEEEVPLHADPK(0.998)K	4	0.19806	1
TGME49_260170-t26_1-p1	523	K	1	0.00164036	86.911	GDSVVNVSTQK(1)R	2	-0.36853	1
TGME49_260170-t26_1-p1	601	K	1	0.0198218	111.28	FAK(1)ALNR	2	0.75803	1
TGME49_260440-t26_1-p1	246	K	1	7.95438e-05	104.24	PSAAPSK(1)GAPQK	2	-0.95552	4
TGME49_260440-t26_1-p1	251	K	1	0.000405821	95.094	GAPQK(1)GDAAAYK	2	-0.75119	1
TGME49_260440-t26_1-p1	217	K	1	0.0202989	71.379	K(1)ASVGDK	2	0.75598	1
TGME49_260440-t26_1-p1	266	K	1	0.0233347	71.451	SALVDFLK(1)K	2	-0.32298	1
TGME49_260440-t26_1-p1	236	K	1	5.75763e-05	126.19	AVEVAQASNK(1)K	2	-0.081471	1
TGME49_260440-t26_1-p1	226	K	1	6.80408e-10	148.78	K(1)AVEVAQASNK	2	-0.89445	1
TGME49_260820-t26_1-p1	164	K	1	0.0176173	69.721	DK(1)TCFVDLLK	2	-0.57068	1
TGME49_261210-t26_1-p1	475	K	1	0.00877604	88.819	AK(1)NAALLAR	2	1.0923	1
TGME49_261240-t26_1-p1	123	K	1	0.0258721	48.044	VTIMPK(1)DIQLAR	2	1.0685	1
TGME49_261240-t26_1-p1	28	K	1	0.000991983	121.9	K(1)SAPMSGGIK	2	-0.63293	7
TGME49_261240-t26_1-p1	24	K	1	9.34508e-05	140.63	QLASK(1)AAR	2	-0.31707	1
TGME49_261260-t26_1-p1	585	K	1	1.35426e-05	125.46	SDAACGAQK(1)TLK	2	-0.54178	1
TGME49_261450-t26_1-p1	451	K	1	0.0237391	63.694	ITGK(1)TSIGLK	2	0.01642	1
TGME49_261490-t26_1-p1	722	K	1	2.20725e-05	64.52	K(1)FGDPLDEAAAFPLR	2	0.18117	1
TGME49_261570-t26_1-p1	42	K	1	0.00604781	99.013	SPIFAK(1)TPR	2	-0.51149	1
TGME49_261570-t26_1-p1	227	K	0.999998	0.000756266	65.467	KEDQAELEAQCK(1)IYR	3	-1.3715	1
TGME49_261570-t26_1-p1	29	K	1	0.003215	78.324	LPAAPLAGK(1)SGK	2	0.4891	1
TGME49_261570-t26_1-p1	268	K	1	0.0249776	78.516	LINIELK(1)K	2	-0.033114	1
TGME49_261600-t26_1-p1	453	K	1	0.000275692	103.44	IK(1)GAVAEELAK	2	-0.25962	1
TGME49_261600-t26_1-p1	848	K	1	0.000308451	48.968	LQEEAK(1)QNNAVTSITVGGNR	3	1.1141	1
TGME49_261760-t26_1-p1	419	K	1	0.0196346	84.568	GK(1)AAMMQK	2	-0.23039	1
TGME49_261950-t26_1-p1	69	K	1	1.24633e-21	156.72	K(1)PASAAPPAGTNHGR	3	-0.042957	4
TGME49_261950-t26_1-p1	286	K	1	4.30088e-11	144.57	LEDGK(1)FDFTGSK	2	1.4388	2
TGME49_261950-t26_1-p1	182	K	1	4.7641e-27	142.94	IMNVIGEPVDECGPVPAK(1)K	2	0.8101	6
TGME49_261950-t26_1-p1	551	K	1	1.47032e-16	156.14	AVK(1)MAQEAASGK	2	-0.23799	6
TGME49_262380-t26_1-p1	547	K	1	8.02072e-07	106.76	TVASGIVTK(1)PMPEK	2	0.33118	1
TGME49_262380-t26_1-p1	379	K	1	3.14051e-08	50.783	ADLPLIIPVESVLSIPGK(1)GTVATGR	3	-1.0381	2
TGME49_262620-t26_1-p1	43	K	1	0.000156933	111.52	DHMK(1)QAGEVLR	2	0.24035	2
TGME49_262690-t26_1-p1	129	K	1	0.000394069	98.156	FTNPVNEK(1)VGK	2	-0.74567	1
TGME49_262690-t26_1-p1	135	K	1	0.00583001	100.02	VSK(1)DLLFLR	2	-0.088548	2
TGME49_262720-t26_1-p1	88	K	1	0.00538937	70.089	DFQNDK(1)GDVIAK	2	0.46103	1
TGME49_262750-t26_1-p1	224	K	1	0.00763638	81.771	GVPAEVGEK(1)R	2	0.2661	1
TGME49_263080-t26_1-p1	124	K	1	4.90567e-10	94.366	VPPETQDPETQAK(1)AAPQK	3	0.089426	1
TGME49_263080-t26_1-p1	15	K	1	2.17767e-09	85.421	PAPAASGAAAVLSK(1)DIAR	3	0.31598	1
TGME49_263180-t26_1-p1	567	K	1	9.60448e-07	138.99	LAGNK(1)CFIPSK	2	0.56584	1
TGME49_263180-t26_1-p1	368	K	1	3.66286e-20	106.12	PTGK(1)TEAGVENAACFVGESEAALR	3	-1.0009	1
TGME49_263180-t26_1-p1	517	K	1	0.0314816	56.404	K(1)IEYTTNEK	2	0.31496	1
TGME49_263180-t26_1-p1	10	K	0.997838	0.00302453	59.345	AAK(0.002)PEQDCK(0.998)TAAALIR	3	-1.912	1
TGME49_263180-t26_1-p1	725	K	1	1.29356e-05	92.593	FINLGVSNK(1)PGADAK	2	-0.025703	1
TGME49_263300-t26_1-p1	204	K	1	8.58426e-43	166.34	TTDNK(1)SAELAAEVDCNLLDGR	3	-0.19056	1
TGME49_263300-t26_1-p1	34	K	1	1.75991e-13	86.617	SK(1)NPEIVNTASVSPAGAFDASSK	3	0.36625	1
TGME49_263300-t26_1-p1	57	K	1	0.00477717	66.215	LK(1)YCVSDVTTEVK	2	-1.5711	1
TGME49_263300-t26_1-p1	5	K	1	0.0218269	82.279	VLFK(1)DLNK	2	-1.1956	2
TGME49_263300-t26_1-p1	55	K	1	5.12199e-07	61.612	NPEIVNTASVSPAGAFDASSK(1)LK	3	1.8163	1
TGME49_263310-t26_1-p1	43	K	1	0.0207898	58.172	EELRK(1)QAELAER	2	-0.55389	1
TGME49_263320-t26_1-p1	240	K	1	0.0333583	43.68	AGGISK(1)VANAVR	2	-0.62938	1
TGME49_263320-t26_1-p1	399	K	1	0.027028	95.541	FSK(1)YGPR	2	1.1108	1
TGME49_263320-t26_1-p1	336	K	1	0.00212184	64.565	SVPSASDLELMSK(1)IK	2	0.6546	1
TGME49_263520-t26_1-p1	11	K	1	6.36743e-07	81.346	K(1)LPSEEGSDYGYPQKPQK	3	-0.74037	1
TGME49_263530-t26_1-p1	81	K	1	1.49607e-31	109.08	PNMK(1)TGEFIPPCVQVGQTVVVPEYGGMK	3	-0.26785	2
TGME49_263530-t26_1-p1	50	K	1	9.85402e-13	145.52	TK(1)SGLFLPDSAQK	2	-0.27369	3
TGME49_263530-t26_1-p1	75	K	1	0.0162541	91.626	VLAVGK(1)GR	2	-0.031028	1
TGME49_263530-t26_1-p1	48	K	1	0.0254306	78.516	IAVPTK(1)TK	2	-1.4323	1
TGME49_263595-t26_1-p1	245	K	1	2.34606e-09	113.22	ETEALQTK(1)MGGR	2	0.1508	1
TGME49_263650-t26_1-p1	303	K	1	0.0197397	43.958	VMHQK(1)YVEAK	3	-0.19993	1
TGME49_263700-t26_1-p1	8	K	1	2.72313e-32	140.45	SAK(1)AATGEEGEAQGSGLGPATR	2	0.27467	2
TGME49_263700-t26_1-p1	111	K	1	0.000220543	88.075	SK(1)TPGPGAQSALR	2	0.077424	1
TGME49_263810-t26_1-p1	134	K	1	0.00293851	94.692	AVK(1)ATENVVR	2	0.087962	1
TGME49_263810-t26_1-p1	150	K	1	5.70487e-10	59.372	ETVPEK(1)AAPALEPPPSHAVAVDAPVVGGGK	3	0.47058	1
TGME49_263820-t26_1-p1	43	K	0.999348	0.0294858	40.724	K(0.999)NK(0.315)HLQEK(0.685)R	2	0.47457	1
TGME49_263840-t26_1-p1	490	K	1	1.61312e-06	54.559	VAAATTAGGK(1)GSLAVGSAALGSK	3	-0.627	1
TGME49_263870-t26_1-p1	826	K	1	0.0217069	65.695	SK(1)AMSAVGTK	2	-0.85431	1
TGME49_263870-t26_1-p1	317	K	1	2.69776e-05	119.39	LEGAVQGK(1)VVTR	2	0.27587	1
TGME49_263870-t26_1-p1	844	K	1	0.0075044	93.325	LSGAK(1)ITGK	2	-0.11443	1
TGME49_263870-t26_1-p1	839	K	1	0.00471184	87.568	VDAAK(1)LSGAK	2	0.83458	1
TGME49_263870-t26_1-p1	834	K	1	0.0174305	57.434	AMSAVGTK(1)VDAAK	2	-0.64603	1
TGME49_264030-t26_1-p1	150	K	1	0.0132456	74.464	VVECK(1)YAVR	2	0.97873	1
TGME49_264190-t26_1-p1	311	K	0.955264	0.0280328	40.475	ELK(0.955)DNDAK(0.045)RRGNR	2	1.8659	1
TGME49_264610-t26_1-p1	279	K	1	0.0247118	70.363	K(1)LGVHCEAK	2	-1.7073	1
TGME49_264830-t26_1-p1	598	K	1	0.000160271	110.53	GETPGQK(1)APAR	2	0.66903	1
TGME49_265250-t26_1-p1	1193	K	0.999992	0.00190272	62.035	ENK(1)IPDILSKPEQK	3	-0.70128	1
TGME49_265310-t26_1-p1	62	K	1	0.0196918	52.527	DIAEAYDVLSDK(1)EK	2	0.19498	1
TGME49_265310-t26_1-p1	301	K	1	0.00904657	45.438	IVPNEGMPVSK(1)RPGEK	3	0.32747	1
TGME49_265330-t26_1-p1	13	K	1	1.32515e-07	84.94	PDPQYDPAAAQK(1)SSNAR	2	0.8374	2
TGME49_265360-t26_1-p1	356	K	1	0.00422172	68.557	SLAGGK(1)HMLR	3	-0.089246	1
TGME49_265450-t26_1-p1	103	K	1	0.00975373	85.355	GK(1)MEIIQDK	2	-2.9877	1
TGME49_265450-t26_1-p1	446	K	1	4.45343e-15	101.17	LVAGDAAK(1)NIHYCIADDGSGK	3	-0.10076	1
TGME49_265470-t26_1-p1	95	K	1	0.00287418	79.875	K(1)VLYDPVYPTTK	2	0.19379	1
TGME49_266060-t26_1-p1	8	K	1	2.19738e-07	127.71	QAK(1)LSLQEDSIAK	2	0.73429	1
TGME49_266080-t26_1-p1	644	K	1	0.0151841	94.114	LLEK(1)QGVR	2	-0.21413	1
TGME49_266840-t26_1-p1	258	K	1	0.00135023	71.279	K(1)YSVSAGQLGCTPR	2	-0.70762	1
TGME49_266850-t26_1-p1	90	K	1	4.77955e-07	84.403	LK(1)HTYAGAAGSTSIER	3	-0.92937	1
TGME49_266990-t26_1-p1	26	K	1	0.00166136	86.772	GDAPSTAELQK(1)K	2	-0.49171	1
TGME49_267330-t26_1-p1	642	K	1	9.62586e-05	102.52	LEK(1)EGDVPEYLK	2	3.2564	2
TGME49_267330-t26_1-p1	346	K	1	3.24642e-05	73.498	VFPGCQDTGTAIVLGK(1)K	2	-1.7324	1
TGME49_267430-t26_1-p1	305	K	1	0.000388069	66.387	TQQQQMTHLK(1)SAALR	2	0.34855	2
TGME49_267560-t26_1-p1	354	K	1	0.0078124	126.24	GK(1)QPFFR	2	-1.6427	1
TGME49_267810-t26_1-p1	41	K	1	0.00310195	62.088	TPGELPK(1)TLHFK	3	-0.1855	1
TGME49_268200-t26_1-p1	22	K	1	1.78337e-19	103.24	GK(1)GLASPLLAGSLDGAQASAHAK	3	-0.20762	1
TGME49_268200-t26_1-p1	56	K	1	6.60673e-06	64.843	ETGCAHLGAQGPK(1)AASPAPAK	3	-0.29784	1
TGME49_268650-t26_1-p1	634	K	1	0.00214537	99.688	LATLEAAAK(1)R	2	0.52643	2
TGME49_268830-t26_1-p1	512	K	1	0.00216051	99.973	EGAAK(1)LEQLR	2	0.0083621	2
TGME49_268830-t26_1-p1	526	K	1	6.8491e-57	201.09	AAGK(1)SAQTVQENK	2	-0.28383	1
TGME49_268830-t26_1-p1	102	K	1	6.84935e-14	105.9	ALGALETAK(1)TPAPCEGAEK	2	-0.041364	1
TGME49_268830-t26_1-p1	58	K	1	8.30255e-05	89.992	QSTPGK(1)PQQIDWAK	2	0.35188	1
TGME49_268830-t26_1-p1	465	K	1	1.00936e-06	111.12	FAGAK(1)EVSMEDGR	2	-0.096626	1
TGME49_268850-t26_1-p1	112	K	0.999977	9.73708e-07	103.88	IIKPALIGK(1)DPCDQK	2	0.86154	2
TGME49_268850-t26_1-p1	103	K	1	0.00219423	99.568	AVENIHK(1)IIK	2	-1.6869	1
TGME49_268850-t26_1-p1	162	K	1	0.00140971	88.596	AGAAAK(1)GMPLYK	2	0.81595	1
TGME49_268860-t26_1-p1	81	K	1	1.18563e-16	158.01	PALLGK(1)DPCDQK	2	0.021055	1
TGME49_268890-t26_1-p1	423	K	1	0.000416461	96.82	K(1)IAEDTLASGR	2	0.64307	2
TGME49_268890-t26_1-p1	410	K	1	5.27766e-34	181.26	DVHCK(1)LNGAAPTR	3	-0.58913	6
TGME49_268950-t26_1-p1	127	K	1	0.00012169	139.98	IK(1)SLNLTK	2	-3.7463	1
TGME49_269010-t26_1-p1	307	K	1	5.65477e-05	70.452	ASK(1)NACGSLSTGAAAAASDR	2	0.28935	1
TGME49_269180-t26_1-p1	1010	K	1	0.00156923	54.764	AGASPVSPATK(1)SGLGTGR	2	4.3938	1
TGME49_269180-t26_1-p1	1619	K	1	0.000310968	84.753	K(1)ETGAEAANVVTK	2	0.15249	1
TGME49_269180-t26_1-p1	1334	K	1	3.4265e-11	66.925	VAETAGPQK(1)PAGCYAAVVAASQPAQAPR	3	1.2375	1
TGME49_269180-t26_1-p1	815	K	1	5.16614e-08	109.07	PSSVPQK(1)LSEEAPK	2	-0.13462	1
TGME49_269200-t26_1-p1	36	K	1	4.61472e-21	151.56	NK(1)MPAPVQITAEQLLR	2	1.2092	2
TGME49_269430-t26_1-p1	226	K	1	0.0191068	63.473	AVPAAWK(1)ALER	2	1.2133	1
TGME49_269650-t26_1-p1	327	K	1	7.53855e-06	91.355	K(1)NGYYGAPGGPEQGR	2	0.22203	1
TGME49_269660-t26_1-p1	29	K	1	0.00384043	83.948	ASSPPAAK(1)R	2	0.52518	1
TGME49_269710-t26_1-p1	1193	K	1	0.00307266	79.089	ETGK(1)QSALGGER	2	-1.1189	1
TGME49_269770-t26_1-p1	1006	K	1	0.000655281	79.089	LLAVSEAESPK(1)AK	2	0.16686	1
TGME49_269980-t26_1-p1	109	K	1	0.028742	56.956	IIQVDQSLK(1)EDR	2	1.3618	1
TGME49_270120-t26_1-p1	240	K	1	0.0331205	60.167	IEEAIK(1)TSAN	2	-0.3581	1
TGME49_270120-t26_1-p1	234	K	1	1.14823e-05	75.548	VNTVVGGNTAK(1)IEEAIK	2	0.58971	1
TGME49_270140-t26_1-p1	139	K	1	0.0312127	89.55	DYSTK(1)YR	2	-0.55481	1
TGME49_270510-t26_1-p1	398	K	1	2.07967e-26	158.17	DAAAAAAEPLIPLTK(1)DK	2	-0.36553	3
TGME49_270510-t26_1-p1	562	K	1	0.00126569	118.91	K(1)PCIVYNYPK	2	0.010038	1
TGME49_270510-t26_1-p1	261	K	1	7.08307e-34	178.67	SPAK(1)GQAVELAVR	2	-0.64115	1
TGME49_270510-t26_1-p1	529	K	1	0.00306102	59.728	VSYTEAIEVLK(1)AEEPK	2	-0.69701	1
TGME49_270510-t26_1-p1	383	K	1	6.61226e-24	114.92	TDGAAPK(1)DAAAAAAEPLIPLTK	2	-0.38761	3
TGME49_270510-t26_1-p1	534	K	1	0.00961058	85.862	AEEPK(1)AQFK	2	0.064045	1
TGME49_270510-t26_1-p1	257	K	1	0.000306884	102.05	FTGDIVK(1)SPAK	2	0.37082	2
TGME49_270560-t26_1-p1	12	K	1	7.00394e-29	123.29	K(1)AVSSPSLQASLPSAASEGAGVYR	3	0.66111	1
TGME49_270770-t26_1-p1	614	K	1	2.10638e-12	117	TELK(1)TSAAQTPSQELR	2	0.76706	1
TGME49_270840-t26_1-p1	7	K	1	1.19602e-05	64.522	TSK(1)NRPPIPNPYGVDYSPTDR	3	-0.59383	1
TGME49_271050-t26_1-p1	116	K	1	7.85706e-37	153.36	GPATYTLSYDGTPEK(1)PQVLCYK	2	0.66026	2
TGME49_271100-t26_1-p1	583	K	1	0.00703667	70.089	VK(1)CTWDETPLER	2	1.1222	1
TGME49_271100-t26_1-p1	125	K	1	0.0257823	78.149	GITK(1)LSVR	2	0.47339	1
TGME49_271375-t26_1-p1	93	K	1	0.0135888	78.264	SK(1)SLGSKQR	2	-0.010998	1
TGME49_271740-t26_1-p1	647	K	1	2.82431e-06	106.32	K(1)SDLVNAELAEK	2	0.26838	1
TGME49_271820-t26_1-p1	292	K	1	0.0258169	78.113	YLTPSK(1)EK	2	0.1935	1
TGME49_271820-t26_1-p1	351	K	1	0.000132847	134.26	GMEPVEK(1)LR	2	-1.2028	2
TGME49_271820-t26_1-p1	454	K	1	0.000139774	79.639	LEK(1)VSPELDSHLR	3	-1.9483	1
TGME49_272010-t26_1-p1	112	K	0.999847	0.000191745	81.877	LNEGVK(1)AASVKPK	3	0.29277	1
TGME49_272030-t26_1-p1	837	K	1	0.0113606	46.41	K(1)SGAAAGFGAGGAAR	2	-0.088287	1
TGME49_272490-t26_1-p1	737	K	1	7.15838e-10	61.526	DACPGISSFGCETQDPNPSVPK(1)AACASR	3	1.0456	1
TGME49_272660-t26_1-p1	96	K	1	0.0107313	103.83	AAQEK(1)PLK	2	-0.60576	2
TGME49_272670-t26_1-p1	295	K	1	0.019256	68.107	VNVNNK(1)VYDK	2	-0.57343	1
TGME49_272710-t26_1-p1	2619	K	1	0.00943939	85.862	ETEVSVQK(1)R	2	0.40043	1
TGME49_272740-t26_1-p1	1003	K	1	0.000670174	87.181	K(1)SFFPGGR	2	0.79725	1
TGME49_272910-t26_1-p1	158	K	1	0.00673105	76.255	EMAVPVDLK(1)DR	2	-2.6902	1
TGME49_272910-t26_1-p1	181	K	1	0.00012533	59.975	VVSHNAK(1)LLAPIAVDAVMK	3	0.094717	1
TGME49_272910-t26_1-p1	199	K	1	0.012857	50.831	VLPEGK(1)DVDNVDLNDIR	2	-2.5239	1
TGME49_272910-t26_1-p1	9	K	1	3.92471e-47	188.58	AAADVATK(1)SGGSK	2	0.36303	4
TGME49_273090-t26_1-p1	511	K	1	0.00131249	117.52	YEK(1)FGMSPSR	2	-0.10312	1
TGME49_273370-t26_1-p1	40	K	1	1.98206e-14	122.52	AK(1)VLQEAR	2	-0.13414	1
TGME49_273370-t26_1-p1	10	K	1	0.00131167	89.231	SK(1)LQNLNVDLSK	2	-0.32018	2
TGME49_273460-t26_1-p1	632	K	1	0.0169958	40.941	NYGGHAGASEMPK(1)R	2	-0.68484	1
TGME49_273460-t26_1-p1	275	K	1	0.00808562	91.265	NK(1)LFESEIR	2	-0.33359	1
TGME49_273490-t26_1-p1	205	K	1	0.000445098	51.76	VLHVTCDISDPNGK(1)PLER	3	1.1268	1
TGME49_273490-t26_1-p1	288	K	1	0.000270926	103.43	K(1)WYFPVSPVDK	2	0.39603	1
TGME49_273520-t26_1-p1	243	K	1	0.00777486	91.867	AALAEAAK(1)K	2	-0.93768	1
TGME49_273540-t26_1-p1	543	K	1	0.0295423	66.962	LLAK(1)SPGGK	2	0.57879	1
TGME49_273580-t26_1-p1	530	K	1	0.000139687	97.779	ALSLSAIEAQK(1)R	2	0.10127	1
TGME49_273760-t26_1-p1	71	K	1	1.49948e-22	141.44	NPENTIFDAK(1)R	2	0.35708	1
TGME49_273760-t26_1-p1	253	K	1	0.00342662	118.71	GK(1)DISTNSR	2	0.43102	1
TGME49_273760-t26_1-p1	138	K	1	9.18933e-05	102.97	EIAEAYLGK(1)EVK	2	-0.056814	1
TGME49_273760-t26_1-p1	509	K	1	2.76169e-55	201	SNQITITNDK(1)GR	2	-0.52306	1
TGME49_273760-t26_1-p1	188	K	1	2.32926e-06	83.404	IINEPTAAAIAYGLDK(1)K	2	0.42403	3
TGME49_273760-t26_1-p1	112	K	1	1.70565e-17	111.62	VIAGPGDKPLIEVTYQGEK(1)K	3	0.83066	2
TGME49_273760-t26_1-p1	324	K	1	0.000539345	113.93	VLK(1)DSGIDK	2	0.27614	4
TGME49_273760-t26_1-p1	77	K	1	6.46831e-17	161.48	K(1)FDDPSVQSDMK	2	-0.92624	3
TGME49_273760-t26_1-p1	499	K	1	4.81055e-61	202.25	STGK(1)SNQITITNDK	2	0.4082	2
TGME49_273760-t26_1-p1	526	K	1	0.00396103	109.66	MVQEAEK(1)YK	2	0.75538	1
TGME49_273760-t26_1-p1	321	K	1	0.000462864	96.604	NSLLPVEK(1)VLK	2	0.015002	1
TGME49_273760-t26_1-p1	599	K	1	2.50058e-21	163.99	QK(1)EVESVCTPIITK	2	-0.28771	2
TGME49_273870-t26_1-p1	860	K	1	0.00256513	81.565	DSALALAEGVK(1)K	2	0.44904	1
TGME49_273870-t26_1-p1	337	K	1	0.000397724	90.434	NEK(1)SVLSEVVR	2	0.4384	1
TGME49_274180-t26_1-p1	491	K	1	0.00913375	72.34	APLK(1)ASPALSR	2	-1.0511	1
TGME49_275310-t26_1-p1	349	K	1	0.0215197	65.879	TK(1)IVTLQTPR	2	-0.53655	1
TGME49_275480-t26_1-p1	120	K	1	0.0214647	72.928	K(1)SLVPAAAR	2	0.076169	1
TGME49_275650-t26_1-p1	238	K	1	0.0231285	71.614	AMVECGDK(1)R	2	-0.86341	1
TGME49_275680-t26_1-p1	226	K	1	0.0187645	71.176	RPSPGSLGK(1)DR	2	-0.27824	1
TGME49_275750-t26_1-p1	9	K	1	0.000122554	134.25	SGGVMSNK(1)K	2	0.52127	1
TGME49_276930-t26_1-p1	16	K	1	4.98324e-24	100.24	GK(1)CGDMAVSSATHPESIDRPAVAETVSR	3	1.3197	5
TGME49_276930-t26_1-p1	86	K	1	0.0158826	80.294	FK(1)VNGGR	2	0.54294	1
TGME49_276990-t26_1-p1	66	K	1	0.00516579	85.744	APPK(1)PNPCPR	2	-1.1526	1
TGME49_277710-t26_1-p1	578	K	1	0.0172309	89.355	FK(1)SAALLR	2	-0.93977	1
TGME49_277760-t26_1-p1	204	K	1	0.00687866	75.819	IDILCGGSK(1)AR	2	-1.7293	1
TGME49_277810-t26_1-p1	167	K	1	0.0327404	86.512	IIEAQK(1)K	2	0.18532	1
TGME49_278220-t26_1-p1	536	K	1	0.00756829	93.098	TK(1)EAGILGR	2	0.33992	1
TGME49_278750-t26_1-p1	100	K	1	0.00560668	122.19	PK(1)TPSVPR	2	0.89814	1
TGME49_278750-t26_1-p1	133	K	1	2.35351e-17	113.73	KPDDSGGTPACETLHK(1)IQR	3	-0.21327	1
TGME49_278870-t26_1-p1	1191	K	1	3.14002e-10	88.282	ASSASK(1)AAVADSAPTALLR	2	0.6845	1
TGME49_278990-t26_1-p1	329	K	1	1.93383e-07	62.781	MQTSPAGTWPTSFSPALTK(1)MSEMK	3	-1.0137	1
TGME49_278990-t26_1-p1	423	K	1	1.51516e-08	121.24	GK(1)SFGTMINEMGYK	2	-0.9401	4
TGME49_278990-t26_1-p1	478	K	1	6.77927e-07	102.65	TFMGMGTTGGGSAK(1)K	2	-0.95115	1
TGME49_279390-t26_1-p1	337	K	1	0.00599921	83.862	TYILK(1)SQLGR	2	0.39193	1
TGME49_279430-t26_1-p1	115	K	1	0.00025308	53.554	AVPK(1)VAPDGAEEVLSHQDR	3	-0.50452	1
TGME49_280410-t26_1-p1	956	K	1	0.0273388	56.258	QK(1)VMSMIIK	2	1.9241	1
TGME49_280560-t26_1-p1	1266	K	1	0.0153458	79.148	K(1)TFVPFPQK	2	0.3337	1
TGME49_280600-t26_1-p1	1103	K	1	1.27317e-07	137.95	EK(1)ATQEVPSLVR	2	0.84897	1
TGME49_280600-t26_1-p1	622	K	1	2.04124e-05	103.21	AFLDAVAK(1)AER	2	-3.2899	1
TGME49_280610-t26_1-p1	413	K	1	0.00511771	81.017	GYGK(1)DAAAIAR	2	0.32718	1
TGME49_280610-t26_1-p1	194	K	1	5.8241e-06	78.326	K(1)SPHGELPNGDDAVAR	3	-0.10654	1
TGME49_280610-t26_1-p1	126	K	1	3.68082e-06	124.21	LFTCLHQQQK(1)EK	3	0.61647	1
TGME49_280610-t26_1-p1	184	K	1	4.13666e-15	165.63	K(1)NMDALDFSK	2	-0.95433	1
TGME49_280690-t26_1-p1	574	K	1	0.0310835	47.849	GRRPQGK(1)R	2	-2.3822	1
TGME49_280740-t26_1-p1	7	K	1	6.46913e-07	73.722	K(1)VADALATPPSGEEVKEENK	3	0.26891	1
TGME49_281630-t26_1-p1	399	K	0.780591	9.2743e-13	116.58	K(0.781)ANK(0.219)PTVPSSVEQEMR	3	0.25585	1
TGME49_282140-t26_1-p1	46	K	0.999962	0.00431902	65.241	PGEALKPIVAK(1)K	3	-0.10501	1
TGME49_283510-t26_1-p1	142	K	1	0.00032656	66.893	SK(1)AFDGDGSVPPPMSPAK	2	1.035	1
TGME49_283510-t26_1-p1	169	K	1	2.16652e-16	133.32	VPTK(1)LSELTPEEKEEEK	3	0.25689	1
TGME49_283820-t26_1-p1	1582	K	1	0.0127021	99.136	K(1)TLGEAQR	2	2.5211	1
TGME49_283850-t26_1-p1	283	K	1	0.0197604	74.841	LDPK(1)NVEIR	2	1.7704	1
TGME49_283850-t26_1-p1	156	K	1	0.00467563	87.713	DK(1)WEMNVGEK	2	-0.10522	1
TGME49_283850-t26_1-p1	322	K	1	0.00393489	84.507	VDLYTEK(1)QGVR	2	0.0083698	1
TGME49_284050-t26_1-p1	2320	K	1	0.000521497	46.356	NQPHQPTPGYYK(1)GPPGASVK	3	-0.052524	1
TGME49_284050-t26_1-p1	2328	K	1	0.00481171	81.92	GPPGASVK(1)YDK	2	4.0323	1
TGME49_284190-t26_1-p1	1335	K	1	6.28972e-05	80.905	QIASPMPGNVLK(1)YK	2	-0.034541	1
TGME49_284190-t26_1-p1	1120	K	1	0.000469142	82.202	LLGNPPK(1)VTPSSK	2	1.0281	1
TGME49_284190-t26_1-p1	1339	K	1	0.00865477	108.3	VK(1)EGQTVR	2	0.15164	1
TGME49_284190-t26_1-p1	1309	K	1	0.0133058	50.827	TVNVIDTNASK(1)DIVR	2	2.1668	1
TGME49_284540-t26_1-p1	194	K	1	2.15455e-08	92.703	PLSAQQQK(1)EIVAALQNR	3	-0.62908	1
TGME49_285230-t26_1-p1	576	K	1	0.000149735	95.502	K(1)MQQLMER	2	0.13423	1
TGME49_285230-t26_1-p1	493	K	1	0.00166086	105.98	ALATGK(1)DYAR	2	1.4328	2
TGME49_285240-t26_1-p1	333	K	1	0.0245132	79.474	SEFK(1)DYPR	2	0.21888	1
TGME49_285268-t26_1-p1	418	K	1	0.000357482	99.5	K(1)QMQGIDTSYK	2	-0.41182	1
TGME49_285710-t26_1-p1	170	K	1	0.000221488	82.651	AK(1)TGASVSSPPAAK	2	-0.24162	1
TGME49_285750-t26_1-p1	343	K	1	4.28952e-61	203.29	SLAASAAK(1)EESAAR	2	1.3969	1
TGME49_285840-t26_1-p1	545	K	1	0.0185671	68.786	LK(1)SLEEAVGK	2	0.42146	1
TGME49_285840-t26_1-p1	335	K	1	0.000654362	71.354	MSPFESSPLNAK(1)AER	2	-1.4552	1
TGME49_285840-t26_1-p1	284	K	1	3.86438e-05	128.01	VLK(1)QQYEEEAR	2	0.25016	1
TGME49_285850-t26_1-p1	237	K	1	1.78753e-06	107.65	LAGK(1)TPESGSANK	2	-0.042104	1
TGME49_285980-t26_1-p1	193	K	1	0.000369574	94.309	LPK(1)FSIDK	2	0.29713	1
TGME49_286120-t26_1-p1	779	K	1	2.56961e-06	54.15	YIAELQHSVGSSPK(1)QTNPLVIR	3	1.0203	1
TGME49_286120-t26_1-p1	385	K	1	0.00847951	59.709	TSNAQGMFDFSK(1)LK	2	0.4873	1
TGME49_286260-t26_1-p1	400	K	1	0.0318139	55.899	TSSSLSSTK(1)EAR	2	-0.48233	1
TGME49_286260-t26_1-p1	624	K	0.999523	1.27486e-11	100.04	KEGDTK(1)EPCVAGTPAK	2	0.47357	1
TGME49_286260-t26_1-p1	634	K	1	0.00127928	89.44	EPCVAGTPAK(1)TK	2	0.71151	1
TGME49_286410-t26_1-p1	568	K	1	0.00840025	90.15	MVEEMTK(1)MK	2	-0.70893	1
TGME49_286440-t26_1-p1	286	K	1	6.37866e-13	148.62	AIK(1)AQQQLEMAEK	2	-0.16295	1
TGME49_286440-t26_1-p1	250	K	1	0.00393489	84.507	VK(1)EIITPGGYR	2	1.4259	1
TGME49_286440-t26_1-p1	275	K	0.999999	2.09971e-20	126.26	IPQYLATKPTDTEAQK(1)SSK	3	-0.17052	1
TGME49_286580-t26_1-p1	467	K	1	0.000115606	65.219	DEVENQDSSVK(1)PWR	2	-1.7387	1
TGME49_286580-t26_1-p1	689	K	1	0.00822292	78.342	LMEVNK(1)ILDK	2	-1.3479	1
TGME49_286580-t26_1-p1	443	K	1	0.0297648	48.527	K(1)NASEAPDLAPWLK	2	-1.3781	1
TGME49_286580-t26_1-p1	683	K	1	0.0104966	95.531	K(1)LMEVNK	2	-0.29662	2
TGME49_286750-t26_1-p1	5	K	1	0.0157052	56.81	ASNK(1)ALGK	2	0.14148	1
TGME49_287480-t26_1-p1	1518	K	1	0.000728098	43.823	TAAALK(1)QATTLSHPALSEQK	3	-0.14303	1
TGME49_287500-t26_1-p1	269	K	1	5.51327e-05	141.52	NFTK(1)GEER	2	0.087056	1
TGME49_288330-t26_1-p1	627	K	1	0.000709304	44.054	TK(1)LEFEGVDGTDSSVQSQHR	3	-0.47971	1
TGME49_288360-t26_1-p1	667	K	1	0.0186309	61.161	AK(1)VTDDMVR	2	-0.41749	1
TGME49_288360-t26_1-p1	565	K	1	8.85647e-38	153.83	TK(1)MSGSVETSSIYVSDTPEQIK	3	0.99086	2
TGME49_288360-t26_1-p1	151	K	1	2.47784e-09	152.97	QK(1)IEENCPFR	2	-0.57352	1
TGME49_288360-t26_1-p1	638	K	1	2.97539e-06	130.1	YQK(1)GEMLTGEVK	2	0.67804	2
TGME49_288360-t26_1-p1	187	K	1	0.000893271	41.798	MYQESYLDEFGIPANVK(1)EVR	3	-0.92361	1
TGME49_288380-t26_1-p1	592	K	1	0.000150442	139.31	IMK(1)AQALR	2	0.25375	2
TGME49_288380-t26_1-p1	269	K	1	9.84628e-07	111.79	EVVVEYEQLNK(1)QK	2	-0.63053	1
TGME49_288380-t26_1-p1	384	K	1	0.00140543	112.11	ESLQQNK(1)ILK	2	0.10814	2
TGME49_288380-t26_1-p1	56	K	1	0.00595408	78.548	YEAITDPEK(1)LK	2	-0.40223	1
TGME49_288380-t26_1-p1	550	K	1	0.0213733	47.844	AEFEPLCK(1)LMK	2	1.7222	1
TGME49_288380-t26_1-p1	258	K	1	1.04482e-06	110.14	VK(1)EVVVEYEQLNK	3	-1.0037	2
TGME49_288380-t26_1-p1	396	K	1	0.00092569	91.62	K(1)CLEMFQELEEK	2	-0.29032	1
TGME49_288400-t26_1-p1	782	K	1	7.55727e-29	126.25	EHLVSPAGDAGVPEAAK(1)PAENR	3	0.92697	1
TGME49_288500-t26_1-p1	69	K	1	6.97544e-38	124.51	PASATPLQK(1)PGSSTGGMTSGPASPSR	3	-3.1535	3
TGME49_288500-t26_1-p1	535	K	1	1.72004e-06	135.99	LGANIDEK(1)LFK	2	0.76358	2
TGME49_288500-t26_1-p1	212	K	1	6.48548e-12	109.79	MALAVGDTECEFMEK(1)R	2	-0.12869	2
TGME49_288500-t26_1-p1	230	K	1	0.00445675	105.98	K(1)TIAEVEPR	2	-0.86803	1
TGME49_288530-t26_1-p1	20	K	1	0.0232643	103.29	IVGK(1)QAR	2	-0.42295	1
TGME49_288630-t26_1-p1	18	K	1	1.23632e-16	157.68	NNAEAAACQK(1)QR	3	0.030404	2
TGME49_288680-t26_1-p1	206	K	1	0.0311165	56.139	TK(1)GADAAASQGR	2	-0.022512	1
TGME49_288720-t26_1-p1	101	K	1	1.32719e-23	168.98	INK(1)MLSCAGADR	3	0.19854	5
TGME49_288830-t26_1-p1	445	K	1	0.000509071	73.834	IIAENFPNVEGK(1)PR	2	0.78539	1
TGME49_288830-t26_1-p1	306	K	1	6.47912e-16	126.26	VMNNFELAALPQTSEK(1)ER	3	-0.30738	1
TGME49_288830-t26_1-p1	409	K	1	1.13057e-06	108.23	YVSNEPGASK(1)EPK	2	0.2705	1
TGME49_288860-t26_1-p1	221	K	1	0.003215	78.324	AK(1)DYDAVGPATR	2	2.3446	1
TGME49_288860-t26_1-p1	45	K	1	0.000189543	89.231	K(1)FSQGMVGQPDAR	2	-0.039947	1
TGME49_288910-t26_1-p1	69	K	1	4.30305e-43	177.39	WDGSK(1)QAATLNVQDVK	2	-0.40476	1
TGME49_289010-t26_1-p1	895	K	1	1.04944e-09	78.674	GGASTGSGSK(1)TGGGGCGDR	2	0.80052	1
TGME49_289300-t26_1-p1	117	K	1	0.00027584	103.43	LAETK(1)TAAPEK	2	1.6409	1
TGME49_289300-t26_1-p1	638	K	1	0.00334154	77.644	ATSLCVK(1)FCEGK	2	-1.552	1
TGME49_289330-t26_1-p1	1404	K	1	0.00038705	98.156	NPTSLTLSSK(1)K	2	-0.9748	1
TGME49_289530-t26_1-p1	152	K	1	1.05323e-09	145.91	EK(1)ALQEQLEAR	2	0.20808	1
TGME49_289650-t26_1-p1	231	K	1	1.72235e-09	130.2	VNIPFCEK(1)SYLVNR	2	0.20458	2
TGME49_289650-t26_1-p1	127	K	1	0.000203052	59.606	QIDANLQHHK(1)PGDCPLTK	3	0.51202	1
TGME49_289650-t26_1-p1	136	K	1	1.99453e-39	193.22	K(1)DILDLGQLQK	2	0.042621	1
TGME49_289680-t26_1-p1	180	K	1	1.13552e-21	162.29	K(1)QIEDNPQSTTQPGR	2	-0.22133	1
TGME49_289690-t26_1-p1	274	K	1	2.27113e-10	83.064	VIMSAPPK(1)DDTPMFVMGVNNDQYK	3	0.17622	1
TGME49_289690-t26_1-p1	366	K	1	1.81423e-14	107.63	SAGVNIIPASTGAAK(1)AVGK	2	1.3792	2
TGME49_289690-t26_1-p1	405	K	1	1.87496e-32	182.1	PAK(1)YEDIVAAVK	2	1.1366	4
TGME49_289690-t26_1-p1	255	K	1	2.3905e-43	188.96	EK(1)AQAHLTNGAK	2	0.73828	2
TGME49_289730-t26_1-p1	912	K	1	9.76255e-06	47.331	EAVEK(1)ALSTNDMTLGQHAANAPTDPAQR	3	0.2518	1
TGME49_289750-t26_1-p1	11	K	1	2.69531e-24	140.95	TLTGK(1)TITLDVEPSDTIENVK	3	-0.25526	3
TGME49_289780-t26_1-p1	755	K	1	6.09067e-08	109.11	ICSK(1)GGR	2	-0.089582	1
TGME49_289950-t26_1-p1	466	K	1	1.46689e-07	108.06	PAPSAK(1)LVAGQAEK	2	0.29025	1
TGME49_289970-t26_1-p1	203	K	1	6.5742e-34	171.56	PSANSPTSTSK(1)YNDAR	2	-0.27429	1
TGME49_289970-t26_1-p1	142	K	1	0.00792725	113.26	ASLVK(1)AIK	2	0.060382	1
TGME49_290290-t26_1-p1	88	K	1	1.32343e-05	85.837	DLGSNFCLTEEHVK(1)K	3	-0.69001	1
TGME49_290290-t26_1-p1	674	K	1	0.006258	98.044	ENPQK(1)YLER	2	0.40614	2
TGME49_290600-t26_1-p1	74	K	1	0.000357482	99.5	K(1)GSTWQSSDGK	2	1.748	1
TGME49_290600-t26_1-p1	166	K	1	0.00537084	55.755	LIGPNCPGIIK(1)PGECK	2	0.043202	1
TGME49_290600-t26_1-p1	94	K	1	0.000154105	90.861	FSLPVFGTVK(1)EAK	2	-0.89718	1
TGME49_290640-t26_1-p1	31	K	1	0.0160033	61.235	SGGSIYETAGK(1)K	2	1.0657	1
TGME49_290660-t26_1-p1	356	K	1	1.05323e-09	145.91	YGGDDVEK(1)YVK	2	0.086115	1
TGME49_290660-t26_1-p1	99	K	1	1.90752e-32	181.98	LNELVVK(1)NNTQK	2	0.87159	2
TGME49_290660-t26_1-p1	320	K	1	0.000158208	90.689	NMEVK(1)LPPPNSQK	2	0.63445	1
TGME49_290660-t26_1-p1	328	K	1	4.94139e-16	129.11	LPPPNSQK(1)TEATAEEEKR	3	0.25158	1
TGME49_290670-t26_1-p1	386	K	1	2.77058e-51	181.4	TVAVVLPTCQK(1)VCPSAEGQR	3	1.2001	5
TGME49_290840-t26_1-p1	916	K	1	7.10384e-10	56.474	HLASLLGLPLPASSPSSAPSSVSSSPAESSEK(1)K	3	0.92851	1
TGME49_290840-t26_1-p1	825	K	1	0.00731088	82.417	DEFGTK(1)FSER	2	0.66898	1
TGME49_290920-t26_1-p1	380	K	0.99896	0.0018508	45.347	EVLK(0.999)VAAEQSK(0.001)PEGPQGAR	3	1.1688	1
TGME49_290950-t26_1-p1	1479	K	1	0.00179797	89.171	K(1)AGHLAVVEK	3	-0.60405	1
TGME49_291020-t26_1-p1	1093	K	1	0.0280761	40.724	RNVTVYQK(1)K	2	-1.6465	1
TGME49_291070-t26_1-p1	150	K	1	2.30402e-06	98.418	K(1)LEAATR	2	-0.21073	1
TGME49_291180-t26_1-p1	1210	K	1	0.00416115	60.489	K(1)STLSGLAPAEPPSR	2	-0.34267	1
TGME49_291890-t26_1-p1	157	K	1	0.000751496	92.856	YCNDK(1)FPGTIAR	2	-1.7086	1
TGME49_291930-t26_1-p1	434	K	1	0.000462864	96.604	LQTK(1)GGGVVDK	2	0.24325	1
TGME49_291930-t26_1-p1	4	K	1	0.00627722	97.431	K(1)AAPVAVAR	2	-0.28389	1
TGME49_291930-t26_1-p1	46	K	1	0.000877678	72.681	GAAGAPASAK(1)GAPK	2	0.51699	1
TGME49_291930-t26_1-p1	441	K	1	0.021854	72.928	GGGVVDK(1)LR	2	0.15022	1
TGME49_291930-t26_1-p1	686	K	1	4.98472e-16	152.07	AAK(1)DGTVQEFQGTSK	2	0.77483	1
TGME49_291950-t26_1-p1	566	K	1	5.01408e-12	112.34	IIQEAGGSTAVPVK(1)TR	2	1.1689	1
TGME49_291950-t26_1-p1	31	K	1	0.0184794	45.614	ATALEGENASK(1)ALK	2	0.1083	1
TGME49_292035-t26_1-p1	936	K	1	3.82613e-07	88.385	K(1)LGGSGSTVQLLPESR	2	1.2444	1
TGME49_292035-t26_1-p1	1448	K	1	0.00837346	110.22	STK(1)GVVGR	2	0.69723	1
TGME49_292080-t26_1-p1	1092	K	1	0.019536	63.091	DK(1)AVQMLSGGK	2	-1.7798	2
TGME49_292080-t26_1-p1	1192	K	1	0.000559113	92.47	DELK(1)AYGR	2	1.5852	1
TGME49_292080-t26_1-p1	1101	K	1	0.0012861	117.7	AVQMLSGGK(1)K	2	0.6569	1
TGME49_292080-t26_1-p1	400	K	1	5.00837e-05	45.992	EAPVPQHQPLVQLLEAVK(1)AYGAK	3	-2.3192	1
TGME49_292080-t26_1-p1	626	K	1	0.0017573	125.57	DTQK(1)LQEIK	2	0.31359	1
TGME49_292080-t26_1-p1	622	K	1	0.00975373	85.355	VASQK(1)DTQK	2	0.14576	1
TGME49_292130-t26_1-p1	274	K	1	1.62311e-05	58.693	SFAQTTLPK(1)DQVAFLQQYGHA	3	0.17563	1
TGME49_292200-t26_1-p1	2057	K	1	0.0249883	76.774	K(1)TNAYFR	2	0.61791	1
TGME49_292200-t26_1-p1	1045	K	1	0.00816847	81.017	K(1)LAAPGEFPR	2	-0.70028	1
TGME49_292920-t26_1-p1	716	K	1	9.97842e-09	112.17	MMK(1)ATLQGAPDAQLK	2	-0.81917	4
TGME49_292920-t26_1-p1	661	K	1	4.23295e-05	87.824	K(1)PDTPALVGDHR	3	0.61972	3
TGME49_292920-t26_1-p1	657	K	0.946463	3.86131e-09	75.064	FVAIDAPEEDFEPLLEEDK(0.054)EGK(0.946)K	3	0.082712	1
TGME49_292920-t26_1-p1	660	K	0.83393	7.52258e-06	95.57	DK(0.834)K(0.166)PDTPALVGDHR	3	0.19681	4
TGME49_292975-t26_1-p1	2551	K	1	2.6887e-05	71.735	K(1)TTQCATSAVSPLAQSVIR	3	-0.32518	1
TGME49_293180-t26_1-p1	427	K	1	5.72596e-05	106.54	VSEFAAK(1)YSTVK	2	-0.01277	1
TGME49_293330-t26_1-p1	742	K	1	2.67711e-06	79.377	EVK(1)HAGSGEAPATALR	3	1.1601	1
TGME49_293510-t26_1-p1	278	K	1	6.37042e-10	106.93	AK(1)TEVGGGEGPLSPEQR	2	0.64528	1
TGME49_293510-t26_1-p1	89	K	1	1.72319e-07	63.979	LATSQPFAEPSLGDTEDVHVSK(1)QR	3	0.19219	1
TGME49_293630-t26_1-p1	617	K	1	1.80678e-06	104.11	LCNK(1)PFK	2	-1.1347	1
TGME49_293670-t26_1-p1	304	K	1	0.0112541	76.927	EYNMQLK(1)TLK	2	0.78353	1
TGME49_293870-t26_1-p1	52	K	0.99333	0.000141391	62.231	QVAPLVEAMSEK(0.007)PEYAK(0.993)VK	3	0.44122	1
TGME49_294350-t26_1-p1	193	K	1	5.85575e-05	81.448	PTK(1)EQLLADEHEGR	3	0.41117	1
TGME49_294360-t26_1-p1	50	K	1	0.000355088	66.152	ASLQEGSSLAEAAGAAK(1)K	2	0.30353	1
TGME49_294550-t26_1-p1	3487	K	1	7.05859e-06	101.89	EAAEAVTNIPK(1)K	2	-0.13541	1
TGME49_294610-t26_1-p1	1405	K	1	0.0267097	50.632	TLDK(1)RNK	2	-0.32838	1
TGME49_294620-t26_1-p1	874	K	1	0.0123783	54.486	NPK(1)FALSHDR	3	0.30752	1
TGME49_294670-t26_1-p1	69	K	1	6.41517e-12	162.25	INK(1)DVYAR	2	-2.933	1
TGME49_294670-t26_1-p1	53	K	1	0.012931	99.139	GETLK(1)VTK	2	0.3024	1
TGME49_294670-t26_1-p1	171	K	1	0.0107259	77.662	SAGAGK(1)YIPR	2	0.20956	1
TGME49_294710-t26_1-p1	682	K	1	0.0183162	114.19	GTLSNK(1)R	2	-0.1221	1
TGME49_294710-t26_1-p1	610	K	1	2.99409e-15	126.07	PK(1)NLGVTAGPEALPSGDK	2	0.22268	3
TGME49_294800-t26_1-p1	371	K	1	0.00509857	86.014	SGK(1)TLEEAPK	2	0.53594	1
TGME49_294800-t26_1-p1	225	K	1	3.13002e-109	237.32	TLVEALDTMEAPK(1)RPSDK	3	-0.43403	13
TGME49_294800-t26_1-p1	437	K	1	0.000743634	97.273	EPGAGSK(1)VTK	2	0.011155	2
TGME49_294800-t26_1-p1	210	K	1	0.00627282	83.862	STNMSWYK(1)GK	2	0.055121	2
TGME49_294800-t26_1-p1	241	K	1	4.29544e-11	91.589	LPLQDVYK(1)IGGIGTVPVGR	3	-1.0183	1
TGME49_294800-t26_1-p1	425	K	1	0.000183603	89.624	QTVAVGVIK(1)SVEK	2	0.77321	1
TGME49_294800-t26_1-p1	316	K	1	3.80431e-34	183.37	GYVASDSK(1)NDPAK	2	-0.055322	1
TGME49_294800-t26_1-p1	362	K	1	0.0313901	89.296	FAEIK(1)TK	2	-0.23246	1
TGME49_294800-t26_1-p1	212	K	1	2.04096e-11	134.14	GK(1)TLVEALDTMEAPK	3	-0.028874	2
TGME49_294800-t26_1-p1	154	K	1	0.00244387	40.968	QMIVGINK(1)MDSCNYSEDR	3	0.46696	1
TGME49_294800-t26_1-p1	416	K	1	5.30017e-07	131.17	DMK(1)QTVAVGVIK	2	-2.3116	4
TGME49_294800-t26_1-p1	378	K	1	0.00138749	113.15	TLEEAPK(1)CIK	2	-2.1256	2
TGME49_294930-t26_1-p1	184	K	1	0.00906176	87.806	NQFSPK(1)SEK	2	0.33557	1
TGME49_295070-t26_1-p1	459	K	1	0.0245862	69.628	K(1)TLEDWR	2	-0.83722	1
TGME49_295320-t26_1-p1	577	K	1	0.00834854	109.36	ANSALAK(1)R	2	-0.37463	1
TGME49_295370-t26_1-p1	105	K	1	9.04078e-12	90.896	ASAHESATGAPVSGDVSAEK(1)K	3	1.4769	1
TGME49_295590-t26_1-p1	715	K	1	0.000255976	42.029	DATLGSCEYNACETSHFPK(1)EK	3	-1.4909	1
TGME49_295690-t26_1-p1	298	K	1	0.000221557	43.37	QACTSALEK(1)DFQGHSNAGGMR	3	0.3771	1
TGME49_295690-t26_1-p1	383	K	1	0.021026	61.344	TQLGGFDGK(1)R	2	0.27285	1
TGME49_295730-t26_1-p1	268	K	1	0.0244656	61.11	IPSVSK(1)VLESR	2	-0.31915	1
TGME49_297080-t26_1-p1	479	K	1	0.00039955	77.192	ASPLK(1)GSSEGPLLR	2	0.48553	1
TGME49_297470-t26_1-p1	210	K	1	0.0245413	62.466	IQYPVLDAK(1)K	2	-3.1062	2
TGME49_297470-t26_1-p1	279	K	1	0.00945616	56.956	EIASLPEK(1)VDYK	2	-1.0109	1
TGME49_297470-t26_1-p1	211	K	1	2.44448e-23	99.954	K(1)AGAAPTTEPETLTEAAPAAVAGSEK	3	0.59196	1
TGME49_297810-t26_1-p1	252	K	1	0.00131167	89.231	SK(1)AAASVTGGEK	2	0.55183	1
TGME49_297810-t26_1-p1	250	K	1	4.10386e-07	124.51	DIITDYLVGGK(1)SK	2	-0.43177	1
TGME49_297810-t26_1-p1	262	K	1	0.00435147	83.045	AAASVTGGEK(1)K	2	0.35595	1
TGME49_297890-t26_1-p1	644	K	1	0.0140861	96.668	LPVEK(1)DGK	2	0.55385	1
TGME49_298020-t26_1-p1	97	K	1	0.0320024	50.897	VLPAAGK(1)EPPSVR	2	1.3243	1
TGME49_298020-t26_1-p1	475	K	1	1.99547e-06	134.75	K(1)NFLMQQEIEK	2	2.0987	1
TGME49_298610-t26_1-p1	2010	K	1	1.63827e-13	126.25	K(1)TGWAVAATSPGSGDK	2	0.64074	1
TGME49_299050-t26_1-p1	68	K	1	0.0119613	77.318	K(1)FTGCIGR	2	-0.12964	1
TGME49_299060-t26_1-p1	574	K	1	0.0180387	87.476	NVK(1)QLTSR	2	1.4096	1
TGME49_299070-t26_1-p1	328	K	1	3.26531e-09	129.17	GSSDTK(1)ISPGHSDK	2	0.019922	2
TGME49_299070-t26_1-p1	336	K	1	2.31469e-13	88.09	ISPGHSDK(1)SGEPLDLPVFTSTK	3	0.21007	2
TGME49_299670-t26_1-p1	67	K	1	1.49786e-07	151.04	FCK(1)SLQAK	2	0.0060471	1
TGME49_299670-t26_1-p1	414	K	1	0.0270201	50.484	SSNLGTDK(1)CPK	2	-0.98801	1
TGME49_299810-t26_1-p1	796	K	1	0.0261815	77.732	VSK(1)EELQR	2	-1.9246	1
TGME49_299810-t26_1-p1	879	K	1	0.0265747	96.19	MLK(1)QMEK	2	-0.73003	1
TGME49_300140-t26_1-p1	367	K	1	0.0197604	74.841	LDVASAK(1)DK	2	-0.20433	1
TGME49_300140-t26_1-p1	200	K	1	1.93936e-06	104.49	IFGEAK(1)AAPQAAAK	2	1.5418	4
TGME49_300140-t26_1-p1	190	K	1	3.08667e-05	116.24	FYETVVNQK(1)SFK	2	4.2968	1
TGME49_300140-t26_1-p1	259	K	1	6.35451e-05	85.45	VYSNTK(1)DLYGTAMK	2	0.42325	3
TGME49_300140-t26_1-p1	7	K	1	0.014145	80.688	LLTPK(1)DDVR	2	0.60304	2
TGME49_300200-t26_1-p1	6	K	1	0.00137121	83.862	MDGAGK(1)VGGK	2	0.040982	1
TGME49_300200-t26_1-p1	18	K	1	0.00383739	89.047	VGGK(1)VGGMGK	2	-0.36413	1
TGME49_300200-t26_1-p1	24	K	1	0.0162311	78.516	VGGMGK(1)GGK	2	0.23185	1
TGME49_300200-t26_1-p1	10	K	1	0.0190179	85.212	VGGK(1)VGGK	2	0.65665	1
TGME49_300200-t26_1-p1	143	K	1	7.12176e-07	119.25	SLMTK(1)GPSTQPMK	2	-0.78253	5
TGME49_300260-t26_1-p1	743	K	1	7.55718e-11	87.676	QCIVLPISDK(1)VNDYAASVR	3	0.6869	1
TGME49_300260-t26_1-p1	67	K	1	4.1715e-08	112.17	RAEK(1)GTVAALATEEK	3	0.04082	2
TGME49_300260-t26_1-p1	840	K	1	0.0123853	82.287	TLTLDAWK(1)K	2	-0.018689	1
TGME49_300260-t26_1-p1	387	K	1	0.00143496	110.39	DYLK(1)LLEEAK	2	-1.1133	1
TGME49_300260-t26_1-p1	379	K	1	0.00365453	91.549	VYGVSFPDK(1)K	2	-1.3005	2
TGME49_300260-t26_1-p1	393	K	1	0.0290402	91.906	LLEEAK(1)K	2	-0.87922	1
TGME49_300280-t26_1-p1	55	K	1	0.0247264	100.02	HK(1)LADGK	2	-0.066753	1
TGME49_300310-t26_1-p1	42	K	1	0.0113495	102.51	ILK(1)SEVNR	2	0.33136	1
TGME49_301120-t26_1-p1	230	K	1	5.93644e-43	154.84	SGVMQNEGIEPVTVAAETK(1)GETK	2	0.86521	3
TGME49_301120-t26_1-p1	293	K	1	0.000134189	118.28	VLNLDIK(1)PLAR	2	-0.011247	1
TGME49_301120-t26_1-p1	249	K	1	0.0110215	48.568	LDK(1)VASLRPCFK	2	-1.1553	1
TGME49_301440-t26_1-p1	350	K	1	6.01463e-10	153.97	YTFELPQWK(1)K	2	0.16567	1
TGME49_301440-t26_1-p1	93	K	1	0.00859019	108.74	TDK(1)ESLLR	2	-0.18878	1
TGME49_301440-t26_1-p1	80	K	1	0.00091232	74.789	ITGQECAVK(1)VISK	2	0.21841	1
TGME49_301440-t26_1-p1	341	K	1	0.00298581	87.713	GK(1)YTFELPQWK	2	0.18858	1
TGME49_304640-t26_1-p1	631	K	1	1.83295e-17	121.71	EALATLVAAGPK(1)R	2	-0.32907	1
TGME49_304640-t26_1-p1	1137	K	1	2.55716e-08	117.2	AAELGK(1)LLDVDDEK	2	0.107	1
TGME49_304760-t26_1-p1	519	K	1	6.39782e-08	95.57	EK(1)VLAPAAYPAVLPLR	2	-0.032404	1
TGME49_304760-t26_1-p1	428	K	1	0.00671515	76.302	APPGPK(1)GASCR	2	-0.88443	1
TGME49_304870-t26_1-p1	132	K	1	0.0241597	101.28	IVK(1)EYEK	2	0.1294	1
TGME49_304970-t26_1-p1	35	K	1	0.00241949	55.011	K(1)LSGSHELPDAGTVGK	3	0.39494	1
TGME49_305340-t26_1-p1	472	K	1	6.65967e-28	121.33	AFGLTK(1)TSAAGPGSAGPAGTGR	3	-1.0628	2
TGME49_305340-t26_1-p1	466	K	1	0.00625881	98.04	IEK(1)AFGLTK	2	-0.40665	2
TGME49_305340-t26_1-p1	1790	K	1	9.17469e-05	89.231	GSGAGASLPPVK(1)QR	2	-0.1597	3
TGME49_305340-t26_1-p1	573	K	1	0.00739141	116.9	DEVVK(1)ALR	2	-0.77719	1
TGME49_305600-t26_1-p1	157	K	0.99994	4.76295e-05	66.606	K(1)IENASQKPQQVYVGLPIGK	3	-0.18618	1
TGME49_305840-t26_1-p1	137	K	1	1.75084e-11	135.23	K(1)TGELQNACGVTAIK	2	-1.0637	1
TGME49_305850-t26_1-p1	165	K	1	0.000165761	108.9	ALAELQGSK(1)LK	2	2.3798	1
TGME49_305850-t26_1-p1	5	K	1	1.92213e-21	138.22	ADIK(1)NSFSEK	2	-1.507	1
TGME49_305940-t26_1-p1	28	K	1	0.00625707	98.048	TK(1)ALQLPYK	2	-0.45333	1
TGME49_306400-t26_1-p1	464	K	1	9.52294e-13	145.81	SPTQVPK(1)GPEQTR	2	1.0867	1
TGME49_306400-t26_1-p1	342	K	1	0.0231292	61.48	VPEGIEGK(1)SQR	2	-0.35849	1
TGME49_306400-t26_1-p1	432	K	1	0.00511771	81.017	ETETGLK(1)QGLK	2	0.076283	1
TGME49_306650-t26_1-p1	92	K	1	2.07536e-15	104.95	PQVSASQSFSSAAPAAAPK(1)SR	3	0.41791	1
TGME49_306650-t26_1-p1	105	K	1	0.000110909	68.481	ETGCTAHSETK(1)TNGVAR	3	-0.80619	1
TGME49_306660-t26_1-p1	3929	K	1	0.000659739	78.814	VSSVEASAVGSK(1)K	2	-0.77161	1
TGME49_307810-t26_1-p1	333	K	1	7.62893e-62	210.34	GPGSK(1)QGQYDTVIR	2	1.7005	1
TGME49_308580-t26_1-p1	902	K	1	0.00665914	76.943	K(1)FLLSEQLK	2	1.0386	1
TGME49_308870-t26_1-p1	614	K	1	0.000194674	107.06	NK(1)TWTPGQGDR	2	-0.57452	1
TGME49_308890-t26_1-p1	3118	K	1	1.84918e-17	125.82	AAGTVVETGK(1)GGR	2	0.2707	1
TGME49_308890-t26_1-p1	1727	K	1	0.00215662	66.953	EHLK(1)QLPSLEAK	3	-0.95159	1
TGME49_309010-t26_1-p1	161	K	1	3.53176e-05	140.49	K(1)LEAIQPEK	2	0.038292	1
TGME49_309190-t26_1-p1	784	K	1	0.00840025	90.15	LSK(1)YESLNR	2	0.6386	1
TGME49_309210-t26_1-p1	391	K	1	0.00141402	111.61	ECPSGK(1)NYLR	2	-0.12451	1
TGME49_309210-t26_1-p1	375	K	1	9.9779e-06	89.624	VMVQPTLTDEEAK(1)AK	2	2.5534	2
TGME49_309210-t26_1-p1	241	K	1	0.0164952	90.37	MAPEFAK(1)R	2	0.42522	1
TGME49_309210-t26_1-p1	285	K	1	1.53469e-08	120.92	K(1)LATDLGIMDPEEK	2	-0.4418	1
TGME49_309210-t26_1-p1	300	K	1	0.0196948	69.721	DK(1)AGIPVTCR	2	0.22148	1
TGME49_309730-t26_1-p1	568	K	1	0.0240311	47.548	K(1)SPEDVDITPPCLAK	2	-3.4168	1
TGME49_309730-t26_1-p1	660	K	1	1.02312e-17	137.79	ASGEPFVASGGCGGGK(1)CG	2	-0.25464	1
TGME49_309730-t26_1-p1	270	K	1	0.00208917	84.169	K(1)AGVTYINAYAK	2	1.0756	1
TGME49_309730-t26_1-p1	420	K	1	0.000209828	106.38	IQVTFQVGK(1)EK	2	-1.5035	1
TGME49_309752-t26_1-p1	315	K	1	5.05662e-07	143.28	QK(1)DIFSQR	2	0.41135	1
TGME49_309752-t26_1-p1	172	K	1	0.00342662	118.71	TLVTK(1)QTGK	2	-0.54045	1
TGME49_309752-t26_1-p1	279	K	1	0.000155092	58.479	SK(1)DCTQIEVNPLVETHDGR	3	1.3726	1
TGME49_309800-t26_1-p1	275	K	1	9.14727e-07	113.25	K(1)AEGALPTPQPAK	2	-0.18564	1
TGME49_310030-t26_1-p1	25	K	1	1.52634e-43	180.62	IPK(1)AGESTATDSGTMAK	2	0.36693	1
TGME49_310030-t26_1-p1	60	K	1	0.0272842	76.064	VCNFVDK(1)K	2	0.53427	1
TGME49_310030-t26_1-p1	72	K	1	0.00847493	89.886	IDSATMK(1)QK	2	0.3067	1
TGME49_310030-t26_1-p1	126	K	1	0.00338037	45.347	FQVK(1)GTCHSIAIDK	3	0.8097	1
TGME49_310060-t26_1-p1	162	K	1	0.000151209	113.22	FK(1)SVSSEDANR	2	0.57029	1
TGME49_310350-t26_1-p1	162	K	1	0.00687645	44.193	RENQLGTPSEK(1)EK	2	1.7601	1
TGME49_310380-t26_1-p1	16	K	1	0.00124422	85.554	K(1)EYLFRK(1)ATEEK	2	-2.7774	2
TGME49_310380-t26_1-p1	10	K	1	0.00124422	85.554	K(1)EYLFRK(1)ATEEK	2	-2.7774	2
TGME49_310640-t26_1-p1	7	K	1	0.00015582	111.86	GK(1)NIFLTPDGR	2	0.16847	1
TGME49_310670-t26_1-p1	772	K	1	0.0038994	103.83	EHEVAK(1)IR	2	0.13834	2
TGME49_310670-t26_1-p1	250	K	1	0.00870247	89.08	FYGSVK(1)EYR	2	0.24675	1
TGME49_310700-t26_1-p1	25	K	1	9.12903e-07	113.76	PGK(1)PVQLTEAEIR	2	2.7305	1
TGME49_310820-t26_1-p1	301	K	1	0.0330826	86.872	INTK(1)NLR	2	-0.40693	1
TGME49_310860-t26_1-p1	320	K	1	1.93729e-11	140.82	EK(1)GVGAGTSPLLYR	2	-0.17813	1
TGME49_310900-t26_1-p1	2223	K	1	0.00277664	67.326	SK(1)AASDGPSAAGSR	2	-0.38834	1
TGME49_310900-t26_1-p1	1321	K	1	0.0206314	71.153	DPAGSK(1)LGASR	2	0.46724	1
TGME49_311030-t26_1-p1	1371	K	1	0.000200655	72.433	AK(1)AETGASGVSPSLLK	2	-0.29957	1
TGME49_311090-t26_1-p1	527	K	1	4.32177e-05	100.88	K(1)ASPVDMWVK	2	0.021748	1
TGME49_311090-t26_1-p1	524	K	1	7.11014e-15	126.71	EENPSGMAVK(1)K	2	-0.68492	1
TGME49_311230-t26_1-p1	3756	K	1	7.16086e-28	146.81	EAGHTTPAPAGSATQAVTK(1)K	3	0.030439	1
TGME49_311230-t26_1-p1	3757	K	1	0.00195047	124.74	K(1)LPQQSQPR	2	0.51453	1
TGME49_311230-t26_1-p1	4048	K	1	0.000469142	82.202	ASLLK(1)SPEDPFTR	2	1.0513	2
TGME49_311230-t26_1-p1	4515	K	1	3.41573e-14	83.908	TGGSK(1)HPAIATASVPALPAPETLNDEK	3	-0.065339	1
TGME49_311230-t26_1-p1	4507	K	1	0.00209053	84.365	MEYGLVPSK(1)TPK	2	-0.38746	1
TGME49_311230-t26_1-p1	3357	K	1	0.0268706	68.657	K(1)ATGESVGR	2	-0.21904	1
TGME49_311240-t26_1-p1	333	K	1	8.23335e-06	101.89	GEGMPQQK(1)NPFLK	2	-0.25853	1
TGME49_311290-t26_1-p1	160	K	1	1.03401e-05	92.939	K(1)AFGDDAATAIVK	2	-0.63179	1
TGME49_311400-t26_1-p1	1463	K	1	8.38307e-09	113.54	TTK(1)STYAANVNIHK	3	-0.39979	1
TGME49_311400-t26_1-p1	1126	K	1	0.000179292	89.805	LAPGAPGLK(1)QPAR	2	-0.17411	1
TGME49_311400-t26_1-p1	1072	K	1	0.000168638	57.798	GVQGELK(1)GHPGAAGASDVR	3	-0.17895	1
TGME49_311430-t26_1-p1	258	K	1	5.00366e-16	96.55	ANCVDSTAK(1)PEAVFAAEVDK	3	1.5041	1
TGME49_311480-t26_1-p1	190	K	1	0.00439915	83.137	ATGYAK(1)FNFDK	2	0.015461	1
TGME49_311480-t26_1-p1	217	K	1	0.00583396	78.903	SNK(1)STPDPFEK	2	-0.057393	1
TGME49_311480-t26_1-p1	184	K	1	0.0288302	63.565	K(1)ATGYAK	2	0.48426	1
TGME49_311720-t26_1-p1	163	K	1	0.000265163	103.91	MK(1)ETAEQFLGK	2	1.9986	1
TGME49_311720-t26_1-p1	628	K	1	0.00247584	58.079	LK(1)DVEAVCNPIISK	3	-0.65836	1
TGME49_311720-t26_1-p1	453	K	1	0.0271361	76.221	NTVIPTK(1)K	2	0.30554	1
TGME49_311720-t26_1-p1	334	K	1	1.34098e-18	162.31	AK(1)FEELNSDLFQK	2	-0.6984	1
TGME49_311720-t26_1-p1	351	K	0.752432	3.63791e-06	80.738	TLK(0.248)PVK(0.752)QVLEDADLQK	3	-1.3871	1
TGME49_312230-t26_1-p1	35	K	1	0.0275415	94.806	PK(1)TIEQR	2	-2.8123	1
TGME49_312480-t26_1-p1	9	K	1	0.00127324	61.409	AQVPASGK(1)LLVDPR	2	0.38903	1
TGME49_312530-t26_1-p1	47	K	1	1.89442e-07	128.22	AGPSK(1)ATIGPPSR	2	0.025628	1
TGME49_312600-t26_1-p1	137	K	1	0.012789	99.442	VLYGEK(1)SR	2	0.40597	1
TGME49_312600-t26_1-p1	131	K	1	0.00042153	127.7	LNDK(1)VLYGEK	2	0.76711	1
TGME49_312600-t26_1-p1	10	K	1	2.04695e-08	81.788	ASPTSASSK(1)APGTESEACGHR	2	-0.79867	2
TGME49_312630-t26_1-p1	2456	K	0.79526	0.017847	43.442	MATK(0.795)K(0.205)PEEK	3	1.1267	1
TGME49_312630-t26_1-p1	1972	K	1	5.20612e-07	85.493	NTEIFSK(1)LGGPALNVK	2	-0.38231	2
TGME49_312630-t26_1-p1	2012	K	1	0.0154389	47.621	K(1)LLGTNGAPAALVK	2	-0.64912	1
TGME49_312650-t26_1-p1	2133	K	1	0.000518979	89.663	K(1)SLALAQQHMER	3	-0.31305	1
TGME49_312820-t26_1-p1	234	K	1	2.72118e-06	89.911	DVAVPAAVK(1)TAGLAK	2	-0.0064383	1
TGME49_312990-t26_1-p1	529	K	1	0.00863158	108.46	VELNLK(1)AK	2	0.42155	1
TGME49_312990-t26_1-p1	558	K	1	6.9777e-09	117.7	FSASNPYGK(1)R	2	0.39065	1
TGME49_313010-t26_1-p1	92	K	1	5.32892e-09	111.06	VK(1)TEDVTK	2	-0.10355	1
TGME49_313010-t26_1-p1	87	K	1	0.0201222	74.464	VVLPPK(1)DNR	2	0.24633	1
TGME49_313070-t26_1-p1	182	K	0.751194	1.9844e-22	69.019	LADPPAGAGASAAAEAPASPSPASSSAEEK(0.249)PAK(0.751)GFLSLFSPK	4	-0.17675	1
TGME49_313070-t26_1-p1	255	K	1	0.000398592	95.094	DCAGSGVCAPK(1)K	2	-1.2181	1
TGME49_313070-t26_1-p1	143	K	0.999821	1.58525e-05	84.508	KTEAIQGEK(1)TVEPAR	3	-0.22259	1
TGME49_313070-t26_1-p1	135	K	1	0.0033182	119.53	K(1)TEAIQGEK	2	0.34734	1
TGME49_313080-t26_1-p1	415	K	1	1.1232e-13	124.29	K(1)FTPAGAAAASAQSSFK	2	-0.0045053	1
TGME49_313140-t26_1-p1	265	K	1	0.0294267	48.284	MWK(1)SPNGTIR	2	0.0032366	1
TGME49_313140-t26_1-p1	256	K	1	0.0239991	101.64	VK(1)EFNLK	2	0.56422	1
TGME49_313140-t26_1-p1	227	K	1	5.98139e-08	95.662	DQTEDK(1)VTLEAAEAIK	2	-0.67927	1
TGME49_313270-t26_1-p1	1327	K	1	2.142e-07	87.429	SK(1)AFPASAGAAQGGVGR	2	-0.040456	1
TGME49_313370-t26_1-p1	626	K	1	0.0276781	47.712	VESGAVYGDK(1)K	2	0.83918	1
TGME49_313390-t26_1-p1	233	K	1	0.00448094	88.495	AK(1)QALPAQFK	2	1.1421	1
TGME49_313390-t26_1-p1	257	K	1	0.00627282	83.862	ALLASLSK(1)DK	2	-0.048353	2
TGME49_313410-t26_1-p1	8	K	1	0.00472169	87.184	K(1)LVAIQASAK	2	-0.42436	1
TGME49_314080-t26_1-p1	94	K	1	0.0311434	65.719	DSK(1)TSIVTR	2	-2.1673	1
TGME49_314270-t26_1-p1	607	K	1	0.0244263	40.186	ASGPGGQSVNK(1)SETAVR	2	0.45008	1
TGME49_314470-t26_1-p1	59	K	1	0.00603007	78.324	ASSQK(1)FVQDER	2	-0.24252	1
TGME49_314680-t26_1-p1	17	K	1	0.00012901	75.376	DK(1)GDPCGSLSLNHTR	3	-0.5243	2
TGME49_314790-t26_1-p1	7	K	1	2.55716e-08	117.2	PGVMGK(1)AGPAADLR	2	0.29598	1
TGME49_314955-t26_1-p1	594	K	1	5.30518e-05	62.94	K(1)ANGCSSACTTSASIK	2	0.84437	1
TGME49_314955-t26_1-p1	1270	K	1	3.29041e-05	99.5	ECNLIDK(1)ETCR	2	-1.1139	1
TGME49_314970-t26_1-p1	13	K	1	6.18396e-05	82.202	ALLADDASPHTK(1)K	2	-0.0097278	2
TGME49_315140-t26_1-p1	673	K	1	0.029227	67.207	LAAPTK(1)SVR	2	-0.21413	1
TGME49_315140-t26_1-p1	1289	K	1	0.00472169	87.184	K(1)VQQLLQVER	2	-0.81546	1
TGME49_315150-t26_1-p1	98	K	1	0.000148292	78.814	LPK(1)NVPSPVLAAK	2	-0.037279	1
TGME49_315150-t26_1-p1	108	K	1	0.0105159	70.942	NVPSPVLAAK(1)K	2	-2.7868	1
TGME49_315190-t26_1-p1	2963	K	1	0.00857034	59.198	LVSLDGK(1)NAPVR	2	2.4531	2
TGME49_315270-t26_1-p1	147	K	1	3.02005e-09	93.371	STAK(1)ANTPPAGGSGDLGR	2	0.20545	1
TGME49_315270-t26_1-p1	50	K	1	0.0145929	94.874	K(1)LGPGGGR	2	0.39137	1
TGME49_315270-t26_1-p1	277	K	1	1.51925e-48	194.23	PLESQSALESK(1)PGR	2	0.51078	1
TGME49_315270-t26_1-p1	469	K	1	0.000958368	71.529	K(1)DAALGGSFVNGK	2	1.2847	2
TGME49_315570-t26_1-p1	6	K	1	0.00657979	120.46	GPSK(1)MAAR	2	-1.0651	2
TGME49_315570-t26_1-p1	45	K	1	4.46047e-05	93.348	AASAK(1)PAAAAAPAK	2	0.28363	1
TGME49_315570-t26_1-p1	54	K	1	0.00182985	103.55	PAAAAAPAK(1)K	2	0.26061	1
TGME49_315610-t26_1-p1	7	K	1	0.0119404	101.25	AK(1)TGPASR	2	0.89282	1
TGME49_315610-t26_1-p1	129	K	1	0.0230293	71.692	SAPAPAPK(1)K	2	0.94967	1
TGME49_315610-t26_1-p1	17	K	1	0.00571033	100.57	SLAK(1)SASSK	2	1.4903	1
TGME49_315610-t26_1-p1	107	K	1	2.08503e-08	52.465	DVHVGSAETSNDVAVASTGSGTK(1)PSK	3	-0.58961	1
TGME49_315620-t26_1-p1	170	K	1	6.73277e-05	130.98	K(1)TGPATYFQR	2	1.4795	1
TGME49_315958-t26_1-p1	881	K	1	0.0154222	93.561	YVK(1)QIAGR	2	0.99421	1
TGME49_315958-t26_1-p1	466	K	1	0.000290938	102.52	K(1)QLQGLGGCYK	2	-1.9095	1
TGME49_316400-t26_1-p1	336	K	1	0.00126901	89.507	DVNAAVATIK(1)TK	2	-0.083165	1
TGME49_316490-t26_1-p1	461	K	1	5.80859e-07	121.48	K(1)LEQAAAPLGEDK	2	0.70079	1
TGME49_316490-t26_1-p1	107	K	1	6.54464e-14	125.71	VSSAVTK(1)ER	2	0.18386	1
TGME49_316540-t26_1-p1	108	K	1	0.000130836	119.27	SSECADSK(1)MLR	2	-0.41017	1
TGME49_316540-t26_1-p1	29	K	1	0.0186848	113.26	K(1)PIQVSK	2	0.21498	1
TGME49_316900-t26_1-p1	68	K	1	5.20397e-06	97.797	K(1)LGGSGSAAEEFIR	2	-0.35873	1
TGME49_318140-t26_1-p1	474	K	1	0.0203828	62.338	EALEAAK(1)VSAK	2	0.23052	1
TGME49_318160-t26_1-p1	166	K	1	2.23137e-14	100.28	GGYGGASGSQGGSYSADLK(1)SR	2	1.0934	1
TGME49_318170-t26_1-p1	127	K	1	1.45655e-05	89.992	EEAFK(1)ASGGGQTGR	2	0.15231	1
TGME49_318170-t26_1-p1	225	K	1	3.05141e-20	107.39	AASVVGVPGQQDGGSTPQHAK(1)AK	3	-0.35635	2
TGME49_318170-t26_1-p1	227	K	1	3.42989e-05	84.759	AK(1)NAIFDAHVSPTR	3	-0.0063057	1
TGME49_318230-t26_1-p1	92	K	1	7.81269e-05	104.24	K(1)VTFVEDCVGPK	2	-0.29107	1
TGME49_318230-t26_1-p1	206	K	1	5.254e-08	86.548	ALECPEK(1)PFLAILGGAK	2	-0.41839	2
TGME49_318230-t26_1-p1	141	K	1	0.0044559	88.596	IK(1)ASPEAIAK	2	0.17697	1
TGME49_318230-t26_1-p1	139	K	1	0.00406901	90.15	GVDEQGNK(1)IK	2	0.12402	1
TGME49_318230-t26_1-p1	31	K	1	1.09539e-07	92.096	VDFNVPMK(1)DGVVQDATR	3	-0.44147	2
TGME49_318310-t26_1-p1	269	K	1	0.0033359	93.096	TDK(1)PTLICVR	2	-0.20239	1
TGME49_318310-t26_1-p1	28	K	1	2.45612e-28	149.53	VSPGK(1)TELGATDVLCVNTIR	3	-0.58924	1
TGME49_318310-t26_1-p1	21	K	1	0.00269818	53.861	GSNAHLGEANNQPEK(1)K	3	-0.10106	1
TGME49_318310-t26_1-p1	285	K	1	1.38666e-08	122.1	TTIGFLSSK(1)AGTAK	2	0.63256	1
TGME49_318310-t26_1-p1	601	K	1	2.86697e-05	133.81	K(1)LLTNNWDVR	2	0.81114	1
TGME49_318400-t26_1-p1	643	K	1	0.0307265	60.641	K(1)VEAATTALK	2	0.51442	1
TGME49_318400-t26_1-p1	483	K	1	0.00282944	91.087	DAVK(1)EMSNR	2	-1.113	1
TGME49_318430-t26_1-p1	509	K	1	0.0260037	62.005	TLLAAAPK(1)SA	2	-0.15457	1
TGME49_318440-t26_1-p1	884	K	1	0.000920463	94.309	K(1)LTPCQLLR	2	2.1703	1
TGME49_318600-t26_1-p1	460	K	1	1.14416e-44	191.95	LETNAETLHAK(1)AR	2	-0.20197	4
TGME49_318700-t26_1-p1	246	K	1	1.09234e-20	157.86	NQQK(1)LNLVDDLTLR	2	0.84238	1
TGME49_318710-t26_1-p1	682	K	1	0.00230672	83.204	YPEAGLK(1)DEAAR	2	-0.13316	1
TGME49_319850-t26_1-p1	223	K	1	0.00136168	50.178	AGGFQK(1)LADSEGHEPIR	3	-1.9892	1
TGME49_319920-t26_1-p1	131	K	1	0.00766357	66.056	LHQK(1)EGMMVR	2	0.17039	2
TGME49_319920-t26_1-p1	200	K	1	0.000412956	133.23	EK(1)GVDLAR	2	0.056874	1
TGME49_319920-t26_1-p1	443	K	1	0.000569246	96.229	AMVK(1)SMNETVK	2	-1.1725	1
TGME49_319920-t26_1-p1	218	K	1	0.000403537	97.734	NGLITK(1)EDVLK	2	0.30689	2
TGME49_319920-t26_1-p1	478	K	1	4.68909e-51	208.15	ETLVAHTAK(1)K	3	-0.23161	2
TGME49_320015-t26_1-p1	150	K	1	2.23641e-15	144.29	TACNAGPVSK(1)ISDAR	2	0.091663	1
TGME49_320050-t26_1-p1	278	K	1	0.0151841	94.114	TAK(1)GQYVR	2	-0.10156	1
TGME49_320050-t26_1-p1	5	K	1	0.032275	88.029	AFVK(1)ALK	2	-0.14994	1
TGME49_320210-t26_1-p1	33	K	1	4.72895e-13	80.082	K(1)HLETSGVCPVTAQSLSEADLADVK	3	0.47739	2
TGME49_320210-t26_1-p1	290	K	1	2.27576e-08	118.08	ASGDSPYK(1)TAATIR	2	0.71305	1
TGME49_320220-t26_1-p1	253	K	1	2.57882e-12	112.01	TPDLSK(1)GELAAGATVTR	2	0.10432	1
TGME49_320480-t26_1-p1	38	K	1	0.0287567	75.043	GTLPK(1)SPK	2	0.36926	1
TGME49_320570-t26_1-p1	354	K	1	2.1203e-29	144.65	PGTK(1)AYDAR	2	-0.20028	1
TGME49_320592-t26_1-p1	372	K	1	0.00142859	63.091	NLVLPVAGACK(1)HK	3	-0.67255	1
TGME49_320640-t26_1-p1	527	K	1	0.00437653	88.596	K(1)ATTTVILGK	2	-0.38458	1
TGME49_320640-t26_1-p1	536	K	1	7.337e-12	152.64	ATTTVILGK(1)NAK	2	0.018121	1
TGME49_320640-t26_1-p1	164	K	1	0.014311	95.541	GAPGLVK(1)R	2	0.43731	1
TGME49_320750-t26_1-p1	396	K	1	3.41627e-05	113.07	K(1)TGTSGLDGTSR	2	0.25407	1
TGME49_321370-t26_1-p1	1132	K	1	0.000769114	77.185	GVCTPEK(1)ALALCR	2	-0.79184	1
TGME49_321370-t26_1-p1	1398	K	1	0.00816847	81.017	K(1)EIDFEGTPK	2	-0.18442	1
TGME49_321450-t26_1-p1	2764	K	1	1.49725e-06	74.776	GSACGQK(1)ASQTSVPGSGQDR	2	-0.74417	1
TGME49_321500-t26_1-p1	219	K	1	0.00561304	122.18	FAESK(1)AAR	2	0.88938	2
TGME49_321520-t26_1-p1	93	K	1	0.0166352	119.17	TLSGK(1)TK	2	0.35038	1
TGME49_321560-t26_1-p1	534	K	1	2.70398e-11	148.18	AK(1)NMQTAFVPYR	2	-0.89527	1
TGME49_321620-t26_1-p1	849	K	1	0.000230906	87.641	VK(1)FQAANNPLFSD	2	-0.24894	1
TGME49_321620-t26_1-p1	618	K	1	0.00499069	78.342	K(1)TVYSEQFIR	2	-0.34595	1
TGME49_321620-t26_1-p1	834	K	1	3.6345e-08	85.087	ALSSSGVFDSK(1)GASASAAK	2	1.6043	1
TGME49_321620-t26_1-p1	842	K	1	0.00059194	70.438	GASASAAK(1)HVFEK	3	0.37123	1
TGME49_321650-t26_1-p1	302	K	1	0.00281261	70.089	LVCPDK(1)PPTLPPR	2	1.1604	1
TGME49_321680-t26_1-p1	6	K	1	0.00253866	96.113	K(1)YYTVGVSNK	2	-0.51551	1
TGME49_321680-t26_1-p1	65	K	1	1.69011e-08	119.87	QLSGTNAGSAAGK(1)K	2	0.26663	1
TGME49_321900-t26_1-p1	220	K	1	0.00461699	82.494	ALQASCLK(1)GWK	2	-0.33767	1
TGME49_326000-t26_1-p1	6	K	1	0.000505617	63.681	SGLEK(1)SGFGIAHDFK	2	0.053769	1
TGME49_326800-t26_1-p1	123	K	1	0.00042264	70.783	K(1)ELLFPAINVNDCVTK	2	0.031691	1
TGME49_326800-t26_1-p1	90	K	1	0.00149862	88.021	ILAEGLQK(1)DPQK	2	0.69274	1
TGME49_326800-t26_1-p1	140	K	1	0.0110821	74.841	SK(1)FDNVYGCR	2	0.6848	1

## Sheet: 2
Table S1 Mass spectrometric identification of lysine lactylation (Rep 2)
Protein accession	Position	Amino acid	Localization probability	PEP	Score	Modified sequence	Charge	Mass error (ppm)	MS/MS count
TGME49_201380-t26_1-p1	404	K	1	0.00237998	122.7	YTSK(1)SEASITR	2	-0.22526	1
TGME49_201400-t26_1-p1	460	K	1	9.38925e-05	110.38	K(1)LVQDAEMAGIMK	2	2.5317	2
TGME49_201400-t26_1-p1	110	K	1	0.0125607	69.721	AVAPPK(1)GLSSR	2	-0.69591	1
TGME49_201680-t26_1-p1	673	K	1	0.00047197	80.746	SETAAQMLEEIK(1)K	2	-3.4071	1
TGME49_201680-t26_1-p1	860	K	1	3.0188e-13	145.72	K(1)YLEQLEK	2	0.077801	1
TGME49_201680-t26_1-p1	867	K	1	0.00143007	116.73	YLEQLEK(1)K	2	0.3248	1
TGME49_201680-t26_1-p1	686	K	1	0.000230036	105.98	ASSNILIK(1)GK	2	0.2958	1
TGME49_201780-t26_1-p1	630	K	1	0.00359702	75.89	NK(1)PCDLPTFETK	2	-0.17573	1
TGME49_202370-t26_1-p1	272	K	1	0.00363502	109.48	K(1)LQAAEQK	2	1.4253	1
TGME49_202390-t26_1-p1	408	K	1	0.00336085	66.708	EIVAPAPK(1)GMPEK	2	2.0838	1
TGME49_202530-t26_1-p1	254	K	1	2.74794e-10	89.859	REEAAPSVAEVAEAPVSK(1)K	3	-0.82943	2
TGME49_202530-t26_1-p1	369	K	1	0.0308246	72.23	GNTK(1)DMIK	2	-0.30476	1
TGME49_202630-t26_1-p1	870	K	1	6.80275e-05	131.41	SK(1)VGVEQR	2	-0.21134	1
TGME49_202630-t26_1-p1	377	K	1	0.000219693	131.03	LYGK(1)AGQGR	2	0.21315	1
TGME49_202630-t26_1-p1	396	K	1	2.92137e-09	150.02	LGAEK(1)YR	2	0.3839	1
TGME49_202630-t26_1-p1	1172	K	1	0.0157446	74.962	K(1)PASGPVACK	2	0.44578	1
TGME49_202680-t26_1-p1	342	K	1	1.92305e-05	97.631	AFVDYNAIPPSK(1)R	2	0.63951	5
TGME49_202680-t26_1-p1	78	K	1	0.000142087	111.27	VPFVK(1)EDMEK	2	1.2584	2
TGME49_202720-t26_1-p1	727	K	1	0.000509708	66.977	AASPSTLPEGASLETAK(1)R	3	0.0013573	2
TGME49_202810-t26_1-p1	99	K	1	0.00462322	93.556	LSPTATK(1)EK	2	-0.35196	1
TGME49_202890-t26_1-p1	195	K	1	6.41199e-05	109.44	TESDSK(1)TVLTTGR	2	1.8844	1
TGME49_202960-t26_1-p1	270	K	1	0.00189952	85.522	SASALVAK(1)VTK	2	0.12832	1
TGME49_202980-t26_1-p1	772	K	1	8.75419e-05	55.437	LTSSSSQEFDGK(1)CLPQFLHK	3	0.69517	1
TGME49_203220-t26_1-p1	838	K	1	1.10764e-18	119.41	NAQGGDSSSLTSGTSSSAHAPAK(1)R	3	-0.14495	1
TGME49_203370-t26_1-p1	607	K	1	0.00182682	58.246	AK(1)GLPGAAAGAAPGGER	2	-0.94373	1
TGME49_203370-t26_1-p1	574	K	1	0.0173674	73.885	GPLPAASLK(1)R	2	-0.69014	1
TGME49_203490-t26_1-p1	16	K	1	0.000460742	121.9	LSQK(1)YNIEK	2	2.4529	1
TGME49_203750-t26_1-p1	37	K	1	0.00149371	72.898	SK(1)GAPGEAQGLALK	2	0.048038	1
TGME49_203810-t26_1-p1	77	K	1	3.50833e-07	149.23	TSK(1)MINTINTK	2	0.32082	1
TGME49_203810-t26_1-p1	490	K	1	5.22942e-05	91.62	LTTETQSAEK(1)VAK	2	-0.30359	1
TGME49_203940-t26_1-p1	935	K	1	0.000164271	132.88	TGAQQK(1)TSR	2	-0.3501	1
TGME49_203940-t26_1-p1	671	K	1	0.0100998	99.442	ILDVLSK(1)R	2	-0.08181	1
TGME49_203980-t26_1-p1	156	K	1	0.014125	97.431	PQEDIYK(1)R	2	-0.031077	1
TGME49_204100-t26_1-p1	989	K	1	0.023999	42.718	SFSGNK(1)AK(1)R	2	-1.5666	1
TGME49_204100-t26_1-p1	987	K	1	0.023999	42.718	SFSGNK(1)AK(1)R	2	-1.5666	1
TGME49_204160-t26_1-p1	1332	K	1	0.00013001	103.08	LQK(1)LQSQVNPK	2	-0.46116	1
TGME49_204400-t26_1-p1	71	K	1	1.47673e-06	143.05	IAGWK(1)TQTSTEEVGR	2	-0.66873	5
TGME49_204400-t26_1-p1	175	K	1	0.00484102	105.14	GPIPAK(1)ER	2	-0.099306	1
TGME49_204410-t26_1-p1	656	K	1	0.00031703	55.267	HVSCPQAASPAPSK(1)VSSK	3	-0.86732	1
TGME49_204550-t26_1-p1	184	K	1	4.47136e-30	172.42	HTATSTEDCTGSASTLK(1)CR	3	1.0977	2
TGME49_205130-t26_1-p1	4397	K	1	4.42318e-05	137.8	K(1)VSANDALETVER	2	0.40747	2
TGME49_205220-t26_1-p1	1043	K	1	0.000690046	90.05	STSSLPQK(1)GGR	2	-0.40535	1
TGME49_205240-t26_1-p1	781	K	1	0.0139619	90.37	TPGAACK(1)R	2	0.097163	1
TGME49_205250-t26_1-p1	202	K	1	0.0151029	75.387	ADSGCVIGK(1)R	2	0.19282	1
TGME49_205470-t26_1-p1	533	K	1	0.0020856	80.69	YVPGEK(1)TDLYIK	2	-0.6581	2
TGME49_205470-t26_1-p1	373	K	1	1.66175e-07	155.11	WTK(1)TQSENTR	2	0.27151	1
TGME49_205470-t26_1-p1	418	K	1	0.000257977	83.692	MLGSLGIELK(1)GDDR	2	-2.8303	1
TGME49_205470-t26_1-p1	408	K	1	1.43947e-05	97.631	YTK(1)MLGSLGIELK	2	-0.49459	1
TGME49_205470-t26_1-p1	427	K	1	0.0161288	76.679	DLTGK(1)ALLK	2	-0.044766	1
TGME49_205470-t26_1-p1	137	K	1	0.00566852	83.647	EIMGNPK(1)NIR	2	0.72609	1
TGME49_205470-t26_1-p1	367	K	1	0.000282445	111.94	LWGNNFYNAK(1)EK	2	1.5657	1
TGME49_205470-t26_1-p1	501	K	1	0.000466821	114.89	MVPTSDK(1)GR	2	-0.038092	1
TGME49_205470-t26_1-p1	737	K	1	0.000228211	112.36	FDFDK(1)NAALK	2	0.33915	2
TGME49_205470-t26_1-p1	162	K	1	0.0211193	42.068	STLTDSLVSK(1)AGIISAK	2	0.44701	1
TGME49_205470-t26_1-p1	939	K	1	0.00769631	53.3	NLK(1)PEIPPFENYYDK	2	-0.69758	1
TGME49_205470-t26_1-p1	169	K	1	0.034297	48.527	AGIISAK(1)AAGDAR	2	-0.50569	1
TGME49_205550-t26_1-p1	504	K	1	3.65373e-06	103.66	SLSK(1)SASSFAPVGGK	2	-3.0496	1
TGME49_205580-t26_1-p1	385	K	1	0.00331549	44.539	AK(1)IDGGATHTTATSANGK	3	-0.90535	1
TGME49_205680-t26_1-p1	777	K	1	0.000172535	68.41	LPGSEVGATSTVHSSK(1)R	3	0.60416	1
TGME49_205700-t26_1-p1	323	K	1	2.17575e-05	76.158	VVAGQEVVK(1)MMEAEGR	2	0.78357	2
TGME49_205710-t26_1-p1	125	K	1	0.00042963	72.797	AQK(1)PEEELDPTQYFEK	2	-0.40854	1
TGME49_206470-t26_1-p1	276	K	1	0.0179992	82.426	EMEK(1)TGIK	2	0.20674	2
TGME49_206470-t26_1-p1	514	K	1	1.08316e-05	95.273	EACMACYDK(1)PIHMA	2	0.45669	1
TGME49_206470-t26_1-p1	176	K	1	1.48254e-99	239.33	LTDSNSVEVTPNGK(1)SEK	2	-1.6723	2
TGME49_206590-t26_1-p1	165	K	1	2.14313e-05	90.759	GAGLFSSTSTQK(1)SK	2	1.0407	1
TGME49_206590-t26_1-p1	729	K	1	1.00466e-13	159.22	K(1)TVNAAAVASPETR	2	0.12232	1
TGME49_206670-t26_1-p1	1454	K	1	0.00569297	60.489	K(1)ADGSSSDPLMDLLR	2	-0.14881	1
TGME49_207170-t26_1-p1	43	K	1	1.44453e-18	107.56	PSGNVALESVK(1)NAAVAETETFAGR	3	-1.3992	1
TGME49_207170-t26_1-p1	65	K	1	1.21151e-05	49.66	ANVAAGTGK(1)LEGSLLPPPHIPGIR	3	-0.3337	1
TGME49_207440-t26_1-p1	282	K	1	0.00603517	83.045	GEK(1)AWISLPK	2	0.47171	1
TGME49_207620-t26_1-p1	406	K	1	1.18717e-17	163.91	GCK(1)NVTVIGQETVPFER	2	0.76223	1
TGME49_207620-t26_1-p1	107	K	1	0.014394	89.355	VAACAEK(1)R	2	-0.41364	1
TGME49_207620-t26_1-p1	377	K	1	0.0101905	111.82	K(1)FNSDPR	2	-0.18255	1
TGME49_207640-t26_1-p1	1009	K	1	9.06704e-05	130.27	VPVK(1)TPVR	2	-0.4968	1
TGME49_207760-t26_1-p1	1016	K	1	0.00600741	43.878	YHPDLNPDPSAK(1)QK	3	-1.0107	1
TGME49_207760-t26_1-p1	1004	K	1	0.000415852	127.36	K(1)YHPDLNPDPSAK	2	1.3286	1
TGME49_207760-t26_1-p1	1468	K	1	6.72792e-06	144.16	K(1)ADAAGAGVGMDR	2	0.52539	4
TGME49_207760-t26_1-p1	977	K	1	0.0155322	62.162	GK(1)DPYEVLGCSR	2	-0.27583	1
TGME49_208200-t26_1-p1	352	K	1	5.3723e-19	100.9	GPAGLSLSPGVQGPAVSGSK(1)GGGR	3	0.35411	1
TGME49_208320-t26_1-p1	9	K	1	0.00284577	120.65	MAK(1)TPVR	2	0.64508	1
TGME49_208440-t26_1-p1	197	K	1	1.70485e-84	229.02	NPLLQDAAPTK(1)TGSTSAK	2	-0.074808	1
TGME49_208530-t26_1-p1	3	K	1	0.00533352	75.213	MEK(1)NQSR	2	0.93089	1
TGME49_208530-t26_1-p1	283	K	1	0.0162628	98.997	GK(1)DIIER	2	-0.35525	1
TGME49_208590-t26_1-p1	66	K	1	2.68287e-08	93.215	TLEK(1)AGVLPAGLSAVLSK	2	1.93	1
TGME49_208790-t26_1-p1	161	K	1	0.000152808	107.97	TTK(1)QVEGGGGLK	2	-0.56444	1
TGME49_209030-t26_1-p1	327	K	1	4.36504e-09	107.53	ELTSLAPSTMK(1)IK	2	0.99368	1
TGME49_209030-t26_1-p1	40	K	1	1.68455e-06	143.98	PK(1)NPGIMVGMEEK	2	-0.98711	6
TGME49_209030-t26_1-p1	114	K	1	1.39247e-13	132.62	VAPEEHPVLLTEAPLNPK(1)ANR	3	0.53306	1
TGME49_209030-t26_1-p1	51	K	1	1.94712e-09	82.635	NPGIMVGMEEK(1)DCYVGDEAQSK	3	0.023379	1
TGME49_209030-t26_1-p1	329	K	1	0.0294704	66.056	IK(1)VVAPPER	2	-0.090273	1
TGME49_209100-t26_1-p1	312	K	1	0.0271824	80.455	K(1)IENAQLK	2	0.22358	1
TGME49_209140-t26_1-p1	59	K	1	5.36372e-14	98.21	EK(1)LAALSSSGLPSHQSLADGER	3	1.0353	1
TGME49_209210-t26_1-p1	334	K	1	4.60087e-07	152.11	GAAAQTAAK(1)R	2	0.36602	1
TGME49_209210-t26_1-p1	809	K	1	0.00182682	58.246	QK(1)VPAAMPLLPGDGVPR	2	0.011114	1
TGME49_209420-t26_1-p1	183	K	1	0.0265883	46.643	ATPTQAAK(1)ETK	2	-2.2041	1
TGME49_209420-t26_1-p1	129	K	1	0.00884732	80.438	K(1)WVPPSLR	2	0.012491	1
TGME49_209420-t26_1-p1	175	K	1	0.000274011	131.52	K(1)ATPTQAAK	2	-1.7233	1
TGME49_209420-t26_1-p1	17	K	1	5.41562e-05	107.93	SLK(1)SSTPAGLGEK	2	1.0758	1
TGME49_209500-t26_1-p1	1900	K	1	0.000140507	137.95	PVK(1)GAICDNQLK	2	0.40645	1
TGME49_209500-t26_1-p1	85	K	1	8.78655e-19	100.76	FSSK(1)SPSLSPVDSHGAPPSSSLR	3	-0.33076	1
TGME49_209500-t26_1-p1	1216	K	1	1.92827e-18	111.11	GASSGASSATTK(1)QGNSSTEAAVSR	3	0.1855	1
TGME49_209500-t26_1-p1	2703	K	1	3.13955e-08	108.63	LAK(1)IEEGGTVAHSQAK	3	0.080248	1
TGME49_209500-t26_1-p1	1916	K	1	0.00719369	89.047	GWSK(1)ATEDR	2	-0.013944	1
TGME49_209500-t26_1-p1	1770	K	1	0.00251631	100.25	TAATVAVK(1)K	2	-0.335	1
TGME49_209500-t26_1-p1	1909	K	1	1.95895e-26	190.68	GAICDNQLK(1)QSK	2	0.27513	1
TGME49_209500-t26_1-p1	1167	K	1	0.0101559	61.167	SEQGGVGSPK(1)AGR	2	-0.49309	1
TGME49_209550-t26_1-p1	1206	K	1	1.48848e-08	101.38	SSFSQAAK(1)NETFK	2	-0.91067	1
TGME49_209600-t26_1-p1	169	K	1	0.000564029	114.4	VLPDTENVK(1)K	2	0.51879	1
TGME49_209600-t26_1-p1	160	K	1	0.0217231	62.338	YK(1)VLPDTENVK	2	0.68913	1
TGME49_209600-t26_1-p1	115	K	1	0.00727069	81.017	AK(1)NELLSVLR	2	1.7391	1
TGME49_209690-t26_1-p1	147	K	1	1.33805e-05	83.204	VDAGAGSATK(1)AK	2	0.45951	1
TGME49_209800-t26_1-p1	382	K	1	0.000580283	77.42	NAPK(1)GNPGTNPPSK	2	-1.2343	1
TGME49_209910-t26_1-p1	4	K	1	0.00152938	113.26	SGK(1)GPAQK	2	-0.97572	2
TGME49_209910-t26_1-p1	19	K	1	0.000460369	122.33	TAGK(1)SLGPR	2	-0.31882	1
TGME49_209910-t26_1-p1	9	K	1	6.25881e-17	169.76	GPAQK(1)SQAAK	2	-0.16677	1
TGME49_209910-t26_1-p1	105	K	1	1.37897e-06	85.362	LLLPGELSK(1)HAVSEGTK	2	-0.054866	2
TGME49_209950-t26_1-p1	189	K	1	0.0238024	70.552	ALSTAFK(1)DK	2	0.43575	1
TGME49_210230-t26_1-p1	471	K	1	0.0124392	59.227	GLLEQNQGPSK(1)ER	2	0.93113	1
TGME49_210245-t26_1-p1	1239	K	1	0.0156905	55.064	TVQQLEK(1)TR	2	0.80156	1
TGME49_210408-t26_1-p1	62	K	1	0.0152984	52.527	MVGEAWGK(1)LSDAQK	2	1.1435	1
TGME49_210690-t26_1-p1	237	K	1	0.0108826	60.55	AQAAAAPK(1)PAEVK	2	0.16252	1
TGME49_210690-t26_1-p1	229	K	1	0.0151465	82.287	K(1)AQAAAAPK	2	0.42096	1
TGME49_210690-t26_1-p1	242	K	1	0.00365041	107.57	PAEVK(1)VVK	2	-0.33557	1
TGME49_210750-t26_1-p1	776	K	1	0.00257833	56.708	HTDAELLTSDATSK(1)QEAHPK	4	-0.28122	1
TGME49_210750-t26_1-p1	759	K	1	0.000216039	107.45	GGFSPSVK(1)ACR	2	-0.40224	1
TGME49_210750-t26_1-p1	815	K	1	0.0122914	51.979	LVDSFIHPK(1)TK	3	0.71011	1
TGME49_210800-t26_1-p1	195	K	1	0.00880785	85.744	K(1)AIAEQQK	2	1.62	1
TGME49_210840-t26_1-p1	494	K	1	4.3949e-09	123.02	K(1)ADVDISTLDPEELK	2	0.47631	2
TGME49_210840-t26_1-p1	51	K	1	0.000653955	90.614	SK(1)EELGVQSPK	2	-2.1515	1
TGME49_210980-t26_1-p1	170	K	1	0.0178867	43.03	LK(1)NPHADIATIR	3	1.443	1
TGME49_210980-t26_1-p1	517	K	1	0.00208866	81.709	AK(1)SHLVEAPR	3	-0.12835	1
TGME49_210990-t26_1-p1	275	K	1	0.0208891	46.819	APAK(1)ANEQRK	2	-0.097712	1
TGME49_211030-t26_1-p1	148	K	1	0.000168358	105.03	LTTADEK(1)FVTK	2	0.52096	2
TGME49_211090-t26_1-p1	592	K	1	0.0110247	74.415	LVK(1)QIHR	2	-1.4796	1
TGME49_211090-t26_1-p1	610	K	1	0.00414957	71.879	ELSPLYEMEMAK(1)R	2	0.63494	1
TGME49_211250-t26_1-p1	82	K	1	3.87872e-05	98.337	TPGAAPTFAEK(1)K	2	-0.94367	2
TGME49_211340-t26_1-p1	475	K	1	0.000869308	85.554	YPK(1)TQLQADETR	2	-0.33725	1
TGME49_211420-t26_1-p1	89	K	1	0.00444844	116.37	GPGDK(1)RPR	2	-0.45723	1
TGME49_211680-t26_1-p1	398	K	1	0.0156415	48.044	YK(1)DVDHLVVAK	3	0.56087	1
TGME49_211680-t26_1-p1	456	K	1	0.00187621	56.514	TVEGLTEFVNK(1)HGSK	3	0.47954	1
TGME49_211690-t26_1-p1	953	K	1	7.66672e-10	154.72	DDTPLGSSALQNTK(1)K	2	-0.54352	1
TGME49_211690-t26_1-p1	738	K	1	0.00897835	81.92	K(1)AYGDMFEGK	2	-0.084423	1
TGME49_211690-t26_1-p1	832	K	1	0.000195873	70.802	LASGEGAK(1)HADILTCR	3	-0.7281	1
TGME49_211690-t26_1-p1	357	K	1	0.00688224	91.867	K(1)IQTEGVGR	2	1.6518	1
TGME49_211690-t26_1-p1	489	K	1	0.0162774	44.829	GK(1)GAYPGAHLSK	3	-0.62206	1
TGME49_211690-t26_1-p1	336	K	1	5.45539e-05	97.734	GK(1)EPSQNQFFK	2	0.48353	1
TGME49_211720-t26_1-p1	1826	K	1	0.000127555	82.464	ETGNTATIPGQK(1)TVK	2	1.177	1
TGME49_211720-t26_1-p1	1464	K	1	2.10724e-10	60.459	SNPLSNSPSDTDRPGEATPSSCIGSTK(1)LGSLGHR	4	-0.14408	1
TGME49_212220-t26_1-p1	274	K	1	1.13097e-06	107.06	ALEDLSPK(1)VYR	2	-1.3735	1
TGME49_212780-t26_1-p1	90	K	1	0.0290801	75.311	LNK(1)GATR	2	-0.25821	1
TGME49_212930-t26_1-p1	293	K	1	2.17942e-05	113.4	GSCEGCPSSLITVK(1)R	2	-1.459	1
TGME49_213310-t26_1-p1	1533	K	1	8.41897e-26	114.74	FSDVSLPDAGGCGSAEGGSGVK(1)EHLER	3	0.15936	1
TGME49_213350-t26_1-p1	77	K	1	4.67439e-08	94.007	NCAFGEK(1)PEPVNTHLR	3	-0.090442	2
TGME49_213370-t26_1-p1	1511	K	1	0.0253009	54.898	AATK(1)LQWTPLSEDK	2	1.6042	1
TGME49_213600-t26_1-p1	453	K	1	0.00120911	77.776	GTQSLIQSGK(1)QTK	2	-0.38499	1
TGME49_213670-t26_1-p1	167	K	1	7.93593e-05	57.366	GVPTPGASLHAEASTDK(1)QAK	3	-0.081395	1
TGME49_213890-t26_1-p1	1031	K	1	0.0247135	50.194	APK(1)K(1)QRAASR	2	2.0355	1
TGME49_213890-t26_1-p1	1032	K	1	0.0247135	50.194	APK(1)K(1)QRAASR	2	2.0355	1
TGME49_213900-t26_1-p1	813	K	1	0.00784365	103.8	TDLAK(1)AALR	2	0.91752	1
TGME49_214090-t26_1-p1	1353	K	1	0.0212112	72.607	GAGK(1)LENAR	2	0.042808	1
TGME49_214140-t26_1-p1	345	K	1	0.000168714	109.66	LEGLK(1)LGGPR	2	0.47175	1
TGME49_214140-t26_1-p1	728	K	1	0.00115325	78.287	GADENDK(1)ALVSVR	2	-0.50814	1
TGME49_214140-t26_1-p1	1836	K	1	3.5425e-08	105.14	ESCSESPGGGLPQK(1)QAR	2	0.23286	1
TGME49_214140-t26_1-p1	245	K	1	4.43069e-06	98	PGPLPGASPLK(1)PGK	2	0.78793	1
TGME49_214210-t26_1-p1	20	K	1	1.78384e-61	206.62	EATSDPGLVASAGTEGGK(1)K	2	-0.053359	1
TGME49_214270-t26_1-p1	384	K	0.955837	0.00259583	75.819	LK(0.044)EEGK(0.956)LLSSK	3	-0.17116	1
TGME49_214270-t26_1-p1	312	K	1	0.0287443	72.365	K(1)GPLSAAAR	2	0.22134	1
TGME49_214270-t26_1-p1	1072	K	0.805242	0.00166592	69.345	VVSLEVNK(0.805)K(0.195)PCDK	3	-0.51945	1
TGME49_214270-t26_1-p1	768	K	1	0.00514447	84.507	TIAK(1)EAVDSR	2	-0.071615	1
TGME49_214270-t26_1-p1	407	K	1	0.000279259	52.731	QLQEK(1)GVVLGEDQSETSHK	3	0.70415	1
TGME49_214290-t26_1-p1	242	K	1	8.1746e-12	122.33	LIEVLYNK(1)EQAK	2	-3.3084	1
TGME49_214340-t26_1-p1	201	K	1	0.00123827	117.81	K(1)LVTPAQK	2	0.3935	1
TGME49_214340-t26_1-p1	208	K	1	0.000976823	119.29	LVTPAQK(1)R	2	0.44874	1
TGME49_214350-t26_1-p1	172	K	1	0.00593749	89.355	LVGK(1)GQVPK	2	-0.21657	1
TGME49_214350-t26_1-p1	395	K	1	0.000581485	123.86	FNVTNSGK(1)K	2	0.19201	1
TGME49_214590-t26_1-p1	328	K	1	0.00672128	101.28	YK(1)YNFMQK	2	-0.72751	1
TGME49_214770-t26_1-p1	2	K	1	0.00281327	77.062	MK(1)PEYDYLFK	2	0.40318	1
TGME49_214770-t26_1-p1	55	K	1	0.0282132	61.344	TIDLDGK(1)TVK	2	0.13786	1
TGME49_214790-t26_1-p1	276	K	1	0.0133303	91.853	K(1)LAQFVEH	2	-0.23795	1
TGME49_214790-t26_1-p1	122	K	1	1.80538e-12	99.407	TIQSEIQHEQSTYEQDADLK(1)K	3	-0.044045	1
TGME49_214800-t26_1-p1	680	K	1	2.08543e-05	115.04	TEPEATPGAVAK(1)SAK	2	0.11023	1
TGME49_214840-t26_1-p1	680	K	1	6.25595e-05	89.992	TK(1)GVNGAGAGTDR	2	-0.63288	1
TGME49_214840-t26_1-p1	160	K	1	0.0225961	41.117	GPAAAHFK(1)AK	3	-0.093808	1
TGME49_215020-t26_1-p1	309	K	1	0.00446478	68.277	IIDPISVAK(1)SVPK	2	0.42342	1
TGME49_215230-t26_1-p1	538	K	1	0.00117317	96.009	YLAAK(1)YEQER	2	0.19761	1
TGME49_215230-t26_1-p1	505	K	1	0.00885626	58.32	AEFAPK(1)AGQGTSPK	2	-1.1347	1
TGME49_215250-t26_1-p1	812	K	1	0.00328205	52.862	LQPSGAFEPPLEK(1)SHES	2	0.36911	1
TGME49_215280-t26_1-p1	205	K	1	4.68452e-07	145.69	K(1)DPNVENLQSIEDR	2	-0.17434	1
TGME49_215280-t26_1-p1	330	K	1	0.00765745	63.29	SLQAQQALEK(1)SQK	2	2.1751	1
TGME49_215560-t26_1-p1	414	K	1	9.3853e-30	158.11	K(1)SDAQSVALSPR	2	0.17839	1
TGME49_215590-t26_1-p1	572	K	1	0.00021934	106.62	SFADVGVK(1)DR	2	-0.23783	1
TGME49_215590-t26_1-p1	194	K	1	1.49562e-11	164.53	FGK(1)GGQAYR	2	0.32526	2
TGME49_215590-t26_1-p1	666	K	1	1.28258e-05	74.618	QVISQPLDNEMEHIPPAK(1)R	3	-0.41045	4
TGME49_215590-t26_1-p1	497	K	1	2.25478e-18	104.23	K(1)DASAPSLPPNAGEETLAMVDR	3	0.09276	1
TGME49_215590-t26_1-p1	351	K	1	0.000170662	98.156	YAPTAK(1)DLASR	2	0.042193	1
TGME49_215740-t26_1-p1	13	K	1	5.50751e-05	136.3	MHLAEEVSAPPAK(1)R	2	-0.29618	1
TGME49_215740-t26_1-p1	16	K	1	2.40108e-12	148.44	AK(1)QQGGEVASPGSGVNK	3	-0.57017	2
TGME49_216000-t26_1-p1	353	K	1	7.96611e-17	75.887	VDVTVSQSPAGPHSPLSASPQTGTAASLK(1)LGR	3	0.67292	1
TGME49_216010-t26_1-p1	306	K	1	0.0119215	74.841	VK(1)QEDGSFIR	2	0.64537	1
TGME49_216050-t26_1-p1	4	K	1	0.0122139	54.259	AHK(1)TAGDPGR	2	2.2115	1
TGME49_216220-t26_1-p1	825	K	1	0.00851568	50.897	LSK(1)VQNSNLLVNK	2	-1.216	1
TGME49_216220-t26_1-p1	835	K	1	3.04054e-08	151.55	VQNSNLLVNK(1)GAK	2	0.57148	1
TGME49_216410-t26_1-p1	94	K	1	8.66214e-05	100.88	QK(1)TGNNVNAPK	2	0.6296	1
TGME49_216450-t26_1-p1	236	K	1	0.00174275	67.415	DSCGVFK(1)MLPSEEVR	2	-0.15479	1
TGME49_216510-t26_1-p1	625	K	1	0.0297548	63.816	SREQDEK(1)QR	2	4.4464	1
TGME49_216510-t26_1-p1	167	K	1	3.51857e-10	157.2	GK(1)SESVGAGEAVHR	2	0.15502	1
TGME49_216580-t26_1-p1	265	K	1	0.0316917	75.189	PGGDK(1)LR	2	0.31857	1
TGME49_216600-t26_1-p1	577	K	1	0.0342721	58.172	AQLPGAADQK(1)R	2	-3.6231	1
TGME49_216650-t26_1-p1	112	K	1	0.00745987	80.706	AVQSGK(1)FDVK	2	-0.24307	2
TGME49_216650-t26_1-p1	301	K	1	0.0254112	69.275	LDIPAK(1)TTR	2	0.35537	1
TGME49_216660-t26_1-p1	245	K	1	1.46878e-26	169.02	GASAVGAVENAVK(1)ATSR	3	0.60486	2
TGME49_216670-t26_1-p1	138	K	1	0.00292537	124.42	K(1)LSQDVEAVLR	2	0.20249	1
TGME49_216670-t26_1-p1	540	K	1	0.000154568	96.229	LQDEAAK(1)LVVK	2	-0.56592	1
TGME49_216670-t26_1-p1	187	K	1	0.0170178	48.998	DVEAQVQK(1)QQR	2	-0.48647	1
TGME49_216680-t26_1-p1	322	K	1	0.00356294	99.815	K(1)FGLSNDDR	2	0.57571	1
TGME49_216730-t26_1-p1	936	K	1	5.64971e-06	93.424	GQTGK(1)NATATGSVEK	2	0.61454	1
TGME49_216790-t26_1-p1	189	K	1	3.79037e-08	111.7	ASIKPQYVDHVPK(1)QVK	4	0.16715	1
TGME49_216790-t26_1-p1	432	K	1	0.000223393	129.77	PQTITAK(1)YQGTVR	2	-0.30569	1
TGME49_216860-t26_1-p1	228	K	1	0.000233458	109.16	DVQNIFMATPK(1)K	2	-0.1713	1
TGME49_216860-t26_1-p1	26	K	1	0.000731227	132.32	EK(1)GVEDVVVGR	2	0.61069	1
TGME49_216880-t26_1-p1	279	K	1	1.24889e-12	160.84	NVLSEITPEK(1)TNR	2	0.33612	1
TGME49_216900-t26_1-p1	370	K	1	0.0308512	78.149	K(1)LETGEIR	2	1.3059	1
TGME49_216900-t26_1-p1	206	K	1	0.00345941	47.68	ENATGNSQGK(1)SAEFAAAR	2	-0.16449	1
TGME49_217010-t26_1-p1	24	K	1	0.000661185	93.096	EQPPGGAVAK(1)R	2	0.30446	2
TGME49_217020-t26_1-p1	119	K	1	0.019356	49.189	GLPTYHVK(1)EK	2	-1.2309	2
TGME49_217350-t26_1-p1	483	K	1	0.0153921	84.615	NK(1)GGSALR	2	1.1472	1
TGME49_217350-t26_1-p1	554	K	1	0.00636453	45.873	YVHYEVDAASK(1)NDALK	3	1.3697	1
TGME49_217460-t26_1-p1	197	K	1	2.40316e-05	74.732	TSETAAK(1)HFSSWSACVAK	3	2.1183	1
TGME49_217460-t26_1-p1	64	K	1	0.0315886	89.55	IAVETK(1)K	2	0.20305	1
TGME49_217460-t26_1-p1	230	K	1	2.7108e-30	104.53	GK(1)SGEMVGQGAGVASEAVDGPDATTSVNFLK	3	0.83363	1
TGME49_217460-t26_1-p1	852	K	1	0.000259187	104.22	MK(1)EQQQTVQA	2	-0.76269	1
TGME49_217480-t26_1-p1	1294	K	1	0.00621621	105.52	K(1)DLTPEQR	2	0.14867	1
TGME49_217600-t26_1-p1	5	K	1	0.00537084	77.062	PETK(1)GGGYAER	2	-0.69176	1
TGME49_217780-t26_1-p1	45	K	1	0.00865023	71.888	K(1)APGADVAQQQR	2	-0.70668	1
TGME49_217890-t26_1-p1	92	K	1	0.000136892	103.43	NVELK(1)DGGIGK	2	0.92671	1
TGME49_217890-t26_1-p1	67	K	1	0.00308822	91.069	LHGEFEK(1)R	2	0.10382	2
TGME49_217890-t26_1-p1	180	K	0.999509	0.00225083	65.565	GDK(1)AMKPTAEGVK	3	-0.21565	1
TGME49_217890-t26_1-p1	183	K	1	0.0134356	73.499	AMK(1)PTAEGVK	2	0.0030469	1
TGME49_218280-t26_1-p1	148	K	1	0.00988447	72.34	LIPSESK(1)ELDK	2	-2.9113	1
TGME49_218450-t26_1-p1	62	K	1	0.0239864	74.92	K(1)PTWGLNK	2	2.8612	1
TGME49_218590-t26_1-p1	470	K	1	0.000209713	111.61	EVAALLGGK(1)R	2	-0.6829	1
TGME49_218600-t26_1-p1	7	K	1	0.0103565	76.228	SLTSK(1)GVAAR	2	1.0038	1
TGME49_218610-t26_1-p1	507	K	1	0.000193185	89.301	QNK(1)LSSLSNNPK	2	-0.47465	1
TGME49_218780-t26_1-p1	322	K	1	8.78244e-07	100.43	K(1)QGGLAAWSEVCEAK	2	-0.098795	1
TGME49_218840-t26_1-p1	1745	K	1	1.7607e-05	104.94	SSQPLSSPLDSDK(1)R	2	-0.38823	1
TGME49_218840-t26_1-p1	1732	K	1	1.58687e-18	113.01	FK(1)SSQPLSSPLDSDKR	3	-0.28277	2
TGME49_218840-t26_1-p1	1805	K	1	3.08062e-12	115.91	ANALQAHLDAVDQGK(1)IPCK	3	0.72022	1
TGME49_218840-t26_1-p1	226	K	1	0.00964442	79.659	DNLLGPK(1)PSR	2	-0.48571	1
TGME49_218840-t26_1-p1	794	K	1	0.0192373	74.173	ATDFSAK(1)NR	2	-0.3013	1
TGME49_218840-t26_1-p1	1098	K	1	0.000105608	94.122	APGGEK(1)TPLTAR	2	3.463	1
TGME49_218960-t26_1-p1	1700	K	1	5.49811e-06	105.03	TLDK(1)LSTQFEQKPR	3	0.56691	1
TGME49_218960-t26_1-p1	142	K	1	4.03048e-06	139.3	PVTLK(1)NSSEEDAAR	2	0.50359	1
TGME49_218960-t26_1-p1	1400	K	1	0.000378218	73.279	DLQK(1)LSPLLADSSLTK	2	0.84082	1
TGME49_218960-t26_1-p1	1450	K	1	0.0261909	68.657	LTAK(1)DAESR	2	2.3749	1
TGME49_219540-t26_1-p1	1276	K	1	2.33384e-05	87.824	VDAAVAEATAFAEK(1)K	3	0.10604	2
TGME49_219540-t26_1-p1	1256	K	1	2.77618e-05	98.407	AVGAAK(1)EGAADK	2	-0.46446	1
TGME49_219540-t26_1-p1	1146	K	1	1.22756e-17	178.83	ALLELQK(1)AR	2	0.21237	1
TGME49_219540-t26_1-p1	488	K	1	4.00409e-05	61.616	EK(1)DGSLTPLPAPCVDTGMGLER	3	0.344	1
TGME49_219540-t26_1-p1	666	K	1	7.91052e-12	164.64	VANSLQAK(1)GQK	2	0.60733	1
TGME49_219540-t26_1-p1	658	K	1	0.00249258	104.05	K(1)VANSLQAK	2	0.25269	1
TGME49_219540-t26_1-p1	1158	K	1	0.000159645	109.39	K(1)LGEELGTEHK	2	0.58692	2
TGME49_219550-t26_1-p1	205	K	1	1.27473e-15	87.958	PVSPPEK(1)SSVPQPAPSVSPPKPAPAPK	3	0.67144	5
TGME49_219550-t26_1-p1	225	K	0.971355	7.36235e-13	102.98	SSVPQPAPSVSPPK(0.029)PAPAPK(0.971)K	3	0.35091	4
TGME49_219550-t26_1-p1	370	K	1	0.00286203	88.392	ELAHLAVK(1)AR	2	0.73129	1
TGME49_219550-t26_1-p1	219	K	1	3.88518e-12	107.02	SSVPQPAPSVSPPK(1)PAPAPK	3	1.5384	2
TGME49_219550-t26_1-p1	198	K	1	0.000550093	114.02	TEAAK(1)PVSPPEK	2	0.065801	2
TGME49_219550-t26_1-p1	193	K	1	8.20081e-07	49.937	PLYVIDPTAQPDPAELAAAAAAAAAPATPVK(1)TEAAK	3	1.1568	1
TGME49_219550-t26_1-p1	226	K	1	2.95916e-06	142.45	K(1)PASPVVAVQSPGR	2	-0.1943	2
TGME49_219682-t26_1-p1	624	K	1	0.00046611	115.71	APSLEK(1)PLR	2	0.53081	1
TGME49_219682-t26_1-p1	153	K	1	0.00727069	81.017	GQQIVLSK(1)ER	2	-1.3645	1
TGME49_219750-t26_1-p1	16	K	1	1.68974e-07	88.427	AEPDVQVPSGDIK(1)AGAK	3	-0.86506	3
TGME49_219850-t26_1-p1	139	K	1	0.0121632	105.39	EAK(1)ALQK	2	0.41413	1
TGME49_219850-t26_1-p1	323	K	1	1.48531e-17	154.55	APGAK(1)EAVTDSSMLGVTAK	2	-1.4035	1
TGME49_219850-t26_1-p1	684	K	1	0.00727069	81.017	LELGPK(1)DLAK	2	0.13792	1
TGME49_219850-t26_1-p1	688	K	1	0.0134976	86.205	DLAK(1)GTAR	2	0.0029459	1
TGME49_219850-t26_1-p1	173	K	1	0.00647502	71.888	DK(1)GVIAANLFLK	2	-1.2112	1
TGME49_219850-t26_1-p1	648	K	1	0.00628673	86.898	TMLEK(1)ADIR	2	-1.445	1
TGME49_219850-t26_1-p1	311	K	1	3.88909e-08	120.54	LAAAPAGGANK(1)PNAPAGK	2	-0.3611	1
TGME49_219850-t26_1-p1	242	K	1	0.000192395	85.909	GSVTPLAAMCDEK(1)K	2	-0.11524	1
TGME49_220400-t26_1-p1	91	K	1	0.000346957	89.43	MTYASSK(1)DALLK	2	2.3555	1
TGME49_221180-t26_1-p1	735	K	1	0.00698728	71.176	MFSSPTK(1)PASVR	2	-2.2142	1
TGME49_221200-t26_1-p1	917	K	1	1.01327e-11	112.55	SSK(1)ASSPPAGAAASQSLNR	2	-0.94852	1
TGME49_221380-t26_1-p1	141	K	0.99877	0.0101281	49.333	EMK(0.001)PEEITK(0.999)TGGFR	3	-0.23603	1
TGME49_221470-t26_1-p1	348	K	1	0.000221634	131.35	K(1)ADFQNSSAIVAR	2	-0.12648	1
TGME49_221522-t26_1-p1	150	K	1	0.0177381	82.645	IIQEGK(1)EK	2	-0.44811	1
TGME49_221660-t26_1-p1	494	K	1	1.09331e-14	112.42	TVK(1)AGGEAVAPGGR	2	0.58079	1
TGME49_221670-t26_1-p1	445	K	1	0.007769	55.04	SNSLVLNAK(1)NSK	2	-0.2274	1
TGME49_221670-t26_1-p1	375	K	1	0.000705792	89.805	TLLLNGTK(1)EQK	2	2.0521	1
TGME49_222220-t26_1-p1	50	K	1	0.00952263	64.654	LVSK(1)TTHIK	3	-1.0755	1
TGME49_222220-t26_1-p1	55	K	1	3.2692e-06	101.32	TTHIK(1)TVTESLSR	3	-0.0665	1
TGME49_222220-t26_1-p1	82	K	1	0.0103565	76.228	ETK(1)EAFLAPR	2	-0.1287	1
TGME49_222240-t26_1-p1	466	K	1	0.00961642	47.68	K(1)SSCSTSFSADPASPIER	2	-0.15534	1
TGME49_222840-t26_1-p1	161	K	1	0.00584319	79.492	K(1)NAEWAEEIGR	2	-0.99039	1
TGME49_222860-t26_1-p1	90	K	1	0.014394	89.355	MGEELLK(1)K	2	0.58535	1
TGME49_222910-t26_1-p1	130	K	1	4.60524e-31	110.25	VPSPTSK(1)PSSPDETSQAAEEASSSTCEATQK	3	1.1377	1
TGME49_222910-t26_1-p1	161	K	1	1.00091e-23	101.92	AASSTEK(1)TYEPQGQSGSDTVPHSTFR	3	0.39001	1
TGME49_222910-t26_1-p1	154	K	1	4.2792e-57	177.35	PSSPDETSQAAEEASSSTCEATQK(1)AASSTEK	3	0.90925	1
TGME49_223050-t26_1-p1	181	K	1	4.26824e-05	104.55	K(1)SPCGEGTNTWDR	2	-0.51697	1
TGME49_223050-t26_1-p1	160	K	1	0.000113503	141.88	EK(1)NLQVAGPVR	2	0.29575	1
TGME49_223050-t26_1-p1	121	K	1	7.90088e-12	158.42	LMK(1)GGLEGEEQR	2	-3.4778	3
TGME49_223070-t26_1-p1	187	K	1	0.0288406	86.086	YCVVNK(1)K	2	-0.97135	1
TGME49_223390-t26_1-p1	49	K	1	0.0118383	95.358	K(1)LYPMGDK	2	0.58096	1
TGME49_223500-t26_1-p1	941	K	1	2.12756e-06	107.73	K(1)GEAENVCHLSTGAR	3	-0.39411	1
TGME49_223610-t26_1-p1	1032	K	1	0.0144513	75.819	K(1)LSLPLQNSR	2	-0.74946	1
TGME49_223710-t26_1-p1	495	K	1	3.18344e-12	128.72	REDGAANAVESFLETPGSK(1)SK	3	0.018778	3
TGME49_223725-t26_1-p1	1614	K	1	0.0172704	51.113	EK(1)GK(1)VGGK	2	4.1396	1
TGME49_223725-t26_1-p1	1102	K	1	0.01339	72.29	IDTQQK(1)ALLTAR	2	0.86364	1
TGME49_223725-t26_1-p1	1616	K	1	0.0172704	51.113	EK(1)GK(1)VGGK	2	4.1396	1
TGME49_223960-t26_1-p1	123	K	1	0.00876563	73.435	TAEK(1)QLVTLGK	2	-0.098267	1
TGME49_224050-t26_1-p1	379	K	1	3.79076e-09	150.22	VVSK(1)SVASSGLEAR	2	0.097347	1
TGME49_224260-t26_1-p1	4951	K	1	0.000228337	126.24	K(1)DTLDLNR	2	0.20094	1
TGME49_224350-t26_1-p1	1132	K	1	0.000884713	119.27	LPK(1)IYVEAFK	2	0.091774	1
TGME49_224350-t26_1-p1	1313	K	1	0.00820153	68.515	ELQK(1)HADFTAK	3	-0.24934	2
TGME49_224350-t26_1-p1	1320	K	1	0.0321942	55.98	HADFTAK(1)NPNR	2	0.013687	1
TGME49_224740-t26_1-p1	289	K	1	0.00431676	108.43	K(1)TFATNSK	2	-0.053462	1
TGME49_224850-t26_1-p1	650	K	1	1.44563e-18	126.26	PGAGQQQPQGGPGSFK(1)FTPQVR	3	-1.529	1
TGME49_224850-t26_1-p1	180	K	1	0.00576295	89.913	NLDK(1)NIDNK	2	-0.10418	1
TGME49_224850-t26_1-p1	373	K	1	0.000147892	138.22	AK(1)FEQMNQDR	2	-0.3061	2
TGME49_224900-t26_1-p1	34	K	1	0.00553772	83.862	YACLAK(1)PEGR	2	-0.074615	1
TGME49_224900-t26_1-p1	83	K	1	4.81719e-14	162.93	HAVATGTEYGK(1)QAK	3	-0.3819	2
TGME49_225050-t26_1-p1	119	K	1	0.0104658	63.662	VK(1)DLTLSAFGR	2	-0.19342	1
TGME49_225050-t26_1-p1	340	K	1	0.000331449	113.44	SK(1)FDNVYGCR	2	-0.055274	1
TGME49_225050-t26_1-p1	290	K	1	3.78109e-05	101.72	ILAEGLQK(1)DPQK	2	0.28259	1
TGME49_225470-t26_1-p1	236	K	1	0.00083531	116.24	ILGGK(1)LSDSCFK	2	-0.60577	1
TGME49_225540-t26_1-p1	77	K	1	0.00762828	44.045	GSVDCAHLDK(1)MTGLNK	3	0.18447	1
TGME49_225690-t26_1-p1	506	K	1	0.00912635	73.082	ISK(1)ATALPISK	2	-0.38771	1
TGME49_225690-t26_1-p1	767	K	1	0.0170698	83.206	LK(1)QGNLPR	2	0.54647	1
TGME49_225730-t26_1-p1	25	K	1	0.0155313	84.498	SVK(1)LGGAK	2	-0.32295	1
TGME49_225730-t26_1-p1	30	K	1	0.0170856	91.9	LGGAK(1)ER	2	0.061616	1
TGME49_225940-t26_1-p1	193	K	1	3.62989e-11	111.64	K(1)DGVQHICGGLEK	2	-0.82634	2
TGME49_225940-t26_1-p1	258	K	1	0.00012113	130.27	VAVYSQK(1)K	2	-0.063051	1
TGME49_226030-t26_1-p1	12	K	1	1.48134e-06	104.95	LIPSNK(1)DGSGDHSQR	3	-0.14999	1
TGME49_226250-t26_1-p1	252	K	1	9.67578e-05	101.39	VNYTK(1)PTPIQK	2	0.2093	1
TGME49_226250-t26_1-p1	561	K	1	0.00651339	55.755	AAK(1)CPILVATDVAAR	2	-1.2076	1
TGME49_226250-t26_1-p1	29	K	1	1.04736e-25	184.36	VGQAAGLQQPK(1)R	2	0.59702	1
TGME49_226250-t26_1-p1	358	K	1	0.000916273	86.288	TVAVYGGSDVK(1)R	2	0.79318	1
TGME49_226410-t26_1-p1	209	K	0.985692	1.82122e-25	183.9	K(0.014)K(0.986)EVINK	2	0.50988	2
TGME49_226410-t26_1-p1	162	K	0.999994	0.000309248	76.01	AAWPK(1)GELSAEKPK	3	0.96203	1
TGME49_226410-t26_1-p1	138	K	1	2.37306e-05	87.519	LLGAPNATK(1)FVDASR	2	0.30697	1
TGME49_226410-t26_1-p1	169	K	1	0.0244267	70.056	GELSAEK(1)PK	2	1.7409	1
TGME49_226430-t26_1-p1	3	K	1	1.78239e-08	101.53	SK(1)ISAGSSSPTR	2	-0.17354	1
TGME49_226440-t26_1-p1	878	K	1	0.00602356	89.08	AFVATK(1)SGK	2	-0.718	1
TGME49_226560-t26_1-p1	92	K	1	9.53273e-05	94.688	SNPK(1)LTINNDNR	2	-0.259	1
TGME49_226660-t26_1-p1	506	K	1	0.000597559	85.355	DEQGAGALK(1)R	2	-0.21069	1
TGME49_226730-t26_1-p1	1049	K	1	0.000287413	102.52	NLTK(1)QHSGEN	2	-0.62629	1
TGME49_226730-t26_1-p1	296	K	1	0.000133853	141.08	SPEAFEK(1)NLAK	2	0.41942	1
TGME49_226730-t26_1-p1	785	K	1	1.63104e-12	128.59	VYEHITEGTPAWNALK(1)TAK	3	0.77435	1
TGME49_226730-t26_1-p1	863	K	1	0.00116689	109.29	K(1)DFNTYGAR	2	0.37591	1
TGME49_226730-t26_1-p1	895	K	1	0.00947627	93.429	LCPK(1)DGPK	2	-0.97424	2
TGME49_226730-t26_1-p1	788	K	1	1.86074e-05	105.19	TAK(1)ASDLFDWDEK	2	0.18932	2
TGME49_226960-t26_1-p1	727	K	1	3.5471e-11	98.077	GLLTNDCVVIGEK(1)EAAAQR	3	-0.50936	1
TGME49_226960-t26_1-p1	664	K	1	0.0023142	123.75	DFFGGACK(1)LQK	2	0.54854	1
TGME49_226960-t26_1-p1	1213	K	1	5.75411e-06	136.3	GAMK(1)SEACGAAACR	2	-0.33878	2
TGME49_226980-t26_1-p1	104	K	1	9.00274e-05	69.188	MTK(1)AAAPVVDPVDAVALR	3	-0.79778	2
TGME49_227140-t26_1-p1	906	K	0.999454	2.44508e-06	79.195	EQGPK(0.001)PESGTK(0.999)GDGGFSR	3	-0.25562	1
TGME49_227140-t26_1-p1	922	K	1	0.000698541	129.47	NAK(1)VGER	2	-0.25718	1
TGME49_227300-t26_1-p1	1948	K	1	7.16675e-06	66.777	SAAK(1)ADSSVGPASSVCSR	2	0.28892	1
TGME49_227360-t26_1-p1	363	K	1	0.01461	42.976	FIDTSAK(1)WGHGR	3	-0.92085	1
TGME49_227360-t26_1-p1	173	K	1	0.0322903	89.752	TPIGSK(1)K	2	0.17037	1
TGME49_227360-t26_1-p1	66	K	0.999998	7.04026e-07	153.54	ELDKPGSK(1)LHK	2	0.87635	2
TGME49_227360-t26_1-p1	377	K	1	0.00949371	93.374	AK(1)FYGPLK	2	0.21479	1
TGME49_227390-t26_1-p1	624	K	1	0.000983594	125.97	AK(1)VSALACAR	2	-0.16898	2
TGME49_227400-t26_1-p1	237	K	1	4.20187e-05	47.564	TSPSHPGK(1)TYESATAAGGETCR	3	-2.7289	1
TGME49_227560-t26_1-p1	468	K	1	0.00840811	85.716	AQK(1)VSIEGR	2	0.50443	1
TGME49_227650-t26_1-p1	344	K	1	0.000203411	84.753	YK(1)AGTMEDPSGFSR	2	0.35012	1
TGME49_227650-t26_1-p1	223	K	1	0.00186277	126.19	LSSMQSSVK(1)GR	2	0.80567	1
TGME49_227830-t26_1-p1	439	K	1	0.0231884	85.265	ILDPK(1)FK	2	-1.8481	1
TGME49_227830-t26_1-p1	196	K	1	0.000172994	90.412	SVLAQVK(1)QDMER	2	-1.4609	1
TGME49_227850-t26_1-p1	112	K	1	0.0268181	80.684	LPSVPLK(1)K	2	-0.090251	1
TGME49_227850-t26_1-p1	470	K	1	0.000287292	102.53	LSELPQK(1)TAR	2	-0.23824	1
TGME49_227900-t26_1-p1	592	K	1	5.04848e-05	71.853	VLAPAEGEASGAFGPGGEK(1)K	3	-0.12168	2
TGME49_227900-t26_1-p1	1169	K	1	7.97617e-51	205.27	SPQSQQK(1)SESLPVLR	2	-0.0058405	1
TGME49_227900-t26_1-p1	466	K	1	1.29246e-06	117.7	AGQVQGAAK(1)AR	2	0.69881	1
TGME49_227900-t26_1-p1	1250	K	1	0.00145996	60.764	DAASASLEAAK(1)STMVTR	2	-0.5432	1
TGME49_227900-t26_1-p1	509	K	1	4.07642e-07	52.97	AAAGLPLPASPHK(1)VPGGPAPPVGGPPAR	3	0.14318	1
TGME49_227900-t26_1-p1	1179	K	1	1.1243e-13	135.91	SK(1)TEVLQPSPGASFAPASSR	3	-1.792	2
TGME49_227948-t26_1-p1	966	K	1	0.000193005	110.15	QADK(1)DWAPIEAK	2	-0.061249	1
TGME49_227948-t26_1-p1	1057	K	1	4.4022e-05	94.688	AVTPCPWGEELK(1)K	2	-2.6451	1
TGME49_227948-t26_1-p1	1092	K	1	6.88483e-08	95.205	LFK(1)PGEPFSGSTAVATR	2	-0.82128	1
TGME49_227948-t26_1-p1	476	K	1	8.32956e-06	98.592	NLNNLQVPK(1)TCDR	2	2.4728	1
TGME49_227948-t26_1-p1	737	K	1	0.00871679	85.355	LDFLEK(1)QTK	2	-0.33614	1
TGME49_227948-t26_1-p1	1152	K	1	0.00175322	71.806	ETLQK(1)YLGAAEALR	2	-0.38846	1
TGME49_227990-t26_1-p1	654	K	1	0.000366569	128.86	LQSELNPK(1)K	2	0.26303	2
TGME49_228000-t26_1-p1	93	K	1	0.0187458	53.869	EK(1)AESAVAPVPAK	2	-0.30909	1
TGME49_228040-t26_1-p1	795	K	1	0.000109523	121.99	SSK(1)NVNAGSEDIAR	2	0.39524	1
TGME49_228120-t26_1-p1	3937	K	1	0.00807915	57.204	LK(1)RPGGNAGD	2	0.79671	1
TGME49_228120-t26_1-p1	417	K	1	2.03328e-25	174.59	K(1)HLQTPEDEPASQQVSPR	3	0.30912	1
TGME49_228190-t26_1-p1	272	K	1	9.22202e-37	198.55	LSDQLNK(1)CGAYVR	2	0.37509	2
TGME49_228250-t26_1-p1	938	K	1	5.7816e-06	91.812	HALK(1)EPPLTEEEIR	3	-0.037543	1
TGME49_228290-t26_1-p1	295	K	1	2.38248e-05	96.135	DAPEDK(1)PGFLASK	2	0.19858	1
TGME49_228300-t26_1-p1	138	K	1	0.032097	54.436	ELLK(1)ALEK	2	0.44641	1
TGME49_228490-t26_1-p1	204	K	1	2.65122e-12	124.63	LEAILSPESEESVGK(1)HDSK	3	-0.080189	2
TGME49_228490-t26_1-p1	338	K	1	1.77866e-07	114.64	VSAVEGSSGPGAGK(1)QK	2	0.22876	1
TGME49_229000-t26_1-p1	519	K	1	0.012184	70.089	LEK(1)NMSVASGK	2	0.72129	1
TGME49_229000-t26_1-p1	102	K	0.999823	8.58456e-08	127.56	KAEATK(1)AVEK	2	0.086162	1
TGME49_229140-t26_1-p1	180	K	1	0.000159861	93.348	K(1)SSVSFQEPPTK	2	0.91055	1
TGME49_229210-t26_1-p1	178	K	1	0.00604275	42.068	K(1)SHAALGVSSVGAAEEK	3	0.087402	1
TGME49_229250-t26_1-p1	40	K	1	0.000245806	88.24	NTLK(1)YSGIAHK	3	-0.12383	1
TGME49_229310-t26_1-p1	3572	K	1	0.00023742	116.19	VPQK(1)ATLSAPDAR	2	-0.61782	1
TGME49_229360-t26_1-p1	237	K	1	0.00078777	58.658	K(1)YVPHDATTNPSLLLK	3	0.15199	1
TGME49_229360-t26_1-p1	203	K	1	1.17631e-10	90.397	HQK(1)TNETNGGAAQNALEALR	3	1.5926	1
TGME49_229470-t26_1-p1	176	K	1	4.90581e-05	94.09	K(1)LWTPDEAGQDER	2	-2.0337	1
TGME49_229620-t26_1-p1	530	K	1	0.0079308	69.864	TLSSK(1)EPQGGSR	2	-1.3103	1
TGME49_229640-t26_1-p1	938	K	1	0.0129987	73.887	TQEAVK(1)APAK	2	-0.83334	1
TGME49_229930-t26_1-p1	158	K	1	0.00144564	113.89	GVNK(1)NFQK	2	-0.72733	1
TGME49_229930-t26_1-p1	95	K	1	6.47552e-24	105.32	SVDEITQQLCSSSGPSFSGTK(1)ADAVR	3	0.16363	1
TGME49_229940-t26_1-p1	535	K	1	4.02274e-07	150.46	LVNSIENAQK(1)R	2	-0.51545	1
TGME49_229990-t26_1-p1	471	K	1	1.35249e-18	101.05	AVHAK(1)AQGQLLDAAGNGDEELK	3	0.51345	1
TGME49_230070-t26_1-p1	20	K	1	0.0149983	82.417	K(1)ALSPAFLK	2	-0.26359	1
TGME49_230160-t26_1-p1	85	K	1	4.69824e-12	162.93	ATQK(1)ATAEFTAK	2	-0.22669	1
TGME49_230160-t26_1-p1	93	K	1	0.000259187	104.22	ATAEFTAK(1)LK	2	-0.47338	1
TGME49_230160-t26_1-p1	95	K	1	0.00794337	69.846	LK(1)SEAPLEETGK	2	-0.8324	1
TGME49_230160-t26_1-p1	107	K	0.933032	3.0734e-10	86.617	SEAPLEETGK(0.067)PK(0.933)PEVDTLETSATR	3	-0.14721	1
TGME49_230410-t26_1-p1	265	K	1	0.00356482	59.864	GEK(1)MMHASFEGVK	3	-0.31473	1
TGME49_230410-t26_1-p1	253	K	1	2.20162e-07	147.91	NGGK(1)QVCPANWR	2	0.098859	3
TGME49_230410-t26_1-p1	249	K	0.880887	1.04258e-07	117.08	EVEK(0.881)NGGK(0.119)QVCPANWR	3	-0.15917	1
TGME49_230420-t26_1-p1	641	K	1	0.0015772	129.89	K(1)LLEDAANFAK	2	-1.7283	1
TGME49_230420-t26_1-p1	14	K	1	0.00196068	103.55	AVGALSK(1)HR	2	0.048214	1
TGME49_230450-t26_1-p1	549	K	1	0.000553197	115.78	IINEVK(1)GINR	2	0.15564	1
TGME49_230520-t26_1-p1	212	K	1	2.69382e-30	165.19	VTSGQNVIK(1)MMESQGTQSGSVK	3	-0.28921	1
TGME49_230520-t26_1-p1	161	K	1	0.0232635	64.82	TFADENFK(1)LK	2	0.63513	1
TGME49_230520-t26_1-p1	116	K	1	0.00705281	71.085	GVGVSGK(1)PLCYK	2	-1.2228	1
TGME49_230630-t26_1-p1	149	K	1	0.000257861	114.87	STPELVDGGCVK(1)R	2	-0.53449	1
TGME49_230850-t26_1-p1	174	K	1	0.00584319	79.492	K(1)IETTGLESGK	2	-0.89271	1
TGME49_230890-t26_1-p1	107	K	1	3.93369e-13	168.98	DANFK(1)DSQSSLR	2	-0.2826	1
TGME49_230990-t26_1-p1	276	K	1	0.0057334	49.298	SSDAAANQPK(1)TSPR	2	0.37284	1
TGME49_231080-t26_1-p1	66	K	1	0.000257977	83.692	AQK(1)LEGSLPPSLEK	2	-0.26791	2
TGME49_231120-t26_1-p1	217	K	1	1.47113e-07	112.34	GK(1)ALASASSTSGGTGR	2	-0.96233	1
TGME49_231140-t26_1-p1	62	K	1	1.62108e-05	106.14	TK(1)EQIAAAAAAGSR	2	0.51724	1
TGME49_231150-t26_1-p1	636	K	1	1.66089e-05	75.608	TDAGNGAGTAAQK(1)ATGYDK	2	0.19896	1
TGME49_231150-t26_1-p1	461	K	1	0.00109179	128.57	K(1)MFDLIR	2	-0.35764	1
TGME49_231410-t26_1-p1	440	K	1	2.50454e-58	193.71	ASLQELAK(1)VNLSTATADPMGTVVQR	3	0.99447	2
TGME49_231410-t26_1-p1	484	K	1	0.00027972	128.22	ATEAQEIK(1)TIVDK	2	0.43025	1
TGME49_231440-t26_1-p1	22	K	1	2.23516e-05	145.31	K(1)SVTPAEVNELR	2	0.92861	1
TGME49_231440-t26_1-p1	514	K	1	4.24151e-64	222.29	NK(1)NQQSQPGGGEIK	2	-0.20229	1
TGME49_231440-t26_1-p1	173	K	1	0.000141634	140.78	ELQK(1)WVGDGSR	2	-1.6877	1
TGME49_231440-t26_1-p1	526	K	1	7.33859e-05	91.202	NQQSQPGGGEIK(1)R	2	0.93516	1
TGME49_231460-t26_1-p1	455	K	1	0.00996593	80.706	K(1)AGQPLSANK	2	-2.3941	1
TGME49_231460-t26_1-p1	444	K	1	5.27506e-08	114.27	EASLAK(1)HAGVNTGITR	2	-0.16075	2
TGME49_231460-t26_1-p1	275	K	1	0.00553356	83.869	GK(1)ILLEGAAR	2	-0.14215	1
TGME49_231460-t26_1-p1	469	K	1	0.000139622	65.022	DLSGK(1)AHQPQLPVPLTER	3	-0.40135	1
TGME49_231480-t26_1-p1	591	K	1	0.00337282	62.357	LLALPGTGGSEK(1)AGK	2	2.0864	1
TGME49_231480-t26_1-p1	3026	K	1	0.0160897	66.267	TVGDK(1)FSGQVK	2	2.1464	1
TGME49_231630-t26_1-p1	291	K	1	2.14407e-06	91.845	TIEHPVPK(1)EAMGNPK	3	-0.48328	1
TGME49_231630-t26_1-p1	273	K	1	0.0060967	59.116	YK(1)EVPVPVHVQR	3	-0.19082	1
TGME49_231640-t26_1-p1	403	K	1	5.64164e-13	106.39	EKPFLQVQDVIK(1)PVPCDVEIR	3	-0.21823	1
TGME49_231640-t26_1-p1	315	K	0.999442	1.56683e-11	68.074	EAEMVHFPAVEGAPPLPTIPK(0.999)VEQVFK(0.001)PK	4	-0.24686	1
TGME49_231640-t26_1-p1	217	K	1	0.0155675	56.569	YVPK(1)DSVVPEEWK	2	2.587	1
TGME49_231640-t26_1-p1	173	K	1	0.017812	57.175	IETK(1)ENIIQRPK	3	0.064622	1
TGME49_231640-t26_1-p1	270	K	1	4.7545e-70	218.66	EQIK(1)VQQQIIQQQLSAR	3	0.2842	1
TGME49_231640-t26_1-p1	226	K	1	0.00134033	125.75	DSVVPEEWK(1)R	2	0.43581	1
TGME49_231850-t26_1-p1	2	K	1	0.0112956	66.27	MK(1)SSAEIR	2	-0.26539	1
TGME49_231910-t26_1-p1	100	K	1	0.0212422	58.916	IPVDPK(1)EK	2	0.95624	1
TGME49_231970-t26_1-p1	166	K	1	0.0259515	68.847	SPFYGK(1)DVR	2	-0.13667	1
TGME49_231970-t26_1-p1	223	K	1	0.00245468	84.169	VK(1)TAEELLAEK	2	-0.50836	1
TGME49_232130-t26_1-p1	172	K	1	8.56741e-07	96.673	QPVPSK(1)TDSHGLQQK	3	0.4934	1
TGME49_232130-t26_1-p1	181	K	1	4.46627e-06	93.649	TDSHGLQQK(1)DLAQR	3	0.19407	1
TGME49_232230-t26_1-p1	7	K	1	0.00326562	77.062	K(1)SGSEGINSR	2	-1.6529	1
TGME49_232250-t26_1-p1	501	K	1	0.000208649	85.672	AIGLPTAACYPAK(1)M	2	0.26679	1
TGME49_232250-t26_1-p1	232	K	1	0.000600391	86.898	TNQGIK(1)NLNR	2	2.353	1
TGME49_232250-t26_1-p1	260	K	1	0.0101435	86.67	DLFNAIAK(1)R	2	-0.62724	1
TGME49_232280-t26_1-p1	87	K	1	0.016893	93.561	FK(1)LQSGK	2	-0.77813	1
TGME49_232340-t26_1-p1	175	K	1	0.00224682	127.17	K(1)YFEQGQLEQR	2	-0.2372	1
TGME49_232350-t26_1-p1	94	K	1	0.000260638	109.72	VPGK(1)PDSEWSR	2	-0.091934	2
TGME49_232350-t26_1-p1	43	K	1	8.89034e-09	115.73	ELADVVLYDVVK(1)GMPEGK	3	-0.14593	2
TGME49_232350-t26_1-p1	322	K	1	5.21899e-08	107.74	SVDDVMALNK(1)AVAALQA	2	-0.029494	1
TGME49_232350-t26_1-p1	218	K	1	7.15866e-56	211.78	DGVVTEK(1)QLEEIAEHTK	2	-1.3503	2
TGME49_232350-t26_1-p1	211	K	1	0.00021934	113.67	FIK(1)DGVVTEK	2	-0.48615	2
TGME49_232370-t26_1-p1	241	K	1	0.000230834	70.837	AK(1)GAPAVCVAGASPPAAK	2	-0.3162	1
TGME49_232370-t26_1-p1	222	K	1	0.0275806	58.781	VK(1)GGQAVPASK	2	-0.86782	1
TGME49_232440-t26_1-p1	427	K	1	0.00846128	92.051	ELQATK(1)AAR	2	3.1314	1
TGME49_232440-t26_1-p1	29	K	1	0.0330182	80.219	PNDK(1)EFK	2	-0.31643	1
TGME49_232520-t26_1-p1	288	K	1	0.0140192	79.148	GEVGSK(1)VPR	2	-1.0466	1
TGME49_232540-t26_1-p1	349	K	1	3.46162e-16	149.73	SSVAHK(1)HSPDSSSPEQSPR	3	-0.46934	2
TGME49_232540-t26_1-p1	695	K	1	4.09846e-07	79.88	NAAFFPQGESEEENLGK(1)QGR	3	-2.7814	1
TGME49_232650-t26_1-p1	223	K	1	7.39862e-07	76.378	HAAVALSPK(1)AAVNHASPR	3	-0.24943	1
TGME49_232660-t26_1-p1	369	K	1	0.0227809	92.187	K(1)LFENPK	2	0.54937	1
TGME49_232680-t26_1-p1	579	K	1	0.000201339	115.12	PSK(1)ASPEGVDCLR	2	0.49668	1
TGME49_232710-t26_1-p1	241	K	1	8.19639e-34	190.55	K(1)VQAESGEAQNTLTAETK	3	0.24724	2
TGME49_232710-t26_1-p1	19	K	1	0.0125659	93.649	K(1)IGDPFLK	2	0.10173	1
TGME49_232800-t26_1-p1	691	K	1	0.0188836	85.67	K(1)VLPDEMR	2	-0.54649	1
TGME49_232800-t26_1-p1	614	K	1	0.000104588	138.06	K(1)LSGANAPR	2	0.26304	1
TGME49_232800-t26_1-p1	100	K	1	0.00141648	76.357	AGAGETLQK(1)GTQK	2	0.24142	1
TGME49_232940-t26_1-p1	181	K	1	3.975e-08	114.21	VEVLLPGAAQGEK(1)ASK	3	-0.99863	4
TGME49_232940-t26_1-p1	168	K	1	3.25592e-05	89.506	K(1)VEVLLPGAAQGEK	2	1.4032	1
TGME49_233000-t26_1-p1	535	K	1	0.0118687	73.665	K(1)LGPVMLK	2	1.4277	1
TGME49_233000-t26_1-p1	385	K	1	0.00817558	93.649	K(1)SDMATLK	2	0.19859	1
TGME49_233020-t26_1-p1	315	K	1	0.020737	48.423	NSGALSAPAK(1)APSSR	2	-0.062398	1
TGME49_233080-t26_1-p1	325	K	1	0.033765	76.345	K(1)ALTPSER	2	-4.1323	1
TGME49_233110-t26_1-p1	450	K	1	7.68334e-33	185.26	ASALSEASPSAK(1)SEASR	2	-0.39193	1
TGME49_233140-t26_1-p1	162	K	1	5.12369e-12	130.38	GEGGFGSTTCPAGEPEMK(1)K	2	-0.90484	1
TGME49_233190-t26_1-p1	307	K	1	8.79488e-05	95.094	IPPSISNWK(1)NQK	2	0.83041	1
TGME49_233190-t26_1-p1	288	K	1	1.47918e-11	162.68	K(1)LTQQDQAEWK	2	-0.43936	1
TGME49_233460-t26_1-p1	244	K	1	0.00538876	104.01	SFK(1)DILPK	2	-0.22328	1
TGME49_233460-t26_1-p1	64	K	1	0.00112857	50.493	K(1)STAAVILTPTENHFTLK	3	0.49453	1
TGME49_233520-t26_1-p1	446	K	1	0.00554025	51.495	VESLLVSPISK(1)ASAQQR	2	-0.15524	1
TGME49_233520-t26_1-p1	7	K	1	0.000737475	73.386	MDGPAPK(1)LDLGSK	2	-0.96395	1
TGME49_233890-t26_1-p1	676	K	1	7.93009e-08	115.8	NVVIVEKDEDMPK(1)GQK	3	0.084351	1
TGME49_233890-t26_1-p1	268	K	1	2.33768e-05	144.92	TPAQAK(1)ADAPAR	2	-0.1263	1
TGME49_233890-t26_1-p1	555	K	1	4.80503e-09	137.32	GGECGGTPK(1)APLSFPEK	2	-0.053819	1
TGME49_233930-t26_1-p1	350	K	1	0.0014206	106.4	NEK(1)FLGVDR	2	0.44186	1
TGME49_234230-t26_1-p1	1914	K	1	0.0034937	107.9	LPGSK(1)AYR	2	-0.26462	1
TGME49_234230-t26_1-p1	1978	K	1	0.000497451	113.61	GK(1)ETTGGAGAWK	2	-0.49519	1
TGME49_234230-t26_1-p1	1974	K	1	3.87639e-08	115.66	GAVSAAAESPAAATVGK(1)K	2	0.78097	1
TGME49_234230-t26_1-p1	1853	K	1	0.000609582	133.6	NERPPK(1)R	2	-0.56129	1
TGME49_234280-t26_1-p1	153	K	1	0.000449688	65.231	LPSVPAK(1)AGSAAAAAPAR	2	-0.71993	1
TGME49_234310-t26_1-p1	115	K	1	0.024351	56.139	AIEK(1)TGVVELSR	2	0.76727	1
TGME49_234420-t26_1-p1	59	K	1	0.000557152	71.601	ELDSSPNAAK(1)AFEVTK	2	2.1437	1
TGME49_234420-t26_1-p1	576	K	1	0.00730527	54.09	EQK(1)LSGAQTEASTQI	2	-0.48588	2
TGME49_235020-t26_1-p1	720	K	1	5.43948e-06	105.58	STSK(1)SSTEPGTVVAR	2	-0.85579	1
TGME49_235170-t26_1-p1	163	K	1	0.0337704	58.955	VSPAVEVK(1)R	2	-0.87585	1
TGME49_235170-t26_1-p1	439	K	1	0.0147943	71.176	K(1)VEESVVPLTK	2	-3.1784	2
TGME49_235170-t26_1-p1	15	K	1	0.0228347	57.175	PK(1)VPPPSASAAK	2	0.88201	1
TGME49_235340-t26_1-p1	151	K	1	0.00328362	76.326	AATACPDK(1)LAAK	2	0.131	1
TGME49_235340-t26_1-p1	703	K	1	0.00203569	76.073	VEQPEAVACNPK(1)R	2	-0.085005	1
TGME49_235470-t26_1-p1	426	K	1	0.0249661	63.624	WK(1)QEDGDMLK	2	4.4139	1
TGME49_235470-t26_1-p1	11	K	1	8.663e-13	163.51	TTSEELK(1)TATALK	3	1.0943	2
TGME49_235470-t26_1-p1	567	K	1	0.00783405	98.582	NALK(1)GTTK	2	-0.76802	1
TGME49_235470-t26_1-p1	745	K	1	0.00446478	68.277	SSK(1)LPSEEYQLGK	2	2.4982	1
TGME49_235470-t26_1-p1	386	K	1	8.30442e-13	133.93	DGGIDDAAAIEGK(1)NLEVFK	2	0.43786	1
TGME49_235470-t26_1-p1	17	K	1	0.0222613	95.541	TATALK(1)K	2	-0.66871	1
TGME49_235540-t26_1-p1	88	K	1	0.000271355	68.481	IQTLIEK(1)HNPDLSGAK	3	1.1964	1
TGME49_235560-t26_1-p1	97	K	1	0.0268937	59.198	IDAAEPNLK(1)TR	2	0.41938	1
TGME49_235880-t26_1-p1	38	K	1	0.000653955	90.614	LVK(1)NASEAASK	2	-0.39764	1
TGME49_235880-t26_1-p1	50	K	1	1.86555e-12	120.11	AAAK(1)GAAEASVLASSWDYVK	3	0.59408	1
TGME49_235970-t26_1-p1	415	K	1	0.000553197	115.78	VAGLK(1)PEMAK	2	-0.28874	1
TGME49_236040-t26_1-p1	180	K	1	1.56212e-09	149.22	VDK(1)GLETLPLTDDEK	2	-0.14724	1
TGME49_236040-t26_1-p1	393	K	1	0.000147892	138.22	AK(1)AQQVLMER	2	1.1129	4
TGME49_236040-t26_1-p1	177	K	1	0.0269819	54.343	AEGIIPGIK(1)VDK	2	1.0644	1
TGME49_236040-t26_1-p1	429	K	1	0.000474844	67.645	YGGGAGGAAAASSLFEK(1)R	2	-2.2902	1
TGME49_236140-t26_1-p1	690	K	1	0.00276408	50.819	K(1)VLEAAQEALVSSVDR	3	0.66624	1
TGME49_236140-t26_1-p1	262	K	1	0.010869	97.635	IEAPSEK(1)K	2	2.8414	1
TGME49_236210-t26_1-p1	279	K	1	0.00258007	82.287	HFAGLPQPK(1)R	3	-0.43692	2
TGME49_236210-t26_1-p1	270	K	1	1.18919e-12	153.22	ELTALVEK(1)HFAGLPQPK	2	-1.0246	3
TGME49_236540-t26_1-p1	112	K	1	0.00959236	59.067	EQAIK(1)DLHGR	3	0.44806	1
TGME49_236540-t26_1-p1	49	K	1	0.013094	80.231	LSK(1)PSFVVR	2	-0.02429	1
TGME49_236570-t26_1-p1	363	K	1	0.00474749	56.569	LVLGDQYVHK(1)SLR	3	0.88465	1
TGME49_236570-t26_1-p1	4	K	1	1.26495e-05	143.05	AK(1)MSHEALTETAR	3	-0.42506	2
TGME49_236820-t26_1-p1	278	K	1	0.00134264	117.09	VACVK(1)AAQESR	2	-0.4312	1
TGME49_236820-t26_1-p1	273	K	1	0.00506789	116.54	PK(1)VACVK	2	-0.24609	1
TGME49_237010-t26_1-p1	506	K	1	6.54941e-08	91.657	VEEVIHALDLEK(1)ASPR	3	-1.1601	1
TGME49_237010-t26_1-p1	551	K	1	0.00278185	99.442	GK(1)FQLQIQK	2	1.1563	1
TGME49_237010-t26_1-p1	192	K	1	7.63837e-07	148.28	K(1)HAVLETVAK	2	1.2763	2
TGME49_237140-t26_1-p1	255	K	1	0.00381384	96.143	SQCPEK(1)TAR	2	-0.45986	1
TGME49_237470-t26_1-p1	766	K	1	7.91236e-06	99.5	ALAAEAEK(1)AGLR	2	-1.0441	1
TGME49_237520-t26_1-p1	1013	K	1	4.38344e-08	123.08	EAK(1)DGSGAFGAAGAGGGR	2	-2.797	1
TGME49_237520-t26_1-p1	468	K	1	5.18604e-07	77.969	GK(1)VPVEQMNGTHADGLPNAK	3	-0.1139	1
TGME49_237520-t26_1-p1	486	K	1	2.10439e-15	145.88	VPVEQMNGTHADGLPNAK(1)R	3	1.108	2
TGME49_237520-t26_1-p1	409	K	0.99977	0.00318728	128.03	NVEPIKPEK(1)R	2	-0.088	2
TGME49_237520-t26_1-p1	400	K	1	6.52507e-13	167.3	TGK(1)NVEPIKPEK	2	0.029878	2
TGME49_237520-t26_1-p1	406	K	1	0.0123527	81.099	NVEPIK(1)PEK	2	-2.3966	1
TGME49_237520-t26_1-p1	1037	K	0.999995	4.06064e-06	88.561	KGEGGASTK(1)SAAGGK	3	0.077187	1
TGME49_237560-t26_1-p1	189	K	1	0.0199277	78.098	HAILDYQK(1)K	2	-3.4508	1
TGME49_237560-t26_1-p1	101	K	1	0.0039593	53.565	VGTAVVGK(1)AACGDVIK	2	-0.87992	1
TGME49_237560-t26_1-p1	153	K	1	0.0226689	71.451	TCDDALK(1)LK	2	-0.45348	1
TGME49_238010-t26_1-p1	34	K	1	0.0126465	80.755	GLK(1)ASSSFK	2	0.20393	1
TGME49_238010-t26_1-p1	31	K	1	0.00676471	87.639	AQQAAK(1)GLK	2	0.1196	1
TGME49_238040-t26_1-p1	6	K	1	0.00948507	72.731	MK(1)ASGGPPGSK	2	-2.0021	1
TGME49_238230-t26_1-p1	313	K	1	5.7176e-07	148.28	FPQK(1)SCLVTK	2	-1.2107	1
TGME49_238510-t26_1-p1	158	K	1	0.00032786	93.623	GSK(1)QGYGSSSR	2	-0.11158	1
TGME49_238950-t26_1-p1	1010	K	1	5.73933e-05	115.1	GNENVSMK(1)TGEAIK	2	-0.69834	1
TGME49_238950-t26_1-p1	1018	K	1	0.00716391	73.435	K(1)TPVLAPSEELR	2	-0.61908	1
TGME49_239080-t26_1-p1	787	K	1	3.25703e-05	112.42	IQVDGGDGQPPK(1)YK	2	0.2769	4
TGME49_239080-t26_1-p1	789	K	1	0.0244267	70.056	YK(1)NSWGAAR	2	4.314	1
TGME49_239100-t26_1-p1	89	K	1	0.000824199	120.15	LVQELEK(1)K	2	0.38936	1
TGME49_239260-t26_1-p1	13	K	1	0.0131795	86.472	GLGK(1)GGAK	2	-0.72689	1
TGME49_239490-t26_1-p1	559	K	1	2.24339e-07	152.89	NK(1)QHYPQLK	2	0.61591	1
TGME49_239490-t26_1-p1	566	K	1	2.6085e-10	120.06	QHYPQLK(1)EYESL	2	-1.0271	1
TGME49_239490-t26_1-p1	518	K	1	0.0236429	84.498	MMK(1)VVEK	2	-0.58902	5
TGME49_239490-t26_1-p1	500	K	1	1.1599e-08	109.04	YLDNLNLWSDK(1)QDEELR	3	0.08691	2
TGME49_239760-t26_1-p1	36	K	1	3.57403e-08	125.45	FTVDCQK(1)PVDDNIIEAK	3	-0.008192	2
TGME49_239790-t26_1-p1	260	K	1	0.00727069	81.017	IQK(1)NEEAAVK	2	-0.54972	1
TGME49_239820-t26_1-p1	8	K	1	9.98545e-08	151.04	AEATAQK(1)R	2	0.12678	1
TGME49_239820-t26_1-p1	278	K	1	0.000191653	110.08	EFSK(1)DNPLIQAK	2	-1.3909	1
TGME49_239820-t26_1-p1	43	K	1	0.00117647	123.79	LK(1)LSEEELCR	2	0.29936	1
TGME49_240050-t26_1-p1	1438	K	1	0.0214716	60.799	K(1)LAREEK	2	-1.1912	1
TGME49_240550-t26_1-p1	33	K	1	2.37885e-13	164.1	VNAAGK(1)R	2	2.2498	1
TGME49_240810-t26_1-p1	9	K	1	6.77887e-10	97.203	ASSDSNAK(1)LASQR	2	1.5652	1
TGME49_240870-t26_1-p1	203	K	1	0.0199917	59.116	NILNAK(1)ESNVNK	2	0.96821	1
TGME49_241170-t26_1-p1	1230	K	1	0.0232635	64.82	QK(1)ILDASLNR	2	0.48416	1
TGME49_241170-t26_1-p1	1125	K	1	0.000704144	130.77	K(1)LQEMQR	2	0.80763	1
TGME49_242000-t26_1-p1	28	K	1	0.0206809	67.08	TK(1)VSLACTPR	2	0.28689	1
TGME49_242000-t26_1-p1	3	K	1	0.000209322	107.11	GK(1)NENSNPVGR	2	-0.08473	1
TGME49_242070-t26_1-p1	25	K	1	3.19311e-17	150.69	AEIVNEVSLAAPVVTK(1)GSK	2	0.41559	1
TGME49_242070-t26_1-p1	374	K	1	0.00113382	121.9	AMK(1)QLGLDTK	2	-0.26258	1
TGME49_242070-t26_1-p1	108	K	1	0.00536307	95.502	K(1)FVAPVYPK	2	-0.25503	2
TGME49_242070-t26_1-p1	188	K	0.99806	0.0250091	47.853	K(0.002)FPGEK(0.998)ENK	3	-0.79049	1
TGME49_242070-t26_1-p1	381	K	1	0.000738086	89.301	QLGLDTK(1)YLDK	2	0.26654	2
TGME49_242070-t26_1-p1	41	K	1	6.32042e-19	169.37	GATGSSSSGQK(1)ASGSK	2	0.78951	1
TGME49_242460-t26_1-p1	155	K	1	9.44848e-08	113.88	NK(1)GSFGSAGAPVAAVSR	2	0.25047	1
TGME49_242460-t26_1-p1	85	K	1	0.000255654	104.43	SPVPEAK(1)TSR	2	0.28576	1
TGME49_243240-t26_1-p1	467	K	1	0.00489637	70.942	SDGSQRPTK(1)K	2	-0.13823	1
TGME49_243530-t26_1-p1	1321	K	1	0.00321442	77.662	LQK(1)QDVFDK	2	-0.54463	1
TGME49_243530-t26_1-p1	1330	K	1	0.000864543	57.525	K(1)EQQLLQTQIDEHELK	3	-1.0226	1
TGME49_243540-t26_1-p1	80	K	1	1.01334e-12	103.41	FEVQQK(1)ASNFQAVCPTHDR	3	0.0051545	1
TGME49_243580-t26_1-p1	151	K	1	0.00232211	90.827	ILDGK(1)IPCHK	2	-1.2993	1
TGME49_243730-t26_1-p1	144	K	1	0.0104593	48.527	HPCLK(1)TLAAAVER	3	1.8509	1
TGME49_243730-t26_1-p1	138	K	1	1.33861e-20	173.44	GPSLFTEETMGPSK(1)R	2	-0.023624	2
TGME49_243730-t26_1-p1	347	K	1	0.0169757	70.363	VVVK(1)PSLIMQ	2	-0.21058	2
TGME49_243730-t26_1-p1	79	K	0.998867	2.23135e-25	77.701	DTGVSHQK(0.999)GEPSDSSSEPK(0.001)PQGTVAETPGAASAAAAEVGR	4	0.12046	1
TGME49_243960-t26_1-p1	609	K	1	0.00780432	82.279	AVAEQLK(1)K	2	0.86067	1
TGME49_244200-t26_1-p1	704	K	1	3.35169e-05	71.601	IFTLPPDFNVHPTVGK(1)IYK	3	-0.92974	1
TGME49_244200-t26_1-p1	1112	K	1	0.00940032	72.23	YLHK(1)QENK	2	0.74641	2
TGME49_244320-t26_1-p1	281	K	1	0.030471	72.492	VQIPK(1)QQK	2	0.11852	1
TGME49_244320-t26_1-p1	276	K	1	0.000154575	131.66	PQSGPAQK(1)VQIPK	2	0.34615	1
TGME49_244320-t26_1-p1	241	K	1	0.01301	104.21	AQK(1)PETK	2	-0.68376	1
TGME49_244320-t26_1-p1	253	K	1	0.000461085	121.5	SATAVK(1)DAK	2	0.82655	1
TGME49_244370-t26_1-p1	575	K	1	2.48746e-12	124.63	IAEMLDEQDHSCSPFTDK(1)K	3	-1.3425	1
TGME49_244380-t26_1-p1	111	K	1	0.000184788	108.7	SK(1)VQEIENVK	2	-0.26309	1
TGME49_244380-t26_1-p1	86	K	1	1.45406e-17	150.1	K(1)NQLLQAAGQK	2	-0.34417	2
TGME49_244380-t26_1-p1	96	K	1	5.24008e-08	155.53	NQLLQAAGQK(1)GK	2	0.60085	1
TGME49_244560-t26_1-p1	483	K	1	5.08053e-06	142.64	K(1)TLDTMR	2	-0.25789	1
TGME49_244560-t26_1-p1	273	K	1	0.0246828	84.498	LK(1)DLTTR	2	-0.12879	1
TGME49_244650-t26_1-p1	25	K	1	0.00956106	93.162	LVSK(1)IEGR	2	0.57419	1
TGME49_244690-t26_1-p1	373	K	1	5.03501e-05	102.4	AAVVEAGK(1)PFGR	2	1.9674	1
TGME49_244870-t26_1-p1	33	K	1	1.28012e-18	118.36	AVLVDAAPLSGPPAVEAK(1)NQQSFK	3	0.3428	2
TGME49_245460-t26_1-p1	123	K	1	0.0182098	73.327	SFYGLDLGK(1)K	2	0.77888	1
TGME49_245470-t26_1-p1	328	K	1	0.0171416	79.659	DEDVRPK(1)ALQA	2	-0.41698	1
TGME49_245500-t26_1-p1	1820	K	1	0.0210147	43.083	PK(1)WPRQQRR	2	-1.4055	1
TGME49_245620-t26_1-p1	107	K	1	0.000261969	129.63	FYK(1)VDGNDK	2	0.3117	1
TGME49_245640-t26_1-p1	187	K	1	0.0190795	76.927	LAQTEPVQK(1)LK	2	0.51202	1
TGME49_246100-t26_1-p1	52	K	1	0.00889994	78.342	VDTLASK(1)SLK	2	-0.047256	1
TGME49_246100-t26_1-p1	303	K	1	0.00437384	79.492	TK(1)GYSSLGFDR	2	2.4254	1
TGME49_246100-t26_1-p1	19	K	1	0.0219422	97.602	K(1)FGNLPK	2	-0.46506	1
TGME49_246170-t26_1-p1	1993	K	1	0.000103624	140.14	LDSDASSGK(1)MPR	2	0.26559	1
TGME49_246170-t26_1-p1	1276	K	1	0.0138514	107.9	K(1)ASPLEK	2	0.29789	1
TGME49_246330-t26_1-p1	416	K	1	0.0135582	91.318	MLQEALK(1)K	2	0.95814	1
TGME49_246500-t26_1-p1	412	K	1	0.0170849	91.906	VVK(1)DYIR	2	0.9555	1
TGME49_246500-t26_1-p1	561	K	1	0.000114919	118.88	APSPPVAPAPPAK(1)R	2	0.6581	1
TGME49_246500-t26_1-p1	47	K	1	0.00796561	69.815	GIIEK(1)TAQFVAK	2	0.029397	1
TGME49_246630-t26_1-p1	159	K	1	0.00650504	113.89	VLQPK(1)SR	2	0.14381	1
TGME49_246970-t26_1-p1	1342	K	1	0.000387812	94.767	DSIQEGK(1)TAFR	2	-0.30317	1
TGME49_247020-t26_1-p1	83	K	1	0.0139066	85.862	VPK(1)SPATK	2	-0.053403	1
TGME49_247450-t26_1-p1	2251	K	1	0.000166253	108.7	AAVAQK(1)ALLAAR	2	-0.86007	1
TGME49_247470-t26_1-p1	465	K	1	6.78195e-06	105.19	EAASELSQAAVSEK(1)R	2	0.78396	1
TGME49_247470-t26_1-p1	105	K	1	0.00910941	50.178	AK(1)SQAAVGVCDPALGK	2	-1.1557	1
TGME49_247470-t26_1-p1	150	K	1	0.000209511	134.56	LAK(1)QLGELPIEK	2	0.17009	1
TGME49_247550-t26_1-p1	345	K	1	0.00168128	112.11	AK(1)SVTVTK	2	0.045781	1
TGME49_247550-t26_1-p1	190	K	1	0.0033776	81.92	LIADAMEK(1)VGR	2	0.58977	1
TGME49_247730-t26_1-p1	323	K	1	0.00109931	96.342	TMNK(1)YFPVYK	2	0.96683	1
TGME49_247730-t26_1-p1	305	K	1	0.00118035	125.81	FDK(1)TQCR	2	0.34904	1
TGME49_248260-t26_1-p1	120	K	1	0.000739038	115.78	ESSSGSLAK(1)R	2	-0.63277	1
TGME49_248340-t26_1-p1	52	K	1	2.97298e-06	103.83	K(1)YIPTLGVEVHPLK	3	-0.29874	1
TGME49_248720-t26_1-p1	889	K	1	9.08151e-05	86.944	ATFGTQGPAGK(1)AGK	2	-0.0022685	1
TGME49_248740-t26_1-p1	574	K	1	0.0197745	59.265	ALVK(1)AVNAAAGK	2	-0.7556	1
TGME49_248810-t26_1-p1	76	K	1	3.13955e-08	108.63	VALESSQHCK(1)SSGEEK	3	-0.48038	1
TGME49_248880-t26_1-p1	254	K	1	0.0262432	107.29	K(1)FSNQYK	2	0.50427	1
TGME49_248880-t26_1-p1	260	K	1	1.81234e-05	81.01	FSNQYK(1)ATIGADFLTK	2	2.1049	1
TGME49_248980-t26_1-p1	124	K	1	0.0286991	58.098	TQAVPCTGAEK(1)R	2	-2.7463	1
TGME49_248980-t26_1-p1	127	K	1	0.0113377	82.287	GK(1)SENVVAR	2	1.0118	1
TGME49_249180-t26_1-p1	398	K	1	0.00358606	54.812	GDTNANHLSEK(1)GVK	3	-0.32633	1
TGME49_249180-t26_1-p1	59	K	1	8.55388e-06	84.859	FAK(1)TGDSGLPSPSVGK	2	-1.8861	1
TGME49_249180-t26_1-p1	221	K	1	0.000154995	75.764	EK(1)DNEATYRPIFISK	3	0.20492	1
TGME49_249180-t26_1-p1	40	K	1	8.74719e-05	142.89	VTK(1)TTPEEASR	2	0.03197	1
TGME49_249180-t26_1-p1	72	K	1	3.30207e-05	89.359	TGDSGLPSPSVGK(1)R	2	-0.51271	1
TGME49_249180-t26_1-p1	405	K	1	0.0203666	80.438	IWDK(1)NVTR	2	0.20724	1
TGME49_249360-t26_1-p1	30	K	1	0.00653255	49.967	K(1)GPSVPHAEADAQK	3	0.32865	1
TGME49_249630-t26_1-p1	275	K	1	7.10413e-05	70.783	LCAMHK(1)YTSPTAETGTGK	3	-0.8268	1
TGME49_249900-t26_1-p1	11	K	1	2.44998e-05	104.24	AAPTVSAGGK(1)EK	2	-0.46321	1
TGME49_249900-t26_1-p1	164	K	1	3.75872e-06	146.16	LASDVGK(1)GNER	3	0.10297	2
TGME49_249900-t26_1-p1	263	K	1	2.04655e-55	210.9	K(1)GEQEIQYTGTADCWK	2	0.21221	7
TGME49_249900-t26_1-p1	62	K	1	3.13257e-69	217.48	MLIQTQDSIPEIK(1)EGK	3	-0.28332	4
TGME49_249900-t26_1-p1	14	K	1	3.93357e-126	263.2	K(1)GNADSQLMNTAK	2	-0.019839	4
TGME49_249970-t26_1-p1	181	K	1	0.00116667	84.365	ITSVK(1)SQADNTK	2	-0.5634	1
TGME49_249970-t26_1-p1	24	K	1	0.00140554	76.255	APDGPLLHIK(1)AK	2	1.854	1
TGME49_250090-t26_1-p1	535	K	1	0.0186863	68.847	DCGAAQVK(1)AR	2	-0.0096486	1
TGME49_250090-t26_1-p1	280	K	1	0.00630061	61.409	ASGSLSYQESPK(1)PR	2	0.017728	1
TGME49_250090-t26_1-p1	523	K	1	0.000406241	121.21	SVLTAESGK(1)QFLK	2	0.15297	1
TGME49_250090-t26_1-p1	783	K	1	2.7096e-25	151.91	NTADLAPSVGPHEGK(1)TDACEANTVR	3	-0.23596	1
TGME49_250770-t26_1-p1	243	K	1	3.71212e-05	112.42	ILVK(1)NDELTLEGIR	2	1.5874	1
TGME49_250770-t26_1-p1	315	K	1	8.93857e-84	231.13	DFTVSSMHGDMDQK(1)SR	2	0.81297	2
TGME49_250770-t26_1-p1	174	K	1	0.0048841	83.206	VHDMMEK(1)R	3	-0.59124	1
TGME49_250770-t26_1-p1	61	K	1	2.52297e-07	124.62	GIYSYGFEK(1)PSAIQQR	2	-0.30911	1
TGME49_250770-t26_1-p1	297	K	1	0.00437384	79.492	VDFLTSK(1)MSER	2	1.5646	1
TGME49_250810-t26_1-p1	81	K	1	0.0164313	105.2	K(1)ELAQLR	2	-0.031507	1
TGME49_250810-t26_1-p1	70	K	1	0.0313115	62.107	SQK(1)ELVK	2	0.076524	1
TGME49_250820-t26_1-p1	145	K	1	6.3893e-10	98.175	ALK(1)GQTAGVQVNHHGSSLQK	4	-0.53766	1
TGME49_250820-t26_1-p1	36	K	1	0.0231363	78.113	VSGK(1)ISDR	2	-0.37555	1
TGME49_250820-t26_1-p1	624	K	1	1.78224e-23	142.38	K(1)STASGASAESHQR	3	0.217	1
TGME49_251410-t26_1-p1	1669	K	1	0.025422	54.157	VDK(1)K(1)AAMK	2	0.10138	2
TGME49_251410-t26_1-p1	1668	K	1	0.025422	54.157	VDK(1)K(1)AAMK	2	0.10138	2
TGME49_251500-t26_1-p1	246	K	1	0.000304574	122.52	AK(1)ASYPLR	2	-1.1137	2
TGME49_251500-t26_1-p1	582	K	1	1.21519e-10	93.5	K(1)QTPAGLSAAVAAAAADAK	2	-0.29176	2
TGME49_251680-t26_1-p1	85	K	1	0.0072597	103.55	K(1)EFGTYIK	2	3.0979	2
TGME49_251690-t26_1-p1	87	K	1	0.000351814	132.09	SAELK(1)QR	2	-0.96175	1
TGME49_251690-t26_1-p1	142	K	1	0.00146511	94.692	NLK(1)IDGTPGR	2	-0.37213	1
TGME49_251690-t26_1-p1	73	K	1	0.00217853	80.318	DAK(1)DPCQDLLAK	2	0.75258	1
TGME49_251690-t26_1-p1	82	K	1	0.003727	64.52	DPCQDLLAK(1)SAELK	2	-1.0247	1
TGME49_251780-t26_1-p1	191	K	1	0.000196002	124.98	EK(1)EILPYK	2	-1.3281	1
TGME49_251780-t26_1-p1	483	K	1	3.63062e-05	41.908	GVNPDEAVAMGAAIQAGVLK(1)GEIK	3	0.6371	1
TGME49_251780-t26_1-p1	354	K	1	0.000963036	96.957	AQGIDLTK(1)DK	2	0.27376	1
TGME49_251780-t26_1-p1	630	K	0.980597	2.82031e-08	153.24	K(0.019)K(0.981)DAVQAK	2	-0.61187	1
TGME49_251780-t26_1-p1	188	K	1	0.00078048	131.82	RYDEDAIK(1)K	3	0.76374	2
TGME49_251780-t26_1-p1	346	K	1	0.000624767	113.93	K(1)AQGIDLTK	2	0.4274	2
TGME49_251780-t26_1-p1	264	K	1	0.000138785	92.295	DAGK(1)IAGLEVLR	2	-0.1686	1
TGME49_251780-t26_1-p1	394	K	1	7.34471e-07	60.133	VQTEVNLPFITADQTGPK(1)HLQVK	3	-0.36233	1
TGME49_251810-t26_1-p1	70	K	1	1.32345e-09	133.86	K(1)YEDVCPTSHNMEVPNVK	3	-0.49285	2
TGME49_251810-t26_1-p1	29	K	1	0.0328199	67.494	K(1)NGFVMLK	2	-0.76615	1
TGME49_251870-t26_1-p1	99	K	1	1.21386e-08	99.044	LVLPGELAK(1)HAVSEGTK	2	0.50815	1
TGME49_251870-t26_1-p1	47	K	1	0.000485654	86.014	QVHPETGISK(1)K	3	0.22678	1
TGME49_251890-t26_1-p1	937	K	1	0.000925345	117.25	K(1)QEAATFPSR	2	-1.3347	2
TGME49_251950-t26_1-p1	330	K	1	0.0139298	66.393	K(1)AVPAAEAEALK	2	1.778	1
TGME49_252220-t26_1-p1	391	K	1	8.3687e-05	87.083	GNEYFK(1)QGDYPAAK	2	-1.0826	1
TGME49_252220-t26_1-p1	222	K	1	1.87793e-07	115.38	GSAENASATK(1)AAAGVK	2	0.39335	2
TGME49_252270-t26_1-p1	420	K	1	0.0190375	68.536	IAK(1)GWVGFDK	2	0.58967	1
TGME49_252290-t26_1-p1	41	K	1	0.0222613	95.541	EQNLAK(1)K	2	-1.7915	1
TGME49_252870-t26_1-p1	1309	K	0.999971	0.00661555	53.869	IEALKDPLQEK(1)AR	3	1.171	1
TGME49_253290-t26_1-p1	670	K	1	0.014198	78.939	LHK(1)GNLPEK	2	0.48195	1
TGME49_253290-t26_1-p1	858	K	1	6.53438e-05	85.493	SVEQK(1)TADTTGSSSR	2	0.30868	1
TGME49_253290-t26_1-p1	184	K	1	0.00281676	88.596	ALLK(1)EGAPSR	2	-0.15324	2
TGME49_253430-t26_1-p1	284	K	1	0.000304737	101.48	EFQK(1)MSATEK	2	0.50997	1
TGME49_253430-t26_1-p1	121	K	1	0.00234402	64.52	WK(1)TASDCQPLPSLFK	2	1.3988	1
TGME49_253430-t26_1-p1	513	K	1	0.000682335	76.311	NAK(1)LLFPTNTPVTK	2	1.031	1
TGME49_253750-t26_1-p1	3914	K	1	0.0151578	101.21	SYGK(1)VGR	2	0.30403	1
TGME49_253800-t26_1-p1	521	K	1	0.0212485	66.993	AHIK(1)PYK	2	0.21474	1
TGME49_253800-t26_1-p1	530	K	1	0.0278591	67.334	FEVLPK(1)TAR	2	0.60536	1
TGME49_253820-t26_1-p1	33	K	1	2.0971e-09	81.884	K(1)NVFSEGAPEEASDQVMAPPVR	2	0.45418	2
TGME49_253820-t26_1-p1	106	K	1	1.10722e-11	162.68	VPQFK(1)YTQAEK	2	0.69689	2
TGME49_253820-t26_1-p1	101	K	1	5.576e-05	140.45	PTVK(1)VPQFK	2	0.5746	2
TGME49_253820-t26_1-p1	202	K	1	5.64971e-06	93.424	AK(1)TMDVPIFVGIAER	2	0.1524	1
TGME49_254030-t26_1-p1	50	K	1	0.000784524	64.04	TQPWCDGAHK(1)GTPFK	3	-0.51294	1
TGME49_254050-t26_1-p1	62	K	1	0.019269	60.436	SNK(1)AAPVR	2	0.54348	1
TGME49_254300-t26_1-p1	916	K	1	0.00398947	110.38	ASK(1)TSALSR	2	0.42614	1
TGME49_254470-t26_1-p1	204	K	1	0.0207589	86.512	YCGLK(1)PK	2	-0.30285	1
TGME49_254480-t26_1-p1	807	K	1	0.000578953	130.53	SSGK(1)SLAAAR	2	0.53343	1
TGME49_254500-t26_1-p1	290	K	1	3.36123e-05	119.65	VQTK(1)GGTDSSVSSGK	2	0.71388	1
TGME49_254580-t26_1-p1	21	K	1	2.67786e-24	106.28	DK(1)HVTGAGPSSPFSNLSTTSGQDEAQSK	3	0.83712	1
TGME49_254600-t26_1-p1	12	K	1	3.19637e-06	83.806	K(1)QSFNFEPDNTVLHVK	3	1.0167	1
TGME49_254810-t26_1-p1	332	K	1	0.00883797	80.455	NPFEFEK(1)K	2	-0.16851	1
TGME49_254940-t26_1-p1	2949	K	1	0.0149016	72.2	SK(1)LGNAGNDR	2	1.5965	1
TGME49_255170-t26_1-p1	453	K	1	0.0177003	69.721	VGK(1)EAGLSCK	2	-0.0038791	1
TGME49_255170-t26_1-p1	1282	K	1	0.00524109	62.69	LK(1)ETLGTSSGDAMK	2	0.4402	1
TGME49_255170-t26_1-p1	870	K	1	0.00660957	113.7	LYK(1)LDNR	2	-0.27698	1
TGME49_255420-t26_1-p1	163	K	1	1.18045e-07	152.55	EIITK(1)QANDPEK	2	-0.11379	1
TGME49_255420-t26_1-p1	77	K	1	0.0348433	61.679	GGVFK(1)PPQK	2	0.58198	1
TGME49_255890-t26_1-p1	252	K	1	0.0237732	44.426	SLPK(1)LTQQEQGR	2	-0.41354	1
TGME49_255910-t26_1-p1	155	K	1	1.18337e-05	83.54	LQK(1)QGVNVGPAMLEIR	2	1.3541	1
TGME49_255980-t26_1-p1	540	K	1	0.0257721	42.229	ITQWMK(1)K	2	2.3289	1
TGME49_256760-t26_1-p1	109	K	1	5.60016e-09	99.344	TVQNIQEAMK(1)QRPEAR	3	-0.21188	1
TGME49_256760-t26_1-p1	136	K	1	7.08448e-06	89.992	DHK(1)PITLQQGATLK	3	0.29782	1
TGME49_256990-t26_1-p1	516	K	1	0.00434944	85.813	VSK(1)VDLVASR	2	-0.011881	2
TGME49_256990-t26_1-p1	244	K	1	0.000106886	124.16	LNAK(1)EGISPEEASR	2	0.48106	1
TGME49_256990-t26_1-p1	320	K	1	0.000435157	123.86	GQK(1)ASAASR	2	-0.17405	1
TGME49_256990-t26_1-p1	513	K	1	0.000306727	79.639	SAFDLTSHSK(1)VSK	3	-0.62967	1
TGME49_257090-t26_1-p1	199	K	1	3.73391e-16	120.54	FGQASQQLGGK(1)GTAR	2	0.053998	1
TGME49_257310-t26_1-p1	328	K	1	0.0197393	60.074	AATTK(1)NFK	2	0.64729	1
TGME49_257350-t26_1-p1	740	K	1	0.0179992	82.426	AK(1)ALSDLR	2	0.099827	1
TGME49_257530-t26_1-p1	47	K	1	1.56261e-18	94.594	SIELAHQPTGAGASLSSFEVGGAK(1)QGVNK	3	1.1076	1
TGME49_257560-t26_1-p1	901	K	1	0.00160579	107.55	K(1)LGLLDPEK	2	-1.1928	1
TGME49_257990-t26_1-p1	147	K	1	3.06839e-05	115.8	K(1)IASSDDDANFEALK	2	-0.10975	1
TGME49_258170-t26_1-p1	69	K	1	0.000107637	141.91	QADAATLQK(1)R	2	-0.0060008	2
TGME49_258650-t26_1-p1	403	K	1	9.03123e-08	84.653	LCASQSHVNK(1)SSSLQSR	3	-0.34038	1
TGME49_258650-t26_1-p1	591	K	1	0.000779723	128.27	GEALSK(1)AGAR	2	-0.00084075	1
TGME49_258650-t26_1-p1	743	K	1	0.00336887	97.565	FWEAK(1)ETAK	2	-0.51853	1
TGME49_258850-t26_1-p1	250	K	1	0.000333296	95.618	LLK(1)SQVETLYR	2	-0.97882	1
TGME49_258850-t26_1-p1	223	K	1	0.000627457	111.61	K(1)LEAEAQLR	2	-0.02436	1
TGME49_259660-t26_1-p1	16	K	1	3.17117e-08	134.14	K(1)VLAGPPGETDEYQGR	2	1.4174	2
TGME49_259710-t26_1-p1	104	K	0.999935	0.000355803	80.905	FNNLKPYNDK(1)ELR	3	-1.0711	3
TGME49_259710-t26_1-p1	215	K	1	0.0229791	65.179	K(1)FTCVTSLDAK	2	0.36875	1
TGME49_259710-t26_1-p1	99	K	1	0.000558916	127.92	FNNLK(1)PYNDK	2	-0.028755	2
TGME49_259710-t26_1-p1	131	K	1	0.000758584	81.904	ADLQK(1)TPEFTLAK	2	-2.4265	1
TGME49_259710-t26_1-p1	144	K	1	0.0153921	84.615	LK(1)YYDADK	2	0.089357	1
TGME49_259710-t26_1-p1	139	K	1	1.17609e-07	155	TPEFTLAK(1)AQK	2	0.25995	1
TGME49_259710-t26_1-p1	199	K	1	0.000838175	113.22	YAIDDMSPTK(1)K	2	0.12424	1
TGME49_259950-t26_1-p1	397	K	1	0.000642988	79.346	K(1)VQETGGGGLFCTK	2	0.55237	1
TGME49_259950-t26_1-p1	469	K	1	0.000208229	110.98	LK(1)AAGASGGATR	2	-0.32477	1
TGME49_260010-t26_1-p1	112	K	1	0.00242113	71.558	VEAPAAPAPGAAK(1)K	2	2.6375	1
TGME49_260140-t26_1-p1	411	K	1	3.91629e-05	95.264	K(1)ELCDGDVLADPR	2	0.90155	1
TGME49_260170-t26_1-p1	238	K	1	1.5522e-07	89.358	EGAAPAPASGK(1)AAAAPK	2	0.086745	1
TGME49_260170-t26_1-p1	523	K	1	0.00381956	77.597	GDSVVNVSTQK(1)R	2	1.4116	1
TGME49_260170-t26_1-p1	601	K	1	0.00612758	114.59	FAK(1)ALNR	2	1.0888	1
TGME49_260440-t26_1-p1	246	K	1	3.9176e-05	97.779	PSAAPSK(1)GAPQK	2	0.059976	1
TGME49_260440-t26_1-p1	251	K	1	0.00547876	73.273	GAPQK(1)GDAAAYK	2	-0.65958	2
TGME49_260440-t26_1-p1	239	K	1	0.0238024	70.552	AK(1)PSAAPSK	2	0.58599	1
TGME49_260440-t26_1-p1	236	K	1	1.41375e-17	175.15	AVEVAQASNK(1)K	2	0.26878	2
TGME49_260440-t26_1-p1	226	K	1	0.0185006	57.175	K(1)AVEVAQASNK	2	-0.39872	1
TGME49_261030-t26_1-p1	240	K	1	0.00343024	119.57	GK(1)CDFPR	2	0.38766	1
TGME49_261030-t26_1-p1	569	K	1	1.4249e-09	84.166	LEGPAGAQMAVPEEK(1)ANLLEQK	3	-4.0987	1
TGME49_261030-t26_1-p1	576	K	1	0.000259187	104.22	ANLLEQK(1)ALR	2	-0.74946	1
TGME49_261080-t26_1-p1	3011	K	1	0.0126771	57.859	LK(1)TRLQELK	3	0.30433	1
TGME49_261240-t26_1-p1	28	K	1	0.000209324	113.69	K(1)SAPMSGGIK	2	-0.31841	7
TGME49_261240-t26_1-p1	24	K	1	0.006121	102.51	QLASK(1)AAR	2	-0.19686	2
TGME49_261240-t26_1-p1	15	K	1	0.0223532	78.77	STGGK(1)APR	2	-0.80491	1
TGME49_261260-t26_1-p1	585	K	1	0.000453675	87.216	SDAACGAQK(1)TLK	2	0.040318	1
TGME49_261450-t26_1-p1	451	K	1	0.0149016	72.2	ITGK(1)TSIGLK	2	0.1742	1
TGME49_261570-t26_1-p1	42	K	1	0.00224176	102.06	SPIFAK(1)TPR	2	-0.67421	1
TGME49_261570-t26_1-p1	36	K	1	0.0311553	64.711	VQK(1)SPIFAK	2	1.4837	1
TGME49_261570-t26_1-p1	227	K	0.999997	0.00112473	63.682	KEDQAELEAQCK(1)IYR	3	-0.97788	1
TGME49_261570-t26_1-p1	29	K	1	3.32524e-05	98.105	LPAAPLAGK(1)SGK	2	0.50987	1
TGME49_261570-t26_1-p1	268	K	1	0.014394	89.355	LINIELK(1)K	2	0.175	1
TGME49_261600-t26_1-p1	462	K	1	0.000176788	105.46	GAVAEELAK(1)SR	2	1.2827	1
TGME49_261760-t26_1-p1	419	K	1	0.0123352	87.181	GK(1)AAMMQK	2	-0.16029	1
TGME49_261950-t26_1-p1	69	K	1	1.9103e-05	112.67	K(1)PASAAPPAGTNHGR	2	0.089588	4
TGME49_261950-t26_1-p1	286	K	1	0.000362912	80.746	LEDGK(1)FDFTGSK	2	1.7473	3
TGME49_261950-t26_1-p1	182	K	1	6.10993e-12	118.48	IMNVIGEPVDECGPVPAK(1)K	3	1.9877	7
TGME49_261950-t26_1-p1	551	K	1	0.00074726	130.44	AVK(1)MAQEAASGK	2	-1.5512	7
TGME49_262380-t26_1-p1	547	K	1	1.60697e-09	154.65	TVASGIVTK(1)PMPEK	2	-0.11701	1
TGME49_262380-t26_1-p1	379	K	1	3.52143e-08	71.071	ADLPLIIPVESVLSIPGK(1)GTVATGR	3	-0.45648	2
TGME49_262620-t26_1-p1	43	K	1	0.00101626	115.33	DHMK(1)QAGEVLR	2	0.43579	2
TGME49_262620-t26_1-p1	62	K	1	1.19053e-05	80.585	SK(1)GCGIVEYTNVEDAQK	2	0.2875	1
TGME49_262690-t26_1-p1	33	K	1	0.0037812	70.089	GVVVNTWEGSK(1)ER	2	-2.0834	1
TGME49_262690-t26_1-p1	129	K	1	0.000246137	108.98	FTNPVNEK(1)VGK	2	-0.41058	1
TGME49_262690-t26_1-p1	135	K	1	0.000467925	113.62	VSK(1)DLLFLR	2	0.098263	2
TGME49_263080-t26_1-p1	124	K	1	5.39198e-07	85.563	VPPETQDPETQAK(1)AAPQK	3	0.015829	1
TGME49_263080-t26_1-p1	15	K	1	0.000213364	60.949	PAPAASGAAAVLSK(1)DIAR	3	-0.75779	1
TGME49_263090-t26_1-p1	142	K	1	2.41009e-34	197.27	ELSK(1)QHMQNK	2	-0.94789	3
TGME49_263090-t26_1-p1	138	K	1	0.000128592	92.856	IISSVEQK(1)ELSK	2	2.1653	1
TGME49_263130-t26_1-p1	608	K	1	0.000461687	93.614	EK(1)LANPSEQSR	2	0.48583	1
TGME49_263180-t26_1-p1	567	K	1	9.58879e-05	101.35	LAGNK(1)CFIPSK	2	0.47617	1
TGME49_263180-t26_1-p1	10	K	0.999505	0.00417406	59.345	AAKPEQDCK(1)TAAALIR	3	-2.2151	2
TGME49_263180-t26_1-p1	725	K	1	2.95781e-05	118.19	FINLGVSNK(1)PGADAK	2	-0.46191	1
TGME49_263300-t26_1-p1	204	K	1	7.25499e-13	111.4	TTDNK(1)SAELAAEVDCNLLDGR	3	-0.32622	1
TGME49_263300-t26_1-p1	34	K	1	1.08167e-09	83.826	SK(1)NPEIVNTASVSPAGAFDASSK	3	0.20696	1
TGME49_263300-t26_1-p1	57	K	1	0.00524281	66.215	LK(1)YCVSDVTTEVK	2	0.19248	1
TGME49_263300-t26_1-p1	80	K	1	0.0152591	67.08	STIDVK(1)YAAPK	2	-1.1625	1
TGME49_263300-t26_1-p1	5	K	1	0.0101488	91.318	VLFK(1)DLNK	2	-0.20375	1
TGME49_263300-t26_1-p1	55	K	1	1.37148e-07	72.399	NPEIVNTASVSPAGAFDASSK(1)LK	3	-0.008345	1
TGME49_263320-t26_1-p1	291	K	1	0.00155374	127.87	PTK(1)AGTAAAAR	2	0.49041	1
TGME49_263320-t26_1-p1	336	K	1	0.00755528	53.565	SVPSASDLELMSK(1)IK	2	0.58486	1
TGME49_263520-t26_1-p1	11	K	1	1.35809e-08	91.657	K(1)LPSEEGSDYGYPQKPQK	3	-0.16691	1
TGME49_263530-t26_1-p1	81	K	1	2.59068e-14	86.449	PNMK(1)TGEFIPPCVQVGQTVVVPEYGGMK	3	-0.2274	2
TGME49_263530-t26_1-p1	50	K	1	1.20776e-08	155.39	TK(1)SGLFLPDSAQK	3	0.13143	2
TGME49_263530-t26_1-p1	75	K	1	0.00725639	100.19	VLAVGK(1)GR	2	0.5178	1
TGME49_263530-t26_1-p1	48	K	1	0.011984	87.476	IAVPTK(1)TK	2	-1.1555	1
TGME49_263595-t26_1-p1	245	K	1	0.000232994	134.38	ETEALQTK(1)MGGR	2	-0.15628	1
TGME49_263700-t26_1-p1	8	K	1	4.61459e-24	153.65	SAK(1)AATGEEGEAQGSGLGPATR	2	0.17366	2
TGME49_263700-t26_1-p1	111	K	1	0.0032439	71.513	SK(1)TPGPGAQSALR	2	-0.29684	1
TGME49_263810-t26_1-p1	134	K	1	0.00146511	94.692	AVK(1)ATENVVR	2	-0.16918	1
TGME49_263810-t26_1-p1	150	K	1	1.80417e-05	43.306	ETVPEK(1)AAPALEPPPSHAVAVDAPVVGGGK	3	0.45336	1
TGME49_263870-t26_1-p1	467	K	1	0.0340862	69.812	IDMQSK(1)NK	2	0.099668	1
TGME49_263870-t26_1-p1	317	K	1	0.00123989	119.39	LEGAVQGK(1)VVTR	2	0.36423	1
TGME49_263870-t26_1-p1	839	K	1	0.00809758	79.659	VDAAK(1)LSGAK	2	-0.49747	1
TGME49_263870-t26_1-p1	844	K	1	0.00999217	83.862	LSGAK(1)ITGK	2	-1.2042	1
TGME49_264020-t26_1-p1	624	K	1	0.000878961	50.957	RPAVSTEAGNLLPSPPTK(1)K	3	0.1966	1
TGME49_264130-t26_1-p1	144	K	1	3.89477e-05	96.229	NVALNELQAK(1)R	2	0.98871	1
TGME49_264160-t26_1-p1	981	K	1	0.00618335	85.355	AVLASEELK(1)R	2	-0.34691	1
TGME49_264830-t26_1-p1	598	K	1	4.87765e-06	108.43	GETPGQK(1)APAR	2	0.15664	1
TGME49_265250-t26_1-p1	977	K	1	0.000468461	72.433	SVQGSPPMQK(1)GDGAPR	2	-0.44673	1
TGME49_265310-t26_1-p1	62	K	1	0.00914388	57.973	DIAEAYDVLSDK(1)EK	2	-1.8153	1
TGME49_265310-t26_1-p1	301	K	1	0.0111912	43.042	IVPNEGMPVSK(1)RPGEK	3	0.26536	1
TGME49_265330-t26_1-p1	292	K	1	0.0289542	82.305	FPDVK(1)PR	2	-0.15079	1
TGME49_265330-t26_1-p1	13	K	1	3.34559e-08	124.99	PDPQYDPAAAQK(1)SSNAR	2	-0.12867	3
TGME49_265360-t26_1-p1	356	K	1	0.0136919	51.445	SLAGGK(1)HMLR	3	-0.25228	1
TGME49_265450-t26_1-p1	103	K	1	0.00321912	98.044	GK(1)MEIIQDK	2	-0.46827	1
TGME49_265450-t26_1-p1	446	K	1	6.24829e-08	84.946	LVAGDAAK(1)NIHYCIADDGSGK	3	0.14488	1
TGME49_265470-t26_1-p1	95	K	1	0.00350825	78.529	K(1)VLYDPVYPTTK	2	0.15783	1
TGME49_265520-t26_1-p1	247	K	1	0.0107022	107.43	HFQK(1)GQK	2	-0.31619	1
TGME49_265530-t26_1-p1	144	K	1	0.00996317	108.46	MDK(1)MTGR	2	-0.57695	1
TGME49_266060-t26_1-p1	8	K	1	0.000330322	126.83	QAK(1)LSLQEDSIAK	2	0.1993	1
TGME49_266080-t26_1-p1	644	K	1	0.00880644	95.531	LLEK(1)QGVR	2	0.24066	2
TGME49_266260-t26_1-p1	104	K	1	0.0228613	74.841	LEFQQEK(1)ER	2	2.0551	1
TGME49_267330-t26_1-p1	642	K	1	0.000128592	92.856	LEK(1)EGDVPEYLK	2	-0.36902	2
TGME49_267330-t26_1-p1	346	K	1	1.36944e-05	81.656	VFPGCQDTGTAIVLGK(1)K	2	-0.39512	1
TGME49_267430-t26_1-p1	295	K	1	2.89233e-10	74.325	TMGTPSTAAIK(1)TQQQQMTHLK	3	1.641	1
TGME49_267560-t26_1-p1	354	K	1	0.00112372	126.24	GK(1)QPFFR	2	-1.4587	1
TGME49_268200-t26_1-p1	22	K	1	2.5714e-18	108.08	GK(1)GLASPLLAGSLDGAQASAHAK	3	-0.71541	1
TGME49_268200-t26_1-p1	56	K	1	0.000391148	46.953	ETGCAHLGAQGPK(1)AASPAPAK	3	-0.016224	1
TGME49_268200-t26_1-p1	287	K	1	1.36448e-07	138.54	FAESK(1)SQR	2	0.042865	1
TGME49_268650-t26_1-p1	634	K	1	0.00772836	83.456	LATLEAAAK(1)R	2	-0.16843	2
TGME49_268685-t26_1-p1	112	K	1	3.32524e-05	98.105	GCTPSK(1)NQEVGK	2	-0.16177	1
TGME49_268830-t26_1-p1	512	K	1	0.000722742	98.04	EGAAK(1)LEQLR	2	0.51343	1
TGME49_268830-t26_1-p1	526	K	1	1.15768e-12	161.48	AAGK(1)SAQTVQENK	2	-0.093179	1
TGME49_268830-t26_1-p1	102	K	1	8.00422e-13	100.45	ALGALETAK(1)TPAPCEGAEK	2	-0.43426	2
TGME49_268830-t26_1-p1	58	K	1	3.74829e-06	101.2	QSTPGK(1)PQQIDWAK	2	-0.13526	1
TGME49_268830-t26_1-p1	465	K	1	2.67689e-05	103.76	FAGAK(1)EVSMEDGR	2	-0.61432	1
TGME49_268850-t26_1-p1	112	K	0.999999	2.09534e-05	105.39	IIKPALIGK(1)DPCDQK	2	0.48429	2
TGME49_268850-t26_1-p1	103	K	1	0.000276488	103.18	AVENIHK(1)IIK	2	-1.17	1
TGME49_268850-t26_1-p1	162	K	1	0.000195535	89.171	AGAAAK(1)GMPLYK	2	-0.12282	1
TGME49_268850-t26_1-p1	405	K	1	1.30521e-07	64.249	VNQIGTVSESIEACQLAQK(1)NK	3	0.44906	1
TGME49_268860-t26_1-p1	81	K	1	0.000142135	107.39	PALLGK(1)DPCDQK	2	-0.02882	1
TGME49_268890-t26_1-p1	423	K	1	9.36038e-05	113.61	K(1)IAEDTLASGR	2	0.21459	2
TGME49_268890-t26_1-p1	410	K	1	3.25697e-09	157.23	DVHCK(1)LNGAAPTR	2	-0.9056	5
TGME49_268950-t26_1-p1	127	K	1	0.00722832	100.25	IK(1)SLNLTK	2	-0.20422	1
TGME49_268950-t26_1-p1	469	K	1	6.87529e-05	105.36	AHAAEQAQK(1)R	2	0.16615	2
TGME49_269180-t26_1-p1	1619	K	1	3.64011e-05	103.83	K(1)ETGAEAANVVTK	2	-0.40285	1
TGME49_269180-t26_1-p1	2489	K	1	0.0057334	49.298	APAEPSSPAK(1)DSSR	2	1.2173	1
TGME49_269180-t26_1-p1	815	K	1	0.000105456	121.45	PSSVPQK(1)LSEEAPK	2	1.1125	1
TGME49_269200-t26_1-p1	34	K	1	0.0170849	91.906	MMEVK(1)NK	2	-0.60722	1
TGME49_269200-t26_1-p1	36	K	1	3.41255e-08	130.47	NK(1)MPAPVQITAEQLLR	2	-0.53375	2
TGME49_269430-t26_1-p1	226	K	1	0.0318232	56.205	AVPAAWK(1)ALER	2	0.41892	1
TGME49_269650-t26_1-p1	327	K	1	2.10779e-06	102.29	K(1)NGYYGAPGGPEQGR	2	0.11814	1
TGME49_269650-t26_1-p1	376	K	1	0.00020364	132.96	MNK(1)QFAK	2	-0.21971	1
TGME49_269980-t26_1-p1	271	K	1	0.0331448	63.076	VDLAVK(1)YQR	2	1.6464	1
TGME49_270120-t26_1-p1	240	K	1	0.0216849	66.19	IEEAIK(1)TSAN	2	0.055133	1
TGME49_270120-t26_1-p1	234	K	1	0.0007016	61.477	VNTVVGGNTAK(1)IEEAIK	2	0.38821	1
TGME49_270120-t26_1-p1	142	K	1	0.0082499	114.5	K(1)AEDFQK	2	2.5639	1
TGME49_270140-t26_1-p1	139	K	1	0.0163299	98.418	DYSTK(1)YR	2	-0.80923	1
TGME49_270510-t26_1-p1	398	K	1	9.07104e-09	104.26	DAAAAAAEPLIPLTK(1)DK	2	-0.15645	3
TGME49_270510-t26_1-p1	529	K	1	1.96135e-05	80.411	VSYTEAIEVLK(1)AEEPK	2	-0.33365	1
TGME49_270510-t26_1-p1	383	K	1	1.81247e-18	124.1	TDGAAPK(1)DAAAAAAEPLIPLTK	2	0.27021	3
TGME49_270510-t26_1-p1	534	K	1	0.00132963	106.88	AEEPK(1)AQFK	2	-0.77853	1
TGME49_270510-t26_1-p1	257	K	1	0.000342326	95.477	FTGDIVK(1)SPAK	2	-0.70695	2
TGME49_270560-t26_1-p1	12	K	1	7.23479e-14	94.259	K(1)AVSSPSLQASLPSAASEGAGVYR	3	0.16949	1
TGME49_270570-t26_1-p1	1033	K	1	0.00771724	50.178	ESSNSTSQK(1)ASEAAAVR	2	-0.28559	1
TGME49_270740-t26_1-p1	28	K	1	0.00881069	78.488	LVATQK(1)VSAK	2	0.41283	1
TGME49_270740-t26_1-p1	44	K	1	0.00687598	74.698	K(1)AAQGPQTSDR	2	0.17251	1
TGME49_270770-t26_1-p1	660	K	1	0.000302718	128.27	MQK(1)AQETLK	2	0.4125	1
TGME49_270770-t26_1-p1	614	K	1	3.9142e-12	149.22	TELK(1)TSAAQTPSQELR	2	1.0902	1
TGME49_270800-t26_1-p1	21	K	1	0.0202101	86.794	VQCTK(1)TR	2	0.16882	1
TGME49_270930-t26_1-p1	2570	K	1	0.0015278	71.08	GSGLPSAAESSSAK(1)K	2	0.3256	1
TGME49_270930-t26_1-p1	2758	K	1	0.00121115	60.549	K(1)LGGNHPSLSSASSR	3	1.28	1
TGME49_271050-t26_1-p1	116	K	1	7.00627e-18	122.44	GPATYTLSYDGTPEK(1)PQVLCYK	2	0.035185	2
TGME49_271100-t26_1-p1	583	K	1	0.000564705	86.772	VK(1)CTWDETPLER	2	0.67819	1
TGME49_271100-t26_1-p1	125	K	1	0.0203584	59.597	GITK(1)LSVR	2	0.44393	1
TGME49_271290-t26_1-p1	742	K	1	0.0294514	73.248	ANAK(1)LQFK	2	1.1936	1
TGME49_271440-t26_1-p1	452	K	1	0.0131707	61.42	VAALAGPSPVAK(1)K	2	-0.069173	1
TGME49_271440-t26_1-p1	178	K	1	0.0325292	55.776	MNK(1)IPTTVTLK	2	-0.39461	1
TGME49_271820-t26_1-p1	292	K	1	0.0168046	83.429	YLTPSK(1)EK	2	-0.05559	1
TGME49_271820-t26_1-p1	351	K	1	0.00173262	105.52	GMEPVEK(1)LR	2	-0.8467	3
TGME49_271820-t26_1-p1	235	K	1	0.000214204	78.244	ALEK(1)AFGIAGAASGR	2	-0.088993	1
TGME49_271820-t26_1-p1	454	K	1	2.59402e-05	106.58	LEK(1)VSPELDSHLR	3	-2.8474	3
TGME49_272010-t26_1-p1	112	K	0.995616	0.0140658	48.527	LNEGVK(0.996)AASVK(0.004)PK	3	-0.015227	1
TGME49_272030-t26_1-p1	837	K	1	0.0114321	48.405	K(1)SGAAAGFGAGGAAR	2	0.62722	1
TGME49_272490-t26_1-p1	737	K	1	1.09287e-09	58.342	DACPGISSFGCETQDPNPSVPK(1)AACASR	3	0.012691	1
TGME49_272660-t26_1-p1	96	K	1	0.00547693	111.17	AAQEK(1)PLK	2	0.65606	2
TGME49_272670-t26_1-p1	295	K	1	0.0203362	67.385	VNVNNK(1)VYDK	2	-0.08779	1
TGME49_272740-t26_1-p1	584	K	1	0.00518635	80.69	K(1)DEVPYPDCFR	2	0.78135	1
TGME49_272910-t26_1-p1	158	K	1	0.000146269	103.91	EMAVPVDLK(1)DR	2	-1.9142	1
TGME49_272910-t26_1-p1	181	K	1	0.00107343	48.968	VVSHNAK(1)LLAPIAVDAVMK	3	-0.092218	1
TGME49_272910-t26_1-p1	9	K	1	7.21456e-12	146.86	AAADVATK(1)SGGSK	2	0.49628	4
TGME49_273090-t26_1-p1	511	K	1	0.0113266	78.342	YEK(1)FGMSPSR	2	0.72041	1
TGME49_273370-t26_1-p1	40	K	1	0.00659543	101.54	AK(1)VLQEAR	2	-0.68614	2
TGME49_273370-t26_1-p1	10	K	1	0.00575353	72.891	SK(1)LQNLNVDLSK	2	0.47702	1
TGME49_273460-t26_1-p1	632	K	1	0.00146218	71.98	NYGGHAGASEMPK(1)R	2	0.71937	1
TGME49_273460-t26_1-p1	275	K	1	0.00533978	91.265	NK(1)LFESEIR	2	0.56401	1
TGME49_273490-t26_1-p1	448	K	1	0.00773156	98.904	LTYSK(1)GNR	2	0.18595	1
TGME49_273490-t26_1-p1	288	K	1	0.000873645	90.614	K(1)WYFPVSPVDK	2	0.65278	1
TGME49_273520-t26_1-p1	243	K	1	0.00261935	103.55	AALAEAAK(1)K	2	-1.0727	1
TGME49_273520-t26_1-p1	244	K	1	0.00245798	52.966	K(1)AAVETHTAAQCILK	3	0.65336	1
TGME49_273520-t26_1-p1	273	K	1	0.00643924	41.524	K(1)DHQGNPPLPAGLTMSR	3	-1.3923	1
TGME49_273540-t26_1-p1	543	K	1	0.0347209	61.78	LLAK(1)SPGGK	2	-0.35203	1
TGME49_273560-t26_1-p1	100	K	1	0.0163224	70.942	SQGQK(1)DIIQR	2	-2.0815	1
TGME49_273760-t26_1-p1	253	K	1	2.91227e-11	159.79	GK(1)DISTNSR	2	0.10822	1
TGME49_273760-t26_1-p1	138	K	1	0.000105608	122.34	EIAEAYLGK(1)EVK	2	1.8513	2
TGME49_273760-t26_1-p1	509	K	1	7.95772e-12	158.34	SNQITITNDK(1)GR	2	-0.56888	1
TGME49_273760-t26_1-p1	188	K	1	1.0084e-05	83.404	IINEPTAAAIAYGLDK(1)K	3	-0.18782	3
TGME49_273760-t26_1-p1	425	K	1	0.0188836	85.67	NTTIPTK(1)K	2	-0.034379	1
TGME49_273760-t26_1-p1	112	K	1	6.70978e-13	121.82	VIAGPGDKPLIEVTYQGEK(1)K	3	0.35458	2
TGME49_273760-t26_1-p1	324	K	1	0.000886658	92.239	VLK(1)DSGIDK	2	0.2346	3
TGME49_273760-t26_1-p1	77	K	1	6.73161e-05	143.31	K(1)FDDPSVQSDMK	2	-0.2577	3
TGME49_273760-t26_1-p1	499	K	1	5.1958e-14	162.41	STGK(1)SNQITITNDK	2	0.66669	1
TGME49_273760-t26_1-p1	526	K	1	0.000469806	111.46	MVQEAEK(1)YK	2	0.12128	1
TGME49_273760-t26_1-p1	321	K	1	0.000649119	90.689	NSLLPVEK(1)VLK	2	0.5548	1
TGME49_273760-t26_1-p1	599	K	1	8.23343e-10	156.24	QK(1)EVESVCTPIITK	2	0.52731	1
TGME49_273870-t26_1-p1	797	K	1	0.0278948	99.375	K(1)TLTGWR	2	0.096129	1
TGME49_273870-t26_1-p1	860	K	1	0.0103783	70.089	DSALALAEGVK(1)K	2	-0.021019	1
TGME49_273870-t26_1-p1	337	K	1	0.000168989	98.182	NEK(1)SVLSEVVR	2	0.4513	1
TGME49_273870-t26_1-p1	141	K	1	0.0159214	48.998	K(1)GPGSRGRER	2	1.4606	1
TGME49_274180-t26_1-p1	491	K	1	0.0302261	57.175	APLK(1)ASPALSR	2	-0.1609	1
TGME49_275310-t26_1-p1	349	K	1	0.0195208	68.107	TK(1)IVTLQTPR	2	-0.13373	1
TGME49_275310-t26_1-p1	321	K	1	0.00169409	107.21	K(1)VAPPVEHR	2	0.20919	1
TGME49_275568-t26_1-p1	543	K	1	0.0101054	74.611	VFTSSESFEK(1)R	2	-0.54053	1
TGME49_275650-t26_1-p1	238	K	1	0.0110662	85.862	AMVECGDK(1)R	2	-0.67982	1
TGME49_275650-t26_1-p1	140	K	1	0.0151956	48.568	DLPEHK(1)IVVSR	3	1.3557	1
TGME49_275750-t26_1-p1	9	K	1	4.57504e-06	147.2	SGGVMSNK(1)K	2	0.34365	1
TGME49_275802-t26_1-p1	711	K	1	0.0162614	55.98	NAGPSTAK(1)TEAAK	2	0.32891	1
TGME49_276930-t26_1-p1	16	K	1	5.77878e-26	117.83	GK(1)CGDMAVSSATHPESIDRPAVAETVSR	3	1.0849	5
TGME49_276930-t26_1-p1	86	K	1	0.0122994	105.2	FK(1)VNGGR	2	-0.074467	2
TGME49_276990-t26_1-p1	66	K	1	0.00180085	93.178	APPK(1)PNPCPR	2	-0.91481	1
TGME49_278220-t26_1-p1	536	K	1	0.00235565	101.46	TK(1)EAGILGR	2	0.31523	1
TGME49_278440-t26_1-p1	2656	K	1	0.00252208	65.038	GEGGAASTGVSK(1)FR	2	-0.75944	1
TGME49_278530-t26_1-p1	23	K	1	8.73198e-08	153.95	GVTK(1)EQEINQAR	2	0.14806	1
TGME49_278750-t26_1-p1	100	K	1	0.020347	80.455	PK(1)TPSVPR	2	1.1287	1
TGME49_278750-t26_1-p1	133	K	1	2.57494e-12	127.49	KPDDSGGTPACETLHK(1)IQR	3	-0.14525	1
TGME49_278870-t26_1-p1	1191	K	1	1.66104e-07	87.554	ASSASK(1)AAVADSAPTALLR	2	-0.43561	1
TGME49_278990-t26_1-p1	423	K	1	1.21577e-06	101.3	GK(1)SFGTMINEMGYK	2	0.58298	3
TGME49_278990-t26_1-p1	478	K	1	1.72761e-05	112.17	TFMGMGTTGGGSAK(1)K	2	-0.69158	1
TGME49_279380-t26_1-p1	198	K	1	6.48703e-06	135.02	LVEK(1)GEPDGVLPER	2	0.57046	1
TGME49_280518-t26_1-p1	465	K	1	0.0042085	76.221	AAYATVK(1)AK	2	2.5356	1
TGME49_280600-t26_1-p1	1103	K	1	1.6731e-05	145.31	EK(1)ATQEVPSLVR	2	0.027073	1
TGME49_280610-t26_1-p1	413	K	1	0.000594001	91.549	GYGK(1)DAAAIAR	2	0.35631	1
TGME49_280610-t26_1-p1	194	K	1	0.000194485	70.451	K(1)SPHGELPNGDDAVAR	3	-0.19765	1
TGME49_280610-t26_1-p1	133	K	1	0.0336911	53.833	MQVK(1)AGGR	2	-0.0033365	1
TGME49_280610-t26_1-p1	126	K	1	0.000423775	120.55	LFTCLHQQQK(1)EK	3	-0.082812	1
TGME49_280610-t26_1-p1	184	K	1	0.00107179	128.01	K(1)NMDALDFSK	2	-1.2512	1
TGME49_280740-t26_1-p1	7	K	1	2.52764e-12	111.93	K(1)VADALATPPSGEEVKEENK	3	0.63897	1
TGME49_281545-t26_1-p1	705	K	1	0.018654	60.91	FAQEK(1)YIR	2	0.14108	1
TGME49_281950-t26_1-p1	267	K	1	0.00669116	73.927	K(1)AVVTIDEDSLK	2	-1.0867	1
TGME49_283510-t26_1-p1	142	K	1	0.00168636	52.814	SK(1)AFDGDGSVPPPMSPAK	2	1.1296	1
TGME49_283510-t26_1-p1	169	K	1	2.49577e-09	134.93	VPTK(1)LSELTPEEKEEEK	3	0.65683	1
TGME49_283710-t26_1-p1	335	K	1	1.9706e-07	148.96	MAQASTSK(1)SDSK	2	0.20408	1
TGME49_283850-t26_1-p1	315	K	1	0.00874307	101.65	K(1)VDLYTEK	2	-0.014342	1
TGME49_283850-t26_1-p1	283	K	1	0.0278591	67.334	LDPK(1)NVEIR	2	-0.49431	2
TGME49_283850-t26_1-p1	156	K	1	0.000983633	120.32	DK(1)WEMNVGEK	2	-0.046766	1
TGME49_284180-t26_1-p1	1852	K	1	0.0285877	48.794	K(1)TRPGEPQR	3	2.7606	1
TGME49_284190-t26_1-p1	1120	K	1	5.43668e-05	91.292	LLGNPPK(1)VTPSSK	2	0.27969	1
TGME49_284540-t26_1-p1	194	K	1	0.000560766	58.164	PLSAQQQK(1)EIVAALQNR	3	-0.81554	1
TGME49_285230-t26_1-p1	576	K	1	0.000178351	128.12	K(1)MQQLMER	2	-0.88191	1
TGME49_285230-t26_1-p1	493	K	1	0.000199899	107.79	ALATGK(1)DYAR	2	1.5657	1
TGME49_285240-t26_1-p1	333	K	1	0.011984	87.476	SEFK(1)DYPR	2	0.1653	1
TGME49_285268-t26_1-p1	418	K	1	0.000117109	100.93	K(1)QMQGIDTSYK	2	0.12446	1
TGME49_285710-t26_1-p1	170	K	1	0.000311444	82.651	AK(1)TGASVSSPPAAK	2	0.020179	1
TGME49_285750-t26_1-p1	343	K	1	0.000315204	82.578	SLAASAAK(1)EESAAR	2	2.0378	1
TGME49_285840-t26_1-p1	545	K	1	0.00328039	87.568	LK(1)SLEEAVGK	2	-0.37565	1
TGME49_285840-t26_1-p1	335	K	1	0.000124969	82.59	MSPFESSPLNAK(1)AER	2	-2.9421	1
TGME49_285840-t26_1-p1	284	K	1	0.000627405	113.22	VLK(1)QQYEEEAR	2	0.41394	1
TGME49_285850-t26_1-p1	237	K	1	2.96773e-08	151.7	LAGK(1)TPESGSANK	2	0.45119	1
TGME49_285980-t26_1-p1	461	K	1	0.00243042	54.103	ELLQEGK(1)SVDVSPPATK	2	-1.0014	1
TGME49_285980-t26_1-p1	193	K	1	0.00146976	113.71	LPK(1)FSIDK	2	1.2513	1
TGME49_286080-t26_1-p1	70	K	1	1.30763e-06	56.882	GLVSIGEEESTAAAVVPHELK(1)K	3	0.20481	1
TGME49_286260-t26_1-p1	634	K	1	0.000110342	105.66	EPCVAGTPAK(1)TK	2	0.71284	1
TGME49_286410-t26_1-p1	568	K	1	0.00262876	100.02	MVEEMTK(1)MK	2	-0.68542	1
TGME49_286440-t26_1-p1	286	K	1	6.97334e-13	164.68	AIK(1)AQQQLEMAEK	2	-0.33596	1
TGME49_286440-t26_1-p1	250	K	1	0.00178004	85.813	VK(1)EIITPGGYR	2	0.4127	1
TGME49_286440-t26_1-p1	275	K	0.999999	4.12975e-12	119.38	IPQYLATKPTDTEAQK(1)SSK	3	-0.062868	1
TGME49_286580-t26_1-p1	689	K	1	0.0113266	78.342	LMEVNK(1)ILDK	2	-2.3777	1
TGME49_286580-t26_1-p1	683	K	1	0.0148666	87.696	K(1)LMEVNK	2	-0.24543	2
TGME49_287500-t26_1-p1	269	K	1	0.00115973	116.05	NFTK(1)GEER	2	-0.11798	1
TGME49_288320-t26_1-p1	85	K	1	0.0206915	80.165	LAQK(1)DCAR	2	-1.7444	1
TGME49_288330-t26_1-p1	627	K	1	9.29983e-05	54.15	TK(1)LEFEGVDGTDSSVQSQHR	3	-1.5281	1
TGME49_288350-t26_1-p1	705	K	1	0.00634434	114.19	MQK(1)WQAK	2	-0.78692	1
TGME49_288360-t26_1-p1	667	K	1	0.0142956	80.231	AK(1)VTDDMVR	2	-0.17748	2
TGME49_288360-t26_1-p1	304	K	1	7.20254e-05	114.64	K(1)FGCSSITPELISR	2	1.1883	1
TGME49_288360-t26_1-p1	635	K	1	0.0029484	109.01	EIGEK(1)YQK	2	-1.2467	1
TGME49_288360-t26_1-p1	118	K	1	0.020086	73.499	TTQNVK(1)FSK	2	1.5362	1
TGME49_288360-t26_1-p1	565	K	1	2.8708e-18	119.38	TK(1)MSGSVETSSIYVSDTPEQIK	3	1.1919	1
TGME49_288360-t26_1-p1	151	K	1	0.000448202	132.01	QK(1)IEENCPFR	2	-0.19345	1
TGME49_288360-t26_1-p1	187	K	1	0.000207266	52.464	MYQESYLDEFGIPANVK(1)EVR	3	-0.60281	1
TGME49_288360-t26_1-p1	638	K	1	0.0014571	83.204	YQK(1)GEMLTGEVK	2	0.013627	2
TGME49_288380-t26_1-p1	592	K	1	0.00529347	104.21	IMK(1)AQALR	2	-0.20447	1
TGME49_288380-t26_1-p1	269	K	1	6.74513e-06	144.57	EVVVEYEQLNK(1)QK	2	-3.9921	1
TGME49_288380-t26_1-p1	384	K	1	0.0017078	93.598	ESLQQNK(1)ILK	2	-0.69578	1
TGME49_288380-t26_1-p1	56	K	1	0.00062131	91.123	YEAITDPEK(1)LK	2	0.587	1
TGME49_288380-t26_1-p1	258	K	1	7.114e-05	110.51	VK(1)EVVVEYEQLNK	2	-1.8372	1
TGME49_288380-t26_1-p1	396	K	1	0.00100202	115.57	K(1)CLEMFQELEEK	2	0.085636	1
TGME49_288400-t26_1-p1	782	K	1	2.55141e-18	120.71	EHLVSPAGDAGVPEAAK(1)PAENR	3	0.28712	1
TGME49_288400-t26_1-p1	644	K	1	3.42192e-30	161.64	GASK(1)AENAQELAGGTAEAAAESR	3	-0.39631	1
TGME49_288500-t26_1-p1	69	K	1	2.4616e-24	109.19	PASATPLQK(1)PGSSTGGMTSGPASPSR	3	-1.2723	2
TGME49_288500-t26_1-p1	535	K	1	2.12865e-12	168.22	LGANIDEK(1)LFK	2	0.042144	2
TGME49_288500-t26_1-p1	212	K	1	1.1923e-08	109.79	MALAVGDTECEFMEK(1)R	2	0.16804	2
TGME49_288530-t26_1-p1	20	K	1	0.0104765	107.74	IVGK(1)QAR	2	-0.57306	1
TGME49_288630-t26_1-p1	18	K	1	5.62666e-26	186.74	NNAEAAACQK(1)QR	3	-0.39559	2
TGME49_288650-t26_1-p1	74	K	1	0.0250776	60.301	AK(1)NLVVDPLPR	2	0.64094	1
TGME49_288680-t26_1-p1	354	K	1	0.000302631	54.964	K(1)QSTAGNLPTEVDEVFLR	3	0.025665	1
TGME49_288680-t26_1-p1	206	K	1	0.00170753	82.202	TK(1)GADAAASQGR	2	-0.093032	1
TGME49_288680-t26_1-p1	257	K	1	0.0128908	63.966	GVSGSGK(1)PVVSK	2	1.8497	1
TGME49_288720-t26_1-p1	101	K	1	1.11035e-60	225.55	INK(1)MLSCAGADR	3	-0.4085	4
TGME49_288830-t26_1-p1	445	K	1	0.000518902	78.615	IIAENFPNVEGK(1)PR	2	0.89275	1
TGME49_288830-t26_1-p1	306	K	1	1.22999e-08	124.04	VMNNFELAALPQTSEK(1)ER	3	-0.48799	1
TGME49_288830-t26_1-p1	145	K	1	0.0048459	78.342	NAK(1)PYTGPPQK	2	0.054249	2
TGME49_288830-t26_1-p1	409	K	1	4.52159e-05	134.68	YVSNEPGASK(1)EPK	2	0.034808	1
TGME49_288860-t26_1-p1	221	K	1	0.00234854	79.639	AK(1)DYDAVGPATR	2	1.8292	1
TGME49_288860-t26_1-p1	45	K	1	3.64011e-05	119.25	K(1)FSQGMVGQPDAR	2	-0.24819	2
TGME49_288910-t26_1-p1	69	K	1	3.43705e-10	145.94	WDGSK(1)QAATLNVQDVK	2	0.29852	1
TGME49_289300-t26_1-p1	424	K	1	4.84296e-05	123.75	DPTTGK(1)PLQK	2	-0.23122	2
TGME49_289300-t26_1-p1	117	K	1	0.00237998	122.7	LAETK(1)TAAPEK	2	0.77381	1
TGME49_289300-t26_1-p1	638	K	1	0.00116667	84.365	ATSLCVK(1)FCEGK	2	-1.4341	1
TGME49_289330-t26_1-p1	1231	K	1	2.56444e-06	99.069	K(1)VGEDPSDVPEALR	2	0.43712	1
TGME49_289330-t26_1-p1	1404	K	1	0.000206523	98.407	NPTSLTLSSK(1)K	2	-0.2811	1
TGME49_289530-t26_1-p1	152	K	1	3.49618e-35	199.7	EK(1)ALQEQLEAR	2	-0.045615	1
TGME49_289650-t26_1-p1	127	K	1	0.000196547	61.87	QIDANLQHHK(1)PGDCPLTK	3	0.22882	1
TGME49_289650-t26_1-p1	136	K	1	0.000549338	94.402	K(1)DILDLGQLQK	2	-0.66892	1
TGME49_289680-t26_1-p1	197	K	1	0.012176	53.211	GQK(1)IHLDEER	3	-2.5736	1
TGME49_289680-t26_1-p1	180	K	1	3.06839e-05	115.8	K(1)QIEDNPQSTTQPGR	3	0.31285	2
TGME49_289690-t26_1-p1	370	K	1	0.000802445	80.69	AVGK(1)IIPSLNGK	2	-0.91068	1
TGME49_289690-t26_1-p1	366	K	1	4.93843e-10	92.474	SAGVNIIPASTGAAK(1)AVGK	2	0.2864	1
TGME49_289690-t26_1-p1	405	K	1	8.11842e-12	158.11	PAK(1)YEDIVAAVK	2	1.0241	2
TGME49_289690-t26_1-p1	255	K	1	1.20454e-05	145.29	EK(1)AQAHLTNGAK	2	0.89339	2
TGME49_289750-t26_1-p1	11	K	1	4.42841e-31	180.04	TLTGK(1)TITLDVEPSDTIENVK	2	-1.7807	4
TGME49_289950-t26_1-p1	466	K	1	1.91958e-06	99.069	PAPSAK(1)LVAGQAEK	2	0.61871	1
TGME49_289970-t26_1-p1	203	K	1	9.46233e-09	136.34	PSANSPTSTSK(1)YNDAR	2	-0.25475	1
TGME49_289970-t26_1-p1	85	K	1	0.00434447	85.821	NPMATGSK(1)TR	2	-0.51552	1
TGME49_289970-t26_1-p1	142	K	1	0.00152938	113.26	ASLVK(1)AIK	2	-0.0023829	1
TGME49_290180-t26_1-p1	335	K	1	0.00947627	93.429	AK(1)AVVLLK	2	-1.156	1
TGME49_290200-t26_1-p1	297	K	1	0.00328039	87.568	VIK(1)HYGADVK	2	0.66408	1
TGME49_290290-t26_1-p1	88	K	1	0.000153729	74.789	DLGSNFCLTEEHVK(1)K	3	-0.22592	1
TGME49_290600-t26_1-p1	74	K	1	4.45748e-34	178.71	K(1)GSTWQSSDGK	2	-1.2658	2
TGME49_290600-t26_1-p1	166	K	1	0.000193763	75.01	LIGPNCPGIIK(1)PGECK	2	1.0883	1
TGME49_290600-t26_1-p1	94	K	1	1.99105e-05	96.756	FSLPVFGTVK(1)EAK	2	-0.088663	1
TGME49_290660-t26_1-p1	356	K	1	1.60235e-07	153.95	YGGDDVEK(1)YVK	2	1.2321	1
TGME49_290660-t26_1-p1	99	K	1	6.53424e-37	203.61	LNELVVK(1)NNTQK	2	0.60178	2
TGME49_290660-t26_1-p1	320	K	1	5.81698e-05	90.689	NMEVK(1)LPPPNSQK	2	0.051845	1
TGME49_290660-t26_1-p1	328	K	1	9.54163e-09	112.82	LPPPNSQK(1)TEATAEEEKR	3	-0.17027	1
TGME49_290670-t26_1-p1	386	K	1	2.64733e-17	148.06	TVAVVLPTCQK(1)VCPSAEGQR	2	0.20928	4
TGME49_290840-t26_1-p1	916	K	1	9.63554e-20	81.803	HLASLLGLPLPASSPSSAPSSVSSSPAESSEK(1)K	3	0.60926	1
TGME49_290840-t26_1-p1	825	K	1	0.0163224	70.942	DEFGTK(1)FSER	2	0.24129	1
TGME49_290840-t26_1-p1	684	K	1	0.000183716	108.56	HLEGGAQSAGK(1)R	2	0.11304	2
TGME49_291180-t26_1-p1	1210	K	1	7.46462e-06	93.495	K(1)STLSGLAPAEPPSR	2	0.182	1
TGME49_291680-t26_1-p1	429	K	1	0.00113382	121.9	IEVLCSK(1)EFK	2	-0.035513	1
TGME49_291890-t26_1-p1	157	K	1	0.00170753	82.202	YCNDK(1)FPGTIAR	2	-1.2404	1
TGME49_291930-t26_1-p1	434	K	1	0.00641155	75.739	LQTK(1)GGGVVDK	2	0.08056	1
TGME49_291930-t26_1-p1	4	K	1	0.000626524	112.41	K(1)AAPVAVAR	2	-0.35553	1
TGME49_291930-t26_1-p1	46	K	1	0.00220154	69.92	GAAGAPASAK(1)GAPK	2	0.38192	1
TGME49_291930-t26_1-p1	597	K	1	0.00448127	79.23	MPVFEDTGK(1)FK	2	1.0872	1
TGME49_291930-t26_1-p1	686	K	1	1.58009e-06	101.42	AAK(1)DGTVQEFQGTSK	2	0.074266	1
TGME49_291950-t26_1-p1	566	K	1	6.80297e-06	85.563	IIQEAGGSTAVPVK(1)TR	2	1.1943	1
TGME49_291950-t26_1-p1	31	K	1	0.011326	55.335	ATALEGENASK(1)ALK	2	0.28274	1
TGME49_292035-t26_1-p1	936	K	1	2.8111e-05	79.837	K(1)LGGSGSTVQLLPESR	2	0.17596	1
TGME49_292080-t26_1-p1	1092	K	1	0.0033776	81.92	DK(1)AVQMLSGGK	2	-1.6583	1
TGME49_292080-t26_1-p1	1192	K	1	0.0276581	83.753	DELK(1)AYGR	2	1.2137	1
TGME49_292080-t26_1-p1	1101	K	1	0.00739806	83.862	AVQMLSGGK(1)K	2	0.156	2
TGME49_292080-t26_1-p1	626	K	1	0.00164858	105.2	DTQK(1)LQEIK	2	-0.22323	1
TGME49_292130-t26_1-p1	274	K	1	8.42826e-06	71.376	SFAQTTLPK(1)DQVAFLQQYGHA	3	0.37549	1
TGME49_292200-t26_1-p1	1614	K	1	0.0254416	60.08	IAACMGK(1)VEEK	2	0.89583	1
TGME49_292200-t26_1-p1	1045	K	1	0.00229237	93.561	K(1)LAAPGEFPR	2	0.31037	1
TGME49_292220-t26_1-p1	405	K	1	0.0302261	57.175	VMSDFEK(1)AFIK	2	-0.73999	1
TGME49_292920-t26_1-p1	850	K	1	0.0228253	91.9	K(1)TETAVR	2	-0.35833	1
TGME49_292920-t26_1-p1	716	K	1	2.75079e-14	159.18	MMK(1)ATLQGAPDAQLK	2	-0.31515	3
TGME49_292920-t26_1-p1	661	K	1	1.083e-09	103.3	K(1)PDTPALVGDHR	3	0.63479	3
TGME49_292920-t26_1-p1	265	K	1	0.000420113	73.386	SGSLEFLMK(1)HQGEK	3	1.236	1
TGME49_292920-t26_1-p1	657	K	0.949517	6.70046e-14	97.69	FVAIDAPEEDFEPLLEEDK(0.05)EGK(0.95)K	3	0.066052	1
TGME49_292920-t26_1-p1	660	K	0.973165	4.46158e-06	109.07	DK(0.973)K(0.027)PDTPALVGDHR	3	1.8204	3
TGME49_292920-t26_1-p1	343	K	1	0.000377693	76.759	K(1)DCLEFSNIHHVK	3	0.24536	1
TGME49_292975-t26_1-p1	2551	K	1	2.98905e-05	71.853	K(1)TTQCATSAVSPLAQSVIR	3	-0.077212	1
TGME49_293180-t26_1-p1	427	K	1	0.00108385	127.85	VSEFAAK(1)YSTVK	2	1.176	1
TGME49_293400-t26_1-p1	198	K	1	0.0180462	73.435	TFAQVEAEK(1)K	2	0.60627	1
TGME49_293400-t26_1-p1	113	K	1	0.0232922	85.212	TLEK(1)STR	2	0.47107	1
TGME49_293470-t26_1-p1	98	K	1	0.00886464	101.46	K(1)EEVVTVK	2	0.46131	1
TGME49_293510-t26_1-p1	278	K	1	7.54827e-06	83.404	AK(1)TEVGGGEGPLSPEQR	2	0.15874	1
TGME49_293630-t26_1-p1	617	K	1	0.00958919	108.98	LCNK(1)PFK	2	-0.87654	1
TGME49_293670-t26_1-p1	227	K	1	1.36619e-06	57.142	APEK(1)ASTAVEDYPGPASGDAVR	3	1.3656	1
TGME49_293870-t26_1-p1	52	K	0.996324	0.000138203	61.253	QVAPLVEAMSEK(0.004)PEYAK(0.996)VK	3	0.0090411	1
TGME49_294550-t26_1-p1	3487	K	1	0.000377329	111.94	EAAEAVTNIPK(1)K	2	-0.16762	1
TGME49_294620-t26_1-p1	874	K	1	0.0129828	58.172	NPK(1)FALSHDR	3	0.30148	2
TGME49_294670-t26_1-p1	69	K	1	0.000335709	122.28	INK(1)DVYAR	2	-2.6759	1
TGME49_294670-t26_1-p1	171	K	1	0.00283907	88.495	SAGAGK(1)YIPR	2	0.13237	1
TGME49_294710-t26_1-p1	610	K	1	6.51534e-10	136.43	PK(1)NLGVTAGPEALPSGDK	2	0.0039298	2
TGME49_294800-t26_1-p1	371	K	1	0.000564443	98.754	SGK(1)TLEEAPK	2	0.54908	1
TGME49_294800-t26_1-p1	440	K	1	0.0202101	86.794	VTK(1)SAVK	2	1.0415	1
TGME49_294800-t26_1-p1	437	K	1	1.02529e-08	130.44	KEPGAGSK(1)VTK	3	-0.39289	1
TGME49_294800-t26_1-p1	225	K	1	3.98558e-157	280.54	TLVEALDTMEAPK(1)RPSDK	2	-2.7296	14
TGME49_294800-t26_1-p1	210	K	1	0.00793791	81.017	STNMSWYK(1)GK	2	-0.35003	2
TGME49_294800-t26_1-p1	241	K	1	2.95126e-05	72.21	LPLQDVYK(1)IGGIGTVPVGR	3	-0.55282	1
TGME49_294800-t26_1-p1	41	K	1	0.0164018	97.798	TIEK(1)FEK	2	1.7268	2
TGME49_294800-t26_1-p1	425	K	1	0.000676992	82.651	QTVAVGVIK(1)SVEK	2	0.56079	1
TGME49_294800-t26_1-p1	316	K	1	0.000271778	117.21	GYVASDSK(1)NDPAK	2	0.027017	1
TGME49_294800-t26_1-p1	362	K	1	0.0164018	97.798	FAEIK(1)TK	2	-0.13391	1
TGME49_294800-t26_1-p1	212	K	1	6.57398e-07	100.43	GK(1)TLVEALDTMEAPK	2	0.26262	1
TGME49_294800-t26_1-p1	416	K	1	3.6304e-05	98.105	DMK(1)QTVAVGVIK	2	-0.33203	3
TGME49_294800-t26_1-p1	378	K	1	0.00087992	119.22	TLEEAPK(1)CIK	2	-0.71574	3
TGME49_294930-t26_1-p1	184	K	1	0.0183946	74.841	NQFSPK(1)SEK	2	0.42732	1
TGME49_295070-t26_1-p1	92	K	1	4.99812e-13	158.12	K(1)LEQLQR	2	-0.78906	1
TGME49_295590-t26_1-p1	715	K	1	0.000331339	47.499	DATLGSCEYNACETSHFPK(1)EK	3	-1.4688	1
TGME49_295690-t26_1-p1	298	K	1	1.82401e-05	65.184	QACTSALEK(1)DFQGHSNAGGMR	3	-0.078247	1
TGME49_295690-t26_1-p1	383	K	1	0.000512977	99.568	TQLGGFDGK(1)R	2	0.25862	1
TGME49_297060-t26_1-p1	328	K	1	0.000197737	97.734	AK(1)MEAVANQGK	2	0.24813	1
TGME49_297470-t26_1-p1	210	K	1	0.00857395	82.417	IQYPVLDAK(1)K	2	0.64098	1
TGME49_297470-t26_1-p1	248	K	1	0.000509187	61.265	AK(1)GGSMPQQDAGDYAR	2	0.29019	1
TGME49_297470-t26_1-p1	211	K	1	8.61616e-14	85.185	K(1)AGAAPTTEPETLTEAAPAAVAGSEK	3	0.36458	1
TGME49_297810-t26_1-p1	252	K	1	0.00121683	126.83	SK(1)AAASVTGGEK	2	-0.17973	1
TGME49_297810-t26_1-p1	177	K	1	0.00882239	113.71	K(1)EEALLK	2	0.18668	1
TGME49_297810-t26_1-p1	250	K	1	5.11205e-05	107.46	DIITDYLVGGK(1)SK	3	0.26317	2
TGME49_297810-t26_1-p1	262	K	1	5.19677e-07	148.28	AAASVTGGEK(1)K	2	0.77222	1
TGME49_297890-t26_1-p1	321	K	1	0.00364969	70.438	TGDTSTK(1)PDPAYR	2	0.63208	1
TGME49_298020-t26_1-p1	97	K	1	0.0111019	60.364	VLPAAGK(1)EPPSVR	2	0.33603	1
TGME49_298020-t26_1-p1	475	K	1	0.000116857	142.89	K(1)NFLMQQEIEK	2	3.7525	1
TGME49_298610-t26_1-p1	2010	K	1	3.49222e-07	120.9	K(1)TGWAVAATSPGSGDK	2	0.93822	1
TGME49_299070-t26_1-p1	328	K	1	2.00164e-14	166.79	GSSDTK(1)ISPGHSDK	2	0.044475	2
TGME49_299070-t26_1-p1	336	K	1	3.77092e-18	108.37	ISPGHSDK(1)SGEPLDLPVFTSTK	3	0.60015	2
TGME49_299210-t26_1-p1	501	K	1	5.22377e-06	80.316	SVLNLADANSEEFDK(1)TCK	2	1.0289	1
TGME49_299250-t26_1-p1	406	K	1	0.023418	64.711	LGK(1)VVPDGLR	2	0.33114	1
TGME49_299670-t26_1-p1	67	K	1	2.0648e-06	138.54	FCK(1)SLQAK	2	0.42437	1
TGME49_299810-t26_1-p1	830	K	1	0.0147377	82.645	AAAELQAK(1)K	2	1.2131	1
TGME49_299810-t26_1-p1	879	K	1	0.0169354	93.195	MLK(1)QMEK	2	0.31514	1
TGME49_300140-t26_1-p1	367	K	1	0.0310233	64.82	LDVASAK(1)DK	2	-0.057815	1
TGME49_300140-t26_1-p1	200	K	1	8.25461e-06	121.66	IFGEAK(1)AAPQAAAK	2	0.9635	4
TGME49_300140-t26_1-p1	190	K	1	8.85301e-10	116.24	FYETVVNQK(1)SFK	2	2.5871	1
TGME49_300140-t26_1-p1	259	K	1	1.92603e-05	107.35	VYSNTK(1)DLYGTAMK	2	0.50531	2
TGME49_300140-t26_1-p1	194	K	1	0.0224823	94.114	K(1)IFGEAK	2	1.4276	1
TGME49_300140-t26_1-p1	7	K	1	0.00620626	88.495	LLTPK(1)DDVR	2	0.45278	3
TGME49_300140-t26_1-p1	213	K	1	0.00184369	119.22	KETPK(1)AAAK	2	0.45769	1
TGME49_300200-t26_1-p1	6	K	1	0.00346503	74.841	MDGAGK(1)VGGK	2	0.1942	1
TGME49_300200-t26_1-p1	24	K	1	0.00684464	88.294	VGGMGK(1)GGK	2	-0.19091	3
TGME49_300200-t26_1-p1	151	K	1	0.000529259	125.16	GPSTQPMK(1)K	2	-0.68011	3
TGME49_300200-t26_1-p1	143	K	1	4.00917e-05	129.37	SLMTK(1)GPSTQPMK	2	-0.78924	6
TGME49_300260-t26_1-p1	67	K	1	2.55997e-06	141.85	RAEK(1)GTVAALATEEK	3	0.43608	3
TGME49_300260-t26_1-p1	840	K	1	0.0151465	82.287	TLTLDAWK(1)K	2	-1.072	1
TGME49_300260-t26_1-p1	387	K	1	0.000177149	109.16	DYLK(1)LLEEAK	2	-0.25937	1
TGME49_300260-t26_1-p1	379	K	1	0.000383967	102.52	VYGVSFPDK(1)K	2	0.94947	1
TGME49_300260-t26_1-p1	383	K	1	0.0166208	95.909	LLK(1)DYLK	2	1.2022	1
TGME49_301120-t26_1-p1	230	K	1	2.90433e-30	162.83	SGVMQNEGIEPVTVAAETK(1)GETK	3	0.081921	2
TGME49_301120-t26_1-p1	293	K	1	0.000208175	107.06	VLNLDIK(1)PLAR	2	-0.12548	1
TGME49_301120-t26_1-p1	211	K	1	3.86855e-14	91.416	AAEAWK(1)SGVMQNEGIEPVTVAAETK	3	-0.044874	1
TGME49_301270-t26_1-p1	1747	K	1	0.0220238	97.075	K(1)ALGAVR	2	0.1339	1
TGME49_301440-t26_1-p1	59	K	1	0.00549584	62.287	VLGK(1)GSFGEVILCK	2	0.33742	1
TGME49_301440-t26_1-p1	350	K	1	4.52327e-08	157.34	YTFELPQWK(1)K	2	0.25411	1
TGME49_301440-t26_1-p1	93	K	1	0.00260578	109.71	TDK(1)ESLLR	2	-0.061773	1
TGME49_301440-t26_1-p1	80	K	1	0.000185384	114.64	ITGQECAVK(1)VISK	2	0.028749	1
TGME49_301440-t26_1-p1	341	K	1	0.00232722	84.479	GK(1)YTFELPQWK	2	-0.1036	1
TGME49_304640-t26_1-p1	1137	K	1	7.54553e-06	96.673	AAELGK(1)LLDVDDEK	2	1.2646	1
TGME49_304710-t26_1-p1	561	K	1	0.014394	89.355	FTVDLPK(1)K	2	1.2513	1
TGME49_304760-t26_1-p1	519	K	1	1.94813e-07	115.91	EK(1)VLAPAAYPAVLPLR	2	0.089958	1
TGME49_304760-t26_1-p1	949	K	1	0.00294159	44.734	EGGLK(1)YEASPHAPLGPR	3	-1.0761	1
TGME49_304760-t26_1-p1	428	K	1	0.0215126	62.466	APPGPK(1)GASCR	2	-0.7273	1
TGME49_304970-t26_1-p1	35	K	1	1.37503e-06	86.367	K(1)LSGSHELPDAGTVGK	3	-0.084398	1
TGME49_305290-t26_1-p1	262	K	1	0.00450391	71.176	ALVEAVLPNAVK(1)R	2	0.62706	1
TGME49_305340-t26_1-p1	472	K	1	1.13485e-29	163.95	AFGLTK(1)TSAAGPGSAGPAGTGR	2	-0.78443	2
TGME49_305340-t26_1-p1	466	K	1	0.000464543	117.52	IEK(1)AFGLTK	2	0.34088	1
TGME49_305340-t26_1-p1	1790	K	1	7.20736e-06	134.61	GSGAGASLPPVK(1)QR	2	0.033045	4
TGME49_305340-t26_1-p1	573	K	1	0.00104692	116.9	DEVVK(1)ALR	2	-0.62313	1
TGME49_305820-t26_1-p1	7	K	1	0.0168202	67.326	AATEQK(1)RPQETSISR	2	-0.099771	1
TGME49_305840-t26_1-p1	137	K	1	2.49028e-09	147.53	K(1)TGELQNACGVTAIK	2	-0.45884	1
TGME49_305850-t26_1-p1	165	K	1	0.000509627	92.866	ALAELQGSK(1)LK	2	1.0485	1
TGME49_305920-t26_1-p1	352	K	1	0.000314765	100.88	VK(1)QECLSGDR	2	1.6012	1
TGME49_306210-t26_1-p1	390	K	1	0.0152885	77.662	FK(1)ADSSIAR	2	0.52817	1
TGME49_306400-t26_1-p1	464	K	1	3.92566e-08	149.69	SPTQVPK(1)GPEQTR	2	0.54865	1
TGME49_306650-t26_1-p1	92	K	1	3.80662e-11	91.964	PQVSASQSFSSAAPAAAPK(1)SR	2	0.058421	3
TGME49_306650-t26_1-p1	250	K	1	0.00232722	84.479	LMK(1)EYPEYCAK	2	-0.42154	1
TGME49_306650-t26_1-p1	105	K	1	1.18926e-18	167.69	ETGCTAHSETK(1)TNGVAR	3	-0.4277	1
TGME49_307810-t26_1-p1	84	K	0.944228	1.97585e-09	82.267	GTSVASGTSGNAQGAAASK(0.944)QK(0.056)PR	3	0.33476	1
TGME49_307810-t26_1-p1	315	K	1	0.00898556	62.162	DAGVGK(1)VSSQHGK	2	-0.31689	1
TGME49_307810-t26_1-p1	333	K	1	1.29198e-28	187.97	GPGSK(1)QGQYDTVIR	2	1.1537	1
TGME49_307810-t26_1-p1	262	K	1	6.44548e-07	61.345	IAYVQK(1)GQDANAPESAAETAPPR	3	1.4003	1
TGME49_308580-t26_1-p1	902	K	1	0.00389557	99.013	K(1)FLLSEQLK	2	-1.0049	1
TGME49_308870-t26_1-p1	614	K	1	0.000146269	103.91	NK(1)TWTPGQGDR	2	-0.55038	1
TGME49_308890-t26_1-p1	3118	K	1	0.000303886	127.56	AAGTVVETGK(1)GGR	2	-0.078529	1
TGME49_308890-t26_1-p1	349	K	1	0.0121174	74.92	K(1)VESSAPK	2	-0.12289	1
TGME49_308920-t26_1-p1	109	K	1	2.43347e-07	119.54	GASSFSSTPSGWK(1)SEK	2	-1.995	1
TGME49_308920-t26_1-p1	68	K	1	1.62702e-08	147.19	MK(1)SSSYGR	2	0.67068	1
TGME49_309190-t26_1-p1	784	K	1	0.00232037	101.65	LSK(1)YESLNR	2	0.59728	1
TGME49_309210-t26_1-p1	391	K	1	0.00346912	87.258	ECPSGK(1)NYLR	2	-0.39347	1
TGME49_309210-t26_1-p1	375	K	1	8.97233e-06	89.624	VMVQPTLTDEEAK(1)AK	2	3.9339	3
TGME49_309210-t26_1-p1	241	K	1	0.0335265	76.478	MAPEFAK(1)R	2	0.24464	1
TGME49_309210-t26_1-p1	285	K	1	2.68775e-05	107.69	K(1)LATDLGIMDPEEK	2	-0.68768	1
TGME49_309210-t26_1-p1	300	K	1	0.000219902	106.58	DK(1)AGIPVTCR	2	-0.45395	2
TGME49_309250-t26_1-p1	3155	K	1	0.00437384	79.492	TQK(1)TPASEAPR	2	-0.77971	1
TGME49_309730-t26_1-p1	568	K	1	0.0107539	53.168	K(1)SPEDVDITPPCLAK	2	-3.0359	1
TGME49_309730-t26_1-p1	270	K	1	0.000173355	92.792	K(1)AGVTYINAYAK	2	1.9229	1
TGME49_309730-t26_1-p1	420	K	1	0.0033776	81.92	IQVTFQVGK(1)EK	2	-0.99785	1
TGME49_309752-t26_1-p1	172	K	1	0.000450446	123.35	TLVTK(1)QTGK	2	-1.2712	1
TGME49_309752-t26_1-p1	279	K	1	0.000157238	53.359	SK(1)DCTQIEVNPLVETHDGR	3	1.4575	1
TGME49_309800-t26_1-p1	275	K	1	0.000178314	132.24	K(1)AEGALPTPQPAK	2	-0.31929	1
TGME49_310030-t26_1-p1	25	K	1	8.3099e-25	179.09	IPK(1)AGESTATDSGTMAK	2	-0.24977	2
TGME49_310030-t26_1-p1	60	K	1	0.0276425	80.165	VCNFVDK(1)K	2	0.40227	1
TGME49_310030-t26_1-p1	72	K	1	0.000467925	113.62	IDSATMK(1)QK	2	0.24957	2
TGME49_310060-t26_1-p1	162	K	1	0.000133853	141.08	FK(1)SVSSEDANR	2	0.084515	1
TGME49_310060-t26_1-p1	248	K	1	0.00548154	44.426	K(1)THGESGLTAACR	3	1.1136	1
TGME49_310330-t26_1-p1	496	K	1	0.00682919	72.2	LQK(1)EDVLQQR	2	0.035057	1
TGME49_310640-t26_1-p1	7	K	1	0.000374184	111.86	GK(1)NIFLTPDGR	2	-0.12885	1
TGME49_310670-t26_1-p1	772	K	1	0.000374328	121.99	EHEVAK(1)IR	2	-0.023943	2
TGME49_310670-t26_1-p1	250	K	1	0.014198	78.939	FYGSVK(1)EYR	2	-0.21735	1
TGME49_310700-t26_1-p1	25	K	1	0.000447579	84.753	PGK(1)PVQLTEAEIR	2	0.056335	1
TGME49_310860-t26_1-p1	320	K	1	4.003e-06	101.3	EK(1)GVGAGTSPLLYR	2	0.3006	1
TGME49_310900-t26_1-p1	2223	K	1	0.00336188	65.038	SK(1)AASDGPSAAGSR	2	0.050633	1
TGME49_310900-t26_1-p1	1321	K	1	5.06329e-05	82.85	DPAGSK(1)LGASR	2	0.94604	1
TGME49_310900-t26_1-p1	1288	K	1	0.00391176	59.116	GDYESPGLVGAK(1)R	2	-0.74775	1
TGME49_311030-t26_1-p1	2995	K	1	0.000366887	95.094	LSLK(1)ALAAPEK	2	1.502	1
TGME49_311030-t26_1-p1	1371	K	1	0.000286377	74.141	AK(1)AETGASGVSPSLLK	2	0.24883	1
TGME49_311090-t26_1-p1	246	K	1	0.00306195	82.287	K(1)AFEALPVR	2	0.34476	1
TGME49_311090-t26_1-p1	527	K	1	7.19835e-05	94.465	K(1)ASPVDMWVK	2	0.092151	1
TGME49_311090-t26_1-p1	524	K	1	1.51423e-08	126.71	EENPSGMAVK(1)K	2	-0.17108	1
TGME49_311230-t26_1-p1	3756	K	1	5.39045e-13	131.25	EAGHTTPAPAGSATQAVTK(1)K	3	-0.05455	1
TGME49_311230-t26_1-p1	4378	K	1	0.00241306	69.03	ELELIPEK(1)NEDLPR	2	-0.84278	1
TGME49_311230-t26_1-p1	3757	K	1	0.00184734	106.6	K(1)LPQQSQPR	2	0.10016	1
TGME49_311230-t26_1-p1	4048	K	1	0.000362212	85.536	ASLLK(1)SPEDPFTR	2	0.55235	1
TGME49_311230-t26_1-p1	4515	K	1	3.39316e-19	99.423	TGGSK(1)HPAIATASVPALPAPETLNDEK	3	0.73634	1
TGME49_311230-t26_1-p1	4507	K	1	0.000211807	88.275	MEYGLVPSK(1)TPK	2	-0.017481	1
TGME49_311230-t26_1-p1	3357	K	1	0.00194861	106.2	K(1)ATGESVGR	2	0.20095	1
TGME49_311240-t26_1-p1	333	K	1	0.00108611	78.903	GEGMPQQK(1)NPFLK	2	-0.072338	1
TGME49_311240-t26_1-p1	23	K	0.887126	0.00961884	50.353	GGSK(0.887)EK(0.113)NNTK	2	-0.73777	1
TGME49_311290-t26_1-p1	160	K	1	0.000555586	79.639	K(1)AFGDDAATAIVK	2	0.32139	1
TGME49_311400-t26_1-p1	1463	K	1	8.62584e-06	110.92	TTK(1)STYAANVNIHK	3	0.059505	1
TGME49_311400-t26_1-p1	1126	K	1	0.00388459	69.815	LAPGAPGLK(1)QPAR	2	-0.31409	1
TGME49_311400-t26_1-p1	1072	K	1	0.000138458	56.081	GVQGELK(1)GHPGAAGASDVR	3	-0.71519	1
TGME49_311480-t26_1-p1	217	K	1	0.00026112	96.745	SNK(1)STPDPFEK	2	1.5649	1
TGME49_311720-t26_1-p1	628	K	1	8.20207e-05	126.77	LK(1)DVEAVCNPIISK	3	0.0074544	2
TGME49_311720-t26_1-p1	453	K	1	0.0263604	66.299	NTVIPTK(1)K	2	0.082993	1
TGME49_311720-t26_1-p1	116	K	1	0.000492977	121.09	FNEK(1)EVQK	2	-0.59623	1
TGME49_311720-t26_1-p1	446	K	1	0.000583747	80.245	IINK(1)NTVIPTK	2	2.6196	1
TGME49_312090-t26_1-p1	112	K	1	8.3687e-05	87.083	GEMK(1)GSAVTGPVGK	2	-1.5605	2
TGME49_312230-t26_1-p1	35	K	1	0.00807284	106.91	PK(1)TIEQR	2	-1.5087	1
TGME49_312430-t26_1-p1	386	K	0.99908	0.00829924	69.176	MLK(0.001)EK(0.999)QK	2	-3.5558	1
TGME49_312480-t26_1-p1	9	K	1	0.000138058	80.632	AQVPASGK(1)LLVDPR	2	-2.0339	1
TGME49_312530-t26_1-p1	47	K	1	0.000454358	122.64	AGPSK(1)ATIGPPSR	2	0.03487	1
TGME49_312600-t26_1-p1	137	K	1	0.0256536	76.064	VLYGEK(1)SR	2	0.28871	1
TGME49_312600-t26_1-p1	131	K	1	0.000327938	100.09	LNDK(1)VLYGEK	2	0.65402	1
TGME49_312600-t26_1-p1	10	K	1	0.00085752	59.857	ASPTSASSK(1)APGTESEACGHR	3	-0.99084	1
TGME49_312630-t26_1-p1	2456	K	0.816134	0.00446977	91.087	MATK(0.816)K(0.184)PEEK	2	-0.60209	2
TGME49_312630-t26_1-p1	2461	K	0.99999	0.00272209	109.29	KPEEK(1)ALK	2	-0.4146	1
TGME49_312630-t26_1-p1	1972	K	1	0.000889801	68.481	NTEIFSK(1)LGGPALNVK	2	-0.54256	3
TGME49_312630-t26_1-p1	2036	K	1	0.00556158	46.701	GLSNYDGSEEK(1)TAIR	2	0.26941	1
TGME49_312630-t26_1-p1	2012	K	1	0.00970542	55.724	K(1)LLGTNGAPAALVK	2	1.0232	1
TGME49_312650-t26_1-p1	2133	K	1	0.00192066	71.558	K(1)SLALAQQHMER	3	-0.84898	1
TGME49_312820-t26_1-p1	234	K	1	0.000148423	81.448	DVAVPAAVK(1)TAGLAK	2	-0.231	1
TGME49_312820-t26_1-p1	297	K	1	0.000344961	119.39	GGQTQSTK(1)SLLAR	2	1.2228	1
TGME49_312990-t26_1-p1	558	K	1	0.000307314	105.98	FSASNPYGK(1)R	2	1.1577	1
TGME49_313010-t26_1-p1	87	K	1	0.0133038	79.986	VVLPPK(1)DNR	2	-0.3879	2
TGME49_313070-t26_1-p1	255	K	1	0.00216119	122.33	DCAGSGVCAPK(1)K	2	-1.1562	1
TGME49_313070-t26_1-p1	135	K	1	0.000618272	119.53	K(1)TEAIQGEK	2	0.33164	1
TGME49_313140-t26_1-p1	265	K	1	0.0247852	56.548	MWK(1)SPNGTIR	2	-2.0161	1
TGME49_313140-t26_1-p1	256	K	1	0.00146062	123.69	VK(1)EFNLK	2	2.1944	2
TGME49_313140-t26_1-p1	227	K	1	2.19766e-07	125.98	DQTEDK(1)VTLEAAEAIK	2	-0.75446	1
TGME49_313270-t26_1-p1	1327	K	1	1.68974e-07	88.427	SK(1)AFPASAGAAQGGVGR	2	0.32061	1
TGME49_313270-t26_1-p1	1401	K	1	8.22901e-12	112.55	K(1)LGANNASGGEGAEGAGLLR	2	0.24004	1
TGME49_313270-t26_1-p1	1551	K	1	0.00121564	84.169	GPGGK(1)VFDVDER	2	-0.4	1
TGME49_313290-t26_1-p1	417	K	1	2.58197e-05	60.735	IEGGVLHGK(1)AGAAPEFHASPQ	3	0.22328	1
TGME49_313390-t26_1-p1	231	K	0.999999	0.000946334	60.541	KQDEGMFVQQSDSK(1)AK	3	-1.4474	1
TGME49_313390-t26_1-p1	233	K	1	0.000174925	109.29	AK(1)QALPAQFK	2	1.0328	1
TGME49_313390-t26_1-p1	257	K	1	0.0149016	72.2	ALLASLSK(1)DK	2	0.1356	1
TGME49_313410-t26_1-p1	8	K	1	0.00851074	82.494	K(1)LVAIQASAK	2	0.32369	1
TGME49_313770-t26_1-p1	575	K	1	0.0308522	50.354	LAVSTTPEAK(1)K	2	-1.5841	1
TGME49_314470-t26_1-p1	59	K	1	6.84247e-05	99.752	ASSQK(1)FVQDER	2	-0.81681	1
TGME49_314680-t26_1-p1	17	K	1	7.34329e-06	107.63	DK(1)GDPCGSLSLNHTR	2	0.29598	2
TGME49_314740-t26_1-p1	749	K	1	0.00814661	85.29	GTQTVTK(1)SK	2	-0.4888	1
TGME49_314750-t26_1-p1	36	K	1	0.00164858	105.2	SK(1)SLSSASR	2	-0.18981	1
TGME49_314790-t26_1-p1	7	K	1	1.21957e-05	104.55	PGVMGK(1)AGPAADLR	2	0.75048	1
TGME49_314955-t26_1-p1	1270	K	1	0.00206958	121.02	ECNLIDK(1)ETCR	2	-0.36432	1
TGME49_314970-t26_1-p1	853	K	1	0.000172685	105.25	SPPK(1)ASEDLQR	2	1.5159	1
TGME49_314970-t26_1-p1	13	K	1	0.00476041	84.297	ALLADDASPHTK(1)K	2	1.1416	1
TGME49_315140-t26_1-p1	673	K	1	0.00321912	98.044	LAAPTK(1)SVR	2	-0.2518	1
TGME49_315150-t26_1-p1	98	K	1	1.92183e-05	96.866	LPK(1)NVPSPVLAAK	2	0.71739	1
TGME49_315150-t26_1-p1	108	K	1	0.0312088	61.344	NVPSPVLAAK(1)K	2	-1.6852	1
TGME49_315190-t26_1-p1	2963	K	1	0.0129606	60.255	LVSLDGK(1)NAPVR	2	-0.23789	1
TGME49_315210-t26_1-p1	956	K	0.947507	0.00510049	66.492	K(0.072)EQK(0.98)EK(0.948)QAMLAK	2	-1.6336	1
TGME49_315210-t26_1-p1	954	K	0.980053	0.00510049	66.492	K(0.072)EQK(0.98)EK(0.948)QAMLAK	2	-1.6336	1
TGME49_315270-t26_1-p1	147	K	1	2.76522e-08	114.99	STAK(1)ANTPPAGGSGDLGR	2	-0.30534	1
TGME49_315270-t26_1-p1	286	K	1	0.022437	94.407	YVPPSK(1)R	2	0.90922	1
TGME49_315270-t26_1-p1	277	K	1	2.00317e-50	206.2	PLESQSALESK(1)PGR	3	0.12761	2
TGME49_315270-t26_1-p1	469	K	1	0.00144662	75.764	K(1)DAALGGSFVNGK	2	1.3086	1
TGME49_315570-t26_1-p1	6	K	1	0.00478565	105.25	GPSK(1)MAAR	2	-1.3668	2
TGME49_315570-t26_1-p1	45	K	1	3.56545e-06	98.368	AASAK(1)PAAAAAPAK	2	0.76896	1
TGME49_315570-t26_1-p1	54	K	1	0.000361251	103.55	PAAAAAPAK(1)K	2	0.28937	1
TGME49_315610-t26_1-p1	129	K	1	0.0314693	70.747	SAPAPAPK(1)K	2	0.64868	1
TGME49_315610-t26_1-p1	80	K	1	0.021594	75.213	NPMAAGK(1)K	2	-0.28478	1
TGME49_315610-t26_1-p1	17	K	1	0.000469674	111.61	SLAK(1)SASSK	2	1.3918	1
TGME49_315610-t26_1-p1	110	K	0.988225	6.26008e-39	163.72	DVHVGSAETSNDVAVASTGSGTK(0.012)PSK(0.988)K	4	-1.0151	2
TGME49_315610-t26_1-p1	107	K	1	1.27111e-46	176.86	DVHVGSAETSNDVAVASTGSGTK(1)PSK	3	-0.17518	1
TGME49_315620-t26_1-p1	170	K	1	0.000275979	112.13	K(1)TGPATYFQR	2	-1.1514	1
TGME49_315760-t26_1-p1	3035	K	1	0.00385414	80.758	AATGK(1)AAACVR	2	0.67969	1
TGME49_315958-t26_1-p1	466	K	1	0.000266624	106.62	K(1)QLQGLGGCYK	2	-1.9438	1
TGME49_316400-t26_1-p1	326	K	1	0.00367439	54.768	GDVVPK(1)DVNAAVATIK	2	0.32431	1
TGME49_316400-t26_1-p1	336	K	1	0.00255477	78.814	DVNAAVATIK(1)TK	2	0.30631	1
TGME49_316490-t26_1-p1	461	K	1	4.83224e-05	105.19	K(1)LEQAAAPLGEDK	2	0.57942	1
TGME49_316490-t26_1-p1	107	K	1	4.00171e-07	148.94	VSSAVTK(1)ER	2	0.4432	1
TGME49_316540-t26_1-p1	108	K	1	0.00174642	119.27	SSECADSK(1)MLR	2	-0.47182	1
TGME49_316540-t26_1-p1	29	K	1	0.00615073	117.4	K(1)PIQVSK	2	0.57397	1
TGME49_316900-t26_1-p1	68	K	1	0.000102119	127.36	K(1)LGGSGSAAEEFIR	2	1.0817	1
TGME49_318140-t26_1-p1	474	K	1	0.00406494	80.245	EALEAAK(1)VSAK	2	0.10043	1
TGME49_318160-t26_1-p1	166	K	1	3.48564e-05	55.453	GGYGGASGSQGGSYSADLK(1)SR	3	0.19892	2
TGME49_318160-t26_1-p1	183	K	1	0.0172362	90.601	HK(1)DELVK	2	0.080499	1
TGME49_318160-t26_1-p1	48	K	1	0.000392329	99.53	TTAPK(1)SYLVR	2	0.71068	1
TGME49_318170-t26_1-p1	127	K	1	5.73535e-06	136.33	EEAFK(1)ASGGGQTGR	2	0.87111	1
TGME49_318170-t26_1-p1	225	K	1	9.06338e-31	167.45	AASVVGVPGQQDGGSTPQHAK(1)AK	3	0.38911	1
TGME49_318170-t26_1-p1	227	K	1	0.000204738	76.358	AK(1)NAIFDAHVSPTR	3	-0.21463	1
TGME49_318230-t26_1-p1	92	K	1	0.000310586	88.101	K(1)VTFVEDCVGPK	2	-0.23785	1
TGME49_318230-t26_1-p1	206	K	1	6.06156e-08	109.04	ALECPEK(1)PFLAILGGAK	2	0.2703	1
TGME49_318230-t26_1-p1	141	K	1	0.00434944	85.813	IK(1)ASPEAIAK	2	0.10964	1
TGME49_318230-t26_1-p1	139	K	1	2.44775e-11	162.64	GVDEQGNK(1)IK	2	0.12924	1
TGME49_318230-t26_1-p1	31	K	1	0.000761713	66.201	VDFNVPMK(1)DGVVQDATR	2	-0.46059	1
TGME49_318260-t26_1-p1	905	K	0.842308	0.0110082	72.848	VYEDVK(0.842)K(0.158)PGAK	2	0.9024	2
TGME49_318310-t26_1-p1	269	K	1	0.00641792	82.417	TDK(1)PTLICVR	2	0.75247	1
TGME49_318310-t26_1-p1	28	K	1	5.29905e-13	100.53	VSPGK(1)TELGATDVLCVNTIR	3	-0.63054	2
TGME49_318310-t26_1-p1	21	K	1	0.000557651	62.055	GSNAHLGEANNQPEK(1)K	3	0.099615	1
TGME49_318310-t26_1-p1	285	K	1	2.25761e-05	108.66	TTIGFLSSK(1)AGTAK	2	-0.21366	1
TGME49_318310-t26_1-p1	601	K	1	0.00712478	84.198	K(1)LLTNNWDVR	2	0.87751	1
TGME49_318400-t26_1-p1	643	K	1	0.0104577	70.942	K(1)VEAATTALK	2	-0.55868	2
TGME49_318400-t26_1-p1	483	K	1	0.00620626	88.495	DAVK(1)EMSNR	2	-1.0123	2
TGME49_318600-t26_1-p1	460	K	1	2.01762e-76	237.26	LETNAETLHAK(1)AR	2	-0.31815	4
TGME49_318700-t26_1-p1	246	K	1	8.88254e-21	178.67	NQQK(1)LNLVDDLTLR	2	0.28382	1
TGME49_319920-t26_1-p1	131	K	1	0.000249172	104.82	LHQK(1)EGMMVR	2	0.33874	1
TGME49_319920-t26_1-p1	200	K	1	0.0234552	57.708	EK(1)GVDLAR	2	-0.89702	1
TGME49_319920-t26_1-p1	443	K	1	6.84247e-05	99.752	AMVK(1)SMNETVK	2	-1.4873	2
TGME49_319920-t26_1-p1	218	K	1	0.00156055	127.83	NGLITK(1)EDVLK	2	-3.8292	1
TGME49_319920-t26_1-p1	478	K	1	0.000239077	136.52	ETLVAHTAK(1)K	2	0.19598	2
TGME49_320005-t26_1-p1	270	K	1	0.0273825	44.395	NHSK(1)VIQR	3	-0.37584	1
TGME49_320015-t26_1-p1	150	K	1	4.09788e-05	123.63	TACNAGPVSK(1)ISDAR	2	0.046456	1
TGME49_320020-t26_1-p1	56	K	1	2.674e-08	103.79	PATAVDGVVPNK(1)QGVAK	2	-0.077245	1
TGME49_320050-t26_1-p1	278	K	1	2.43747e-05	133.6	TAK(1)GQYVR	2	-0.31077	1
TGME49_320050-t26_1-p1	5	K	1	0.0164865	97.068	AFVK(1)ALK	2	-0.23754	1
TGME49_320100-t26_1-p1	491	K	1	5.54842e-06	104.2	K(1)SMEPASGVSSLQSR	2	-1.0641	1
TGME49_320210-t26_1-p1	33	K	1	3.1514e-19	121.1	K(1)HLETSGVCPVTAQSLSEADLADVK	3	-0.11265	1
TGME49_320210-t26_1-p1	290	K	1	0.000421623	80.507	ASGDSPYK(1)TAATIR	2	0.95451	1
TGME49_320220-t26_1-p1	253	K	1	7.85873e-08	111.77	TPDLSK(1)GELAAGATVTR	2	-0.52737	1
TGME49_320450-t26_1-p1	290	K	1	0.000393721	133.15	TK(1)GVSLSLDDER	2	1.0962	1
TGME49_320570-t26_1-p1	354	K	1	3.32633e-05	142.83	PGTK(1)AYDAR	2	-1.5089	1
TGME49_320570-t26_1-p1	183	K	1	0.028667	82.452	TIEK(1)YEK	2	-0.33346	1
TGME49_320640-t26_1-p1	527	K	1	0.00153627	96.113	K(1)ATTTVILGK	2	-0.54099	1
TGME49_320640-t26_1-p1	536	K	1	0.000210676	88.338	ATTTVILGK(1)NAK	2	0.080521	1
TGME49_320640-t26_1-p1	164	K	1	0.00481217	107.67	GAPGLVK(1)R	2	0.85372	1
TGME49_320750-t26_1-p1	396	K	1	0.000185408	92.295	K(1)TGTSGLDGTSR	2	0.14981	1
TGME49_321370-t26_1-p1	1132	K	1	0.000655256	82.85	GVCTPEK(1)ALALCR	2	-0.78497	1
TGME49_321420-t26_1-p1	426	K	1	0.0319718	71.379	EIEK(1)TLLK	2	0.42345	2
TGME49_321420-t26_1-p1	412	K	1	0.00027898	107.09	K(1)SLEGIASTAR	2	-0.50947	1
TGME49_321500-t26_1-p1	219	K	1	0.000981435	117.4	FAESK(1)AAR	2	1.0945	2
TGME49_321520-t26_1-p1	93	K	1	0.0114713	106.36	TLSGK(1)TK	2	-0.32454	1
TGME49_321540-t26_1-p1	102	K	1	0.0152885	77.662	LATK(1)QTSSR	2	2.0561	1
TGME49_321560-t26_1-p1	534	K	1	0.00095425	128.85	AK(1)NMQTAFVPYR	2	-0.0016572	1
TGME49_321620-t26_1-p1	849	K	1	0.000118238	112.64	VK(1)FQAANNPLFSD	2	0.058493	2
TGME49_321620-t26_1-p1	834	K	1	2.20385e-06	79.88	ALSSSGVFDSK(1)GASASAAK	2	-0.4952	1
TGME49_321620-t26_1-p1	842	K	1	2.59402e-05	88.075	GASASAAK(1)HVFEK	3	0.15008	1
TGME49_321680-t26_1-p1	6	K	1	1.24941e-05	108.1	K(1)YYTVGVSNK	2	0.54038	2
TGME49_321680-t26_1-p1	65	K	1	2.79105e-05	107.99	QLSGTNAGSAAGK(1)K	2	0.57412	1
TGME49_321900-t26_1-p1	220	K	1	0.00121719	87.184	ALQASCLK(1)GWK	2	0.3418	1

## Sheet: 3
Table S1 Mass spectrometric identification of lysine lactylation (Rep 3)
Protein accession	Position	Amino acid	Localization probability	PEP	Score	Modified sequence	Charge	Mass error (ppm)	MS/MS count
TGME49_200280-t26_1-p1	436	K	1	0.00116795	57.288	AK(1)AQAPAAHGVSGER	3	-0.11321	1
TGME49_201380-t26_1-p1	404	K	1	0.000105917	138.99	YTSK(1)SEASITR	2	-0.24341	1
TGME49_201400-t26_1-p1	460	K	1	5.90924e-06	110.38	K(1)LVQDAEMAGIMK	2	3.0108	2
TGME49_201400-t26_1-p1	110	K	1	0.0149527	69.721	AVAPPK(1)GLSSR	2	-1.3591	1
TGME49_201680-t26_1-p1	860	K	1	0.00281353	119.75	K(1)YLEQLEK	2	-0.13117	1
TGME49_201680-t26_1-p1	885	K	1	0.00252976	101.65	LAEQAEK(1)QR	2	0.075539	1
TGME49_201680-t26_1-p1	686	K	1	0.0047145	72.321	ASSNILIK(1)GK	2	0.29873	1
TGME49_201780-t26_1-p1	630	K	1	0.0109678	67.997	NK(1)PCDLPTFETK	2	-0.48588	1
TGME49_201830-t26_1-p1	410	K	1	0.00209818	75.89	GAAAAAAQK(1)TQTK	2	0.67884	1
TGME49_202240-t26_1-p1	488	K	1	0.00204006	40.968	SADCTSSSCSPLSGGK(1)CR	2	2.7535	1
TGME49_202370-t26_1-p1	272	K	1	0.00228672	85.67	K(1)LQAAEQK	2	3.2377	1
TGME49_202390-t26_1-p1	408	K	1	0.0106262	48.527	EIVAPAPK(1)GMPEK	2	2.2913	1
TGME49_202530-t26_1-p1	254	K	1	3.95843e-05	83.423	REEAAPSVAEVAEAPVSK(1)K	3	-1.7914	1
TGME49_202630-t26_1-p1	870	K	1	0.0059765	146.23	SK(1)VGVEQR	2	-0.39235	1
TGME49_202630-t26_1-p1	638	K	1	0.0270165	94.662	AETVK(1)VR	2	0.32825	1
TGME49_202630-t26_1-p1	396	K	1	0.00248924	150.02	LGAEK(1)YR	2	-0.53166	1
TGME49_202630-t26_1-p1	1172	K	1	0.0049271	84.507	K(1)PASGPVACK	2	0.73771	1
TGME49_202680-t26_1-p1	342	K	1	6.21002e-08	116.51	AFVDYNAIPPSK(1)R	2	3.7709	6
TGME49_202680-t26_1-p1	78	K	1	0.000116477	134.57	VPFVK(1)EDMEK	2	-2.0208	2
TGME49_202720-t26_1-p1	727	K	1	0.000257329	80.316	AASPSTLPEGASLETAK(1)R	2	0.75375	1
TGME49_202810-t26_1-p1	99	K	1	0.00184255	105.2	LSPTATK(1)EK	2	-0.3921	1
TGME49_202890-t26_1-p1	195	K	1	3.96181e-08	146.79	TESDSK(1)TVLTTGR	2	1.4074	1
TGME49_202960-t26_1-p1	270	K	1	0.00103579	95.094	SASALVAK(1)VTK	2	0.65016	1
TGME49_202980-t26_1-p1	772	K	1	2.9325e-05	77.221	LTSSSSQEFDGK(1)CLPQFLHK	3	0.42175	1
TGME49_203060-t26_1-p1	425	K	1	3.95517e-05	66.152	EVVSSNAGDTANHVLIPK(1)GGR	3	-0.36271	1
TGME49_203220-t26_1-p1	838	K	1	1.98565e-29	131.82	NAQGGDSSSLTSGTSSSAHAPAK(1)R	3	0.57114	1
TGME49_203520-t26_1-p1	1008	K	1	0.00137853	72.583	GEVVGASK(1)ISSECVQR	2	-1.2677	1
TGME49_203750-t26_1-p1	37	K	1	0.00571383	63.682	SK(1)GAPGEAQGLALK	2	0.80589	1
TGME49_203810-t26_1-p1	4	K	1	0.0102745	56.527	VTK(1)AGSPSEDGPSR	2	-0.74639	1
TGME49_203810-t26_1-p1	77	K	1	4.73267e-08	164.9	TSK(1)MINTINTK	2	-0.21973	1
TGME49_203810-t26_1-p1	490	K	1	1.42619e-07	127.02	LTTETQSAEK(1)VAK	2	-0.30413	1
TGME49_203940-t26_1-p1	671	K	1	0.00861915	99.442	ILDVLSK(1)R	2	-0.19595	1
TGME49_203960-t26_1-p1	508	K	1	0.0109108	54.066	PASVQEQK(1)VR	2	0.24201	1
TGME49_203980-t26_1-p1	156	K	1	0.0239951	82.279	PQEDIYK(1)R	2	0.12219	1
TGME49_203980-t26_1-p1	1311	K	1	7.82322e-07	106.58	GAVPASQGPTAK(1)NAK	2	0.41883	1
TGME49_204100-t26_1-p1	989	K	1	0.0270885	45.368	SFSGNK(1)AK(1)R	2	-1.8987	1
TGME49_204100-t26_1-p1	987	K	1	0.0270885	45.368	SFSGNK(1)AK(1)R	2	-1.8987	1
TGME49_204120-t26_1-p1	56	K	1	0.00139366	92.19	K(1)LQADAGLISK	2	-0.70413	1
TGME49_204160-t26_1-p1	1353	K	1	3.34172e-05	61.265	K(1)TGNATPAGSASSAVR	2	0.424	1
TGME49_204160-t26_1-p1	1332	K	1	0.000710469	97.734	LQK(1)LQSQVNPK	2	-1.8231	1
TGME49_204400-t26_1-p1	436	K	1	0.0172862	62.633	AMK(1)QVAGTMK	2	-3.0029	1
TGME49_204400-t26_1-p1	71	K	1	1.84363e-16	167.32	IAGWK(1)TQTSTEEVGR	2	-0.51514	6
TGME49_204400-t26_1-p1	175	K	1	0.00272947	119.41	GPIPAK(1)ER	2	-0.027096	1
TGME49_204410-t26_1-p1	656	K	1	2.56892e-05	85.203	HVSCPQAASPAPSK(1)VSSK	3	-1.066	1
TGME49_204550-t26_1-p1	184	K	1	2.60249e-64	211.45	HTATSTEDCTGSASTLK(1)CR	3	0.56805	2
TGME49_205010-t26_1-p1	281	K	1	0.0052322	83.883	TGLGAAPGK(1)K	2	-0.20594	1
TGME49_205130-t26_1-p1	4397	K	1	9.09933e-08	119.87	K(1)VSANDALETVER	2	0.83848	2
TGME49_205220-t26_1-p1	1043	K	1	7.20557e-06	113.44	STSSLPQK(1)GGR	2	-0.14564	1
TGME49_205240-t26_1-p1	774	K	1	0.0212087	64.86	SSGK(1)TPGAACK	2	-0.94472	1
TGME49_205240-t26_1-p1	781	K	1	0.00297887	110.31	TPGAACK(1)R	2	0.063363	1
TGME49_205250-t26_1-p1	202	K	1	3.27211e-05	114.4	ADSGCVIGK(1)R	2	-0.28919	1
TGME49_205380-t26_1-p1	92	K	1	1.22779e-06	98.062	K(1)QTTSEDIGGLASVANK	2	-0.031789	1
TGME49_205380-t26_1-p1	246	K	1	0.0179749	57.532	IYAINGGK(1)VNK	2	0.13784	1
TGME49_205470-t26_1-p1	533	K	1	0.000960868	90.614	YVPGEK(1)TDLYIK	2	0.35882	2
TGME49_205470-t26_1-p1	373	K	1	6.26775e-05	155.11	WTK(1)TQSENTR	2	2.1636	1
TGME49_205470-t26_1-p1	418	K	1	0.000368436	84.753	MLGSLGIELK(1)GDDR	2	-2.1374	1
TGME49_205470-t26_1-p1	520	K	1	0.00291226	73.927	VFSGTVATGQK(1)VR	2	0.32211	1
TGME49_205470-t26_1-p1	408	K	1	0.00675725	66.004	YTK(1)MLGSLGIELK	2	0.091729	1
TGME49_205470-t26_1-p1	427	K	1	0.0198312	76.064	DLTGK(1)ALLK	2	0.60246	1
TGME49_205470-t26_1-p1	137	K	1	0.000390808	101.9	EIMGNPK(1)NIR	2	0.45774	1
TGME49_205470-t26_1-p1	367	K	1	6.17491e-07	123.95	LWGNNFYNAK(1)EK	2	0.66122	1
TGME49_205470-t26_1-p1	688	K	1	0.00155671	49.537	ETVSAPSHMTCLSK(1)SPNK	3	0.28628	1
TGME49_205470-t26_1-p1	501	K	1	0.0151195	66.568	MVPTSDK(1)GR	2	0.20211	3
TGME49_205470-t26_1-p1	737	K	1	0.000329442	103.26	FDFDK(1)NAALK	2	0.24455	1
TGME49_205470-t26_1-p1	924	K	1	0.0056522	54.343	GSK(1)MEELVHNIR	3	1.0386	1
TGME49_205470-t26_1-p1	539	K	1	2.00056e-05	113.93	TDLYIK(1)SIQR	2	0.24129	1
TGME49_205510-t26_1-p1	437	K	1	0.0254388	72.325	STAK(1)PSAAR	2	-0.051921	1
TGME49_205580-t26_1-p1	385	K	1	5.07523e-07	90.385	AK(1)IDGGATHTTATSANGK	3	-2.119	1
TGME49_205680-t26_1-p1	777	K	1	6.31749e-10	103.04	LPGSEVGATSTVHSSK(1)R	3	0.11991	1
TGME49_205700-t26_1-p1	323	K	1	0.00208113	51.495	VVAGQEVVK(1)MMEAEGR	3	-0.99614	1
TGME49_205710-t26_1-p1	138	K	0.999986	0.00486835	48.907	AQKPEEELDPTQYFEK(1)R	3	-1.285	1
TGME49_205710-t26_1-p1	125	K	1	0.000466872	83.37	AQK(1)PEEELDPTQYFEK	2	0.20378	1
TGME49_206470-t26_1-p1	276	K	1	0.0134334	91.783	EMEK(1)TGIK	2	-0.42858	2
TGME49_206470-t26_1-p1	514	K	1	1.36412e-06	109	EACMACYDK(1)PIHMA	2	-0.10472	1
TGME49_206470-t26_1-p1	176	K	1	5.93174e-96	242.1	LTDSNSVEVTPNGK(1)SEK	2	-0.80587	2
TGME49_206550-t26_1-p1	1847	K	1	0.0213308	99.919	K(1)ALAANR	2	-0.082263	1
TGME49_206590-t26_1-p1	165	K	1	1.23606e-06	109.44	GAGLFSSTSTQK(1)SK	2	0.36965	1
TGME49_206590-t26_1-p1	729	K	1	1.06765e-34	140.93	K(1)TVNAAAVASPETR	2	-0.26207	1
TGME49_206590-t26_1-p1	777	K	1	0.00631246	52.862	GTPTETHK(1)LESAGAAPS	2	-0.35162	1
TGME49_206670-t26_1-p1	1454	K	1	0.00440391	62.055	K(1)ADGSSSDPLMDLLR	2	0.47734	1
TGME49_207170-t26_1-p1	43	K	1	2.77494e-21	116.23	PSGNVALESVK(1)NAAVAETETFAGR	3	-0.5442	2
TGME49_207170-t26_1-p1	65	K	1	7.00444e-07	67.11	ANVAAGTGK(1)LEGSLLPPPHIPGIR	3	-1.196	1
TGME49_207200-t26_1-p1	1114	K	1	1.20032e-10	72.935	ETALLGSGSAESPHPCCALPK(1)ASGEPLR	3	0.8062	1
TGME49_207370-t26_1-p1	665	K	1	0.0270945	71.221	K(1)SFSELTTR	2	0.095313	1
TGME49_207440-t26_1-p1	282	K	1	0.00483935	84.687	GEK(1)AWISLPK	2	0.6561	1
TGME49_207620-t26_1-p1	377	K	1	0.00464049	140.98	K(1)FNSDPR	2	-0.72302	2
TGME49_207640-t26_1-p1	403	K	1	0.011901	53.237	K(1)DWVLCESR	2	-4.0781	1
TGME49_207640-t26_1-p1	1009	K	1	0.00218654	111.95	VPVK(1)TPVR	2	-0.21586	1
TGME49_207760-t26_1-p1	1209	K	1	0.0224506	57.434	TQPK(1)VLNIDIPR	2	-3.2368	1
TGME49_207760-t26_1-p1	1016	K	1	0.00565215	49.487	YHPDLNPDPSAK(1)QK	3	-0.4542	1
TGME49_207760-t26_1-p1	1004	K	1	6.80629e-08	117.2	K(1)YHPDLNPDPSAK	2	0.66443	2
TGME49_207760-t26_1-p1	1468	K	1	2.46608e-06	109.55	K(1)ADAAGAGVGMDR	2	-0.89891	2
TGME49_207760-t26_1-p1	977	K	1	0.00175615	83.204	GK(1)DPYEVLGCSR	2	-0.72298	2
TGME49_207990-t26_1-p1	976	K	1	0.0278537	47.849	GLK(1)K(1)K(1)SR	2	-0.36283	1
TGME49_207990-t26_1-p1	975	K	1	0.0278537	47.849	GLK(1)K(1)K(1)SR	2	-0.36283	1
TGME49_207990-t26_1-p1	977	K	1	0.0278537	47.849	GLK(1)K(1)K(1)SR	2	-0.36283	1
TGME49_208200-t26_1-p1	352	K	1	2.291e-38	158.33	GPAGLSLSPGVQGPAVSGSK(1)GGGR	3	-0.18356	1
TGME49_208440-t26_1-p1	197	K	1	1.7399e-36	194.94	NPLLQDAAPTK(1)TGSTSAK	2	0.074857	2
TGME49_208590-t26_1-p1	66	K	1	6.87945e-07	97.083	TLEK(1)AGVLPAGLSAVLSK	2	2.2005	1
TGME49_208790-t26_1-p1	161	K	1	7.13957e-07	128.08	TTK(1)QVEGGGGLK	2	-0.45613	1
TGME49_209030-t26_1-p1	327	K	1	8.3339e-06	109	ELTSLAPSTMK(1)IK	2	0.6108	1
TGME49_209030-t26_1-p1	40	K	1	3.8109e-16	173.72	PK(1)NPGIMVGMEEK	2	-0.5006	5
TGME49_209030-t26_1-p1	114	K	1	1.18785e-25	97.083	VAPEEHPVLLTEAPLNPK(1)ANR	3	0.014496	1
TGME49_209030-t26_1-p1	316	K	1	2.10997e-09	117.08	LTK(1)ELTSLAPSTMK	2	1.2518	1
TGME49_209100-t26_1-p1	312	K	1	0.00235465	117.89	K(1)IENAQLK	2	1.1546	1
TGME49_209210-t26_1-p1	1154	K	1	0.000273705	79.804	GGAGEVVGK(1)NGGGLYGR	2	1.6338	1
TGME49_209210-t26_1-p1	334	K	1	0.000553926	134.25	GAAAQTAAK(1)R	2	0.01151	1
TGME49_209210-t26_1-p1	809	K	1	0.019742	43.794	QK(1)VPAAMPLLPGDGVPR	2	-0.92929	1
TGME49_209420-t26_1-p1	183	K	1	0.0264586	46.88	ATPTQAAK(1)ETK	2	-1.2311	1
TGME49_209420-t26_1-p1	129	K	1	0.00487392	79.474	K(1)WVPPSLR	2	1.0505	1
TGME49_209500-t26_1-p1	1900	K	1	4.1207e-07	119.25	PVK(1)GAICDNQLK	2	0.56289	1
TGME49_209500-t26_1-p1	1204	K	1	8.05613e-05	75.773	RPSEDQTK(1)GASSGASSATTK	3	-0.30573	1
TGME49_209500-t26_1-p1	1216	K	1	3.33561e-21	114.39	GASSGASSATTK(1)QGNSSTEAAVSR	3	0.45261	1
TGME49_209500-t26_1-p1	2716	K	1	1.31788e-07	97.095	IEEGGTVAHSQAK(1)PVVTR	3	0.66717	1
TGME49_209500-t26_1-p1	1770	K	1	0.00146529	82.287	TAATVAVK(1)K	2	-0.33757	1
TGME49_209500-t26_1-p1	725	K	1	1.4072e-14	96.793	ASTSAATSELASGAGPEFSSDTK(1)RPR	3	-0.78088	1
TGME49_209500-t26_1-p1	815	K	1	0.0055351	69.65	K(1)GGAEAQVGR	2	0.57267	1
TGME49_209500-t26_1-p1	1909	K	1	2.28263e-16	182.41	GAICDNQLK(1)QSK	2	0.23249	1
TGME49_209500-t26_1-p1	647	K	1	0.000164865	119.34	PSVSEAK(1)GEK	2	1.2175	1
TGME49_209500-t26_1-p1	1167	K	1	0.00282691	74.133	SEQGGVGSPK(1)AGR	2	0.43379	1
TGME49_209550-t26_1-p1	1206	K	1	9.73271e-08	120.6	SSFSQAAK(1)NETFK	2	-1.6055	1
TGME49_209600-t26_1-p1	169	K	1	0.000261991	122.96	VLPDTENVK(1)K	2	0.48325	1
TGME49_209600-t26_1-p1	115	K	1	0.00221906	90.05	AK(1)NELLSVLR	2	1.2472	1
TGME49_209690-t26_1-p1	147	K	1	5.4941e-07	122.39	VDAGAGSATK(1)AK	2	-0.08095	1
TGME49_209910-t26_1-p1	4	K	1	0.0301016	59.597	SGK(1)GPAQK	2	-0.29648	1
TGME49_209910-t26_1-p1	19	K	1	0.00127271	152.11	TAGK(1)SLGPR	2	-0.37899	2
TGME49_209910-t26_1-p1	9	K	1	5.22676e-10	147.75	GPAQK(1)SQAAK	2	-0.10435	3
TGME49_209910-t26_1-p1	105	K	1	8.84707e-08	100.58	LLLPGELSK(1)HAVSEGTK	3	0.5028	1
TGME49_209950-t26_1-p1	189	K	1	0.0174338	77.662	ALSTAFK(1)DK	2	-0.12201	1
TGME49_210245-t26_1-p1	245	K	1	0.0145387	60.788	K(1)QQMQPR	2	-1.9942	1
TGME49_210390-t26_1-p1	348	K	1	0.0276319	49.358	K(1)FAGPCR	2	1.4921	1
TGME49_210408-t26_1-p1	62	K	1	5.15735e-05	95.981	MVGEAWGK(1)LSDAQK	2	0.9958	1
TGME49_210690-t26_1-p1	237	K	1	0.000844055	79.875	AQAAAAPK(1)PAEVK	2	0.38248	1
TGME49_210690-t26_1-p1	229	K	1	0.00201989	104.2	K(1)AQAAAAPK	2	0.38166	1
TGME49_210690-t26_1-p1	227	K	1	0.0249459	55.676	ADVVAK(1)K	2	0.034572	1
TGME49_210690-t26_1-p1	242	K	1	0.00430247	107.57	PAEVK(1)VVK	2	-0.30343	1
TGME49_210750-t26_1-p1	643	K	1	7.45272e-05	76.199	K(1)AHPVVASMGNSPLTDNSEHR	4	-0.13336	1
TGME49_210750-t26_1-p1	776	K	1	4.96383e-07	58.425	HTDAELLTSDATSK(1)QEAHPK	3	-0.011572	1
TGME49_210750-t26_1-p1	759	K	1	4.10204e-06	113.93	GGFSPSVK(1)ACR	2	-0.67183	1
TGME49_210750-t26_1-p1	815	K	1	0.000779863	79.23	LVDSFIHPK(1)TK	3	1.2552	1
TGME49_210840-t26_1-p1	494	K	1	5.80827e-54	162.76	K(1)ADVDISTLDPEELK	2	-0.93037	1
TGME49_210980-t26_1-p1	170	K	1	0.0136181	44.511	LK(1)NPHADIATIR	3	1.5923	1
TGME49_210980-t26_1-p1	517	K	1	0.00422011	69.03	AK(1)SHLVEAPR	3	-0.069757	1
TGME49_211030-t26_1-p1	148	K	1	0.000220285	101.71	LTTADEK(1)FVTK	2	0.58834	2
TGME49_211340-t26_1-p1	475	K	1	0.000603953	95.264	YPK(1)TQLQADETR	2	0.61984	1
TGME49_211390-t26_1-p1	213	K	1	0.000287396	86.539	VPAPK(1)AQTSQAAGGK	2	0.045991	1
TGME49_211680-t26_1-p1	398	K	1	0.000425363	87.667	YK(1)DVDHLVVAK	3	0.25267	1
TGME49_211690-t26_1-p1	953	K	1	2.51151e-16	165.64	DDTPLGSSALQNTK(1)K	2	-0.062355	1
TGME49_211690-t26_1-p1	738	K	1	0.00338331	87.667	K(1)AYGDMFEGK	2	0.3707	1
TGME49_211690-t26_1-p1	832	K	1	2.66193e-10	76.795	LASGEGAK(1)HADILTCR	3	0.58686	1
TGME49_211690-t26_1-p1	357	K	1	0.00412801	134.26	K(1)IQTEGVGR	2	1.1408	1
TGME49_211690-t26_1-p1	489	K	1	0.0131289	45.115	GK(1)GAYPGAHLSK	3	-0.27762	1
TGME49_211690-t26_1-p1	336	K	1	0.00286682	84.687	GK(1)EPSQNQFFK	2	1.341	1
TGME49_211720-t26_1-p1	1826	K	1	0.00267028	66.982	ETGNTATIPGQK(1)TVK	2	0.39329	1
TGME49_211720-t26_1-p1	1464	K	1	3.57109e-16	69.7	SNPLSNSPSDTDRPGEATPSSCIGSTK(1)LGSLGHR	4	-0.82595	1
TGME49_212220-t26_1-p1	274	K	1	7.64298e-11	115.57	ALEDLSPK(1)VYR	2	0.21118	1
TGME49_212930-t26_1-p1	228	K	1	0.000482959	52.09	AVSSEDVSGAAEGRPEVPEK(1)K	3	-0.066934	1
TGME49_212930-t26_1-p1	293	K	1	6.15727e-05	63.682	GSCEGCPSSLITVK(1)R	2	-0.24497	1
TGME49_213310-t26_1-p1	1533	K	1	3.3191e-44	140.21	FSDVSLPDAGGCGSAEGGSGVK(1)EHLER	3	-0.32185	1
TGME49_213350-t26_1-p1	77	K	1	0.000158435	78.191	NCAFGEK(1)PEPVNTHLR	3	0.24947	2
TGME49_213670-t26_1-p1	167	K	1	0.000896114	48.053	GVPTPGASLHAEASTDK(1)QAK	3	-0.12696	1
TGME49_213870-t26_1-p1	544	K	1	0.00200506	61.127	VAGAAPNAETVQTLEK(1)K	2	-0.52873	1
TGME49_213890-t26_1-p1	1031	K	1	0.0117803	50.452	APK(1)K(1)QRAASR	2	3.3247	2
TGME49_213890-t26_1-p1	1032	K	1	0.0117803	50.452	APK(1)K(1)QRAASR	2	3.3247	2
TGME49_213900-t26_1-p1	900	K	1	0.000942257	98.048	HDAVQGGAK(1)R	2	0.33732	1
TGME49_213900-t26_1-p1	1140	K	1	0.00611292	103.83	ATTPTSK(1)R	2	0.080517	1
TGME49_213900-t26_1-p1	813	K	1	0.00426137	96.034	TDLAK(1)AALR	2	0.17079	1
TGME49_214090-t26_1-p1	1353	K	1	0.0267503	71.451	GAGK(1)LENAR	2	0.38305	1
TGME49_214140-t26_1-p1	345	K	1	0.00121531	96.143	LEGLK(1)LGGPR	2	0.31623	1
TGME49_214140-t26_1-p1	728	K	1	6.63804e-05	100.22	GADENDK(1)ALVSVR	2	-0.88472	1
TGME49_214140-t26_1-p1	245	K	1	0.0275127	50.108	PGPLPGASPLK(1)PGK	2	0.65745	1
TGME49_214210-t26_1-p1	24	K	1	1.19587e-05	84.166	K(1)TDNYAIEPNSSSPPIDTSK	3	1.351	1
TGME49_214210-t26_1-p1	20	K	1	2.71797e-31	169.43	EATSDPGLVASAGTEGGK(1)K	2	0.18048	1
TGME49_214270-t26_1-p1	384	K	0.999927	5.85115e-06	115.92	LKEEGK(1)LLSSK	3	0.20348	1
TGME49_214270-t26_1-p1	312	K	1	0.0157682	70.028	K(1)GPLSAAAR	2	0.21957	1
TGME49_214270-t26_1-p1	837	K	1	0.00109702	89.301	ALLTPQPLK(1)ELR	2	-0.48141	1
TGME49_214270-t26_1-p1	1103	K	1	0.00926365	104.37	HFDAK(1)NK	2	0.4922	1
TGME49_214270-t26_1-p1	768	K	1	0.0272133	65.842	TIAK(1)EAVDSR	2	0.090299	1
TGME49_214270-t26_1-p1	407	K	1	0.00013597	57.284	QLQEK(1)GVVLGEDQSETSHK	3	0.39028	1
TGME49_214290-t26_1-p1	242	K	1	0.00049037	96.745	LIEVLYNK(1)EQAK	2	-2.5285	1
TGME49_214340-t26_1-p1	201	K	1	0.00845657	99.7	K(1)LVTPAQK	2	0.47962	1
TGME49_214340-t26_1-p1	208	K	1	0.00414714	107.9	LVTPAQK(1)R	2	0.17205	1
TGME49_214350-t26_1-p1	395	K	1	0.00128817	120.99	FNVTNSGK(1)K	2	0.14616	1
TGME49_214770-t26_1-p1	2	K	1	0.00123374	79.659	MK(1)PEYDYLFK	2	-0.30316	1
TGME49_214790-t26_1-p1	276	K	1	0.00491561	126.52	K(1)LAQFVEH	2	0.34802	1
TGME49_214790-t26_1-p1	122	K	1	4.29068e-20	88.09	TIQSEIQHEQSTYEQDADLK(1)K	3	-0.76692	1
TGME49_214800-t26_1-p1	680	K	1	3.46267e-06	101.42	TEPEATPGAVAK(1)SAK	2	0.52365	1
TGME49_214820-t26_1-p1	127	K	1	0.0075194	79.201	AVK(1)SEAFGDR	2	0.15775	1
TGME49_214840-t26_1-p1	680	K	1	8.68212e-07	113.25	TK(1)GVNGAGAGTDR	2	1.5091	1
TGME49_214840-t26_1-p1	160	K	1	0.0194167	43.77	GPAAAHFK(1)AK	3	-0.22378	1
TGME49_214870-t26_1-p1	474	K	1	0.020966	78.616	ILQEK(1)QR	2	-0.62237	1
TGME49_215020-t26_1-p1	309	K	1	0.0185427	54.898	IIDPISVAK(1)SVPK	2	0.4898	1
TGME49_215230-t26_1-p1	538	K	1	0.00221906	90.05	YLAAK(1)YEQER	2	-0.2099	1
TGME49_215230-t26_1-p1	505	K	1	0.000494647	57.414	AEFAPK(1)AGQGTSPK	2	0.16075	1
TGME49_215250-t26_1-p1	812	K	1	0.000179798	86.488	LQPSGAFEPPLEK(1)SHES	2	0.15303	1
TGME49_215280-t26_1-p1	205	K	1	3.41231e-11	130.72	K(1)DPNVENLQSIEDR	2	-0.92714	2
TGME49_215560-t26_1-p1	414	K	1	0.00070908	69.92	K(1)SDAQSVALSPR	2	0.31422	1
TGME49_215590-t26_1-p1	194	K	1	0.00121201	108.74	FGK(1)GGQAYR	2	1.504	2
TGME49_215590-t26_1-p1	623	K	1	0.010239	73.975	DDK(1)NWMK	2	1.6489	1
TGME49_215590-t26_1-p1	666	K	1	9.40345e-05	73.688	QVISQPLDNEMEHIPPAK(1)R	3	0.26745	5
TGME49_215590-t26_1-p1	497	K	1	6.69012e-21	117.01	K(1)DASAPSLPPNAGEETLAMVDR	3	-0.063412	1
TGME49_215590-t26_1-p1	351	K	1	5.51202e-05	123.67	YAPTAK(1)DLASR	2	0.45902	1
TGME49_215740-t26_1-p1	13	K	1	5.0359e-10	113.76	MHLAEEVSAPPAK(1)R	3	-1.1682	2
TGME49_215740-t26_1-p1	16	K	1	1.14816e-43	200.33	AK(1)QQGGEVASPGSGVNK	3	0.37454	2
TGME49_216000-t26_1-p1	353	K	1	2.1878e-17	79.782	VDVTVSQSPAGPHSPLSASPQTGTAASLK(1)LGR	3	0.4811	1
TGME49_216020-t26_1-p1	830	K	1	0.00915	65.234	TNFFEK(1)TAGTK	2	0.33562	1
TGME49_216050-t26_1-p1	4	K	1	0.00412231	67.385	AHK(1)TAGDPGR	2	2.5035	1
TGME49_216220-t26_1-p1	825	K	1	0.000161516	66.989	LSK(1)VQNSNLLVNK	2	0.072591	1
TGME49_216220-t26_1-p1	835	K	1	3.35965e-08	147.24	VQNSNLLVNK(1)GAK	2	0.94876	1
TGME49_216410-t26_1-p1	107	K	1	0.0114911	83.869	K(1)LQASLMSK	2	0.30255	1
TGME49_216450-t26_1-p1	236	K	1	8.30177e-07	106.14	DSCGVFK(1)MLPSEEVR	2	-0.59664	1
TGME49_216510-t26_1-p1	167	K	1	1.27781e-05	94.09	GK(1)SESVGAGEAVHR	2	-0.39245	2
TGME49_216580-t26_1-p1	265	K	1	0.0214656	77.923	PGGDK(1)LR	2	0.54231	1
TGME49_216600-t26_1-p1	577	K	1	0.0240869	62.799	AQLPGAADQK(1)R	2	-1.7163	1
TGME49_216600-t26_1-p1	565	K	1	0.000676637	116.37	LDSFFAVK(1)R	2	1.092	1
TGME49_216600-t26_1-p1	550	K	1	0.00569624	60.064	SSAPAPAAK(1)K	2	-0.57319	1
TGME49_216650-t26_1-p1	112	K	1	0.00343186	87.568	AVQSGK(1)FDVK	2	-0.59392	1
TGME49_216650-t26_1-p1	225	K	1	0.0186442	54.871	NFEK(1)LPSCQAIPK	2	1.8211	1
TGME49_216660-t26_1-p1	245	K	1	1.69131e-44	205.95	GASAVGAVENAVK(1)ATSR	2	0.51081	1
TGME49_216670-t26_1-p1	510	K	1	0.000124271	45.572	APK(1)GGSEGLLLVQQATPENAAAAAK	3	1.0459	1
TGME49_216670-t26_1-p1	138	K	1	0.000571013	73.435	K(1)LSQDVEAVLR	2	-0.69441	1
TGME49_216670-t26_1-p1	540	K	1	0.000727857	78.342	LQDEAAK(1)LVVK	2	0.3014	1
TGME49_216680-t26_1-p1	322	K	1	0.00416626	96.342	K(1)FGLSNDDR	2	0.54834	1
TGME49_216790-t26_1-p1	189	K	0.999788	0.00213695	51.073	ASIKPQYVDHVPK(1)QVK	4	0.48146	1
TGME49_216860-t26_1-p1	191	K	1	0.00971351	134.26	GK(1)HLNAEK	2	0.10122	1
TGME49_216860-t26_1-p1	228	K	1	7.59391e-07	131.69	DVQNIFMATPK(1)K	2	1.7598	1
TGME49_216860-t26_1-p1	26	K	1	8.6128e-05	129.82	EK(1)GVEDVVVGR	2	0.96331	1
TGME49_216880-t26_1-p1	279	K	1	3.36268e-06	111.83	NVLSEITPEK(1)TNR	2	0.33155	1
TGME49_216900-t26_1-p1	346	K	1	0.0106477	63.473	PK(1)ACPNCTCGR	2	-0.27076	1
TGME49_217020-t26_1-p1	119	K	1	0.018741	44.543	GLPTYHVK(1)EK	3	0.66434	1
TGME49_217350-t26_1-p1	554	K	1	0.0031382	48.423	YVHYEVDAASK(1)NDALK	3	1.5107	1
TGME49_217460-t26_1-p1	852	K	1	6.2641e-05	112.13	MK(1)EQQQTVQA	2	-0.46127	1
TGME49_217460-t26_1-p1	222	K	1	7.67856e-11	112.82	AIPGAGALSGAGAK(1)GTDR	3	1.66	2
TGME49_217480-t26_1-p1	1294	K	1	0.000917717	93.178	K(1)DLTPEQR	2	-0.24437	1
TGME49_217600-t26_1-p1	5	K	1	0.0177355	67.385	PETK(1)GGGYAER	2	0.24589	1
TGME49_217780-t26_1-p1	45	K	1	0.011063	67.879	K(1)APGADVAQQQR	2	-0.080043	1
TGME49_217890-t26_1-p1	92	K	1	0.0207637	65.179	NVELK(1)DGGIGK	2	1.4841	1
TGME49_217890-t26_1-p1	67	K	1	0.0019432	98.997	LHGEFEK(1)R	2	-0.19459	3
TGME49_217890-t26_1-p1	180	K	0.999922	0.00177579	82.651	GDK(1)AMKPTAEGVK	2	1.0398	3
TGME49_217890-t26_1-p1	183	K	1	0.0134815	74.841	AMK(1)PTAEGVK	2	-0.50501	3
TGME49_218280-t26_1-p1	148	K	1	0.00347225	81.92	LIPSESK(1)ELDK	2	-2.8708	1
TGME49_218600-t26_1-p1	7	K	1	0.0100463	77.192	SLTSK(1)GVAAR	2	0.60919	1
TGME49_218610-t26_1-p1	507	K	1	0.00843896	53.557	QNK(1)LSSLSNNPK	2	-0.50735	1
TGME49_218780-t26_1-p1	322	K	1	0.00137398	75.018	K(1)QGGLAAWSEVCEAK	2	0.15553	1
TGME49_218840-t26_1-p1	1121	K	1	0.0101427	62.287	QTPGK(1)GSAAPSAR	2	1.699	1
TGME49_218840-t26_1-p1	226	K	1	0.00165203	93.096	DNLLGPK(1)PSR	2	-0.26345	1
TGME49_218840-t26_1-p1	794	K	1	6.86816e-06	166.52	ATDFSAK(1)NR	2	-1.0273	2
TGME49_218840-t26_1-p1	1098	K	1	0.010131	69.03	APGGEK(1)TPLTAR	2	4.2395	1
TGME49_218840-t26_1-p1	1732	K	1	2.70895e-05	89.484	FK(1)SSQPLSSPLDSDKR	3	-0.15825	2
TGME49_218840-t26_1-p1	1745	K	1	1.18212e-12	150.34	SSQPLSSPLDSDK(1)R	2	-0.33415	1
TGME49_218840-t26_1-p1	1805	K	1	3.84629e-06	89.039	ANALQAHLDAVDQGK(1)IPCK	3	0.59714	1
TGME49_218840-t26_1-p1	1221	K	1	4.25457e-18	88.834	NAK(1)SSAALTPEFECGVAEAQAANAVTHGVER	3	0.06532	1
TGME49_218840-t26_1-p1	1809	K	1	0.00319318	88.056	IPCK(1)IGGVSR	2	0.70127	1
TGME49_218960-t26_1-p1	1700	K	1	5.68578e-10	119.87	TLDK(1)LSTQFEQKPR	3	1.71	1
TGME49_218960-t26_1-p1	142	K	1	3.45375e-11	128.76	PVTLK(1)NSSEEDAAR	2	-0.097954	1
TGME49_218960-t26_1-p1	1400	K	1	0.000151924	88.19	DLQK(1)LSPLLADSSLTK	2	0.070386	1
TGME49_218960-t26_1-p1	1765	K	1	0.0119585	60.255	VAK(1)AVDVDLK	2	-1.1032	1
TGME49_218960-t26_1-p1	1450	K	1	0.0176276	77.533	LTAK(1)DAESR	2	-0.10571	1
TGME49_219310-t26_1-p1	561	K	1	0.00391817	46.156	VVK(1)VDVPYQVQEAPGR	3	0.62451	1
TGME49_219540-t26_1-p1	1276	K	1	0.000130885	81.632	VDAAVAEATAFAEK(1)K	2	0.26211	2
TGME49_219540-t26_1-p1	1256	K	1	0.00620203	73.881	AVGAAK(1)EGAADK	2	1.0622	1
TGME49_219540-t26_1-p1	666	K	1	7.06642e-05	126.71	VANSLQAK(1)GQK	2	0.49494	1
TGME49_219540-t26_1-p1	1083	K	1	2.43431e-05	117.79	K(1)ELEELEEAFR	2	-0.19876	1
TGME49_219540-t26_1-p1	658	K	1	0.00260504	128.27	K(1)VANSLQAK	2	-0.033946	1
TGME49_219540-t26_1-p1	1158	K	1	0.00229876	84.605	K(1)LGEELGTEHK	2	-0.013777	2
TGME49_219550-t26_1-p1	205	K	1	4.10308e-16	101.76	PVSPPEK(1)SSVPQPAPSVSPPKPAPAPK	3	0.52776	5
TGME49_219550-t26_1-p1	225	K	0.998223	9.23166e-12	103.9	SSVPQPAPSVSPPK(0.002)PAPAPK(0.998)K	3	0.48017	4
TGME49_219550-t26_1-p1	370	K	1	0.0189409	70.552	ELAHLAVK(1)AR	3	-0.39919	2
TGME49_219550-t26_1-p1	219	K	1	1.74698e-17	121.44	SSVPQPAPSVSPPK(1)PAPAPK	2	0.95675	1
TGME49_219550-t26_1-p1	198	K	1	7.07384e-07	127.56	TEAAK(1)PVSPPEK	2	0.21373	2
TGME49_219550-t26_1-p1	193	K	1	4.35979e-38	101.36	PLYVIDPTAQPDPAELAAAAAAAAAPATPVK(1)TEAAK	3	-0.058537	2
TGME49_219550-t26_1-p1	226	K	1	1.66266e-13	158.93	K(1)PASPVVAVQSPGR	2	0.22075	4
TGME49_219682-t26_1-p1	624	K	1	0.000724068	116.73	APSLEK(1)PLR	2	0.42764	1
TGME49_219710-t26_1-p1	536	K	1	0.000572068	88.495	IEPSHNK(1)VPR	3	-0.62876	1
TGME49_219750-t26_1-p1	16	K	1	3.86317e-17	132.51	AEPDVQVPSGDIK(1)AGAK	3	-0.38426	3
TGME49_219800-t26_1-p1	7	K	1	4.30187e-32	169.59	AAQAAK(1)ADAALAHAAAASR	2	2.5345	1
TGME49_219850-t26_1-p1	173	K	1	0.0194232	60.157	DK(1)GVIAANLFLK	2	-0.69074	1
TGME49_219850-t26_1-p1	648	K	1	0.0195856	76.228	TMLEK(1)ADIR	2	-1.0802	1
TGME49_219850-t26_1-p1	139	K	1	0.0238373	97.602	EAK(1)ALQK	2	0.96239	1
TGME49_219850-t26_1-p1	323	K	1	6.06276e-25	143.04	APGAK(1)EAVTDSSMLGVTAK	3	-3.4669	2
TGME49_219850-t26_1-p1	311	K	1	1.59883e-13	120.92	LAAAPAGGANK(1)PNAPAGK	2	-0.48765	1
TGME49_219850-t26_1-p1	242	K	1	0.000469531	82.651	GSVTPLAAMCDEK(1)K	2	-0.76895	1
TGME49_220200-t26_1-p1	234	K	1	0.00246599	101.64	AETQK(1)FR	2	0.056648	1
TGME49_220400-t26_1-p1	91	K	1	3.22269e-14	110.98	MTYASSK(1)DALLK	2	2.1688	1
TGME49_221200-t26_1-p1	2448	K	1	9.47248e-07	95.197	PSSPTGSGVSGGK(1)GAGGR	2	-0.89927	1
TGME49_221200-t26_1-p1	917	K	1	4.29019e-17	119.38	SSK(1)ASSPPAGAAASQSLNR	3	-2.0716	2
TGME49_221470-t26_1-p1	348	K	1	2.71719e-08	147.73	K(1)ADFQNSSAIVAR	2	-0.87001	1
TGME49_221660-t26_1-p1	494	K	1	0.000368436	84.753	TVK(1)AGGEAVAPGGR	2	-0.33917	1
TGME49_221660-t26_1-p1	292	K	1	5.69019e-10	90.778	K(1)IERPEQEAAEAATQGPTSQTSK	3	0.81129	1
TGME49_222220-t26_1-p1	50	K	1	0.00846743	62.463	LVSK(1)TTHIK	3	-0.7881	1
TGME49_222220-t26_1-p1	55	K	1	0.000106967	85.536	TTHIK(1)TVTESLSR	3	-0.38207	1
TGME49_222220-t26_1-p1	82	K	1	0.00375911	86.898	ETK(1)EAFLAPR	2	0.45378	1
TGME49_222910-t26_1-p1	130	K	1	1.07275e-40	132.85	VPSPTSK(1)PSSPDETSQAAEEASSSTCEATQK	3	1.1573	1
TGME49_222910-t26_1-p1	161	K	1	4.68969e-20	111.3	AASSTEK(1)TYEPQGQSGSDTVPHSTFR	3	0.13094	1
TGME49_222910-t26_1-p1	154	K	1	5.04491e-62	159.13	PSSPDETSQAAEEASSSTCEATQK(1)AASSTEK	3	0.6297	2
TGME49_223050-t26_1-p1	181	K	1	0.00131612	77.776	K(1)SPCGEGTNTWDR	2	-0.11874	1
TGME49_223050-t26_1-p1	160	K	1	4.58412e-05	121.9	EK(1)NLQVAGPVR	2	0.67857	1
TGME49_223050-t26_1-p1	121	K	1	1.36045e-05	111.79	LMK(1)GGLEGEEQR	2	-1.5771	2
TGME49_223070-t26_1-p1	187	K	1	0.0219101	99.384	YCVVNK(1)K	2	-0.78676	1
TGME49_223390-t26_1-p1	581	K	1	0.0114367	47.774	NAK(1)TGAVDLASFK	2	0.41657	1
TGME49_223500-t26_1-p1	941	K	1	0.000289744	75.316	K(1)GEAENVCHLSTGAR	3	-0.1132	1
TGME49_223610-t26_1-p1	1032	K	1	0.00419094	86.014	K(1)LSLPLQNSR	2	-0.5709	1
TGME49_223710-t26_1-p1	495	K	1	1.26961e-05	89.011	EDGAANAVESFLETPGSK(1)SK	2	0.73673	1
TGME49_223725-t26_1-p1	1102	K	1	0.000130509	101.71	IDTQQK(1)ALLTAR	2	0.548	1
TGME49_223940-t26_1-p1	11	K	1	1.07656e-12	132.76	NTAK(1)TPTR	2	0.066707	1
TGME49_223940-t26_1-p1	179	K	1	2.03747e-17	82.773	LASPEDSASETTMATQPQK(1)VAEHSSAAVTDR	3	-0.16894	1
TGME49_224050-t26_1-p1	379	K	1	0.00700463	61.657	VVSK(1)SVASSGLEAR	2	0.26045	1
TGME49_224260-t26_1-p1	4951	K	1	0.00338118	109.48	K(1)DTLDLNR	2	-0.24234	1
TGME49_224260-t26_1-p1	5383	K	1	0.00554446	58.814	ALK(1)FTQDAGNESSEK	2	-0.34337	1
TGME49_224320-t26_1-p1	555	K	1	2.48253e-21	130.19	NANSLVSGGTK(1)ER	2	0.1609	1
TGME49_224350-t26_1-p1	1132	K	1	5.64327e-05	115.29	LPK(1)IYVEAFK	2	0.22616	1
TGME49_224350-t26_1-p1	1237	K	1	3.90879e-07	107.39	DK(1)EAAALAMNHFK	2	0.59174	2
TGME49_224350-t26_1-p1	1313	K	1	3.48989e-75	243.85	ELQK(1)HADFTAK	2	0.54661	2
TGME49_224350-t26_1-p1	1320	K	1	0.00688504	54.584	HADFTAK(1)NPNR	3	-1.9496	1
TGME49_224610-t26_1-p1	525	K	1	0.02139	56.721	VALSQPK(1)K	2	2.3528	1
TGME49_224660-t26_1-p1	685	K	1	0.010767	55.755	K(1)SSGTSAAAPLGSR	2	-0.49326	1
TGME49_224740-t26_1-p1	289	K	1	0.0302247	70.399	K(1)TFATNSK	2	-0.28382	1
TGME49_224850-t26_1-p1	650	K	1	2.35484e-11	101.38	PGAGQQQPQGGPGSFK(1)FTPQVR	3	-1.9848	1
TGME49_224850-t26_1-p1	180	K	1	0.00642335	89.913	NLDK(1)NIDNK	2	0.36726	1
TGME49_224850-t26_1-p1	373	K	1	0.000172666	108.47	AK(1)FEQMNQDR	2	-0.049179	2
TGME49_224850-t26_1-p1	167	K	1	0.0187714	71.221	K(1)SGNGNIFVK	2	3.3174	1
TGME49_224900-t26_1-p1	34	K	1	0.0154421	73.499	YACLAK(1)PEGR	2	-0.82544	1
TGME49_224900-t26_1-p1	83	K	1	0.000129484	78.705	HAVATGTEYGK(1)QAK	2	-0.81123	2
TGME49_224900-t26_1-p1	7	K	1	0.00952238	73.637	AAPSGK(1)R	2	-1.2646	1
TGME49_225050-t26_1-p1	340	K	1	0.00332391	87.789	SK(1)FDNVYGCR	2	0.29268	1
TGME49_225050-t26_1-p1	290	K	1	8.22398e-07	136.7	ILAEGLQK(1)DPQK	2	0.32304	1
TGME49_225260-t26_1-p1	746	K	1	0.0117932	52.255	VNK(1)ELNSAR	2	1.6401	1
TGME49_225310-t26_1-p1	83	K	1	7.76484e-07	133.05	STTMDAWNDK(1)QK	2	-0.053168	1
TGME49_225470-t26_1-p1	236	K	1	0.00442701	76.073	ILGGK(1)LSDSCFK	2	-0.72885	1
TGME49_225690-t26_1-p1	767	K	1	4.47691e-11	121.99	LK(1)QGNLPR	2	0.9742	1
TGME49_225730-t26_1-p1	25	K	1	0.021351	84.498	SVK(1)LGGAK	2	-0.7054	1
TGME49_225940-t26_1-p1	193	K	1	9.00638e-09	153.23	K(1)DGVQHICGGLEK	2	-0.47995	2
TGME49_225940-t26_1-p1	258	K	1	0.0137254	91.318	VAVYSQK(1)K	2	-0.6413	2
TGME49_226030-t26_1-p1	12	K	1	0.000355881	71.98	LIPSNK(1)DGSGDHSQR	3	0.33979	1
TGME49_226250-t26_1-p1	252	K	1	0.00232047	87.184	VNYTK(1)PTPIQK	2	1.1079	1
TGME49_226250-t26_1-p1	561	K	1	9.06104e-07	75.316	AAK(1)CPILVATDVAAR	2	-0.1364	1
TGME49_226250-t26_1-p1	29	K	1	5.01217e-16	180.97	VGQAAGLQQPK(1)R	2	0.3345	1
TGME49_226250-t26_1-p1	358	K	1	0.000108618	101.72	TVAVYGGSDVK(1)R	2	-0.17449	1
TGME49_226250-t26_1-p1	211	K	1	7.7322e-07	132.79	FDSYDK(1)VPVELK	2	-0.23298	1
TGME49_226410-t26_1-p1	209	K	0.978791	4.16516e-05	163.72	K(0.021)K(0.979)EVINK	2	0.67845	1
TGME49_226410-t26_1-p1	162	K	0.999888	0.00307502	55.335	AAWPK(1)GELSAEKPK	3	-0.10037	1
TGME49_226410-t26_1-p1	138	K	1	0.00164549	73.296	LLGAPNATK(1)FVDASR	2	1.0111	1
TGME49_226430-t26_1-p1	3	K	1	2.01828e-10	101.53	SK(1)ISAGSSSPTR	2	0.038783	1
TGME49_226560-t26_1-p1	92	K	1	2.16595e-07	114.79	SNPK(1)LTINNDNR	2	-1.0544	1
TGME49_226660-t26_1-p1	506	K	1	3.53315e-05	93.096	DEQGAGALK(1)R	2	-4.0787	1
TGME49_226730-t26_1-p1	1049	K	1	0.0114549	76.228	NLTK(1)QHSGEN	2	-0.42919	1
TGME49_226730-t26_1-p1	296	K	1	0.000108422	134.3	SPEAFEK(1)NLAK	2	0.22495	2
TGME49_226730-t26_1-p1	785	K	1	1.97019e-23	126.07	VYEHITEGTPAWNALK(1)TAK	3	-0.21972	1
TGME49_226730-t26_1-p1	863	K	1	0.00384177	133.13	K(1)DFNTYGAR	2	0.21659	1
TGME49_226730-t26_1-p1	788	K	1	1.0232e-07	121.18	TAK(1)ASDLFDWDEK	2	-0.44411	2
TGME49_226730-t26_1-p1	300	K	1	0.00783025	131.22	NLAK(1)EMER	2	-0.29148	2
TGME49_226960-t26_1-p1	664	K	1	9.39077e-05	107.58	DFFGGACK(1)LQK	2	0.27545	1
TGME49_226960-t26_1-p1	1213	K	1	1.78671e-06	107.53	GAMK(1)SEACGAAACR	2	-0.53079	2
TGME49_226960-t26_1-p1	835	K	1	7.81859e-11	57.738	DIVVGSPDAK(1)AMCPGISSTFQQLAGCR	3	-1.7564	1
TGME49_226980-t26_1-p1	104	K	1	0.000579127	74.732	MTK(1)AAAPVVDPVDAVALR	3	-0.91833	3
TGME49_227140-t26_1-p1	906	K	1	1.61046e-10	108.97	EQGPKPESGTK(1)GDGGFSR	3	-0.074016	1
TGME49_227140-t26_1-p1	922	K	1	0.01405	87.696	NAK(1)VGER	2	-0.98256	1
TGME49_227360-t26_1-p1	66	K	1	6.38708e-06	159.44	ELDKPGSK(1)LHK	3	0.83084	2
TGME49_227360-t26_1-p1	377	K	1	0.00504404	106.04	AK(1)FYGPLK	2	0.43041	1
TGME49_227560-t26_1-p1	468	K	1	0.00256703	145.72	AQK(1)VSIEGR	2	0.22454	1
TGME49_227650-t26_1-p1	344	K	1	0.00051857	81.632	YK(1)AGTMEDPSGFSR	2	-0.14566	1
TGME49_227650-t26_1-p1	206	K	1	0.00210591	58.098	ATGYGSQQGEK(1)R	2	-0.20608	1
TGME49_227650-t26_1-p1	223	K	1	0.000148132	103.91	LSSMQSSVK(1)GR	2	-1.3067	1
TGME49_227830-t26_1-p1	334	K	1	0.00317908	121.99	FK(1)EQEAR	2	-0.047224	1
TGME49_227830-t26_1-p1	220	K	1	0.000476939	101.3	ASSLSQK(1)SEK	2	-2.4006	1
TGME49_227850-t26_1-p1	470	K	1	0.000987327	97.734	LSELPQK(1)TAR	2	-0.18877	1
TGME49_227900-t26_1-p1	592	K	1	1.72837e-05	81.357	VLAPAEGEASGAFGPGGEK(1)K	2	0.29269	2
TGME49_227900-t26_1-p1	1169	K	1	6.96618e-28	190.86	SPQSQQK(1)SESLPVLR	2	-0.24401	1
TGME49_227900-t26_1-p1	457	K	1	0.000585368	137.98	K(1)AGQVQGAAK	2	-1.2306	1
TGME49_227900-t26_1-p1	1250	K	1	0.000726067	76.378	DAASASLEAAK(1)STMVTR	2	0.476	2
TGME49_227900-t26_1-p1	509	K	1	2.02522e-07	52.465	AAAGLPLPASPHK(1)VPGGPAPPVGGPPAR	3	0.31527	1
TGME49_227900-t26_1-p1	1179	K	1	5.53649e-13	113.49	SK(1)TEVLQPSPGASFAPASSR	2	0.18217	1
TGME49_227948-t26_1-p1	966	K	1	5.52341e-07	122.46	QADK(1)DWAPIEAK	2	-0.44338	1
TGME49_227948-t26_1-p1	1092	K	1	0.00119083	70.837	LFK(1)PGEPFSGSTAVATR	2	-0.68276	1
TGME49_227948-t26_1-p1	737	K	1	0.0036398	98.048	LDFLEK(1)QTK	2	-0.062209	1
TGME49_227990-t26_1-p1	654	K	1	0.000254492	113.62	LQSELNPK(1)K	2	0.21885	2
TGME49_228000-t26_1-p1	104	K	1	3.9073e-09	105.39	AESAVAPVPAK(1)VAPSR	2	0.74545	1
TGME49_228120-t26_1-p1	3937	K	1	0.00437831	78.61	LK(1)RPGGNAGD	2	-0.16479	1
TGME49_228120-t26_1-p1	417	K	1	5.64314e-24	168.42	K(1)HLQTPEDEPASQQVSPR	3	-0.30222	1
TGME49_228190-t26_1-p1	272	K	1	3.27803e-30	199.4	LSDQLNK(1)CGAYVR	2	-0.015987	2
TGME49_228290-t26_1-p1	295	K	1	0.00101342	78.505	DAPEDK(1)PGFLASK	2	-0.11124	1
TGME49_228300-t26_1-p1	138	K	1	0.030168	57.859	ELLK(1)ALEK	2	-0.83865	1
TGME49_228490-t26_1-p1	204	K	1	2.14267e-08	100.02	LEAILSPESEESVGK(1)HDSK	3	-0.2444	1
TGME49_228490-t26_1-p1	338	K	1	7.39143e-17	130.27	VSAVEGSSGPGAGK(1)QK	2	0.14669	1
TGME49_229000-t26_1-p1	519	K	1	0.0118909	72.29	LEK(1)NMSVASGK	2	0.34533	1
TGME49_229000-t26_1-p1	102	K	1	9.69805e-25	200.67	KAEATK(1)AVEK	2	0.076106	2
TGME49_229000-t26_1-p1	494	K	1	4.03767e-08	113.99	DVTETATEVK(1)QVR	2	0.27804	1
TGME49_229140-t26_1-p1	180	K	1	4.17859e-07	119.39	K(1)SSVSFQEPPTK	2	0.72499	1
TGME49_229210-t26_1-p1	178	K	1	0.000770622	54.764	K(1)SHAALGVSSVGAAEEK	3	-0.82679	1
TGME49_229250-t26_1-p1	40	K	1	0.0215165	64.64	NTLK(1)YSGIAHK	2	-0.15891	1
TGME49_229310-t26_1-p1	3572	K	1	1.62253e-07	134.68	VPQK(1)ATLSAPDAR	2	-0.43307	1
TGME49_229360-t26_1-p1	237	K	1	0.000144514	80.387	K(1)YVPHDATTNPSLLLK	3	-0.22689	1
TGME49_229470-t26_1-p1	176	K	1	0.000218177	94.09	K(1)LWTPDEAGQDER	2	-1.0926	1
TGME49_229620-t26_1-p1	530	K	1	0.00150555	85.522	TLSSK(1)EPQGGSR	2	-1.256	1
TGME49_229930-t26_1-p1	158	K	1	0.00239456	118.05	GVNK(1)NFQK	2	-0.43826	1
TGME49_229940-t26_1-p1	535	K	1	5.53137e-06	157.97	LVNSIENAQK(1)R	2	-0.14599	1
TGME49_229990-t26_1-p1	471	K	1	2.49674e-10	94.707	AVHAK(1)AQGQLLDAAGNGDEELK	3	0.90001	1
TGME49_230050-t26_1-p1	222	K	1	0.0294302	54.343	ESK(1)FYDPAPIIK	2	-0.30798	1
TGME49_230070-t26_1-p1	20	K	1	0.0127085	82.417	K(1)ALSPAFLK	2	-0.26511	1
TGME49_230160-t26_1-p1	85	K	1	5.4941e-07	122.39	ATQK(1)ATAEFTAK	2	0.27437	1
TGME49_230160-t26_1-p1	95	K	1	2.98168e-26	152.47	LK(1)SEAPLEETGKPKPEVDTLETSATR	4	-0.51977	2
TGME49_230160-t26_1-p1	107	K	0.953037	6.9763e-08	85.376	SEAPLEETGK(0.047)PK(0.953)PEVDTLETSATR	3	-0.16834	1
TGME49_230410-t26_1-p1	265	K	1	0.00264192	58.32	GEK(1)MMHASFEGVK	3	0.46723	1
TGME49_230410-t26_1-p1	216	K	1	0.0255547	55.261	TLAIVDK(1)TGTVR	2	-0.11726	1
TGME49_230410-t26_1-p1	253	K	1	1.53727e-15	175.49	NGGK(1)QVCPANWR	2	-0.53252	6
TGME49_230420-t26_1-p1	641	K	1	7.64312e-05	127.87	K(1)LLEDAANFAK	2	-1.729	1
TGME49_230420-t26_1-p1	14	K	1	0.00141965	107.57	AVGALSK(1)HR	2	-0.10246	1
TGME49_230450-t26_1-p1	549	K	1	0.000387845	127.76	IINEVK(1)GINR	2	-0.0072985	1
TGME49_230520-t26_1-p1	212	K	1	1.28875e-47	180.04	VTSGQNVIK(1)MMESQGTQSGSVK	3	-0.39869	1
TGME49_230520-t26_1-p1	116	K	1	0.00846709	71.085	GVGVSGK(1)PLCYK	2	-0.55171	1
TGME49_230850-t26_1-p1	174	K	1	0.0107199	73.273	K(1)IETTGLESGK	2	-0.86491	1
TGME49_230890-t26_1-p1	107	K	1	2.57192e-72	184.1	DANFK(1)DSQSSLR	2	-0.07356	1
TGME49_231080-t26_1-p1	66	K	1	1.03046e-05	101.2	AQK(1)LEGSLPPSLEK	2	-0.84785	1
TGME49_231120-t26_1-p1	217	K	1	3.35521e-17	141.55	GK(1)ALASASSTSGGTGR	2	-0.57347	1
TGME49_231150-t26_1-p1	636	K	1	0.00319243	49.768	TDAGNGAGTAAQK(1)ATGYDK	2	0.013398	1
TGME49_231150-t26_1-p1	461	K	1	0.0198083	101.33	K(1)MFDLIR	2	0.75669	1
TGME49_231150-t26_1-p1	623	K	1	5.33575e-10	78.078	GSQK(1)TDAGNGAGTAAQK	2	-0.062719	1
TGME49_231150-t26_1-p1	279	K	1	4.29466e-05	98.592	DREEK(1)TESALPLR	3	0.33863	1
TGME49_231410-t26_1-p1	440	K	1	5.97563e-30	132.36	ASLQELAK(1)VNLSTATADPMGTVVQR	3	1.036	2
TGME49_231410-t26_1-p1	484	K	1	9.09933e-08	119.87	ATEAQEIK(1)TIVDK	2	0.080424	1
TGME49_231440-t26_1-p1	22	K	1	7.95514e-07	134.56	K(1)SVTPAEVNELR	2	0.90852	1
TGME49_231440-t26_1-p1	514	K	1	2.06201e-11	141.54	NK(1)NQQSQPGGGEIK	2	-0.28149	1
TGME49_231440-t26_1-p1	173	K	1	0.0044353	78.548	ELQK(1)WVGDGSR	2	-0.38769	1
TGME49_231440-t26_1-p1	224	K	1	0.0231893	48.568	SSYK(1)EELYTTK	2	2.9174	1
TGME49_231460-t26_1-p1	455	K	1	0.000351438	102.52	K(1)AGQPLSANK	2	-1.3301	1
TGME49_231460-t26_1-p1	444	K	1	0.00012269	80.738	EASLAK(1)HAGVNTGITR	3	-0.55818	1
TGME49_231480-t26_1-p1	591	K	1	0.00522961	59.709	LLALPGTGGSEK(1)AGK	2	2.174	1
TGME49_231480-t26_1-p1	901	K	1	3.20694e-05	43.241	FSAAPAAAAPASTGQATVSK(1)AQGVQLR	3	-0.34141	1
TGME49_231630-t26_1-p1	291	K	1	1.06516e-07	108.66	TIEHPVPK(1)EAMGNPK	3	-0.57085	1
TGME49_231630-t26_1-p1	273	K	1	0.00637714	53.448	YK(1)EVPVPVHVQR	3	0.14909	1
TGME49_231640-t26_1-p1	403	K	1	3.90435e-08	95.227	EKPFLQVQDVIK(1)PVPCDVEIR	3	-0.59822	1
TGME49_231640-t26_1-p1	217	K	1	0.00685649	65.895	YVPK(1)DSVVPEEWK	2	1.3112	1
TGME49_231640-t26_1-p1	226	K	1	0.000585368	137.98	DSVVPEEWK(1)R	2	0.62495	2
TGME49_231640-t26_1-p1	315	K	0.999855	3.33144e-15	92.147	EAEMVHFPAVEGAPPLPTIPK(1)VEQVFKPK	4	-0.17946	1
TGME49_231640-t26_1-p1	447	K	1	0.0100208	85.622	VNADLAEK(1)R	2	2.2313	1
TGME49_231640-t26_1-p1	173	K	1	0.00049421	140.16	IETK(1)ENIIQR	2	-0.55146	1
TGME49_231640-t26_1-p1	321	K	1	0.00459748	91.318	VEQVFK(1)PK	2	-0.58009	1
TGME49_231640-t26_1-p1	270	K	1	2.43442e-44	199.65	EQIK(1)VQQQIIQQQLSAR	2	-0.037024	2
TGME49_231850-t26_1-p1	2	K	1	0.00232098	91.318	MK(1)SSAEIR	2	-0.84465	1
TGME49_231940-t26_1-p1	13	K	1	0.0268043	66.056	K(1)IPEMSAVVR	2	-0.55842	1
TGME49_231970-t26_1-p1	166	K	1	0.022127	74.533	SPFYGK(1)DVR	2	0.20343	1
TGME49_232090-t26_1-p1	202	K	1	9.10582e-11	160.52	LTDAEATEFFK(1)R	2	-1.5309	1
TGME49_232130-t26_1-p1	172	K	1	1.5138e-10	117.2	QPVPSK(1)TDSHGLQQK	3	0.4379	1
TGME49_232230-t26_1-p1	7	K	1	0.00766536	78.903	K(1)SGSEGINSR	2	-0.83923	1
TGME49_232250-t26_1-p1	501	K	1	4.15259e-05	70.089	AIGLPTAACYPAK(1)M	2	0.99777	1
TGME49_232250-t26_1-p1	260	K	1	0.00997586	85.676	DLFNAIAK(1)R	2	-1.224	1
TGME49_232280-t26_1-p1	87	K	1	0.0253639	96.19	FK(1)LQSGK	2	-0.25166	1
TGME49_232340-t26_1-p1	175	K	1	4.75367e-05	146.16	K(1)YFEQGQLEQR	2	-0.43054	1
TGME49_232350-t26_1-p1	94	K	1	3.45571e-05	119.74	VPGK(1)PDSEWSR	2	0.15802	2
TGME49_232350-t26_1-p1	43	K	1	6.42338e-14	116.06	ELADVVLYDVVK(1)GMPEGK	3	-0.33058	1
TGME49_232350-t26_1-p1	322	K	1	1.37558e-11	86.214	SVDDVMALNK(1)AVAALQA	2	-0.40308	1
TGME49_232350-t26_1-p1	218	K	1	4.85804e-44	204.13	DGVVTEK(1)QLEEIAEHTK	2	-0.3266	2
TGME49_232350-t26_1-p1	211	K	1	0.000109033	132.25	FIK(1)DGVVTEK	2	-0.45587	2
TGME49_232370-t26_1-p1	474	K	1	0.00922926	63.29	SASGLGAGAAK(1)TK	2	-0.28434	1
TGME49_232370-t26_1-p1	241	K	1	0.00355749	53.554	AK(1)GAPAVCVAGASPPAAK	2	-0.2419	1
TGME49_232370-t26_1-p1	220	K	1	9.31179e-05	75.215	GAGVSAGAAPAGPSLGPGK(1)VK	2	0.28184	1
TGME49_232380-t26_1-p1	1014	K	1	0.000941358	98.055	SDLAQK(1)QGLK	2	0.85832	1
TGME49_232440-t26_1-p1	427	K	1	0.00239987	102.07	ELQATK(1)AAR	2	1.5504	1
TGME49_232520-t26_1-p1	288	K	1	0.0128174	82.287	GEVGSK(1)VPR	2	-2.7163	1
TGME49_232540-t26_1-p1	349	K	1	6.27409e-37	173.13	SSVAHK(1)HSPDSSSPEQSPR	3	-0.62381	1
TGME49_232540-t26_1-p1	695	K	1	2.06935e-08	98.882	NAAFFPQGESEEENLGK(1)QGR	3	-3.9725	1
TGME49_232650-t26_1-p1	223	K	1	5.43034e-06	89.374	HAAVALSPK(1)AAVNHASPR	3	0.057137	1
TGME49_232680-t26_1-p1	579	K	1	0.000185052	95.428	PSK(1)ASPEGVDCLR	2	0.37246	1
TGME49_232710-t26_1-p1	241	K	1	1.1611e-19	153.21	K(1)VQAESGEAQNTLTAETK	2	0.24481	1
TGME49_232710-t26_1-p1	19	K	1	0.0127701	92.838	K(1)IGDPFLK	2	0.35687	1
TGME49_232710-t26_1-p1	55	K	1	0.0239488	56.087	SQGTK(1)LAVDGLR	2	2.5394	1
TGME49_232800-t26_1-p1	614	K	1	0.00201938	104.2	K(1)LSGANAPR	2	-0.3023	1
TGME49_232800-t26_1-p1	100	K	1	0.00110385	78.287	AGAGETLQK(1)GTQK	2	-0.36571	1
TGME49_232940-t26_1-p1	181	K	1	8.99537e-05	85.51	VEVLLPGAAQGEK(1)ASK	2	0.30179	3
TGME49_233000-t26_1-p1	535	K	1	0.0237881	82.452	K(1)LGPVMLK	2	0.86286	1
TGME49_233000-t26_1-p1	385	K	1	0.00835925	99.855	K(1)SDMATLK	2	0.08705	1
TGME49_233020-t26_1-p1	315	K	1	0.00156572	73.802	NSGALSAPAK(1)APSSR	2	-0.31637	1
TGME49_233080-t26_1-p1	208	K	1	0.00161921	93.325	FK(1)FSGAQNVK	2	0.17952	1
TGME49_233080-t26_1-p1	325	K	1	0.00430247	107.57	K(1)ALTPSER	2	-3.3814	1
TGME49_233110-t26_1-p1	450	K	1	1.33751e-22	156.67	ASALSEASPSAK(1)SEASR	2	0.23405	1
TGME49_233140-t26_1-p1	162	K	1	9.84247e-31	162.77	GEGGFGSTTCPAGEPEMK(1)K	2	-0.60372	1
TGME49_233190-t26_1-p1	310	K	1	0.000606529	78.903	NQK(1)GYTIPLDK	2	1.2955	1
TGME49_233190-t26_1-p1	307	K	1	0.00189495	81.92	IPPSISNWK(1)NQK	2	0.19158	1
TGME49_233190-t26_1-p1	288	K	1	3.63298e-12	174.42	K(1)LTQQDQAEWK	2	-0.041879	2
TGME49_233460-t26_1-p1	244	K	1	0.0103625	96.668	SFK(1)DILPK	2	-0.80659	1
TGME49_233460-t26_1-p1	64	K	1	1.74771e-15	81.157	K(1)STAAVILTPTENHFTLK	3	2.6404	1
TGME49_233520-t26_1-p1	7	K	1	7.06154e-06	81.703	MDGPAPK(1)LDLGSK	2	-0.84559	1
TGME49_233890-t26_1-p1	676	K	0.999998	1.88534e-06	92.38	NVVIVEKDEDMPK(1)GQK	3	0.74207	1
TGME49_233890-t26_1-p1	268	K	1	2.05445e-15	172.76	TPAQAK(1)ADAPAR	3	-0.79617	2
TGME49_233890-t26_1-p1	555	K	1	1.33359e-12	114.28	GGECGGTPK(1)APLSFPEK	2	0.015631	1
TGME49_233905-t26_1-p1	348	K	1	0.00667885	67.113	K(1)LGYDVDEK	2	-1.5141	1
TGME49_233930-t26_1-p1	350	K	1	0.00261164	101.38	NEK(1)FLGVDR	2	0.5244	1
TGME49_233930-t26_1-p1	836	K	1	0.00554695	91.867	IASAACK(1)EK	2	-0.74855	1
TGME49_234230-t26_1-p1	1978	K	1	0.000435228	97.463	GK(1)ETTGGAGAWK	2	-0.68995	2
TGME49_234230-t26_1-p1	1974	K	1	0.000704919	72.932	GAVSAAAESPAAATVGK(1)K	2	-1.7631	1
TGME49_234230-t26_1-p1	1988	K	1	0.00045734	99.788	ETTGGAGAWK(1)R	2	0.15034	1
TGME49_234230-t26_1-p1	606	K	1	0.00421127	142.79	HEVK(1)GSR	2	0.31837	1
TGME49_234280-t26_1-p1	153	K	1	0.0141267	44.391	LPSVPAK(1)AGSAAAAAPAR	2	-0.16563	1
TGME49_234310-t26_1-p1	115	K	1	0.0234124	56.569	AIEK(1)TGVVELSR	2	0.54565	1
TGME49_234360-t26_1-p1	134	K	1	7.16621e-05	103.44	VK(1)TETLGAPALR	2	-2.587	1
TGME49_234420-t26_1-p1	59	K	1	0.000578874	81.656	ELDSSPNAAK(1)AFEVTK	2	0.8429	2
TGME49_234420-t26_1-p1	576	K	1	0.00232735	68.972	EQK(1)LSGAQTEASTQI	2	-0.37672	2
TGME49_234420-t26_1-p1	65	K	1	0.0012972	62.528	AFEVTK(1)LQEQTK	2	1.2705	1
TGME49_235020-t26_1-p1	720	K	1	1.26156e-05	98.676	STSK(1)SSTEPGTVVAR	2	-1.023	1
TGME49_235170-t26_1-p1	439	K	1	2.11939e-05	112.5	K(1)VEESVVPLTK	2	-2.0316	2
TGME49_235170-t26_1-p1	108	K	1	1.78191e-05	116.55	IPK(1)TSSMSQGR	2	0.70317	1
TGME49_235340-t26_1-p1	151	K	1	2.13278e-07	114.71	AATACPDK(1)LAAK	2	0.10586	1
TGME49_235340-t26_1-p1	703	K	1	0.000118797	98.105	VEQPEAVACNPK(1)R	2	-0.021737	1
TGME49_235470-t26_1-p1	11	K	1	1.44273e-08	148.96	TTSEELK(1)TATALK	3	1.7526	3
TGME49_235470-t26_1-p1	567	K	1	0.00246447	118.33	NALK(1)GTTK	2	-0.53847	1
TGME49_235540-t26_1-p1	88	K	1	0.000145132	78.95	IQTLIEK(1)HNPDLSGAK	3	1.566	1
TGME49_235740-t26_1-p1	546	K	1	0.0205611	85.161	GSSK(1)LGTK	2	0.34255	1
TGME49_235880-t26_1-p1	38	K	1	0.0133277	71.085	LVK(1)NASEAASK	2	0.0085646	1
TGME49_235880-t26_1-p1	50	K	1	1.38798e-20	96.561	AAAK(1)GAAEASVLASSWDYVK	3	-3.9305	1
TGME49_235880-t26_1-p1	46	K	1	0.000121196	101.56	NASEAASK(1)AAAK	2	0.06241	1
TGME49_235920-t26_1-p1	359	K	1	0.0251341	47.082	K(1)ISSEVIK	2	2.8902	1
TGME49_236040-t26_1-p1	180	K	1	1.29723e-11	130.01	VDK(1)GLETLPLTDDEK	2	0.17099	1
TGME49_236040-t26_1-p1	206	K	1	0.00443777	107.29	K(1)YYEAGAR	2	0.011686	1
TGME49_236040-t26_1-p1	393	K	1	1.39854e-05	115.7	AK(1)AQQVLMER	2	1.1019	3
TGME49_236040-t26_1-p1	177	K	1	0.0113548	67.519	AEGIIPGIK(1)VDK	2	0.48869	1
TGME49_236040-t26_1-p1	111	K	1	0.00026307	86.944	GILAADESTGTIK(1)K	2	-3.8434	1
TGME49_236040-t26_1-p1	429	K	1	1.26023e-17	130.4	YGGGAGGAAAASSLFEK(1)R	3	-0.45038	3
TGME49_236210-t26_1-p1	262	K	1	5.96933e-18	118.37	MVVAAAGDVDHK(1)ELTALVEK	3	0.19646	1
TGME49_236210-t26_1-p1	279	K	1	0.0051218	68.016	HFAGLPQPK(1)R	3	-0.17717	1
TGME49_236210-t26_1-p1	270	K	1	9.8792e-06	89.358	ELTALVEK(1)HFAGLPQPK	2	-1.8218	3
TGME49_236540-t26_1-p1	49	K	1	0.0156632	72.325	LSK(1)PSFVVR	2	-1.9812	1
TGME49_236570-t26_1-p1	363	K	1	0.000246654	92.939	LVLGDQYVHK(1)SLR	2	0.68788	2
TGME49_236570-t26_1-p1	4	K	1	9.06737e-06	108.58	AK(1)MSHEALTETAR	3	-0.64619	2
TGME49_236820-t26_1-p1	278	K	1	4.4345e-05	110.93	VACVK(1)AAQESR	2	-0.15773	1
TGME49_236820-t26_1-p1	273	K	1	0.00266776	127.84	PK(1)VACVK	2	2.175	1
TGME49_236970-t26_1-p1	1560	K	1	0.0288838	70.028	GK(1)LENELQR	2	-0.95035	1
TGME49_237010-t26_1-p1	506	K	1	8.58048e-10	104.2	VEEVIHALDLEK(1)ASPR	3	-0.79298	1
TGME49_237010-t26_1-p1	551	K	1	0.00303238	100.02	GK(1)FQLQIQK	2	-0.11424	1
TGME49_237010-t26_1-p1	192	K	1	2.74279e-07	164.04	K(1)HAVLETVAK	2	0.72027	2
TGME49_237140-t26_1-p1	255	K	1	0.000631587	95.775	SQCPEK(1)TAR	2	-0.082519	1
TGME49_237220-t26_1-p1	409	K	1	0.000168612	102.52	ESLQIAEK(1)VAK	2	-1.3703	1
TGME49_237470-t26_1-p1	766	K	1	3.60478e-05	108.56	ALAAEAEK(1)AGLR	2	-0.60789	1
TGME49_237520-t26_1-p1	137	K	1	0.0215109	57.859	GPATPESK(1)R	2	2.3488	1
TGME49_237520-t26_1-p1	468	K	1	8.84709e-05	63.488	GK(1)VPVEQMNGTHADGLPNAK	3	-0.20075	1
TGME49_237520-t26_1-p1	385	K	1	9.09753e-08	91.62	STLGEK(1)TGDGGGR	2	-1.5127	1
TGME49_237520-t26_1-p1	409	K	0.998499	0.0215479	80.014	NVEPIK(0.002)PEK(0.998)R	3	0.51929	2
TGME49_237520-t26_1-p1	400	K	1	4.19299e-08	158.11	TGK(1)NVEPIKPEK	2	-0.039421	2
TGME49_237520-t26_1-p1	1037	K	0.999982	0.000467854	76.358	KGEGGASTK(1)SAAGGK	3	-0.31552	1
TGME49_237560-t26_1-p1	101	K	1	2.3423e-06	97.235	VGTAVVGK(1)AACGDVIK	2	0.90566	2
TGME49_237840-t26_1-p1	985	K	1	0.0106262	48.527	GSSLFPSEEGK(1)SK	2	-0.43405	1
TGME49_238010-t26_1-p1	34	K	1	0.00554695	91.867	GLK(1)ASSSFK	2	0.89767	1
TGME49_238010-t26_1-p1	31	K	1	0.00998402	85.666	AQQAAK(1)GLK	2	0.086563	1
TGME49_238040-t26_1-p1	1030	K	1	0.00361636	60.691	SPSASK(1)HLVVAK	3	-0.10952	1
TGME49_238040-t26_1-p1	6	K	1	0.00139366	92.19	MK(1)ASGGPPGSK	2	-1.4011	1
TGME49_238040-t26_1-p1	15	K	1	0.00572773	48.899	ASGGPPGSK(1)GGPLVR	2	-0.43709	1
TGME49_238230-t26_1-p1	57	K	1	0.0154633	51.771	DSNDLQFLACPPK(1)YR	2	2.2459	1
TGME49_238230-t26_1-p1	313	K	1	0.000301107	124.42	FPQK(1)SCLVTK	2	-1.976	1
TGME49_238380-t26_1-p1	175	K	1	0.00443669	61.962	SK(1)LTGADGSPADVSR	2	0.47956	1
TGME49_238510-t26_1-p1	158	K	1	0.0222411	64.121	GSK(1)QGYGSSSR	2	-0.096466	1
TGME49_238510-t26_1-p1	481	K	1	0.0160616	63.181	K(1)FQVTGETDSGK	2	0.91288	1
TGME49_238510-t26_1-p1	754	K	1	0.00988327	97.431	AAK(1)DALER	2	-0.28123	1
TGME49_238950-t26_1-p1	1018	K	1	0.000252508	99.844	K(1)TPVLAPSEELR	2	-0.50945	2
TGME49_239080-t26_1-p1	787	K	1	1.95405e-09	117.7	IQVDGGDGQPPK(1)YK	2	0.13082	4
TGME49_239087-t26_1-p1	111	K	1	6.75603e-06	93.181	K(1)AADTAAQEVQHTPK	3	0.95899	1
TGME49_239100-t26_1-p1	89	K	1	0.00430247	107.57	LVQELEK(1)K	2	-0.14691	1
TGME49_239250-t26_1-p1	445	K	1	0.0277032	40.103	DAQK(1)K(1)PR	2	0.15685	1
TGME49_239250-t26_1-p1	444	K	1	0.0277032	40.103	DAQK(1)K(1)PR	2	0.15685	1
TGME49_239260-t26_1-p1	13	K	1	0.0116232	94.662	GLGK(1)GGAK	2	-0.15146	1
TGME49_239490-t26_1-p1	398	K	1	0.000108849	49.559	NNGYAISTPVK(1)DQYAGDGIAIR	3	-1.1302	1
TGME49_239490-t26_1-p1	559	K	1	0.00386735	133.23	NK(1)QHYPQLK	3	-0.72551	2
TGME49_239490-t26_1-p1	566	K	1	6.46506e-08	149.96	QHYPQLK(1)EYESL	2	-1.412	1
TGME49_239490-t26_1-p1	522	K	0.998726	0.0167769	137.18	VVEK(0.999)DK(0.001)R	2	-0.11757	1
TGME49_239490-t26_1-p1	518	K	1	0.0076719	93.374	MMK(1)VVEK	2	0.71904	4
TGME49_239490-t26_1-p1	500	K	1	3.43152e-17	135.09	YLDNLNLWSDK(1)QDEELRK	3	0.023201	3
TGME49_239760-t26_1-p1	36	K	1	2.75928e-13	123.08	FTVDCQK(1)PVDDNIIEAK	2	0.11734	1
TGME49_239790-t26_1-p1	267	K	1	0.00072603	82.202	NEEAAVK(1)ALAAGR	2	-0.57668	1
TGME49_239790-t26_1-p1	260	K	1	0.0163946	72.848	IQK(1)NEEAAVK	2	-0.72205	1
TGME49_239820-t26_1-p1	8	K	1	0.00186715	137.9	AEATAQK(1)R	2	0.15283	1
TGME49_240550-t26_1-p1	33	K	1	5.24972e-35	164.1	VNAAGK(1)R	2	0.28001	1
TGME49_240640-t26_1-p1	45	K	1	0.000677084	81.676	SK(1)HPQLLYESK	3	0.22677	1
TGME49_240640-t26_1-p1	43	K	1	0.00848568	93.195	LESIK(1)SK	2	-0.49831	1
TGME49_240810-t26_1-p1	9	K	1	0.00390526	46.318	ASSDSNAK(1)LASQR	2	0.7017	1
TGME49_240870-t26_1-p1	203	K	1	0.0205804	59.116	NILNAK(1)ESNVNK	2	-1.8136	1
TGME49_241170-t26_1-p1	1124	K	1	6.68756e-12	107.17	VGGDEAAQAALK(1)K	2	-1.1721	1
TGME49_241170-t26_1-p1	1230	K	1	0.0191802	70.942	QK(1)ILDASLNR	2	0.971	1
TGME49_241170-t26_1-p1	1125	K	1	5.93736e-25	150.17	K(1)LQEMQR	2	-0.11543	1
TGME49_242070-t26_1-p1	25	K	1	6.10946e-23	130.56	AEIVNEVSLAAPVVTK(1)GSK	2	-0.077125	1
TGME49_242070-t26_1-p1	309	K	1	0.0206223	46.475	NDK(1)VVMEYK	2	2.0529	1
TGME49_242070-t26_1-p1	374	K	1	0.000288624	123.96	AMK(1)QLGLDTK	2	-0.83478	1
TGME49_242070-t26_1-p1	108	K	1	0.0114248	83.948	K(1)FVAPVYPK	2	0.41764	2
TGME49_242070-t26_1-p1	381	K	1	0.00268424	85.522	QLGLDTK(1)YLDK	2	0.49427	2
TGME49_242070-t26_1-p1	41	K	1	0.00122478	74.141	GATGSSSSGQK(1)ASGSK	2	-0.34541	1
TGME49_242290-t26_1-p1	56	K	1	0.00368483	68.107	K(1)VAAHQLTQDK	3	-1.3632	1
TGME49_242415-t26_1-p1	3155	K	0.998927	0.0299442	45.022	LGK(0.999)AAK(0.001)SAPR	3	-3.2698	1
TGME49_242460-t26_1-p1	155	K	1	1.22779e-06	98.062	NK(1)GSFGSAGAPVAAVSR	2	0.36467	2
TGME49_242460-t26_1-p1	85	K	1	0.00594856	82.417	SPVPEAK(1)TSR	2	0.29218	1
TGME49_242460-t26_1-p1	153	K	1	0.0277259	94.006	IPSGK(1)NK	2	0.1144	1
TGME49_243240-t26_1-p1	467	K	1	0.000376232	110.08	SDGSQRPTK(1)K	2	-0.074963	1
TGME49_243580-t26_1-p1	151	K	1	0.00514855	84.054	ILDGK(1)IPCHK	2	-0.67465	1
TGME49_243710-t26_1-p1	207	K	1	0.00597735	76.134	K(1)PGGGLR	2	-0.33761	1
TGME49_243730-t26_1-p1	138	K	1	2.39623e-36	200.55	GPSLFTEETMGPSK(1)R	2	0.45678	2
TGME49_243730-t26_1-p1	347	K	1	0.00140585	80.706	VVVK(1)PSLIMQ	2	-0.27958	2
TGME49_243960-t26_1-p1	602	K	1	0.0125918	68.016	K(1)AVAEQLK	2	1.0523	1
TGME49_243960-t26_1-p1	609	K	1	0.000887173	93.374	AVAEQLK(1)K	2	1.0523	1
TGME49_244200-t26_1-p1	704	K	1	0.000145139	64.298	IFTLPPDFNVHPTVGK(1)IYK	3	-0.017427	1
TGME49_244200-t26_1-p1	1112	K	1	0.00284245	119.86	YLHK(1)QENK	2	0.90858	1
TGME49_244290-t26_1-p1	196	K	1	0.0231155	76.605	LAQQK(1)GSR	2	-1.1216	1
TGME49_244320-t26_1-p1	276	K	1	0.000417678	88.282	PQSGPAQK(1)VQIPK	2	0.26618	1
TGME49_244320-t26_1-p1	245	K	0.995587	0.0250086	55.064	AQK(0.004)PETK(0.996)AK	3	-0.45398	1
TGME49_244320-t26_1-p1	263	K	1	0.000480526	88.561	SK(1)AAGVRPQSGPAQK	2	0.30829	1
TGME49_244320-t26_1-p1	247	K	1	0.00345165	122.33	AK(1)SATAVK	2	0.59774	1
TGME49_244370-t26_1-p1	575	K	1	6.43357e-12	105.9	IAEMLDEQDHSCSPFTDK(1)K	3	-1.0513	1
TGME49_244380-t26_1-p1	49	K	1	0.0245345	72.928	PAMTVK(1)QLR	2	1.0447	1
TGME49_244380-t26_1-p1	111	K	1	6.2641e-05	112.13	SK(1)VQEIENVK	2	0.028025	1
TGME49_244380-t26_1-p1	86	K	1	1.61606e-16	123.96	K(1)NQLLQAAGQK	2	-0.2571	2
TGME49_244380-t26_1-p1	96	K	1	0.000788005	92.866	NQLLQAAGQK(1)GK	2	-0.63173	1
TGME49_244460-t26_1-p1	662	K	1	0.000455758	83.54	GGK(1)GASAGATPQAGAR	2	-0.61524	1
TGME49_244560-t26_1-p1	483	K	1	2.61965e-46	169.06	K(1)TLDTMR	2	-0.25199	2
TGME49_244560-t26_1-p1	490	K	1	0.0140754	66.273	K(1)LSVDALK	2	-0.72668	1
TGME49_244690-t26_1-p1	373	K	1	0.000133612	101.39	AAVVEAGK(1)PFGR	2	1.5716	1
TGME49_244870-t26_1-p1	33	K	1	6.30723e-38	154.84	AVLVDAAPLSGPPAVEAK(1)NQQSFK	3	0.14669	2
TGME49_245460-t26_1-p1	123	K	1	0.00416978	63.624	SFYGLDLGK(1)K	2	0.68867	1
TGME49_245470-t26_1-p1	328	K	1	0.0187744	77.062	DEDVRPK(1)ALQA	2	0.34794	1
TGME49_245500-t26_1-p1	1820	K	1	0.0225533	40.882	PK(1)WPRQQRR	2	-0.67486	1
TGME49_246060-t26_1-p1	905	K	1	0.0259459	46.462	GECVTSK(1)K	2	-0.49675	1
TGME49_246100-t26_1-p1	52	K	1	0.00292953	88.596	VDTLASK(1)SLK	2	-0.1779	1
TGME49_246100-t26_1-p1	303	K	1	0.0018575	89.301	TK(1)GYSSLGFDR	2	1.5534	1
TGME49_246170-t26_1-p1	1993	K	1	5.2076e-05	106.26	LDSDASSGK(1)MPR	2	1.4186	1
TGME49_246500-t26_1-p1	412	K	1	0.00369327	120.65	VVK(1)DYIR	2	0.81532	1
TGME49_246500-t26_1-p1	47	K	1	0.00640404	73.632	GIIEK(1)TAQFVAK	2	-0.09369	2
TGME49_246630-t26_1-p1	159	K	1	0.00504575	139.28	VLQPK(1)SR	2	-0.18312	1
TGME49_246970-t26_1-p1	1342	K	1	0.00347225	81.92	DSIQEGK(1)TAFR	2	-0.66525	1
TGME49_247450-t26_1-p1	888	K	1	0.0093249	63.185	EPK(1)AGACSNLGPR	2	-1.3469	1
TGME49_247450-t26_1-p1	1087	K	1	0.000625685	112.04	SVK(1)QNPQEK	2	0.041722	1
TGME49_247450-t26_1-p1	2251	K	1	5.27738e-05	106.16	AAVAQK(1)ALLAAR	2	0.22312	1
TGME49_247470-t26_1-p1	105	K	1	3.45897e-06	94.922	AK(1)SQAAVGVCDPALGK	2	-0.30172	1
TGME49_247470-t26_1-p1	150	K	1	6.04498e-07	140.45	LAK(1)QLGELPIEK	2	-0.14061	1
TGME49_247510-t26_1-p1	249	K	1	0.00218501	58.98	IYSVNEGNYK(1)AFPDGVK	2	0.26866	1
TGME49_247550-t26_1-p1	345	K	1	0.0107614	96.034	AK(1)SVTVTK	2	0.0018655	1
TGME49_247550-t26_1-p1	190	K	1	0.0192451	66.267	LIADAMEK(1)VGR	2	1.2177	1
TGME49_247730-t26_1-p1	323	K	1	0.0045132	85.355	TMNK(1)YFPVYK	2	0.976	1
TGME49_247730-t26_1-p1	305	K	1	0.00518326	135.77	FDK(1)TQCR	2	-0.30894	1
TGME49_247730-t26_1-p1	425	K	1	7.01892e-07	98.062	AEK(1)LGVEGAGPGTWNGR	2	0.72777	1
TGME49_247760-t26_1-p1	146	K	1	0.0227554	46.797	GVSSSK(1)TSPGGER	2	0.054156	1
TGME49_247760-t26_1-p1	140	K	1	1.03793e-05	84.249	PACADGEVPATGQK(1)GVSSSK	3	0.95313	1
TGME49_248120-t26_1-p1	69	K	1	2.97075e-05	84.375	GHSTVSSK(1)QSGTSPLSGK	3	0.24914	1
TGME49_248260-t26_1-p1	120	K	1	0.00197714	90.827	ESSSGSLAK(1)R	2	-0.36811	1
TGME49_248340-t26_1-p1	52	K	1	6.32594e-07	103.67	K(1)YIPTLGVEVHPLK	2	-0.32355	2
TGME49_248340-t26_1-p1	51	K	1	0.00386539	133.23	HLTGEFEK(1)K	3	-0.2524	2
TGME49_248700-t26_1-p1	55	K	1	0.00452546	73.632	EVK(1)VPVEVTK	2	3.5837	1
TGME49_248720-t26_1-p1	985	K	1	0.00192286	67.385	GEVGPVSLAK(1)R	2	-0.72587	1
TGME49_248720-t26_1-p1	889	K	1	8.27569e-05	92.039	ATFGTQGPAGK(1)AGK	2	0.33497	1
TGME49_248810-t26_1-p1	330	K	1	1.05309e-11	178.46	PVQK(1)AAATFK	2	0.85286	1
TGME49_248810-t26_1-p1	76	K	1	0.00017487	77.324	VALESSQHCK(1)SSGEEK	3	-0.46444	1
TGME49_248810-t26_1-p1	323	K	1	3.28818e-07	96.143	NPLAESSEEAK(1)TSRPVQK	3	0.081286	1
TGME49_248810-t26_1-p1	258	K	1	0.0162137	44.564	GK(1)QTPEVTTHK	3	2.3321	1
TGME49_248830-t26_1-p1	84	K	1	0.00136902	69.864	K(1)SLLSGEEGER	2	2.2986	1
TGME49_248880-t26_1-p1	254	K	1	7.98413e-25	148.04	K(1)FSNQYK	2	0.40941	1
TGME49_249180-t26_1-p1	398	K	1	3.69926e-10	87.863	GDTNANHLSEK(1)GVK	3	-0.45777	1
TGME49_249180-t26_1-p1	59	K	1	1.95886e-27	176.49	FAK(1)TGDSGLPSPSVGK	2	-2.1643	1
TGME49_249180-t26_1-p1	221	K	1	0.00946455	48.351	EK(1)DNEATYRPIFISK	3	1.1369	1
TGME49_249180-t26_1-p1	40	K	1	7.5311e-08	160.72	VTK(1)TTPEEASR	2	-0.19782	1
TGME49_249180-t26_1-p1	72	K	1	0.000603059	79.875	TGDSGLPSPSVGK(1)R	2	0.76085	1
TGME49_249180-t26_1-p1	405	K	1	0.00880965	99.139	IWDK(1)NVTR	2	0.29494	1
TGME49_249215-t26_1-p1	1006	K	1	0.000677851	78.69	NNPSK(1)CAPSVFPSR	2	-1.4454	1
TGME49_249630-t26_1-p1	275	K	1	0.00025249	56.424	LCAMHK(1)YTSPTAETGTGK	3	-0.054598	1
TGME49_249900-t26_1-p1	11	K	1	7.35977e-05	97.463	AAPTVSAGGK(1)EK	2	-0.37261	1
TGME49_249900-t26_1-p1	164	K	1	0.000170434	102.4	LASDVGK(1)GNER	2	-0.38452	1
TGME49_249900-t26_1-p1	263	K	1	1.90437e-54	215.48	K(1)GEQEIQYTGTADCWK	2	0.74176	7
TGME49_249900-t26_1-p1	62	K	1	3.42659e-22	163.9	MLIQTQDSIPEIK(1)EGK	3	-0.28149	4
TGME49_249900-t26_1-p1	279	K	1	0.0007029	111.61	K(1)VYQQEGFK	2	0.20346	1
TGME49_249900-t26_1-p1	14	K	1	1.47089e-07	128.76	K(1)GNADSQLMNTAK	2	0.48257	3
TGME49_249970-t26_1-p1	181	K	1	9.56409e-05	101.89	ITSVK(1)SQADNTK	2	-0.68969	1
TGME49_249970-t26_1-p1	24	K	1	0.00203511	80.623	APDGPLLHIK(1)AK	2	2.0626	1
TGME49_250090-t26_1-p1	523	K	1	3.39631e-05	101.53	SVLTAESGK(1)QFLK	2	0.95119	1
TGME49_250090-t26_1-p1	783	K	1	1.31646e-15	105.77	NTADLAPSVGPHEGK(1)TDACEANTVR	3	-0.36764	1
TGME49_250700-t26_1-p1	475	K	1	8.95182e-09	120.27	K(1)GPGVSPAK	2	0.13855	1
TGME49_250770-t26_1-p1	315	K	1	2.38922e-17	143.67	DFTVSSMHGDMDQK(1)SR	2	0.40548	2
TGME49_250770-t26_1-p1	174	K	1	0.00861915	99.442	VHDMMEK(1)R	3	-1.1516	2
TGME49_250770-t26_1-p1	61	K	1	8.35275e-19	151.56	GIYSYGFEK(1)PSAIQQR	2	-0.60503	1
TGME49_250770-t26_1-p1	199	K	1	0.00125128	93.345	GFK(1)SQIYDVFK	2	-0.057134	1
TGME49_250820-t26_1-p1	145	K	1	8.71763e-05	59.372	ALK(1)GQTAGVQVNHHGSSLQK	4	-1.8767	2
TGME49_250820-t26_1-p1	36	K	1	0.0285272	78.516	VSGK(1)ISDR	2	-0.49087	1
TGME49_250820-t26_1-p1	624	K	1	0.0148461	40.941	K(1)STASGASAESHQR	3	-0.061068	1
TGME49_250880-t26_1-p1	351	K	1	8.8103e-05	60.621	TALSTANK(1)EHAVEVCTGALR	3	-1.0531	1
TGME49_251410-t26_1-p1	1669	K	1	0.0142255	54.611	VDK(1)K(1)AAMK	2	0.4921	3
TGME49_251410-t26_1-p1	1668	K	1	0.0142255	54.611	VDK(1)K(1)AAMK	2	0.4921	3
TGME49_251490-t26_1-p1	170	K	1	0.0199876	70.389	VPGQPK(1)GEGK	2	0.58739	1
TGME49_251500-t26_1-p1	246	K	1	0.00206699	130.27	AK(1)ASYPLR	2	-0.95618	2
TGME49_251500-t26_1-p1	582	K	1	9.74726e-08	100.28	K(1)QTPAGLSAAVAAAAADAK	2	0.45121	2
TGME49_251500-t26_1-p1	499	K	1	0.000348492	102.62	ESLK(1)QQQLQK	2	-1.3129	1
TGME49_251680-t26_1-p1	85	K	1	0.0041992	107.79	K(1)EFGTYIK	2	2.0685	2
TGME49_251690-t26_1-p1	87	K	1	0.00266776	127.84	SAELK(1)QR	2	-1.9035	1
TGME49_251690-t26_1-p1	142	K	1	0.00375911	86.898	NLK(1)IDGTPGR	2	-0.45236	1
TGME49_251690-t26_1-p1	73	K	1	0.00206805	80.318	DAK(1)DPCQDLLAK	2	0.15052	1
TGME49_251690-t26_1-p1	62	K	1	7.25827e-10	100.38	ELNAVNK(1)EIGQR	2	-1.4281	1
TGME49_251690-t26_1-p1	12	K	1	0.00262054	85.813	AEK(1)GGDPALVR	2	1.167	1
TGME49_251780-t26_1-p1	630	K	0.989607	5.05664e-09	179.37	K(0.01)K(0.99)DAVQAK	2	-0.52652	1
TGME49_251780-t26_1-p1	463	K	1	1.87375e-22	124.76	EPSK(1)GVNPDEAVAMGAAIQAGVLK	3	0.25142	1
TGME49_251780-t26_1-p1	188	K	1	0.0074146	146.17	RYDEDAIK(1)K	2	-0.12908	1
TGME49_251780-t26_1-p1	346	K	1	0.00089366	110.53	K(1)AQGIDLTK	2	0.24226	1
TGME49_251780-t26_1-p1	191	K	1	0.00218654	111.95	EK(1)EILPYK	2	-1.7777	1
TGME49_251780-t26_1-p1	354	K	1	0.000536684	100.88	AQGIDLTK(1)DK	2	0.57417	1
TGME49_251780-t26_1-p1	689	K	1	6.92199e-08	149.23	EALK(1)TLQEASWK	2	0.3996	1
TGME49_251780-t26_1-p1	483	K	1	4.413e-15	103.55	GVNPDEAVAMGAAIQAGVLK(1)GEIK	3	0.0028611	1
TGME49_251780-t26_1-p1	648	K	1	7.69737e-11	108.96	NEAETLIYSVEK(1)QMADLK	3	-0.31557	1
TGME49_251810-t26_1-p1	70	K	1	6.1932e-08	100.02	K(1)YEDVCPTSHNMEVPNVK	3	0.14263	1
TGME49_251810-t26_1-p1	29	K	1	0.0255133	82.279	K(1)NGFVMLK	2	-0.30043	1
TGME49_251870-t26_1-p1	99	K	1	1.11912e-12	116.06	LVLPGELAK(1)HAVSEGTK	2	-0.7897	1
TGME49_251870-t26_1-p1	47	K	1	0.0160381	46.955	QVHPETGISK(1)K	3	0.48495	1
TGME49_251890-t26_1-p1	937	K	1	0.000215193	107.06	K(1)QEAATFPSR	2	-1.0387	1
TGME49_252220-t26_1-p1	391	K	1	3.72105e-05	97.797	GNEYFK(1)QGDYPAAK	2	-0.31923	1
TGME49_252220-t26_1-p1	222	K	1	0.00584658	54.281	GSAENASATK(1)AAAGVK	2	-0.12252	1
TGME49_252290-t26_1-p1	41	K	1	0.010658	71.715	EQNLAK(1)K	2	-1.1744	1
TGME49_252630-t26_1-p1	20	K	1	1.49674e-28	127.92	STHSCGNVAGGAGSSGAAK(1)CNMFR	3	-0.47646	1
TGME49_253290-t26_1-p1	670	K	1	0.00142319	107.55	LHK(1)GNLPEK	2	1.6018	2
TGME49_253290-t26_1-p1	676	K	1	0.0118372	83.456	GNLPEK(1)EIK	2	0.61355	1
TGME49_253290-t26_1-p1	858	K	1	1.24004e-06	102.39	SVEQK(1)TADTTGSSSR	2	0.20656	1
TGME49_253290-t26_1-p1	184	K	1	0.00173187	92.538	ALLK(1)EGAPSR	2	0.068578	1
TGME49_253430-t26_1-p1	284	K	1	4.59159e-05	114.89	EFQK(1)MSATEK	2	0.98104	1
TGME49_253430-t26_1-p1	121	K	1	4.99489e-12	144.29	WK(1)TASDCQPLPSLFK	2	1.0288	1
TGME49_253430-t26_1-p1	513	K	1	5.48442e-07	111.83	NAK(1)LLFPTNTPVTK	2	0.70519	1
TGME49_253750-t26_1-p1	13	K	0.984729	6.91484e-08	52.549	GAAASAAGK(0.985)PGGDGGK(0.015)PSGEDLAATVPEAAPSAR	3	0.0057846	1
TGME49_253750-t26_1-p1	20	K	1	1.48502e-07	72.935	PGGDGGK(1)PSGEDLAATVPEAAPSAR	3	0.15295	1
TGME49_253800-t26_1-p1	556	K	1	0.0194232	60.157	YVK(1)PQWLIDEEK	2	1.4112	1
TGME49_253820-t26_1-p1	119	K	1	0.0244527	97.033	SGK(1)VPMR	2	-0.62285	1
TGME49_253820-t26_1-p1	106	K	1	1.74728e-12	179.19	VPQFK(1)YTQAEK	2	-1.422	3
TGME49_253820-t26_1-p1	101	K	1	0.00364113	137.69	PTVK(1)VPQFK	2	-0.19335	2
TGME49_253950-t26_1-p1	102	K	1	0.0241726	53.211	SLFPQK(1)FQEK	2	1.3557	1
TGME49_254030-t26_1-p1	50	K	1	0.000409882	70.197	TQPWCDGAHK(1)GTPFK	3	-0.93365	1
TGME49_254300-t26_1-p1	916	K	1	0.0252499	67.207	ASK(1)TSALSR	2	1.163	1
TGME49_254390-t26_1-p1	250	K	1	0.0236795	63.091	LPK(1)ATTPELFK	2	1.4326	1
TGME49_254410-t26_1-p1	293	K	1	0.0300363	67.494	ASQALQK(1)R	2	0.21232	1
TGME49_254480-t26_1-p1	807	K	1	0.0129614	75.197	SSGK(1)SLAAAR	2	0.39404	1
TGME49_254500-t26_1-p1	290	K	1	5.56246e-10	119.65	VQTK(1)GGTDSSVSSGK	2	0.12053	1
TGME49_254580-t26_1-p1	21	K	1	6.38088e-20	107.24	DK(1)HVTGAGPSSPFSNLSTTSGQDEAQSK	3	0.57099	1
TGME49_254600-t26_1-p1	12	K	1	0.000407461	67.646	K(1)QSFNFEPDNTVLHVK	3	1.465	1
TGME49_254810-t26_1-p1	332	K	1	0.0172683	60.828	NPFEFEK(1)K	2	-1.1869	1
TGME49_254940-t26_1-p1	2398	K	1	0.0121031	54.343	K(1)VTNVPLTEVR	2	1.3779	1
TGME49_254940-t26_1-p1	2931	K	1	0.0145135	70.089	TSGAK(1)DWLASK	2	-1.4723	1
TGME49_255160-t26_1-p1	281	K	1	0.0181538	87.181	TVQK(1)GVPR	2	0.6283	1
TGME49_255170-t26_1-p1	453	K	1	0.00361927	87.184	VGK(1)EAGLSCK	2	0.30138	1
TGME49_255170-t26_1-p1	870	K	1	0.00289709	128.57	LYK(1)LDNR	2	0.5697	1
TGME49_255170-t26_1-p1	322	K	1	4.2595e-08	95.5	SSHPAELNACGTTAK(1)EGITR	3	-0.81469	1
TGME49_255250-t26_1-p1	4	K	1	0.0302046	51.787	GK(1)K(1)K(1)GGK	2	0.3034	1
TGME49_255250-t26_1-p1	3	K	1	0.0302046	51.787	GK(1)K(1)K(1)GGK	2	0.3034	1
TGME49_255250-t26_1-p1	5	K	1	0.0302046	51.787	GK(1)K(1)K(1)GGK	2	0.3034	1
TGME49_255420-t26_1-p1	163	K	1	1.41779e-08	158.06	EIITK(1)QANDPEK	2	-1.0001	1
TGME49_255420-t26_1-p1	60	K	1	0.00438631	50.305	GSVAENK(1)TENAGIER	2	0.18531	1
TGME49_255910-t26_1-p1	155	K	1	1.09054e-05	90.348	LQK(1)QGVNVGPAMLEIR	2	-0.11632	1
TGME49_256760-t26_1-p1	109	K	1	2.24977e-28	181.58	TVQNIQEAMK(1)QRPEAR	3	0.3277	2
TGME49_256760-t26_1-p1	4	K	1	1.62983e-10	79.489	ASK(1)QPQTLSAGAVESGR	2	0.058785	2
TGME49_256760-t26_1-p1	136	K	1	2.83453e-10	119.62	DHK(1)PITLQQGATLK	2	0.27833	2
TGME49_256970-t26_1-p1	128	K	1	0.0173431	45.653	GVDVPALDHK(1)K	3	0.38931	1
TGME49_256990-t26_1-p1	516	K	1	0.000128717	117.99	VSK(1)VDLVASR	2	0.72116	2
TGME49_256990-t26_1-p1	244	K	1	1.33352e-06	109.1	LNAK(1)EGISPEEASR	2	0.0027089	1
TGME49_256990-t26_1-p1	513	K	1	4.5428e-05	93.348	SAFDLTSHSK(1)VSK	3	-0.71765	1
TGME49_257090-t26_1-p1	199	K	1	6.31161e-20	110.84	FGQASQQLGGK(1)GTAR	2	-0.080583	1
TGME49_257090-t26_1-p1	211	K	1	0.00586468	64.103	AHK(1)SVVVDDK	3	-3.9609	1
TGME49_257310-t26_1-p1	328	K	1	0.00180182	98.904	AATTK(1)NFK	2	0.49613	1
TGME49_257560-t26_1-p1	901	K	1	0.00126732	108.43	K(1)LGLLDPEK	2	-1.3878	1
TGME49_257560-t26_1-p1	928	K	1	0.0299404	63.816	AYAAK(1)TEK	2	1.0058	1
TGME49_257750-t26_1-p1	299	K	1	0.00374125	80.69	DSLAASLEK(1)TR	2	-0.068667	1
TGME49_257990-t26_1-p1	147	K	1	1.21301e-06	102.64	K(1)IASSDDDANFEALK	2	-0.086307	1
TGME49_258000-t26_1-p1	814	K	1	3.53345e-11	96.504	ISSLFLSPAASLSSSSSSSSVETK(1)K	3	-0.63928	1
TGME49_258170-t26_1-p1	27	K	1	7.95751e-15	94.73	TDNAQTTSAEAGAANPSGEHPSAGAK(1)R	3	0.42366	1
TGME49_258170-t26_1-p1	69	K	1	8.67588e-05	153.1	QADAATLQK(1)R	2	-0.31453	2
TGME49_258240-t26_1-p1	654	K	1	0.00347225	81.92	NQQK(1)AATASCR	2	-0.76822	1
TGME49_258650-t26_1-p1	403	K	1	0.000185844	73.498	LCASQSHVNK(1)SSSLQSR	3	0.21459	1
TGME49_258650-t26_1-p1	591	K	1	0.0052392	83.869	GEALSK(1)AGAR	2	0.27276	1
TGME49_258850-t26_1-p1	250	K	1	0.000107779	138.76	LLK(1)SQVETLYR	2	-1.7041	1
TGME49_259660-t26_1-p1	16	K	1	3.96095e-09	105.28	K(1)VLAGPPGETDEYQGR	2	1.7713	2
TGME49_259710-t26_1-p1	104	K	0.99999	6.75785e-06	104.17	FNNLKPYNDK(1)ELR	3	0.14916	2
TGME49_259710-t26_1-p1	215	K	1	0.000109345	134.49	K(1)FTCVTSLDAK	2	0.5482	1
TGME49_259710-t26_1-p1	99	K	1	0.000564426	97.734	FNNLK(1)PYNDK	2	0.55721	2
TGME49_259710-t26_1-p1	131	K	1	1.75193e-05	103.76	ADLQK(1)TPEFTLAK	2	-2.6704	1
TGME49_259710-t26_1-p1	225	K	1	0.00768638	75.819	FTCVTSLDAK(1)R	2	1.9238	1
TGME49_259710-t26_1-p1	144	K	1	0.0259047	80.676	LK(1)YYDADK	2	0.53575	1
TGME49_259710-t26_1-p1	139	K	1	3.62236e-05	120.06	TPEFTLAK(1)AQK	2	0.27505	1
TGME49_259710-t26_1-p1	199	K	1	1.04673e-05	113.22	YAIDDMSPTK(1)K	2	0.032847	1
TGME49_259950-t26_1-p1	469	K	1	0.000592226	95.417	LK(1)AAGASGGATR	2	-0.42682	1
TGME49_260010-t26_1-p1	112	K	1	0.00378542	66.708	VEAPAAPAPGAAK(1)K	2	1.9862	1
TGME49_260140-t26_1-p1	411	K	1	0.000709423	82.529	K(1)ELCDGDVLADPR	2	0.32786	1
TGME49_260140-t26_1-p1	249	K	1	0.006747	87.696	WLGK(1)SQAR	2	0.55302	1
TGME49_260170-t26_1-p1	523	K	1	0.000278922	99.5	GDSVVNVSTQK(1)R	2	0.21535	1
TGME49_260170-t26_1-p1	601	K	1	0.0167873	104.11	FAK(1)ALNR	2	1.409	1
TGME49_260440-t26_1-p1	246	K	1	0.00049037	96.745	PSAAPSK(1)GAPQK	2	-0.25987	1
TGME49_260440-t26_1-p1	251	K	1	0.00183169	82.505	GAPQK(1)GDAAAYK	2	-0.35828	2
TGME49_260440-t26_1-p1	266	K	1	0.0267503	71.451	SALVDFLK(1)K	2	-0.7272	1
TGME49_260440-t26_1-p1	236	K	1	2.41281e-05	149.96	AVEVAQASNK(1)K	2	0.95098	2
TGME49_260440-t26_1-p1	226	K	1	6.22379e-05	109.72	K(1)AVEVAQASNK	2	-0.074148	1
TGME49_260820-t26_1-p1	164	K	1	0.0209644	69.721	DK(1)TCFVDLLK	2	-1.2487	1
TGME49_261030-t26_1-p1	240	K	1	0.0123032	108.24	GK(1)CDFPR	2	0.65669	1
TGME49_261030-t26_1-p1	576	K	1	0.0011868	96.342	ANLLEQK(1)ALR	2	-0.5709	1
TGME49_261240-t26_1-p1	28	K	1	0.000102919	117.02	K(1)SAPMSGGIK	2	-0.99382	6
TGME49_261240-t26_1-p1	24	K	1	0.00912973	98.629	QLASK(1)AAR	2	-0.36906	1
TGME49_261260-t26_1-p1	585	K	1	7.43584e-07	130.44	SDAACGAQK(1)TLK	2	0.072674	1
TGME49_261440-t26_1-p1	123	K	1	0.0243183	67.704	LLASK(1)ELDR	2	-1.6475	1
TGME49_261450-t26_1-p1	451	K	1	0.00402963	86.344	ITGK(1)TSIGLK	2	-0.072491	1
TGME49_261490-t26_1-p1	722	K	1	0.00876122	45.614	K(1)FGDPLDEAAAFPLR	2	-2.6256	1
TGME49_261570-t26_1-p1	42	K	1	0.0102451	85.355	SPIFAK(1)TPR	2	-0.51844	1
TGME49_261570-t26_1-p1	227	K	0.999832	0.0113926	46.318	KEDQAELEAQCK(1)IYR	3	-0.85495	1
TGME49_261570-t26_1-p1	29	K	1	0.00150204	85.554	LPAAPLAGK(1)SGK	2	0.46675	1
TGME49_261570-t26_1-p1	268	K	1	0.0155641	89.355	LINIELK(1)K	2	0.60812	1
TGME49_261570-t26_1-p1	270	K	1	0.0206728	64.776	K(1)MGLQLA	2	-2.1865	1
TGME49_261600-t26_1-p1	453	K	1	0.00374125	80.69	IK(1)GAVAEELAK	2	-0.20846	1
TGME49_261600-t26_1-p1	462	K	1	0.00232047	87.184	GAVAEELAK(1)SR	2	0.26792	1
TGME49_261760-t26_1-p1	419	K	1	0.0181538	87.181	GK(1)AAMMQK	2	0.48721	1
TGME49_261950-t26_1-p1	69	K	1	3.85026e-13	151.73	K(1)PASAAPPAGTNHGR	2	-0.072226	4
TGME49_261950-t26_1-p1	182	K	1	8.9716e-27	149.19	IMNVIGEPVDECGPVPAK(1)K	2	-0.57238	4
TGME49_261950-t26_1-p1	551	K	1	2.61458e-08	156.14	AVK(1)MAQEAASGK	2	-1.4828	7
TGME49_262380-t26_1-p1	547	K	1	9.85032e-13	152	TVASGIVTK(1)PMPEK	2	-0.15343	1
TGME49_262380-t26_1-p1	379	K	1	4.98657e-07	58.812	ADLPLIIPVESVLSIPGK(1)GTVATGR	3	-0.5318	1
TGME49_262380-t26_1-p1	420	K	1	4.95787e-17	125.98	K(1)TLDDAQAGDQVGCLLK	2	1.0204	1
TGME49_262620-t26_1-p1	43	K	1	0.00142183	91.961	DHMK(1)QAGEVLR	2	0.13398	2
TGME49_262620-t26_1-p1	62	K	1	0.00133813	69.081	SK(1)GCGIVEYTNVEDAQK	2	-0.16705	1
TGME49_262690-t26_1-p1	129	K	1	8.25294e-05	108.35	FTNPVNEK(1)VGK	2	-0.59679	1
TGME49_262690-t26_1-p1	135	K	1	0.00260794	128.28	VSK(1)DLLFLR	2	0.10542	2
TGME49_263080-t26_1-p1	124	K	1	3.27046e-05	83.758	VPPETQDPETQAK(1)AAPQK	3	-0.65013	1
TGME49_263080-t26_1-p1	15	K	1	1.88084e-10	102.08	PAPAASGAAAVLSK(1)DIAR	3	-0.27009	1
TGME49_263090-t26_1-p1	142	K	1	1.75723e-12	121.6	ELSK(1)QHMQNK	2	-1.4555	3
TGME49_263180-t26_1-p1	628	K	1	0.0276246	65.627	GLFEGVK(1)VEK	2	0.16245	1
TGME49_263180-t26_1-p1	567	K	1	3.90261e-08	166.14	LAGNK(1)CFIPSK	2	0.49629	1
TGME49_263180-t26_1-p1	368	K	1	1.66353e-10	90.694	PTGK(1)TEAGVENAACFVGESEAALR	3	0.51125	1
TGME49_263180-t26_1-p1	517	K	1	0.0114968	83.862	K(1)IEYTTNEK	2	1.2649	1
TGME49_263180-t26_1-p1	10	K	0.999223	0.00462641	43.532	AAK(0.001)PEQDCK(0.999)TAAALIR	2	-4.0486	1
TGME49_263180-t26_1-p1	725	K	1	8.28881e-12	141.06	FINLGVSNK(1)PGADAK	2	-0.53528	2
TGME49_263300-t26_1-p1	204	K	1	1.48752e-24	133.92	TTDNK(1)SAELAAEVDCNLLDGR	3	-0.34846	1
TGME49_263300-t26_1-p1	34	K	1	6.39376e-07	72.935	SK(1)NPEIVNTASVSPAGAFDASSK	3	0.58747	1
TGME49_263300-t26_1-p1	5	K	1	0.0239951	82.279	VLFK(1)DLNK	2	-0.71213	2
TGME49_263300-t26_1-p1	55	K	1	0.00011121	47.058	NPEIVNTASVSPAGAFDASSK(1)LK	3	0.86561	1
TGME49_263320-t26_1-p1	291	K	1	1.64158e-08	169.52	PTK(1)AGTAAAAR	2	1.0575	1
TGME49_263320-t26_1-p1	336	K	1	0.00352069	64.565	SVPSASDLELMSK(1)IK	2	-0.2196	1
TGME49_263520-t26_1-p1	11	K	1	0.000297693	72.433	K(1)LPSEEGSDYGYPQKPQK	3	-0.78639	1
TGME49_263530-t26_1-p1	81	K	1	8.80294e-16	95.459	PNMK(1)TGEFIPPCVQVGQTVVVPEYGGMK	3	-0.76371	3
TGME49_263530-t26_1-p1	50	K	1	0.000538017	85.909	TK(1)SGLFLPDSAQK	2	-2.4983	4
TGME49_263530-t26_1-p1	75	K	1	0.0133595	91.9	VLAVGK(1)GR	2	0.89755	1
TGME49_263530-t26_1-p1	48	K	1	0.00825746	100.02	IAVPTK(1)TK	2	-1.009	1
TGME49_263595-t26_1-p1	245	K	1	4.33505e-07	119.74	ETEALQTK(1)MGGR	2	0.94736	1
TGME49_263650-t26_1-p1	303	K	1	0.00364877	71.066	VMHQK(1)YVEAK	3	0.35836	1
TGME49_263700-t26_1-p1	8	K	1	8.96167e-41	165.47	SAK(1)AATGEEGEAQGSGLGPATR	2	0.068378	2
TGME49_263700-t26_1-p1	111	K	1	9.80752e-05	98.942	SK(1)TPGPGAQSALR	2	-0.15818	1
TGME49_263810-t26_1-p1	134	K	1	0.0045132	85.355	AVK(1)ATENVVR	2	0.39076	1
TGME49_263840-t26_1-p1	503	K	1	8.4551e-05	91.812	GSLAVGSAALGSK(1)R	2	-1.483	1
TGME49_263870-t26_1-p1	317	K	1	7.39345e-07	130.1	LEGAVQGK(1)VVTR	2	0.090856	1
TGME49_263870-t26_1-p1	641	K	1	5.77447e-06	90.379	DAVPVCIK(1)GAPETVESK	2	0.58292	1
TGME49_263870-t26_1-p1	844	K	1	0.00516781	93.096	LSGAK(1)ITGK	2	-0.6415	1
TGME49_263870-t26_1-p1	839	K	1	0.0066326	81.017	VDAAK(1)LSGAK	2	-0.67604	1
TGME49_263870-t26_1-p1	834	K	1	4.95595e-06	110.92	AMSAVGTK(1)VDAAK	2	-0.3629	1
TGME49_263870-t26_1-p1	297	K	1	4.44993e-13	150.39	ANSSGASSPPSADK(1)R	2	0.22984	1
TGME49_264030-t26_1-p1	150	K	1	0.00557811	82.287	VVECK(1)YAVR	2	-0.56566	1
TGME49_264130-t26_1-p1	144	K	1	5.51202e-05	123.67	NVALNELQAK(1)R	2	-0.19177	1
TGME49_264140-t26_1-p1	2702	K	0.999992	0.0277105	52.49	TK(1)TNAGNKLK	2	0.5415	1
TGME49_264420-t26_1-p1	52	K	1	0.0261543	56.205	AVEAAAK(1)DAPK	2	0.90173	1
TGME49_264610-t26_1-p1	279	K	1	0.0157615	70.056	K(1)LGVHCEAK	2	-0.60297	1
TGME49_264830-t26_1-p1	598	K	1	0.000261039	101.38	GETPGQK(1)APAR	2	0.22334	1
TGME49_265110-t26_1-p1	21	K	1	1.57851e-07	132.97	K(1)SSGGPVSATAYR	2	-0.093601	1
TGME49_265250-t26_1-p1	1318	K	1	0.00163458	59.294	VK(1)GEETPHSFQVAR	3	-0.065679	1
TGME49_265250-t26_1-p1	977	K	1	0.000517862	82.59	SVQGSPPMQK(1)GDGAPR	2	1.1535	1
TGME49_265330-t26_1-p1	13	K	1	6.1912e-07	94.865	PDPQYDPAAAQK(1)SSNAR	3	0.69354	2
TGME49_265360-t26_1-p1	356	K	1	0.00121531	96.143	SLAGGK(1)HMLR	2	2.4309	2
TGME49_265450-t26_1-p1	103	K	1	0.00761153	88.495	GK(1)MEIIQDK	2	-2.2755	1
TGME49_265450-t26_1-p1	446	K	1	2.11817e-12	102.43	LVAGDAAK(1)NIHYCIADDGSGK	3	0.2162	1
TGME49_265520-t26_1-p1	247	K	1	1.1813e-05	164.89	HFQK(1)GQK	2	0.22414	2
TGME49_265530-t26_1-p1	144	K	1	0.00951137	110.81	MDK(1)MTGR	2	-0.076176	1
TGME49_265860-t26_1-p1	275	K	1	0.0025967	101.21	GK(1)GMIFR	2	3.8253	1
TGME49_266060-t26_1-p1	8	K	1	3.92081e-05	101.32	QAK(1)LSLQEDSIAK	2	-0.17896	2
TGME49_266080-t26_1-p1	644	K	1	0.0205005	85.212	LLEK(1)QGVR	2	0.49757	2
TGME49_266850-t26_1-p1	90	K	1	0.000208541	75.548	LK(1)HTYAGAAGSTSIER	3	-1.0305	1
TGME49_266990-t26_1-p1	26	K	1	0.00192126	81.676	GDAPSTAELQK(1)K	2	-0.18201	1
TGME49_267330-t26_1-p1	246	K	1	0.000978172	75.088	VLNCDRPVDQK(1)FK	3	-0.55751	1
TGME49_267330-t26_1-p1	704	K	1	0.0275637	70.908	SK(1)AVAHACK	2	-0.026426	1
TGME49_267330-t26_1-p1	642	K	1	7.10134e-07	127.78	LEK(1)EGDVPEYLK	2	-0.6583	2
TGME49_267330-t26_1-p1	346	K	1	0.00119534	70.784	VFPGCQDTGTAIVLGK(1)K	2	0.32535	1
TGME49_267430-t26_1-p1	305	K	1	0.000487147	67.646	TQQQQMTHLK(1)SAALR	3	-1.1084	1
TGME49_267560-t26_1-p1	354	K	1	0.00899984	111.28	GK(1)QPFFR	2	-1.4326	1
TGME49_268200-t26_1-p1	22	K	1	5.91168e-29	126.32	GK(1)GLASPLLAGSLDGAQASAHAK	3	-0.00057902	1
TGME49_268200-t26_1-p1	56	K	1	1.98619e-06	87.654	ETGCAHLGAQGPK(1)AASPAPAK	3	-0.14135	1
TGME49_268200-t26_1-p1	287	K	1	3.26204e-11	124.98	FAESK(1)SQR	2	-0.22017	1
TGME49_268650-t26_1-p1	634	K	1	1.77662e-05	113.62	LATLEAAAK(1)R	2	0.17062	1
TGME49_268830-t26_1-p1	512	K	1	0.0042159	85.963	EGAAK(1)LEQLR	2	0.44334	2
TGME49_268830-t26_1-p1	102	K	1	9.54958e-23	126.84	ALGALETAK(1)TPAPCEGAEK	2	0.15121	1
TGME49_268830-t26_1-p1	58	K	1	9.47406e-06	101.3	QSTPGK(1)PQQIDWAK	2	-0.69706	1
TGME49_268830-t26_1-p1	465	K	1	0.000202659	94.717	FAGAK(1)EVSMEDGR	2	-0.41819	1
TGME49_268850-t26_1-p1	112	K	0.999997	5.4339e-05	97.073	IIKPALIGK(1)DPCDQK	2	0.24496	2
TGME49_268850-t26_1-p1	103	K	1	0.0187714	71.221	AVENIHK(1)IIK	2	-1.9612	1
TGME49_268850-t26_1-p1	162	K	1	0.000807581	92.611	AGAAAK(1)GMPLYK	2	-0.17685	1
TGME49_268860-t26_1-p1	81	K	1	3.95111e-07	118.87	PALLGK(1)DPCDQK	2	0.083025	1
TGME49_268890-t26_1-p1	423	K	1	0.00158791	90.614	K(1)IAEDTLASGR	2	0.62405	2
TGME49_268890-t26_1-p1	410	K	1	7.33568e-09	150.22	DVHCK(1)LNGAAPTR	2	-1.3328	6
TGME49_268950-t26_1-p1	127	K	1	0.00210906	112.11	IK(1)SLNLTK	2	0.18843	1
TGME49_268950-t26_1-p1	469	K	1	1.54721e-15	121.6	AHAAEQAQK(1)R	2	-0.030638	2
TGME49_269010-t26_1-p1	307	K	1	0.0002235	75.064	ASK(1)NACGSLSTGAAAAASDR	2	-0.50429	1
TGME49_269180-t26_1-p1	2079	K	1	0.0288838	70.028	ASESSWVK(1)K	2	1.5986	1
TGME49_269180-t26_1-p1	1619	K	1	1.49671e-07	129.77	K(1)ETGAEAANVVTK	2	-0.25554	1
TGME49_269180-t26_1-p1	2329	K	1	0.000578789	100.58	FAATK(1)EGPTR	2	-1.0084	1
TGME49_269180-t26_1-p1	815	K	1	1.37178e-06	108.97	PSSVPQK(1)LSEEAPK	2	0.43571	1
TGME49_269200-t26_1-p1	84	K	1	0.0030059	83.948	K(1)EFEDTLR	2	-0.016826	1
TGME49_269200-t26_1-p1	36	K	1	6.93541e-12	113.65	NK(1)MPAPVQITAEQLLR	3	-0.0081243	1
TGME49_269430-t26_1-p1	226	K	1	0.013752	70.728	AVPAAWK(1)ALER	2	1.2156	1
TGME49_269650-t26_1-p1	327	K	1	2.4318e-07	111.64	K(1)NGYYGAPGGPEQGR	2	0.124	1
TGME49_269650-t26_1-p1	354	K	1	0.008795	42.218	NPIGELK(1)SHPNEQLK	3	-0.36167	1
TGME49_269650-t26_1-p1	376	K	1	0.00476123	134.44	MNK(1)QFAK	2	0.62185	1
TGME49_269660-t26_1-p1	29	K	1	0.018909	76.679	ASSPPAAK(1)R	2	-0.30366	1
TGME49_269980-t26_1-p1	109	K	1	0.00408941	66.989	IIQVDQSLK(1)EDR	2	-0.3306	1
TGME49_270120-t26_1-p1	234	K	1	9.2828e-07	99.044	VNTVVGGNTAK(1)IEEAIK	2	0.26768	1
TGME49_270140-t26_1-p1	134	K	1	0.0167871	62.528	GLVISPK(1)DYSTK	2	1.0242	1
TGME49_270510-t26_1-p1	398	K	1	1.55736e-09	107.98	DAAAAAAEPLIPLTK(1)DK	2	-0.42081	3
TGME49_270510-t26_1-p1	261	K	1	1.6516e-12	170.95	SPAK(1)GQAVELAVR	3	0.034734	2
TGME49_270510-t26_1-p1	529	K	1	0.000758836	78.902	VSYTEAIEVLK(1)AEEPK	2	-1.0467	1
TGME49_270510-t26_1-p1	383	K	1	2.82638e-15	111.84	TDGAAPK(1)DAAAAAAEPLIPLTK	3	0.5047	2
TGME49_270510-t26_1-p1	534	K	1	0.019595	76.221	AEEPK(1)AQFK	2	-0.7315	1
TGME49_270510-t26_1-p1	257	K	1	0.00347225	81.92	FTGDIVK(1)SPAK	2	0.26426	2
TGME49_270570-t26_1-p1	1033	K	1	0.019742	43.794	ESSNSTSQK(1)ASEAAAVR	2	0.24719	1
TGME49_270740-t26_1-p1	44	K	1	0.00278722	65.179	K(1)AAQGPQTSDR	2	-0.26127	1
TGME49_270770-t26_1-p1	614	K	1	0.0013125	73.252	TELK(1)TSAAQTPSQELR	2	0.87654	1
TGME49_270930-t26_1-p1	2758	K	1	0.0021075	54.237	K(1)LGGNHPSLSSASSR	3	0.49308	1
TGME49_271050-t26_1-p1	116	K	1	2.51355e-20	118.52	GPATYTLSYDGTPEK(1)PQVLCYK	2	0.66619	2
TGME49_271178-t26_1-p1	27	K	1	0.029728	69.375	TMK(1)SDIER	2	-0.19136	1
TGME49_271440-t26_1-p1	452	K	1	0.00430739	70.563	VAALAGPSPVAK(1)K	2	0.0053597	1
TGME49_271740-t26_1-p1	1184	K	1	0.0217504	54.259	TVTGATK(1)AGR	2	0.35117	1
TGME49_271820-t26_1-p1	292	K	1	0.0261685	80.455	YLTPSK(1)EK	2	-0.058678	1
TGME49_271820-t26_1-p1	351	K	1	0.000369829	105.52	GMEPVEK(1)LR	2	-1.5015	3
TGME49_271820-t26_1-p1	235	K	1	9.8119e-05	65.949	ALEK(1)AFGIAGAASGR	2	0.77559	1
TGME49_272010-t26_1-p1	112	K	0.999441	0.00474738	60.47	LNEGVK(0.999)AASVK(0.001)PK	3	0.95265	1
TGME49_272030-t26_1-p1	837	K	1	0.00335415	65.038	K(1)SGAAAGFGAGGAAR	2	0.47451	1
TGME49_272660-t26_1-p1	96	K	1	0.00218654	111.95	AAQEK(1)PLK	2	-0.39928	2
TGME49_272710-t26_1-p1	2619	K	1	0.0226679	74.173	ETEVSVQK(1)R	2	0.034829	1
TGME49_272740-t26_1-p1	584	K	1	0.0047025	78.324	K(1)DEVPYPDCFR	2	-0.56624	1
TGME49_272910-t26_1-p1	9	K	1	8.62636e-24	165.16	AAADVATK(1)SGGSK	2	1.01	4
TGME49_273090-t26_1-p1	511	K	1	0.00011502	110.39	YEK(1)FGMSPSR	2	-0.19375	1
TGME49_273370-t26_1-p1	10	K	1	2.88488e-05	109.6	SK(1)LQNLNVDLSK	2	0.38694	2
TGME49_273460-t26_1-p1	632	K	1	1.31114e-05	68.751	NYGGHAGASEMPK(1)R	2	1.0093	1
TGME49_273460-t26_1-p1	275	K	1	0.0267503	71.451	NK(1)LFESEIR	2	0.45599	1
TGME49_273490-t26_1-p1	448	K	1	0.00726206	101.6	LTYSK(1)GNR	2	0.039133	1
TGME49_273490-t26_1-p1	288	K	1	0.0011904	93.839	K(1)WYFPVSPVDK	2	0.073433	1
TGME49_273520-t26_1-p1	243	K	1	0.000814545	85.676	AALAEAAK(1)K	2	0.37537	1
TGME49_273520-t26_1-p1	244	K	1	0.000143176	80.746	K(1)AAVETHTAAQCILK	3	-0.23754	1
TGME49_273540-t26_1-p1	543	K	1	0.00557811	82.287	LLAK(1)SPGGK	2	0.71617	1
TGME49_273560-t26_1-p1	353	K	1	0.00201161	88.596	LVMEEGK(1)AINK	2	0.27087	1
TGME49_273580-t26_1-p1	530	K	1	4.25043e-07	119.55	ALSLSAIEAQK(1)R	2	2.1069	1
TGME49_273760-t26_1-p1	71	K	1	0.00010007	132.62	NPENTIFDAK(1)R	2	0.49175	1
TGME49_273760-t26_1-p1	253	K	1	0.0008295	117.53	GK(1)DISTNSR	2	0.30581	1
TGME49_273760-t26_1-p1	138	K	1	8.70124e-06	112.5	EIAEAYLGK(1)EVK	2	0.50874	1
TGME49_273760-t26_1-p1	509	K	1	1.58071e-11	169.98	SNQITITNDK(1)GR	2	-0.3892	1
TGME49_273760-t26_1-p1	188	K	1	0.000126686	87.676	IINEPTAAAIAYGLDK(1)K	3	0.24039	2
TGME49_273760-t26_1-p1	425	K	1	0.0261685	80.455	NTTIPTK(1)K	2	0.5871	1
TGME49_273760-t26_1-p1	112	K	1	1.02743e-17	119.62	VIAGPGDKPLIEVTYQGEK(1)K	3	0.48885	1
TGME49_273760-t26_1-p1	324	K	1	0.00621367	84.054	VLK(1)DSGIDK	2	-0.28748	3
TGME49_273760-t26_1-p1	77	K	1	1.27735e-21	184.31	K(1)FDDPSVQSDMK	2	-0.8849	3
TGME49_273760-t26_1-p1	499	K	1	4.16826e-46	212.11	STGK(1)SNQITITNDK	2	0.55478	2
TGME49_273760-t26_1-p1	56	K	1	7.17079e-05	103.43	LVGDAAK(1)NQVAR	2	-0.12967	1
TGME49_273760-t26_1-p1	526	K	1	0.00104828	109.66	MVQEAEK(1)YK	2	-0.045048	1
TGME49_273760-t26_1-p1	321	K	1	0.00158791	90.614	NSLLPVEK(1)VLK	2	-0.8266	2
TGME49_273760-t26_1-p1	599	K	1	3.3037e-28	194.48	QK(1)EVESVCTPIITK	2	-0.5574	2
TGME49_273870-t26_1-p1	797	K	1	0.0200845	91.626	K(1)TLTGWR	2	0.60119	1
TGME49_273870-t26_1-p1	860	K	1	0.0217122	58.098	DSALALAEGVK(1)K	2	0.82781	1
TGME49_273870-t26_1-p1	140	K	1	0.0157906	56.087	IHGGGNAAAPPK(1)K	2	0.099115	1
TGME49_274000-t26_1-p1	843	K	1	0.0147107	43.308	SLAK(1)RMETRR	2	-1.5388	1
TGME49_274060-t26_1-p1	19	K	1	0.000121185	68.41	AASSSAVSGASSSPGSVK(1)K	2	0.03316	1
TGME49_275680-t26_1-p1	226	K	1	0.0223418	76.073	RPSPGSLGK(1)DR	2	-1.2557	1
TGME49_275750-t26_1-p1	9	K	1	0.000549878	130.66	SGGVMSNK(1)K	2	0.2114	1
TGME49_276110-t26_1-p1	193	K	1	0.0250804	62.088	K(1)NCCTSATATK	2	-0.25276	1
TGME49_276170-t26_1-p1	1197	K	1	0.0183751	55.908	TSEPVTK(1)K	2	1.4445	1
TGME49_276930-t26_1-p1	16	K	1	8.6147e-20	112.55	GK(1)CGDMAVSSATHPESIDRPAVAETVSR	4	0.16321	3
TGME49_276930-t26_1-p1	86	K	1	0.00185611	129.67	FK(1)VNGGR	2	0.41287	2
TGME49_276940-t26_1-p1	11	K	1	0.00594856	82.417	YACK(1)ISQFEK	2	-0.53039	1
TGME49_276990-t26_1-p1	66	K	1	0.0144583	74.173	APPK(1)PNPCPR	2	-0.62873	1
TGME49_277070-t26_1-p1	1180	K	1	0.0102297	46.704	RGEK(1)EPRSGSLDRR	2	-0.48292	1
TGME49_277710-t26_1-p1	578	K	1	0.0238199	82.426	FK(1)SAALLR	2	-0.61479	1
TGME49_278220-t26_1-p1	536	K	1	0.00419126	134.51	TK(1)EAGILGR	2	0.13014	1
TGME49_278440-t26_1-p1	2656	K	1	2.59179e-10	81.632	GEGGAASTGVSK(1)FR	2	0.55278	1
TGME49_278490-t26_1-p1	125	K	1	0.0046266	94.85	VASYYAK(1)QR	2	0.49378	1
TGME49_278490-t26_1-p1	24	K	1	0.00309072	120.87	LK(1)DVGTQR	2	-1.9831	1
TGME49_278750-t26_1-p1	100	K	1	0.00671336	129.42	PK(1)TPSVPR	2	1.2845	1
TGME49_278750-t26_1-p1	133	K	1	6.11545e-28	158.44	KPDDSGGTPACETLHK(1)IQR	3	-0.55463	1
TGME49_278870-t26_1-p1	1191	K	1	0.000131959	81.016	ASSASK(1)AAVADSAPTALLR	2	-0.21391	1
TGME49_278990-t26_1-p1	220	K	1	0.0288838	70.028	MQVYPDK(1)YK	2	-0.15062	1
TGME49_278990-t26_1-p1	423	K	1	4.83492e-10	116.19	GK(1)SFGTMINEMGYK	2	-0.68732	3
TGME49_278990-t26_1-p1	478	K	1	4.20363e-06	101.2	TFMGMGTTGGGSAK(1)K	2	-0.23857	1
TGME49_279380-t26_1-p1	198	K	1	2.60528e-09	115.1	LVEK(1)GEPDGVLPER	2	0.57604	1
TGME49_280410-t26_1-p1	212	K	1	0.0145177	64.82	TIGAK(1)PVPDR	2	2.5618	1
TGME49_280560-t26_1-p1	691	K	1	0.0027968	47.223	TACGK(1)SGVSHAECIQTK	3	-1.8234	1
TGME49_280600-t26_1-p1	1103	K	1	4.96868e-07	142.12	EK(1)ATQEVPSLVR	2	1.6599	2
TGME49_280600-t26_1-p1	622	K	1	0.00613241	77.124	AFLDAVAK(1)AER	2	-0.48887	1
TGME49_280610-t26_1-p1	413	K	1	8.07337e-05	108.47	GYGK(1)DAAAIAR	2	0.59735	1
TGME49_280610-t26_1-p1	194	K	1	0.000159772	79.317	K(1)SPHGELPNGDDAVAR	3	-0.38466	1
TGME49_280610-t26_1-p1	126	K	1	0.000337277	83.204	LFTCLHQQQK(1)EK	3	0.91176	1
TGME49_280610-t26_1-p1	184	K	1	0.000359493	126.66	K(1)NMDALDFSK	2	-0.72049	1
TGME49_280740-t26_1-p1	7	K	1	0.000192044	65.416	K(1)VADALATPPSGEEVKEENK	3	-0.10561	1
TGME49_281545-t26_1-p1	456	K	1	0.028603	93.195	K(1)LASSSR	2	0.22672	1
TGME49_281630-t26_1-p1	399	K	0.989558	5.53614e-07	99.238	K(0.99)ANK(0.01)PTVPSSVEQEMR	3	0.040768	1
TGME49_281950-t26_1-p1	267	K	1	0.000788748	92.856	K(1)AVVTIDEDSLK	2	-2.284	1
TGME49_282220-t26_1-p1	967	K	1	0.00548259	105.14	LTK(1)TQLNR	2	0.26923	1
TGME49_283510-t26_1-p1	142	K	1	0.000125987	85.51	SK(1)AFDGDGSVPPPMSPAK	2	0.71274	1
TGME49_283510-t26_1-p1	169	K	1	1.03157e-19	155.63	VPTK(1)LSELTPEEKEEEK	3	0.42496	1
TGME49_283710-t26_1-p1	335	K	1	2.93245e-10	156.81	MAQASTSK(1)SDSK	2	0.065917	2
TGME49_283830-t26_1-p1	267	K	1	0.0194232	60.157	LPFTPIMQDLK(1)K	2	2.2175	1
TGME49_283850-t26_1-p1	315	K	1	0.00529629	105.52	K(1)VDLYTEK	2	0.054422	1
TGME49_283850-t26_1-p1	283	K	1	0.00864911	87.258	LDPK(1)NVEIR	2	2.4523	1
TGME49_283850-t26_1-p1	156	K	1	0.000110979	110.52	DK(1)WEMNVGEK	2	0.25832	1
TGME49_283850-t26_1-p1	322	K	1	0.0163645	68.536	VDLYTEK(1)QGVR	2	1.6453	1
TGME49_284040-t26_1-p1	2205	K	1	0.0154491	79.148	PVK(1)AEGGQR	2	-0.54197	1
TGME49_284050-t26_1-p1	2320	K	1	9.16295e-05	65.374	NQPHQPTPGYYK(1)GPPGASVK	3	-0.40695	1
TGME49_284050-t26_1-p1	2328	K	1	0.0171463	67.879	GPPGASVK(1)YDK	2	1.1407	1
TGME49_284190-t26_1-p1	1335	K	1	2.24072e-05	99.669	QIASPMPGNVLK(1)YK	2	-2.5121	1
TGME49_284190-t26_1-p1	1120	K	1	0.00535664	68.033	LLGNPPK(1)VTPSSK	2	0.30475	1
TGME49_284190-t26_1-p1	1339	K	1	2.74605e-18	143.21	VK(1)EGQTVR	2	0.23511	1
TGME49_285230-t26_1-p1	576	K	1	0.0256328	83.948	K(1)MQQLMER	2	-0.071844	1
TGME49_285230-t26_1-p1	493	K	1	1.7271e-10	119.68	ALATGK(1)DYAR	2	-1.4237	2
TGME49_285240-t26_1-p1	333	K	1	0.0101716	135	SEFK(1)DYPR	2	0.27657	1
TGME49_285268-t26_1-p1	418	K	1	1.14333e-05	115.33	K(1)QMQGIDTSYK	2	-0.34999	1
TGME49_285268-t26_1-p1	184	K	1	0.0167871	62.528	DMPAVTGK(1)SNGR	2	0.1764	1
TGME49_285660-t26_1-p1	846	K	1	5.53804e-07	92.633	ESSHQSSK(1)GVFQTAEAK	3	-0.33591	1
TGME49_285710-t26_1-p1	170	K	1	0.00150599	75.316	AK(1)TGASVSSPPAAK	2	-0.27697	1
TGME49_285750-t26_1-p1	343	K	1	1.3175e-20	173.59	SLAASAAK(1)EESAAR	2	1.5948	1
TGME49_285840-t26_1-p1	545	K	1	0.00197714	90.827	LK(1)SLEEAVGK	2	0.16644	1
TGME49_285850-t26_1-p1	237	K	1	1.66244e-07	136.24	LAGK(1)TPESGSANK	2	0.43575	1
TGME49_285980-t26_1-p1	461	K	1	0.00126656	69.935	ELLQEGK(1)SVDVSPPATK	2	-0.92688	1
TGME49_285980-t26_1-p1	193	K	1	0.00696884	102.07	LPK(1)FSIDK	2	0.9956	1
TGME49_286080-t26_1-p1	70	K	1	5.23715e-07	76.492	GLVSIGEEESTAAAVVPHELK(1)K	3	-0.71474	1
TGME49_286080-t26_1-p1	396	K	1	0.0204203	45.891	VVDK(1)PPFSDAPR	2	-0.4859	1
TGME49_286260-t26_1-p1	634	K	1	0.00199875	80.96	EPCVAGTPAK(1)TK	2	0.29917	1
TGME49_286410-t26_1-p1	568	K	1	0.00761153	88.495	MVEEMTK(1)MK	2	-1.0114	1
TGME49_286440-t26_1-p1	286	K	1	8.87299e-23	191.53	AIK(1)AQQQLEMAEK	2	-0.52788	1
TGME49_286440-t26_1-p1	250	K	1	0.00262054	85.813	VK(1)EIITPGGYR	2	0.66737	1
TGME49_286440-t26_1-p1	275	K	1	1.96488e-27	154.26	IPQYLATKPTDTEAQK(1)SSK	3	-0.096932	1
TGME49_286580-t26_1-p1	689	K	1	0.00292953	88.596	LMEVNK(1)ILDK	2	-0.9909	1
TGME49_286590-t26_1-p1	353	K	1	0.000820854	86.898	LVCQVDHAK(1)K	2	1.5298	2
TGME49_287500-t26_1-p1	269	K	1	0.00724475	144.09	NFTK(1)GEER	2	-0.73015	1
TGME49_287500-t26_1-p1	366	K	1	0.00161626	93.345	VTNILTK(1)DSR	2	1.0287	1
TGME49_288040-t26_1-p1	797	K	1	0.00029532	61.096	K(1)ETPVRPAGGGETGATAQR	3	0.86471	1
TGME49_288360-t26_1-p1	304	K	1	0.00463526	65.374	K(1)FGCSSITPELISR	2	0.91191	1
TGME49_288360-t26_1-p1	635	K	1	0.00360663	109.01	EIGEK(1)YQK	2	-0.79242	1
TGME49_288360-t26_1-p1	565	K	1	1.18832e-07	82.635	TK(1)MSGSVETSSIYVSDTPEQIK	3	0.66792	2
TGME49_288360-t26_1-p1	151	K	1	1.99956e-07	166.19	QK(1)IEENCPFR	2	-0.083462	1
TGME49_288360-t26_1-p1	638	K	1	2.80126e-07	116.24	YQK(1)GEMLTGEVK	2	-0.73263	2
TGME49_288380-t26_1-p1	592	K	1	0.00407078	124.83	IMK(1)AQALR	2	0.091411	4
TGME49_288380-t26_1-p1	269	K	1	2.42171e-15	111.94	EVVVEYEQLNK(1)QK	2	2.3336	1
TGME49_288380-t26_1-p1	384	K	1	0.000335267	125.71	ESLQQNK(1)ILK	2	-0.15696	1
TGME49_288380-t26_1-p1	56	K	1	9.18782e-06	114.9	YEAITDPEK(1)LK	2	0.2786	1
TGME49_288380-t26_1-p1	258	K	1	1.75193e-05	103.76	VK(1)EVVVEYEQLNK	3	-0.58129	2
TGME49_288400-t26_1-p1	782	K	1	7.6152e-21	114.55	EHLVSPAGDAGVPEAAK(1)PAENR	3	1.1976	1
TGME49_288400-t26_1-p1	644	K	1	2.32523e-06	57.238	GASK(1)AENAQELAGGTAEAAAESR	3	-2.0217	1
TGME49_288500-t26_1-p1	69	K	1	1.97275e-19	103.53	PASATPLQK(1)PGSSTGGMTSGPASPSR	3	-1.7451	2
TGME49_288500-t26_1-p1	535	K	1	0.00319604	83.182	LGANIDEK(1)LFK	2	-0.53239	1
TGME49_288500-t26_1-p1	212	K	1	0.000392531	84.508	MALAVGDTECEFMEK(1)R	2	-0.0096342	1
TGME49_288630-t26_1-p1	18	K	1	1.95017e-11	169.52	NNAEAAACQK(1)QR	3	-0.79885	2
TGME49_288680-t26_1-p1	206	K	1	1.69405e-05	111.31	TK(1)GADAAASQGR	2	-0.04253	1
TGME49_288720-t26_1-p1	101	K	1	5.48786e-11	165.07	INK(1)MLSCAGADR	2	-0.3076	3
TGME49_288830-t26_1-p1	445	K	1	0.000696294	78.615	IIAENFPNVEGK(1)PR	2	1.1664	1
TGME49_288830-t26_1-p1	145	K	1	0.0010893	94.66	NAK(1)PYTGPPQK	2	0.17554	1
TGME49_288830-t26_1-p1	409	K	1	1.75193e-05	103.76	YVSNEPGASK(1)EPK	2	-0.21856	1
TGME49_288860-t26_1-p1	158	K	1	0.00206805	80.318	QTSAK(1)AGQPSAR	2	0.38684	2
TGME49_288860-t26_1-p1	221	K	1	0.0139909	65.043	AK(1)DYDAVGPATR	2	0.87628	1
TGME49_288860-t26_1-p1	45	K	1	1.54516e-07	131.66	K(1)FSQGMVGQPDAR	2	-1.0779	2
TGME49_288910-t26_1-p1	69	K	1	5.8175e-18	147.64	WDGSK(1)QAATLNVQDVK	2	-0.08328	1
TGME49_289300-t26_1-p1	424	K	0.999342	0.00142307	64.52	LTDYK(0.001)DPTTGK(0.999)PLQK	3	0.65023	1
TGME49_289300-t26_1-p1	117	K	1	6.70007e-05	125.97	LAETK(1)TAAPEK	2	0.64469	1
TGME49_289300-t26_1-p1	638	K	1	0.000718968	93.766	ATSLCVK(1)FCEGK	2	-0.79327	1
TGME49_289330-t26_1-p1	1600	K	1	0.00353286	63.046	AAGLK(1)PDAEAK	2	-0.46888	1
TGME49_289330-t26_1-p1	637	K	1	0.0175399	87.696	FK(1)SGGSGR	2	0.26226	1
TGME49_289330-t26_1-p1	1231	K	1	1.14891e-09	120.92	K(1)VGEDPSDVPEALR	2	0.59126	1
TGME49_289330-t26_1-p1	1404	K	1	3.91013e-11	110.08	NPTSLTLSSK(1)K	2	-1.3142	1
TGME49_289530-t26_1-p1	152	K	1	1.55239e-08	169.65	EK(1)ALQEQLEAR	2	0.41745	1
TGME49_289530-t26_1-p1	7	K	1	0.0208323	64.236	SLQLQK(1)R	2	0.88635	1
TGME49_289650-t26_1-p1	231	K	1	3.62207e-10	124.07	VNIPFCEK(1)SYLVNR	2	-0.29563	1
TGME49_289650-t26_1-p1	127	K	1	0.000112751	74.618	QIDANLQHHK(1)PGDCPLTK	3	0.53589	2
TGME49_289650-t26_1-p1	136	K	1	0.000126714	105.36	K(1)DILDLGQLQK	2	-1.0039	1
TGME49_289680-t26_1-p1	180	K	1	1.99049e-10	123.42	K(1)QIEDNPQSTTQPGR	2	0.13592	1
TGME49_289690-t26_1-p1	274	K	1	2.18266e-05	52.91	VIMSAPPK(1)DDTPMFVMGVNNDQYK	3	-0.3911	1
TGME49_289690-t26_1-p1	366	K	1	3.08262e-12	112.91	SAGVNIIPASTGAAK(1)AVGK	2	0.30301	1
TGME49_289690-t26_1-p1	214	K	1	0.0181399	77.192	DGK(1)LIVGGK	2	1.5289	1
TGME49_289690-t26_1-p1	405	K	1	1.63926e-07	147.26	PAK(1)YEDIVAAVK	2	1.3907	3
TGME49_289690-t26_1-p1	255	K	1	1.86721e-65	234.52	EK(1)AQAHLTNGAK	2	1.5215	3
TGME49_289730-t26_1-p1	912	K	1	0.000143807	41.214	EAVEK(1)ALSTNDMTLGQHAANAPTDPAQR	3	0.30638	1
TGME49_289750-t26_1-p1	11	K	1	1.19141e-27	154.6	TLTGK(1)TITLDVEPSDTIENVK	2	-2.0631	2
TGME49_289780-t26_1-p1	755	K	1	0.00972412	110.61	ICSK(1)GGR	2	-0.16569	1
TGME49_289950-t26_1-p1	466	K	1	8.32665e-07	110.84	PAPSAK(1)LVAGQAEK	2	0.27366	1
TGME49_289960-t26_1-p1	375	K	1	0.0287927	78.324	EALLK(1)QGK	2	-2.7517	1
TGME49_289970-t26_1-p1	203	K	1	8.51258e-19	151.39	PSANSPTSTSK(1)YNDAR	2	-0.24692	1
TGME49_289970-t26_1-p1	142	K	1	0.00218654	111.95	ASLVK(1)AIK	2	0.068981	1
TGME49_290290-t26_1-p1	88	K	1	0.000102287	83.692	DLGSNFCLTEEHVK(1)K	3	-0.72401	1
TGME49_290290-t26_1-p1	674	K	1	0.00457385	79.427	ENPQK(1)YLER	2	-0.7882	1
TGME49_290600-t26_1-p1	74	K	1	2.5212e-05	149.49	K(1)GSTWQSSDGK	2	-0.10746	2
TGME49_290600-t26_1-p1	166	K	1	0.0154884	48.899	LIGPNCPGIIK(1)PGECK	2	0.69304	1
TGME49_290600-t26_1-p1	94	K	1	1.86179e-05	103.14	FSLPVFGTVK(1)EAK	2	-0.29039	1
TGME49_290660-t26_1-p1	356	K	1	0.000895851	96.229	YGGDDVEK(1)YVK	2	0.2473	1
TGME49_290660-t26_1-p1	345	K	1	0.0194934	61.344	TVAFSIK(1)DQR	2	0.75315	1
TGME49_290660-t26_1-p1	99	K	1	2.27099e-51	226.04	LNELVVK(1)NNTQK	2	-0.63376	3
TGME49_290660-t26_1-p1	320	K	1	0.0025782	74.733	NMEVK(1)LPPPNSQK	2	0.35671	1
TGME49_290660-t26_1-p1	328	K	1	1.77814e-23	165.9	LPPPNSQK(1)TEATAEEEKR	3	0.045855	1
TGME49_290670-t26_1-p1	386	K	1	2.00985e-36	173.21	TVAVVLPTCQK(1)VCPSAEGQR	2	0.12263	5
TGME49_290840-t26_1-p1	916	K	1	1.02306e-17	84.299	HLASLLGLPLPASSPSSAPSSVSSSPAESSEK(1)K	3	0.19346	1
TGME49_290840-t26_1-p1	684	K	1	0.00275799	66.267	HLEGGAQSAGK(1)R	3	0.047965	1
TGME49_290920-t26_1-p1	380	K	0.999988	0.000249239	70.094	EVLK(1)VAAEQSKPEGPQGAR	3	1.3382	1
TGME49_290950-t26_1-p1	1479	K	1	7.67413e-05	102.52	K(1)AGHLAVVEK	3	0.080325	1
TGME49_291180-t26_1-p1	1210	K	1	0.00443669	61.962	K(1)STLSGLAPAEPPSR	2	-0.17171	1
TGME49_291680-t26_1-p1	429	K	1	0.000491713	131.82	IEVLCSK(1)EFK	2	0.26266	1
TGME49_291890-t26_1-p1	157	K	1	0.00122672	88.101	YCNDK(1)FPGTIAR	2	-1.5794	1
TGME49_291930-t26_1-p1	434	K	1	3.60759e-05	120.03	LQTK(1)GGGVVDK	2	0.35114	1
TGME49_291930-t26_1-p1	4	K	1	0.000921726	110.38	K(1)AAPVAVAR	2	-0.31283	1
TGME49_291930-t26_1-p1	46	K	1	0.00409932	66.215	GAAGAPASAK(1)GAPK	2	0.1282	1
TGME49_291930-t26_1-p1	441	K	1	0.00406562	96.668	GGGVVDK(1)LR	2	0.011723	1
TGME49_291950-t26_1-p1	31	K	1	0.000469531	82.651	ATALEGENASK(1)ALK	2	0.59912	2
TGME49_291950-t26_1-p1	20	K	1	0.00777954	71.933	K(1)ATALEGENASK	2	-1.639	1
TGME49_292035-t26_1-p1	1448	K	1	0.0125453	93.195	STK(1)GVVGR	2	0.36553	1
TGME49_292080-t26_1-p1	1092	K	1	0.00708311	76.326	DK(1)AVQMLSGGK	2	-0.72569	1
TGME49_292080-t26_1-p1	1192	K	1	0.0106628	96.19	DELK(1)AYGR	2	1.156	1
TGME49_292080-t26_1-p1	1101	K	1	0.00363204	85.355	AVQMLSGGK(1)K	2	1.6338	2
TGME49_292080-t26_1-p1	626	K	1	0.00111489	119.68	DTQK(1)LQEIK	2	0.13077	1
TGME49_292080-t26_1-p1	622	K	1	0.00112967	153.05	VASQK(1)DTQK	2	0.17156	1
TGME49_292130-t26_1-p1	274	K	1	0.00122369	42.118	SFAQTTLPK(1)DQVAFLQQYGHA	3	-0.080564	1
TGME49_292200-t26_1-p1	1045	K	1	0.000351438	102.52	K(1)LAAPGEFPR	2	-0.42372	1
TGME49_292320-t26_1-p1	892	K	1	0.000801129	117.31	K(1)LSLASLPR	2	-1.8263	1
TGME49_292920-t26_1-p1	716	K	1	4.60182e-13	150.05	MMK(1)ATLQGAPDAQLK	2	-0.61814	3
TGME49_292920-t26_1-p1	661	K	1	0.000192949	91.62	K(1)PDTPALVGDHR	3	0.93466	2
TGME49_292920-t26_1-p1	265	K	1	0.00832811	44.968	SGSLEFLMK(1)HQGEK	3	0.67212	1
TGME49_292920-t26_1-p1	657	K	0.967272	2.7631e-10	96.591	FVAIDAPEEDFEPLLEEDK(0.033)EGK(0.967)K	3	0.046079	1
TGME49_292920-t26_1-p1	660	K	0.825353	1.30087e-06	102.5	DK(0.825)K(0.175)PDTPALVGDHR	4	0.17633	4
TGME49_292975-t26_1-p1	2551	K	1	0.000157502	55.453	K(1)TTQCATSAVSPLAQSVIR	3	-0.14869	1
TGME49_293180-t26_1-p1	427	K	1	0.00295155	77.894	VSEFAAK(1)YSTVK	2	0.12311	1
TGME49_293330-t26_1-p1	742	K	1	1.15617e-17	134.97	EVK(1)HAGSGEAPATALR	3	0.93331	1
TGME49_293330-t26_1-p1	739	K	1	0.0103625	96.668	LHAAK(1)EVK	2	0.55564	1
TGME49_293380-t26_1-p1	661	K	1	0.00042372	88.163	SAGATPGATGGK(1)K	2	-0.78579	1
TGME49_293630-t26_1-p1	617	K	1	0.0128395	107.74	LCNK(1)PFK	2	0.0070977	1
TGME49_294550-t26_1-p1	3487	K	1	0.000380023	98.182	EAAEAVTNIPK(1)K	2	0.56843	1
TGME49_294620-t26_1-p1	874	K	1	0.00172147	92.611	NPK(1)FALSHDR	2	-0.51012	1
TGME49_294670-t26_1-p1	69	K	1	0.00146295	114.28	INK(1)DVYAR	2	-2.1136	1
TGME49_294670-t26_1-p1	171	K	1	0.000689065	99.815	SAGAGK(1)YIPR	2	0.0040257	1
TGME49_294710-t26_1-p1	398	K	1	0.0106956	84.817	YAK(1)LEIEEK	2	0.29132	1
TGME49_294710-t26_1-p1	682	K	1	0.00616453	114.19	GTLSNK(1)R	2	-0.049488	1
TGME49_294710-t26_1-p1	610	K	1	8.89632e-52	155.49	PK(1)NLGVTAGPEALPSGDK	2	-0.25953	2
TGME49_294800-t26_1-p1	371	K	1	0.000841094	98.754	SGK(1)TLEEAPK	2	0.4662	1
TGME49_294800-t26_1-p1	225	K	1	1.02829e-113	260.58	TLVEALDTMEAPK(1)RPSDK	2	0.46259	12
TGME49_294800-t26_1-p1	440	K	1	0.0236251	97.798	VTK(1)SAVK	2	1.7029	1
TGME49_294800-t26_1-p1	437	K	1	9.01191e-05	96.059	EPGAGSK(1)VTK	2	-0.034951	3
TGME49_294800-t26_1-p1	210	K	1	0.00137441	84.198	STNMSWYK(1)GK	2	-0.17181	2
TGME49_294800-t26_1-p1	241	K	1	4.33846e-12	107.72	LPLQDVYK(1)IGGIGTVPVGR	3	-0.37042	1
TGME49_294800-t26_1-p1	425	K	1	0.000202659	94.717	QTVAVGVIK(1)SVEK	2	0.25951	1
TGME49_294800-t26_1-p1	316	K	1	3.42917e-06	111.79	GYVASDSK(1)NDPAK	2	-0.032841	1
TGME49_294800-t26_1-p1	212	K	1	1.3232e-11	126.77	GK(1)TLVEALDTMEAPK	2	-0.14017	1
TGME49_294800-t26_1-p1	416	K	1	1.4818e-05	103.46	DMK(1)QTVAVGVIK	2	1.217	3
TGME49_294800-t26_1-p1	378	K	1	0.000329442	103.26	TLEEAPK(1)CIK	2	-0.55641	4
TGME49_294930-t26_1-p1	184	K	1	0.00431104	139.02	NQFSPK(1)SEK	2	0.10234	1
TGME49_295370-t26_1-p1	105	K	1	4.47452e-05	65.184	ASAHESATGAPVSGDVSAEK(1)K	3	0.7364	1
TGME49_295690-t26_1-p1	298	K	1	3.85561e-05	61.276	QACTSALEK(1)DFQGHSNAGGMR	3	-0.093648	1
TGME49_297060-t26_1-p1	337	K	1	0.0014726	91.549	MEAVANQGK(1)AK	2	-0.32287	1
TGME49_297060-t26_1-p1	328	K	1	0.000322962	100.88	AK(1)MEAVANQGK	2	0.11765	1
TGME49_297470-t26_1-p1	211	K	1	1.96167e-11	81.763	K(1)AGAAPTTEPETLTEAAPAAVAGSEK	3	0.58101	1
TGME49_297810-t26_1-p1	252	K	1	7.20051e-07	128.57	SK(1)AAASVTGGEK	2	-0.043132	1
TGME49_297810-t26_1-p1	177	K	1	0.00224805	126.52	K(1)EEALLK	2	0.60825	1
TGME49_297810-t26_1-p1	250	K	1	1.57851e-07	132.97	DIITDYLVGGK(1)SK	2	-0.14176	1
TGME49_297810-t26_1-p1	262	K	1	0.000111765	134.98	AAASVTGGEK(1)K	2	0.2212	1
TGME49_297890-t26_1-p1	644	K	1	0.00845657	99.7	LPVEK(1)DGK	2	0.20177	1
TGME49_297890-t26_1-p1	321	K	1	0.00066741	83.358	TGDTSTK(1)PDPAYR	2	0.22506	1
TGME49_297960-t26_1-p1	1170	K	1	0.0299622	58.592	PAAVEDVSK(1)NK	2	-1.5455	1
TGME49_298020-t26_1-p1	475	K	1	0.000155076	103.44	K(1)NFLMQQEIEK	2	-0.57584	2
TGME49_298610-t26_1-p1	2010	K	1	9.10383e-13	121.03	K(1)TGWAVAATSPGSGDK	2	1.0231	1
TGME49_298610-t26_1-p1	1727	K	1	0.0212338	58.083	SATGK(1)VPAR	2	0.71021	1
TGME49_299070-t26_1-p1	328	K	1	3.35369e-11	133.48	GSSDTK(1)ISPGHSDK	2	-0.12244	2
TGME49_299070-t26_1-p1	336	K	1	1.1778e-06	70.699	ISPGHSDK(1)SGEPLDLPVFTSTK	3	0.10397	1
TGME49_299670-t26_1-p1	67	K	1	0.00386044	123.98	FCK(1)SLQAK	2	0.48101	1
TGME49_299810-t26_1-p1	879	K	1	0.0198083	101.33	MLK(1)QMEK	2	-0.42256	1
TGME49_300140-t26_1-p1	367	K	1	0.0216654	74.841	LDVASAK(1)DK	2	-0.55325	1
TGME49_300140-t26_1-p1	200	K	1	9.8987e-10	121.56	IFGEAK(1)AAPQAAAK	3	0.13534	3
TGME49_300140-t26_1-p1	190	K	1	7.02541e-07	127.17	FYETVVNQK(1)SFK	2	3.5871	1
TGME49_300140-t26_1-p1	259	K	1	2.12392e-19	109.83	VYSNTK(1)DLYGTAMK	2	0.43194	2
TGME49_300140-t26_1-p1	7	K	1	0.0007029	111.61	LLTPK(1)DDVR	2	0.80071	2
TGME49_300140-t26_1-p1	213	K	0.999997	0.0115504	97.472	KETPK(1)AAAK	2	-0.37789	1
TGME49_300200-t26_1-p1	6	K	1	0.00227974	74.841	MDGAGK(1)VGGK	2	-0.41952	1
TGME49_300200-t26_1-p1	18	K	1	0.000426636	101.65	VGGK(1)VGGMGK	2	-0.67022	2
TGME49_300200-t26_1-p1	24	K	1	0.000480583	102.51	VGGMGK(1)GGK	2	0.11897	3
TGME49_300200-t26_1-p1	151	K	1	0.00172311	138.06	GPSTQPMK(1)K	2	-0.13208	3
TGME49_300200-t26_1-p1	10	K	1	0.0293451	77.923	VGGK(1)VGGK	2	0.42597	1
TGME49_300200-t26_1-p1	143	K	1	1.87672e-11	160.38	SLMTK(1)GPSTQPMK	2	-0.6028	6
TGME49_300260-t26_1-p1	67	K	1	2.81943e-11	138.73	RAEK(1)GTVAALATEEK	3	0.040532	2
TGME49_300260-t26_1-p1	840	K	1	0.0267503	71.451	TLTLDAWK(1)K	2	-0.39853	1
TGME49_300260-t26_1-p1	387	K	1	0.00010147	110.84	DYLK(1)LLEEAK	2	-0.59892	1
TGME49_300260-t26_1-p1	379	K	1	0.0134815	74.841	VYGVSFPDK(1)K	2	0.47626	1
TGME49_300260-t26_1-p1	383	K	1	0.0143478	106.36	LLK(1)DYLK	2	1.0192	1
TGME49_300660-t26_1-p1	201	K	0.891078	0.0285817	41.448	YK(0.891)NSK(0.109)ILK	2	-1.7948	1
TGME49_301120-t26_1-p1	230	K	1	6.89454e-55	183.63	SGVMQNEGIEPVTVAAETK(1)GETK	3	-0.15253	1
TGME49_301120-t26_1-p1	293	K	1	0.0119982	72.2	VLNLDIK(1)PLAR	2	0.31711	1
TGME49_301120-t26_1-p1	249	K	1	0.00128649	65.043	LDK(1)VASLRPCFK	2	-2.1618	2
TGME49_301120-t26_1-p1	211	K	1	1.19001e-09	89.979	AAEAWK(1)SGVMQNEGIEPVTVAAETK	3	0.18096	1
TGME49_301440-t26_1-p1	59	K	1	0.0035142	67.136	VLGK(1)GSFGEVILCK	2	1.4631	1
TGME49_301440-t26_1-p1	350	K	1	7.63727e-05	153.97	YTFELPQWK(1)K	2	-0.21861	1
TGME49_301440-t26_1-p1	93	K	1	0.0122603	93.649	TDK(1)ESLLR	2	-0.25877	1
TGME49_301440-t26_1-p1	80	K	1	0.00653696	66.246	ITGQECAVK(1)VISK	2	-0.039389	1
TGME49_301440-t26_1-p1	341	K	1	0.000104025	133.42	GK(1)YTFELPQWK	2	0.27037	1
TGME49_304640-t26_1-p1	1137	K	1	0.0016354	74.789	AAELGK(1)LLDVDDEK	2	0.30753	1
TGME49_304760-t26_1-p1	519	K	1	2.61372e-06	96.673	EK(1)VLAPAAYPAVLPLR	2	0.43646	1
TGME49_304760-t26_1-p1	949	K	1	0.00331344	45.384	EGGLK(1)YEASPHAPLGPR	3	-0.88064	1
TGME49_304760-t26_1-p1	428	K	1	0.0133923	71.03	APPGPK(1)GASCR	2	-0.60366	1
TGME49_304870-t26_1-p1	132	K	1	0.0195125	101.6	IVK(1)EYEK	2	-1.0909	1
TGME49_304970-t26_1-p1	35	K	1	0.000360912	69.805	K(1)LSGSHELPDAGTVGK	3	-0.099243	1
TGME49_305340-t26_1-p1	1325	K	1	0.0133102	75.213	K(1)EDLTRPR	3	-0.28425	1
TGME49_305340-t26_1-p1	472	K	1	3.04449e-34	138.66	AFGLTK(1)TSAAGPGSAGPAGTGR	3	-0.29219	2
TGME49_305340-t26_1-p1	127	K	1	0.00434893	42.633	LTETACTSASDK(1)SSAGPR	2	0.19186	2
TGME49_305340-t26_1-p1	466	K	1	0.0195856	76.228	IEK(1)AFGLTK	2	-0.25429	1
TGME49_305340-t26_1-p1	1790	K	1	3.16784e-06	102.73	GSGAGASLPPVK(1)QR	2	0.35284	5
TGME49_305340-t26_1-p1	573	K	1	0.00965224	97.798	DEVVK(1)ALR	2	-0.64967	1
TGME49_305820-t26_1-p1	7	K	1	0.00238051	52.527	AATEQK(1)RPQETSISR	2	-0.91664	1
TGME49_305840-t26_1-p1	137	K	1	8.28364e-10	116.78	K(1)TGELQNACGVTAIK	2	-0.97818	1
TGME49_305850-t26_1-p1	165	K	1	0.00322604	83.045	ALAELQGSK(1)LK	2	2.6173	1
TGME49_305850-t26_1-p1	5	K	1	0.00123374	79.659	ADIK(1)NSFSEK	2	-4.2438	1
TGME49_306195-t26_1-p1	28	K	1	0.0251657	81.296	TSLVQK(1)VK	2	-0.29161	1
TGME49_306400-t26_1-p1	709	K	1	2.7625e-22	134.3	TAK(1)GSAASPER	2	-0.77263	1
TGME49_306400-t26_1-p1	464	K	1	1.27159e-07	124.07	SPTQVPK(1)GPEQTR	2	-0.3367	1
TGME49_306400-t26_1-p1	342	K	1	0.0280307	59.975	VPEGIEGK(1)SQR	2	-0.20904	1
TGME49_306400-t26_1-p1	432	K	1	0.00366983	81.017	ETETGLK(1)QGLK	2	0.14669	1
TGME49_306650-t26_1-p1	92	K	1	3.96297e-14	113.51	PQVSASQSFSSAAPAAAPK(1)SR	3	0.71783	2
TGME49_306650-t26_1-p1	250	K	1	0.000745225	97.452	LMK(1)EYPEYCAK	2	-0.26543	1
TGME49_306660-t26_1-p1	3929	K	1	0.000189103	95.264	VSSVEASAVGSK(1)K	2	-1.7738	1
TGME49_307810-t26_1-p1	333	K	1	1.01265e-11	145.43	GPGSK(1)QGQYDTVIR	2	0.32194	1
TGME49_307810-t26_1-p1	262	K	1	2.35262e-10	92.289	IAYVQK(1)GQDANAPESAAETAPPR	3	0.82228	1
TGME49_308580-t26_1-p1	902	K	1	0.0104011	67.704	K(1)FLLSEQLK	2	-4.1933	3
TGME49_308870-t26_1-p1	614	K	1	0.00322604	83.045	NK(1)TWTPGQGDR	2	-0.64215	1
TGME49_308890-t26_1-p1	3118	K	1	4.66907e-08	114.72	AAGTVVETGK(1)GGR	2	-0.4119	1
TGME49_308890-t26_1-p1	349	K	1	0.0244282	81.915	K(1)VESSAPK	2	-0.27614	1
TGME49_308890-t26_1-p1	1727	K	1	0.000418674	79.283	EHLK(1)QLPSLEAK	3	-1.1233	1
TGME49_308920-t26_1-p1	109	K	1	0.00149992	71.354	GASSFSSTPSGWK(1)SEK	2	-1.0514	1
TGME49_308920-t26_1-p1	68	K	1	1.95583e-09	178.65	MK(1)SSSYGR	2	0.58376	1
TGME49_309010-t26_1-p1	161	K	1	0.00196369	125.75	K(1)LEAIQPEK	2	-0.62284	2
TGME49_309120-t26_1-p1	384	K	1	5.44623e-05	96.113	LAQTEGTK(1)QR	2	0.77531	1
TGME49_309190-t26_1-p1	784	K	1	0.0034559	131.62	LSK(1)YESLNR	2	0.53801	1
TGME49_309210-t26_1-p1	391	K	1	0.00935835	77.662	ECPSGK(1)NYLR	2	-0.42358	1
TGME49_309210-t26_1-p1	375	K	1	1.26156e-05	98.676	VMVQPTLTDEEAK(1)AK	2	3.5108	2
TGME49_309210-t26_1-p1	285	K	1	0.00232503	71.98	K(1)LATDLGIMDPEEK	2	-0.41865	1
TGME49_309210-t26_1-p1	300	K	1	0.0063354	81.625	DK(1)AGIPVTCR	2	-0.5183	1
TGME49_309250-t26_1-p1	3155	K	1	0.0278841	60.08	TQK(1)TPASEAPR	2	-0.040528	1
TGME49_309730-t26_1-p1	660	K	1	9.64274e-07	95.073	ASGEPFVASGGCGGGK(1)CG	2	-0.55789	1
TGME49_309730-t26_1-p1	270	K	1	4.97583e-07	121.21	K(1)AGVTYINAYAK	2	1.4674	1
TGME49_309730-t26_1-p1	420	K	1	0.000220285	101.71	IQVTFQVGK(1)EK	2	-1.2523	1
TGME49_309752-t26_1-p1	315	K	1	2.59549e-22	200.07	QK(1)DIFSQR	2	0.33056	1
TGME49_309752-t26_1-p1	172	K	1	0.0116769	83.647	TLVTK(1)QTGK	2	0.72059	2
TGME49_309800-t26_1-p1	275	K	1	4.15458e-06	111.38	K(1)AEGALPTPQPAK	2	-0.10724	1
TGME49_310030-t26_1-p1	25	K	1	5.38094e-15	97.095	IPK(1)AGESTATDSGTMAK	2	0.22668	1
TGME49_310030-t26_1-p1	60	K	1	0.0296075	77.732	VCNFVDK(1)K	2	0.58026	1
TGME49_310030-t26_1-p1	72	K	1	0.00147579	89.08	IDSATMK(1)QK	2	0.18099	3
TGME49_310060-t26_1-p1	162	K	1	1.04673e-05	113.22	FK(1)SVSSEDANR	2	0.11637	1
TGME49_310330-t26_1-p1	496	K	1	0.00167016	83.869	LQK(1)EDVLQQR	2	-1.2614	1
TGME49_310380-t26_1-p1	16	K	1	0.00110582	76.073	K(1)EYLFRK(1)ATEEK	2	-2.8152	2
TGME49_310380-t26_1-p1	10	K	1	0.00110582	76.073	K(1)EYLFRK(1)ATEEK	2	-2.8152	2
TGME49_310640-t26_1-p1	7	K	1	0.00912632	74.611	GK(1)NIFLTPDGR	2	-0.28282	1
TGME49_310670-t26_1-p1	772	K	1	0.00194954	116.25	EHEVAK(1)IR	3	-0.1359	2
TGME49_310670-t26_1-p1	250	K	1	0.0280988	70.552	FYGSVK(1)EYR	2	-0.035338	1
TGME49_310700-t26_1-p1	25	K	1	1.9697e-05	102.52	PGK(1)PVQLTEAEIR	2	-0.23394	1
TGME49_310820-t26_1-p1	301	K	1	4.2432e-10	129.39	INTK(1)NLR	2	-2.3607	1
TGME49_310860-t26_1-p1	320	K	1	3.4652e-11	128.22	EK(1)GVGAGTSPLLYR	2	0.26667	1
TGME49_310900-t26_1-p1	2223	K	1	0.000229258	87.647	SK(1)AASDGPSAAGSR	2	-0.11996	1
TGME49_310900-t26_1-p1	1321	K	1	0.00272368	65.295	DPAGSK(1)LGASR	2	0.20194	1
TGME49_310900-t26_1-p1	1288	K	1	0.00634415	46.069	GDYESPGLVGAK(1)R	2	-1.1498	1
TGME49_310900-t26_1-p1	2035	K	1	0.00196481	90.913	SPAFK(1)DLASR	2	0.33687	1
TGME49_310950-t26_1-p1	288	K	1	0.00168896	92.838	APAK(1)GAGALR	2	1.2265	1
TGME49_311030-t26_1-p1	2995	K	1	0.000680287	78.903	LSLK(1)ALAAPEK	2	-1.671	1
TGME49_311030-t26_1-p1	1371	K	1	5.15825e-06	91.401	AK(1)AETGASGVSPSLLK	2	-0.22948	2
TGME49_311090-t26_1-p1	246	K	1	0.0128174	82.287	K(1)AFEALPVR	2	-0.48561	1
TGME49_311090-t26_1-p1	527	K	1	0.00707961	80.102	K(1)ASPVDMWVK	2	-0.64082	1
TGME49_311090-t26_1-p1	524	K	1	5.01554e-08	102.53	EENPSGMAVK(1)K	2	0.087648	1
TGME49_311160-t26_1-p1	153	K	1	5.24454e-10	102.97	EEAAK(1)INEELIR	2	-0.96946	1
TGME49_311230-t26_1-p1	3756	K	1	2.04608e-28	158.45	EAGHTTPAPAGSATQAVTK(1)K	3	0.18084	1
TGME49_311230-t26_1-p1	4378	K	1	4.77548e-05	96.464	ELELIPEK(1)NEDLPR	2	1.2986	1
TGME49_311230-t26_1-p1	3757	K	1	0.00160159	123.35	K(1)LPQQSQPR	2	0.33435	1
TGME49_311230-t26_1-p1	4048	K	1	0.000897866	78.814	ASLLK(1)SPEDPFTR	2	0.9173	1
TGME49_311230-t26_1-p1	4515	K	1	1.55294e-11	80.02	TGGSK(1)HPAIATASVPALPAPETLNDEK	3	-0.2173	1
TGME49_311230-t26_1-p1	4507	K	1	2.34298e-05	110.38	MEYGLVPSK(1)TPK	2	-0.48532	1
TGME49_311240-t26_1-p1	333	K	1	1.01422e-05	107.97	GEGMPQQK(1)NPFLK	2	-0.0092908	1
TGME49_311290-t26_1-p1	160	K	1	0.00175052	76.728	K(1)AFGDDAATAIVK	2	-3.2749	1
TGME49_311360-t26_1-p1	699	K	1	0.0268043	66.056	GTFGTVK(1)LVR	2	0.11288	1
TGME49_311400-t26_1-p1	1463	K	1	0.000103219	81.239	TTK(1)STYAANVNIHK	3	-0.38828	1
TGME49_311400-t26_1-p1	1126	K	1	0.00311634	73.435	LAPGAPGLK(1)QPAR	2	0.082197	1
TGME49_311400-t26_1-p1	1072	K	1	0.001817	45.237	GVQGELK(1)GHPGAAGASDVR	3	-0.61103	1
TGME49_311430-t26_1-p1	85	K	1	0.00416626	96.342	GK(1)ADSLVTR	2	0.33098	1
TGME49_311430-t26_1-p1	258	K	1	0.000103886	78.708	ANCVDSTAK(1)PEAVFAAEVDK	2	-0.66138	1
TGME49_311480-t26_1-p1	190	K	1	0.00157864	90.689	ATGYAK(1)FNFDK	2	-0.33903	1
TGME49_311480-t26_1-p1	217	K	1	0.0175757	67.519	SNK(1)STPDPFEK	2	1.5865	1
TGME49_311720-t26_1-p1	628	K	1	0.00347195	66.436	LK(1)DVEAVCNPIISK	3	0.38452	2
TGME49_311720-t26_1-p1	334	K	1	1.55334e-08	148.62	AK(1)FEELNSDLFQK	2	-0.92198	1
TGME49_311720-t26_1-p1	116	K	1	0.00958254	140.14	FNEK(1)EVQK	2	0.26539	1
TGME49_311810-t26_1-p1	619	K	1	0.00101028	77.324	K(1)SYGSDFPATAPGPK	2	-1.1497	1
TGME49_312200-t26_1-p1	73	K	1	0.00185187	91.701	TEGNEFFK(1)TR	2	-1.5116	1
TGME49_312530-t26_1-p1	298	K	1	0.0173405	72.2	VQASMAEK(1)NR	2	-0.55643	1
TGME49_312530-t26_1-p1	47	K	1	1.15057e-07	122.66	AGPSK(1)ATIGPPSR	2	0.10175	1
TGME49_312630-t26_1-p1	2456	K	0.97782	0.00901259	139.38	MATK(0.978)K(0.022)PEEK	2	0.16786	2
TGME49_312630-t26_1-p1	2461	K	0.999388	0.00711349	111.61	K(0.001)PEEK(0.999)ALK	2	0.66082	1
TGME49_312630-t26_1-p1	1972	K	1	3.66865e-06	94.487	NTEIFSK(1)LGGPALNVK	2	-0.32921	1
TGME49_312820-t26_1-p1	297	K	1	0.000279302	91.62	GGQTQSTK(1)SLLAR	2	-0.2963	1
TGME49_312990-t26_1-p1	529	K	1	0.0273369	79.474	VELNLK(1)AK	2	-1.4571	1
TGME49_312990-t26_1-p1	558	K	1	0.0045132	85.355	FSASNPYGK(1)R	2	0.32303	1
TGME49_313070-t26_1-p1	182	K	0.892231	4.979e-11	50.099	LADPPAGAGASAAAEAPASPSPASSSAEEK(0.108)PAK(0.892)GFLSLFSPK	4	-2.4696	1
TGME49_313070-t26_1-p1	255	K	1	7.17281e-05	103.43	DCAGSGVCAPK(1)K	2	-1.1236	1
TGME49_313070-t26_1-p1	143	K	0.99846	0.00188399	61.265	K(0.002)TEAIQGEK(0.998)TVEPAR	3	-0.41092	1
TGME49_313070-t26_1-p1	135	K	1	0.00162257	123.51	K(1)TEAIQGEK	2	0.11968	1
TGME49_313080-t26_1-p1	415	K	1	2.35733e-09	105.02	K(1)FTPAGAAAASAQSSFK	3	-0.32812	2
TGME49_313140-t26_1-p1	256	K	1	0.00954941	101.64	VK(1)EFNLK	2	4.3276	2
TGME49_313140-t26_1-p1	227	K	1	3.14298e-34	185.02	DQTEDK(1)VTLEAAEAIK	2	-0.44317	1
TGME49_313270-t26_1-p1	1327	K	1	2.50141e-17	139.34	SK(1)AFPASAGAAQGGVGR	2	0.18765	1
TGME49_313270-t26_1-p1	1421	K	1	0.023547	45.115	K(1)PVGGAAGAGEK	2	2.0104	1
TGME49_313270-t26_1-p1	1551	K	1	0.00108299	89.43	GPGGK(1)VFDVDER	2	-0.2873	1
TGME49_313290-t26_1-p1	334	K	1	0.00460093	61.495	GK(1)MDGEVVEISPSGK	2	2.6573	1
TGME49_313290-t26_1-p1	417	K	1	2.9303e-05	70.994	IEGGVLHGK(1)AGAAPEFHASPQ	3	0.48395	1
TGME49_313390-t26_1-p1	233	K	1	0.000941358	98.055	AK(1)QALPAQFK	2	1.0953	1
TGME49_313390-t26_1-p1	257	K	1	0.00524253	83.862	ALLASLSK(1)DK	2	0.12569	1
TGME49_313410-t26_1-p1	8	K	1	0.0243777	67.385	K(1)LVAIQASAK	2	0.097507	1
TGME49_313770-t26_1-p1	575	K	1	0.00247833	86.463	LAVSTTPEAK(1)K	2	0.49655	1
TGME49_314070-t26_1-p1	69	K	1	0.000460008	87.447	K(1)SSAVSILFDAGK	2	-0.22166	1
TGME49_314470-t26_1-p1	59	K	1	0.00374125	80.69	ASSQK(1)FVQDER	2	-0.63301	1
TGME49_314480-t26_1-p1	113	K	0.841362	0.0286217	42.958	K(0.841)QK(0.159)ASVQTKNLGSVEK	2	-2.4267	1
TGME49_314680-t26_1-p1	17	K	1	0.00247598	52.862	DK(1)GDPCGSLSLNHTR	3	-0.33686	1
TGME49_314740-t26_1-p1	749	K	1	1.13676e-07	117.7	GTQTVTK(1)SK	2	0.88971	1
TGME49_314790-t26_1-p1	7	K	1	4.93376e-07	112.02	PGVMGK(1)AGPAADLR	2	0.59917	2
TGME49_314955-t26_1-p1	1270	K	1	5.69795e-05	110.08	ECNLIDK(1)ETCR	2	0.31119	1
TGME49_314970-t26_1-p1	853	K	1	7.93445e-05	108.56	SPPK(1)ASEDLQR	2	0.89862	1
TGME49_314970-t26_1-p1	13	K	1	1.1365e-05	100.22	ALLADDASPHTK(1)K	2	0.67958	1
TGME49_315127-t26_1-p1	460	K	1	0.0140864	46.462	SNAEREK(1)RVK	3	0.76131	1
TGME49_315140-t26_1-p1	673	K	1	0.00761153	88.495	LAAPTK(1)SVR	2	0.26904	1
TGME49_315140-t26_1-p1	1289	K	1	0.000254722	122.69	K(1)VQQLLQVER	2	-0.84003	1
TGME49_315150-t26_1-p1	98	K	1	1.52959e-05	105.03	LPK(1)NVPSPVLAAK	2	-1.3606	1
TGME49_315150-t26_1-p1	108	K	1	0.0149527	69.721	NVPSPVLAAK(1)K	2	-1.6772	1
TGME49_315190-t26_1-p1	2963	K	1	0.0110414	60.255	LVSLDGK(1)NAPVR	2	-0.10379	1
TGME49_315210-t26_1-p1	956	K	0.876982	0.00838609	49.28	K(0.17)EQK(0.953)EK(0.877)QAMLAK	2	-1.8905	1
TGME49_315210-t26_1-p1	954	K	0.953406	0.00838609	49.28	K(0.17)EQK(0.953)EK(0.877)QAMLAK	2	-1.8905	1
TGME49_315270-t26_1-p1	147	K	1	1.05391e-13	122.44	STAK(1)ANTPPAGGSGDLGR	2	0.099276	1
TGME49_315270-t26_1-p1	50	K	1	0.0130011	92.47	K(1)LGPGGGR	2	0.23019	1
TGME49_315270-t26_1-p1	277	K	1	2.52781e-06	104.95	PLESQSALESK(1)PGR	2	0.5625	1
TGME49_315270-t26_1-p1	469	K	1	0.0179646	55.335	K(1)DAALGGSFVNGK	2	0.7782	1
TGME49_315570-t26_1-p1	6	K	1	0.000276685	113.71	GPSK(1)MAAR	2	-1.1916	2
TGME49_315570-t26_1-p1	45	K	1	8.60673e-05	91.62	AASAK(1)PAAAAAPAK	2	0.79363	1
TGME49_315570-t26_1-p1	54	K	1	0.00024886	105.94	PAAAAAPAK(1)K	2	0.5261	1
TGME49_315610-t26_1-p1	138	K	1	4.60123e-06	110.14	K(1)AVPSNK	2	0.057603	1
TGME49_315610-t26_1-p1	73	K	1	0.01172	72.434	GAGK(1)NPMAAGK	2	-2.7381	2
TGME49_315610-t26_1-p1	129	K	1	0.0198312	76.064	SAPAPAPK(1)K	2	0.38725	1
TGME49_315610-t26_1-p1	110	K	0.934116	3.24976e-44	140.04	DVHVGSAETSNDVAVASTGSGTK(0.066)PSK(0.934)K	4	-0.40194	2
TGME49_315610-t26_1-p1	107	K	1	4.55571e-07	50.986	DVHVGSAETSNDVAVASTGSGTK(1)PSK	3	0.29845	1
TGME49_315620-t26_1-p1	170	K	1	0.000225601	121.6	K(1)TGPATYFQR	2	1.0079	1
TGME49_315760-t26_1-p1	3035	K	1	0.0149527	69.721	AATGK(1)AAACVR	2	0.46523	1
TGME49_315958-t26_1-p1	881	K	1	0.0287927	78.324	YVK(1)QIAGR	2	1.6728	1
TGME49_315958-t26_1-p1	466	K	1	0.0119982	72.2	K(1)QLQGLGGCYK	2	-0.67691	1
TGME49_316400-t26_1-p1	163	K	1	0.0273369	79.474	LSVDYGK(1)K	2	0.23305	1
TGME49_316400-t26_1-p1	336	K	1	0.00176875	83.087	DVNAAVATIK(1)TK	2	0.31441	1
TGME49_316490-t26_1-p1	461	K	1	1.59174e-07	133.48	K(1)LEQAAAPLGEDK	2	0.12457	1
TGME49_316490-t26_1-p1	107	K	1	1.27477e-18	137.95	VSSAVTK(1)ER	2	-0.35053	1
TGME49_316540-t26_1-p1	108	K	1	0.000160342	103.08	SSECADSK(1)MLR	2	-0.68472	1
TGME49_317720-t26_1-p1	433	K	0.999996	0.0025567	56.514	KPSPGDEMTGGHSK(1)R	3	0.61748	1
TGME49_317720-t26_1-p1	125	K	1	0.000218177	94.09	APVK(1)QSTAAFNEK	2	-0.65799	1
TGME49_318140-t26_1-p1	436	K	0.996171	0.000855623	59.68	ETPLEDDDGIK(0.004)PAAVK(0.996)K	3	0.9985	1
TGME49_318160-t26_1-p1	48	K	1	4.51583e-05	112.71	TTAPK(1)SYLVR	2	1.8657	1
TGME49_318170-t26_1-p1	127	K	1	6.83667e-10	122.78	EEAFK(1)ASGGGQTGR	2	-0.4962	1
TGME49_318170-t26_1-p1	225	K	1	3.20362e-35	140.95	AASVVGVPGQQDGGSTPQHAK(1)AK	3	0.47398	1
TGME49_318170-t26_1-p1	227	K	1	1.79168e-05	90.707	AK(1)NAIFDAHVSPTR	3	-0.29765	1
TGME49_318230-t26_1-p1	103	K	1	0.00131305	44.238	VTFVEDCVGPK(1)AEEAVQAAK	3	-1.3839	1
TGME49_318230-t26_1-p1	206	K	1	0.000137733	87.429	ALECPEK(1)PFLAILGGAK	2	-0.24832	1
TGME49_318230-t26_1-p1	141	K	1	0.00419094	86.014	IK(1)ASPEAIAK	2	-0.13537	1
TGME49_318230-t26_1-p1	139	K	1	1.88091e-11	174.41	GVDEQGNK(1)IK	2	0.030913	1
TGME49_318310-t26_1-p1	269	K	1	0.00142323	94.692	TDK(1)PTLICVR	2	1.4912	1
TGME49_318310-t26_1-p1	21	K	1	0.00236622	51.495	GSNAHLGEANNQPEK(1)K	3	-0.15714	1
TGME49_318310-t26_1-p1	285	K	1	3.43236e-11	129.77	TTIGFLSSK(1)AGTAK	2	0.28184	1
TGME49_318310-t26_1-p1	601	K	1	0.000116245	117.52	K(1)LLTNNWDVR	2	0.25237	1
TGME49_318400-t26_1-p1	643	K	1	0.00428938	85.813	K(1)VEAATTALK	2	-0.17527	2
TGME49_318400-t26_1-p1	483	K	1	0.00549003	92.051	DAVK(1)EMSNR	2	-1.6421	1
TGME49_318440-t26_1-p1	387	K	1	0.00156695	84.954	ISGDAVTSK(1)ETK	2	0.029168	1
TGME49_318500-t26_1-p1	210	K	1	0.00976315	62.546	QVLK(1)EQAR	2	-2.4708	1
TGME49_318600-t26_1-p1	460	K	1	3.67891e-30	198.48	LETNAETLHAK(1)AR	2	-0.038926	4
TGME49_318620-t26_1-p1	1238	K	1	8.31514e-07	111.22	K(1)VSTEDVAIVSPGKE	2	-0.48679	1
TGME49_318700-t26_1-p1	246	K	1	3.07018e-11	137.8	NQQK(1)LNLVDDLTLR	2	0.30643	1
TGME49_319850-t26_1-p1	178	K	1	1.28643e-11	131.35	SPGGGGAAGGGK(1)GAR	2	-0.56232	1
TGME49_319920-t26_1-p1	131	K	1	0.000698414	87.149	LHQK(1)EGMMVR	2	0.1851	2
TGME49_319920-t26_1-p1	200	K	1	0.010945	95.741	EK(1)GVDLAR	2	-0.20992	1
TGME49_319920-t26_1-p1	443	K	1	0.000566961	98.898	AMVK(1)SMNETVK	2	-0.83869	1
TGME49_319920-t26_1-p1	218	K	1	0.00131032	92.866	NGLITK(1)EDVLK	2	-1.6832	1
TGME49_319920-t26_1-p1	478	K	1	3.61632e-07	161.51	ETLVAHTAK(1)K	2	0.28442	2
TGME49_320015-t26_1-p1	189	K	1	0.000579127	74.732	DSVLCASSPTSAEMK(1)PIR	2	1.8784	1
TGME49_320015-t26_1-p1	150	K	1	1.27473e-11	132.81	TACNAGPVSK(1)ISDAR	2	0.20695	1
TGME49_320020-t26_1-p1	56	K	1	5.61161e-13	120.7	PATAVDGVVPNK(1)QGVAK	2	-0.35713	1
TGME49_320050-t26_1-p1	278	K	1	0.00900436	133.12	TAK(1)GQYVR	2	0.31912	1
TGME49_320100-t26_1-p1	491	K	1	1.24396e-20	113.47	K(1)SMEPASGVSSLQSR	2	0.62579	1
TGME49_320210-t26_1-p1	33	K	1	4.7447e-11	94.594	K(1)HLETSGVCPVTAQSLSEADLADVK	3	0.066966	1
TGME49_320210-t26_1-p1	290	K	1	2.03644e-05	99.927	ASGDSPYK(1)TAATIR	2	0.93991	1
TGME49_320450-t26_1-p1	308	K	1	0.00242876	71.558	HLK(1)NILSAAESADV	2	1.2846	1
TGME49_320450-t26_1-p1	290	K	1	7.30155e-07	129.37	TK(1)GVSLSLDDER	2	1.1673	1
TGME49_320570-t26_1-p1	354	K	1	0.00332065	142.83	PGTK(1)AYDAR	2	-1.0135	1
TGME49_320570-t26_1-p1	523	K	1	0.017684	58.981	LLEVVDK(1)K	2	0.72448	1
TGME49_320592-t26_1-p1	372	K	1	0.000165834	79.492	NLVLPVAGACK(1)HK	3	-0.16512	1
TGME49_320600-t26_1-p1	144	K	1	0.00415479	72.243	VQVGHDGK(1)R	2	0.62489	2
TGME49_320640-t26_1-p1	527	K	1	6.41268e-05	115.57	K(1)ATTTVILGK	2	-0.63696	1
TGME49_320640-t26_1-p1	536	K	1	5.76323e-07	123.01	ATTTVILGK(1)NAK	2	0.37515	1
TGME49_320640-t26_1-p1	164	K	1	0.0066257	102.77	GAPGLVK(1)R	2	0.78838	1
TGME49_320750-t26_1-p1	396	K	1	0.00530615	74.987	K(1)TGTSGLDGTSR	2	0.098043	1
TGME49_321370-t26_1-p1	1132	K	1	0.011215	61.11	GVCTPEK(1)ALALCR	2	-0.39824	1
TGME49_321500-t26_1-p1	219	K	1	0.0083646	132.08	FAESK(1)AAR	2	0.89495	2
TGME49_321520-t26_1-p1	93	K	1	0.0143478	106.36	TLSGK(1)TK	2	-0.46827	1
TGME49_321560-t26_1-p1	534	K	1	2.55301e-05	110.08	AK(1)NMQTAFVPYR	2	-0.96627	1
TGME49_321620-t26_1-p1	849	K	1	1.12161e-07	122.33	VK(1)FQAANNPLFSD	2	-0.30094	1
TGME49_321620-t26_1-p1	847	K	1	0.0256679	95.909	HVFEK(1)VK	2	0.29668	1
TGME49_321620-t26_1-p1	834	K	1	0.000209441	77.899	ALSSSGVFDSK(1)GASASAAK	2	0.7828	1
TGME49_321620-t26_1-p1	842	K	1	8.19802e-05	88.101	GASASAAK(1)HVFEK	3	0.60587	1
TGME49_321650-t26_1-p1	302	K	1	0.0103245	62.088	LVCPDK(1)PPTLPPR	2	0.45342	1
TGME49_321680-t26_1-p1	6	K	1	0.000564143	100.69	K(1)YYTVGVSNK	2	0.56846	2
TGME49_321680-t26_1-p1	65	K	1	1.89024e-05	100.11	QLSGTNAGSAAGK(1)K	2	0.85522	1
TGME49_321900-t26_1-p1	220	K	1	0.0261196	61.344	ALQASCLK(1)GWK	2	-0.0035954	1
TGME49_325900-t26_1-p1	6	K	1	0.00685718	42.947	SGLEK(1)SGFGIAHDFK	2	-0.14993	1
TGME49_325900-t26_1-p1	138	K	1	0.000377054	66.826	AADQLPYGK(1)LEDHEGR	3	0.56559	1
