# Supplementary material for: Protein Lactylation and Metabolic Regulation of the Zoonotic Parasite Toxoplasma gondii
Source: Genomics Proteomics Bioinformatics. 2022 Oct 7;21(6):1163–81. doi: 10.1016/j.gpb.2022.09.010 (PMC11082259; doi:10.1016/j.gpb.2022.09.010)
Supplement: Supplementary Table S2 — GO annotation information of lactylated proteins [file mmc25.xlsx]

## Sheet: ident Classification
Table S2 GO annotation information of lactylated proteins
Note: GO, Gene Ontology.
GO terms level 1	GO terms level 2	No. of proteins
Biological Process	cellular metabolic process	138
	organic substance metabolic process	137
	primary metabolic process	133
	nitrogen compound metabolic process	131
	regulation of biological process	87
	biosynthetic process	67
	cellular component organization	66
	cellular response to stimulus	48
	cellular component biogenesis	45
	response to stress	43
	regulation of molecular function	36
	catabolic process	35
	regulation of biological quality	34
	establishment of localization	34
	response to chemical	31
	macromolecule localization	28
	cellular localization	28
	other	76
Cellular Component	intracellular	192
	intracellular organelle	142
	membrane-bounded organelle	128
	organelle lumen	77
	non-membrane-bounded organelle	67
	ribonucleoprotein complex	37
	endomembrane system	33
	catalytic complex	32
	organelle membrane	23
	cell periphery	22
	envelope	20
	other	61
Molecular Function	protein binding	83
	organic cyclic compound binding	73
	heterocyclic compound binding	73
	hydrolase activity	52
	ion binding	41
	small molecule binding	31
	transferase activity	23
	carbohydrate derivative binding	22
	drug binding	20
	macromolecular complex binding	18
	ligase activity	17
	oxidoreductase activity	11
	other	58

## Sheet: ident list
Table S2 GO annotation information of lactylated proteins
Note: Exp, experiment.
Category	Protein accession	Position	Amino acid	Protein description	Exp.1 localization probability	Exp.1 PEP	Exp.1 score	Exp.1 modified sequence	Exp.1 charge	Exp.1 mass error (ppm)	Exp.1 MS/MS count	Exp.2 localization probability	Exp.2 PEP	Exp.2 score	Exp.2 modified sequence	Exp.2 charge	Exp.2 mass error (ppm)	Exp.2 MS/MS count	Exp.3 localization probability	Exp.3 PEP	Exp.3 score	Exp.3 modified sequence	Exp.3 charge	Exp.3 mass error (ppm)	Exp.3 MS/MS count
cellular metabolic process	TGME49_233905-t26_1-p1	348	K	"histone kinase SNF1, putative GN=TGME49_233905"															1	0.00667885	67.113	K(1)LGYDVDEK	2	-1.5141	1
	TGME49_224850-t26_1-p1	167	K	"polyadenylate binding protein, putative GN=TGME49_224850"															1	0.0187714	71.221	K(1)SGNGNIFVK	2	3.3174	1
	TGME49_308920-t26_1-p1	68	K	splicing factor U2AF protein GN=TGME49_308920								1	1.62702e-08	147.19	MK(1)SSSYGR	2	0.67068	1	1	1.95583e-09	178.65	MK(1)SSSYGR	2	0.58376	1
	TGME49_215590-t26_1-p1	194	K	flavoprotein subunit of succinate dehydrogenase GN=TGME49_215590	1	2.56634e-12	160.88	FGK(1)GGQAYR	2	0.36556	2	1	1.49562e-11	164.53	FGK(1)GGQAYR	2	0.32526	2	1	0.00121201	108.74	FGK(1)GGQAYR	2	1.504	2
	TGME49_268850-t26_1-p1	162	K	enolase 2 GN=TGME49_268850	1	0.00140971	88.596	AGAAAK(1)GMPLYK	2	0.81595	1	1	0.000195535	89.171	AGAAAK(1)GMPLYK	2	-0.12282	1	1	0.000807581	92.611	AGAAAK(1)GMPLYK	2	-0.17685	1
	TGME49_311720-t26_1-p1	163	K	chaperonin protein BiP GN=TGME49_311720	1	0.000265163	103.91	MK(1)ETAEQFLGK	2	1.9986	1
	TGME49_318230-t26_1-p1	139	K	phosphoglycerate kinase PGKI GN=TGME49_318230	1	0.00406901	90.15	GVDEQGNK(1)IK	2	0.12402	1	1	2.44775e-11	162.64	GVDEQGNK(1)IK	2	0.12924	1	1	1.88091e-11	174.41	GVDEQGNK(1)IK	2	0.030913	1
	TGME49_239490-t26_1-p1	518	K	dehydrogenase E1 component family protein GN=TGME49_239490	1	0.0116768	95.909	MMK(1)VVEK	2	0.71462	5	1	0.0236429	84.498	MMK(1)VVEK	2	-0.58902	5	1	0.0076719	93.374	MMK(1)VVEK	2	0.71904	4
	TGME49_318600-t26_1-p1	460	K	DNA /pantothenate metabolism flavoprotein GN=TGME49_318600	1	1.14416e-44	191.95	LETNAETLHAK(1)AR	2	-0.20197	4	1	2.01762e-76	237.26	LETNAETLHAK(1)AR	2	-0.31815	4	1	3.67891e-30	198.48	LETNAETLHAK(1)AR	2	-0.038926	4
	TGME49_294800-t26_1-p1	241	K	"elongation factor 1-alpha (EF-1-ALPHA), putative GN=TGME49_294800"	1	4.29544e-11	91.589	LPLQDVYK(1)IGGIGTVPVGR	3	-1.0183	1	1	2.95126e-05	72.21	LPLQDVYK(1)IGGIGTVPVGR	3	-0.55282	1	1	4.33846e-12	107.72	LPLQDVYK(1)IGGIGTVPVGR	3	-0.37042	1
	TGME49_289330-t26_1-p1	1404	K	ubiquitin carboxyl-terminal hydrolase family 2 protein GN=TGME49_289330	1	0.00038705	98.156	NPTSLTLSSK(1)K	2	-0.9748	1	1	0.000206523	98.407	NPTSLTLSSK(1)K	2	-0.2811	1	1	3.91013e-11	110.08	NPTSLTLSSK(1)K	2	-1.3142	1
	TGME49_300140-t26_1-p1	367	K	"elongation factor 1-gamma, putative GN=TGME49_300140"	1	0.0197604	74.841	LDVASAK(1)DK	2	-0.20433	1	1	0.0310233	64.82	LDVASAK(1)DK	2	-0.057815	1	1	0.0216654	74.841	LDVASAK(1)DK	2	-0.55325	1
	TGME49_261570-t26_1-p1	42	K	ribosomal protein RPL7A GN=TGME49_261570	1	0.00604781	99.013	SPIFAK(1)TPR	2	-0.51149	1	1	0.00224176	102.06	SPIFAK(1)TPR	2	-0.67421	1	1	0.0102451	85.355	SPIFAK(1)TPR	2	-0.51844	1
	TGME49_217460-t26_1-p1	64	K	glutaminyl-tRNA synthetase (GlnRS) GN=TGME49_217460								1	0.0315886	89.55	IAVETK(1)K	2	0.20305	1
	TGME49_288860-t26_1-p1	221	K	RuvB family 2 protein GN=TGME49_288860	1	0.003215	78.324	AK(1)DYDAVGPATR	2	2.3446	1	1	0.00234854	79.639	AK(1)DYDAVGPATR	2	1.8292	1	1	0.0139909	65.043	AK(1)DYDAVGPATR	2	0.87628	1
	TGME49_268890-t26_1-p1	423	K	citrate synthase I GN=TGME49_268890	1	0.000416461	96.82	K(1)IAEDTLASGR	2	0.64307	2	1	9.36038e-05	113.61	K(1)IAEDTLASGR	2	0.21459	2	1	0.00158791	90.614	K(1)IAEDTLASGR	2	0.62405	2
	TGME49_300260-t26_1-p1	743	K	threonyl-tRNA synthetase family protein GN=TGME49_300260	1	7.55718e-11	87.676	QCIVLPISDK(1)VNDYAASVR	3	0.6869	1
	TGME49_269180-t26_1-p1	2079	K	MIF4G domain-containing protein GN=TGME49_269180															1	0.0288838	70.028	ASESSWVK(1)K	2	1.5986	1
	TGME49_230450-t26_1-p1	549	K	bifunctional GMP synthase/glutamine amidotransferase protein GN=TGME49_230450	1	0.00293851	94.692	IINEVK(1)GINR	2	0.34013	1	1	0.000553197	115.78	IINEVK(1)GINR	2	0.15564	1	1	0.000387845	127.76	IINEVK(1)GINR	2	-0.0072985	1
	TGME49_321620-t26_1-p1	834	K	dynamin-related protein DRPB GN=TGME49_321620	1	3.6345e-08	85.087	ALSSSGVFDSK(1)GASASAAK	2	1.6043	1	1	2.20385e-06	79.88	ALSSSGVFDSK(1)GASASAAK	2	-0.4952	1	1	0.000209441	77.899	ALSSSGVFDSK(1)GASASAAK	2	0.7828	1
	TGME49_249180-t26_1-p1	405	K	bifunctional dihydrofolate reductase-thymidylate synthase GN=TGME49_249180	1	0.0136355	97.635	IWDK(1)NVTR	2	0.41516	1	1	0.0203666	80.438	IWDK(1)NVTR	2	0.20724	1	1	0.00880965	99.139	IWDK(1)NVTR	2	0.29494	1
	TGME49_260170-t26_1-p1	601	K	"elongation factor EF-G, putative GN=TGME49_260170"	1	0.0198218	111.28	FAK(1)ALNR	2	0.75803	1	1	0.00612758	114.59	FAK(1)ALNR	2	1.0888	1	1	0.0167873	104.11	FAK(1)ALNR	2	1.409	1
	TGME49_300140-t26_1-p1	200	K	"elongation factor 1-gamma, putative GN=TGME49_300140"	1	1.93936e-06	104.49	IFGEAK(1)AAPQAAAK	2	1.5418	4	1	8.25461e-06	121.66	IFGEAK(1)AAPQAAAK	2	0.9635	4	1	9.8987e-10	121.56	IFGEAK(1)AAPQAAAK	3	0.13534	3
	TGME49_217460-t26_1-p1	852	K	glutaminyl-tRNA synthetase (GlnRS) GN=TGME49_217460	1	0.0127526	74.841	MK(1)EQQQTVQA	2	-0.94527	1	1	0.000259187	104.22	MK(1)EQQQTVQA	2	-0.76269	1	1	6.2641e-05	112.13	MK(1)EQQQTVQA	2	-0.46127	1
	TGME49_288360-t26_1-p1	638	K	tryptophanyl-tRNA synthetase (TrpRS2) GN=TGME49_288360	1	2.97539e-06	130.1	YQK(1)GEMLTGEVK	2	0.67804	2	1	0.0014571	83.204	YQK(1)GEMLTGEVK	2	0.013627	2	1	2.80126e-07	116.24	YQK(1)GEMLTGEVK	2	-0.73263	2
	TGME49_250770-t26_1-p1	174	K	"eukaryotic initiation factor-4A, putative GN=TGME49_250770"	1	0.023376	80.219	VHDMMEK(1)R	2	-0.68619	1	1	0.0048841	83.206	VHDMMEK(1)R	3	-0.59124	1	1	0.00861915	99.442	VHDMMEK(1)R	3	-1.1516	2
	TGME49_289690-t26_1-p1	366	K	glyceraldehyde-3-phosphate dehydrogenase GAPDH1 GN=TGME49_289690	1	1.81423e-14	107.63	SAGVNIIPASTGAAK(1)AVGK	2	1.3792	2	1	4.93843e-10	92.474	SAGVNIIPASTGAAK(1)AVGK	2	0.2864	1	1	3.08262e-12	112.91	SAGVNIIPASTGAAK(1)AVGK	2	0.30301	1
	TGME49_215590-t26_1-p1	351	K	flavoprotein subunit of succinate dehydrogenase GN=TGME49_215590	1	0.00728816	74.611	YAPTAK(1)DLASR	2	-0.34836	1	1	0.000170662	98.156	YAPTAK(1)DLASR	2	0.042193	1	1	5.51202e-05	123.67	YAPTAK(1)DLASR	2	0.45902	1
	TGME49_311720-t26_1-p1	446	K	chaperonin protein BiP GN=TGME49_311720								1	0.000583747	80.245	IINK(1)NTVIPTK	2	2.6196	1
	TGME49_226730-t26_1-p1	785	K	aconitate hydratase ACN/IRP GN=TGME49_226730	1	1.41644e-23	138.66	VYEHITEGTPAWNALK(1)TAK	3	0.10032	1	1	1.63104e-12	128.59	VYEHITEGTPAWNALK(1)TAK	3	0.77435	1	1	1.97019e-23	126.07	VYEHITEGTPAWNALK(1)TAK	3	-0.21972	1
	TGME49_289690-t26_1-p1	214	K	glyceraldehyde-3-phosphate dehydrogenase GAPDH1 GN=TGME49_289690															1	0.0181399	77.192	DGK(1)LIVGGK	2	1.5289	1
	TGME49_321900-t26_1-p1	220	K	"fructose-1,6-bisphosphate aldolase GN=TGME49_321900"	1	0.00461699	82.494	ALQASCLK(1)GWK	2	-0.33767	1	1	0.00121719	87.184	ALQASCLK(1)GWK	2	0.3418	1	1	0.0261196	61.344	ALQASCLK(1)GWK	2	-0.0035954	1
	TGME49_251690-t26_1-p1	73	K	"seryl-tRNA synthetase, cytoplasmic, putative GN=TGME49_251690"	1	0.00404196	73.881	DAK(1)DPCQDLLAK	2	0.17435	1	1	0.00217853	80.318	DAK(1)DPCQDLLAK	2	0.75258	1	1	0.00206805	80.318	DAK(1)DPCQDLLAK	2	0.15052	1
	TGME49_268850-t26_1-p1	103	K	enolase 2 GN=TGME49_268850	1	0.00219423	99.568	AVENIHK(1)IIK	2	-1.6869	1	1	0.000276488	103.18	AVENIHK(1)IIK	2	-1.17	1	1	0.0187714	71.221	AVENIHK(1)IIK	2	-1.9612	1
	TGME49_224850-t26_1-p1	373	K	"polyadenylate binding protein, putative GN=TGME49_224850"	1	0.000385181	128.03	AK(1)FEQMNQDR	2	-0.43762	2	1	0.000147892	138.22	AK(1)FEQMNQDR	2	-0.3061	2	1	0.000172666	108.47	AK(1)FEQMNQDR	2	-0.049179	2
	TGME49_264610-t26_1-p1	279	K	RNA recognition motif-containing protein GN=TGME49_264610	1	0.0247118	70.363	K(1)LGVHCEAK	2	-1.7073	1								1	0.0157615	70.056	K(1)LGVHCEAK	2	-0.60297	1
	TGME49_240640-t26_1-p1	43	K	casein kinase I GN=TGME49_240640															1	0.00848568	93.195	LESIK(1)SK	2	-0.49831	1
	TGME49_283850-t26_1-p1	156	K	peptidyl-prolyl cis-trans isomerase GN=TGME49_283850	1	0.00467563	87.713	DK(1)WEMNVGEK	2	-0.10522	1	1	0.000983633	120.32	DK(1)WEMNVGEK	2	-0.046766	1	1	0.000110979	110.52	DK(1)WEMNVGEK	2	0.25832	1
	TGME49_236970-t26_1-p1	1560	K	SWI2/SNF2-containing PHD finger protein GN=TGME49_236970															1	0.0288838	70.028	GK(1)LENELQR	2	-0.95035	1
	TGME49_205470-t26_1-p1	137	K	"translation elongation factor 2 family protein, putative GN=TGME49_205470"	1	0.00186304	103.55	EIMGNPK(1)NIR	2	1.3674	1	1	0.00566852	83.647	EIMGNPK(1)NIR	2	0.72609	1	1	0.000390808	101.9	EIMGNPK(1)NIR	2	0.45774	1
	TGME49_313010-t26_1-p1	87	K	DEAD (Asp-Glu-Ala-Asp) box polypeptide DDX6 GN=TGME49_313010	1	0.0201222	74.464	VVLPPK(1)DNR	2	0.24633	1	1	0.0133038	79.986	VVLPPK(1)DNR	2	-0.3879	2
	TGME49_262380-t26_1-p1	547	K	"elongation factor Tu, putative GN=TGME49_262380"	1	8.02072e-07	106.76	TVASGIVTK(1)PMPEK	2	0.33118	1	1	1.60697e-09	154.65	TVASGIVTK(1)PMPEK	2	-0.11701	1	1	9.85032e-13	152	TVASGIVTK(1)PMPEK	2	-0.15343	1
	TGME49_250770-t26_1-p1	243	K	"eukaryotic initiation factor-4A, putative GN=TGME49_250770"	1	2.26627e-05	95.264	ILVK(1)NDELTLEGIR	2	0.91467	1	1	3.71212e-05	112.42	ILVK(1)NDELTLEGIR	2	1.5874	1
	TGME49_283850-t26_1-p1	315	K	peptidyl-prolyl cis-trans isomerase GN=TGME49_283850								1	0.00874307	101.65	K(1)VDLYTEK	2	-0.014342	1	1	0.00529629	105.52	K(1)VDLYTEK	2	0.054422	1
	TGME49_294800-t26_1-p1	362	K	"elongation factor 1-alpha (EF-1-ALPHA), putative GN=TGME49_294800"	1	0.0313901	89.296	FAEIK(1)TK	2	-0.23246	1	1	0.0164018	97.798	FAEIK(1)TK	2	-0.13391	1
	TGME49_215280-t26_1-p1	205	K	succinate dehydrogenase [ubiquinone] iron-sulfur protein GN=TGME49_215280	1	2.95353e-08	108.63	K(1)DPNVENLQSIEDR	2	-0.20668	1	1	4.68452e-07	145.69	K(1)DPNVENLQSIEDR	2	-0.17434	1	1	3.41231e-11	130.72	K(1)DPNVENLQSIEDR	2	-0.92714	2
	TGME49_216450-t26_1-p1	236	K	"peptidase, T1 family protein GN=TGME49_216450"	1	0.00013949	80.387	DSCGVFK(1)MLPSEEVR	2	0.49405	1	1	0.00174275	67.415	DSCGVFK(1)MLPSEEVR	2	-0.15479	1	1	8.30177e-07	106.14	DSCGVFK(1)MLPSEEVR	2	-0.59664	1
	TGME49_235170-t26_1-p1	439	K	"ATPase, AAA family protein GN=TGME49_235170"	1	0.00699966	75.088	K(1)VEESVVPLTK	2	-2.3584	1	1	0.0147943	71.176	K(1)VEESVVPLTK	2	-3.1784	2	1	2.11939e-05	112.5	K(1)VEESVVPLTK	2	-2.0316	2
	TGME49_263870-t26_1-p1	839	K	glutamate-tRNA ligase GN=TGME49_263870	1	0.00471184	87.568	VDAAK(1)LSGAK	2	0.83458	1	1	0.00809758	79.659	VDAAK(1)LSGAK	2	-0.49747	1	1	0.0066326	81.017	VDAAK(1)LSGAK	2	-0.67604	1
	TGME49_219540-t26_1-p1	1256	K	cytosolic tRNA-Ala synthetase GN=TGME49_219540								1	2.77618e-05	98.407	AVGAAK(1)EGAADK	2	-0.46446	1	1	0.00620203	73.881	AVGAAK(1)EGAADK	2	1.0622	1
	TGME49_211090-t26_1-p1	610	K	"aminotransferase, class V superfamily protein GN=TGME49_211090"	1	0.0016149	67.997	ELSPLYEMEMAK(1)R	3	-0.72808	1	1	0.00414957	71.879	ELSPLYEMEMAK(1)R	2	0.63494	1
	TGME49_294670-t26_1-p1	53	K	translation initiation factor 3 subunit GN=TGME49_294670	1	0.012931	99.139	GETLK(1)VTK	2	0.3024	1
	TGME49_309120-t26_1-p1	384	K	ribosomal protein RPL4 GN=TGME49_309120															1	5.44623e-05	96.113	LAQTEGTK(1)QR	2	0.77531	1
	TGME49_289690-t26_1-p1	405	K	glyceraldehyde-3-phosphate dehydrogenase GAPDH1 GN=TGME49_289690	1	1.87496e-32	182.1	PAK(1)YEDIVAAVK	2	1.1366	4	1	8.11842e-12	158.11	PAK(1)YEDIVAAVK	2	1.0241	2	1	1.63926e-07	147.26	PAK(1)YEDIVAAVK	2	1.3907	3
	TGME49_227850-t26_1-p1	112	K	"peptidyl-prolyl cis-trans isomerase, cyclophilin-type domain-containing protein GN=TGME49_227850"	1	0.0326943	72.23	LPSVPLK(1)K	2	0.6754	1	1	0.0268181	80.684	LPSVPLK(1)K	2	-0.090251	1
	TGME49_288860-t26_1-p1	158	K	RuvB family 2 protein GN=TGME49_288860															1	0.00206805	80.318	QTSAK(1)AGQPSAR	2	0.38684	2
	TGME49_205470-t26_1-p1	520	K	"translation elongation factor 2 family protein, putative GN=TGME49_205470"	1	1.2706e-09	140.91	VFSGTVATGQK(1)VR	2	0.62706	1								1	0.00291226	73.927	VFSGTVATGQK(1)VR	2	0.32211	1
	TGME49_251690-t26_1-p1	82	K	"seryl-tRNA synthetase, cytoplasmic, putative GN=TGME49_251690"								1	0.003727	64.52	DPCQDLLAK(1)SAELK	2	-1.0247	1
	TGME49_249180-t26_1-p1	398	K	bifunctional dihydrofolate reductase-thymidylate synthase GN=TGME49_249180	1	0.000350697	78.69	GDTNANHLSEK(1)GVK	3	0.057785	2	1	0.00358606	54.812	GDTNANHLSEK(1)GVK	3	-0.32633	1	1	3.69926e-10	87.863	GDTNANHLSEK(1)GVK	3	-0.45777	1
	TGME49_240870-t26_1-p1	203	K	"beta adaptin protein, putative GN=TGME49_240870"	1	0.003215	78.324	NILNAK(1)ESNVNK	2	0.40773	1	1	0.0199917	59.116	NILNAK(1)ESNVNK	2	0.96821	1	1	0.0205804	59.116	NILNAK(1)ESNVNK	2	-1.8136	1
	TGME49_210408-t26_1-p1	62	K	HMG (high mobility group) box domain-containing protein GN=TGME49_210408								1	0.0152984	52.527	MVGEAWGK(1)LSDAQK	2	1.1435	1	1	5.15735e-05	95.981	MVGEAWGK(1)LSDAQK	2	0.9958	1
	TGME49_250770-t26_1-p1	297	K	"eukaryotic initiation factor-4A, putative GN=TGME49_250770"	1	0.00253543	89.301	VDFLTSK(1)MSER	2	2.0173	1	1	0.00437384	79.492	VDFLTSK(1)MSER	2	1.5646	1
	TGME49_249920-t26_1-p1	169	K	"diphthine synthase, putative GN=TGME49_249920"	1	9.69539e-05	122.7	TK(1)EQSVENMMR	2	-0.64064	1
	TGME49_288680-t26_1-p1	354	K	endonuclease IV APN GN=TGME49_288680								1	0.000302631	54.964	K(1)QSTAGNLPTEVDEVFLR	3	0.025665	1
	TGME49_217460-t26_1-p1	197	K	glutaminyl-tRNA synthetase (GlnRS) GN=TGME49_217460								1	2.40316e-05	74.732	TSETAAK(1)HFSSWSACVAK	3	2.1183	1
	TGME49_301440-t26_1-p1	59	K	calcium-dependent protein kinase CDPK1 GN=TGME49_301440								1	0.00549584	62.287	VLGK(1)GSFGEVILCK	2	0.33742	1	1	0.0035142	67.136	VLGK(1)GSFGEVILCK	2	1.4631	1
	TGME49_311090-t26_1-p1	524	K	ubiquitin carboxyl-terminal hydrolase GN=TGME49_311090	1	7.11014e-15	126.71	EENPSGMAVK(1)K	2	-0.68492	1	1	1.51423e-08	126.71	EENPSGMAVK(1)K	2	-0.17108	1	1	5.01554e-08	102.53	EENPSGMAVK(1)K	2	0.087648	1
	TGME49_262720-t26_1-p1	88	K	"eukaryotic initiation factor-1A, putative GN=TGME49_262720"	1	0.00538937	70.089	DFQNDK(1)GDVIAK	2	0.46103	1
	TGME49_217460-t26_1-p1	230	K	glutaminyl-tRNA synthetase (GlnRS) GN=TGME49_217460	1	6.38928e-24	94.15	GK(1)SGEMVGQGAGVASEAVDGPDATTSVNFLK	3	-0.14794	1	1	2.7108e-30	104.53	GK(1)SGEMVGQGAGVASEAVDGPDATTSVNFLK	3	0.83363	1
	TGME49_318230-t26_1-p1	141	K	phosphoglycerate kinase PGKI GN=TGME49_318230	1	0.0044559	88.596	IK(1)ASPEAIAK	2	0.17697	1	1	0.00434944	85.813	IK(1)ASPEAIAK	2	0.10964	1	1	0.00419094	86.014	IK(1)ASPEAIAK	2	-0.13537	1
	TGME49_264160-t26_1-p1	981	K	DEAD/DEAH box helicase domain-containing protein GN=TGME49_264160								1	0.00618335	85.355	AVLASEELK(1)R	2	-0.34691	1
	TGME49_265330-t26_1-p1	292	K	"cell-cycle-associated protein kinase GSK, putative GN=TGME49_265330"								1	0.0289542	82.305	FPDVK(1)PR	2	-0.15079	1
	TGME49_226730-t26_1-p1	296	K	aconitate hydratase ACN/IRP GN=TGME49_226730	1	8.3859e-10	147.62	SPEAFEK(1)NLAK	2	0.075237	2	1	0.000133853	141.08	SPEAFEK(1)NLAK	2	0.41942	1	1	0.000108422	134.3	SPEAFEK(1)NLAK	2	0.22495	2
	TGME49_268200-t26_1-p1	56	K	RNA recognition motif-containing protein GN=TGME49_268200	1	6.60673e-06	64.843	ETGCAHLGAQGPK(1)AASPAPAK	3	-0.29784	1	1	0.000391148	46.953	ETGCAHLGAQGPK(1)AASPAPAK	3	-0.016224	1	1	1.98619e-06	87.654	ETGCAHLGAQGPK(1)AASPAPAK	3	-0.14135	1
	TGME49_294670-t26_1-p1	171	K	translation initiation factor 3 subunit GN=TGME49_294670	1	0.0107259	77.662	SAGAGK(1)YIPR	2	0.20956	1	1	0.00283907	88.495	SAGAGK(1)YIPR	2	0.13237	1	1	0.000689065	99.815	SAGAGK(1)YIPR	2	0.0040257	1
	TGME49_224850-t26_1-p1	650	K	"polyadenylate binding protein, putative GN=TGME49_224850"	1	1.1131e-24	118.37	PGAGQQQPQGGPGSFK(1)FTPQVR	3	-1.6699	1	1	1.44563e-18	126.26	PGAGQQQPQGGPGSFK(1)FTPQVR	3	-1.529	1	1	2.35484e-11	101.38	PGAGQQQPQGGPGSFK(1)FTPQVR	3	-1.9848	1
	TGME49_256990-t26_1-p1	244	K	glycyl-tRNA synthetase GN=TGME49_256990	1	2.27576e-08	118.08	LNAK(1)EGISPEEASR	2	-0.045032	1	1	0.000106886	124.16	LNAK(1)EGISPEEASR	2	0.48106	1	1	1.33352e-06	109.1	LNAK(1)EGISPEEASR	2	0.0027089	1
	TGME49_304970-t26_1-p1	35	K	"cell-cycle-associated protein kinase CDK, putative GN=TGME49_304970"	1	0.00241949	55.011	K(1)LSGSHELPDAGTVGK	3	0.39494	1	1	1.37503e-06	86.367	K(1)LSGSHELPDAGTVGK	3	-0.084398	1	1	0.000360912	69.805	K(1)LSGSHELPDAGTVGK	3	-0.099243	1
	TGME49_304710-t26_1-p1	561	K	"eukaryotic peptide chain release factor, putative GN=TGME49_304710"								1	0.014394	89.355	FTVDLPK(1)K	2	1.2513	1
	TGME49_269180-t26_1-p1	1010	K	MIF4G domain-containing protein GN=TGME49_269180	1	0.00156923	54.764	AGASPVSPATK(1)SGLGTGR	2	4.3938	1
	TGME49_256990-t26_1-p1	320	K	glycyl-tRNA synthetase GN=TGME49_256990	1	0.00743918	93.556	GQK(1)ASAASR	2	-0.19236	1	1	0.000435157	123.86	GQK(1)ASAASR	2	-0.17405	1
	TGME49_236210-t26_1-p1	262	K	"peptidase M16 family potein, putative GN=TGME49_236210"	1	1.8498e-14	102.98	MVVAAAGDVDHK(1)ELTALVEK	3	-0.88901	1								1	5.96933e-18	118.37	MVVAAAGDVDHK(1)ELTALVEK	3	0.19646	1
	TGME49_219540-t26_1-p1	488	K	cytosolic tRNA-Ala synthetase GN=TGME49_219540	1	6.62733e-12	76.693	EK(1)DGSLTPLPAPCVDTGMGLER	3	-1.797	1	1	4.00409e-05	61.616	EK(1)DGSLTPLPAPCVDTGMGLER	3	0.344	1
	TGME49_318230-t26_1-p1	31	K	phosphoglycerate kinase PGKI GN=TGME49_318230	1	1.09539e-07	92.096	VDFNVPMK(1)DGVVQDATR	3	-0.44147	2	1	0.000761713	66.201	VDFNVPMK(1)DGVVQDATR	2	-0.46059	1
	TGME49_280600-t26_1-p1	622	K	"histidyl-tRNA synthetase (HisRS), putative GN=TGME49_280600"	1	2.04124e-05	103.21	AFLDAVAK(1)AER	2	-3.2899	1								1	0.00613241	77.124	AFLDAVAK(1)AER	2	-0.48887	1
	TGME49_216600-t26_1-p1	550	K	exonuclease III APE GN=TGME49_216600															1	0.00569624	60.064	SSAPAPAAK(1)K	2	-0.57319	1
	TGME49_238070-t26_1-p1	129	K	glutaredoxin domain-containing protein GN=TGME49_238070	1	0.000908185	41.615	DLQPSHQPPSK(1)DTAVSLEER	3	0.33153	1
	TGME49_209140-t26_1-p1	59	K	"anti-silencing protein, ASF1 family protein GN=TGME49_209140"	1	1.67613e-13	90.475	EK(1)LAALSSSGLPSHQSLADGER	3	0.1525	1	1	5.36372e-14	98.21	EK(1)LAALSSSGLPSHQSLADGER	3	1.0353	1
	TGME49_289690-t26_1-p1	255	K	glyceraldehyde-3-phosphate dehydrogenase GAPDH1 GN=TGME49_289690	1	2.3905e-43	188.96	EK(1)AQAHLTNGAK	2	0.73828	2	1	1.20454e-05	145.29	EK(1)AQAHLTNGAK	2	0.89339	2	1	1.86721e-65	234.52	EK(1)AQAHLTNGAK	2	1.5215	3
	TGME49_224900-t26_1-p1	7	K	"adenylate kinase, putative GN=TGME49_224900"															1	0.00952238	73.637	AAPSGK(1)R	2	-1.2646	1
	TGME49_243580-t26_1-p1	151	K	"Hit family protein involved in cell-cycle regulation, putative GN=TGME49_243580"								1	0.00232211	90.827	ILDGK(1)IPCHK	2	-1.2993	1	1	0.00514855	84.054	ILDGK(1)IPCHK	2	-0.67465	1
	TGME49_294800-t26_1-p1	425	K	"elongation factor 1-alpha (EF-1-ALPHA), putative GN=TGME49_294800"	1	0.000183603	89.624	QTVAVGVIK(1)SVEK	2	0.77321	1	1	0.000676992	82.651	QTVAVGVIK(1)SVEK	2	0.56079	1	1	0.000202659	94.717	QTVAVGVIK(1)SVEK	2	0.25951	1
	TGME49_269180-t26_1-p1	1334	K	MIF4G domain-containing protein GN=TGME49_269180	1	3.4265e-11	66.925	VAETAGPQK(1)PAGCYAAVVAASQPAQAPR	3	1.2375	1
	TGME49_308580-t26_1-p1	902	K	Lon protease family protein GN=TGME49_308580	1	0.00665914	76.943	K(1)FLLSEQLK	2	1.0386	1	1	0.00389557	99.013	K(1)FLLSEQLK	2	-1.0049	1	1	0.0104011	67.704	K(1)FLLSEQLK	2	-4.1933	3
	TGME49_240640-t26_1-p1	45	K	casein kinase I GN=TGME49_240640	1	0.000576524	89.189	SK(1)HPQLLYESK	3	-0.19509	1								1	0.000677084	81.676	SK(1)HPQLLYESK	3	0.22677	1
	TGME49_286080-t26_1-p1	396	K	elongation factor 2 family protein GN=TGME49_286080															1	0.0204203	45.891	VVDK(1)PPFSDAPR	2	-0.4859	1
	TGME49_225050-t26_1-p1	119	K	"adenosylhomocysteinase, putative GN=TGME49_225050"								1	0.0104658	63.662	VK(1)DLTLSAFGR	2	-0.19342	1
	TGME49_268200-t26_1-p1	287	K	RNA recognition motif-containing protein GN=TGME49_268200								1	1.36448e-07	138.54	FAESK(1)SQR	2	0.042865	1	1	3.26204e-11	124.98	FAESK(1)SQR	2	-0.22017	1
	TGME49_232230-t26_1-p1	7	K	ribosomal protein RPL30 GN=TGME49_232230	1	0.00094211	122.69	K(1)SGSEGINSR	2	-0.17488	1	1	0.00326562	77.062	K(1)SGSEGINSR	2	-1.6529	1	1	0.00766536	78.903	K(1)SGSEGINSR	2	-0.83923	1
	TGME49_301440-t26_1-p1	93	K	calcium-dependent protein kinase CDPK1 GN=TGME49_301440	1	0.00859019	108.74	TDK(1)ESLLR	2	-0.18878	1	1	0.00260578	109.71	TDK(1)ESLLR	2	-0.061773	1	1	0.0122603	93.649	TDK(1)ESLLR	2	-0.25877	1
	TGME49_272740-t26_1-p1	1003	K	DNA-directed RNA polymerase III RPC2 GN=TGME49_272740	1	0.000670174	87.181	K(1)SFFPGGR	2	0.79725	1
	TGME49_219540-t26_1-p1	1158	K	cytosolic tRNA-Ala synthetase GN=TGME49_219540	1	0.00170673	92.112	K(1)LGEELGTEHK	2	0.057626	1	1	0.000159645	109.39	K(1)LGEELGTEHK	2	0.58692	2	1	0.00229876	84.605	K(1)LGEELGTEHK	2	-0.013777	2
	TGME49_249180-t26_1-p1	221	K	bifunctional dihydrofolate reductase-thymidylate synthase GN=TGME49_249180								1	0.000154995	75.764	EK(1)DNEATYRPIFISK	3	0.20492	1	1	0.00946455	48.351	EK(1)DNEATYRPIFISK	3	1.1369	1
	TGME49_263870-t26_1-p1	641	K	glutamate-tRNA ligase GN=TGME49_263870															1	5.77447e-06	90.379	DAVPVCIK(1)GAPETVESK	2	0.58292	1
	TGME49_267810-t26_1-p1	41	K	Rab 5 GN=TGME49_267810	1	0.00310195	62.088	TPGELPK(1)TLHFK	3	-0.1855	1
	TGME49_300140-t26_1-p1	259	K	"elongation factor 1-gamma, putative GN=TGME49_300140"	1	6.35451e-05	85.45	VYSNTK(1)DLYGTAMK	2	0.42325	3	1	1.92603e-05	107.35	VYSNTK(1)DLYGTAMK	2	0.50531	2	1	2.12392e-19	109.83	VYSNTK(1)DLYGTAMK	2	0.43194	2
	TGME49_206470-t26_1-p1	420	K	pyruvate dehydrogenase complex subunit PDH-E3II GN=TGME49_206470	1	9.69734e-38	185.95	TEEELK(1)ANGVSYNK	2	0.080993	1
	TGME49_236210-t26_1-p1	279	K	"peptidase M16 family potein, putative GN=TGME49_236210"	1	0.00177638	104.2	HFAGLPQPK(1)R	3	-0.064471	3	1	0.00258007	82.287	HFAGLPQPK(1)R	3	-0.43692	2	1	0.0051218	68.016	HFAGLPQPK(1)R	3	-0.17717	1
	TGME49_262380-t26_1-p1	379	K	"elongation factor Tu, putative GN=TGME49_262380"	1	3.14051e-08	50.783	ADLPLIIPVESVLSIPGK(1)GTVATGR	3	-1.0381	2	1	3.52143e-08	71.071	ADLPLIIPVESVLSIPGK(1)GTVATGR	3	-0.45648	2	1	4.98657e-07	58.812	ADLPLIIPVESVLSIPGK(1)GTVATGR	3	-0.5318	1
	TGME49_300310-t26_1-p1	42	K	"26S proteasome regulatory subunit, S6a family AAA ATpase GN=TGME49_300310"	1	0.0113495	102.51	ILK(1)SEVNR	2	0.33136	1
	TGME49_318230-t26_1-p1	206	K	phosphoglycerate kinase PGKI GN=TGME49_318230	1	5.254e-08	86.548	ALECPEK(1)PFLAILGGAK	2	-0.41839	2	1	6.06156e-08	109.04	ALECPEK(1)PFLAILGGAK	2	0.2703	1	1	0.000137733	87.429	ALECPEK(1)PFLAILGGAK	2	-0.24832	1
	TGME49_217460-t26_1-p1	222	K	glutaminyl-tRNA synthetase (GlnRS) GN=TGME49_217460															1	7.67856e-11	112.82	AIPGAGALSGAGAK(1)GTDR	3	1.66	2
	TGME49_289690-t26_1-p1	370	K	glyceraldehyde-3-phosphate dehydrogenase GAPDH1 GN=TGME49_289690								1	0.000802445	80.69	AVGK(1)IIPSLNGK	2	-0.91068	1
	TGME49_320570-t26_1-p1	183	K	"elongation factor Tu, putative GN=TGME49_320570"								1	0.028667	82.452	TIEK(1)YEK	2	-0.33346	1
	TGME49_206470-t26_1-p1	514	K	pyruvate dehydrogenase complex subunit PDH-E3II GN=TGME49_206470	1	0.000297794	80.312	EACMACYDK(1)PIHMA	2	0.10115	1	1	1.08316e-05	95.273	EACMACYDK(1)PIHMA	2	0.45669	1	1	1.36412e-06	109	EACMACYDK(1)PIHMA	2	-0.10472	1
	TGME49_235170-t26_1-p1	108	K	"ATPase, AAA family protein GN=TGME49_235170"	1	0.000138187	117.09	IPK(1)TSSMSQGR	2	1.9583	1								1	1.78191e-05	116.55	IPK(1)TSSMSQGR	2	0.70317	1
	TGME49_205470-t26_1-p1	367	K	"translation elongation factor 2 family protein, putative GN=TGME49_205470"								1	0.000282445	111.94	LWGNNFYNAK(1)EK	2	1.5657	1	1	6.17491e-07	123.95	LWGNNFYNAK(1)EK	2	0.66122	1
	TGME49_205710-t26_1-p1	138	K	lysine-tRNA ligase GN=TGME49_205710	0.999981	0.00329655	48.907	AQKPEEELDPTQYFEK(1)R	3	-0.49563	1								0.999986	0.00486835	48.907	AQKPEEELDPTQYFEK(1)R	3	-1.285	1
	TGME49_205470-t26_1-p1	939	K	"translation elongation factor 2 family protein, putative GN=TGME49_205470"	1	0.00116918	68.972	NLK(1)PEIPPFENYYDK	2	0.38469	1	1	0.00769631	53.3	NLK(1)PEIPPFENYYDK	2	-0.69758	1
	TGME49_239490-t26_1-p1	398	K	dehydrogenase E1 component family protein GN=TGME49_239490															1	0.000108849	49.559	NNGYAISTPVK(1)DQYAGDGIAIR	3	-1.1302	1
	TGME49_300260-t26_1-p1	393	K	threonyl-tRNA synthetase family protein GN=TGME49_300260	1	0.0290402	91.906	LLEEAK(1)K	2	-0.87922	1
	TGME49_224900-t26_1-p1	34	K	"adenylate kinase, putative GN=TGME49_224900"	1	0.0241189	63.32	YACLAK(1)PEGR	2	-0.4301	1	1	0.00553772	83.862	YACLAK(1)PEGR	2	-0.074615	1	1	0.0154421	73.499	YACLAK(1)PEGR	2	-0.82544	1
	TGME49_288360-t26_1-p1	635	K	tryptophanyl-tRNA synthetase (TrpRS2) GN=TGME49_288360								1	0.0029484	109.01	EIGEK(1)YQK	2	-1.2467	1	1	0.00360663	109.01	EIGEK(1)YQK	2	-0.79242	1
	TGME49_271820-t26_1-p1	454	K	lipoyltransferase and lipoate-protein ligase subfamily protein GN=TGME49_271820	1	0.000139774	79.639	LEK(1)VSPELDSHLR	3	-1.9483	1	1	2.59402e-05	106.58	LEK(1)VSPELDSHLR	3	-2.8474	3
	TGME49_251690-t26_1-p1	62	K	"seryl-tRNA synthetase, cytoplasmic, putative GN=TGME49_251690"	1	7.95438e-05	104.24	ELNAVNK(1)EIGQR	2	-4.1611	1								1	7.25827e-10	100.38	ELNAVNK(1)EIGQR	2	-1.4281	1
	TGME49_239490-t26_1-p1	559	K	dehydrogenase E1 component family protein GN=TGME49_239490								1	2.24339e-07	152.89	NK(1)QHYPQLK	2	0.61591	1	1	0.00386735	133.23	NK(1)QHYPQLK	3	-0.72551	2
	TGME49_288360-t26_1-p1	187	K	tryptophanyl-tRNA synthetase (TrpRS2) GN=TGME49_288360	1	0.000893271	41.798	MYQESYLDEFGIPANVK(1)EVR	3	-0.92361	1	1	0.000207266	52.464	MYQESYLDEFGIPANVK(1)EVR	3	-0.60281	1
	TGME49_214290-t26_1-p1	242	K	DJ-1 family protein GN=TGME49_214290	1	5.30017e-07	131.17	LIEVLYNK(1)EQAK	2	-1.7958	1	1	8.1746e-12	122.33	LIEVLYNK(1)EQAK	2	-3.3084	1	1	0.00049037	96.745	LIEVLYNK(1)EQAK	2	-2.5285	1
	TGME49_300140-t26_1-p1	213	K	"elongation factor 1-gamma, putative GN=TGME49_300140"								1	0.00184369	119.22	KETPK(1)AAAK	2	0.45769	1	0.999997	0.0115504	97.472	KETPK(1)AAAK	2	-0.37789	1
	TGME49_290290-t26_1-p1	88	K	ubiquitin-activating enzyme E1 family protein GN=TGME49_290290	1	1.32343e-05	85.837	DLGSNFCLTEEHVK(1)K	3	-0.69001	1	1	0.000153729	74.789	DLGSNFCLTEEHVK(1)K	3	-0.22592	1	1	0.000102287	83.692	DLGSNFCLTEEHVK(1)K	3	-0.72401	1
	TGME49_301440-t26_1-p1	350	K	calcium-dependent protein kinase CDPK1 GN=TGME49_301440	1	6.01463e-10	153.97	YTFELPQWK(1)K	2	0.16567	1	1	4.52327e-08	157.34	YTFELPQWK(1)K	2	0.25411	1	1	7.63727e-05	153.97	YTFELPQWK(1)K	2	-0.21861	1
	TGME49_260170-t26_1-p1	482	K	"elongation factor EF-G, putative GN=TGME49_260170"	0.997934	1.05818e-05	40.849	YLPAPYEIPQVAYDQDK(0.002)QEEEVPLHADPK(0.998)K	4	0.19806	1
	TGME49_269180-t26_1-p1	815	K	MIF4G domain-containing protein GN=TGME49_269180	1	5.16614e-08	109.07	PSSVPQK(1)LSEEAPK	2	-0.13462	1	1	0.000105456	121.45	PSSVPQK(1)LSEEAPK	2	1.1125	1	1	1.37178e-06	108.97	PSSVPQK(1)LSEEAPK	2	0.43571	1
	TGME49_271820-t26_1-p1	351	K	lipoyltransferase and lipoate-protein ligase subfamily protein GN=TGME49_271820	1	0.000132847	134.26	GMEPVEK(1)LR	2	-1.2028	2	1	0.00173262	105.52	GMEPVEK(1)LR	2	-0.8467	3	1	0.000369829	105.52	GMEPVEK(1)LR	2	-1.5015	3
	TGME49_242290-t26_1-p1	56	K	"proteasome subunit alpha1, putative GN=TGME49_242290"															1	0.00368483	68.107	K(1)VAAHQLTQDK	3	-1.3632	1
	TGME49_288360-t26_1-p1	304	K	tryptophanyl-tRNA synthetase (TrpRS2) GN=TGME49_288360								1	7.20254e-05	114.64	K(1)FGCSSITPELISR	2	1.1883	1	1	0.00463526	65.374	K(1)FGCSSITPELISR	2	0.91191	1
	TGME49_233230-t26_1-p1	64	K	RNA-binding protein 8A family protein GN=TGME49_233230	1	0.00359078	84.743	SK(1)GAAPAR	2	-0.067709	1
	TGME49_233930-t26_1-p1	350	K	CAF1 family ribonuclease GN=TGME49_233930	1	0.0277723	68.335	NEK(1)FLGVDR	2	-0.7029	1	1	0.0014206	106.4	NEK(1)FLGVDR	2	0.44186	1	1	0.00261164	101.38	NEK(1)FLGVDR	2	0.5244	1
	TGME49_311720-t26_1-p1	628	K	chaperonin protein BiP GN=TGME49_311720	1	0.00247584	58.079	LK(1)DVEAVCNPIISK	3	-0.65836	1	1	8.20207e-05	126.77	LK(1)DVEAVCNPIISK	3	0.0074544	2	1	0.00347195	66.436	LK(1)DVEAVCNPIISK	3	0.38452	2
	TGME49_205470-t26_1-p1	418	K	"translation elongation factor 2 family protein, putative GN=TGME49_205470"								1	0.000257977	83.692	MLGSLGIELK(1)GDDR	2	-2.8303	1	1	0.000368436	84.753	MLGSLGIELK(1)GDDR	2	-2.1374	1
	TGME49_231940-t26_1-p1	13	K	ThiF family protein GN=TGME49_231940															1	0.0268043	66.056	K(1)IPEMSAVVR	2	-0.55842	1
	TGME49_294800-t26_1-p1	440	K	"elongation factor 1-alpha (EF-1-ALPHA), putative GN=TGME49_294800"								1	0.0202101	86.794	VTK(1)SAVK	2	1.0415	1	1	0.0236251	97.798	VTK(1)SAVK	2	1.7029	1
	TGME49_215590-t26_1-p1	497	K	flavoprotein subunit of succinate dehydrogenase GN=TGME49_215590	1	2.79975e-28	121.25	K(1)DASAPSLPPNAGEETLAMVDR	3	0.12599	1	1	2.25478e-18	104.23	K(1)DASAPSLPPNAGEETLAMVDR	3	0.09276	1	1	6.69012e-21	117.01	K(1)DASAPSLPPNAGEETLAMVDR	3	-0.063412	1
	TGME49_312990-t26_1-p1	558	K	DEAD/DEAH box ATP-dependent RNA helicase GN=TGME49_312990	1	6.9777e-09	117.7	FSASNPYGK(1)R	2	0.39065	1	1	0.000307314	105.98	FSASNPYGK(1)R	2	1.1577	1	1	0.0045132	85.355	FSASNPYGK(1)R	2	0.32303	1
	TGME49_268850-t26_1-p1	112	K	enolase 2 GN=TGME49_268850	0.999977	9.73708e-07	103.88	IIKPALIGK(1)DPCDQK	2	0.86154	2	0.999999	2.09534e-05	105.39	IIKPALIGK(1)DPCDQK	2	0.48429	2	0.999997	5.4339e-05	97.073	IIKPALIGK(1)DPCDQK	2	0.24496	2
	TGME49_243540-t26_1-p1	80	K	"WD domain, G-beta repeat-containing protein GN=TGME49_243540"								1	1.01334e-12	103.41	FEVQQK(1)ASNFQAVCPTHDR	3	0.0051545	1
	TGME49_288360-t26_1-p1	667	K	tryptophanyl-tRNA synthetase (TrpRS2) GN=TGME49_288360	1	0.0186309	61.161	AK(1)VTDDMVR	2	-0.41749	1	1	0.0142956	80.231	AK(1)VTDDMVR	2	-0.17748	2
	TGME49_219540-t26_1-p1	658	K	cytosolic tRNA-Ala synthetase GN=TGME49_219540	1	0.00426389	106.88	K(1)VANSLQAK	2	0.60137	1	1	0.00249258	104.05	K(1)VANSLQAK	2	0.25269	1	1	0.00260504	128.27	K(1)VANSLQAK	2	-0.033946	1
	TGME49_294800-t26_1-p1	41	K	"elongation factor 1-alpha (EF-1-ALPHA), putative GN=TGME49_294800"								1	0.0164018	97.798	TIEK(1)FEK	2	1.7268	2
	TGME49_256990-t26_1-p1	513	K	glycyl-tRNA synthetase GN=TGME49_256990	1	0.000150847	78.814	SAFDLTSHSK(1)VSK	3	-0.64078	1	1	0.000306727	79.639	SAFDLTSHSK(1)VSK	3	-0.62967	1	1	4.5428e-05	93.348	SAFDLTSHSK(1)VSK	3	-0.71765	1
	TGME49_225050-t26_1-p1	340	K	"adenosylhomocysteinase, putative GN=TGME49_225050"								1	0.000331449	113.44	SK(1)FDNVYGCR	2	-0.055274	1	1	0.00332391	87.789	SK(1)FDNVYGCR	2	0.29268	1
	TGME49_257350-t26_1-p1	740	K	"eukaryotic translation initiation factor, putative GN=TGME49_257350"								1	0.0179992	82.426	AK(1)ALSDLR	2	0.099827	1
	TGME49_226560-t26_1-p1	66	K	zinc finger (CCCH type) motif-containing protein GN=TGME49_226560	1	0.00178934	56.514	TASTGK(1)HFIQAVSER	3	-0.24498	1
	TGME49_212930-t26_1-p1	293	K	NifU family domain-containing protein GN=TGME49_212930	1	1.54908e-06	96.673	GSCEGCPSSLITVK(1)R	2	-0.080083	1	1	2.17942e-05	113.4	GSCEGCPSSLITVK(1)R	2	-1.459	1	1	6.15727e-05	63.682	GSCEGCPSSLITVK(1)R	2	-0.24497	1
	TGME49_265360-t26_1-p1	356	K	Putative acyl-CoA thioesterase(predict) GN=TGME49_265360	1	0.00422172	68.557	SLAGGK(1)HMLR	3	-0.089246	1	1	0.0136919	51.445	SLAGGK(1)HMLR	3	-0.25228	1	1	0.00121531	96.143	SLAGGK(1)HMLR	2	2.4309	2
	TGME49_251690-t26_1-p1	87	K	"seryl-tRNA synthetase, cytoplasmic, putative GN=TGME49_251690"	1	0.00146425	131.04	SAELK(1)QR	2	-1.8074	1	1	0.000351814	132.09	SAELK(1)QR	2	-0.96175	1	1	0.00266776	127.84	SAELK(1)QR	2	-1.9035	1
	TGME49_304870-t26_1-p1	132	K	Glycerol-3-phosphate dehydrogenase(predict) GN=TGME49_304870	1	0.0241597	101.28	IVK(1)EYEK	2	0.1294	1								1	0.0195125	101.6	IVK(1)EYEK	2	-1.0909	1
	TGME49_312230-t26_1-p1	35	K	"DNA topoisomerase 2, putative GN=TGME49_312230"	1	0.0275415	94.806	PK(1)TIEQR	2	-2.8123	1	1	0.00807284	106.91	PK(1)TIEQR	2	-1.5087	1
	TGME49_261570-t26_1-p1	36	K	ribosomal protein RPL7A GN=TGME49_261570								1	0.0311553	64.711	VQK(1)SPIFAK	2	1.4837	1
	TGME49_273090-t26_1-p1	511	K	cell division protein CDC48CY GN=TGME49_273090	1	0.00131249	117.52	YEK(1)FGMSPSR	2	-0.10312	1	1	0.0113266	78.342	YEK(1)FGMSPSR	2	0.72041	1	1	0.00011502	110.39	YEK(1)FGMSPSR	2	-0.19375	1
	TGME49_263870-t26_1-p1	826	K	glutamate-tRNA ligase GN=TGME49_263870	1	0.0217069	65.695	SK(1)AMSAVGTK	2	-0.85431	1
	TGME49_224900-t26_1-p1	83	K	"adenylate kinase, putative GN=TGME49_224900"	1	3.02475e-06	96.067	HAVATGTEYGK(1)QAK	3	-0.68106	1	1	4.81719e-14	162.93	HAVATGTEYGK(1)QAK	3	-0.3819	2	1	0.000129484	78.705	HAVATGTEYGK(1)QAK	2	-0.81123	2
	TGME49_320210-t26_1-p1	290	K	"WD domain, G-beta repeat domain containing protein GN=TGME49_320210"	1	2.27576e-08	118.08	ASGDSPYK(1)TAATIR	2	0.71305	1	1	0.000421623	80.507	ASGDSPYK(1)TAATIR	2	0.95451	1	1	2.03644e-05	99.927	ASGDSPYK(1)TAATIR	2	0.93991	1
	TGME49_290840-t26_1-p1	916	K	serine protease GN=TGME49_290840	1	7.10384e-10	56.474	HLASLLGLPLPASSPSSAPSSVSSSPAESSEK(1)K	3	0.92851	1	1	9.63554e-20	81.803	HLASLLGLPLPASSPSSAPSSVSSSPAESSEK(1)K	3	0.60926	1	1	1.02306e-17	84.299	HLASLLGLPLPASSPSSAPSSVSSSPAESSEK(1)K	3	0.19346	1
	TGME49_219540-t26_1-p1	1083	K	cytosolic tRNA-Ala synthetase GN=TGME49_219540	1	0.000235737	105.03	K(1)ELEELEEAFR	2	0.25881	1								1	2.43431e-05	117.79	K(1)ELEELEEAFR	2	-0.19876	1
	TGME49_311720-t26_1-p1	453	K	chaperonin protein BiP GN=TGME49_311720	1	0.0271361	76.221	NTVIPTK(1)K	2	0.30554	1	1	0.0263604	66.299	NTVIPTK(1)K	2	0.082993	1
	TGME49_216010-t26_1-p1	306	K	ribosomal protein RPL24 GN=TGME49_216010								1	0.0119215	74.841	VK(1)QEDGSFIR	2	0.64537	1
	TGME49_205470-t26_1-p1	408	K	"translation elongation factor 2 family protein, putative GN=TGME49_205470"	1	0.000839357	76.01	YTK(1)MLGSLGIELK	2	0.24382	1	1	1.43947e-05	97.631	YTK(1)MLGSLGIELK	2	-0.49459	1	1	0.00675725	66.004	YTK(1)MLGSLGIELK	2	0.091729	1
	TGME49_261210-t26_1-p1	475	K	"26s proteasome subunit p55, putative GN=TGME49_261210"	1	0.00877604	88.819	AK(1)NAALLAR	2	1.0923	1
	TGME49_239490-t26_1-p1	500	K	dehydrogenase E1 component family protein GN=TGME49_239490	1	8.55623e-28	164.41	YLDNLNLWSDK(1)QDEELR	3	-0.41743	2	1	1.1599e-08	109.04	YLDNLNLWSDK(1)QDEELR	3	0.08691	2	1	3.43152e-17	135.09	YLDNLNLWSDK(1)QDEELRK	3	0.023201	3
	TGME49_288360-t26_1-p1	151	K	tryptophanyl-tRNA synthetase (TrpRS2) GN=TGME49_288360	1	2.47784e-09	152.97	QK(1)IEENCPFR	2	-0.57352	1	1	0.000448202	132.01	QK(1)IEENCPFR	2	-0.19345	1	1	1.99956e-07	166.19	QK(1)IEENCPFR	2	-0.083462	1
	TGME49_204100-t26_1-p1	987	K	eIF2 kinase IF2K-C GN=TGME49_204100								1	0.023999	42.718	SFSGNK(1)AK(1)R	2	-1.5666	1	1	0.0270885	45.368	SFSGNK(1)AK(1)R	2	-1.8987	1
	TGME49_226730-t26_1-p1	223	K	aconitate hydratase ACN/IRP GN=TGME49_226730	0.999801	2.12087e-08	56.562	NCDGFSIKPEDVQTILDWQK(1)ASQAQK	3	0.029223	1
	TGME49_239490-t26_1-p1	566	K	dehydrogenase E1 component family protein GN=TGME49_239490	1	0.00530888	72.2	QHYPQLK(1)EYESL	2	0.34222	1	1	2.6085e-10	120.06	QHYPQLK(1)EYESL	2	-1.0271	1	1	6.46506e-08	149.96	QHYPQLK(1)EYESL	2	-1.412	1
	TGME49_248880-t26_1-p1	254	K	GTPase RAB7 GN=TGME49_248880	1	0.0210887	107.29	K(1)FSNQYK	2	2.4315	1	1	0.0262432	107.29	K(1)FSNQYK	2	0.50427	1	1	7.98413e-25	148.04	K(1)FSNQYK	2	0.40941	1
	TGME49_289300-t26_1-p1	638	K	methionyl-tRNA synthetase GN=TGME49_289300	1	0.00334154	77.644	ATSLCVK(1)FCEGK	2	-1.552	1	1	0.00116667	84.365	ATSLCVK(1)FCEGK	2	-1.4341	1	1	0.000718968	93.766	ATSLCVK(1)FCEGK	2	-0.79327	1
	TGME49_269180-t26_1-p1	2489	K	MIF4G domain-containing protein GN=TGME49_269180								1	0.0057334	49.298	APAEPSSPAK(1)DSSR	2	1.2173	1
	TGME49_205470-t26_1-p1	427	K	"translation elongation factor 2 family protein, putative GN=TGME49_205470"	1	0.018586	76.064	DLTGK(1)ALLK	2	0.15228	1	1	0.0161288	76.679	DLTGK(1)ALLK	2	-0.044766	1	1	0.0198312	76.064	DLTGK(1)ALLK	2	0.60246	1
	TGME49_236040-t26_1-p1	177	K	"fructose-1,6-bisphosphate aldolase GN=TGME49_236040"	1	0.0190098	60.301	AEGIIPGIK(1)VDK	2	1.037	1	1	0.0269819	54.343	AEGIIPGIK(1)VDK	2	1.0644	1	1	0.0113548	67.519	AEGIIPGIK(1)VDK	2	0.48869	1
	TGME49_212930-t26_1-p1	228	K	NifU family domain-containing protein GN=TGME49_212930	1	0.000320871	44.848	AVSSEDVSGAAEGRPEVPEK(1)K	3	0.5471	1								1	0.000482959	52.09	AVSSEDVSGAAEGRPEVPEK(1)K	3	-0.066934	1
	TGME49_294800-t26_1-p1	416	K	"elongation factor 1-alpha (EF-1-ALPHA), putative GN=TGME49_294800"	1	5.30017e-07	131.17	DMK(1)QTVAVGVIK	2	-2.3116	4	1	3.6304e-05	98.105	DMK(1)QTVAVGVIK	2	-0.33203	3	1	1.4818e-05	103.46	DMK(1)QTVAVGVIK	2	1.217	3
	TGME49_312200-t26_1-p1	73	K	serine/threonine protein phosphatase GN=TGME49_312200															1	0.00185187	91.701	TEGNEFFK(1)TR	2	-1.5116	1
	TGME49_311720-t26_1-p1	116	K	chaperonin protein BiP GN=TGME49_311720								1	0.000492977	121.09	FNEK(1)EVQK	2	-0.59623	1	1	0.00958254	140.14	FNEK(1)EVQK	2	0.26539	1
	TGME49_293670-t26_1-p1	304	K	transcription elongation factor A TFIIS GN=TGME49_293670	1	0.0112541	76.927	EYNMQLK(1)TLK	2	0.78353	1
	TGME49_281630-t26_1-p1	399	K	hydroxyacylglutathione hydrolase GN=TGME49_281630	0.780591	9.2743e-13	116.58	K(0.781)ANK(0.219)PTVPSSVEQEMR	3	0.25585	1								0.989558	5.53614e-07	99.238	K(0.99)ANK(0.01)PTVPSSVEQEMR	3	0.040768	1
	TGME49_283830-t26_1-p1	267	K	type I inorganic pyrophosphatase PPase GN=TGME49_283830															1	0.0194232	60.157	LPFTPIMQDLK(1)K	2	2.2175	1
	TGME49_254940-t26_1-p1	2949	K	MIF4G domain-containing protein GN=TGME49_254940								1	0.0149016	72.2	SK(1)LGNAGNDR	2	1.5965	1
	TGME49_236040-t26_1-p1	180	K	"fructose-1,6-bisphosphate aldolase GN=TGME49_236040"	1	8.16159e-09	114.54	VDK(1)GLETLPLTDDEK	2	-0.29066	1	1	1.56212e-09	149.22	VDK(1)GLETLPLTDDEK	2	-0.14724	1	1	1.29723e-11	130.01	VDK(1)GLETLPLTDDEK	2	0.17099	1
	TGME49_219540-t26_1-p1	1276	K	cytosolic tRNA-Ala synthetase GN=TGME49_219540	1	3.64856e-05	79.652	VDAAVAEATAFAEK(1)K	2	0.13197	2	1	2.33384e-05	87.824	VDAAVAEATAFAEK(1)K	3	0.10604	2	1	0.000130885	81.632	VDAAVAEATAFAEK(1)K	2	0.26211	2
	TGME49_305940-t26_1-p1	28	K	"peptidyl-prolyl cis-trans isomerase, cyclophilin-type domain-containing protein GN=TGME49_305940"	1	0.00625707	98.048	TK(1)ALQLPYK	2	-0.45333	1
	TGME49_248880-t26_1-p1	253	K	GTPase RAB7 GN=TGME49_248880	1	6.23935e-05	125.75	TSLMNQYVNK(1)K	2	-0.30696	1
	TGME49_293670-t26_1-p1	227	K	transcription elongation factor A TFIIS GN=TGME49_293670								1	1.36619e-06	57.142	APEK(1)ASTAVEDYPGPASGDAVR	3	1.3656	1
	TGME49_205470-t26_1-p1	737	K	"translation elongation factor 2 family protein, putative GN=TGME49_205470"	1	0.00252786	96.342	FDFDK(1)NAALK	2	0.034827	2	1	0.000228211	112.36	FDFDK(1)NAALK	2	0.33915	2	1	0.000329442	103.26	FDFDK(1)NAALK	2	0.24455	1
	TGME49_308920-t26_1-p1	109	K	splicing factor U2AF protein GN=TGME49_308920								1	2.43347e-07	119.54	GASSFSSTPSGWK(1)SEK	2	-1.995	1	1	0.00149992	71.354	GASSFSSTPSGWK(1)SEK	2	-1.0514	1
	TGME49_272740-t26_1-p1	584	K	DNA-directed RNA polymerase III RPC2 GN=TGME49_272740								1	0.00518635	80.69	K(1)DEVPYPDCFR	2	0.78135	1	1	0.0047025	78.324	K(1)DEVPYPDCFR	2	-0.56624	1
	TGME49_311090-t26_1-p1	246	K	ubiquitin carboxyl-terminal hydrolase GN=TGME49_311090								1	0.00306195	82.287	K(1)AFEALPVR	2	0.34476	1	1	0.0128174	82.287	K(1)AFEALPVR	2	-0.48561	1
	TGME49_313140-t26_1-p1	227	K	isocitrate dehydrogenase GN=TGME49_313140	1	5.98139e-08	95.662	DQTEDK(1)VTLEAAEAIK	2	-0.67927	1	1	2.19766e-07	125.98	DQTEDK(1)VTLEAAEAIK	2	-0.75446	1	1	3.14298e-34	185.02	DQTEDK(1)VTLEAAEAIK	2	-0.44317	1
	TGME49_319850-t26_1-p1	223	K	"splicing factor U2AF family SnRNP auxilary factor large subunit, RRM domain-containing protein GN=TGME49_319850"	1	0.00136168	50.178	AGGFQK(1)LADSEGHEPIR	3	-1.9892	1
	TGME49_250770-t26_1-p1	199	K	"eukaryotic initiation factor-4A, putative GN=TGME49_250770"	1	0.00687866	75.819	GFK(1)SQIYDVFK	2	0.7284	1								1	0.00125128	93.345	GFK(1)SQIYDVFK	2	-0.057134	1
	TGME49_215280-t26_1-p1	330	K	succinate dehydrogenase [ubiquinone] iron-sulfur protein GN=TGME49_215280								1	0.00765745	63.29	SLQAQQALEK(1)SQK	2	2.1751	1
	TGME49_290840-t26_1-p1	684	K	serine protease GN=TGME49_290840								1	0.000183716	108.56	HLEGGAQSAGK(1)R	2	0.11304	2	1	0.00275799	66.267	HLEGGAQSAGK(1)R	3	0.047965	1
	TGME49_256990-t26_1-p1	516	K	glycyl-tRNA synthetase GN=TGME49_256990	1	0.0120498	75.819	VSK(1)VDLVASR	2	0.37063	2	1	0.00434944	85.813	VSK(1)VDLVASR	2	-0.011881	2	1	0.000128717	117.99	VSK(1)VDLVASR	2	0.72116	2
	TGME49_288680-t26_1-p1	257	K	endonuclease IV APN GN=TGME49_288680								1	0.0128908	63.966	GVSGSGK(1)PVVSK	2	1.8497	1
	TGME49_318230-t26_1-p1	92	K	phosphoglycerate kinase PGKI GN=TGME49_318230	1	7.81269e-05	104.24	K(1)VTFVEDCVGPK	2	-0.29107	1	1	0.000310586	88.101	K(1)VTFVEDCVGPK	2	-0.23785	1
	TGME49_294800-t26_1-p1	437	K	"elongation factor 1-alpha (EF-1-ALPHA), putative GN=TGME49_294800"	1	0.000743634	97.273	EPGAGSK(1)VTK	2	0.011155	2	1	1.02529e-08	130.44	KEPGAGSK(1)VTK	3	-0.39289	1	1	9.01191e-05	96.059	EPGAGSK(1)VTK	2	-0.034951	3
	TGME49_206470-t26_1-p1	276	K	pyruvate dehydrogenase complex subunit PDH-E3II GN=TGME49_206470	1	0.00654787	89.698	EMEK(1)TGIK	2	0.64699	2	1	0.0179992	82.426	EMEK(1)TGIK	2	0.20674	2	1	0.0134334	91.783	EMEK(1)TGIK	2	-0.42858	2
	TGME49_290840-t26_1-p1	825	K	serine protease GN=TGME49_290840	1	0.00731088	82.417	DEFGTK(1)FSER	2	0.66898	1	1	0.0163224	70.942	DEFGTK(1)FSER	2	0.24129	1
	TGME49_294800-t26_1-p1	154	K	"elongation factor 1-alpha (EF-1-ALPHA), putative GN=TGME49_294800"	1	0.00244387	40.968	QMIVGINK(1)MDSCNYSEDR	3	0.46696	1
	TGME49_248880-t26_1-p1	260	K	GTPase RAB7 GN=TGME49_248880	1	6.99982e-09	101.05	FSNQYK(1)ATIGADFLTK	2	1.1629	1	1	1.81234e-05	81.01	FSNQYK(1)ATIGADFLTK	2	2.1049	1
	TGME49_289300-t26_1-p1	117	K	methionyl-tRNA synthetase GN=TGME49_289300	1	0.00027584	103.43	LAETK(1)TAAPEK	2	1.6409	1	1	0.00237998	122.7	LAETK(1)TAAPEK	2	0.77381	1	1	6.70007e-05	125.97	LAETK(1)TAAPEK	2	0.64469	1
	TGME49_300280-t26_1-p1	55	K	LSM domain-containing protein GN=TGME49_300280	1	0.0247264	100.02	HK(1)LADGK	2	-0.066753	1
	TGME49_226730-t26_1-p1	895	K	aconitate hydratase ACN/IRP GN=TGME49_226730	1	0.0194667	84.743	LCPK(1)DGPK	2	-2.8108	1	1	0.00947627	93.429	LCPK(1)DGPK	2	-0.97424	2
	TGME49_250770-t26_1-p1	315	K	"eukaryotic initiation factor-4A, putative GN=TGME49_250770"	1	1.93272e-43	183.7	DFTVSSMHGDMDQK(1)SR	2	-0.058857	2	1	8.93857e-84	231.13	DFTVSSMHGDMDQK(1)SR	2	0.81297	2	1	2.38922e-17	143.67	DFTVSSMHGDMDQK(1)SR	2	0.40548	2
	TGME49_219540-t26_1-p1	666	K	cytosolic tRNA-Ala synthetase GN=TGME49_219540	1	0.00313594	87.184	VANSLQAK(1)GQK	2	0.72536	1	1	7.91052e-12	164.64	VANSLQAK(1)GQK	2	0.60733	1	1	7.06642e-05	126.71	VANSLQAK(1)GQK	2	0.49494	1
	TGME49_299210-t26_1-p1	501	K	CTP synthase GN=TGME49_299210								1	5.22377e-06	80.316	SVLNLADANSEEFDK(1)TCK	2	1.0289	1
	TGME49_300260-t26_1-p1	67	K	threonyl-tRNA synthetase family protein GN=TGME49_300260	1	4.1715e-08	112.17	RAEK(1)GTVAALATEEK	3	0.04082	2	1	2.55997e-06	141.85	RAEK(1)GTVAALATEEK	3	0.43608	3	1	2.81943e-11	138.73	RAEK(1)GTVAALATEEK	3	0.040532	2
	TGME49_213870-t26_1-p1	544	K	UBA/TS-N domain-containing protein GN=TGME49_213870	1	1.7401e-12	114.63	VAGAAPNAETVQTLEK(1)K	2	-2.4623	1								1	0.00200506	61.127	VAGAAPNAETVQTLEK(1)K	2	-0.52873	1
	TGME49_214210-t26_1-p1	24	K	rRNA pseudouridine synthase GN=TGME49_214210	1	1.28929e-07	83.065	K(1)TDNYAIEPNSSSPPIDTSK	2	0.25077	2								1	1.19587e-05	84.166	K(1)TDNYAIEPNSSSPPIDTSK	3	1.351	1
	TGME49_216600-t26_1-p1	577	K	exonuclease III APE GN=TGME49_216600								1	0.0342721	58.172	AQLPGAADQK(1)R	2	-3.6231	1	1	0.0240869	62.799	AQLPGAADQK(1)R	2	-1.7163	1
	TGME49_239490-t26_1-p1	522	K	dehydrogenase E1 component family protein GN=TGME49_239490	0.999991	6.72637e-07	151.29	VVEK(1)DKR	2	0.45146	1								0.998726	0.0167769	137.18	VVEK(0.999)DK(0.001)R	2	-0.11757	1
	TGME49_301440-t26_1-p1	341	K	calcium-dependent protein kinase CDPK1 GN=TGME49_301440	1	0.00298581	87.713	GK(1)YTFELPQWK	2	0.18858	1	1	0.00232722	84.479	GK(1)YTFELPQWK	2	-0.1036	1	1	0.000104025	133.42	GK(1)YTFELPQWK	2	0.27037	1
	TGME49_265330-t26_1-p1	13	K	"cell-cycle-associated protein kinase GSK, putative GN=TGME49_265330"	1	1.32515e-07	84.94	PDPQYDPAAAQK(1)SSNAR	2	0.8374	2	1	3.34559e-08	124.99	PDPQYDPAAAQK(1)SSNAR	2	-0.12867	3	1	6.1912e-07	94.865	PDPQYDPAAAQK(1)SSNAR	3	0.69354	2
	TGME49_304760-t26_1-p1	519	K	RNA recognition motif-containing protein GN=TGME49_304760	1	6.39782e-08	95.57	EK(1)VLAPAAYPAVLPLR	2	-0.032404	1	1	1.94813e-07	115.91	EK(1)VLAPAAYPAVLPLR	2	0.089958	1	1	2.61372e-06	96.673	EK(1)VLAPAAYPAVLPLR	2	0.43646	1
	TGME49_280600-t26_1-p1	1103	K	"histidyl-tRNA synthetase (HisRS), putative GN=TGME49_280600"	1	1.27317e-07	137.95	EK(1)ATQEVPSLVR	2	0.84897	1	1	1.6731e-05	145.31	EK(1)ATQEVPSLVR	2	0.027073	1	1	4.96868e-07	142.12	EK(1)ATQEVPSLVR	2	1.6599	2
	TGME49_202680-t26_1-p1	342	K	"peptidase M16, alpha subunit, putative GN=TGME49_202680"	1	0.000153744	90.759	AFVDYNAIPPSK(1)R	2	0.89418	6	1	1.92305e-05	97.631	AFVDYNAIPPSK(1)R	2	0.63951	5	1	6.21002e-08	116.51	AFVDYNAIPPSK(1)R	2	3.7709	6
	TGME49_226560-t26_1-p1	92	K	zinc finger (CCCH type) motif-containing protein GN=TGME49_226560	1	4.65698e-05	107.65	SNPK(1)LTINNDNR	2	-0.69076	1	1	9.53273e-05	94.688	SNPK(1)LTINNDNR	2	-0.259	1	1	2.16595e-07	114.79	SNPK(1)LTINNDNR	2	-1.0544	1
	TGME49_294800-t26_1-p1	212	K	"elongation factor 1-alpha (EF-1-ALPHA), putative GN=TGME49_294800"	1	2.04096e-11	134.14	GK(1)TLVEALDTMEAPK	3	-0.028874	2	1	6.57398e-07	100.43	GK(1)TLVEALDTMEAPK	2	0.26262	1	1	1.3232e-11	126.77	GK(1)TLVEALDTMEAPK	2	-0.14017	1
	TGME49_297060-t26_1-p1	337	K	phosphoglycerate mutase PGMII GN=TGME49_297060															1	0.0014726	91.549	MEAVANQGK(1)AK	2	-0.32287	1
	TGME49_226730-t26_1-p1	1049	K	aconitate hydratase ACN/IRP GN=TGME49_226730	1	0.00130943	117.7	NLTK(1)QHSGEN	2	-0.050738	1	1	0.000287413	102.52	NLTK(1)QHSGEN	2	-0.62629	1	1	0.0114549	76.228	NLTK(1)QHSGEN	2	-0.42919	1
	TGME49_250770-t26_1-p1	61	K	"eukaryotic initiation factor-4A, putative GN=TGME49_250770"	1	3.94622e-17	142.45	GIYSYGFEK(1)PSAIQQR	2	-0.7224	1	1	2.52297e-07	124.62	GIYSYGFEK(1)PSAIQQR	2	-0.30911	1	1	8.35275e-19	151.56	GIYSYGFEK(1)PSAIQQR	2	-0.60503	1
	TGME49_300260-t26_1-p1	383	K	threonyl-tRNA synthetase family protein GN=TGME49_300260								1	0.0166208	95.909	LLK(1)DYLK	2	1.2022	1	1	0.0143478	106.36	LLK(1)DYLK	2	1.0192	1
	TGME49_311360-t26_1-p1	699	K	protein kinase G AGC kinase family member PKG GN=TGME49_311360															1	0.0268043	66.056	GTFGTVK(1)LVR	2	0.11288	1
	TGME49_289330-t26_1-p1	1231	K	ubiquitin carboxyl-terminal hydrolase family 2 protein GN=TGME49_289330								1	2.56444e-06	99.069	K(1)VGEDPSDVPEALR	2	0.43712	1	1	1.14891e-09	120.92	K(1)VGEDPSDVPEALR	2	0.59126	1
	TGME49_216860-t26_1-p1	26	K	DEAD (Asp-Glu-Ala-Asp) box polypeptide DDX39 GN=TGME49_216860	1	0.000151209	113.22	EK(1)GVEDVVVGR	2	0.51679	1	1	0.000731227	132.32	EK(1)GVEDVVVGR	2	0.61069	1	1	8.6128e-05	129.82	EK(1)GVEDVVVGR	2	0.96331	1
	TGME49_294800-t26_1-p1	378	K	"elongation factor 1-alpha (EF-1-ALPHA), putative GN=TGME49_294800"	1	0.00138749	113.15	TLEEAPK(1)CIK	2	-2.1256	2	1	0.00087992	119.22	TLEEAPK(1)CIK	2	-0.71574	3	1	0.000329442	103.26	TLEEAPK(1)CIK	2	-0.55641	4
	TGME49_261570-t26_1-p1	270	K	ribosomal protein RPL7A GN=TGME49_261570															1	0.0206728	64.776	K(1)MGLQLA	2	-2.1865	1
	TGME49_206470-t26_1-p1	176	K	pyruvate dehydrogenase complex subunit PDH-E3II GN=TGME49_206470	1	3.43173e-20	145.04	LTDSNSVEVTPNGK(1)SEK	3	0.034524	2	1	1.4825e-99	239.33	LTDSNSVEVTPNGK(1)SEK	2	-1.6723	2	1	5.93174e-96	242.1	LTDSNSVEVTPNGK(1)SEK	2	-0.80587	2
	TGME49_289690-t26_1-p1	274	K	glyceraldehyde-3-phosphate dehydrogenase GAPDH1 GN=TGME49_289690	1	2.27113e-10	83.064	VIMSAPPK(1)DDTPMFVMGVNNDQYK	3	0.17622	1								1	2.18266e-05	52.91	VIMSAPPK(1)DDTPMFVMGVNNDQYK	3	-0.3911	1
	TGME49_326800-t26_1-p1	123	K	S-Adenosyl homocysteine hydrolase GN=TGME49_326800	1	0.00042264	70.783	K(1)ELLFPAINVNDCVTK	2	0.031691	1
	TGME49_300140-t26_1-p1	194	K	"elongation factor 1-gamma, putative GN=TGME49_300140"								1	0.0224823	94.114	K(1)IFGEAK	2	1.4276	1
	TGME49_300260-t26_1-p1	379	K	threonyl-tRNA synthetase family protein GN=TGME49_300260	1	0.00365453	91.549	VYGVSFPDK(1)K	2	-1.3005	2	1	0.000383967	102.52	VYGVSFPDK(1)K	2	0.94947	1	1	0.0134815	74.841	VYGVSFPDK(1)K	2	0.47626	1
	TGME49_256990-t26_1-p1	761	K	glycyl-tRNA synthetase GN=TGME49_256990	1	0.0287679	58.592	K(1)TYPLVDVK	2	-2.1212	1
	TGME49_294800-t26_1-p1	316	K	"elongation factor 1-alpha (EF-1-ALPHA), putative GN=TGME49_294800"	1	3.80431e-34	183.37	GYVASDSK(1)NDPAK	2	-0.055322	1	1	0.000271778	117.21	GYVASDSK(1)NDPAK	2	0.027017	1	1	3.42917e-06	111.79	GYVASDSK(1)NDPAK	2	-0.032841	1
	TGME49_294670-t26_1-p1	69	K	translation initiation factor 3 subunit GN=TGME49_294670	1	6.41517e-12	162.25	INK(1)DVYAR	2	-2.933	1	1	0.000335709	122.28	INK(1)DVYAR	2	-2.6759	1	1	0.00146295	114.28	INK(1)DVYAR	2	-2.1136	1
	TGME49_214210-t26_1-p1	20	K	rRNA pseudouridine synthase GN=TGME49_214210	1	2.61423e-20	128.79	EATSDPGLVASAGTEGGK(1)K	2	0.21166	1	1	1.78384e-61	206.62	EATSDPGLVASAGTEGGK(1)K	2	-0.053359	1	1	2.71797e-31	169.43	EATSDPGLVASAGTEGGK(1)K	2	0.18048	1
	TGME49_249180-t26_1-p1	90	K	bifunctional dihydrofolate reductase-thymidylate synthase GN=TGME49_249180	1	0.0115372	74.376	K(1)FRPLVDR	3	0.15077	1
	TGME49_299810-t26_1-p1	796	K	cysteine-tRNA synthetase (CysRS) GN=TGME49_299810	1	0.0261815	77.732	VSK(1)EELQR	2	-1.9246	1
	TGME49_288360-t26_1-p1	565	K	tryptophanyl-tRNA synthetase (TrpRS2) GN=TGME49_288360	1	8.85647e-38	153.83	TK(1)MSGSVETSSIYVSDTPEQIK	3	0.99086	2	1	2.8708e-18	119.38	TK(1)MSGSVETSSIYVSDTPEQIK	3	1.1919	1	1	1.18832e-07	82.635	TK(1)MSGSVETSSIYVSDTPEQIK	3	0.66792	2
	TGME49_249180-t26_1-p1	72	K	bifunctional dihydrofolate reductase-thymidylate synthase GN=TGME49_249180	1	3.47559e-06	101.3	TGDSGLPSPSVGK(1)R	2	0.73031	1	1	3.30207e-05	89.359	TGDSGLPSPSVGK(1)R	2	-0.51271	1	1	0.000603059	79.875	TGDSGLPSPSVGK(1)R	2	0.76085	1
	TGME49_254940-t26_1-p1	2931	K	MIF4G domain-containing protein GN=TGME49_254940															1	0.0145135	70.089	TSGAK(1)DWLASK	2	-1.4723	1
	TGME49_211420-t26_1-p1	62	K	RNA recognition motif-containing protein GN=TGME49_211420	1	0.00676888	62.287	DAK(1)DAVAELDGYR	2	3.6972	1
	TGME49_205470-t26_1-p1	688	K	"translation elongation factor 2 family protein, putative GN=TGME49_205470"	1	0.00174811	44.391	ETVSAPSHMTCLSK(1)SPNK	3	-0.19342	1								1	0.00155671	49.537	ETVSAPSHMTCLSK(1)SPNK	3	0.28628	1
	TGME49_226730-t26_1-p1	788	K	aconitate hydratase ACN/IRP GN=TGME49_226730	1	2.43099e-07	127.32	TAK(1)ASDLFDWDEK	2	0.10531	2	1	1.86074e-05	105.19	TAK(1)ASDLFDWDEK	2	0.18932	2	1	1.0232e-07	121.18	TAK(1)ASDLFDWDEK	2	-0.44411	2
	TGME49_204100-t26_1-p1	989	K	eIF2 kinase IF2K-C GN=TGME49_204100								1	0.023999	42.718	SFSGNK(1)AK(1)R	2	-1.5666	1	1	0.0270885	45.368	SFSGNK(1)AK(1)R	2	-1.8987	1
	TGME49_320210-t26_1-p1	33	K	"WD domain, G-beta repeat domain containing protein GN=TGME49_320210"	1	4.72895e-13	80.082	K(1)HLETSGVCPVTAQSLSEADLADVK	3	0.47739	2	1	3.1514e-19	121.1	K(1)HLETSGVCPVTAQSLSEADLADVK	3	-0.11265	1	1	4.7447e-11	94.594	K(1)HLETSGVCPVTAQSLSEADLADVK	3	0.066966	1
	TGME49_321620-t26_1-p1	618	K	dynamin-related protein DRPB GN=TGME49_321620	1	0.00499069	78.342	K(1)TVYSEQFIR	2	-0.34595	1
	TGME49_261570-t26_1-p1	268	K	ribosomal protein RPL7A GN=TGME49_261570	1	0.0249776	78.516	LINIELK(1)K	2	-0.033114	1	1	0.014394	89.355	LINIELK(1)K	2	0.175	1	1	0.0155641	89.355	LINIELK(1)K	2	0.60812	1
	TGME49_275480-t26_1-p1	120	K	Myb family DNA-binding domain-containing protein GN=TGME49_275480	1	0.0214647	72.928	K(1)SLVPAAAR	2	0.076169	1
	TGME49_217460-t26_1-p1	65	K	glutaminyl-tRNA synthetase (GlnRS) GN=TGME49_217460	1	0.00116604	41.615	K(1)GEQPSPIAAGEALSDYAAAR	2	1.2076	1
	TGME49_309730-t26_1-p1	568	K	thioredoxin reductase GN=TGME49_309730	1	0.0240311	47.548	K(1)SPEDVDITPPCLAK	2	-3.4168	1	1	0.0107539	53.168	K(1)SPEDVDITPPCLAK	2	-3.0359	1
	TGME49_319850-t26_1-p1	178	K	"splicing factor U2AF family SnRNP auxilary factor large subunit, RRM domain-containing protein GN=TGME49_319850"															1	1.28643e-11	131.35	SPGGGGAAGGGK(1)GAR	2	-0.56232	1
	TGME49_205470-t26_1-p1	924	K	"translation elongation factor 2 family protein, putative GN=TGME49_205470"	1	0.00171751	69.342	GSK(1)MEELVHNIR	3	0.58882	1								1	0.0056522	54.343	GSK(1)MEELVHNIR	3	1.0386	1
	TGME49_312990-t26_1-p1	529	K	DEAD/DEAH box ATP-dependent RNA helicase GN=TGME49_312990	1	0.00863158	108.46	VELNLK(1)AK	2	0.42155	1								1	0.0273369	79.474	VELNLK(1)AK	2	-1.4571	1
	TGME49_283850-t26_1-p1	283	K	peptidyl-prolyl cis-trans isomerase GN=TGME49_283850	1	0.0197604	74.841	LDPK(1)NVEIR	2	1.7704	1	1	0.0278591	67.334	LDPK(1)NVEIR	2	-0.49431	2	1	0.00864911	87.258	LDPK(1)NVEIR	2	2.4523	1
	TGME49_268850-t26_1-p1	405	K	enolase 2 GN=TGME49_268850								1	1.30521e-07	64.249	VNQIGTVSESIEACQLAQK(1)NK	3	0.44906	1
	TGME49_268860-t26_1-p1	81	K	enolase 1 GN=TGME49_268860	1	1.18563e-16	158.01	PALLGK(1)DPCDQK	2	0.021055	1	1	0.000142135	107.39	PALLGK(1)DPCDQK	2	-0.02882	1	1	3.95111e-07	118.87	PALLGK(1)DPCDQK	2	0.083025	1
	TGME49_311720-t26_1-p1	334	K	chaperonin protein BiP GN=TGME49_311720	1	1.34098e-18	162.31	AK(1)FEELNSDLFQK	2	-0.6984	1								1	1.55334e-08	148.62	AK(1)FEELNSDLFQK	2	-0.92198	1
	TGME49_226730-t26_1-p1	863	K	aconitate hydratase ACN/IRP GN=TGME49_226730	1	1.6292e-07	143.03	K(1)DFNTYGAR	2	0.36675	1	1	0.00116689	109.29	K(1)DFNTYGAR	2	0.37591	1	1	0.00384177	133.13	K(1)DFNTYGAR	2	0.21659	1
	TGME49_271820-t26_1-p1	235	K	lipoyltransferase and lipoate-protein ligase subfamily protein GN=TGME49_271820								1	0.000214204	78.244	ALEK(1)AFGIAGAASGR	2	-0.088993	1	1	9.8119e-05	65.949	ALEK(1)AFGIAGAASGR	2	0.77559	1
	TGME49_260170-t26_1-p1	523	K	"elongation factor EF-G, putative GN=TGME49_260170"	1	0.00164036	86.911	GDSVVNVSTQK(1)R	2	-0.36853	1	1	0.00381956	77.597	GDSVVNVSTQK(1)R	2	1.4116	1	1	0.000278922	99.5	GDSVVNVSTQK(1)R	2	0.21535	1
	TGME49_233930-t26_1-p1	836	K	CAF1 family ribonuclease GN=TGME49_233930	1	0.0156241	79.148	IASAACK(1)EK	2	-0.47684	1								1	0.00554695	91.867	IASAACK(1)EK	2	-0.74855	1
	TGME49_263870-t26_1-p1	297	K	glutamate-tRNA ligase GN=TGME49_263870															1	4.44993e-13	150.39	ANSSGASSPPSADK(1)R	2	0.22984	1
	TGME49_294800-t26_1-p1	371	K	"elongation factor 1-alpha (EF-1-ALPHA), putative GN=TGME49_294800"	1	0.00509857	86.014	SGK(1)TLEEAPK	2	0.53594	1	1	0.000564443	98.754	SGK(1)TLEEAPK	2	0.54908	1	1	0.000841094	98.754	SGK(1)TLEEAPK	2	0.4662	1
	TGME49_205700-t26_1-p1	220	K	cyclophilin precursor GN=TGME49_205700	1	0.00352515	85.813	ALCTGEK(1)GTGR	2	-1.64	1
	TGME49_313140-t26_1-p1	265	K	isocitrate dehydrogenase GN=TGME49_313140	1	0.0294267	48.284	MWK(1)SPNGTIR	2	0.0032366	1	1	0.0247852	56.548	MWK(1)SPNGTIR	2	-2.0161	1
	TGME49_301440-t26_1-p1	80	K	calcium-dependent protein kinase CDPK1 GN=TGME49_301440	1	0.00091232	74.789	ITGQECAVK(1)VISK	2	0.21841	1	1	0.000185384	114.64	ITGQECAVK(1)VISK	2	0.028749	1	1	0.00653696	66.246	ITGQECAVK(1)VISK	2	-0.039389	1
	TGME49_205470-t26_1-p1	539	K	"translation elongation factor 2 family protein, putative GN=TGME49_205470"	1	0.00831662	81.017	TDLYIK(1)SIQR	2	0.39088	1								1	2.00056e-05	113.93	TDLYIK(1)SIQR	2	0.24129	1
	TGME49_215590-t26_1-p1	623	K	flavoprotein subunit of succinate dehydrogenase GN=TGME49_215590															1	0.010239	73.975	DDK(1)NWMK	2	1.6489	1
	TGME49_320570-t26_1-p1	523	K	"elongation factor Tu, putative GN=TGME49_320570"															1	0.017684	58.981	LLEVVDK(1)K	2	0.72448	1
	TGME49_254940-t26_1-p1	2989	K	MIF4G domain-containing protein GN=TGME49_254940	1	0.0139493	46.378	GGAQAVK(1)GGLMGR	2	0.46119	1
	TGME49_219540-t26_1-p1	1146	K	cytosolic tRNA-Ala synthetase GN=TGME49_219540	1	9.49667e-13	163.99	ALLELQK(1)AR	2	-0.14899	1	1	1.22756e-17	178.83	ALLELQK(1)AR	2	0.21237	1
	TGME49_321500-t26_1-p1	219	K	RNA recognition motif-containing protein GN=TGME49_321500	1	0.00561304	122.18	FAESK(1)AAR	2	0.88938	2	1	0.000981435	117.4	FAESK(1)AAR	2	1.0945	2	1	0.0083646	132.08	FAESK(1)AAR	2	0.89495	2
	TGME49_205710-t26_1-p1	125	K	lysine-tRNA ligase GN=TGME49_205710	1	5.20612e-07	85.493	AQK(1)PEEELDPTQYFEK	3	-0.56719	2	1	0.00042963	72.797	AQK(1)PEEELDPTQYFEK	2	-0.40854	1	1	0.000466872	83.37	AQK(1)PEEELDPTQYFEK	2	0.20378	1
	TGME49_326800-t26_1-p1	90	K	S-Adenosyl homocysteine hydrolase GN=TGME49_326800	1	0.00149862	88.021	ILAEGLQK(1)DPQK	2	0.69274	1
	TGME49_205180-t26_1-p1	82	K	RNA recognition motif-containing protein GN=TGME49_205180	1	0.0036883	114.28	ELIK(1)QYNPK	2	0.452	1
	TGME49_297060-t26_1-p1	328	K	phosphoglycerate mutase PGMII GN=TGME49_297060								1	0.000197737	97.734	AK(1)MEAVANQGK	2	0.24813	1	1	0.000322962	100.88	AK(1)MEAVANQGK	2	0.11765	1
	TGME49_202680-t26_1-p1	78	K	"peptidase M16, alpha subunit, putative GN=TGME49_202680"	1	0.000979601	100.92	VPFVK(1)EDMEK	2	-1.442	2	1	0.000142087	111.27	VPFVK(1)EDMEK	2	1.2584	2	1	0.000116477	134.57	VPFVK(1)EDMEK	2	-2.0208	2
	TGME49_233110-t26_1-p1	450	K	IMP dehydrogenas GN=TGME49_233110	1	1.58662e-35	177.04	ASALSEASPSAK(1)SEASR	2	-0.14448	1	1	7.68334e-33	185.26	ASALSEASPSAK(1)SEASR	2	-0.39193	1	1	1.33751e-22	156.67	ASALSEASPSAK(1)SEASR	2	0.23405	1
	TGME49_251690-t26_1-p1	142	K	"seryl-tRNA synthetase, cytoplasmic, putative GN=TGME49_251690"	1	0.00487856	86.898	NLK(1)IDGTPGR	2	-0.4315	1	1	0.00146511	94.692	NLK(1)IDGTPGR	2	-0.37213	1	1	0.00375911	86.898	NLK(1)IDGTPGR	2	-0.45236	1
	TGME49_318700-t26_1-p1	246	K	"eukaryotic initiation factor-6, putative GN=TGME49_318700"	1	1.09234e-20	157.86	NQQK(1)LNLVDDLTLR	2	0.84238	1	1	8.88254e-21	178.67	NQQK(1)LNLVDDLTLR	2	0.28382	1	1	3.07018e-11	137.8	NQQK(1)LNLVDDLTLR	2	0.30643	1
	TGME49_251690-t26_1-p1	12	K	"seryl-tRNA synthetase, cytoplasmic, putative GN=TGME49_251690"															1	0.00262054	85.813	AEK(1)GGDPALVR	2	1.167	1
	TGME49_261570-t26_1-p1	227	K	ribosomal protein RPL7A GN=TGME49_261570	0.999998	0.000756266	65.467	KEDQAELEAQCK(1)IYR	3	-1.3715	1	0.999997	0.00112473	63.682	KEDQAELEAQCK(1)IYR	3	-0.97788	1	0.999832	0.0113926	46.318	KEDQAELEAQCK(1)IYR	3	-0.85495	1
	TGME49_214210-t26_1-p1	406	K	rRNA pseudouridine synthase GN=TGME49_214210	1	2.30539e-06	103.76	TPASWLK(1)SEGYLPK	2	1.0187	1
	TGME49_205470-t26_1-p1	162	K	"translation elongation factor 2 family protein, putative GN=TGME49_205470"								1	0.0211193	42.068	STLTDSLVSK(1)AGIISAK	2	0.44701	1
	TGME49_294800-t26_1-p1	225	K	"elongation factor 1-alpha (EF-1-ALPHA), putative GN=TGME49_294800"	1	3.13e-109	237.32	TLVEALDTMEAPK(1)RPSDK	3	-0.43403	13	1	3.9856e-157	280.54	TLVEALDTMEAPK(1)RPSDK	2	-2.7296	14	1	1.0283e-113	260.58	TLVEALDTMEAPK(1)RPSDK	2	0.46259	12
	TGME49_310700-t26_1-p1	25	K	serine/threonine phosophatase PP1 GN=TGME49_310700	1	9.12903e-07	113.76	PGK(1)PVQLTEAEIR	2	2.7305	1	1	0.000447579	84.753	PGK(1)PVQLTEAEIR	2	0.056335	1	1	1.9697e-05	102.52	PGK(1)PVQLTEAEIR	2	-0.23394	1
	TGME49_209690-t26_1-p1	147	K	small nuclear ribonucleoprotein GN=TGME49_209690								1	1.33805e-05	83.204	VDAGAGSATK(1)AK	2	0.45951	1	1	5.4941e-07	122.39	VDAGAGSATK(1)AK	2	-0.08095	1
	TGME49_263870-t26_1-p1	834	K	glutamate-tRNA ligase GN=TGME49_263870	1	0.0174305	57.434	AMSAVGTK(1)VDAAK	2	-0.64603	1								1	4.95595e-06	110.92	AMSAVGTK(1)VDAAK	2	-0.3629	1
	TGME49_311090-t26_1-p1	527	K	ubiquitin carboxyl-terminal hydrolase GN=TGME49_311090	1	4.32177e-05	100.88	K(1)ASPVDMWVK	2	0.021748	1	1	7.19835e-05	94.465	K(1)ASPVDMWVK	2	0.092151	1	1	0.00707961	80.102	K(1)ASPVDMWVK	2	-0.64082	1
	TGME49_263870-t26_1-p1	317	K	glutamate-tRNA ligase GN=TGME49_263870	1	2.69776e-05	119.39	LEGAVQGK(1)VVTR	2	0.27587	1	1	0.00123989	119.39	LEGAVQGK(1)VVTR	2	0.36423	1	1	7.39345e-07	130.1	LEGAVQGK(1)VVTR	2	0.090856	1
	TGME49_300140-t26_1-p1	7	K	"elongation factor 1-gamma, putative GN=TGME49_300140"	1	0.014145	80.688	LLTPK(1)DDVR	2	0.60304	2	1	0.00620626	88.495	LLTPK(1)DDVR	2	0.45278	3	1	0.0007029	111.61	LLTPK(1)DDVR	2	0.80071	2
	TGME49_289330-t26_1-p1	1600	K	ubiquitin carboxyl-terminal hydrolase family 2 protein GN=TGME49_289330															1	0.00353286	63.046	AAGLK(1)PDAEAK	2	-0.46888	1
	TGME49_225050-t26_1-p1	290	K	"adenosylhomocysteinase, putative GN=TGME49_225050"								1	3.78109e-05	101.72	ILAEGLQK(1)DPQK	2	0.28259	1	1	8.22398e-07	136.7	ILAEGLQK(1)DPQK	2	0.32304	1
	TGME49_205700-t26_1-p1	323	K	cyclophilin precursor GN=TGME49_205700	1	0.000687423	59.728	VVAGQEVVK(1)MMEAEGR	3	-1.196	1	1	2.17575e-05	76.158	VVAGQEVVK(1)MMEAEGR	2	0.78357	2	1	0.00208113	51.495	VVAGQEVVK(1)MMEAEGR	3	-0.99614	1
	TGME49_205470-t26_1-p1	373	K	"translation elongation factor 2 family protein, putative GN=TGME49_205470"	1	2.90323e-20	172.27	WTK(1)TQSENTR	2	1.1048	1	1	1.66175e-07	155.11	WTK(1)TQSENTR	2	0.27151	1	1	6.26775e-05	155.11	WTK(1)TQSENTR	2	2.1636	1
	TGME49_294800-t26_1-p1	210	K	"elongation factor 1-alpha (EF-1-ALPHA), putative GN=TGME49_294800"	1	0.00627282	83.862	STNMSWYK(1)GK	2	0.055121	2	1	0.00793791	81.017	STNMSWYK(1)GK	2	-0.35003	2	1	0.00137441	84.198	STNMSWYK(1)GK	2	-0.17181	2
	TGME49_261570-t26_1-p1	29	K	ribosomal protein RPL7A GN=TGME49_261570	1	0.003215	78.324	LPAAPLAGK(1)SGK	2	0.4891	1	1	3.32524e-05	98.105	LPAAPLAGK(1)SGK	2	0.50987	1	1	0.00150204	85.554	LPAAPLAGK(1)SGK	2	0.46675	1
	TGME49_288680-t26_1-p1	206	K	endonuclease IV APN GN=TGME49_288680	1	0.0311165	56.139	TK(1)GADAAASQGR	2	-0.022512	1	1	0.00170753	82.202	TK(1)GADAAASQGR	2	-0.093032	1	1	1.69405e-05	111.31	TK(1)GADAAASQGR	2	-0.04253	1
	TGME49_215590-t26_1-p1	160	K	flavoprotein subunit of succinate dehydrogenase GN=TGME49_215590	1	0.0132273	122.15	EAPK(1)VVR	2	0.042577	1
	TGME49_211090-t26_1-p1	592	K	"aminotransferase, class V superfamily protein GN=TGME49_211090"								1	0.0110247	74.415	LVK(1)QIHR	2	-1.4796	1
	TGME49_326800-t26_1-p1	140	K	S-Adenosyl homocysteine hydrolase GN=TGME49_326800	1	0.0110821	74.841	SK(1)FDNVYGCR	2	0.6848	1
	TGME49_226030-t26_1-p1	12	K	AGC kinase GN=TGME49_226030	1	3.29544e-06	91.969	LIPSNK(1)DGSGDHSQR	3	0.26419	1	1	1.48134e-06	104.95	LIPSNK(1)DGSGDHSQR	3	-0.14999	1	1	0.000355881	71.98	LIPSNK(1)DGSGDHSQR	3	0.33979	1
	TGME49_269180-t26_1-p1	1619	K	MIF4G domain-containing protein GN=TGME49_269180	1	0.000310968	84.753	K(1)ETGAEAANVVTK	2	0.15249	1	1	3.64011e-05	103.83	K(1)ETGAEAANVVTK	2	-0.40285	1	1	1.49671e-07	129.77	K(1)ETGAEAANVVTK	2	-0.25554	1
	TGME49_268890-t26_1-p1	410	K	citrate synthase I GN=TGME49_268890	1	5.27766e-34	181.26	DVHCK(1)LNGAAPTR	3	-0.58913	6	1	3.25697e-09	157.23	DVHCK(1)LNGAAPTR	2	-0.9056	5	1	7.33568e-09	150.22	DVHCK(1)LNGAAPTR	2	-1.3328	6
	TGME49_304760-t26_1-p1	428	K	RNA recognition motif-containing protein GN=TGME49_304760	1	0.00671515	76.302	APPGPK(1)GASCR	2	-0.88443	1	1	0.0215126	62.466	APPGPK(1)GASCR	2	-0.7273	1	1	0.0133923	71.03	APPGPK(1)GASCR	2	-0.60366	1
	TGME49_236040-t26_1-p1	429	K	"fructose-1,6-bisphosphate aldolase GN=TGME49_236040"	1	2.49618e-07	83.806	YGGGAGGAAAASSLFEK(1)R	3	-2.2122	2	1	0.000474844	67.645	YGGGAGGAAAASSLFEK(1)R	2	-2.2902	1	1	1.26023e-17	130.4	YGGGAGGAAAASSLFEK(1)R	3	-0.45038	3
	TGME49_249180-t26_1-p1	59	K	bifunctional dihydrofolate reductase-thymidylate synthase GN=TGME49_249180	1	1.11627e-08	96.773	FAK(1)TGDSGLPSPSVGK	2	-1.6737	1	1	8.55388e-06	84.859	FAK(1)TGDSGLPSPSVGK	2	-1.8861	1	1	1.95886e-27	176.49	FAK(1)TGDSGLPSPSVGK	2	-2.1643	1
	TGME49_224850-t26_1-p1	180	K	"polyadenylate binding protein, putative GN=TGME49_224850"	1	8.44007e-15	131.45	NLDK(1)NIDNK	2	0.15734	1	1	0.00576295	89.913	NLDK(1)NIDNK	2	-0.10418	1	1	0.00642335	89.913	NLDK(1)NIDNK	2	0.36726	1
	TGME49_205470-t26_1-p1	169	K	"translation elongation factor 2 family protein, putative GN=TGME49_205470"								1	0.034297	48.527	AGIISAK(1)AAGDAR	2	-0.50569	1
	TGME49_320570-t26_1-p1	354	K	"elongation factor Tu, putative GN=TGME49_320570"	1	2.1203e-29	144.65	PGTK(1)AYDAR	2	-0.20028	1	1	3.32633e-05	142.83	PGTK(1)AYDAR	2	-1.5089	1	1	0.00332065	142.83	PGTK(1)AYDAR	2	-1.0135	1
	TGME49_227850-t26_1-p1	470	K	"peptidyl-prolyl cis-trans isomerase, cyclophilin-type domain-containing protein GN=TGME49_227850"	1	0.00175669	104.82	LSELPQK(1)TAR	2	-0.54383	1	1	0.000287292	102.53	LSELPQK(1)TAR	2	-0.23824	1	1	0.000987327	97.734	LSELPQK(1)TAR	2	-0.18877	1
	TGME49_215590-t26_1-p1	572	K	flavoprotein subunit of succinate dehydrogenase GN=TGME49_215590	1	0.002218	99.283	SFADVGVK(1)DR	2	0.48495	1	1	0.00021934	106.62	SFADVGVK(1)DR	2	-0.23783	1
	TGME49_291680-t26_1-p1	429	K	Sec23/Sec24 trunk domain-containing protein GN=TGME49_291680								1	0.00113382	121.9	IEVLCSK(1)EFK	2	-0.035513	1	1	0.000491713	131.82	IEVLCSK(1)EFK	2	0.26266	1
	TGME49_235170-t26_1-p1	15	K	"ATPase, AAA family protein GN=TGME49_235170"								1	0.0228347	57.175	PK(1)VPPPSASAAK	2	0.88201	1
	TGME49_216600-t26_1-p1	565	K	exonuclease III APE GN=TGME49_216600	1	0.031701	64.841	LDSFFAVK(1)R	2	1.8076	1								1	0.000676637	116.37	LDSFFAVK(1)R	2	1.092	1
	TGME49_318230-t26_1-p1	103	K	phosphoglycerate kinase PGKI GN=TGME49_318230															1	0.00131305	44.238	VTFVEDCVGPK(1)AEEAVQAAK	3	-1.3839	1
	TGME49_309730-t26_1-p1	270	K	thioredoxin reductase GN=TGME49_309730	1	0.00208917	84.169	K(1)AGVTYINAYAK	2	1.0756	1	1	0.000173355	92.792	K(1)AGVTYINAYAK	2	1.9229	1	1	4.97583e-07	121.21	K(1)AGVTYINAYAK	2	1.4674	1
	TGME49_321620-t26_1-p1	847	K	dynamin-related protein DRPB GN=TGME49_321620															1	0.0256679	95.909	HVFEK(1)VK	2	0.29668	1
	TGME49_290640-t26_1-p1	31	K	"DNA mismatch repair protein MSH6-1, putative GN=TGME49_290640"	1	0.0160033	61.235	SGGSIYETAGK(1)K	2	1.0657	1
	TGME49_304760-t26_1-p1	949	K	RNA recognition motif-containing protein GN=TGME49_304760								1	0.00294159	44.734	EGGLK(1)YEASPHAPLGPR	3	-1.0761	1	1	0.00331344	45.384	EGGLK(1)YEASPHAPLGPR	3	-0.88064	1
	TGME49_206470-t26_1-p1	455	K	pyruvate dehydrogenase complex subunit PDH-E3II GN=TGME49_206470	1	0.0197532	74.849	VLAHK(1)DSDK	2	0.055194	1
	TGME49_225260-t26_1-p1	746	K	DNA-directed RNA polymerase II RPB1 GN=TGME49_225260															1	0.0117932	52.255	VNK(1)ELNSAR	2	1.6401	1
	TGME49_321620-t26_1-p1	842	K	dynamin-related protein DRPB GN=TGME49_321620	1	0.00059194	70.438	GASASAAK(1)HVFEK	3	0.37123	1	1	2.59402e-05	88.075	GASASAAK(1)HVFEK	3	0.15008	1	1	8.19802e-05	88.101	GASASAAK(1)HVFEK	3	0.60587	1
	TGME49_271820-t26_1-p1	292	K	lipoyltransferase and lipoate-protein ligase subfamily protein GN=TGME49_271820	1	0.0258169	78.113	YLTPSK(1)EK	2	0.1935	1	1	0.0168046	83.429	YLTPSK(1)EK	2	-0.05559	1	1	0.0261685	80.455	YLTPSK(1)EK	2	-0.058678	1
	TGME49_263595-t26_1-p1	245	K	RNA-binding protein GN=TGME49_263595	1	2.34606e-09	113.22	ETEALQTK(1)MGGR	2	0.1508	1	1	0.000232994	134.38	ETEALQTK(1)MGGR	2	-0.15628	1	1	4.33505e-07	119.74	ETEALQTK(1)MGGR	2	0.94736	1
	TGME49_236040-t26_1-p1	206	K	"fructose-1,6-bisphosphate aldolase GN=TGME49_236040"	1	0.00728543	116.73	K(1)YYEAGAR	2	-0.2992	1								1	0.00443777	107.29	K(1)YYEAGAR	2	0.011686	1
	TGME49_254600-t26_1-p1	12	K	ubiquitin family protein GN=TGME49_254600	1	3.29742e-08	95.236	K(1)QSFNFEPDNTVLHVK	3	0.88266	1	1	3.19637e-06	83.806	K(1)QSFNFEPDNTVLHVK	3	1.0167	1	1	0.000407461	67.646	K(1)QSFNFEPDNTVLHVK	3	1.465	1
	TGME49_268200-t26_1-p1	22	K	RNA recognition motif-containing protein GN=TGME49_268200	1	1.78337e-19	103.24	GK(1)GLASPLLAGSLDGAQASAHAK	3	-0.20762	1	1	2.5714e-18	108.08	GK(1)GLASPLLAGSLDGAQASAHAK	3	-0.71541	1	1	5.91168e-29	126.32	GK(1)GLASPLLAGSLDGAQASAHAK	3	-0.00057902	1
	TGME49_235170-t26_1-p1	163	K	"ATPase, AAA family protein GN=TGME49_235170"								1	0.0337704	58.955	VSPAVEVK(1)R	2	-0.87585	1
	TGME49_309730-t26_1-p1	420	K	thioredoxin reductase GN=TGME49_309730	1	0.000209828	106.38	IQVTFQVGK(1)EK	2	-1.5035	1	1	0.0033776	81.92	IQVTFQVGK(1)EK	2	-0.99785	1	1	0.000220285	101.71	IQVTFQVGK(1)EK	2	-1.2523	1
	TGME49_283850-t26_1-p1	322	K	peptidyl-prolyl cis-trans isomerase GN=TGME49_283850	1	0.00393489	84.507	VDLYTEK(1)QGVR	2	0.0083698	1								1	0.0163645	68.536	VDLYTEK(1)QGVR	2	1.6453	1
	TGME49_263870-t26_1-p1	844	K	glutamate-tRNA ligase GN=TGME49_263870	1	0.0075044	93.325	LSGAK(1)ITGK	2	-0.11443	1	1	0.00999217	83.862	LSGAK(1)ITGK	2	-1.2042	1	1	0.00516781	93.096	LSGAK(1)ITGK	2	-0.6415	1
	TGME49_288530-t26_1-p1	20	K	NOL1/NOP2/sun family protein GN=TGME49_288530	1	0.0232643	103.29	IVGK(1)QAR	2	-0.42295	1	1	0.0104765	107.74	IVGK(1)QAR	2	-0.57306	1
	TGME49_269180-t26_1-p1	2329	K	MIF4G domain-containing protein GN=TGME49_269180															1	0.000578789	100.58	FAATK(1)EGPTR	2	-1.0084	1
	TGME49_249180-t26_1-p1	40	K	bifunctional dihydrofolate reductase-thymidylate synthase GN=TGME49_249180								1	8.74719e-05	142.89	VTK(1)TTPEEASR	2	0.03197	1	1	7.5311e-08	160.72	VTK(1)TTPEEASR	2	-0.19782	1
	TGME49_236210-t26_1-p1	270	K	"peptidase M16 family potein, putative GN=TGME49_236210"	1	3.8959e-09	96.208	ELTALVEK(1)HFAGLPQPK	3	-0.52324	1	1	1.18919e-12	153.22	ELTALVEK(1)HFAGLPQPK	2	-1.0246	3	1	9.8792e-06	89.358	ELTALVEK(1)HFAGLPQPK	2	-1.8218	3
	TGME49_254940-t26_1-p1	2398	K	MIF4G domain-containing protein GN=TGME49_254940	1	0.0190724	54.343	K(1)VTNVPLTEVR	2	0.27119	1								1	0.0121031	54.343	K(1)VTNVPLTEVR	2	1.3779	1
	TGME49_299810-t26_1-p1	879	K	cysteine-tRNA synthetase (CysRS) GN=TGME49_299810	1	0.0265747	96.19	MLK(1)QMEK	2	-0.73003	1	1	0.0169354	93.195	MLK(1)QMEK	2	0.31514	1	1	0.0198083	101.33	MLK(1)QMEK	2	-0.42256	1
	TGME49_286080-t26_1-p1	70	K	elongation factor 2 family protein GN=TGME49_286080								1	1.30763e-06	56.882	GLVSIGEEESTAAAVVPHELK(1)K	3	0.20481	1	1	5.23715e-07	76.492	GLVSIGEEESTAAAVVPHELK(1)K	3	-0.71474	1
	TGME49_288860-t26_1-p1	45	K	RuvB family 2 protein GN=TGME49_288860	1	0.000189543	89.231	K(1)FSQGMVGQPDAR	2	-0.039947	1	1	3.64011e-05	119.25	K(1)FSQGMVGQPDAR	2	-0.24819	2	1	1.54516e-07	131.66	K(1)FSQGMVGQPDAR	2	-1.0779	2
	TGME49_226730-t26_1-p1	300	K	aconitate hydratase ACN/IRP GN=TGME49_226730															1	0.00783025	131.22	NLAK(1)EMER	2	-0.29148	2
	TGME49_205470-t26_1-p1	501	K	"translation elongation factor 2 family protein, putative GN=TGME49_205470"	1	3.42251e-08	151.97	MVPTSDK(1)GR	2	-0.31019	1	1	0.000466821	114.89	MVPTSDK(1)GR	2	-0.038092	1	1	0.0151195	66.568	MVPTSDK(1)GR	2	0.20211	3
	TGME49_263870-t26_1-p1	467	K	glutamate-tRNA ligase GN=TGME49_263870								1	0.0340862	69.812	IDMQSK(1)NK	2	0.099668	1
	TGME49_289300-t26_1-p1	424	K	methionyl-tRNA synthetase GN=TGME49_289300								1	4.84296e-05	123.75	DPTTGK(1)PLQK	2	-0.23122	2	0.999342	0.00142307	64.52	LTDYK(0.001)DPTTGK(0.999)PLQK	3	0.65023	1
	TGME49_236040-t26_1-p1	393	K	"fructose-1,6-bisphosphate aldolase GN=TGME49_236040"	1	1.15866e-38	197.79	AK(1)AQQVLMER	2	0.38356	3	1	0.000147892	138.22	AK(1)AQQVLMER	2	1.1129	4	1	1.39854e-05	115.7	AK(1)AQQVLMER	2	1.1019	3
	TGME49_216860-t26_1-p1	191	K	DEAD (Asp-Glu-Ala-Asp) box polypeptide DDX39 GN=TGME49_216860	1	3.33812e-15	130.66	GK(1)HLNAEK	2	0.20229	1								1	0.00971351	134.26	GK(1)HLNAEK	2	0.10122	1
	TGME49_260170-t26_1-p1	238	K	"elongation factor EF-G, putative GN=TGME49_260170"	1	1.43094e-09	105.28	EGAAPAPASGK(1)AAAAPK	2	0.089438	1	1	1.5522e-07	89.358	EGAAPAPASGK(1)AAAAPK	2	0.086745	1
	TGME49_215590-t26_1-p1	666	K	flavoprotein subunit of succinate dehydrogenase GN=TGME49_215590	1	6.34313e-07	79.489	QVISQPLDNEMEHIPPAK(1)R	3	-0.75746	4	1	1.28258e-05	74.618	QVISQPLDNEMEHIPPAK(1)R	3	-0.41045	4	1	9.40345e-05	73.688	QVISQPLDNEMEHIPPAK(1)R	3	0.26745	5
	TGME49_311720-t26_1-p1	351	K	chaperonin protein BiP GN=TGME49_311720	0.752432	3.63791e-06	80.738	TLK(0.248)PVK(0.752)QVLEDADLQK	3	-1.3871	1
	TGME49_309800-t26_1-p1	275	K	RNA recognition motif-containing protein GN=TGME49_309800	1	9.14727e-07	113.25	K(1)AEGALPTPQPAK	2	-0.18564	1	1	0.000178314	132.24	K(1)AEGALPTPQPAK	2	-0.31929	1	1	4.15458e-06	111.38	K(1)AEGALPTPQPAK	2	-0.10724	1
	TGME49_205470-t26_1-p1	533	K	"translation elongation factor 2 family protein, putative GN=TGME49_205470"	1	0.00614756	71.176	YVPGEK(1)TDLYIK	2	1.25	2	1	0.0020856	80.69	YVPGEK(1)TDLYIK	2	-0.6581	2	1	0.000960868	90.614	YVPGEK(1)TDLYIK	2	0.35882	2
	TGME49_300260-t26_1-p1	387	K	threonyl-tRNA synthetase family protein GN=TGME49_300260	1	0.00143496	110.39	DYLK(1)LLEEAK	2	-1.1133	1	1	0.000177149	109.16	DYLK(1)LLEEAK	2	-0.25937	1	1	0.00010147	110.84	DYLK(1)LLEEAK	2	-0.59892	1
	TGME49_262380-t26_1-p1	420	K	"elongation factor Tu, putative GN=TGME49_262380"															1	4.95787e-17	125.98	K(1)TLDDAQAGDQVGCLLK	2	1.0204	1
	TGME49_321620-t26_1-p1	849	K	dynamin-related protein DRPB GN=TGME49_321620	1	0.000230906	87.641	VK(1)FQAANNPLFSD	2	-0.24894	1	1	0.000118238	112.64	VK(1)FQAANNPLFSD	2	0.058493	2	1	1.12161e-07	122.33	VK(1)FQAANNPLFSD	2	-0.30094	1
	TGME49_290290-t26_1-p1	674	K	ubiquitin-activating enzyme E1 family protein GN=TGME49_290290	1	0.006258	98.044	ENPQK(1)YLER	2	0.40614	2								1	0.00457385	79.427	ENPQK(1)YLER	2	-0.7882	1
	TGME49_211420-t26_1-p1	89	K	RNA recognition motif-containing protein GN=TGME49_211420								1	0.00444844	116.37	GPGDK(1)RPR	2	-0.45723	1
	TGME49_309730-t26_1-p1	660	K	thioredoxin reductase GN=TGME49_309730	1	1.02312e-17	137.79	ASGEPFVASGGCGGGK(1)CG	2	-0.25464	1								1	9.64274e-07	95.073	ASGEPFVASGGCGGGK(1)CG	2	-0.55789	1
	TGME49_289330-t26_1-p1	637	K	ubiquitin carboxyl-terminal hydrolase family 2 protein GN=TGME49_289330															1	0.0175399	87.696	FK(1)SGGSGR	2	0.26226	1
	TGME49_216860-t26_1-p1	228	K	DEAD (Asp-Glu-Ala-Asp) box polypeptide DDX39 GN=TGME49_216860	1	3.54308e-05	112.02	DVQNIFMATPK(1)K	2	1.1157	1	1	0.000233458	109.16	DVQNIFMATPK(1)K	2	-0.1713	1	1	7.59391e-07	131.69	DVQNIFMATPK(1)K	2	1.7598	1
	TGME49_288360-t26_1-p1	118	K	tryptophanyl-tRNA synthetase (TrpRS2) GN=TGME49_288360								1	0.020086	73.499	TTQNVK(1)FSK	2	1.5362	1
	TGME49_313010-t26_1-p1	92	K	DEAD (Asp-Glu-Ala-Asp) box polypeptide DDX6 GN=TGME49_313010	1	5.32892e-09	111.06	VK(1)TEDVTK	2	-0.10355	1
	TGME49_300260-t26_1-p1	840	K	threonyl-tRNA synthetase family protein GN=TGME49_300260	1	0.0123853	82.287	TLTLDAWK(1)K	2	-0.018689	1	1	0.0151465	82.287	TLTLDAWK(1)K	2	-1.072	1	1	0.0267503	71.451	TLTLDAWK(1)K	2	-0.39853	1
	TGME49_299810-t26_1-p1	830	K	cysteine-tRNA synthetase (CysRS) GN=TGME49_299810								1	0.0147377	82.645	AAAELQAK(1)K	2	1.2131	1
	TGME49_234360-t26_1-p1	134	K	"DNA topoisomerase I, putative GN=TGME49_234360"															1	7.16621e-05	103.44	VK(1)TETLGAPALR	2	-2.587	1
	TGME49_300140-t26_1-p1	190	K	"elongation factor 1-gamma, putative GN=TGME49_300140"	1	3.08667e-05	116.24	FYETVVNQK(1)SFK	2	4.2968	1	1	8.85301e-10	116.24	FYETVVNQK(1)SFK	2	2.5871	1	1	7.02541e-07	127.17	FYETVVNQK(1)SFK	2	3.5871	1
	TGME49_236040-t26_1-p1	111	K	"fructose-1,6-bisphosphate aldolase GN=TGME49_236040"	1	4.42366e-05	79.614	GILAADESTGTIK(1)K	2	1.1064	1								1	0.00026307	86.944	GILAADESTGTIK(1)K	2	-3.8434	1
	TGME49_219750-t26_1-p1	16	K	"cytochrome c, putative GN=TGME49_219750"	1	3.94654e-09	100.04	AEPDVQVPSGDIK(1)AGAK	3	-0.24395	3	1	1.68974e-07	88.427	AEPDVQVPSGDIK(1)AGAK	3	-0.86506	3	1	3.86317e-17	132.51	AEPDVQVPSGDIK(1)AGAK	3	-0.38426	3
	TGME49_313140-t26_1-p1	256	K	isocitrate dehydrogenase GN=TGME49_313140	1	0.0239991	101.64	VK(1)EFNLK	2	0.56422	1	1	0.00146062	123.69	VK(1)EFNLK	2	2.1944	2	1	0.00954941	101.64	VK(1)EFNLK	2	4.3276	2
organic substance metabolic process	TGME49_233905-t26_1-p1	348	K	"histone kinase SNF1, putative GN=TGME49_233905"															1	0.00667885	67.113	K(1)LGYDVDEK	2	-1.5141	1
	TGME49_224850-t26_1-p1	167	K	"polyadenylate binding protein, putative GN=TGME49_224850"															1	0.0187714	71.221	K(1)SGNGNIFVK	2	3.3174	1
	TGME49_308920-t26_1-p1	68	K	splicing factor U2AF protein GN=TGME49_308920								1	1.62702e-08	147.19	MK(1)SSSYGR	2	0.67068	1	1	1.95583e-09	178.65	MK(1)SSSYGR	2	0.58376	1
	TGME49_215590-t26_1-p1	194	K	flavoprotein subunit of succinate dehydrogenase GN=TGME49_215590	1	2.56634e-12	160.88	FGK(1)GGQAYR	2	0.36556	2	1	1.49562e-11	164.53	FGK(1)GGQAYR	2	0.32526	2	1	0.00121201	108.74	FGK(1)GGQAYR	2	1.504	2
	TGME49_268850-t26_1-p1	162	K	enolase 2 GN=TGME49_268850	1	0.00140971	88.596	AGAAAK(1)GMPLYK	2	0.81595	1	1	0.000195535	89.171	AGAAAK(1)GMPLYK	2	-0.12282	1	1	0.000807581	92.611	AGAAAK(1)GMPLYK	2	-0.17685	1
	TGME49_311720-t26_1-p1	163	K	chaperonin protein BiP GN=TGME49_311720	1	0.000265163	103.91	MK(1)ETAEQFLGK	2	1.9986	1
	TGME49_318230-t26_1-p1	139	K	phosphoglycerate kinase PGKI GN=TGME49_318230	1	0.00406901	90.15	GVDEQGNK(1)IK	2	0.12402	1	1	2.44775e-11	162.64	GVDEQGNK(1)IK	2	0.12924	1	1	1.88091e-11	174.41	GVDEQGNK(1)IK	2	0.030913	1
	TGME49_239490-t26_1-p1	518	K	dehydrogenase E1 component family protein GN=TGME49_239490	1	0.0116768	95.909	MMK(1)VVEK	2	0.71462	5	1	0.0236429	84.498	MMK(1)VVEK	2	-0.58902	5	1	0.0076719	93.374	MMK(1)VVEK	2	0.71904	4
	TGME49_318600-t26_1-p1	460	K	DNA /pantothenate metabolism flavoprotein GN=TGME49_318600	1	1.14416e-44	191.95	LETNAETLHAK(1)AR	2	-0.20197	4	1	2.01762e-76	237.26	LETNAETLHAK(1)AR	2	-0.31815	4	1	3.67891e-30	198.48	LETNAETLHAK(1)AR	2	-0.038926	4
	TGME49_294800-t26_1-p1	241	K	"elongation factor 1-alpha (EF-1-ALPHA), putative GN=TGME49_294800"	1	4.29544e-11	91.589	LPLQDVYK(1)IGGIGTVPVGR	3	-1.0183	1	1	2.95126e-05	72.21	LPLQDVYK(1)IGGIGTVPVGR	3	-0.55282	1	1	4.33846e-12	107.72	LPLQDVYK(1)IGGIGTVPVGR	3	-0.37042	1
	TGME49_289330-t26_1-p1	1404	K	ubiquitin carboxyl-terminal hydrolase family 2 protein GN=TGME49_289330	1	0.00038705	98.156	NPTSLTLSSK(1)K	2	-0.9748	1	1	0.000206523	98.407	NPTSLTLSSK(1)K	2	-0.2811	1	1	3.91013e-11	110.08	NPTSLTLSSK(1)K	2	-1.3142	1
	TGME49_300140-t26_1-p1	367	K	"elongation factor 1-gamma, putative GN=TGME49_300140"	1	0.0197604	74.841	LDVASAK(1)DK	2	-0.20433	1	1	0.0310233	64.82	LDVASAK(1)DK	2	-0.057815	1	1	0.0216654	74.841	LDVASAK(1)DK	2	-0.55325	1
	TGME49_261570-t26_1-p1	42	K	ribosomal protein RPL7A GN=TGME49_261570	1	0.00604781	99.013	SPIFAK(1)TPR	2	-0.51149	1	1	0.00224176	102.06	SPIFAK(1)TPR	2	-0.67421	1	1	0.0102451	85.355	SPIFAK(1)TPR	2	-0.51844	1
	TGME49_217460-t26_1-p1	64	K	glutaminyl-tRNA synthetase (GlnRS) GN=TGME49_217460								1	0.0315886	89.55	IAVETK(1)K	2	0.20305	1
	TGME49_237560-t26_1-p1	153	K	iron-sulfur cluster protein ISCU GN=TGME49_237560	1	0.0322759	64.841	TCDDALK(1)LK	2	0.27856	1	1	0.0226689	71.451	TCDDALK(1)LK	2	-0.45348	1
	TGME49_288860-t26_1-p1	221	K	RuvB family 2 protein GN=TGME49_288860	1	0.003215	78.324	AK(1)DYDAVGPATR	2	2.3446	1	1	0.00234854	79.639	AK(1)DYDAVGPATR	2	1.8292	1	1	0.0139909	65.043	AK(1)DYDAVGPATR	2	0.87628	1
	TGME49_268890-t26_1-p1	423	K	citrate synthase I GN=TGME49_268890	1	0.000416461	96.82	K(1)IAEDTLASGR	2	0.64307	2	1	9.36038e-05	113.61	K(1)IAEDTLASGR	2	0.21459	2	1	0.00158791	90.614	K(1)IAEDTLASGR	2	0.62405	2
	TGME49_300260-t26_1-p1	743	K	threonyl-tRNA synthetase family protein GN=TGME49_300260	1	7.55718e-11	87.676	QCIVLPISDK(1)VNDYAASVR	3	0.6869	1
	TGME49_269180-t26_1-p1	2079	K	MIF4G domain-containing protein GN=TGME49_269180															1	0.0288838	70.028	ASESSWVK(1)K	2	1.5986	1
	TGME49_230450-t26_1-p1	549	K	bifunctional GMP synthase/glutamine amidotransferase protein GN=TGME49_230450	1	0.00293851	94.692	IINEVK(1)GINR	2	0.34013	1	1	0.000553197	115.78	IINEVK(1)GINR	2	0.15564	1	1	0.000387845	127.76	IINEVK(1)GINR	2	-0.0072985	1
	TGME49_321620-t26_1-p1	834	K	dynamin-related protein DRPB GN=TGME49_321620	1	3.6345e-08	85.087	ALSSSGVFDSK(1)GASASAAK	2	1.6043	1	1	2.20385e-06	79.88	ALSSSGVFDSK(1)GASASAAK	2	-0.4952	1	1	0.000209441	77.899	ALSSSGVFDSK(1)GASASAAK	2	0.7828	1
	TGME49_249180-t26_1-p1	405	K	bifunctional dihydrofolate reductase-thymidylate synthase GN=TGME49_249180	1	0.0136355	97.635	IWDK(1)NVTR	2	0.41516	1	1	0.0203666	80.438	IWDK(1)NVTR	2	0.20724	1	1	0.00880965	99.139	IWDK(1)NVTR	2	0.29494	1
	TGME49_260170-t26_1-p1	601	K	"elongation factor EF-G, putative GN=TGME49_260170"	1	0.0198218	111.28	FAK(1)ALNR	2	0.75803	1	1	0.00612758	114.59	FAK(1)ALNR	2	1.0888	1	1	0.0167873	104.11	FAK(1)ALNR	2	1.409	1
	TGME49_300140-t26_1-p1	200	K	"elongation factor 1-gamma, putative GN=TGME49_300140"	1	1.93936e-06	104.49	IFGEAK(1)AAPQAAAK	2	1.5418	4	1	8.25461e-06	121.66	IFGEAK(1)AAPQAAAK	2	0.9635	4	1	9.8987e-10	121.56	IFGEAK(1)AAPQAAAK	3	0.13534	3
	TGME49_217460-t26_1-p1	852	K	glutaminyl-tRNA synthetase (GlnRS) GN=TGME49_217460	1	0.0127526	74.841	MK(1)EQQQTVQA	2	-0.94527	1	1	0.000259187	104.22	MK(1)EQQQTVQA	2	-0.76269	1	1	6.2641e-05	112.13	MK(1)EQQQTVQA	2	-0.46127	1
	TGME49_288360-t26_1-p1	638	K	tryptophanyl-tRNA synthetase (TrpRS2) GN=TGME49_288360	1	2.97539e-06	130.1	YQK(1)GEMLTGEVK	2	0.67804	2	1	0.0014571	83.204	YQK(1)GEMLTGEVK	2	0.013627	2	1	2.80126e-07	116.24	YQK(1)GEMLTGEVK	2	-0.73263	2
	TGME49_250770-t26_1-p1	174	K	"eukaryotic initiation factor-4A, putative GN=TGME49_250770"	1	0.023376	80.219	VHDMMEK(1)R	2	-0.68619	1	1	0.0048841	83.206	VHDMMEK(1)R	3	-0.59124	1	1	0.00861915	99.442	VHDMMEK(1)R	3	-1.1516	2
	TGME49_289690-t26_1-p1	366	K	glyceraldehyde-3-phosphate dehydrogenase GAPDH1 GN=TGME49_289690	1	1.81423e-14	107.63	SAGVNIIPASTGAAK(1)AVGK	2	1.3792	2	1	4.93843e-10	92.474	SAGVNIIPASTGAAK(1)AVGK	2	0.2864	1	1	3.08262e-12	112.91	SAGVNIIPASTGAAK(1)AVGK	2	0.30301	1
	TGME49_215590-t26_1-p1	351	K	flavoprotein subunit of succinate dehydrogenase GN=TGME49_215590	1	0.00728816	74.611	YAPTAK(1)DLASR	2	-0.34836	1	1	0.000170662	98.156	YAPTAK(1)DLASR	2	0.042193	1	1	5.51202e-05	123.67	YAPTAK(1)DLASR	2	0.45902	1
	TGME49_311720-t26_1-p1	446	K	chaperonin protein BiP GN=TGME49_311720								1	0.000583747	80.245	IINK(1)NTVIPTK	2	2.6196	1
	TGME49_226730-t26_1-p1	785	K	aconitate hydratase ACN/IRP GN=TGME49_226730	1	1.41644e-23	138.66	VYEHITEGTPAWNALK(1)TAK	3	0.10032	1	1	1.63104e-12	128.59	VYEHITEGTPAWNALK(1)TAK	3	0.77435	1	1	1.97019e-23	126.07	VYEHITEGTPAWNALK(1)TAK	3	-0.21972	1
	TGME49_289690-t26_1-p1	214	K	glyceraldehyde-3-phosphate dehydrogenase GAPDH1 GN=TGME49_289690															1	0.0181399	77.192	DGK(1)LIVGGK	2	1.5289	1
	TGME49_321900-t26_1-p1	220	K	"fructose-1,6-bisphosphate aldolase GN=TGME49_321900"	1	0.00461699	82.494	ALQASCLK(1)GWK	2	-0.33767	1	1	0.00121719	87.184	ALQASCLK(1)GWK	2	0.3418	1	1	0.0261196	61.344	ALQASCLK(1)GWK	2	-0.0035954	1
	TGME49_251690-t26_1-p1	73	K	"seryl-tRNA synthetase, cytoplasmic, putative GN=TGME49_251690"	1	0.00404196	73.881	DAK(1)DPCQDLLAK	2	0.17435	1	1	0.00217853	80.318	DAK(1)DPCQDLLAK	2	0.75258	1	1	0.00206805	80.318	DAK(1)DPCQDLLAK	2	0.15052	1
	TGME49_268850-t26_1-p1	103	K	enolase 2 GN=TGME49_268850	1	0.00219423	99.568	AVENIHK(1)IIK	2	-1.6869	1	1	0.000276488	103.18	AVENIHK(1)IIK	2	-1.17	1	1	0.0187714	71.221	AVENIHK(1)IIK	2	-1.9612	1
	TGME49_224850-t26_1-p1	373	K	"polyadenylate binding protein, putative GN=TGME49_224850"	1	0.000385181	128.03	AK(1)FEQMNQDR	2	-0.43762	2	1	0.000147892	138.22	AK(1)FEQMNQDR	2	-0.3061	2	1	0.000172666	108.47	AK(1)FEQMNQDR	2	-0.049179	2
	TGME49_264610-t26_1-p1	279	K	RNA recognition motif-containing protein GN=TGME49_264610	1	0.0247118	70.363	K(1)LGVHCEAK	2	-1.7073	1								1	0.0157615	70.056	K(1)LGVHCEAK	2	-0.60297	1
	TGME49_240640-t26_1-p1	43	K	casein kinase I GN=TGME49_240640															1	0.00848568	93.195	LESIK(1)SK	2	-0.49831	1
	TGME49_283850-t26_1-p1	156	K	peptidyl-prolyl cis-trans isomerase GN=TGME49_283850	1	0.00467563	87.713	DK(1)WEMNVGEK	2	-0.10522	1	1	0.000983633	120.32	DK(1)WEMNVGEK	2	-0.046766	1	1	0.000110979	110.52	DK(1)WEMNVGEK	2	0.25832	1
	TGME49_236970-t26_1-p1	1560	K	SWI2/SNF2-containing PHD finger protein GN=TGME49_236970															1	0.0288838	70.028	GK(1)LENELQR	2	-0.95035	1
	TGME49_205470-t26_1-p1	137	K	"translation elongation factor 2 family protein, putative GN=TGME49_205470"	1	0.00186304	103.55	EIMGNPK(1)NIR	2	1.3674	1	1	0.00566852	83.647	EIMGNPK(1)NIR	2	0.72609	1	1	0.000390808	101.9	EIMGNPK(1)NIR	2	0.45774	1
	TGME49_313010-t26_1-p1	87	K	DEAD (Asp-Glu-Ala-Asp) box polypeptide DDX6 GN=TGME49_313010	1	0.0201222	74.464	VVLPPK(1)DNR	2	0.24633	1	1	0.0133038	79.986	VVLPPK(1)DNR	2	-0.3879	2
	TGME49_262380-t26_1-p1	547	K	"elongation factor Tu, putative GN=TGME49_262380"	1	8.02072e-07	106.76	TVASGIVTK(1)PMPEK	2	0.33118	1	1	1.60697e-09	154.65	TVASGIVTK(1)PMPEK	2	-0.11701	1	1	9.85032e-13	152	TVASGIVTK(1)PMPEK	2	-0.15343	1
	TGME49_250770-t26_1-p1	243	K	"eukaryotic initiation factor-4A, putative GN=TGME49_250770"	1	2.26627e-05	95.264	ILVK(1)NDELTLEGIR	2	0.91467	1	1	3.71212e-05	112.42	ILVK(1)NDELTLEGIR	2	1.5874	1
	TGME49_283850-t26_1-p1	315	K	peptidyl-prolyl cis-trans isomerase GN=TGME49_283850								1	0.00874307	101.65	K(1)VDLYTEK	2	-0.014342	1	1	0.00529629	105.52	K(1)VDLYTEK	2	0.054422	1
	TGME49_294800-t26_1-p1	362	K	"elongation factor 1-alpha (EF-1-ALPHA), putative GN=TGME49_294800"	1	0.0313901	89.296	FAEIK(1)TK	2	-0.23246	1	1	0.0164018	97.798	FAEIK(1)TK	2	-0.13391	1
	TGME49_216450-t26_1-p1	236	K	"peptidase, T1 family protein GN=TGME49_216450"	1	0.00013949	80.387	DSCGVFK(1)MLPSEEVR	2	0.49405	1	1	0.00174275	67.415	DSCGVFK(1)MLPSEEVR	2	-0.15479	1	1	8.30177e-07	106.14	DSCGVFK(1)MLPSEEVR	2	-0.59664	1
	TGME49_235170-t26_1-p1	439	K	"ATPase, AAA family protein GN=TGME49_235170"	1	0.00699966	75.088	K(1)VEESVVPLTK	2	-2.3584	1	1	0.0147943	71.176	K(1)VEESVVPLTK	2	-3.1784	2	1	2.11939e-05	112.5	K(1)VEESVVPLTK	2	-2.0316	2
	TGME49_263870-t26_1-p1	839	K	glutamate-tRNA ligase GN=TGME49_263870	1	0.00471184	87.568	VDAAK(1)LSGAK	2	0.83458	1	1	0.00809758	79.659	VDAAK(1)LSGAK	2	-0.49747	1	1	0.0066326	81.017	VDAAK(1)LSGAK	2	-0.67604	1
	TGME49_219540-t26_1-p1	1256	K	cytosolic tRNA-Ala synthetase GN=TGME49_219540								1	2.77618e-05	98.407	AVGAAK(1)EGAADK	2	-0.46446	1	1	0.00620203	73.881	AVGAAK(1)EGAADK	2	1.0622	1
	TGME49_211090-t26_1-p1	610	K	"aminotransferase, class V superfamily protein GN=TGME49_211090"	1	0.0016149	67.997	ELSPLYEMEMAK(1)R	3	-0.72808	1	1	0.00414957	71.879	ELSPLYEMEMAK(1)R	2	0.63494	1
	TGME49_294670-t26_1-p1	53	K	translation initiation factor 3 subunit GN=TGME49_294670	1	0.012931	99.139	GETLK(1)VTK	2	0.3024	1
	TGME49_309120-t26_1-p1	384	K	ribosomal protein RPL4 GN=TGME49_309120															1	5.44623e-05	96.113	LAQTEGTK(1)QR	2	0.77531	1
	TGME49_289690-t26_1-p1	405	K	glyceraldehyde-3-phosphate dehydrogenase GAPDH1 GN=TGME49_289690	1	1.87496e-32	182.1	PAK(1)YEDIVAAVK	2	1.1366	4	1	8.11842e-12	158.11	PAK(1)YEDIVAAVK	2	1.0241	2	1	1.63926e-07	147.26	PAK(1)YEDIVAAVK	2	1.3907	3
	TGME49_227850-t26_1-p1	112	K	"peptidyl-prolyl cis-trans isomerase, cyclophilin-type domain-containing protein GN=TGME49_227850"	1	0.0326943	72.23	LPSVPLK(1)K	2	0.6754	1	1	0.0268181	80.684	LPSVPLK(1)K	2	-0.090251	1
	TGME49_288860-t26_1-p1	158	K	RuvB family 2 protein GN=TGME49_288860															1	0.00206805	80.318	QTSAK(1)AGQPSAR	2	0.38684	2
	TGME49_205470-t26_1-p1	520	K	"translation elongation factor 2 family protein, putative GN=TGME49_205470"	1	1.2706e-09	140.91	VFSGTVATGQK(1)VR	2	0.62706	1								1	0.00291226	73.927	VFSGTVATGQK(1)VR	2	0.32211	1
	TGME49_251690-t26_1-p1	82	K	"seryl-tRNA synthetase, cytoplasmic, putative GN=TGME49_251690"								1	0.003727	64.52	DPCQDLLAK(1)SAELK	2	-1.0247	1
	TGME49_249180-t26_1-p1	398	K	bifunctional dihydrofolate reductase-thymidylate synthase GN=TGME49_249180	1	0.000350697	78.69	GDTNANHLSEK(1)GVK	3	0.057785	2	1	0.00358606	54.812	GDTNANHLSEK(1)GVK	3	-0.32633	1	1	3.69926e-10	87.863	GDTNANHLSEK(1)GVK	3	-0.45777	1
	TGME49_240870-t26_1-p1	203	K	"beta adaptin protein, putative GN=TGME49_240870"	1	0.003215	78.324	NILNAK(1)ESNVNK	2	0.40773	1	1	0.0199917	59.116	NILNAK(1)ESNVNK	2	0.96821	1	1	0.0205804	59.116	NILNAK(1)ESNVNK	2	-1.8136	1
	TGME49_210408-t26_1-p1	62	K	HMG (high mobility group) box domain-containing protein GN=TGME49_210408								1	0.0152984	52.527	MVGEAWGK(1)LSDAQK	2	1.1435	1	1	5.15735e-05	95.981	MVGEAWGK(1)LSDAQK	2	0.9958	1
	TGME49_250770-t26_1-p1	297	K	"eukaryotic initiation factor-4A, putative GN=TGME49_250770"	1	0.00253543	89.301	VDFLTSK(1)MSER	2	2.0173	1	1	0.00437384	79.492	VDFLTSK(1)MSER	2	1.5646	1
	TGME49_249920-t26_1-p1	169	K	"diphthine synthase, putative GN=TGME49_249920"	1	9.69539e-05	122.7	TK(1)EQSVENMMR	2	-0.64064	1
	TGME49_288680-t26_1-p1	354	K	endonuclease IV APN GN=TGME49_288680								1	0.000302631	54.964	K(1)QSTAGNLPTEVDEVFLR	3	0.025665	1
	TGME49_217460-t26_1-p1	197	K	glutaminyl-tRNA synthetase (GlnRS) GN=TGME49_217460								1	2.40316e-05	74.732	TSETAAK(1)HFSSWSACVAK	3	2.1183	1
	TGME49_301440-t26_1-p1	59	K	calcium-dependent protein kinase CDPK1 GN=TGME49_301440								1	0.00549584	62.287	VLGK(1)GSFGEVILCK	2	0.33742	1	1	0.0035142	67.136	VLGK(1)GSFGEVILCK	2	1.4631	1
	TGME49_311090-t26_1-p1	524	K	ubiquitin carboxyl-terminal hydrolase GN=TGME49_311090	1	7.11014e-15	126.71	EENPSGMAVK(1)K	2	-0.68492	1	1	1.51423e-08	126.71	EENPSGMAVK(1)K	2	-0.17108	1	1	5.01554e-08	102.53	EENPSGMAVK(1)K	2	0.087648	1
	TGME49_262720-t26_1-p1	88	K	"eukaryotic initiation factor-1A, putative GN=TGME49_262720"	1	0.00538937	70.089	DFQNDK(1)GDVIAK	2	0.46103	1
	TGME49_217460-t26_1-p1	230	K	glutaminyl-tRNA synthetase (GlnRS) GN=TGME49_217460	1	6.38928e-24	94.15	GK(1)SGEMVGQGAGVASEAVDGPDATTSVNFLK	3	-0.14794	1	1	2.7108e-30	104.53	GK(1)SGEMVGQGAGVASEAVDGPDATTSVNFLK	3	0.83363	1
	TGME49_318230-t26_1-p1	141	K	phosphoglycerate kinase PGKI GN=TGME49_318230	1	0.0044559	88.596	IK(1)ASPEAIAK	2	0.17697	1	1	0.00434944	85.813	IK(1)ASPEAIAK	2	0.10964	1	1	0.00419094	86.014	IK(1)ASPEAIAK	2	-0.13537	1
	TGME49_264160-t26_1-p1	981	K	DEAD/DEAH box helicase domain-containing protein GN=TGME49_264160								1	0.00618335	85.355	AVLASEELK(1)R	2	-0.34691	1
	TGME49_265330-t26_1-p1	292	K	"cell-cycle-associated protein kinase GSK, putative GN=TGME49_265330"								1	0.0289542	82.305	FPDVK(1)PR	2	-0.15079	1
	TGME49_226730-t26_1-p1	296	K	aconitate hydratase ACN/IRP GN=TGME49_226730	1	8.3859e-10	147.62	SPEAFEK(1)NLAK	2	0.075237	2	1	0.000133853	141.08	SPEAFEK(1)NLAK	2	0.41942	1	1	0.000108422	134.3	SPEAFEK(1)NLAK	2	0.22495	2
	TGME49_268200-t26_1-p1	56	K	RNA recognition motif-containing protein GN=TGME49_268200	1	6.60673e-06	64.843	ETGCAHLGAQGPK(1)AASPAPAK	3	-0.29784	1	1	0.000391148	46.953	ETGCAHLGAQGPK(1)AASPAPAK	3	-0.016224	1	1	1.98619e-06	87.654	ETGCAHLGAQGPK(1)AASPAPAK	3	-0.14135	1
	TGME49_294670-t26_1-p1	171	K	translation initiation factor 3 subunit GN=TGME49_294670	1	0.0107259	77.662	SAGAGK(1)YIPR	2	0.20956	1	1	0.00283907	88.495	SAGAGK(1)YIPR	2	0.13237	1	1	0.000689065	99.815	SAGAGK(1)YIPR	2	0.0040257	1
	TGME49_224850-t26_1-p1	650	K	"polyadenylate binding protein, putative GN=TGME49_224850"	1	1.1131e-24	118.37	PGAGQQQPQGGPGSFK(1)FTPQVR	3	-1.6699	1	1	1.44563e-18	126.26	PGAGQQQPQGGPGSFK(1)FTPQVR	3	-1.529	1	1	2.35484e-11	101.38	PGAGQQQPQGGPGSFK(1)FTPQVR	3	-1.9848	1
	TGME49_256990-t26_1-p1	244	K	glycyl-tRNA synthetase GN=TGME49_256990	1	2.27576e-08	118.08	LNAK(1)EGISPEEASR	2	-0.045032	1	1	0.000106886	124.16	LNAK(1)EGISPEEASR	2	0.48106	1	1	1.33352e-06	109.1	LNAK(1)EGISPEEASR	2	0.0027089	1
	TGME49_304970-t26_1-p1	35	K	"cell-cycle-associated protein kinase CDK, putative GN=TGME49_304970"	1	0.00241949	55.011	K(1)LSGSHELPDAGTVGK	3	0.39494	1	1	1.37503e-06	86.367	K(1)LSGSHELPDAGTVGK	3	-0.084398	1	1	0.000360912	69.805	K(1)LSGSHELPDAGTVGK	3	-0.099243	1
	TGME49_304710-t26_1-p1	561	K	"eukaryotic peptide chain release factor, putative GN=TGME49_304710"								1	0.014394	89.355	FTVDLPK(1)K	2	1.2513	1
	TGME49_269180-t26_1-p1	1010	K	MIF4G domain-containing protein GN=TGME49_269180	1	0.00156923	54.764	AGASPVSPATK(1)SGLGTGR	2	4.3938	1
	TGME49_256990-t26_1-p1	320	K	glycyl-tRNA synthetase GN=TGME49_256990	1	0.00743918	93.556	GQK(1)ASAASR	2	-0.19236	1	1	0.000435157	123.86	GQK(1)ASAASR	2	-0.17405	1
	TGME49_236210-t26_1-p1	262	K	"peptidase M16 family potein, putative GN=TGME49_236210"	1	1.8498e-14	102.98	MVVAAAGDVDHK(1)ELTALVEK	3	-0.88901	1								1	5.96933e-18	118.37	MVVAAAGDVDHK(1)ELTALVEK	3	0.19646	1
	TGME49_219540-t26_1-p1	488	K	cytosolic tRNA-Ala synthetase GN=TGME49_219540	1	6.62733e-12	76.693	EK(1)DGSLTPLPAPCVDTGMGLER	3	-1.797	1	1	4.00409e-05	61.616	EK(1)DGSLTPLPAPCVDTGMGLER	3	0.344	1
	TGME49_318230-t26_1-p1	31	K	phosphoglycerate kinase PGKI GN=TGME49_318230	1	1.09539e-07	92.096	VDFNVPMK(1)DGVVQDATR	3	-0.44147	2	1	0.000761713	66.201	VDFNVPMK(1)DGVVQDATR	2	-0.46059	1
	TGME49_280600-t26_1-p1	622	K	"histidyl-tRNA synthetase (HisRS), putative GN=TGME49_280600"	1	2.04124e-05	103.21	AFLDAVAK(1)AER	2	-3.2899	1								1	0.00613241	77.124	AFLDAVAK(1)AER	2	-0.48887	1
	TGME49_216600-t26_1-p1	550	K	exonuclease III APE GN=TGME49_216600															1	0.00569624	60.064	SSAPAPAAK(1)K	2	-0.57319	1
	TGME49_238070-t26_1-p1	129	K	glutaredoxin domain-containing protein GN=TGME49_238070	1	0.000908185	41.615	DLQPSHQPPSK(1)DTAVSLEER	3	0.33153	1
	TGME49_209140-t26_1-p1	59	K	"anti-silencing protein, ASF1 family protein GN=TGME49_209140"	1	1.67613e-13	90.475	EK(1)LAALSSSGLPSHQSLADGER	3	0.1525	1	1	5.36372e-14	98.21	EK(1)LAALSSSGLPSHQSLADGER	3	1.0353	1
	TGME49_289690-t26_1-p1	255	K	glyceraldehyde-3-phosphate dehydrogenase GAPDH1 GN=TGME49_289690	1	2.3905e-43	188.96	EK(1)AQAHLTNGAK	2	0.73828	2	1	1.20454e-05	145.29	EK(1)AQAHLTNGAK	2	0.89339	2	1	1.86721e-65	234.52	EK(1)AQAHLTNGAK	2	1.5215	3
	TGME49_224900-t26_1-p1	7	K	"adenylate kinase, putative GN=TGME49_224900"															1	0.00952238	73.637	AAPSGK(1)R	2	-1.2646	1
	TGME49_243580-t26_1-p1	151	K	"Hit family protein involved in cell-cycle regulation, putative GN=TGME49_243580"								1	0.00232211	90.827	ILDGK(1)IPCHK	2	-1.2993	1	1	0.00514855	84.054	ILDGK(1)IPCHK	2	-0.67465	1
	TGME49_294800-t26_1-p1	425	K	"elongation factor 1-alpha (EF-1-ALPHA), putative GN=TGME49_294800"	1	0.000183603	89.624	QTVAVGVIK(1)SVEK	2	0.77321	1	1	0.000676992	82.651	QTVAVGVIK(1)SVEK	2	0.56079	1	1	0.000202659	94.717	QTVAVGVIK(1)SVEK	2	0.25951	1
	TGME49_269180-t26_1-p1	1334	K	MIF4G domain-containing protein GN=TGME49_269180	1	3.4265e-11	66.925	VAETAGPQK(1)PAGCYAAVVAASQPAQAPR	3	1.2375	1
	TGME49_308580-t26_1-p1	902	K	Lon protease family protein GN=TGME49_308580	1	0.00665914	76.943	K(1)FLLSEQLK	2	1.0386	1	1	0.00389557	99.013	K(1)FLLSEQLK	2	-1.0049	1	1	0.0104011	67.704	K(1)FLLSEQLK	2	-4.1933	3
	TGME49_240640-t26_1-p1	45	K	casein kinase I GN=TGME49_240640	1	0.000576524	89.189	SK(1)HPQLLYESK	3	-0.19509	1								1	0.000677084	81.676	SK(1)HPQLLYESK	3	0.22677	1
	TGME49_286080-t26_1-p1	396	K	elongation factor 2 family protein GN=TGME49_286080															1	0.0204203	45.891	VVDK(1)PPFSDAPR	2	-0.4859	1
	TGME49_225050-t26_1-p1	119	K	"adenosylhomocysteinase, putative GN=TGME49_225050"								1	0.0104658	63.662	VK(1)DLTLSAFGR	2	-0.19342	1
	TGME49_268200-t26_1-p1	287	K	RNA recognition motif-containing protein GN=TGME49_268200								1	1.36448e-07	138.54	FAESK(1)SQR	2	0.042865	1	1	3.26204e-11	124.98	FAESK(1)SQR	2	-0.22017	1
	TGME49_232230-t26_1-p1	7	K	ribosomal protein RPL30 GN=TGME49_232230	1	0.00094211	122.69	K(1)SGSEGINSR	2	-0.17488	1	1	0.00326562	77.062	K(1)SGSEGINSR	2	-1.6529	1	1	0.00766536	78.903	K(1)SGSEGINSR	2	-0.83923	1
	TGME49_301440-t26_1-p1	93	K	calcium-dependent protein kinase CDPK1 GN=TGME49_301440	1	0.00859019	108.74	TDK(1)ESLLR	2	-0.18878	1	1	0.00260578	109.71	TDK(1)ESLLR	2	-0.061773	1	1	0.0122603	93.649	TDK(1)ESLLR	2	-0.25877	1
	TGME49_272740-t26_1-p1	1003	K	DNA-directed RNA polymerase III RPC2 GN=TGME49_272740	1	0.000670174	87.181	K(1)SFFPGGR	2	0.79725	1
	TGME49_219540-t26_1-p1	1158	K	cytosolic tRNA-Ala synthetase GN=TGME49_219540	1	0.00170673	92.112	K(1)LGEELGTEHK	2	0.057626	1	1	0.000159645	109.39	K(1)LGEELGTEHK	2	0.58692	2	1	0.00229876	84.605	K(1)LGEELGTEHK	2	-0.013777	2
	TGME49_249180-t26_1-p1	221	K	bifunctional dihydrofolate reductase-thymidylate synthase GN=TGME49_249180								1	0.000154995	75.764	EK(1)DNEATYRPIFISK	3	0.20492	1	1	0.00946455	48.351	EK(1)DNEATYRPIFISK	3	1.1369	1
	TGME49_263870-t26_1-p1	641	K	glutamate-tRNA ligase GN=TGME49_263870															1	5.77447e-06	90.379	DAVPVCIK(1)GAPETVESK	2	0.58292	1
	TGME49_267810-t26_1-p1	41	K	Rab 5 GN=TGME49_267810	1	0.00310195	62.088	TPGELPK(1)TLHFK	3	-0.1855	1
	TGME49_300140-t26_1-p1	259	K	"elongation factor 1-gamma, putative GN=TGME49_300140"	1	6.35451e-05	85.45	VYSNTK(1)DLYGTAMK	2	0.42325	3	1	1.92603e-05	107.35	VYSNTK(1)DLYGTAMK	2	0.50531	2	1	2.12392e-19	109.83	VYSNTK(1)DLYGTAMK	2	0.43194	2
	TGME49_206470-t26_1-p1	420	K	pyruvate dehydrogenase complex subunit PDH-E3II GN=TGME49_206470	1	9.69734e-38	185.95	TEEELK(1)ANGVSYNK	2	0.080993	1
	TGME49_236210-t26_1-p1	279	K	"peptidase M16 family potein, putative GN=TGME49_236210"	1	0.00177638	104.2	HFAGLPQPK(1)R	3	-0.064471	3	1	0.00258007	82.287	HFAGLPQPK(1)R	3	-0.43692	2	1	0.0051218	68.016	HFAGLPQPK(1)R	3	-0.17717	1
	TGME49_262380-t26_1-p1	379	K	"elongation factor Tu, putative GN=TGME49_262380"	1	3.14051e-08	50.783	ADLPLIIPVESVLSIPGK(1)GTVATGR	3	-1.0381	2	1	3.52143e-08	71.071	ADLPLIIPVESVLSIPGK(1)GTVATGR	3	-0.45648	2	1	4.98657e-07	58.812	ADLPLIIPVESVLSIPGK(1)GTVATGR	3	-0.5318	1
	TGME49_300310-t26_1-p1	42	K	"26S proteasome regulatory subunit, S6a family AAA ATpase GN=TGME49_300310"	1	0.0113495	102.51	ILK(1)SEVNR	2	0.33136	1
	TGME49_318230-t26_1-p1	206	K	phosphoglycerate kinase PGKI GN=TGME49_318230	1	5.254e-08	86.548	ALECPEK(1)PFLAILGGAK	2	-0.41839	2	1	6.06156e-08	109.04	ALECPEK(1)PFLAILGGAK	2	0.2703	1	1	0.000137733	87.429	ALECPEK(1)PFLAILGGAK	2	-0.24832	1
	TGME49_217460-t26_1-p1	222	K	glutaminyl-tRNA synthetase (GlnRS) GN=TGME49_217460															1	7.67856e-11	112.82	AIPGAGALSGAGAK(1)GTDR	3	1.66	2
	TGME49_289690-t26_1-p1	370	K	glyceraldehyde-3-phosphate dehydrogenase GAPDH1 GN=TGME49_289690								1	0.000802445	80.69	AVGK(1)IIPSLNGK	2	-0.91068	1
	TGME49_320570-t26_1-p1	183	K	"elongation factor Tu, putative GN=TGME49_320570"								1	0.028667	82.452	TIEK(1)YEK	2	-0.33346	1
	TGME49_206470-t26_1-p1	514	K	pyruvate dehydrogenase complex subunit PDH-E3II GN=TGME49_206470	1	0.000297794	80.312	EACMACYDK(1)PIHMA	2	0.10115	1	1	1.08316e-05	95.273	EACMACYDK(1)PIHMA	2	0.45669	1	1	1.36412e-06	109	EACMACYDK(1)PIHMA	2	-0.10472	1
	TGME49_235170-t26_1-p1	108	K	"ATPase, AAA family protein GN=TGME49_235170"	1	0.000138187	117.09	IPK(1)TSSMSQGR	2	1.9583	1								1	1.78191e-05	116.55	IPK(1)TSSMSQGR	2	0.70317	1
	TGME49_205470-t26_1-p1	367	K	"translation elongation factor 2 family protein, putative GN=TGME49_205470"								1	0.000282445	111.94	LWGNNFYNAK(1)EK	2	1.5657	1	1	6.17491e-07	123.95	LWGNNFYNAK(1)EK	2	0.66122	1
	TGME49_205710-t26_1-p1	138	K	lysine-tRNA ligase GN=TGME49_205710	0.999981	0.00329655	48.907	AQKPEEELDPTQYFEK(1)R	3	-0.49563	1								0.999986	0.00486835	48.907	AQKPEEELDPTQYFEK(1)R	3	-1.285	1
	TGME49_205470-t26_1-p1	939	K	"translation elongation factor 2 family protein, putative GN=TGME49_205470"	1	0.00116918	68.972	NLK(1)PEIPPFENYYDK	2	0.38469	1	1	0.00769631	53.3	NLK(1)PEIPPFENYYDK	2	-0.69758	1
	TGME49_239490-t26_1-p1	398	K	dehydrogenase E1 component family protein GN=TGME49_239490															1	0.000108849	49.559	NNGYAISTPVK(1)DQYAGDGIAIR	3	-1.1302	1
	TGME49_300260-t26_1-p1	393	K	threonyl-tRNA synthetase family protein GN=TGME49_300260	1	0.0290402	91.906	LLEEAK(1)K	2	-0.87922	1
	TGME49_224900-t26_1-p1	34	K	"adenylate kinase, putative GN=TGME49_224900"	1	0.0241189	63.32	YACLAK(1)PEGR	2	-0.4301	1	1	0.00553772	83.862	YACLAK(1)PEGR	2	-0.074615	1	1	0.0154421	73.499	YACLAK(1)PEGR	2	-0.82544	1
	TGME49_288360-t26_1-p1	635	K	tryptophanyl-tRNA synthetase (TrpRS2) GN=TGME49_288360								1	0.0029484	109.01	EIGEK(1)YQK	2	-1.2467	1	1	0.00360663	109.01	EIGEK(1)YQK	2	-0.79242	1
	TGME49_271820-t26_1-p1	454	K	lipoyltransferase and lipoate-protein ligase subfamily protein GN=TGME49_271820	1	0.000139774	79.639	LEK(1)VSPELDSHLR	3	-1.9483	1	1	2.59402e-05	106.58	LEK(1)VSPELDSHLR	3	-2.8474	3
	TGME49_251690-t26_1-p1	62	K	"seryl-tRNA synthetase, cytoplasmic, putative GN=TGME49_251690"	1	7.95438e-05	104.24	ELNAVNK(1)EIGQR	2	-4.1611	1								1	7.25827e-10	100.38	ELNAVNK(1)EIGQR	2	-1.4281	1
	TGME49_239490-t26_1-p1	559	K	dehydrogenase E1 component family protein GN=TGME49_239490								1	2.24339e-07	152.89	NK(1)QHYPQLK	2	0.61591	1	1	0.00386735	133.23	NK(1)QHYPQLK	3	-0.72551	2
	TGME49_288360-t26_1-p1	187	K	tryptophanyl-tRNA synthetase (TrpRS2) GN=TGME49_288360	1	0.000893271	41.798	MYQESYLDEFGIPANVK(1)EVR	3	-0.92361	1	1	0.000207266	52.464	MYQESYLDEFGIPANVK(1)EVR	3	-0.60281	1
	TGME49_214290-t26_1-p1	242	K	DJ-1 family protein GN=TGME49_214290	1	5.30017e-07	131.17	LIEVLYNK(1)EQAK	2	-1.7958	1	1	8.1746e-12	122.33	LIEVLYNK(1)EQAK	2	-3.3084	1	1	0.00049037	96.745	LIEVLYNK(1)EQAK	2	-2.5285	1
	TGME49_300140-t26_1-p1	213	K	"elongation factor 1-gamma, putative GN=TGME49_300140"								1	0.00184369	119.22	KETPK(1)AAAK	2	0.45769	1	0.999997	0.0115504	97.472	KETPK(1)AAAK	2	-0.37789	1
	TGME49_290290-t26_1-p1	88	K	ubiquitin-activating enzyme E1 family protein GN=TGME49_290290	1	1.32343e-05	85.837	DLGSNFCLTEEHVK(1)K	3	-0.69001	1	1	0.000153729	74.789	DLGSNFCLTEEHVK(1)K	3	-0.22592	1	1	0.000102287	83.692	DLGSNFCLTEEHVK(1)K	3	-0.72401	1
	TGME49_301440-t26_1-p1	350	K	calcium-dependent protein kinase CDPK1 GN=TGME49_301440	1	6.01463e-10	153.97	YTFELPQWK(1)K	2	0.16567	1	1	4.52327e-08	157.34	YTFELPQWK(1)K	2	0.25411	1	1	7.63727e-05	153.97	YTFELPQWK(1)K	2	-0.21861	1
	TGME49_260170-t26_1-p1	482	K	"elongation factor EF-G, putative GN=TGME49_260170"	0.997934	1.05818e-05	40.849	YLPAPYEIPQVAYDQDK(0.002)QEEEVPLHADPK(0.998)K	4	0.19806	1
	TGME49_269180-t26_1-p1	815	K	MIF4G domain-containing protein GN=TGME49_269180	1	5.16614e-08	109.07	PSSVPQK(1)LSEEAPK	2	-0.13462	1	1	0.000105456	121.45	PSSVPQK(1)LSEEAPK	2	1.1125	1	1	1.37178e-06	108.97	PSSVPQK(1)LSEEAPK	2	0.43571	1
	TGME49_271820-t26_1-p1	351	K	lipoyltransferase and lipoate-protein ligase subfamily protein GN=TGME49_271820	1	0.000132847	134.26	GMEPVEK(1)LR	2	-1.2028	2	1	0.00173262	105.52	GMEPVEK(1)LR	2	-0.8467	3	1	0.000369829	105.52	GMEPVEK(1)LR	2	-1.5015	3
	TGME49_242290-t26_1-p1	56	K	"proteasome subunit alpha1, putative GN=TGME49_242290"															1	0.00368483	68.107	K(1)VAAHQLTQDK	3	-1.3632	1
	TGME49_288360-t26_1-p1	304	K	tryptophanyl-tRNA synthetase (TrpRS2) GN=TGME49_288360								1	7.20254e-05	114.64	K(1)FGCSSITPELISR	2	1.1883	1	1	0.00463526	65.374	K(1)FGCSSITPELISR	2	0.91191	1
	TGME49_233230-t26_1-p1	64	K	RNA-binding protein 8A family protein GN=TGME49_233230	1	0.00359078	84.743	SK(1)GAAPAR	2	-0.067709	1
	TGME49_258240-t26_1-p1	654	K	chromodomain helicase DNA binding protein CHD1/SWI2/SNF2 GN=TGME49_258240															1	0.00347225	81.92	NQQK(1)AATASCR	2	-0.76822	1
	TGME49_233930-t26_1-p1	350	K	CAF1 family ribonuclease GN=TGME49_233930	1	0.0277723	68.335	NEK(1)FLGVDR	2	-0.7029	1	1	0.0014206	106.4	NEK(1)FLGVDR	2	0.44186	1	1	0.00261164	101.38	NEK(1)FLGVDR	2	0.5244	1
	TGME49_311720-t26_1-p1	628	K	chaperonin protein BiP GN=TGME49_311720	1	0.00247584	58.079	LK(1)DVEAVCNPIISK	3	-0.65836	1	1	8.20207e-05	126.77	LK(1)DVEAVCNPIISK	3	0.0074544	2	1	0.00347195	66.436	LK(1)DVEAVCNPIISK	3	0.38452	2
	TGME49_205470-t26_1-p1	418	K	"translation elongation factor 2 family protein, putative GN=TGME49_205470"								1	0.000257977	83.692	MLGSLGIELK(1)GDDR	2	-2.8303	1	1	0.000368436	84.753	MLGSLGIELK(1)GDDR	2	-2.1374	1
	TGME49_231940-t26_1-p1	13	K	ThiF family protein GN=TGME49_231940															1	0.0268043	66.056	K(1)IPEMSAVVR	2	-0.55842	1
	TGME49_294800-t26_1-p1	440	K	"elongation factor 1-alpha (EF-1-ALPHA), putative GN=TGME49_294800"								1	0.0202101	86.794	VTK(1)SAVK	2	1.0415	1	1	0.0236251	97.798	VTK(1)SAVK	2	1.7029	1
	TGME49_215590-t26_1-p1	497	K	flavoprotein subunit of succinate dehydrogenase GN=TGME49_215590	1	2.79975e-28	121.25	K(1)DASAPSLPPNAGEETLAMVDR	3	0.12599	1	1	2.25478e-18	104.23	K(1)DASAPSLPPNAGEETLAMVDR	3	0.09276	1	1	6.69012e-21	117.01	K(1)DASAPSLPPNAGEETLAMVDR	3	-0.063412	1
	TGME49_312990-t26_1-p1	558	K	DEAD/DEAH box ATP-dependent RNA helicase GN=TGME49_312990	1	6.9777e-09	117.7	FSASNPYGK(1)R	2	0.39065	1	1	0.000307314	105.98	FSASNPYGK(1)R	2	1.1577	1	1	0.0045132	85.355	FSASNPYGK(1)R	2	0.32303	1
	TGME49_268850-t26_1-p1	112	K	enolase 2 GN=TGME49_268850	0.999977	9.73708e-07	103.88	IIKPALIGK(1)DPCDQK	2	0.86154	2	0.999999	2.09534e-05	105.39	IIKPALIGK(1)DPCDQK	2	0.48429	2	0.999997	5.4339e-05	97.073	IIKPALIGK(1)DPCDQK	2	0.24496	2
	TGME49_243540-t26_1-p1	80	K	"WD domain, G-beta repeat-containing protein GN=TGME49_243540"								1	1.01334e-12	103.41	FEVQQK(1)ASNFQAVCPTHDR	3	0.0051545	1
	TGME49_288360-t26_1-p1	667	K	tryptophanyl-tRNA synthetase (TrpRS2) GN=TGME49_288360	1	0.0186309	61.161	AK(1)VTDDMVR	2	-0.41749	1	1	0.0142956	80.231	AK(1)VTDDMVR	2	-0.17748	2
	TGME49_219540-t26_1-p1	658	K	cytosolic tRNA-Ala synthetase GN=TGME49_219540	1	0.00426389	106.88	K(1)VANSLQAK	2	0.60137	1	1	0.00249258	104.05	K(1)VANSLQAK	2	0.25269	1	1	0.00260504	128.27	K(1)VANSLQAK	2	-0.033946	1
	TGME49_294800-t26_1-p1	41	K	"elongation factor 1-alpha (EF-1-ALPHA), putative GN=TGME49_294800"								1	0.0164018	97.798	TIEK(1)FEK	2	1.7268	2
	TGME49_256990-t26_1-p1	513	K	glycyl-tRNA synthetase GN=TGME49_256990	1	0.000150847	78.814	SAFDLTSHSK(1)VSK	3	-0.64078	1	1	0.000306727	79.639	SAFDLTSHSK(1)VSK	3	-0.62967	1	1	4.5428e-05	93.348	SAFDLTSHSK(1)VSK	3	-0.71765	1
	TGME49_225050-t26_1-p1	340	K	"adenosylhomocysteinase, putative GN=TGME49_225050"								1	0.000331449	113.44	SK(1)FDNVYGCR	2	-0.055274	1	1	0.00332391	87.789	SK(1)FDNVYGCR	2	0.29268	1
	TGME49_257350-t26_1-p1	740	K	"eukaryotic translation initiation factor, putative GN=TGME49_257350"								1	0.0179992	82.426	AK(1)ALSDLR	2	0.099827	1
	TGME49_226560-t26_1-p1	66	K	zinc finger (CCCH type) motif-containing protein GN=TGME49_226560	1	0.00178934	56.514	TASTGK(1)HFIQAVSER	3	-0.24498	1
	TGME49_265360-t26_1-p1	356	K	Putative acyl-CoA thioesterase(predict) GN=TGME49_265360	1	0.00422172	68.557	SLAGGK(1)HMLR	3	-0.089246	1	1	0.0136919	51.445	SLAGGK(1)HMLR	3	-0.25228	1	1	0.00121531	96.143	SLAGGK(1)HMLR	2	2.4309	2
	TGME49_251690-t26_1-p1	87	K	"seryl-tRNA synthetase, cytoplasmic, putative GN=TGME49_251690"	1	0.00146425	131.04	SAELK(1)QR	2	-1.8074	1	1	0.000351814	132.09	SAELK(1)QR	2	-0.96175	1	1	0.00266776	127.84	SAELK(1)QR	2	-1.9035	1
	TGME49_304870-t26_1-p1	132	K	Glycerol-3-phosphate dehydrogenase(predict) GN=TGME49_304870	1	0.0241597	101.28	IVK(1)EYEK	2	0.1294	1								1	0.0195125	101.6	IVK(1)EYEK	2	-1.0909	1
	TGME49_312230-t26_1-p1	35	K	"DNA topoisomerase 2, putative GN=TGME49_312230"	1	0.0275415	94.806	PK(1)TIEQR	2	-2.8123	1	1	0.00807284	106.91	PK(1)TIEQR	2	-1.5087	1
	TGME49_261570-t26_1-p1	36	K	ribosomal protein RPL7A GN=TGME49_261570								1	0.0311553	64.711	VQK(1)SPIFAK	2	1.4837	1
	TGME49_273090-t26_1-p1	511	K	cell division protein CDC48CY GN=TGME49_273090	1	0.00131249	117.52	YEK(1)FGMSPSR	2	-0.10312	1	1	0.0113266	78.342	YEK(1)FGMSPSR	2	0.72041	1	1	0.00011502	110.39	YEK(1)FGMSPSR	2	-0.19375	1
	TGME49_263870-t26_1-p1	826	K	glutamate-tRNA ligase GN=TGME49_263870	1	0.0217069	65.695	SK(1)AMSAVGTK	2	-0.85431	1
	TGME49_224900-t26_1-p1	83	K	"adenylate kinase, putative GN=TGME49_224900"	1	3.02475e-06	96.067	HAVATGTEYGK(1)QAK	3	-0.68106	1	1	4.81719e-14	162.93	HAVATGTEYGK(1)QAK	3	-0.3819	2	1	0.000129484	78.705	HAVATGTEYGK(1)QAK	2	-0.81123	2
	TGME49_320210-t26_1-p1	290	K	"WD domain, G-beta repeat domain containing protein GN=TGME49_320210"	1	2.27576e-08	118.08	ASGDSPYK(1)TAATIR	2	0.71305	1	1	0.000421623	80.507	ASGDSPYK(1)TAATIR	2	0.95451	1	1	2.03644e-05	99.927	ASGDSPYK(1)TAATIR	2	0.93991	1
	TGME49_290840-t26_1-p1	916	K	serine protease GN=TGME49_290840	1	7.10384e-10	56.474	HLASLLGLPLPASSPSSAPSSVSSSPAESSEK(1)K	3	0.92851	1	1	9.63554e-20	81.803	HLASLLGLPLPASSPSSAPSSVSSSPAESSEK(1)K	3	0.60926	1	1	1.02306e-17	84.299	HLASLLGLPLPASSPSSAPSSVSSSPAESSEK(1)K	3	0.19346	1
	TGME49_219540-t26_1-p1	1083	K	cytosolic tRNA-Ala synthetase GN=TGME49_219540	1	0.000235737	105.03	K(1)ELEELEEAFR	2	0.25881	1								1	2.43431e-05	117.79	K(1)ELEELEEAFR	2	-0.19876	1
	TGME49_311720-t26_1-p1	453	K	chaperonin protein BiP GN=TGME49_311720	1	0.0271361	76.221	NTVIPTK(1)K	2	0.30554	1	1	0.0263604	66.299	NTVIPTK(1)K	2	0.082993	1
	TGME49_216010-t26_1-p1	306	K	ribosomal protein RPL24 GN=TGME49_216010								1	0.0119215	74.841	VK(1)QEDGSFIR	2	0.64537	1
	TGME49_205470-t26_1-p1	408	K	"translation elongation factor 2 family protein, putative GN=TGME49_205470"	1	0.000839357	76.01	YTK(1)MLGSLGIELK	2	0.24382	1	1	1.43947e-05	97.631	YTK(1)MLGSLGIELK	2	-0.49459	1	1	0.00675725	66.004	YTK(1)MLGSLGIELK	2	0.091729	1
	TGME49_261210-t26_1-p1	475	K	"26s proteasome subunit p55, putative GN=TGME49_261210"	1	0.00877604	88.819	AK(1)NAALLAR	2	1.0923	1
	TGME49_239490-t26_1-p1	500	K	dehydrogenase E1 component family protein GN=TGME49_239490	1	8.55623e-28	164.41	YLDNLNLWSDK(1)QDEELR	3	-0.41743	2	1	1.1599e-08	109.04	YLDNLNLWSDK(1)QDEELR	3	0.08691	2	1	3.43152e-17	135.09	YLDNLNLWSDK(1)QDEELRK	3	0.023201	3
	TGME49_288360-t26_1-p1	151	K	tryptophanyl-tRNA synthetase (TrpRS2) GN=TGME49_288360	1	2.47784e-09	152.97	QK(1)IEENCPFR	2	-0.57352	1	1	0.000448202	132.01	QK(1)IEENCPFR	2	-0.19345	1	1	1.99956e-07	166.19	QK(1)IEENCPFR	2	-0.083462	1
	TGME49_204100-t26_1-p1	987	K	eIF2 kinase IF2K-C GN=TGME49_204100								1	0.023999	42.718	SFSGNK(1)AK(1)R	2	-1.5666	1	1	0.0270885	45.368	SFSGNK(1)AK(1)R	2	-1.8987	1
	TGME49_226730-t26_1-p1	223	K	aconitate hydratase ACN/IRP GN=TGME49_226730	0.999801	2.12087e-08	56.562	NCDGFSIKPEDVQTILDWQK(1)ASQAQK	3	0.029223	1
	TGME49_239490-t26_1-p1	566	K	dehydrogenase E1 component family protein GN=TGME49_239490	1	0.00530888	72.2	QHYPQLK(1)EYESL	2	0.34222	1	1	2.6085e-10	120.06	QHYPQLK(1)EYESL	2	-1.0271	1	1	6.46506e-08	149.96	QHYPQLK(1)EYESL	2	-1.412	1
	TGME49_289300-t26_1-p1	638	K	methionyl-tRNA synthetase GN=TGME49_289300	1	0.00334154	77.644	ATSLCVK(1)FCEGK	2	-1.552	1	1	0.00116667	84.365	ATSLCVK(1)FCEGK	2	-1.4341	1	1	0.000718968	93.766	ATSLCVK(1)FCEGK	2	-0.79327	1
	TGME49_202630-t26_1-p1	870	K	ATP-dependent metallopeptidase HflB subfamily protein GN=TGME49_202630	1	0.00824971	111.06	SK(1)VGVEQR	2	-0.26764	1	1	6.80275e-05	131.41	SK(1)VGVEQR	2	-0.21134	1	1	0.0059765	146.23	SK(1)VGVEQR	2	-0.39235	1
	TGME49_269180-t26_1-p1	2489	K	MIF4G domain-containing protein GN=TGME49_269180								1	0.0057334	49.298	APAEPSSPAK(1)DSSR	2	1.2173	1
	TGME49_205470-t26_1-p1	427	K	"translation elongation factor 2 family protein, putative GN=TGME49_205470"	1	0.018586	76.064	DLTGK(1)ALLK	2	0.15228	1	1	0.0161288	76.679	DLTGK(1)ALLK	2	-0.044766	1	1	0.0198312	76.064	DLTGK(1)ALLK	2	0.60246	1
	TGME49_236040-t26_1-p1	177	K	"fructose-1,6-bisphosphate aldolase GN=TGME49_236040"	1	0.0190098	60.301	AEGIIPGIK(1)VDK	2	1.037	1	1	0.0269819	54.343	AEGIIPGIK(1)VDK	2	1.0644	1	1	0.0113548	67.519	AEGIIPGIK(1)VDK	2	0.48869	1
	TGME49_294800-t26_1-p1	416	K	"elongation factor 1-alpha (EF-1-ALPHA), putative GN=TGME49_294800"	1	5.30017e-07	131.17	DMK(1)QTVAVGVIK	2	-2.3116	4	1	3.6304e-05	98.105	DMK(1)QTVAVGVIK	2	-0.33203	3	1	1.4818e-05	103.46	DMK(1)QTVAVGVIK	2	1.217	3
	TGME49_312200-t26_1-p1	73	K	serine/threonine protein phosphatase GN=TGME49_312200															1	0.00185187	91.701	TEGNEFFK(1)TR	2	-1.5116	1
	TGME49_311720-t26_1-p1	116	K	chaperonin protein BiP GN=TGME49_311720								1	0.000492977	121.09	FNEK(1)EVQK	2	-0.59623	1	1	0.00958254	140.14	FNEK(1)EVQK	2	0.26539	1
	TGME49_293670-t26_1-p1	304	K	transcription elongation factor A TFIIS GN=TGME49_293670	1	0.0112541	76.927	EYNMQLK(1)TLK	2	0.78353	1
	TGME49_281630-t26_1-p1	399	K	hydroxyacylglutathione hydrolase GN=TGME49_281630	0.780591	9.2743e-13	116.58	K(0.781)ANK(0.219)PTVPSSVEQEMR	3	0.25585	1								0.989558	5.53614e-07	99.238	K(0.99)ANK(0.01)PTVPSSVEQEMR	3	0.040768	1
	TGME49_254940-t26_1-p1	2949	K	MIF4G domain-containing protein GN=TGME49_254940								1	0.0149016	72.2	SK(1)LGNAGNDR	2	1.5965	1
	TGME49_236040-t26_1-p1	180	K	"fructose-1,6-bisphosphate aldolase GN=TGME49_236040"	1	8.16159e-09	114.54	VDK(1)GLETLPLTDDEK	2	-0.29066	1	1	1.56212e-09	149.22	VDK(1)GLETLPLTDDEK	2	-0.14724	1	1	1.29723e-11	130.01	VDK(1)GLETLPLTDDEK	2	0.17099	1
	TGME49_219540-t26_1-p1	1276	K	cytosolic tRNA-Ala synthetase GN=TGME49_219540	1	3.64856e-05	79.652	VDAAVAEATAFAEK(1)K	2	0.13197	2	1	2.33384e-05	87.824	VDAAVAEATAFAEK(1)K	3	0.10604	2	1	0.000130885	81.632	VDAAVAEATAFAEK(1)K	2	0.26211	2
	TGME49_305940-t26_1-p1	28	K	"peptidyl-prolyl cis-trans isomerase, cyclophilin-type domain-containing protein GN=TGME49_305940"	1	0.00625707	98.048	TK(1)ALQLPYK	2	-0.45333	1
	TGME49_293670-t26_1-p1	227	K	transcription elongation factor A TFIIS GN=TGME49_293670								1	1.36619e-06	57.142	APEK(1)ASTAVEDYPGPASGDAVR	3	1.3656	1
	TGME49_205470-t26_1-p1	737	K	"translation elongation factor 2 family protein, putative GN=TGME49_205470"	1	0.00252786	96.342	FDFDK(1)NAALK	2	0.034827	2	1	0.000228211	112.36	FDFDK(1)NAALK	2	0.33915	2	1	0.000329442	103.26	FDFDK(1)NAALK	2	0.24455	1
	TGME49_308920-t26_1-p1	109	K	splicing factor U2AF protein GN=TGME49_308920								1	2.43347e-07	119.54	GASSFSSTPSGWK(1)SEK	2	-1.995	1	1	0.00149992	71.354	GASSFSSTPSGWK(1)SEK	2	-1.0514	1
	TGME49_272740-t26_1-p1	584	K	DNA-directed RNA polymerase III RPC2 GN=TGME49_272740								1	0.00518635	80.69	K(1)DEVPYPDCFR	2	0.78135	1	1	0.0047025	78.324	K(1)DEVPYPDCFR	2	-0.56624	1
	TGME49_311090-t26_1-p1	246	K	ubiquitin carboxyl-terminal hydrolase GN=TGME49_311090								1	0.00306195	82.287	K(1)AFEALPVR	2	0.34476	1	1	0.0128174	82.287	K(1)AFEALPVR	2	-0.48561	1
	TGME49_313140-t26_1-p1	227	K	isocitrate dehydrogenase GN=TGME49_313140	1	5.98139e-08	95.662	DQTEDK(1)VTLEAAEAIK	2	-0.67927	1	1	2.19766e-07	125.98	DQTEDK(1)VTLEAAEAIK	2	-0.75446	1	1	3.14298e-34	185.02	DQTEDK(1)VTLEAAEAIK	2	-0.44317	1
	TGME49_319850-t26_1-p1	223	K	"splicing factor U2AF family SnRNP auxilary factor large subunit, RRM domain-containing protein GN=TGME49_319850"	1	0.00136168	50.178	AGGFQK(1)LADSEGHEPIR	3	-1.9892	1
	TGME49_250770-t26_1-p1	199	K	"eukaryotic initiation factor-4A, putative GN=TGME49_250770"	1	0.00687866	75.819	GFK(1)SQIYDVFK	2	0.7284	1								1	0.00125128	93.345	GFK(1)SQIYDVFK	2	-0.057134	1
	TGME49_290840-t26_1-p1	684	K	serine protease GN=TGME49_290840								1	0.000183716	108.56	HLEGGAQSAGK(1)R	2	0.11304	2	1	0.00275799	66.267	HLEGGAQSAGK(1)R	3	0.047965	1
	TGME49_256990-t26_1-p1	516	K	glycyl-tRNA synthetase GN=TGME49_256990	1	0.0120498	75.819	VSK(1)VDLVASR	2	0.37063	2	1	0.00434944	85.813	VSK(1)VDLVASR	2	-0.011881	2	1	0.000128717	117.99	VSK(1)VDLVASR	2	0.72116	2
	TGME49_288680-t26_1-p1	257	K	endonuclease IV APN GN=TGME49_288680								1	0.0128908	63.966	GVSGSGK(1)PVVSK	2	1.8497	1
	TGME49_318230-t26_1-p1	92	K	phosphoglycerate kinase PGKI GN=TGME49_318230	1	7.81269e-05	104.24	K(1)VTFVEDCVGPK	2	-0.29107	1	1	0.000310586	88.101	K(1)VTFVEDCVGPK	2	-0.23785	1
	TGME49_294800-t26_1-p1	437	K	"elongation factor 1-alpha (EF-1-ALPHA), putative GN=TGME49_294800"	1	0.000743634	97.273	EPGAGSK(1)VTK	2	0.011155	2	1	1.02529e-08	130.44	KEPGAGSK(1)VTK	3	-0.39289	1	1	9.01191e-05	96.059	EPGAGSK(1)VTK	2	-0.034951	3
	TGME49_206470-t26_1-p1	276	K	pyruvate dehydrogenase complex subunit PDH-E3II GN=TGME49_206470	1	0.00654787	89.698	EMEK(1)TGIK	2	0.64699	2	1	0.0179992	82.426	EMEK(1)TGIK	2	0.20674	2	1	0.0134334	91.783	EMEK(1)TGIK	2	-0.42858	2
	TGME49_290840-t26_1-p1	825	K	serine protease GN=TGME49_290840	1	0.00731088	82.417	DEFGTK(1)FSER	2	0.66898	1	1	0.0163224	70.942	DEFGTK(1)FSER	2	0.24129	1
	TGME49_294800-t26_1-p1	154	K	"elongation factor 1-alpha (EF-1-ALPHA), putative GN=TGME49_294800"	1	0.00244387	40.968	QMIVGINK(1)MDSCNYSEDR	3	0.46696	1
	TGME49_289300-t26_1-p1	117	K	methionyl-tRNA synthetase GN=TGME49_289300	1	0.00027584	103.43	LAETK(1)TAAPEK	2	1.6409	1	1	0.00237998	122.7	LAETK(1)TAAPEK	2	0.77381	1	1	6.70007e-05	125.97	LAETK(1)TAAPEK	2	0.64469	1
	TGME49_237560-t26_1-p1	189	K	iron-sulfur cluster protein ISCU GN=TGME49_237560								1	0.0199277	78.098	HAILDYQK(1)K	2	-3.4508	1
	TGME49_300280-t26_1-p1	55	K	LSM domain-containing protein GN=TGME49_300280	1	0.0247264	100.02	HK(1)LADGK	2	-0.066753	1
	TGME49_226730-t26_1-p1	895	K	aconitate hydratase ACN/IRP GN=TGME49_226730	1	0.0194667	84.743	LCPK(1)DGPK	2	-2.8108	1	1	0.00947627	93.429	LCPK(1)DGPK	2	-0.97424	2
	TGME49_250770-t26_1-p1	315	K	"eukaryotic initiation factor-4A, putative GN=TGME49_250770"	1	1.93272e-43	183.7	DFTVSSMHGDMDQK(1)SR	2	-0.058857	2	1	8.93857e-84	231.13	DFTVSSMHGDMDQK(1)SR	2	0.81297	2	1	2.38922e-17	143.67	DFTVSSMHGDMDQK(1)SR	2	0.40548	2
	TGME49_219540-t26_1-p1	666	K	cytosolic tRNA-Ala synthetase GN=TGME49_219540	1	0.00313594	87.184	VANSLQAK(1)GQK	2	0.72536	1	1	7.91052e-12	164.64	VANSLQAK(1)GQK	2	0.60733	1	1	7.06642e-05	126.71	VANSLQAK(1)GQK	2	0.49494	1
	TGME49_299210-t26_1-p1	501	K	CTP synthase GN=TGME49_299210								1	5.22377e-06	80.316	SVLNLADANSEEFDK(1)TCK	2	1.0289	1
	TGME49_300260-t26_1-p1	67	K	threonyl-tRNA synthetase family protein GN=TGME49_300260	1	4.1715e-08	112.17	RAEK(1)GTVAALATEEK	3	0.04082	2	1	2.55997e-06	141.85	RAEK(1)GTVAALATEEK	3	0.43608	3	1	2.81943e-11	138.73	RAEK(1)GTVAALATEEK	3	0.040532	2
	TGME49_213870-t26_1-p1	544	K	UBA/TS-N domain-containing protein GN=TGME49_213870	1	1.7401e-12	114.63	VAGAAPNAETVQTLEK(1)K	2	-2.4623	1								1	0.00200506	61.127	VAGAAPNAETVQTLEK(1)K	2	-0.52873	1
	TGME49_214210-t26_1-p1	24	K	rRNA pseudouridine synthase GN=TGME49_214210	1	1.28929e-07	83.065	K(1)TDNYAIEPNSSSPPIDTSK	2	0.25077	2								1	1.19587e-05	84.166	K(1)TDNYAIEPNSSSPPIDTSK	3	1.351	1
	TGME49_216600-t26_1-p1	577	K	exonuclease III APE GN=TGME49_216600								1	0.0342721	58.172	AQLPGAADQK(1)R	2	-3.6231	1	1	0.0240869	62.799	AQLPGAADQK(1)R	2	-1.7163	1
	TGME49_239490-t26_1-p1	522	K	dehydrogenase E1 component family protein GN=TGME49_239490	0.999991	6.72637e-07	151.29	VVEK(1)DKR	2	0.45146	1								0.998726	0.0167769	137.18	VVEK(0.999)DK(0.001)R	2	-0.11757	1
	TGME49_301440-t26_1-p1	341	K	calcium-dependent protein kinase CDPK1 GN=TGME49_301440	1	0.00298581	87.713	GK(1)YTFELPQWK	2	0.18858	1	1	0.00232722	84.479	GK(1)YTFELPQWK	2	-0.1036	1	1	0.000104025	133.42	GK(1)YTFELPQWK	2	0.27037	1
	TGME49_265330-t26_1-p1	13	K	"cell-cycle-associated protein kinase GSK, putative GN=TGME49_265330"	1	1.32515e-07	84.94	PDPQYDPAAAQK(1)SSNAR	2	0.8374	2	1	3.34559e-08	124.99	PDPQYDPAAAQK(1)SSNAR	2	-0.12867	3	1	6.1912e-07	94.865	PDPQYDPAAAQK(1)SSNAR	3	0.69354	2
	TGME49_304760-t26_1-p1	519	K	RNA recognition motif-containing protein GN=TGME49_304760	1	6.39782e-08	95.57	EK(1)VLAPAAYPAVLPLR	2	-0.032404	1	1	1.94813e-07	115.91	EK(1)VLAPAAYPAVLPLR	2	0.089958	1	1	2.61372e-06	96.673	EK(1)VLAPAAYPAVLPLR	2	0.43646	1
	TGME49_280600-t26_1-p1	1103	K	"histidyl-tRNA synthetase (HisRS), putative GN=TGME49_280600"	1	1.27317e-07	137.95	EK(1)ATQEVPSLVR	2	0.84897	1	1	1.6731e-05	145.31	EK(1)ATQEVPSLVR	2	0.027073	1	1	4.96868e-07	142.12	EK(1)ATQEVPSLVR	2	1.6599	2
	TGME49_202680-t26_1-p1	342	K	"peptidase M16, alpha subunit, putative GN=TGME49_202680"	1	0.000153744	90.759	AFVDYNAIPPSK(1)R	2	0.89418	6	1	1.92305e-05	97.631	AFVDYNAIPPSK(1)R	2	0.63951	5	1	6.21002e-08	116.51	AFVDYNAIPPSK(1)R	2	3.7709	6
	TGME49_226560-t26_1-p1	92	K	zinc finger (CCCH type) motif-containing protein GN=TGME49_226560	1	4.65698e-05	107.65	SNPK(1)LTINNDNR	2	-0.69076	1	1	9.53273e-05	94.688	SNPK(1)LTINNDNR	2	-0.259	1	1	2.16595e-07	114.79	SNPK(1)LTINNDNR	2	-1.0544	1
	TGME49_294800-t26_1-p1	212	K	"elongation factor 1-alpha (EF-1-ALPHA), putative GN=TGME49_294800"	1	2.04096e-11	134.14	GK(1)TLVEALDTMEAPK	3	-0.028874	2	1	6.57398e-07	100.43	GK(1)TLVEALDTMEAPK	2	0.26262	1	1	1.3232e-11	126.77	GK(1)TLVEALDTMEAPK	2	-0.14017	1
	TGME49_297060-t26_1-p1	337	K	phosphoglycerate mutase PGMII GN=TGME49_297060															1	0.0014726	91.549	MEAVANQGK(1)AK	2	-0.32287	1
	TGME49_226730-t26_1-p1	1049	K	aconitate hydratase ACN/IRP GN=TGME49_226730	1	0.00130943	117.7	NLTK(1)QHSGEN	2	-0.050738	1	1	0.000287413	102.52	NLTK(1)QHSGEN	2	-0.62629	1	1	0.0114549	76.228	NLTK(1)QHSGEN	2	-0.42919	1
	TGME49_250770-t26_1-p1	61	K	"eukaryotic initiation factor-4A, putative GN=TGME49_250770"	1	3.94622e-17	142.45	GIYSYGFEK(1)PSAIQQR	2	-0.7224	1	1	2.52297e-07	124.62	GIYSYGFEK(1)PSAIQQR	2	-0.30911	1	1	8.35275e-19	151.56	GIYSYGFEK(1)PSAIQQR	2	-0.60503	1
	TGME49_300260-t26_1-p1	383	K	threonyl-tRNA synthetase family protein GN=TGME49_300260								1	0.0166208	95.909	LLK(1)DYLK	2	1.2022	1	1	0.0143478	106.36	LLK(1)DYLK	2	1.0192	1
	TGME49_311360-t26_1-p1	699	K	protein kinase G AGC kinase family member PKG GN=TGME49_311360															1	0.0268043	66.056	GTFGTVK(1)LVR	2	0.11288	1
	TGME49_289330-t26_1-p1	1231	K	ubiquitin carboxyl-terminal hydrolase family 2 protein GN=TGME49_289330								1	2.56444e-06	99.069	K(1)VGEDPSDVPEALR	2	0.43712	1	1	1.14891e-09	120.92	K(1)VGEDPSDVPEALR	2	0.59126	1
	TGME49_216860-t26_1-p1	26	K	DEAD (Asp-Glu-Ala-Asp) box polypeptide DDX39 GN=TGME49_216860	1	0.000151209	113.22	EK(1)GVEDVVVGR	2	0.51679	1	1	0.000731227	132.32	EK(1)GVEDVVVGR	2	0.61069	1	1	8.6128e-05	129.82	EK(1)GVEDVVVGR	2	0.96331	1
	TGME49_294800-t26_1-p1	378	K	"elongation factor 1-alpha (EF-1-ALPHA), putative GN=TGME49_294800"	1	0.00138749	113.15	TLEEAPK(1)CIK	2	-2.1256	2	1	0.00087992	119.22	TLEEAPK(1)CIK	2	-0.71574	3	1	0.000329442	103.26	TLEEAPK(1)CIK	2	-0.55641	4
	TGME49_261570-t26_1-p1	270	K	ribosomal protein RPL7A GN=TGME49_261570															1	0.0206728	64.776	K(1)MGLQLA	2	-2.1865	1
	TGME49_206470-t26_1-p1	176	K	pyruvate dehydrogenase complex subunit PDH-E3II GN=TGME49_206470	1	3.43173e-20	145.04	LTDSNSVEVTPNGK(1)SEK	3	0.034524	2	1	1.4825e-99	239.33	LTDSNSVEVTPNGK(1)SEK	2	-1.6723	2	1	5.93174e-96	242.1	LTDSNSVEVTPNGK(1)SEK	2	-0.80587	2
	TGME49_289690-t26_1-p1	274	K	glyceraldehyde-3-phosphate dehydrogenase GAPDH1 GN=TGME49_289690	1	2.27113e-10	83.064	VIMSAPPK(1)DDTPMFVMGVNNDQYK	3	0.17622	1								1	2.18266e-05	52.91	VIMSAPPK(1)DDTPMFVMGVNNDQYK	3	-0.3911	1
	TGME49_326800-t26_1-p1	123	K	S-Adenosyl homocysteine hydrolase GN=TGME49_326800	1	0.00042264	70.783	K(1)ELLFPAINVNDCVTK	2	0.031691	1
	TGME49_300140-t26_1-p1	194	K	"elongation factor 1-gamma, putative GN=TGME49_300140"								1	0.0224823	94.114	K(1)IFGEAK	2	1.4276	1
	TGME49_300260-t26_1-p1	379	K	threonyl-tRNA synthetase family protein GN=TGME49_300260	1	0.00365453	91.549	VYGVSFPDK(1)K	2	-1.3005	2	1	0.000383967	102.52	VYGVSFPDK(1)K	2	0.94947	1	1	0.0134815	74.841	VYGVSFPDK(1)K	2	0.47626	1
	TGME49_256990-t26_1-p1	761	K	glycyl-tRNA synthetase GN=TGME49_256990	1	0.0287679	58.592	K(1)TYPLVDVK	2	-2.1212	1
	TGME49_294800-t26_1-p1	316	K	"elongation factor 1-alpha (EF-1-ALPHA), putative GN=TGME49_294800"	1	3.80431e-34	183.37	GYVASDSK(1)NDPAK	2	-0.055322	1	1	0.000271778	117.21	GYVASDSK(1)NDPAK	2	0.027017	1	1	3.42917e-06	111.79	GYVASDSK(1)NDPAK	2	-0.032841	1
	TGME49_294670-t26_1-p1	69	K	translation initiation factor 3 subunit GN=TGME49_294670	1	6.41517e-12	162.25	INK(1)DVYAR	2	-2.933	1	1	0.000335709	122.28	INK(1)DVYAR	2	-2.6759	1	1	0.00146295	114.28	INK(1)DVYAR	2	-2.1136	1
	TGME49_214210-t26_1-p1	20	K	rRNA pseudouridine synthase GN=TGME49_214210	1	2.61423e-20	128.79	EATSDPGLVASAGTEGGK(1)K	2	0.21166	1	1	1.78384e-61	206.62	EATSDPGLVASAGTEGGK(1)K	2	-0.053359	1	1	2.71797e-31	169.43	EATSDPGLVASAGTEGGK(1)K	2	0.18048	1
	TGME49_249180-t26_1-p1	90	K	bifunctional dihydrofolate reductase-thymidylate synthase GN=TGME49_249180	1	0.0115372	74.376	K(1)FRPLVDR	3	0.15077	1
	TGME49_299810-t26_1-p1	796	K	cysteine-tRNA synthetase (CysRS) GN=TGME49_299810	1	0.0261815	77.732	VSK(1)EELQR	2	-1.9246	1
	TGME49_288360-t26_1-p1	565	K	tryptophanyl-tRNA synthetase (TrpRS2) GN=TGME49_288360	1	8.85647e-38	153.83	TK(1)MSGSVETSSIYVSDTPEQIK	3	0.99086	2	1	2.8708e-18	119.38	TK(1)MSGSVETSSIYVSDTPEQIK	3	1.1919	1	1	1.18832e-07	82.635	TK(1)MSGSVETSSIYVSDTPEQIK	3	0.66792	2
	TGME49_249180-t26_1-p1	72	K	bifunctional dihydrofolate reductase-thymidylate synthase GN=TGME49_249180	1	3.47559e-06	101.3	TGDSGLPSPSVGK(1)R	2	0.73031	1	1	3.30207e-05	89.359	TGDSGLPSPSVGK(1)R	2	-0.51271	1	1	0.000603059	79.875	TGDSGLPSPSVGK(1)R	2	0.76085	1
	TGME49_254940-t26_1-p1	2931	K	MIF4G domain-containing protein GN=TGME49_254940															1	0.0145135	70.089	TSGAK(1)DWLASK	2	-1.4723	1
	TGME49_211420-t26_1-p1	62	K	RNA recognition motif-containing protein GN=TGME49_211420	1	0.00676888	62.287	DAK(1)DAVAELDGYR	2	3.6972	1
	TGME49_205470-t26_1-p1	688	K	"translation elongation factor 2 family protein, putative GN=TGME49_205470"	1	0.00174811	44.391	ETVSAPSHMTCLSK(1)SPNK	3	-0.19342	1								1	0.00155671	49.537	ETVSAPSHMTCLSK(1)SPNK	3	0.28628	1
	TGME49_226730-t26_1-p1	788	K	aconitate hydratase ACN/IRP GN=TGME49_226730	1	2.43099e-07	127.32	TAK(1)ASDLFDWDEK	2	0.10531	2	1	1.86074e-05	105.19	TAK(1)ASDLFDWDEK	2	0.18932	2	1	1.0232e-07	121.18	TAK(1)ASDLFDWDEK	2	-0.44411	2
	TGME49_204100-t26_1-p1	989	K	eIF2 kinase IF2K-C GN=TGME49_204100								1	0.023999	42.718	SFSGNK(1)AK(1)R	2	-1.5666	1	1	0.0270885	45.368	SFSGNK(1)AK(1)R	2	-1.8987	1
	TGME49_320210-t26_1-p1	33	K	"WD domain, G-beta repeat domain containing protein GN=TGME49_320210"	1	4.72895e-13	80.082	K(1)HLETSGVCPVTAQSLSEADLADVK	3	0.47739	2	1	3.1514e-19	121.1	K(1)HLETSGVCPVTAQSLSEADLADVK	3	-0.11265	1	1	4.7447e-11	94.594	K(1)HLETSGVCPVTAQSLSEADLADVK	3	0.066966	1
	TGME49_321620-t26_1-p1	618	K	dynamin-related protein DRPB GN=TGME49_321620	1	0.00499069	78.342	K(1)TVYSEQFIR	2	-0.34595	1
	TGME49_261570-t26_1-p1	268	K	ribosomal protein RPL7A GN=TGME49_261570	1	0.0249776	78.516	LINIELK(1)K	2	-0.033114	1	1	0.014394	89.355	LINIELK(1)K	2	0.175	1	1	0.0155641	89.355	LINIELK(1)K	2	0.60812	1
	TGME49_275480-t26_1-p1	120	K	Myb family DNA-binding domain-containing protein GN=TGME49_275480	1	0.0214647	72.928	K(1)SLVPAAAR	2	0.076169	1
	TGME49_217460-t26_1-p1	65	K	glutaminyl-tRNA synthetase (GlnRS) GN=TGME49_217460	1	0.00116604	41.615	K(1)GEQPSPIAAGEALSDYAAAR	2	1.2076	1
	TGME49_309730-t26_1-p1	568	K	thioredoxin reductase GN=TGME49_309730	1	0.0240311	47.548	K(1)SPEDVDITPPCLAK	2	-3.4168	1	1	0.0107539	53.168	K(1)SPEDVDITPPCLAK	2	-3.0359	1
	TGME49_319850-t26_1-p1	178	K	"splicing factor U2AF family SnRNP auxilary factor large subunit, RRM domain-containing protein GN=TGME49_319850"															1	1.28643e-11	131.35	SPGGGGAAGGGK(1)GAR	2	-0.56232	1
	TGME49_205470-t26_1-p1	924	K	"translation elongation factor 2 family protein, putative GN=TGME49_205470"	1	0.00171751	69.342	GSK(1)MEELVHNIR	3	0.58882	1								1	0.0056522	54.343	GSK(1)MEELVHNIR	3	1.0386	1
	TGME49_312990-t26_1-p1	529	K	DEAD/DEAH box ATP-dependent RNA helicase GN=TGME49_312990	1	0.00863158	108.46	VELNLK(1)AK	2	0.42155	1								1	0.0273369	79.474	VELNLK(1)AK	2	-1.4571	1
	TGME49_283850-t26_1-p1	283	K	peptidyl-prolyl cis-trans isomerase GN=TGME49_283850	1	0.0197604	74.841	LDPK(1)NVEIR	2	1.7704	1	1	0.0278591	67.334	LDPK(1)NVEIR	2	-0.49431	2	1	0.00864911	87.258	LDPK(1)NVEIR	2	2.4523	1
	TGME49_268850-t26_1-p1	405	K	enolase 2 GN=TGME49_268850								1	1.30521e-07	64.249	VNQIGTVSESIEACQLAQK(1)NK	3	0.44906	1
	TGME49_268860-t26_1-p1	81	K	enolase 1 GN=TGME49_268860	1	1.18563e-16	158.01	PALLGK(1)DPCDQK	2	0.021055	1	1	0.000142135	107.39	PALLGK(1)DPCDQK	2	-0.02882	1	1	3.95111e-07	118.87	PALLGK(1)DPCDQK	2	0.083025	1
	TGME49_311720-t26_1-p1	334	K	chaperonin protein BiP GN=TGME49_311720	1	1.34098e-18	162.31	AK(1)FEELNSDLFQK	2	-0.6984	1								1	1.55334e-08	148.62	AK(1)FEELNSDLFQK	2	-0.92198	1
	TGME49_226730-t26_1-p1	863	K	aconitate hydratase ACN/IRP GN=TGME49_226730	1	1.6292e-07	143.03	K(1)DFNTYGAR	2	0.36675	1	1	0.00116689	109.29	K(1)DFNTYGAR	2	0.37591	1	1	0.00384177	133.13	K(1)DFNTYGAR	2	0.21659	1
	TGME49_271820-t26_1-p1	235	K	lipoyltransferase and lipoate-protein ligase subfamily protein GN=TGME49_271820								1	0.000214204	78.244	ALEK(1)AFGIAGAASGR	2	-0.088993	1	1	9.8119e-05	65.949	ALEK(1)AFGIAGAASGR	2	0.77559	1
	TGME49_290670-t26_1-p1	386	K	leucyl aminopeptidase LAP GN=TGME49_290670	1	2.77058e-51	181.4	TVAVVLPTCQK(1)VCPSAEGQR	3	1.2001	5	1	2.64733e-17	148.06	TVAVVLPTCQK(1)VCPSAEGQR	2	0.20928	4	1	2.00985e-36	173.21	TVAVVLPTCQK(1)VCPSAEGQR	2	0.12263	5
	TGME49_260170-t26_1-p1	523	K	"elongation factor EF-G, putative GN=TGME49_260170"	1	0.00164036	86.911	GDSVVNVSTQK(1)R	2	-0.36853	1	1	0.00381956	77.597	GDSVVNVSTQK(1)R	2	1.4116	1	1	0.000278922	99.5	GDSVVNVSTQK(1)R	2	0.21535	1
	TGME49_233930-t26_1-p1	836	K	CAF1 family ribonuclease GN=TGME49_233930	1	0.0156241	79.148	IASAACK(1)EK	2	-0.47684	1								1	0.00554695	91.867	IASAACK(1)EK	2	-0.74855	1
	TGME49_263870-t26_1-p1	297	K	glutamate-tRNA ligase GN=TGME49_263870															1	4.44993e-13	150.39	ANSSGASSPPSADK(1)R	2	0.22984	1
	TGME49_294800-t26_1-p1	371	K	"elongation factor 1-alpha (EF-1-ALPHA), putative GN=TGME49_294800"	1	0.00509857	86.014	SGK(1)TLEEAPK	2	0.53594	1	1	0.000564443	98.754	SGK(1)TLEEAPK	2	0.54908	1	1	0.000841094	98.754	SGK(1)TLEEAPK	2	0.4662	1
	TGME49_205700-t26_1-p1	220	K	cyclophilin precursor GN=TGME49_205700	1	0.00352515	85.813	ALCTGEK(1)GTGR	2	-1.64	1
	TGME49_202630-t26_1-p1	377	K	ATP-dependent metallopeptidase HflB subfamily protein GN=TGME49_202630								1	0.000219693	131.03	LYGK(1)AGQGR	2	0.21315	1
	TGME49_313140-t26_1-p1	265	K	isocitrate dehydrogenase GN=TGME49_313140	1	0.0294267	48.284	MWK(1)SPNGTIR	2	0.0032366	1	1	0.0247852	56.548	MWK(1)SPNGTIR	2	-2.0161	1
	TGME49_301440-t26_1-p1	80	K	calcium-dependent protein kinase CDPK1 GN=TGME49_301440	1	0.00091232	74.789	ITGQECAVK(1)VISK	2	0.21841	1	1	0.000185384	114.64	ITGQECAVK(1)VISK	2	0.028749	1	1	0.00653696	66.246	ITGQECAVK(1)VISK	2	-0.039389	1
	TGME49_205470-t26_1-p1	539	K	"translation elongation factor 2 family protein, putative GN=TGME49_205470"	1	0.00831662	81.017	TDLYIK(1)SIQR	2	0.39088	1								1	2.00056e-05	113.93	TDLYIK(1)SIQR	2	0.24129	1
	TGME49_215590-t26_1-p1	623	K	flavoprotein subunit of succinate dehydrogenase GN=TGME49_215590															1	0.010239	73.975	DDK(1)NWMK	2	1.6489	1
	TGME49_320570-t26_1-p1	523	K	"elongation factor Tu, putative GN=TGME49_320570"															1	0.017684	58.981	LLEVVDK(1)K	2	0.72448	1
	TGME49_254940-t26_1-p1	2989	K	MIF4G domain-containing protein GN=TGME49_254940	1	0.0139493	46.378	GGAQAVK(1)GGLMGR	2	0.46119	1
	TGME49_219540-t26_1-p1	1146	K	cytosolic tRNA-Ala synthetase GN=TGME49_219540	1	9.49667e-13	163.99	ALLELQK(1)AR	2	-0.14899	1	1	1.22756e-17	178.83	ALLELQK(1)AR	2	0.21237	1
	TGME49_321500-t26_1-p1	219	K	RNA recognition motif-containing protein GN=TGME49_321500	1	0.00561304	122.18	FAESK(1)AAR	2	0.88938	2	1	0.000981435	117.4	FAESK(1)AAR	2	1.0945	2	1	0.0083646	132.08	FAESK(1)AAR	2	0.89495	2
	TGME49_205710-t26_1-p1	125	K	lysine-tRNA ligase GN=TGME49_205710	1	5.20612e-07	85.493	AQK(1)PEEELDPTQYFEK	3	-0.56719	2	1	0.00042963	72.797	AQK(1)PEEELDPTQYFEK	2	-0.40854	1	1	0.000466872	83.37	AQK(1)PEEELDPTQYFEK	2	0.20378	1
	TGME49_326800-t26_1-p1	90	K	S-Adenosyl homocysteine hydrolase GN=TGME49_326800	1	0.00149862	88.021	ILAEGLQK(1)DPQK	2	0.69274	1
	TGME49_205180-t26_1-p1	82	K	RNA recognition motif-containing protein GN=TGME49_205180	1	0.0036883	114.28	ELIK(1)QYNPK	2	0.452	1
	TGME49_297060-t26_1-p1	328	K	phosphoglycerate mutase PGMII GN=TGME49_297060								1	0.000197737	97.734	AK(1)MEAVANQGK	2	0.24813	1	1	0.000322962	100.88	AK(1)MEAVANQGK	2	0.11765	1
	TGME49_202680-t26_1-p1	78	K	"peptidase M16, alpha subunit, putative GN=TGME49_202680"	1	0.000979601	100.92	VPFVK(1)EDMEK	2	-1.442	2	1	0.000142087	111.27	VPFVK(1)EDMEK	2	1.2584	2	1	0.000116477	134.57	VPFVK(1)EDMEK	2	-2.0208	2
	TGME49_233110-t26_1-p1	450	K	IMP dehydrogenas GN=TGME49_233110	1	1.58662e-35	177.04	ASALSEASPSAK(1)SEASR	2	-0.14448	1	1	7.68334e-33	185.26	ASALSEASPSAK(1)SEASR	2	-0.39193	1	1	1.33751e-22	156.67	ASALSEASPSAK(1)SEASR	2	0.23405	1
	TGME49_251690-t26_1-p1	142	K	"seryl-tRNA synthetase, cytoplasmic, putative GN=TGME49_251690"	1	0.00487856	86.898	NLK(1)IDGTPGR	2	-0.4315	1	1	0.00146511	94.692	NLK(1)IDGTPGR	2	-0.37213	1	1	0.00375911	86.898	NLK(1)IDGTPGR	2	-0.45236	1
	TGME49_318700-t26_1-p1	246	K	"eukaryotic initiation factor-6, putative GN=TGME49_318700"	1	1.09234e-20	157.86	NQQK(1)LNLVDDLTLR	2	0.84238	1	1	8.88254e-21	178.67	NQQK(1)LNLVDDLTLR	2	0.28382	1	1	3.07018e-11	137.8	NQQK(1)LNLVDDLTLR	2	0.30643	1
	TGME49_251690-t26_1-p1	12	K	"seryl-tRNA synthetase, cytoplasmic, putative GN=TGME49_251690"															1	0.00262054	85.813	AEK(1)GGDPALVR	2	1.167	1
	TGME49_261570-t26_1-p1	227	K	ribosomal protein RPL7A GN=TGME49_261570	0.999998	0.000756266	65.467	KEDQAELEAQCK(1)IYR	3	-1.3715	1	0.999997	0.00112473	63.682	KEDQAELEAQCK(1)IYR	3	-0.97788	1	0.999832	0.0113926	46.318	KEDQAELEAQCK(1)IYR	3	-0.85495	1
	TGME49_214210-t26_1-p1	406	K	rRNA pseudouridine synthase GN=TGME49_214210	1	2.30539e-06	103.76	TPASWLK(1)SEGYLPK	2	1.0187	1
	TGME49_205470-t26_1-p1	162	K	"translation elongation factor 2 family protein, putative GN=TGME49_205470"								1	0.0211193	42.068	STLTDSLVSK(1)AGIISAK	2	0.44701	1
	TGME49_294800-t26_1-p1	225	K	"elongation factor 1-alpha (EF-1-ALPHA), putative GN=TGME49_294800"	1	3.13e-109	237.32	TLVEALDTMEAPK(1)RPSDK	3	-0.43403	13	1	3.9856e-157	280.54	TLVEALDTMEAPK(1)RPSDK	2	-2.7296	14	1	1.0283e-113	260.58	TLVEALDTMEAPK(1)RPSDK	2	0.46259	12
	TGME49_310700-t26_1-p1	25	K	serine/threonine phosophatase PP1 GN=TGME49_310700	1	9.12903e-07	113.76	PGK(1)PVQLTEAEIR	2	2.7305	1	1	0.000447579	84.753	PGK(1)PVQLTEAEIR	2	0.056335	1	1	1.9697e-05	102.52	PGK(1)PVQLTEAEIR	2	-0.23394	1
	TGME49_209690-t26_1-p1	147	K	small nuclear ribonucleoprotein GN=TGME49_209690								1	1.33805e-05	83.204	VDAGAGSATK(1)AK	2	0.45951	1	1	5.4941e-07	122.39	VDAGAGSATK(1)AK	2	-0.08095	1
	TGME49_263870-t26_1-p1	834	K	glutamate-tRNA ligase GN=TGME49_263870	1	0.0174305	57.434	AMSAVGTK(1)VDAAK	2	-0.64603	1								1	4.95595e-06	110.92	AMSAVGTK(1)VDAAK	2	-0.3629	1
	TGME49_311090-t26_1-p1	527	K	ubiquitin carboxyl-terminal hydrolase GN=TGME49_311090	1	4.32177e-05	100.88	K(1)ASPVDMWVK	2	0.021748	1	1	7.19835e-05	94.465	K(1)ASPVDMWVK	2	0.092151	1	1	0.00707961	80.102	K(1)ASPVDMWVK	2	-0.64082	1
	TGME49_263870-t26_1-p1	317	K	glutamate-tRNA ligase GN=TGME49_263870	1	2.69776e-05	119.39	LEGAVQGK(1)VVTR	2	0.27587	1	1	0.00123989	119.39	LEGAVQGK(1)VVTR	2	0.36423	1	1	7.39345e-07	130.1	LEGAVQGK(1)VVTR	2	0.090856	1
	TGME49_300140-t26_1-p1	7	K	"elongation factor 1-gamma, putative GN=TGME49_300140"	1	0.014145	80.688	LLTPK(1)DDVR	2	0.60304	2	1	0.00620626	88.495	LLTPK(1)DDVR	2	0.45278	3	1	0.0007029	111.61	LLTPK(1)DDVR	2	0.80071	2
	TGME49_289330-t26_1-p1	1600	K	ubiquitin carboxyl-terminal hydrolase family 2 protein GN=TGME49_289330															1	0.00353286	63.046	AAGLK(1)PDAEAK	2	-0.46888	1
	TGME49_225050-t26_1-p1	290	K	"adenosylhomocysteinase, putative GN=TGME49_225050"								1	3.78109e-05	101.72	ILAEGLQK(1)DPQK	2	0.28259	1	1	8.22398e-07	136.7	ILAEGLQK(1)DPQK	2	0.32304	1
	TGME49_205700-t26_1-p1	323	K	cyclophilin precursor GN=TGME49_205700	1	0.000687423	59.728	VVAGQEVVK(1)MMEAEGR	3	-1.196	1	1	2.17575e-05	76.158	VVAGQEVVK(1)MMEAEGR	2	0.78357	2	1	0.00208113	51.495	VVAGQEVVK(1)MMEAEGR	3	-0.99614	1
	TGME49_205470-t26_1-p1	373	K	"translation elongation factor 2 family protein, putative GN=TGME49_205470"	1	2.90323e-20	172.27	WTK(1)TQSENTR	2	1.1048	1	1	1.66175e-07	155.11	WTK(1)TQSENTR	2	0.27151	1	1	6.26775e-05	155.11	WTK(1)TQSENTR	2	2.1636	1
	TGME49_294800-t26_1-p1	210	K	"elongation factor 1-alpha (EF-1-ALPHA), putative GN=TGME49_294800"	1	0.00627282	83.862	STNMSWYK(1)GK	2	0.055121	2	1	0.00793791	81.017	STNMSWYK(1)GK	2	-0.35003	2	1	0.00137441	84.198	STNMSWYK(1)GK	2	-0.17181	2
	TGME49_261570-t26_1-p1	29	K	ribosomal protein RPL7A GN=TGME49_261570	1	0.003215	78.324	LPAAPLAGK(1)SGK	2	0.4891	1	1	3.32524e-05	98.105	LPAAPLAGK(1)SGK	2	0.50987	1	1	0.00150204	85.554	LPAAPLAGK(1)SGK	2	0.46675	1
	TGME49_288680-t26_1-p1	206	K	endonuclease IV APN GN=TGME49_288680	1	0.0311165	56.139	TK(1)GADAAASQGR	2	-0.022512	1	1	0.00170753	82.202	TK(1)GADAAASQGR	2	-0.093032	1	1	1.69405e-05	111.31	TK(1)GADAAASQGR	2	-0.04253	1
	TGME49_215590-t26_1-p1	160	K	flavoprotein subunit of succinate dehydrogenase GN=TGME49_215590	1	0.0132273	122.15	EAPK(1)VVR	2	0.042577	1
	TGME49_211090-t26_1-p1	592	K	"aminotransferase, class V superfamily protein GN=TGME49_211090"								1	0.0110247	74.415	LVK(1)QIHR	2	-1.4796	1
	TGME49_326800-t26_1-p1	140	K	S-Adenosyl homocysteine hydrolase GN=TGME49_326800	1	0.0110821	74.841	SK(1)FDNVYGCR	2	0.6848	1
	TGME49_226030-t26_1-p1	12	K	AGC kinase GN=TGME49_226030	1	3.29544e-06	91.969	LIPSNK(1)DGSGDHSQR	3	0.26419	1	1	1.48134e-06	104.95	LIPSNK(1)DGSGDHSQR	3	-0.14999	1	1	0.000355881	71.98	LIPSNK(1)DGSGDHSQR	3	0.33979	1
	TGME49_269180-t26_1-p1	1619	K	MIF4G domain-containing protein GN=TGME49_269180	1	0.000310968	84.753	K(1)ETGAEAANVVTK	2	0.15249	1	1	3.64011e-05	103.83	K(1)ETGAEAANVVTK	2	-0.40285	1	1	1.49671e-07	129.77	K(1)ETGAEAANVVTK	2	-0.25554	1
	TGME49_268890-t26_1-p1	410	K	citrate synthase I GN=TGME49_268890	1	5.27766e-34	181.26	DVHCK(1)LNGAAPTR	3	-0.58913	6	1	3.25697e-09	157.23	DVHCK(1)LNGAAPTR	2	-0.9056	5	1	7.33568e-09	150.22	DVHCK(1)LNGAAPTR	2	-1.3328	6
	TGME49_304760-t26_1-p1	428	K	RNA recognition motif-containing protein GN=TGME49_304760	1	0.00671515	76.302	APPGPK(1)GASCR	2	-0.88443	1	1	0.0215126	62.466	APPGPK(1)GASCR	2	-0.7273	1	1	0.0133923	71.03	APPGPK(1)GASCR	2	-0.60366	1
	TGME49_236040-t26_1-p1	429	K	"fructose-1,6-bisphosphate aldolase GN=TGME49_236040"	1	2.49618e-07	83.806	YGGGAGGAAAASSLFEK(1)R	3	-2.2122	2	1	0.000474844	67.645	YGGGAGGAAAASSLFEK(1)R	2	-2.2902	1	1	1.26023e-17	130.4	YGGGAGGAAAASSLFEK(1)R	3	-0.45038	3
	TGME49_249180-t26_1-p1	59	K	bifunctional dihydrofolate reductase-thymidylate synthase GN=TGME49_249180	1	1.11627e-08	96.773	FAK(1)TGDSGLPSPSVGK	2	-1.6737	1	1	8.55388e-06	84.859	FAK(1)TGDSGLPSPSVGK	2	-1.8861	1	1	1.95886e-27	176.49	FAK(1)TGDSGLPSPSVGK	2	-2.1643	1
	TGME49_224850-t26_1-p1	180	K	"polyadenylate binding protein, putative GN=TGME49_224850"	1	8.44007e-15	131.45	NLDK(1)NIDNK	2	0.15734	1	1	0.00576295	89.913	NLDK(1)NIDNK	2	-0.10418	1	1	0.00642335	89.913	NLDK(1)NIDNK	2	0.36726	1
	TGME49_205470-t26_1-p1	169	K	"translation elongation factor 2 family protein, putative GN=TGME49_205470"								1	0.034297	48.527	AGIISAK(1)AAGDAR	2	-0.50569	1
	TGME49_320570-t26_1-p1	354	K	"elongation factor Tu, putative GN=TGME49_320570"	1	2.1203e-29	144.65	PGTK(1)AYDAR	2	-0.20028	1	1	3.32633e-05	142.83	PGTK(1)AYDAR	2	-1.5089	1	1	0.00332065	142.83	PGTK(1)AYDAR	2	-1.0135	1
	TGME49_227850-t26_1-p1	470	K	"peptidyl-prolyl cis-trans isomerase, cyclophilin-type domain-containing protein GN=TGME49_227850"	1	0.00175669	104.82	LSELPQK(1)TAR	2	-0.54383	1	1	0.000287292	102.53	LSELPQK(1)TAR	2	-0.23824	1	1	0.000987327	97.734	LSELPQK(1)TAR	2	-0.18877	1
	TGME49_215590-t26_1-p1	572	K	flavoprotein subunit of succinate dehydrogenase GN=TGME49_215590	1	0.002218	99.283	SFADVGVK(1)DR	2	0.48495	1	1	0.00021934	106.62	SFADVGVK(1)DR	2	-0.23783	1
	TGME49_235170-t26_1-p1	15	K	"ATPase, AAA family protein GN=TGME49_235170"								1	0.0228347	57.175	PK(1)VPPPSASAAK	2	0.88201	1
	TGME49_216600-t26_1-p1	565	K	exonuclease III APE GN=TGME49_216600	1	0.031701	64.841	LDSFFAVK(1)R	2	1.8076	1								1	0.000676637	116.37	LDSFFAVK(1)R	2	1.092	1
	TGME49_318230-t26_1-p1	103	K	phosphoglycerate kinase PGKI GN=TGME49_318230															1	0.00131305	44.238	VTFVEDCVGPK(1)AEEAVQAAK	3	-1.3839	1
	TGME49_309730-t26_1-p1	270	K	thioredoxin reductase GN=TGME49_309730	1	0.00208917	84.169	K(1)AGVTYINAYAK	2	1.0756	1	1	0.000173355	92.792	K(1)AGVTYINAYAK	2	1.9229	1	1	4.97583e-07	121.21	K(1)AGVTYINAYAK	2	1.4674	1
	TGME49_321620-t26_1-p1	847	K	dynamin-related protein DRPB GN=TGME49_321620															1	0.0256679	95.909	HVFEK(1)VK	2	0.29668	1
	TGME49_290640-t26_1-p1	31	K	"DNA mismatch repair protein MSH6-1, putative GN=TGME49_290640"	1	0.0160033	61.235	SGGSIYETAGK(1)K	2	1.0657	1
	TGME49_304760-t26_1-p1	949	K	RNA recognition motif-containing protein GN=TGME49_304760								1	0.00294159	44.734	EGGLK(1)YEASPHAPLGPR	3	-1.0761	1	1	0.00331344	45.384	EGGLK(1)YEASPHAPLGPR	3	-0.88064	1
	TGME49_206470-t26_1-p1	455	K	pyruvate dehydrogenase complex subunit PDH-E3II GN=TGME49_206470	1	0.0197532	74.849	VLAHK(1)DSDK	2	0.055194	1
	TGME49_225260-t26_1-p1	746	K	DNA-directed RNA polymerase II RPB1 GN=TGME49_225260															1	0.0117932	52.255	VNK(1)ELNSAR	2	1.6401	1
	TGME49_321620-t26_1-p1	842	K	dynamin-related protein DRPB GN=TGME49_321620	1	0.00059194	70.438	GASASAAK(1)HVFEK	3	0.37123	1	1	2.59402e-05	88.075	GASASAAK(1)HVFEK	3	0.15008	1	1	8.19802e-05	88.101	GASASAAK(1)HVFEK	3	0.60587	1
	TGME49_271820-t26_1-p1	292	K	lipoyltransferase and lipoate-protein ligase subfamily protein GN=TGME49_271820	1	0.0258169	78.113	YLTPSK(1)EK	2	0.1935	1	1	0.0168046	83.429	YLTPSK(1)EK	2	-0.05559	1	1	0.0261685	80.455	YLTPSK(1)EK	2	-0.058678	1
	TGME49_263595-t26_1-p1	245	K	RNA-binding protein GN=TGME49_263595	1	2.34606e-09	113.22	ETEALQTK(1)MGGR	2	0.1508	1	1	0.000232994	134.38	ETEALQTK(1)MGGR	2	-0.15628	1	1	4.33505e-07	119.74	ETEALQTK(1)MGGR	2	0.94736	1
	TGME49_202630-t26_1-p1	1172	K	ATP-dependent metallopeptidase HflB subfamily protein GN=TGME49_202630	1	0.00294161	94.465	K(1)PASGPVACK	2	-0.38932	1	1	0.0157446	74.962	K(1)PASGPVACK	2	0.44578	1	1	0.0049271	84.507	K(1)PASGPVACK	2	0.73771	1
	TGME49_202630-t26_1-p1	396	K	ATP-dependent metallopeptidase HflB subfamily protein GN=TGME49_202630	1	0.00069327	135.87	LGAEK(1)YR	2	0.014111	1	1	2.92137e-09	150.02	LGAEK(1)YR	2	0.3839	1	1	0.00248924	150.02	LGAEK(1)YR	2	-0.53166	1
	TGME49_236040-t26_1-p1	206	K	"fructose-1,6-bisphosphate aldolase GN=TGME49_236040"	1	0.00728543	116.73	K(1)YYEAGAR	2	-0.2992	1								1	0.00443777	107.29	K(1)YYEAGAR	2	0.011686	1
	TGME49_254600-t26_1-p1	12	K	ubiquitin family protein GN=TGME49_254600	1	3.29742e-08	95.236	K(1)QSFNFEPDNTVLHVK	3	0.88266	1	1	3.19637e-06	83.806	K(1)QSFNFEPDNTVLHVK	3	1.0167	1	1	0.000407461	67.646	K(1)QSFNFEPDNTVLHVK	3	1.465	1
	TGME49_268200-t26_1-p1	22	K	RNA recognition motif-containing protein GN=TGME49_268200	1	1.78337e-19	103.24	GK(1)GLASPLLAGSLDGAQASAHAK	3	-0.20762	1	1	2.5714e-18	108.08	GK(1)GLASPLLAGSLDGAQASAHAK	3	-0.71541	1	1	5.91168e-29	126.32	GK(1)GLASPLLAGSLDGAQASAHAK	3	-0.00057902	1
	TGME49_235170-t26_1-p1	163	K	"ATPase, AAA family protein GN=TGME49_235170"								1	0.0337704	58.955	VSPAVEVK(1)R	2	-0.87585	1
	TGME49_309730-t26_1-p1	420	K	thioredoxin reductase GN=TGME49_309730	1	0.000209828	106.38	IQVTFQVGK(1)EK	2	-1.5035	1	1	0.0033776	81.92	IQVTFQVGK(1)EK	2	-0.99785	1	1	0.000220285	101.71	IQVTFQVGK(1)EK	2	-1.2523	1
	TGME49_283850-t26_1-p1	322	K	peptidyl-prolyl cis-trans isomerase GN=TGME49_283850	1	0.00393489	84.507	VDLYTEK(1)QGVR	2	0.0083698	1								1	0.0163645	68.536	VDLYTEK(1)QGVR	2	1.6453	1
	TGME49_263870-t26_1-p1	844	K	glutamate-tRNA ligase GN=TGME49_263870	1	0.0075044	93.325	LSGAK(1)ITGK	2	-0.11443	1	1	0.00999217	83.862	LSGAK(1)ITGK	2	-1.2042	1	1	0.00516781	93.096	LSGAK(1)ITGK	2	-0.6415	1
	TGME49_288530-t26_1-p1	20	K	NOL1/NOP2/sun family protein GN=TGME49_288530	1	0.0232643	103.29	IVGK(1)QAR	2	-0.42295	1	1	0.0104765	107.74	IVGK(1)QAR	2	-0.57306	1
	TGME49_269180-t26_1-p1	2329	K	MIF4G domain-containing protein GN=TGME49_269180															1	0.000578789	100.58	FAATK(1)EGPTR	2	-1.0084	1
	TGME49_249180-t26_1-p1	40	K	bifunctional dihydrofolate reductase-thymidylate synthase GN=TGME49_249180								1	8.74719e-05	142.89	VTK(1)TTPEEASR	2	0.03197	1	1	7.5311e-08	160.72	VTK(1)TTPEEASR	2	-0.19782	1
	TGME49_236210-t26_1-p1	270	K	"peptidase M16 family potein, putative GN=TGME49_236210"	1	3.8959e-09	96.208	ELTALVEK(1)HFAGLPQPK	3	-0.52324	1	1	1.18919e-12	153.22	ELTALVEK(1)HFAGLPQPK	2	-1.0246	3	1	9.8792e-06	89.358	ELTALVEK(1)HFAGLPQPK	2	-1.8218	3
	TGME49_254940-t26_1-p1	2398	K	MIF4G domain-containing protein GN=TGME49_254940	1	0.0190724	54.343	K(1)VTNVPLTEVR	2	0.27119	1								1	0.0121031	54.343	K(1)VTNVPLTEVR	2	1.3779	1
	TGME49_299810-t26_1-p1	879	K	cysteine-tRNA synthetase (CysRS) GN=TGME49_299810	1	0.0265747	96.19	MLK(1)QMEK	2	-0.73003	1	1	0.0169354	93.195	MLK(1)QMEK	2	0.31514	1	1	0.0198083	101.33	MLK(1)QMEK	2	-0.42256	1
	TGME49_286080-t26_1-p1	70	K	elongation factor 2 family protein GN=TGME49_286080								1	1.30763e-06	56.882	GLVSIGEEESTAAAVVPHELK(1)K	3	0.20481	1	1	5.23715e-07	76.492	GLVSIGEEESTAAAVVPHELK(1)K	3	-0.71474	1
	TGME49_288860-t26_1-p1	45	K	RuvB family 2 protein GN=TGME49_288860	1	0.000189543	89.231	K(1)FSQGMVGQPDAR	2	-0.039947	1	1	3.64011e-05	119.25	K(1)FSQGMVGQPDAR	2	-0.24819	2	1	1.54516e-07	131.66	K(1)FSQGMVGQPDAR	2	-1.0779	2
	TGME49_226730-t26_1-p1	300	K	aconitate hydratase ACN/IRP GN=TGME49_226730															1	0.00783025	131.22	NLAK(1)EMER	2	-0.29148	2
	TGME49_205470-t26_1-p1	501	K	"translation elongation factor 2 family protein, putative GN=TGME49_205470"	1	3.42251e-08	151.97	MVPTSDK(1)GR	2	-0.31019	1	1	0.000466821	114.89	MVPTSDK(1)GR	2	-0.038092	1	1	0.0151195	66.568	MVPTSDK(1)GR	2	0.20211	3
	TGME49_263870-t26_1-p1	467	K	glutamate-tRNA ligase GN=TGME49_263870								1	0.0340862	69.812	IDMQSK(1)NK	2	0.099668	1
	TGME49_289300-t26_1-p1	424	K	methionyl-tRNA synthetase GN=TGME49_289300								1	4.84296e-05	123.75	DPTTGK(1)PLQK	2	-0.23122	2	0.999342	0.00142307	64.52	LTDYK(0.001)DPTTGK(0.999)PLQK	3	0.65023	1
	TGME49_236040-t26_1-p1	393	K	"fructose-1,6-bisphosphate aldolase GN=TGME49_236040"	1	1.15866e-38	197.79	AK(1)AQQVLMER	2	0.38356	3	1	0.000147892	138.22	AK(1)AQQVLMER	2	1.1129	4	1	1.39854e-05	115.7	AK(1)AQQVLMER	2	1.1019	3
	TGME49_216860-t26_1-p1	191	K	DEAD (Asp-Glu-Ala-Asp) box polypeptide DDX39 GN=TGME49_216860	1	3.33812e-15	130.66	GK(1)HLNAEK	2	0.20229	1								1	0.00971351	134.26	GK(1)HLNAEK	2	0.10122	1
	TGME49_260170-t26_1-p1	238	K	"elongation factor EF-G, putative GN=TGME49_260170"	1	1.43094e-09	105.28	EGAAPAPASGK(1)AAAAPK	2	0.089438	1	1	1.5522e-07	89.358	EGAAPAPASGK(1)AAAAPK	2	0.086745	1
	TGME49_215590-t26_1-p1	666	K	flavoprotein subunit of succinate dehydrogenase GN=TGME49_215590	1	6.34313e-07	79.489	QVISQPLDNEMEHIPPAK(1)R	3	-0.75746	4	1	1.28258e-05	74.618	QVISQPLDNEMEHIPPAK(1)R	3	-0.41045	4	1	9.40345e-05	73.688	QVISQPLDNEMEHIPPAK(1)R	3	0.26745	5
	TGME49_311720-t26_1-p1	351	K	chaperonin protein BiP GN=TGME49_311720	0.752432	3.63791e-06	80.738	TLK(0.248)PVK(0.752)QVLEDADLQK	3	-1.3871	1
	TGME49_309800-t26_1-p1	275	K	RNA recognition motif-containing protein GN=TGME49_309800	1	9.14727e-07	113.25	K(1)AEGALPTPQPAK	2	-0.18564	1	1	0.000178314	132.24	K(1)AEGALPTPQPAK	2	-0.31929	1	1	4.15458e-06	111.38	K(1)AEGALPTPQPAK	2	-0.10724	1
	TGME49_205470-t26_1-p1	533	K	"translation elongation factor 2 family protein, putative GN=TGME49_205470"	1	0.00614756	71.176	YVPGEK(1)TDLYIK	2	1.25	2	1	0.0020856	80.69	YVPGEK(1)TDLYIK	2	-0.6581	2	1	0.000960868	90.614	YVPGEK(1)TDLYIK	2	0.35882	2
	TGME49_300260-t26_1-p1	387	K	threonyl-tRNA synthetase family protein GN=TGME49_300260	1	0.00143496	110.39	DYLK(1)LLEEAK	2	-1.1133	1	1	0.000177149	109.16	DYLK(1)LLEEAK	2	-0.25937	1	1	0.00010147	110.84	DYLK(1)LLEEAK	2	-0.59892	1
	TGME49_262380-t26_1-p1	420	K	"elongation factor Tu, putative GN=TGME49_262380"															1	4.95787e-17	125.98	K(1)TLDDAQAGDQVGCLLK	2	1.0204	1
	TGME49_321620-t26_1-p1	849	K	dynamin-related protein DRPB GN=TGME49_321620	1	0.000230906	87.641	VK(1)FQAANNPLFSD	2	-0.24894	1	1	0.000118238	112.64	VK(1)FQAANNPLFSD	2	0.058493	2	1	1.12161e-07	122.33	VK(1)FQAANNPLFSD	2	-0.30094	1
	TGME49_290290-t26_1-p1	674	K	ubiquitin-activating enzyme E1 family protein GN=TGME49_290290	1	0.006258	98.044	ENPQK(1)YLER	2	0.40614	2								1	0.00457385	79.427	ENPQK(1)YLER	2	-0.7882	1
	TGME49_211420-t26_1-p1	89	K	RNA recognition motif-containing protein GN=TGME49_211420								1	0.00444844	116.37	GPGDK(1)RPR	2	-0.45723	1
	TGME49_309730-t26_1-p1	660	K	thioredoxin reductase GN=TGME49_309730	1	1.02312e-17	137.79	ASGEPFVASGGCGGGK(1)CG	2	-0.25464	1								1	9.64274e-07	95.073	ASGEPFVASGGCGGGK(1)CG	2	-0.55789	1
	TGME49_237560-t26_1-p1	101	K	iron-sulfur cluster protein ISCU GN=TGME49_237560	1	2.08508e-07	92.38	VGTAVVGK(1)AACGDVIK	2	0.14819	2	1	0.0039593	53.565	VGTAVVGK(1)AACGDVIK	2	-0.87992	1	1	2.3423e-06	97.235	VGTAVVGK(1)AACGDVIK	2	0.90566	2
	TGME49_289330-t26_1-p1	637	K	ubiquitin carboxyl-terminal hydrolase family 2 protein GN=TGME49_289330															1	0.0175399	87.696	FK(1)SGGSGR	2	0.26226	1
	TGME49_216860-t26_1-p1	228	K	DEAD (Asp-Glu-Ala-Asp) box polypeptide DDX39 GN=TGME49_216860	1	3.54308e-05	112.02	DVQNIFMATPK(1)K	2	1.1157	1	1	0.000233458	109.16	DVQNIFMATPK(1)K	2	-0.1713	1	1	7.59391e-07	131.69	DVQNIFMATPK(1)K	2	1.7598	1
	TGME49_288360-t26_1-p1	118	K	tryptophanyl-tRNA synthetase (TrpRS2) GN=TGME49_288360								1	0.020086	73.499	TTQNVK(1)FSK	2	1.5362	1
	TGME49_313010-t26_1-p1	92	K	DEAD (Asp-Glu-Ala-Asp) box polypeptide DDX6 GN=TGME49_313010	1	5.32892e-09	111.06	VK(1)TEDVTK	2	-0.10355	1
	TGME49_300260-t26_1-p1	840	K	threonyl-tRNA synthetase family protein GN=TGME49_300260	1	0.0123853	82.287	TLTLDAWK(1)K	2	-0.018689	1	1	0.0151465	82.287	TLTLDAWK(1)K	2	-1.072	1	1	0.0267503	71.451	TLTLDAWK(1)K	2	-0.39853	1
	TGME49_299810-t26_1-p1	830	K	cysteine-tRNA synthetase (CysRS) GN=TGME49_299810								1	0.0147377	82.645	AAAELQAK(1)K	2	1.2131	1
	TGME49_234360-t26_1-p1	134	K	"DNA topoisomerase I, putative GN=TGME49_234360"															1	7.16621e-05	103.44	VK(1)TETLGAPALR	2	-2.587	1
	TGME49_300140-t26_1-p1	190	K	"elongation factor 1-gamma, putative GN=TGME49_300140"	1	3.08667e-05	116.24	FYETVVNQK(1)SFK	2	4.2968	1	1	8.85301e-10	116.24	FYETVVNQK(1)SFK	2	2.5871	1	1	7.02541e-07	127.17	FYETVVNQK(1)SFK	2	3.5871	1
	TGME49_236040-t26_1-p1	111	K	"fructose-1,6-bisphosphate aldolase GN=TGME49_236040"	1	4.42366e-05	79.614	GILAADESTGTIK(1)K	2	1.1064	1								1	0.00026307	86.944	GILAADESTGTIK(1)K	2	-3.8434	1
	TGME49_219750-t26_1-p1	16	K	"cytochrome c, putative GN=TGME49_219750"	1	3.94654e-09	100.04	AEPDVQVPSGDIK(1)AGAK	3	-0.24395	3	1	1.68974e-07	88.427	AEPDVQVPSGDIK(1)AGAK	3	-0.86506	3	1	3.86317e-17	132.51	AEPDVQVPSGDIK(1)AGAK	3	-0.38426	3
	TGME49_202630-t26_1-p1	638	K	ATP-dependent metallopeptidase HflB subfamily protein GN=TGME49_202630	1	0.0199198	111.04	AETVK(1)VR	2	0.53579	1								1	0.0270165	94.662	AETVK(1)VR	2	0.32825	1
	TGME49_313140-t26_1-p1	256	K	isocitrate dehydrogenase GN=TGME49_313140	1	0.0239991	101.64	VK(1)EFNLK	2	0.56422	1	1	0.00146062	123.69	VK(1)EFNLK	2	2.1944	2	1	0.00954941	101.64	VK(1)EFNLK	2	4.3276	2
primary metabolic process	TGME49_233905-t26_1-p1	348	K	"histone kinase SNF1, putative GN=TGME49_233905"															1	0.00667885	67.113	K(1)LGYDVDEK	2	-1.5141	1
	TGME49_224850-t26_1-p1	167	K	"polyadenylate binding protein, putative GN=TGME49_224850"															1	0.0187714	71.221	K(1)SGNGNIFVK	2	3.3174	1
	TGME49_308920-t26_1-p1	68	K	splicing factor U2AF protein GN=TGME49_308920								1	1.62702e-08	147.19	MK(1)SSSYGR	2	0.67068	1	1	1.95583e-09	178.65	MK(1)SSSYGR	2	0.58376	1
	TGME49_215590-t26_1-p1	194	K	flavoprotein subunit of succinate dehydrogenase GN=TGME49_215590	1	2.56634e-12	160.88	FGK(1)GGQAYR	2	0.36556	2	1	1.49562e-11	164.53	FGK(1)GGQAYR	2	0.32526	2	1	0.00121201	108.74	FGK(1)GGQAYR	2	1.504	2
	TGME49_268850-t26_1-p1	162	K	enolase 2 GN=TGME49_268850	1	0.00140971	88.596	AGAAAK(1)GMPLYK	2	0.81595	1	1	0.000195535	89.171	AGAAAK(1)GMPLYK	2	-0.12282	1	1	0.000807581	92.611	AGAAAK(1)GMPLYK	2	-0.17685	1
	TGME49_311720-t26_1-p1	163	K	chaperonin protein BiP GN=TGME49_311720	1	0.000265163	103.91	MK(1)ETAEQFLGK	2	1.9986	1
	TGME49_318230-t26_1-p1	139	K	phosphoglycerate kinase PGKI GN=TGME49_318230	1	0.00406901	90.15	GVDEQGNK(1)IK	2	0.12402	1	1	2.44775e-11	162.64	GVDEQGNK(1)IK	2	0.12924	1	1	1.88091e-11	174.41	GVDEQGNK(1)IK	2	0.030913	1
	TGME49_239490-t26_1-p1	518	K	dehydrogenase E1 component family protein GN=TGME49_239490	1	0.0116768	95.909	MMK(1)VVEK	2	0.71462	5	1	0.0236429	84.498	MMK(1)VVEK	2	-0.58902	5	1	0.0076719	93.374	MMK(1)VVEK	2	0.71904	4
	TGME49_318600-t26_1-p1	460	K	DNA /pantothenate metabolism flavoprotein GN=TGME49_318600	1	1.14416e-44	191.95	LETNAETLHAK(1)AR	2	-0.20197	4	1	2.01762e-76	237.26	LETNAETLHAK(1)AR	2	-0.31815	4	1	3.67891e-30	198.48	LETNAETLHAK(1)AR	2	-0.038926	4
	TGME49_294800-t26_1-p1	241	K	"elongation factor 1-alpha (EF-1-ALPHA), putative GN=TGME49_294800"	1	4.29544e-11	91.589	LPLQDVYK(1)IGGIGTVPVGR	3	-1.0183	1	1	2.95126e-05	72.21	LPLQDVYK(1)IGGIGTVPVGR	3	-0.55282	1	1	4.33846e-12	107.72	LPLQDVYK(1)IGGIGTVPVGR	3	-0.37042	1
	TGME49_289330-t26_1-p1	1404	K	ubiquitin carboxyl-terminal hydrolase family 2 protein GN=TGME49_289330	1	0.00038705	98.156	NPTSLTLSSK(1)K	2	-0.9748	1	1	0.000206523	98.407	NPTSLTLSSK(1)K	2	-0.2811	1	1	3.91013e-11	110.08	NPTSLTLSSK(1)K	2	-1.3142	1
	TGME49_300140-t26_1-p1	367	K	"elongation factor 1-gamma, putative GN=TGME49_300140"	1	0.0197604	74.841	LDVASAK(1)DK	2	-0.20433	1	1	0.0310233	64.82	LDVASAK(1)DK	2	-0.057815	1	1	0.0216654	74.841	LDVASAK(1)DK	2	-0.55325	1
	TGME49_261570-t26_1-p1	42	K	ribosomal protein RPL7A GN=TGME49_261570	1	0.00604781	99.013	SPIFAK(1)TPR	2	-0.51149	1	1	0.00224176	102.06	SPIFAK(1)TPR	2	-0.67421	1	1	0.0102451	85.355	SPIFAK(1)TPR	2	-0.51844	1
	TGME49_217460-t26_1-p1	64	K	glutaminyl-tRNA synthetase (GlnRS) GN=TGME49_217460								1	0.0315886	89.55	IAVETK(1)K	2	0.20305	1
	TGME49_237560-t26_1-p1	153	K	iron-sulfur cluster protein ISCU GN=TGME49_237560	1	0.0322759	64.841	TCDDALK(1)LK	2	0.27856	1	1	0.0226689	71.451	TCDDALK(1)LK	2	-0.45348	1
	TGME49_288860-t26_1-p1	221	K	RuvB family 2 protein GN=TGME49_288860	1	0.003215	78.324	AK(1)DYDAVGPATR	2	2.3446	1	1	0.00234854	79.639	AK(1)DYDAVGPATR	2	1.8292	1	1	0.0139909	65.043	AK(1)DYDAVGPATR	2	0.87628	1
	TGME49_268890-t26_1-p1	423	K	citrate synthase I GN=TGME49_268890	1	0.000416461	96.82	K(1)IAEDTLASGR	2	0.64307	2	1	9.36038e-05	113.61	K(1)IAEDTLASGR	2	0.21459	2	1	0.00158791	90.614	K(1)IAEDTLASGR	2	0.62405	2
	TGME49_300260-t26_1-p1	743	K	threonyl-tRNA synthetase family protein GN=TGME49_300260	1	7.55718e-11	87.676	QCIVLPISDK(1)VNDYAASVR	3	0.6869	1
	TGME49_269180-t26_1-p1	2079	K	MIF4G domain-containing protein GN=TGME49_269180															1	0.0288838	70.028	ASESSWVK(1)K	2	1.5986	1
	TGME49_230450-t26_1-p1	549	K	bifunctional GMP synthase/glutamine amidotransferase protein GN=TGME49_230450	1	0.00293851	94.692	IINEVK(1)GINR	2	0.34013	1	1	0.000553197	115.78	IINEVK(1)GINR	2	0.15564	1	1	0.000387845	127.76	IINEVK(1)GINR	2	-0.0072985	1
	TGME49_249180-t26_1-p1	405	K	bifunctional dihydrofolate reductase-thymidylate synthase GN=TGME49_249180	1	0.0136355	97.635	IWDK(1)NVTR	2	0.41516	1	1	0.0203666	80.438	IWDK(1)NVTR	2	0.20724	1	1	0.00880965	99.139	IWDK(1)NVTR	2	0.29494	1
	TGME49_260170-t26_1-p1	601	K	"elongation factor EF-G, putative GN=TGME49_260170"	1	0.0198218	111.28	FAK(1)ALNR	2	0.75803	1	1	0.00612758	114.59	FAK(1)ALNR	2	1.0888	1	1	0.0167873	104.11	FAK(1)ALNR	2	1.409	1
	TGME49_300140-t26_1-p1	200	K	"elongation factor 1-gamma, putative GN=TGME49_300140"	1	1.93936e-06	104.49	IFGEAK(1)AAPQAAAK	2	1.5418	4	1	8.25461e-06	121.66	IFGEAK(1)AAPQAAAK	2	0.9635	4	1	9.8987e-10	121.56	IFGEAK(1)AAPQAAAK	3	0.13534	3
	TGME49_217460-t26_1-p1	852	K	glutaminyl-tRNA synthetase (GlnRS) GN=TGME49_217460	1	0.0127526	74.841	MK(1)EQQQTVQA	2	-0.94527	1	1	0.000259187	104.22	MK(1)EQQQTVQA	2	-0.76269	1	1	6.2641e-05	112.13	MK(1)EQQQTVQA	2	-0.46127	1
	TGME49_288360-t26_1-p1	638	K	tryptophanyl-tRNA synthetase (TrpRS2) GN=TGME49_288360	1	2.97539e-06	130.1	YQK(1)GEMLTGEVK	2	0.67804	2	1	0.0014571	83.204	YQK(1)GEMLTGEVK	2	0.013627	2	1	2.80126e-07	116.24	YQK(1)GEMLTGEVK	2	-0.73263	2
	TGME49_250770-t26_1-p1	174	K	"eukaryotic initiation factor-4A, putative GN=TGME49_250770"	1	0.023376	80.219	VHDMMEK(1)R	2	-0.68619	1	1	0.0048841	83.206	VHDMMEK(1)R	3	-0.59124	1	1	0.00861915	99.442	VHDMMEK(1)R	3	-1.1516	2
	TGME49_289690-t26_1-p1	366	K	glyceraldehyde-3-phosphate dehydrogenase GAPDH1 GN=TGME49_289690	1	1.81423e-14	107.63	SAGVNIIPASTGAAK(1)AVGK	2	1.3792	2	1	4.93843e-10	92.474	SAGVNIIPASTGAAK(1)AVGK	2	0.2864	1	1	3.08262e-12	112.91	SAGVNIIPASTGAAK(1)AVGK	2	0.30301	1
	TGME49_215590-t26_1-p1	351	K	flavoprotein subunit of succinate dehydrogenase GN=TGME49_215590	1	0.00728816	74.611	YAPTAK(1)DLASR	2	-0.34836	1	1	0.000170662	98.156	YAPTAK(1)DLASR	2	0.042193	1	1	5.51202e-05	123.67	YAPTAK(1)DLASR	2	0.45902	1
	TGME49_311720-t26_1-p1	446	K	chaperonin protein BiP GN=TGME49_311720								1	0.000583747	80.245	IINK(1)NTVIPTK	2	2.6196	1
	TGME49_289690-t26_1-p1	214	K	glyceraldehyde-3-phosphate dehydrogenase GAPDH1 GN=TGME49_289690															1	0.0181399	77.192	DGK(1)LIVGGK	2	1.5289	1
	TGME49_321900-t26_1-p1	220	K	"fructose-1,6-bisphosphate aldolase GN=TGME49_321900"	1	0.00461699	82.494	ALQASCLK(1)GWK	2	-0.33767	1	1	0.00121719	87.184	ALQASCLK(1)GWK	2	0.3418	1	1	0.0261196	61.344	ALQASCLK(1)GWK	2	-0.0035954	1
	TGME49_251690-t26_1-p1	73	K	"seryl-tRNA synthetase, cytoplasmic, putative GN=TGME49_251690"	1	0.00404196	73.881	DAK(1)DPCQDLLAK	2	0.17435	1	1	0.00217853	80.318	DAK(1)DPCQDLLAK	2	0.75258	1	1	0.00206805	80.318	DAK(1)DPCQDLLAK	2	0.15052	1
	TGME49_268850-t26_1-p1	103	K	enolase 2 GN=TGME49_268850	1	0.00219423	99.568	AVENIHK(1)IIK	2	-1.6869	1	1	0.000276488	103.18	AVENIHK(1)IIK	2	-1.17	1	1	0.0187714	71.221	AVENIHK(1)IIK	2	-1.9612	1
	TGME49_224850-t26_1-p1	373	K	"polyadenylate binding protein, putative GN=TGME49_224850"	1	0.000385181	128.03	AK(1)FEQMNQDR	2	-0.43762	2	1	0.000147892	138.22	AK(1)FEQMNQDR	2	-0.3061	2	1	0.000172666	108.47	AK(1)FEQMNQDR	2	-0.049179	2
	TGME49_264610-t26_1-p1	279	K	RNA recognition motif-containing protein GN=TGME49_264610	1	0.0247118	70.363	K(1)LGVHCEAK	2	-1.7073	1								1	0.0157615	70.056	K(1)LGVHCEAK	2	-0.60297	1
	TGME49_240640-t26_1-p1	43	K	casein kinase I GN=TGME49_240640															1	0.00848568	93.195	LESIK(1)SK	2	-0.49831	1
	TGME49_283850-t26_1-p1	156	K	peptidyl-prolyl cis-trans isomerase GN=TGME49_283850	1	0.00467563	87.713	DK(1)WEMNVGEK	2	-0.10522	1	1	0.000983633	120.32	DK(1)WEMNVGEK	2	-0.046766	1	1	0.000110979	110.52	DK(1)WEMNVGEK	2	0.25832	1
	TGME49_236970-t26_1-p1	1560	K	SWI2/SNF2-containing PHD finger protein GN=TGME49_236970															1	0.0288838	70.028	GK(1)LENELQR	2	-0.95035	1
	TGME49_205470-t26_1-p1	137	K	"translation elongation factor 2 family protein, putative GN=TGME49_205470"	1	0.00186304	103.55	EIMGNPK(1)NIR	2	1.3674	1	1	0.00566852	83.647	EIMGNPK(1)NIR	2	0.72609	1	1	0.000390808	101.9	EIMGNPK(1)NIR	2	0.45774	1
	TGME49_313010-t26_1-p1	87	K	DEAD (Asp-Glu-Ala-Asp) box polypeptide DDX6 GN=TGME49_313010	1	0.0201222	74.464	VVLPPK(1)DNR	2	0.24633	1	1	0.0133038	79.986	VVLPPK(1)DNR	2	-0.3879	2
	TGME49_262380-t26_1-p1	547	K	"elongation factor Tu, putative GN=TGME49_262380"	1	8.02072e-07	106.76	TVASGIVTK(1)PMPEK	2	0.33118	1	1	1.60697e-09	154.65	TVASGIVTK(1)PMPEK	2	-0.11701	1	1	9.85032e-13	152	TVASGIVTK(1)PMPEK	2	-0.15343	1
	TGME49_250770-t26_1-p1	243	K	"eukaryotic initiation factor-4A, putative GN=TGME49_250770"	1	2.26627e-05	95.264	ILVK(1)NDELTLEGIR	2	0.91467	1	1	3.71212e-05	112.42	ILVK(1)NDELTLEGIR	2	1.5874	1
	TGME49_283850-t26_1-p1	315	K	peptidyl-prolyl cis-trans isomerase GN=TGME49_283850								1	0.00874307	101.65	K(1)VDLYTEK	2	-0.014342	1	1	0.00529629	105.52	K(1)VDLYTEK	2	0.054422	1
	TGME49_294800-t26_1-p1	362	K	"elongation factor 1-alpha (EF-1-ALPHA), putative GN=TGME49_294800"	1	0.0313901	89.296	FAEIK(1)TK	2	-0.23246	1	1	0.0164018	97.798	FAEIK(1)TK	2	-0.13391	1
	TGME49_216450-t26_1-p1	236	K	"peptidase, T1 family protein GN=TGME49_216450"	1	0.00013949	80.387	DSCGVFK(1)MLPSEEVR	2	0.49405	1	1	0.00174275	67.415	DSCGVFK(1)MLPSEEVR	2	-0.15479	1	1	8.30177e-07	106.14	DSCGVFK(1)MLPSEEVR	2	-0.59664	1
	TGME49_235170-t26_1-p1	439	K	"ATPase, AAA family protein GN=TGME49_235170"	1	0.00699966	75.088	K(1)VEESVVPLTK	2	-2.3584	1	1	0.0147943	71.176	K(1)VEESVVPLTK	2	-3.1784	2	1	2.11939e-05	112.5	K(1)VEESVVPLTK	2	-2.0316	2
	TGME49_263870-t26_1-p1	839	K	glutamate-tRNA ligase GN=TGME49_263870	1	0.00471184	87.568	VDAAK(1)LSGAK	2	0.83458	1	1	0.00809758	79.659	VDAAK(1)LSGAK	2	-0.49747	1	1	0.0066326	81.017	VDAAK(1)LSGAK	2	-0.67604	1
	TGME49_219540-t26_1-p1	1256	K	cytosolic tRNA-Ala synthetase GN=TGME49_219540								1	2.77618e-05	98.407	AVGAAK(1)EGAADK	2	-0.46446	1	1	0.00620203	73.881	AVGAAK(1)EGAADK	2	1.0622	1
	TGME49_211090-t26_1-p1	610	K	"aminotransferase, class V superfamily protein GN=TGME49_211090"	1	0.0016149	67.997	ELSPLYEMEMAK(1)R	3	-0.72808	1	1	0.00414957	71.879	ELSPLYEMEMAK(1)R	2	0.63494	1
	TGME49_294670-t26_1-p1	53	K	translation initiation factor 3 subunit GN=TGME49_294670	1	0.012931	99.139	GETLK(1)VTK	2	0.3024	1
	TGME49_309120-t26_1-p1	384	K	ribosomal protein RPL4 GN=TGME49_309120															1	5.44623e-05	96.113	LAQTEGTK(1)QR	2	0.77531	1
	TGME49_289690-t26_1-p1	405	K	glyceraldehyde-3-phosphate dehydrogenase GAPDH1 GN=TGME49_289690	1	1.87496e-32	182.1	PAK(1)YEDIVAAVK	2	1.1366	4	1	8.11842e-12	158.11	PAK(1)YEDIVAAVK	2	1.0241	2	1	1.63926e-07	147.26	PAK(1)YEDIVAAVK	2	1.3907	3
	TGME49_227850-t26_1-p1	112	K	"peptidyl-prolyl cis-trans isomerase, cyclophilin-type domain-containing protein GN=TGME49_227850"	1	0.0326943	72.23	LPSVPLK(1)K	2	0.6754	1	1	0.0268181	80.684	LPSVPLK(1)K	2	-0.090251	1
	TGME49_288860-t26_1-p1	158	K	RuvB family 2 protein GN=TGME49_288860															1	0.00206805	80.318	QTSAK(1)AGQPSAR	2	0.38684	2
	TGME49_205470-t26_1-p1	520	K	"translation elongation factor 2 family protein, putative GN=TGME49_205470"	1	1.2706e-09	140.91	VFSGTVATGQK(1)VR	2	0.62706	1								1	0.00291226	73.927	VFSGTVATGQK(1)VR	2	0.32211	1
	TGME49_251690-t26_1-p1	82	K	"seryl-tRNA synthetase, cytoplasmic, putative GN=TGME49_251690"								1	0.003727	64.52	DPCQDLLAK(1)SAELK	2	-1.0247	1
	TGME49_249180-t26_1-p1	398	K	bifunctional dihydrofolate reductase-thymidylate synthase GN=TGME49_249180	1	0.000350697	78.69	GDTNANHLSEK(1)GVK	3	0.057785	2	1	0.00358606	54.812	GDTNANHLSEK(1)GVK	3	-0.32633	1	1	3.69926e-10	87.863	GDTNANHLSEK(1)GVK	3	-0.45777	1
	TGME49_240870-t26_1-p1	203	K	"beta adaptin protein, putative GN=TGME49_240870"	1	0.003215	78.324	NILNAK(1)ESNVNK	2	0.40773	1	1	0.0199917	59.116	NILNAK(1)ESNVNK	2	0.96821	1	1	0.0205804	59.116	NILNAK(1)ESNVNK	2	-1.8136	1
	TGME49_210408-t26_1-p1	62	K	HMG (high mobility group) box domain-containing protein GN=TGME49_210408								1	0.0152984	52.527	MVGEAWGK(1)LSDAQK	2	1.1435	1	1	5.15735e-05	95.981	MVGEAWGK(1)LSDAQK	2	0.9958	1
	TGME49_250770-t26_1-p1	297	K	"eukaryotic initiation factor-4A, putative GN=TGME49_250770"	1	0.00253543	89.301	VDFLTSK(1)MSER	2	2.0173	1	1	0.00437384	79.492	VDFLTSK(1)MSER	2	1.5646	1
	TGME49_249920-t26_1-p1	169	K	"diphthine synthase, putative GN=TGME49_249920"	1	9.69539e-05	122.7	TK(1)EQSVENMMR	2	-0.64064	1
	TGME49_288680-t26_1-p1	354	K	endonuclease IV APN GN=TGME49_288680								1	0.000302631	54.964	K(1)QSTAGNLPTEVDEVFLR	3	0.025665	1
	TGME49_217460-t26_1-p1	197	K	glutaminyl-tRNA synthetase (GlnRS) GN=TGME49_217460								1	2.40316e-05	74.732	TSETAAK(1)HFSSWSACVAK	3	2.1183	1
	TGME49_301440-t26_1-p1	59	K	calcium-dependent protein kinase CDPK1 GN=TGME49_301440								1	0.00549584	62.287	VLGK(1)GSFGEVILCK	2	0.33742	1	1	0.0035142	67.136	VLGK(1)GSFGEVILCK	2	1.4631	1
	TGME49_311090-t26_1-p1	524	K	ubiquitin carboxyl-terminal hydrolase GN=TGME49_311090	1	7.11014e-15	126.71	EENPSGMAVK(1)K	2	-0.68492	1	1	1.51423e-08	126.71	EENPSGMAVK(1)K	2	-0.17108	1	1	5.01554e-08	102.53	EENPSGMAVK(1)K	2	0.087648	1
	TGME49_262720-t26_1-p1	88	K	"eukaryotic initiation factor-1A, putative GN=TGME49_262720"	1	0.00538937	70.089	DFQNDK(1)GDVIAK	2	0.46103	1
	TGME49_217460-t26_1-p1	230	K	glutaminyl-tRNA synthetase (GlnRS) GN=TGME49_217460	1	6.38928e-24	94.15	GK(1)SGEMVGQGAGVASEAVDGPDATTSVNFLK	3	-0.14794	1	1	2.7108e-30	104.53	GK(1)SGEMVGQGAGVASEAVDGPDATTSVNFLK	3	0.83363	1
	TGME49_318230-t26_1-p1	141	K	phosphoglycerate kinase PGKI GN=TGME49_318230	1	0.0044559	88.596	IK(1)ASPEAIAK	2	0.17697	1	1	0.00434944	85.813	IK(1)ASPEAIAK	2	0.10964	1	1	0.00419094	86.014	IK(1)ASPEAIAK	2	-0.13537	1
	TGME49_264160-t26_1-p1	981	K	DEAD/DEAH box helicase domain-containing protein GN=TGME49_264160								1	0.00618335	85.355	AVLASEELK(1)R	2	-0.34691	1
	TGME49_265330-t26_1-p1	292	K	"cell-cycle-associated protein kinase GSK, putative GN=TGME49_265330"								1	0.0289542	82.305	FPDVK(1)PR	2	-0.15079	1
	TGME49_268200-t26_1-p1	56	K	RNA recognition motif-containing protein GN=TGME49_268200	1	6.60673e-06	64.843	ETGCAHLGAQGPK(1)AASPAPAK	3	-0.29784	1	1	0.000391148	46.953	ETGCAHLGAQGPK(1)AASPAPAK	3	-0.016224	1	1	1.98619e-06	87.654	ETGCAHLGAQGPK(1)AASPAPAK	3	-0.14135	1
	TGME49_294670-t26_1-p1	171	K	translation initiation factor 3 subunit GN=TGME49_294670	1	0.0107259	77.662	SAGAGK(1)YIPR	2	0.20956	1	1	0.00283907	88.495	SAGAGK(1)YIPR	2	0.13237	1	1	0.000689065	99.815	SAGAGK(1)YIPR	2	0.0040257	1
	TGME49_224850-t26_1-p1	650	K	"polyadenylate binding protein, putative GN=TGME49_224850"	1	1.1131e-24	118.37	PGAGQQQPQGGPGSFK(1)FTPQVR	3	-1.6699	1	1	1.44563e-18	126.26	PGAGQQQPQGGPGSFK(1)FTPQVR	3	-1.529	1	1	2.35484e-11	101.38	PGAGQQQPQGGPGSFK(1)FTPQVR	3	-1.9848	1
	TGME49_256990-t26_1-p1	244	K	glycyl-tRNA synthetase GN=TGME49_256990	1	2.27576e-08	118.08	LNAK(1)EGISPEEASR	2	-0.045032	1	1	0.000106886	124.16	LNAK(1)EGISPEEASR	2	0.48106	1	1	1.33352e-06	109.1	LNAK(1)EGISPEEASR	2	0.0027089	1
	TGME49_304970-t26_1-p1	35	K	"cell-cycle-associated protein kinase CDK, putative GN=TGME49_304970"	1	0.00241949	55.011	K(1)LSGSHELPDAGTVGK	3	0.39494	1	1	1.37503e-06	86.367	K(1)LSGSHELPDAGTVGK	3	-0.084398	1	1	0.000360912	69.805	K(1)LSGSHELPDAGTVGK	3	-0.099243	1
	TGME49_304710-t26_1-p1	561	K	"eukaryotic peptide chain release factor, putative GN=TGME49_304710"								1	0.014394	89.355	FTVDLPK(1)K	2	1.2513	1
	TGME49_269180-t26_1-p1	1010	K	MIF4G domain-containing protein GN=TGME49_269180	1	0.00156923	54.764	AGASPVSPATK(1)SGLGTGR	2	4.3938	1
	TGME49_256990-t26_1-p1	320	K	glycyl-tRNA synthetase GN=TGME49_256990	1	0.00743918	93.556	GQK(1)ASAASR	2	-0.19236	1	1	0.000435157	123.86	GQK(1)ASAASR	2	-0.17405	1
	TGME49_236210-t26_1-p1	262	K	"peptidase M16 family potein, putative GN=TGME49_236210"	1	1.8498e-14	102.98	MVVAAAGDVDHK(1)ELTALVEK	3	-0.88901	1								1	5.96933e-18	118.37	MVVAAAGDVDHK(1)ELTALVEK	3	0.19646	1
	TGME49_219540-t26_1-p1	488	K	cytosolic tRNA-Ala synthetase GN=TGME49_219540	1	6.62733e-12	76.693	EK(1)DGSLTPLPAPCVDTGMGLER	3	-1.797	1	1	4.00409e-05	61.616	EK(1)DGSLTPLPAPCVDTGMGLER	3	0.344	1
	TGME49_318230-t26_1-p1	31	K	phosphoglycerate kinase PGKI GN=TGME49_318230	1	1.09539e-07	92.096	VDFNVPMK(1)DGVVQDATR	3	-0.44147	2	1	0.000761713	66.201	VDFNVPMK(1)DGVVQDATR	2	-0.46059	1
	TGME49_280600-t26_1-p1	622	K	"histidyl-tRNA synthetase (HisRS), putative GN=TGME49_280600"	1	2.04124e-05	103.21	AFLDAVAK(1)AER	2	-3.2899	1								1	0.00613241	77.124	AFLDAVAK(1)AER	2	-0.48887	1
	TGME49_216600-t26_1-p1	550	K	exonuclease III APE GN=TGME49_216600															1	0.00569624	60.064	SSAPAPAAK(1)K	2	-0.57319	1
	TGME49_238070-t26_1-p1	129	K	glutaredoxin domain-containing protein GN=TGME49_238070	1	0.000908185	41.615	DLQPSHQPPSK(1)DTAVSLEER	3	0.33153	1
	TGME49_209140-t26_1-p1	59	K	"anti-silencing protein, ASF1 family protein GN=TGME49_209140"	1	1.67613e-13	90.475	EK(1)LAALSSSGLPSHQSLADGER	3	0.1525	1	1	5.36372e-14	98.21	EK(1)LAALSSSGLPSHQSLADGER	3	1.0353	1
	TGME49_289690-t26_1-p1	255	K	glyceraldehyde-3-phosphate dehydrogenase GAPDH1 GN=TGME49_289690	1	2.3905e-43	188.96	EK(1)AQAHLTNGAK	2	0.73828	2	1	1.20454e-05	145.29	EK(1)AQAHLTNGAK	2	0.89339	2	1	1.86721e-65	234.52	EK(1)AQAHLTNGAK	2	1.5215	3
	TGME49_224900-t26_1-p1	7	K	"adenylate kinase, putative GN=TGME49_224900"															1	0.00952238	73.637	AAPSGK(1)R	2	-1.2646	1
	TGME49_243580-t26_1-p1	151	K	"Hit family protein involved in cell-cycle regulation, putative GN=TGME49_243580"								1	0.00232211	90.827	ILDGK(1)IPCHK	2	-1.2993	1	1	0.00514855	84.054	ILDGK(1)IPCHK	2	-0.67465	1
	TGME49_294800-t26_1-p1	425	K	"elongation factor 1-alpha (EF-1-ALPHA), putative GN=TGME49_294800"	1	0.000183603	89.624	QTVAVGVIK(1)SVEK	2	0.77321	1	1	0.000676992	82.651	QTVAVGVIK(1)SVEK	2	0.56079	1	1	0.000202659	94.717	QTVAVGVIK(1)SVEK	2	0.25951	1
	TGME49_269180-t26_1-p1	1334	K	MIF4G domain-containing protein GN=TGME49_269180	1	3.4265e-11	66.925	VAETAGPQK(1)PAGCYAAVVAASQPAQAPR	3	1.2375	1
	TGME49_308580-t26_1-p1	902	K	Lon protease family protein GN=TGME49_308580	1	0.00665914	76.943	K(1)FLLSEQLK	2	1.0386	1	1	0.00389557	99.013	K(1)FLLSEQLK	2	-1.0049	1	1	0.0104011	67.704	K(1)FLLSEQLK	2	-4.1933	3
	TGME49_240640-t26_1-p1	45	K	casein kinase I GN=TGME49_240640	1	0.000576524	89.189	SK(1)HPQLLYESK	3	-0.19509	1								1	0.000677084	81.676	SK(1)HPQLLYESK	3	0.22677	1
	TGME49_286080-t26_1-p1	396	K	elongation factor 2 family protein GN=TGME49_286080															1	0.0204203	45.891	VVDK(1)PPFSDAPR	2	-0.4859	1
	TGME49_225050-t26_1-p1	119	K	"adenosylhomocysteinase, putative GN=TGME49_225050"								1	0.0104658	63.662	VK(1)DLTLSAFGR	2	-0.19342	1
	TGME49_268200-t26_1-p1	287	K	RNA recognition motif-containing protein GN=TGME49_268200								1	1.36448e-07	138.54	FAESK(1)SQR	2	0.042865	1	1	3.26204e-11	124.98	FAESK(1)SQR	2	-0.22017	1
	TGME49_232230-t26_1-p1	7	K	ribosomal protein RPL30 GN=TGME49_232230	1	0.00094211	122.69	K(1)SGSEGINSR	2	-0.17488	1	1	0.00326562	77.062	K(1)SGSEGINSR	2	-1.6529	1	1	0.00766536	78.903	K(1)SGSEGINSR	2	-0.83923	1
	TGME49_301440-t26_1-p1	93	K	calcium-dependent protein kinase CDPK1 GN=TGME49_301440	1	0.00859019	108.74	TDK(1)ESLLR	2	-0.18878	1	1	0.00260578	109.71	TDK(1)ESLLR	2	-0.061773	1	1	0.0122603	93.649	TDK(1)ESLLR	2	-0.25877	1
	TGME49_272740-t26_1-p1	1003	K	DNA-directed RNA polymerase III RPC2 GN=TGME49_272740	1	0.000670174	87.181	K(1)SFFPGGR	2	0.79725	1
	TGME49_219540-t26_1-p1	1158	K	cytosolic tRNA-Ala synthetase GN=TGME49_219540	1	0.00170673	92.112	K(1)LGEELGTEHK	2	0.057626	1	1	0.000159645	109.39	K(1)LGEELGTEHK	2	0.58692	2	1	0.00229876	84.605	K(1)LGEELGTEHK	2	-0.013777	2
	TGME49_249180-t26_1-p1	221	K	bifunctional dihydrofolate reductase-thymidylate synthase GN=TGME49_249180								1	0.000154995	75.764	EK(1)DNEATYRPIFISK	3	0.20492	1	1	0.00946455	48.351	EK(1)DNEATYRPIFISK	3	1.1369	1
	TGME49_263870-t26_1-p1	641	K	glutamate-tRNA ligase GN=TGME49_263870															1	5.77447e-06	90.379	DAVPVCIK(1)GAPETVESK	2	0.58292	1
	TGME49_267810-t26_1-p1	41	K	Rab 5 GN=TGME49_267810	1	0.00310195	62.088	TPGELPK(1)TLHFK	3	-0.1855	1
	TGME49_300140-t26_1-p1	259	K	"elongation factor 1-gamma, putative GN=TGME49_300140"	1	6.35451e-05	85.45	VYSNTK(1)DLYGTAMK	2	0.42325	3	1	1.92603e-05	107.35	VYSNTK(1)DLYGTAMK	2	0.50531	2	1	2.12392e-19	109.83	VYSNTK(1)DLYGTAMK	2	0.43194	2
	TGME49_206470-t26_1-p1	420	K	pyruvate dehydrogenase complex subunit PDH-E3II GN=TGME49_206470	1	9.69734e-38	185.95	TEEELK(1)ANGVSYNK	2	0.080993	1
	TGME49_236210-t26_1-p1	279	K	"peptidase M16 family potein, putative GN=TGME49_236210"	1	0.00177638	104.2	HFAGLPQPK(1)R	3	-0.064471	3	1	0.00258007	82.287	HFAGLPQPK(1)R	3	-0.43692	2	1	0.0051218	68.016	HFAGLPQPK(1)R	3	-0.17717	1
	TGME49_262380-t26_1-p1	379	K	"elongation factor Tu, putative GN=TGME49_262380"	1	3.14051e-08	50.783	ADLPLIIPVESVLSIPGK(1)GTVATGR	3	-1.0381	2	1	3.52143e-08	71.071	ADLPLIIPVESVLSIPGK(1)GTVATGR	3	-0.45648	2	1	4.98657e-07	58.812	ADLPLIIPVESVLSIPGK(1)GTVATGR	3	-0.5318	1
	TGME49_300310-t26_1-p1	42	K	"26S proteasome regulatory subunit, S6a family AAA ATpase GN=TGME49_300310"	1	0.0113495	102.51	ILK(1)SEVNR	2	0.33136	1
	TGME49_318230-t26_1-p1	206	K	phosphoglycerate kinase PGKI GN=TGME49_318230	1	5.254e-08	86.548	ALECPEK(1)PFLAILGGAK	2	-0.41839	2	1	6.06156e-08	109.04	ALECPEK(1)PFLAILGGAK	2	0.2703	1	1	0.000137733	87.429	ALECPEK(1)PFLAILGGAK	2	-0.24832	1
	TGME49_217460-t26_1-p1	222	K	glutaminyl-tRNA synthetase (GlnRS) GN=TGME49_217460															1	7.67856e-11	112.82	AIPGAGALSGAGAK(1)GTDR	3	1.66	2
	TGME49_289690-t26_1-p1	370	K	glyceraldehyde-3-phosphate dehydrogenase GAPDH1 GN=TGME49_289690								1	0.000802445	80.69	AVGK(1)IIPSLNGK	2	-0.91068	1
	TGME49_320570-t26_1-p1	183	K	"elongation factor Tu, putative GN=TGME49_320570"								1	0.028667	82.452	TIEK(1)YEK	2	-0.33346	1
	TGME49_206470-t26_1-p1	514	K	pyruvate dehydrogenase complex subunit PDH-E3II GN=TGME49_206470	1	0.000297794	80.312	EACMACYDK(1)PIHMA	2	0.10115	1	1	1.08316e-05	95.273	EACMACYDK(1)PIHMA	2	0.45669	1	1	1.36412e-06	109	EACMACYDK(1)PIHMA	2	-0.10472	1
	TGME49_235170-t26_1-p1	108	K	"ATPase, AAA family protein GN=TGME49_235170"	1	0.000138187	117.09	IPK(1)TSSMSQGR	2	1.9583	1								1	1.78191e-05	116.55	IPK(1)TSSMSQGR	2	0.70317	1
	TGME49_205470-t26_1-p1	367	K	"translation elongation factor 2 family protein, putative GN=TGME49_205470"								1	0.000282445	111.94	LWGNNFYNAK(1)EK	2	1.5657	1	1	6.17491e-07	123.95	LWGNNFYNAK(1)EK	2	0.66122	1
	TGME49_205710-t26_1-p1	138	K	lysine-tRNA ligase GN=TGME49_205710	0.999981	0.00329655	48.907	AQKPEEELDPTQYFEK(1)R	3	-0.49563	1								0.999986	0.00486835	48.907	AQKPEEELDPTQYFEK(1)R	3	-1.285	1
	TGME49_205470-t26_1-p1	939	K	"translation elongation factor 2 family protein, putative GN=TGME49_205470"	1	0.00116918	68.972	NLK(1)PEIPPFENYYDK	2	0.38469	1	1	0.00769631	53.3	NLK(1)PEIPPFENYYDK	2	-0.69758	1
	TGME49_239490-t26_1-p1	398	K	dehydrogenase E1 component family protein GN=TGME49_239490															1	0.000108849	49.559	NNGYAISTPVK(1)DQYAGDGIAIR	3	-1.1302	1
	TGME49_300260-t26_1-p1	393	K	threonyl-tRNA synthetase family protein GN=TGME49_300260	1	0.0290402	91.906	LLEEAK(1)K	2	-0.87922	1
	TGME49_224900-t26_1-p1	34	K	"adenylate kinase, putative GN=TGME49_224900"	1	0.0241189	63.32	YACLAK(1)PEGR	2	-0.4301	1	1	0.00553772	83.862	YACLAK(1)PEGR	2	-0.074615	1	1	0.0154421	73.499	YACLAK(1)PEGR	2	-0.82544	1
	TGME49_288360-t26_1-p1	635	K	tryptophanyl-tRNA synthetase (TrpRS2) GN=TGME49_288360								1	0.0029484	109.01	EIGEK(1)YQK	2	-1.2467	1	1	0.00360663	109.01	EIGEK(1)YQK	2	-0.79242	1
	TGME49_271820-t26_1-p1	454	K	lipoyltransferase and lipoate-protein ligase subfamily protein GN=TGME49_271820	1	0.000139774	79.639	LEK(1)VSPELDSHLR	3	-1.9483	1	1	2.59402e-05	106.58	LEK(1)VSPELDSHLR	3	-2.8474	3
	TGME49_251690-t26_1-p1	62	K	"seryl-tRNA synthetase, cytoplasmic, putative GN=TGME49_251690"	1	7.95438e-05	104.24	ELNAVNK(1)EIGQR	2	-4.1611	1								1	7.25827e-10	100.38	ELNAVNK(1)EIGQR	2	-1.4281	1
	TGME49_239490-t26_1-p1	559	K	dehydrogenase E1 component family protein GN=TGME49_239490								1	2.24339e-07	152.89	NK(1)QHYPQLK	2	0.61591	1	1	0.00386735	133.23	NK(1)QHYPQLK	3	-0.72551	2
	TGME49_288360-t26_1-p1	187	K	tryptophanyl-tRNA synthetase (TrpRS2) GN=TGME49_288360	1	0.000893271	41.798	MYQESYLDEFGIPANVK(1)EVR	3	-0.92361	1	1	0.000207266	52.464	MYQESYLDEFGIPANVK(1)EVR	3	-0.60281	1
	TGME49_214290-t26_1-p1	242	K	DJ-1 family protein GN=TGME49_214290	1	5.30017e-07	131.17	LIEVLYNK(1)EQAK	2	-1.7958	1	1	8.1746e-12	122.33	LIEVLYNK(1)EQAK	2	-3.3084	1	1	0.00049037	96.745	LIEVLYNK(1)EQAK	2	-2.5285	1
	TGME49_300140-t26_1-p1	213	K	"elongation factor 1-gamma, putative GN=TGME49_300140"								1	0.00184369	119.22	KETPK(1)AAAK	2	0.45769	1	0.999997	0.0115504	97.472	KETPK(1)AAAK	2	-0.37789	1
	TGME49_290290-t26_1-p1	88	K	ubiquitin-activating enzyme E1 family protein GN=TGME49_290290	1	1.32343e-05	85.837	DLGSNFCLTEEHVK(1)K	3	-0.69001	1	1	0.000153729	74.789	DLGSNFCLTEEHVK(1)K	3	-0.22592	1	1	0.000102287	83.692	DLGSNFCLTEEHVK(1)K	3	-0.72401	1
	TGME49_301440-t26_1-p1	350	K	calcium-dependent protein kinase CDPK1 GN=TGME49_301440	1	6.01463e-10	153.97	YTFELPQWK(1)K	2	0.16567	1	1	4.52327e-08	157.34	YTFELPQWK(1)K	2	0.25411	1	1	7.63727e-05	153.97	YTFELPQWK(1)K	2	-0.21861	1
	TGME49_260170-t26_1-p1	482	K	"elongation factor EF-G, putative GN=TGME49_260170"	0.997934	1.05818e-05	40.849	YLPAPYEIPQVAYDQDK(0.002)QEEEVPLHADPK(0.998)K	4	0.19806	1
	TGME49_269180-t26_1-p1	815	K	MIF4G domain-containing protein GN=TGME49_269180	1	5.16614e-08	109.07	PSSVPQK(1)LSEEAPK	2	-0.13462	1	1	0.000105456	121.45	PSSVPQK(1)LSEEAPK	2	1.1125	1	1	1.37178e-06	108.97	PSSVPQK(1)LSEEAPK	2	0.43571	1
	TGME49_271820-t26_1-p1	351	K	lipoyltransferase and lipoate-protein ligase subfamily protein GN=TGME49_271820	1	0.000132847	134.26	GMEPVEK(1)LR	2	-1.2028	2	1	0.00173262	105.52	GMEPVEK(1)LR	2	-0.8467	3	1	0.000369829	105.52	GMEPVEK(1)LR	2	-1.5015	3
	TGME49_242290-t26_1-p1	56	K	"proteasome subunit alpha1, putative GN=TGME49_242290"															1	0.00368483	68.107	K(1)VAAHQLTQDK	3	-1.3632	1
	TGME49_288360-t26_1-p1	304	K	tryptophanyl-tRNA synthetase (TrpRS2) GN=TGME49_288360								1	7.20254e-05	114.64	K(1)FGCSSITPELISR	2	1.1883	1	1	0.00463526	65.374	K(1)FGCSSITPELISR	2	0.91191	1
	TGME49_233230-t26_1-p1	64	K	RNA-binding protein 8A family protein GN=TGME49_233230	1	0.00359078	84.743	SK(1)GAAPAR	2	-0.067709	1
	TGME49_233930-t26_1-p1	350	K	CAF1 family ribonuclease GN=TGME49_233930	1	0.0277723	68.335	NEK(1)FLGVDR	2	-0.7029	1	1	0.0014206	106.4	NEK(1)FLGVDR	2	0.44186	1	1	0.00261164	101.38	NEK(1)FLGVDR	2	0.5244	1
	TGME49_311720-t26_1-p1	628	K	chaperonin protein BiP GN=TGME49_311720	1	0.00247584	58.079	LK(1)DVEAVCNPIISK	3	-0.65836	1	1	8.20207e-05	126.77	LK(1)DVEAVCNPIISK	3	0.0074544	2	1	0.00347195	66.436	LK(1)DVEAVCNPIISK	3	0.38452	2
	TGME49_205470-t26_1-p1	418	K	"translation elongation factor 2 family protein, putative GN=TGME49_205470"								1	0.000257977	83.692	MLGSLGIELK(1)GDDR	2	-2.8303	1	1	0.000368436	84.753	MLGSLGIELK(1)GDDR	2	-2.1374	1
	TGME49_231940-t26_1-p1	13	K	ThiF family protein GN=TGME49_231940															1	0.0268043	66.056	K(1)IPEMSAVVR	2	-0.55842	1
	TGME49_294800-t26_1-p1	440	K	"elongation factor 1-alpha (EF-1-ALPHA), putative GN=TGME49_294800"								1	0.0202101	86.794	VTK(1)SAVK	2	1.0415	1	1	0.0236251	97.798	VTK(1)SAVK	2	1.7029	1
	TGME49_215590-t26_1-p1	497	K	flavoprotein subunit of succinate dehydrogenase GN=TGME49_215590	1	2.79975e-28	121.25	K(1)DASAPSLPPNAGEETLAMVDR	3	0.12599	1	1	2.25478e-18	104.23	K(1)DASAPSLPPNAGEETLAMVDR	3	0.09276	1	1	6.69012e-21	117.01	K(1)DASAPSLPPNAGEETLAMVDR	3	-0.063412	1
	TGME49_312990-t26_1-p1	558	K	DEAD/DEAH box ATP-dependent RNA helicase GN=TGME49_312990	1	6.9777e-09	117.7	FSASNPYGK(1)R	2	0.39065	1	1	0.000307314	105.98	FSASNPYGK(1)R	2	1.1577	1	1	0.0045132	85.355	FSASNPYGK(1)R	2	0.32303	1
	TGME49_268850-t26_1-p1	112	K	enolase 2 GN=TGME49_268850	0.999977	9.73708e-07	103.88	IIKPALIGK(1)DPCDQK	2	0.86154	2	0.999999	2.09534e-05	105.39	IIKPALIGK(1)DPCDQK	2	0.48429	2	0.999997	5.4339e-05	97.073	IIKPALIGK(1)DPCDQK	2	0.24496	2
	TGME49_243540-t26_1-p1	80	K	"WD domain, G-beta repeat-containing protein GN=TGME49_243540"								1	1.01334e-12	103.41	FEVQQK(1)ASNFQAVCPTHDR	3	0.0051545	1
	TGME49_288360-t26_1-p1	667	K	tryptophanyl-tRNA synthetase (TrpRS2) GN=TGME49_288360	1	0.0186309	61.161	AK(1)VTDDMVR	2	-0.41749	1	1	0.0142956	80.231	AK(1)VTDDMVR	2	-0.17748	2
	TGME49_219540-t26_1-p1	658	K	cytosolic tRNA-Ala synthetase GN=TGME49_219540	1	0.00426389	106.88	K(1)VANSLQAK	2	0.60137	1	1	0.00249258	104.05	K(1)VANSLQAK	2	0.25269	1	1	0.00260504	128.27	K(1)VANSLQAK	2	-0.033946	1
	TGME49_294800-t26_1-p1	41	K	"elongation factor 1-alpha (EF-1-ALPHA), putative GN=TGME49_294800"								1	0.0164018	97.798	TIEK(1)FEK	2	1.7268	2
	TGME49_256990-t26_1-p1	513	K	glycyl-tRNA synthetase GN=TGME49_256990	1	0.000150847	78.814	SAFDLTSHSK(1)VSK	3	-0.64078	1	1	0.000306727	79.639	SAFDLTSHSK(1)VSK	3	-0.62967	1	1	4.5428e-05	93.348	SAFDLTSHSK(1)VSK	3	-0.71765	1
	TGME49_225050-t26_1-p1	340	K	"adenosylhomocysteinase, putative GN=TGME49_225050"								1	0.000331449	113.44	SK(1)FDNVYGCR	2	-0.055274	1	1	0.00332391	87.789	SK(1)FDNVYGCR	2	0.29268	1
	TGME49_257350-t26_1-p1	740	K	"eukaryotic translation initiation factor, putative GN=TGME49_257350"								1	0.0179992	82.426	AK(1)ALSDLR	2	0.099827	1
	TGME49_226560-t26_1-p1	66	K	zinc finger (CCCH type) motif-containing protein GN=TGME49_226560	1	0.00178934	56.514	TASTGK(1)HFIQAVSER	3	-0.24498	1
	TGME49_265360-t26_1-p1	356	K	Putative acyl-CoA thioesterase(predict) GN=TGME49_265360	1	0.00422172	68.557	SLAGGK(1)HMLR	3	-0.089246	1	1	0.0136919	51.445	SLAGGK(1)HMLR	3	-0.25228	1	1	0.00121531	96.143	SLAGGK(1)HMLR	2	2.4309	2
	TGME49_251690-t26_1-p1	87	K	"seryl-tRNA synthetase, cytoplasmic, putative GN=TGME49_251690"	1	0.00146425	131.04	SAELK(1)QR	2	-1.8074	1	1	0.000351814	132.09	SAELK(1)QR	2	-0.96175	1	1	0.00266776	127.84	SAELK(1)QR	2	-1.9035	1
	TGME49_304870-t26_1-p1	132	K	Glycerol-3-phosphate dehydrogenase(predict) GN=TGME49_304870	1	0.0241597	101.28	IVK(1)EYEK	2	0.1294	1								1	0.0195125	101.6	IVK(1)EYEK	2	-1.0909	1
	TGME49_312230-t26_1-p1	35	K	"DNA topoisomerase 2, putative GN=TGME49_312230"	1	0.0275415	94.806	PK(1)TIEQR	2	-2.8123	1	1	0.00807284	106.91	PK(1)TIEQR	2	-1.5087	1
	TGME49_261570-t26_1-p1	36	K	ribosomal protein RPL7A GN=TGME49_261570								1	0.0311553	64.711	VQK(1)SPIFAK	2	1.4837	1
	TGME49_273090-t26_1-p1	511	K	cell division protein CDC48CY GN=TGME49_273090	1	0.00131249	117.52	YEK(1)FGMSPSR	2	-0.10312	1	1	0.0113266	78.342	YEK(1)FGMSPSR	2	0.72041	1	1	0.00011502	110.39	YEK(1)FGMSPSR	2	-0.19375	1
	TGME49_263870-t26_1-p1	826	K	glutamate-tRNA ligase GN=TGME49_263870	1	0.0217069	65.695	SK(1)AMSAVGTK	2	-0.85431	1
	TGME49_224900-t26_1-p1	83	K	"adenylate kinase, putative GN=TGME49_224900"	1	3.02475e-06	96.067	HAVATGTEYGK(1)QAK	3	-0.68106	1	1	4.81719e-14	162.93	HAVATGTEYGK(1)QAK	3	-0.3819	2	1	0.000129484	78.705	HAVATGTEYGK(1)QAK	2	-0.81123	2
	TGME49_320210-t26_1-p1	290	K	"WD domain, G-beta repeat domain containing protein GN=TGME49_320210"	1	2.27576e-08	118.08	ASGDSPYK(1)TAATIR	2	0.71305	1	1	0.000421623	80.507	ASGDSPYK(1)TAATIR	2	0.95451	1	1	2.03644e-05	99.927	ASGDSPYK(1)TAATIR	2	0.93991	1
	TGME49_290840-t26_1-p1	916	K	serine protease GN=TGME49_290840	1	7.10384e-10	56.474	HLASLLGLPLPASSPSSAPSSVSSSPAESSEK(1)K	3	0.92851	1	1	9.63554e-20	81.803	HLASLLGLPLPASSPSSAPSSVSSSPAESSEK(1)K	3	0.60926	1	1	1.02306e-17	84.299	HLASLLGLPLPASSPSSAPSSVSSSPAESSEK(1)K	3	0.19346	1
	TGME49_219540-t26_1-p1	1083	K	cytosolic tRNA-Ala synthetase GN=TGME49_219540	1	0.000235737	105.03	K(1)ELEELEEAFR	2	0.25881	1								1	2.43431e-05	117.79	K(1)ELEELEEAFR	2	-0.19876	1
	TGME49_311720-t26_1-p1	453	K	chaperonin protein BiP GN=TGME49_311720	1	0.0271361	76.221	NTVIPTK(1)K	2	0.30554	1	1	0.0263604	66.299	NTVIPTK(1)K	2	0.082993	1
	TGME49_216010-t26_1-p1	306	K	ribosomal protein RPL24 GN=TGME49_216010								1	0.0119215	74.841	VK(1)QEDGSFIR	2	0.64537	1
	TGME49_205470-t26_1-p1	408	K	"translation elongation factor 2 family protein, putative GN=TGME49_205470"	1	0.000839357	76.01	YTK(1)MLGSLGIELK	2	0.24382	1	1	1.43947e-05	97.631	YTK(1)MLGSLGIELK	2	-0.49459	1	1	0.00675725	66.004	YTK(1)MLGSLGIELK	2	0.091729	1
	TGME49_261210-t26_1-p1	475	K	"26s proteasome subunit p55, putative GN=TGME49_261210"	1	0.00877604	88.819	AK(1)NAALLAR	2	1.0923	1
	TGME49_239490-t26_1-p1	500	K	dehydrogenase E1 component family protein GN=TGME49_239490	1	8.55623e-28	164.41	YLDNLNLWSDK(1)QDEELR	3	-0.41743	2	1	1.1599e-08	109.04	YLDNLNLWSDK(1)QDEELR	3	0.08691	2	1	3.43152e-17	135.09	YLDNLNLWSDK(1)QDEELRK	3	0.023201	3
	TGME49_288360-t26_1-p1	151	K	tryptophanyl-tRNA synthetase (TrpRS2) GN=TGME49_288360	1	2.47784e-09	152.97	QK(1)IEENCPFR	2	-0.57352	1	1	0.000448202	132.01	QK(1)IEENCPFR	2	-0.19345	1	1	1.99956e-07	166.19	QK(1)IEENCPFR	2	-0.083462	1
	TGME49_204100-t26_1-p1	987	K	eIF2 kinase IF2K-C GN=TGME49_204100								1	0.023999	42.718	SFSGNK(1)AK(1)R	2	-1.5666	1	1	0.0270885	45.368	SFSGNK(1)AK(1)R	2	-1.8987	1
	TGME49_239490-t26_1-p1	566	K	dehydrogenase E1 component family protein GN=TGME49_239490	1	0.00530888	72.2	QHYPQLK(1)EYESL	2	0.34222	1	1	2.6085e-10	120.06	QHYPQLK(1)EYESL	2	-1.0271	1	1	6.46506e-08	149.96	QHYPQLK(1)EYESL	2	-1.412	1
	TGME49_289300-t26_1-p1	638	K	methionyl-tRNA synthetase GN=TGME49_289300	1	0.00334154	77.644	ATSLCVK(1)FCEGK	2	-1.552	1	1	0.00116667	84.365	ATSLCVK(1)FCEGK	2	-1.4341	1	1	0.000718968	93.766	ATSLCVK(1)FCEGK	2	-0.79327	1
	TGME49_202630-t26_1-p1	870	K	ATP-dependent metallopeptidase HflB subfamily protein GN=TGME49_202630	1	0.00824971	111.06	SK(1)VGVEQR	2	-0.26764	1	1	6.80275e-05	131.41	SK(1)VGVEQR	2	-0.21134	1	1	0.0059765	146.23	SK(1)VGVEQR	2	-0.39235	1
	TGME49_269180-t26_1-p1	2489	K	MIF4G domain-containing protein GN=TGME49_269180								1	0.0057334	49.298	APAEPSSPAK(1)DSSR	2	1.2173	1
	TGME49_205470-t26_1-p1	427	K	"translation elongation factor 2 family protein, putative GN=TGME49_205470"	1	0.018586	76.064	DLTGK(1)ALLK	2	0.15228	1	1	0.0161288	76.679	DLTGK(1)ALLK	2	-0.044766	1	1	0.0198312	76.064	DLTGK(1)ALLK	2	0.60246	1
	TGME49_236040-t26_1-p1	177	K	"fructose-1,6-bisphosphate aldolase GN=TGME49_236040"	1	0.0190098	60.301	AEGIIPGIK(1)VDK	2	1.037	1	1	0.0269819	54.343	AEGIIPGIK(1)VDK	2	1.0644	1	1	0.0113548	67.519	AEGIIPGIK(1)VDK	2	0.48869	1
	TGME49_294800-t26_1-p1	416	K	"elongation factor 1-alpha (EF-1-ALPHA), putative GN=TGME49_294800"	1	5.30017e-07	131.17	DMK(1)QTVAVGVIK	2	-2.3116	4	1	3.6304e-05	98.105	DMK(1)QTVAVGVIK	2	-0.33203	3	1	1.4818e-05	103.46	DMK(1)QTVAVGVIK	2	1.217	3
	TGME49_312200-t26_1-p1	73	K	serine/threonine protein phosphatase GN=TGME49_312200															1	0.00185187	91.701	TEGNEFFK(1)TR	2	-1.5116	1
	TGME49_311720-t26_1-p1	116	K	chaperonin protein BiP GN=TGME49_311720								1	0.000492977	121.09	FNEK(1)EVQK	2	-0.59623	1	1	0.00958254	140.14	FNEK(1)EVQK	2	0.26539	1
	TGME49_293670-t26_1-p1	304	K	transcription elongation factor A TFIIS GN=TGME49_293670	1	0.0112541	76.927	EYNMQLK(1)TLK	2	0.78353	1
	TGME49_254940-t26_1-p1	2949	K	MIF4G domain-containing protein GN=TGME49_254940								1	0.0149016	72.2	SK(1)LGNAGNDR	2	1.5965	1
	TGME49_236040-t26_1-p1	180	K	"fructose-1,6-bisphosphate aldolase GN=TGME49_236040"	1	8.16159e-09	114.54	VDK(1)GLETLPLTDDEK	2	-0.29066	1	1	1.56212e-09	149.22	VDK(1)GLETLPLTDDEK	2	-0.14724	1	1	1.29723e-11	130.01	VDK(1)GLETLPLTDDEK	2	0.17099	1
	TGME49_219540-t26_1-p1	1276	K	cytosolic tRNA-Ala synthetase GN=TGME49_219540	1	3.64856e-05	79.652	VDAAVAEATAFAEK(1)K	2	0.13197	2	1	2.33384e-05	87.824	VDAAVAEATAFAEK(1)K	3	0.10604	2	1	0.000130885	81.632	VDAAVAEATAFAEK(1)K	2	0.26211	2
	TGME49_305940-t26_1-p1	28	K	"peptidyl-prolyl cis-trans isomerase, cyclophilin-type domain-containing protein GN=TGME49_305940"	1	0.00625707	98.048	TK(1)ALQLPYK	2	-0.45333	1
	TGME49_293670-t26_1-p1	227	K	transcription elongation factor A TFIIS GN=TGME49_293670								1	1.36619e-06	57.142	APEK(1)ASTAVEDYPGPASGDAVR	3	1.3656	1
	TGME49_205470-t26_1-p1	737	K	"translation elongation factor 2 family protein, putative GN=TGME49_205470"	1	0.00252786	96.342	FDFDK(1)NAALK	2	0.034827	2	1	0.000228211	112.36	FDFDK(1)NAALK	2	0.33915	2	1	0.000329442	103.26	FDFDK(1)NAALK	2	0.24455	1
	TGME49_308920-t26_1-p1	109	K	splicing factor U2AF protein GN=TGME49_308920								1	2.43347e-07	119.54	GASSFSSTPSGWK(1)SEK	2	-1.995	1	1	0.00149992	71.354	GASSFSSTPSGWK(1)SEK	2	-1.0514	1
	TGME49_272740-t26_1-p1	584	K	DNA-directed RNA polymerase III RPC2 GN=TGME49_272740								1	0.00518635	80.69	K(1)DEVPYPDCFR	2	0.78135	1	1	0.0047025	78.324	K(1)DEVPYPDCFR	2	-0.56624	1
	TGME49_311090-t26_1-p1	246	K	ubiquitin carboxyl-terminal hydrolase GN=TGME49_311090								1	0.00306195	82.287	K(1)AFEALPVR	2	0.34476	1	1	0.0128174	82.287	K(1)AFEALPVR	2	-0.48561	1
	TGME49_313140-t26_1-p1	227	K	isocitrate dehydrogenase GN=TGME49_313140	1	5.98139e-08	95.662	DQTEDK(1)VTLEAAEAIK	2	-0.67927	1	1	2.19766e-07	125.98	DQTEDK(1)VTLEAAEAIK	2	-0.75446	1	1	3.14298e-34	185.02	DQTEDK(1)VTLEAAEAIK	2	-0.44317	1
	TGME49_319850-t26_1-p1	223	K	"splicing factor U2AF family SnRNP auxilary factor large subunit, RRM domain-containing protein GN=TGME49_319850"	1	0.00136168	50.178	AGGFQK(1)LADSEGHEPIR	3	-1.9892	1
	TGME49_250770-t26_1-p1	199	K	"eukaryotic initiation factor-4A, putative GN=TGME49_250770"	1	0.00687866	75.819	GFK(1)SQIYDVFK	2	0.7284	1								1	0.00125128	93.345	GFK(1)SQIYDVFK	2	-0.057134	1
	TGME49_290840-t26_1-p1	684	K	serine protease GN=TGME49_290840								1	0.000183716	108.56	HLEGGAQSAGK(1)R	2	0.11304	2	1	0.00275799	66.267	HLEGGAQSAGK(1)R	3	0.047965	1
	TGME49_256990-t26_1-p1	516	K	glycyl-tRNA synthetase GN=TGME49_256990	1	0.0120498	75.819	VSK(1)VDLVASR	2	0.37063	2	1	0.00434944	85.813	VSK(1)VDLVASR	2	-0.011881	2	1	0.000128717	117.99	VSK(1)VDLVASR	2	0.72116	2
	TGME49_288680-t26_1-p1	257	K	endonuclease IV APN GN=TGME49_288680								1	0.0128908	63.966	GVSGSGK(1)PVVSK	2	1.8497	1
	TGME49_318230-t26_1-p1	92	K	phosphoglycerate kinase PGKI GN=TGME49_318230	1	7.81269e-05	104.24	K(1)VTFVEDCVGPK	2	-0.29107	1	1	0.000310586	88.101	K(1)VTFVEDCVGPK	2	-0.23785	1
	TGME49_294800-t26_1-p1	437	K	"elongation factor 1-alpha (EF-1-ALPHA), putative GN=TGME49_294800"	1	0.000743634	97.273	EPGAGSK(1)VTK	2	0.011155	2	1	1.02529e-08	130.44	KEPGAGSK(1)VTK	3	-0.39289	1	1	9.01191e-05	96.059	EPGAGSK(1)VTK	2	-0.034951	3
	TGME49_206470-t26_1-p1	276	K	pyruvate dehydrogenase complex subunit PDH-E3II GN=TGME49_206470	1	0.00654787	89.698	EMEK(1)TGIK	2	0.64699	2	1	0.0179992	82.426	EMEK(1)TGIK	2	0.20674	2	1	0.0134334	91.783	EMEK(1)TGIK	2	-0.42858	2
	TGME49_290840-t26_1-p1	825	K	serine protease GN=TGME49_290840	1	0.00731088	82.417	DEFGTK(1)FSER	2	0.66898	1	1	0.0163224	70.942	DEFGTK(1)FSER	2	0.24129	1
	TGME49_294800-t26_1-p1	154	K	"elongation factor 1-alpha (EF-1-ALPHA), putative GN=TGME49_294800"	1	0.00244387	40.968	QMIVGINK(1)MDSCNYSEDR	3	0.46696	1
	TGME49_289300-t26_1-p1	117	K	methionyl-tRNA synthetase GN=TGME49_289300	1	0.00027584	103.43	LAETK(1)TAAPEK	2	1.6409	1	1	0.00237998	122.7	LAETK(1)TAAPEK	2	0.77381	1	1	6.70007e-05	125.97	LAETK(1)TAAPEK	2	0.64469	1
	TGME49_237560-t26_1-p1	189	K	iron-sulfur cluster protein ISCU GN=TGME49_237560								1	0.0199277	78.098	HAILDYQK(1)K	2	-3.4508	1
	TGME49_300280-t26_1-p1	55	K	LSM domain-containing protein GN=TGME49_300280	1	0.0247264	100.02	HK(1)LADGK	2	-0.066753	1
	TGME49_250770-t26_1-p1	315	K	"eukaryotic initiation factor-4A, putative GN=TGME49_250770"	1	1.93272e-43	183.7	DFTVSSMHGDMDQK(1)SR	2	-0.058857	2	1	8.93857e-84	231.13	DFTVSSMHGDMDQK(1)SR	2	0.81297	2	1	2.38922e-17	143.67	DFTVSSMHGDMDQK(1)SR	2	0.40548	2
	TGME49_219540-t26_1-p1	666	K	cytosolic tRNA-Ala synthetase GN=TGME49_219540	1	0.00313594	87.184	VANSLQAK(1)GQK	2	0.72536	1	1	7.91052e-12	164.64	VANSLQAK(1)GQK	2	0.60733	1	1	7.06642e-05	126.71	VANSLQAK(1)GQK	2	0.49494	1
	TGME49_299210-t26_1-p1	501	K	CTP synthase GN=TGME49_299210								1	5.22377e-06	80.316	SVLNLADANSEEFDK(1)TCK	2	1.0289	1
	TGME49_300260-t26_1-p1	67	K	threonyl-tRNA synthetase family protein GN=TGME49_300260	1	4.1715e-08	112.17	RAEK(1)GTVAALATEEK	3	0.04082	2	1	2.55997e-06	141.85	RAEK(1)GTVAALATEEK	3	0.43608	3	1	2.81943e-11	138.73	RAEK(1)GTVAALATEEK	3	0.040532	2
	TGME49_213870-t26_1-p1	544	K	UBA/TS-N domain-containing protein GN=TGME49_213870	1	1.7401e-12	114.63	VAGAAPNAETVQTLEK(1)K	2	-2.4623	1								1	0.00200506	61.127	VAGAAPNAETVQTLEK(1)K	2	-0.52873	1
	TGME49_214210-t26_1-p1	24	K	rRNA pseudouridine synthase GN=TGME49_214210	1	1.28929e-07	83.065	K(1)TDNYAIEPNSSSPPIDTSK	2	0.25077	2								1	1.19587e-05	84.166	K(1)TDNYAIEPNSSSPPIDTSK	3	1.351	1
	TGME49_216600-t26_1-p1	577	K	exonuclease III APE GN=TGME49_216600								1	0.0342721	58.172	AQLPGAADQK(1)R	2	-3.6231	1	1	0.0240869	62.799	AQLPGAADQK(1)R	2	-1.7163	1
	TGME49_239490-t26_1-p1	522	K	dehydrogenase E1 component family protein GN=TGME49_239490	0.999991	6.72637e-07	151.29	VVEK(1)DKR	2	0.45146	1								0.998726	0.0167769	137.18	VVEK(0.999)DK(0.001)R	2	-0.11757	1
	TGME49_301440-t26_1-p1	341	K	calcium-dependent protein kinase CDPK1 GN=TGME49_301440	1	0.00298581	87.713	GK(1)YTFELPQWK	2	0.18858	1	1	0.00232722	84.479	GK(1)YTFELPQWK	2	-0.1036	1	1	0.000104025	133.42	GK(1)YTFELPQWK	2	0.27037	1
	TGME49_265330-t26_1-p1	13	K	"cell-cycle-associated protein kinase GSK, putative GN=TGME49_265330"	1	1.32515e-07	84.94	PDPQYDPAAAQK(1)SSNAR	2	0.8374	2	1	3.34559e-08	124.99	PDPQYDPAAAQK(1)SSNAR	2	-0.12867	3	1	6.1912e-07	94.865	PDPQYDPAAAQK(1)SSNAR	3	0.69354	2
	TGME49_304760-t26_1-p1	519	K	RNA recognition motif-containing protein GN=TGME49_304760	1	6.39782e-08	95.57	EK(1)VLAPAAYPAVLPLR	2	-0.032404	1	1	1.94813e-07	115.91	EK(1)VLAPAAYPAVLPLR	2	0.089958	1	1	2.61372e-06	96.673	EK(1)VLAPAAYPAVLPLR	2	0.43646	1
	TGME49_280600-t26_1-p1	1103	K	"histidyl-tRNA synthetase (HisRS), putative GN=TGME49_280600"	1	1.27317e-07	137.95	EK(1)ATQEVPSLVR	2	0.84897	1	1	1.6731e-05	145.31	EK(1)ATQEVPSLVR	2	0.027073	1	1	4.96868e-07	142.12	EK(1)ATQEVPSLVR	2	1.6599	2
	TGME49_202680-t26_1-p1	342	K	"peptidase M16, alpha subunit, putative GN=TGME49_202680"	1	0.000153744	90.759	AFVDYNAIPPSK(1)R	2	0.89418	6	1	1.92305e-05	97.631	AFVDYNAIPPSK(1)R	2	0.63951	5	1	6.21002e-08	116.51	AFVDYNAIPPSK(1)R	2	3.7709	6
	TGME49_226560-t26_1-p1	92	K	zinc finger (CCCH type) motif-containing protein GN=TGME49_226560	1	4.65698e-05	107.65	SNPK(1)LTINNDNR	2	-0.69076	1	1	9.53273e-05	94.688	SNPK(1)LTINNDNR	2	-0.259	1	1	2.16595e-07	114.79	SNPK(1)LTINNDNR	2	-1.0544	1
	TGME49_294800-t26_1-p1	212	K	"elongation factor 1-alpha (EF-1-ALPHA), putative GN=TGME49_294800"	1	2.04096e-11	134.14	GK(1)TLVEALDTMEAPK	3	-0.028874	2	1	6.57398e-07	100.43	GK(1)TLVEALDTMEAPK	2	0.26262	1	1	1.3232e-11	126.77	GK(1)TLVEALDTMEAPK	2	-0.14017	1
	TGME49_297060-t26_1-p1	337	K	phosphoglycerate mutase PGMII GN=TGME49_297060															1	0.0014726	91.549	MEAVANQGK(1)AK	2	-0.32287	1
	TGME49_250770-t26_1-p1	61	K	"eukaryotic initiation factor-4A, putative GN=TGME49_250770"	1	3.94622e-17	142.45	GIYSYGFEK(1)PSAIQQR	2	-0.7224	1	1	2.52297e-07	124.62	GIYSYGFEK(1)PSAIQQR	2	-0.30911	1	1	8.35275e-19	151.56	GIYSYGFEK(1)PSAIQQR	2	-0.60503	1
	TGME49_300260-t26_1-p1	383	K	threonyl-tRNA synthetase family protein GN=TGME49_300260								1	0.0166208	95.909	LLK(1)DYLK	2	1.2022	1	1	0.0143478	106.36	LLK(1)DYLK	2	1.0192	1
	TGME49_311360-t26_1-p1	699	K	protein kinase G AGC kinase family member PKG GN=TGME49_311360															1	0.0268043	66.056	GTFGTVK(1)LVR	2	0.11288	1
	TGME49_289330-t26_1-p1	1231	K	ubiquitin carboxyl-terminal hydrolase family 2 protein GN=TGME49_289330								1	2.56444e-06	99.069	K(1)VGEDPSDVPEALR	2	0.43712	1	1	1.14891e-09	120.92	K(1)VGEDPSDVPEALR	2	0.59126	1
	TGME49_216860-t26_1-p1	26	K	DEAD (Asp-Glu-Ala-Asp) box polypeptide DDX39 GN=TGME49_216860	1	0.000151209	113.22	EK(1)GVEDVVVGR	2	0.51679	1	1	0.000731227	132.32	EK(1)GVEDVVVGR	2	0.61069	1	1	8.6128e-05	129.82	EK(1)GVEDVVVGR	2	0.96331	1
	TGME49_294800-t26_1-p1	378	K	"elongation factor 1-alpha (EF-1-ALPHA), putative GN=TGME49_294800"	1	0.00138749	113.15	TLEEAPK(1)CIK	2	-2.1256	2	1	0.00087992	119.22	TLEEAPK(1)CIK	2	-0.71574	3	1	0.000329442	103.26	TLEEAPK(1)CIK	2	-0.55641	4
	TGME49_261570-t26_1-p1	270	K	ribosomal protein RPL7A GN=TGME49_261570															1	0.0206728	64.776	K(1)MGLQLA	2	-2.1865	1
	TGME49_206470-t26_1-p1	176	K	pyruvate dehydrogenase complex subunit PDH-E3II GN=TGME49_206470	1	3.43173e-20	145.04	LTDSNSVEVTPNGK(1)SEK	3	0.034524	2	1	1.4825e-99	239.33	LTDSNSVEVTPNGK(1)SEK	2	-1.6723	2	1	5.93174e-96	242.1	LTDSNSVEVTPNGK(1)SEK	2	-0.80587	2
	TGME49_289690-t26_1-p1	274	K	glyceraldehyde-3-phosphate dehydrogenase GAPDH1 GN=TGME49_289690	1	2.27113e-10	83.064	VIMSAPPK(1)DDTPMFVMGVNNDQYK	3	0.17622	1								1	2.18266e-05	52.91	VIMSAPPK(1)DDTPMFVMGVNNDQYK	3	-0.3911	1
	TGME49_326800-t26_1-p1	123	K	S-Adenosyl homocysteine hydrolase GN=TGME49_326800	1	0.00042264	70.783	K(1)ELLFPAINVNDCVTK	2	0.031691	1
	TGME49_300140-t26_1-p1	194	K	"elongation factor 1-gamma, putative GN=TGME49_300140"								1	0.0224823	94.114	K(1)IFGEAK	2	1.4276	1
	TGME49_300260-t26_1-p1	379	K	threonyl-tRNA synthetase family protein GN=TGME49_300260	1	0.00365453	91.549	VYGVSFPDK(1)K	2	-1.3005	2	1	0.000383967	102.52	VYGVSFPDK(1)K	2	0.94947	1	1	0.0134815	74.841	VYGVSFPDK(1)K	2	0.47626	1
	TGME49_256990-t26_1-p1	761	K	glycyl-tRNA synthetase GN=TGME49_256990	1	0.0287679	58.592	K(1)TYPLVDVK	2	-2.1212	1
	TGME49_294800-t26_1-p1	316	K	"elongation factor 1-alpha (EF-1-ALPHA), putative GN=TGME49_294800"	1	3.80431e-34	183.37	GYVASDSK(1)NDPAK	2	-0.055322	1	1	0.000271778	117.21	GYVASDSK(1)NDPAK	2	0.027017	1	1	3.42917e-06	111.79	GYVASDSK(1)NDPAK	2	-0.032841	1
	TGME49_294670-t26_1-p1	69	K	translation initiation factor 3 subunit GN=TGME49_294670	1	6.41517e-12	162.25	INK(1)DVYAR	2	-2.933	1	1	0.000335709	122.28	INK(1)DVYAR	2	-2.6759	1	1	0.00146295	114.28	INK(1)DVYAR	2	-2.1136	1
	TGME49_214210-t26_1-p1	20	K	rRNA pseudouridine synthase GN=TGME49_214210	1	2.61423e-20	128.79	EATSDPGLVASAGTEGGK(1)K	2	0.21166	1	1	1.78384e-61	206.62	EATSDPGLVASAGTEGGK(1)K	2	-0.053359	1	1	2.71797e-31	169.43	EATSDPGLVASAGTEGGK(1)K	2	0.18048	1
	TGME49_249180-t26_1-p1	90	K	bifunctional dihydrofolate reductase-thymidylate synthase GN=TGME49_249180	1	0.0115372	74.376	K(1)FRPLVDR	3	0.15077	1
	TGME49_299810-t26_1-p1	796	K	cysteine-tRNA synthetase (CysRS) GN=TGME49_299810	1	0.0261815	77.732	VSK(1)EELQR	2	-1.9246	1
	TGME49_288360-t26_1-p1	565	K	tryptophanyl-tRNA synthetase (TrpRS2) GN=TGME49_288360	1	8.85647e-38	153.83	TK(1)MSGSVETSSIYVSDTPEQIK	3	0.99086	2	1	2.8708e-18	119.38	TK(1)MSGSVETSSIYVSDTPEQIK	3	1.1919	1	1	1.18832e-07	82.635	TK(1)MSGSVETSSIYVSDTPEQIK	3	0.66792	2
	TGME49_249180-t26_1-p1	72	K	bifunctional dihydrofolate reductase-thymidylate synthase GN=TGME49_249180	1	3.47559e-06	101.3	TGDSGLPSPSVGK(1)R	2	0.73031	1	1	3.30207e-05	89.359	TGDSGLPSPSVGK(1)R	2	-0.51271	1	1	0.000603059	79.875	TGDSGLPSPSVGK(1)R	2	0.76085	1
	TGME49_254940-t26_1-p1	2931	K	MIF4G domain-containing protein GN=TGME49_254940															1	0.0145135	70.089	TSGAK(1)DWLASK	2	-1.4723	1
	TGME49_211420-t26_1-p1	62	K	RNA recognition motif-containing protein GN=TGME49_211420	1	0.00676888	62.287	DAK(1)DAVAELDGYR	2	3.6972	1
	TGME49_205470-t26_1-p1	688	K	"translation elongation factor 2 family protein, putative GN=TGME49_205470"	1	0.00174811	44.391	ETVSAPSHMTCLSK(1)SPNK	3	-0.19342	1								1	0.00155671	49.537	ETVSAPSHMTCLSK(1)SPNK	3	0.28628	1
	TGME49_204100-t26_1-p1	989	K	eIF2 kinase IF2K-C GN=TGME49_204100								1	0.023999	42.718	SFSGNK(1)AK(1)R	2	-1.5666	1	1	0.0270885	45.368	SFSGNK(1)AK(1)R	2	-1.8987	1
	TGME49_320210-t26_1-p1	33	K	"WD domain, G-beta repeat domain containing protein GN=TGME49_320210"	1	4.72895e-13	80.082	K(1)HLETSGVCPVTAQSLSEADLADVK	3	0.47739	2	1	3.1514e-19	121.1	K(1)HLETSGVCPVTAQSLSEADLADVK	3	-0.11265	1	1	4.7447e-11	94.594	K(1)HLETSGVCPVTAQSLSEADLADVK	3	0.066966	1
	TGME49_261570-t26_1-p1	268	K	ribosomal protein RPL7A GN=TGME49_261570	1	0.0249776	78.516	LINIELK(1)K	2	-0.033114	1	1	0.014394	89.355	LINIELK(1)K	2	0.175	1	1	0.0155641	89.355	LINIELK(1)K	2	0.60812	1
	TGME49_275480-t26_1-p1	120	K	Myb family DNA-binding domain-containing protein GN=TGME49_275480	1	0.0214647	72.928	K(1)SLVPAAAR	2	0.076169	1
	TGME49_217460-t26_1-p1	65	K	glutaminyl-tRNA synthetase (GlnRS) GN=TGME49_217460	1	0.00116604	41.615	K(1)GEQPSPIAAGEALSDYAAAR	2	1.2076	1
	TGME49_309730-t26_1-p1	568	K	thioredoxin reductase GN=TGME49_309730	1	0.0240311	47.548	K(1)SPEDVDITPPCLAK	2	-3.4168	1	1	0.0107539	53.168	K(1)SPEDVDITPPCLAK	2	-3.0359	1
	TGME49_319850-t26_1-p1	178	K	"splicing factor U2AF family SnRNP auxilary factor large subunit, RRM domain-containing protein GN=TGME49_319850"															1	1.28643e-11	131.35	SPGGGGAAGGGK(1)GAR	2	-0.56232	1
	TGME49_205470-t26_1-p1	924	K	"translation elongation factor 2 family protein, putative GN=TGME49_205470"	1	0.00171751	69.342	GSK(1)MEELVHNIR	3	0.58882	1								1	0.0056522	54.343	GSK(1)MEELVHNIR	3	1.0386	1
	TGME49_312990-t26_1-p1	529	K	DEAD/DEAH box ATP-dependent RNA helicase GN=TGME49_312990	1	0.00863158	108.46	VELNLK(1)AK	2	0.42155	1								1	0.0273369	79.474	VELNLK(1)AK	2	-1.4571	1
	TGME49_283850-t26_1-p1	283	K	peptidyl-prolyl cis-trans isomerase GN=TGME49_283850	1	0.0197604	74.841	LDPK(1)NVEIR	2	1.7704	1	1	0.0278591	67.334	LDPK(1)NVEIR	2	-0.49431	2	1	0.00864911	87.258	LDPK(1)NVEIR	2	2.4523	1
	TGME49_268850-t26_1-p1	405	K	enolase 2 GN=TGME49_268850								1	1.30521e-07	64.249	VNQIGTVSESIEACQLAQK(1)NK	3	0.44906	1
	TGME49_268860-t26_1-p1	81	K	enolase 1 GN=TGME49_268860	1	1.18563e-16	158.01	PALLGK(1)DPCDQK	2	0.021055	1	1	0.000142135	107.39	PALLGK(1)DPCDQK	2	-0.02882	1	1	3.95111e-07	118.87	PALLGK(1)DPCDQK	2	0.083025	1
	TGME49_311720-t26_1-p1	334	K	chaperonin protein BiP GN=TGME49_311720	1	1.34098e-18	162.31	AK(1)FEELNSDLFQK	2	-0.6984	1								1	1.55334e-08	148.62	AK(1)FEELNSDLFQK	2	-0.92198	1
	TGME49_271820-t26_1-p1	235	K	lipoyltransferase and lipoate-protein ligase subfamily protein GN=TGME49_271820								1	0.000214204	78.244	ALEK(1)AFGIAGAASGR	2	-0.088993	1	1	9.8119e-05	65.949	ALEK(1)AFGIAGAASGR	2	0.77559	1
	TGME49_290670-t26_1-p1	386	K	leucyl aminopeptidase LAP GN=TGME49_290670	1	2.77058e-51	181.4	TVAVVLPTCQK(1)VCPSAEGQR	3	1.2001	5	1	2.64733e-17	148.06	TVAVVLPTCQK(1)VCPSAEGQR	2	0.20928	4	1	2.00985e-36	173.21	TVAVVLPTCQK(1)VCPSAEGQR	2	0.12263	5
	TGME49_260170-t26_1-p1	523	K	"elongation factor EF-G, putative GN=TGME49_260170"	1	0.00164036	86.911	GDSVVNVSTQK(1)R	2	-0.36853	1	1	0.00381956	77.597	GDSVVNVSTQK(1)R	2	1.4116	1	1	0.000278922	99.5	GDSVVNVSTQK(1)R	2	0.21535	1
	TGME49_233930-t26_1-p1	836	K	CAF1 family ribonuclease GN=TGME49_233930	1	0.0156241	79.148	IASAACK(1)EK	2	-0.47684	1								1	0.00554695	91.867	IASAACK(1)EK	2	-0.74855	1
	TGME49_263870-t26_1-p1	297	K	glutamate-tRNA ligase GN=TGME49_263870															1	4.44993e-13	150.39	ANSSGASSPPSADK(1)R	2	0.22984	1
	TGME49_294800-t26_1-p1	371	K	"elongation factor 1-alpha (EF-1-ALPHA), putative GN=TGME49_294800"	1	0.00509857	86.014	SGK(1)TLEEAPK	2	0.53594	1	1	0.000564443	98.754	SGK(1)TLEEAPK	2	0.54908	1	1	0.000841094	98.754	SGK(1)TLEEAPK	2	0.4662	1
	TGME49_205700-t26_1-p1	220	K	cyclophilin precursor GN=TGME49_205700	1	0.00352515	85.813	ALCTGEK(1)GTGR	2	-1.64	1
	TGME49_202630-t26_1-p1	377	K	ATP-dependent metallopeptidase HflB subfamily protein GN=TGME49_202630								1	0.000219693	131.03	LYGK(1)AGQGR	2	0.21315	1
	TGME49_313140-t26_1-p1	265	K	isocitrate dehydrogenase GN=TGME49_313140	1	0.0294267	48.284	MWK(1)SPNGTIR	2	0.0032366	1	1	0.0247852	56.548	MWK(1)SPNGTIR	2	-2.0161	1
	TGME49_301440-t26_1-p1	80	K	calcium-dependent protein kinase CDPK1 GN=TGME49_301440	1	0.00091232	74.789	ITGQECAVK(1)VISK	2	0.21841	1	1	0.000185384	114.64	ITGQECAVK(1)VISK	2	0.028749	1	1	0.00653696	66.246	ITGQECAVK(1)VISK	2	-0.039389	1
	TGME49_205470-t26_1-p1	539	K	"translation elongation factor 2 family protein, putative GN=TGME49_205470"	1	0.00831662	81.017	TDLYIK(1)SIQR	2	0.39088	1								1	2.00056e-05	113.93	TDLYIK(1)SIQR	2	0.24129	1
	TGME49_215590-t26_1-p1	623	K	flavoprotein subunit of succinate dehydrogenase GN=TGME49_215590															1	0.010239	73.975	DDK(1)NWMK	2	1.6489	1
	TGME49_320570-t26_1-p1	523	K	"elongation factor Tu, putative GN=TGME49_320570"															1	0.017684	58.981	LLEVVDK(1)K	2	0.72448	1
	TGME49_254940-t26_1-p1	2989	K	MIF4G domain-containing protein GN=TGME49_254940	1	0.0139493	46.378	GGAQAVK(1)GGLMGR	2	0.46119	1
	TGME49_219540-t26_1-p1	1146	K	cytosolic tRNA-Ala synthetase GN=TGME49_219540	1	9.49667e-13	163.99	ALLELQK(1)AR	2	-0.14899	1	1	1.22756e-17	178.83	ALLELQK(1)AR	2	0.21237	1
	TGME49_321500-t26_1-p1	219	K	RNA recognition motif-containing protein GN=TGME49_321500	1	0.00561304	122.18	FAESK(1)AAR	2	0.88938	2	1	0.000981435	117.4	FAESK(1)AAR	2	1.0945	2	1	0.0083646	132.08	FAESK(1)AAR	2	0.89495	2
	TGME49_205710-t26_1-p1	125	K	lysine-tRNA ligase GN=TGME49_205710	1	5.20612e-07	85.493	AQK(1)PEEELDPTQYFEK	3	-0.56719	2	1	0.00042963	72.797	AQK(1)PEEELDPTQYFEK	2	-0.40854	1	1	0.000466872	83.37	AQK(1)PEEELDPTQYFEK	2	0.20378	1
	TGME49_326800-t26_1-p1	90	K	S-Adenosyl homocysteine hydrolase GN=TGME49_326800	1	0.00149862	88.021	ILAEGLQK(1)DPQK	2	0.69274	1
	TGME49_205180-t26_1-p1	82	K	RNA recognition motif-containing protein GN=TGME49_205180	1	0.0036883	114.28	ELIK(1)QYNPK	2	0.452	1
	TGME49_297060-t26_1-p1	328	K	phosphoglycerate mutase PGMII GN=TGME49_297060								1	0.000197737	97.734	AK(1)MEAVANQGK	2	0.24813	1	1	0.000322962	100.88	AK(1)MEAVANQGK	2	0.11765	1
	TGME49_202680-t26_1-p1	78	K	"peptidase M16, alpha subunit, putative GN=TGME49_202680"	1	0.000979601	100.92	VPFVK(1)EDMEK	2	-1.442	2	1	0.000142087	111.27	VPFVK(1)EDMEK	2	1.2584	2	1	0.000116477	134.57	VPFVK(1)EDMEK	2	-2.0208	2
	TGME49_233110-t26_1-p1	450	K	IMP dehydrogenas GN=TGME49_233110	1	1.58662e-35	177.04	ASALSEASPSAK(1)SEASR	2	-0.14448	1	1	7.68334e-33	185.26	ASALSEASPSAK(1)SEASR	2	-0.39193	1	1	1.33751e-22	156.67	ASALSEASPSAK(1)SEASR	2	0.23405	1
	TGME49_251690-t26_1-p1	142	K	"seryl-tRNA synthetase, cytoplasmic, putative GN=TGME49_251690"	1	0.00487856	86.898	NLK(1)IDGTPGR	2	-0.4315	1	1	0.00146511	94.692	NLK(1)IDGTPGR	2	-0.37213	1	1	0.00375911	86.898	NLK(1)IDGTPGR	2	-0.45236	1
	TGME49_318700-t26_1-p1	246	K	"eukaryotic initiation factor-6, putative GN=TGME49_318700"	1	1.09234e-20	157.86	NQQK(1)LNLVDDLTLR	2	0.84238	1	1	8.88254e-21	178.67	NQQK(1)LNLVDDLTLR	2	0.28382	1	1	3.07018e-11	137.8	NQQK(1)LNLVDDLTLR	2	0.30643	1
	TGME49_251690-t26_1-p1	12	K	"seryl-tRNA synthetase, cytoplasmic, putative GN=TGME49_251690"															1	0.00262054	85.813	AEK(1)GGDPALVR	2	1.167	1
	TGME49_261570-t26_1-p1	227	K	ribosomal protein RPL7A GN=TGME49_261570	0.999998	0.000756266	65.467	KEDQAELEAQCK(1)IYR	3	-1.3715	1	0.999997	0.00112473	63.682	KEDQAELEAQCK(1)IYR	3	-0.97788	1	0.999832	0.0113926	46.318	KEDQAELEAQCK(1)IYR	3	-0.85495	1
	TGME49_214210-t26_1-p1	406	K	rRNA pseudouridine synthase GN=TGME49_214210	1	2.30539e-06	103.76	TPASWLK(1)SEGYLPK	2	1.0187	1
	TGME49_205470-t26_1-p1	162	K	"translation elongation factor 2 family protein, putative GN=TGME49_205470"								1	0.0211193	42.068	STLTDSLVSK(1)AGIISAK	2	0.44701	1
	TGME49_294800-t26_1-p1	225	K	"elongation factor 1-alpha (EF-1-ALPHA), putative GN=TGME49_294800"	1	3.13e-109	237.32	TLVEALDTMEAPK(1)RPSDK	3	-0.43403	13	1	3.9856e-157	280.54	TLVEALDTMEAPK(1)RPSDK	2	-2.7296	14	1	1.0283e-113	260.58	TLVEALDTMEAPK(1)RPSDK	2	0.46259	12
	TGME49_310700-t26_1-p1	25	K	serine/threonine phosophatase PP1 GN=TGME49_310700	1	9.12903e-07	113.76	PGK(1)PVQLTEAEIR	2	2.7305	1	1	0.000447579	84.753	PGK(1)PVQLTEAEIR	2	0.056335	1	1	1.9697e-05	102.52	PGK(1)PVQLTEAEIR	2	-0.23394	1
	TGME49_209690-t26_1-p1	147	K	small nuclear ribonucleoprotein GN=TGME49_209690								1	1.33805e-05	83.204	VDAGAGSATK(1)AK	2	0.45951	1	1	5.4941e-07	122.39	VDAGAGSATK(1)AK	2	-0.08095	1
	TGME49_263870-t26_1-p1	834	K	glutamate-tRNA ligase GN=TGME49_263870	1	0.0174305	57.434	AMSAVGTK(1)VDAAK	2	-0.64603	1								1	4.95595e-06	110.92	AMSAVGTK(1)VDAAK	2	-0.3629	1
	TGME49_311090-t26_1-p1	527	K	ubiquitin carboxyl-terminal hydrolase GN=TGME49_311090	1	4.32177e-05	100.88	K(1)ASPVDMWVK	2	0.021748	1	1	7.19835e-05	94.465	K(1)ASPVDMWVK	2	0.092151	1	1	0.00707961	80.102	K(1)ASPVDMWVK	2	-0.64082	1
	TGME49_263870-t26_1-p1	317	K	glutamate-tRNA ligase GN=TGME49_263870	1	2.69776e-05	119.39	LEGAVQGK(1)VVTR	2	0.27587	1	1	0.00123989	119.39	LEGAVQGK(1)VVTR	2	0.36423	1	1	7.39345e-07	130.1	LEGAVQGK(1)VVTR	2	0.090856	1
	TGME49_300140-t26_1-p1	7	K	"elongation factor 1-gamma, putative GN=TGME49_300140"	1	0.014145	80.688	LLTPK(1)DDVR	2	0.60304	2	1	0.00620626	88.495	LLTPK(1)DDVR	2	0.45278	3	1	0.0007029	111.61	LLTPK(1)DDVR	2	0.80071	2
	TGME49_289330-t26_1-p1	1600	K	ubiquitin carboxyl-terminal hydrolase family 2 protein GN=TGME49_289330															1	0.00353286	63.046	AAGLK(1)PDAEAK	2	-0.46888	1
	TGME49_225050-t26_1-p1	290	K	"adenosylhomocysteinase, putative GN=TGME49_225050"								1	3.78109e-05	101.72	ILAEGLQK(1)DPQK	2	0.28259	1	1	8.22398e-07	136.7	ILAEGLQK(1)DPQK	2	0.32304	1
	TGME49_205700-t26_1-p1	323	K	cyclophilin precursor GN=TGME49_205700	1	0.000687423	59.728	VVAGQEVVK(1)MMEAEGR	3	-1.196	1	1	2.17575e-05	76.158	VVAGQEVVK(1)MMEAEGR	2	0.78357	2	1	0.00208113	51.495	VVAGQEVVK(1)MMEAEGR	3	-0.99614	1
	TGME49_205470-t26_1-p1	373	K	"translation elongation factor 2 family protein, putative GN=TGME49_205470"	1	2.90323e-20	172.27	WTK(1)TQSENTR	2	1.1048	1	1	1.66175e-07	155.11	WTK(1)TQSENTR	2	0.27151	1	1	6.26775e-05	155.11	WTK(1)TQSENTR	2	2.1636	1
	TGME49_294800-t26_1-p1	210	K	"elongation factor 1-alpha (EF-1-ALPHA), putative GN=TGME49_294800"	1	0.00627282	83.862	STNMSWYK(1)GK	2	0.055121	2	1	0.00793791	81.017	STNMSWYK(1)GK	2	-0.35003	2	1	0.00137441	84.198	STNMSWYK(1)GK	2	-0.17181	2
	TGME49_261570-t26_1-p1	29	K	ribosomal protein RPL7A GN=TGME49_261570	1	0.003215	78.324	LPAAPLAGK(1)SGK	2	0.4891	1	1	3.32524e-05	98.105	LPAAPLAGK(1)SGK	2	0.50987	1	1	0.00150204	85.554	LPAAPLAGK(1)SGK	2	0.46675	1
	TGME49_288680-t26_1-p1	206	K	endonuclease IV APN GN=TGME49_288680	1	0.0311165	56.139	TK(1)GADAAASQGR	2	-0.022512	1	1	0.00170753	82.202	TK(1)GADAAASQGR	2	-0.093032	1	1	1.69405e-05	111.31	TK(1)GADAAASQGR	2	-0.04253	1
	TGME49_215590-t26_1-p1	160	K	flavoprotein subunit of succinate dehydrogenase GN=TGME49_215590	1	0.0132273	122.15	EAPK(1)VVR	2	0.042577	1
	TGME49_211090-t26_1-p1	592	K	"aminotransferase, class V superfamily protein GN=TGME49_211090"								1	0.0110247	74.415	LVK(1)QIHR	2	-1.4796	1
	TGME49_326800-t26_1-p1	140	K	S-Adenosyl homocysteine hydrolase GN=TGME49_326800	1	0.0110821	74.841	SK(1)FDNVYGCR	2	0.6848	1
	TGME49_226030-t26_1-p1	12	K	AGC kinase GN=TGME49_226030	1	3.29544e-06	91.969	LIPSNK(1)DGSGDHSQR	3	0.26419	1	1	1.48134e-06	104.95	LIPSNK(1)DGSGDHSQR	3	-0.14999	1	1	0.000355881	71.98	LIPSNK(1)DGSGDHSQR	3	0.33979	1
	TGME49_269180-t26_1-p1	1619	K	MIF4G domain-containing protein GN=TGME49_269180	1	0.000310968	84.753	K(1)ETGAEAANVVTK	2	0.15249	1	1	3.64011e-05	103.83	K(1)ETGAEAANVVTK	2	-0.40285	1	1	1.49671e-07	129.77	K(1)ETGAEAANVVTK	2	-0.25554	1
	TGME49_268890-t26_1-p1	410	K	citrate synthase I GN=TGME49_268890	1	5.27766e-34	181.26	DVHCK(1)LNGAAPTR	3	-0.58913	6	1	3.25697e-09	157.23	DVHCK(1)LNGAAPTR	2	-0.9056	5	1	7.33568e-09	150.22	DVHCK(1)LNGAAPTR	2	-1.3328	6
	TGME49_304760-t26_1-p1	428	K	RNA recognition motif-containing protein GN=TGME49_304760	1	0.00671515	76.302	APPGPK(1)GASCR	2	-0.88443	1	1	0.0215126	62.466	APPGPK(1)GASCR	2	-0.7273	1	1	0.0133923	71.03	APPGPK(1)GASCR	2	-0.60366	1
	TGME49_236040-t26_1-p1	429	K	"fructose-1,6-bisphosphate aldolase GN=TGME49_236040"	1	2.49618e-07	83.806	YGGGAGGAAAASSLFEK(1)R	3	-2.2122	2	1	0.000474844	67.645	YGGGAGGAAAASSLFEK(1)R	2	-2.2902	1	1	1.26023e-17	130.4	YGGGAGGAAAASSLFEK(1)R	3	-0.45038	3
	TGME49_249180-t26_1-p1	59	K	bifunctional dihydrofolate reductase-thymidylate synthase GN=TGME49_249180	1	1.11627e-08	96.773	FAK(1)TGDSGLPSPSVGK	2	-1.6737	1	1	8.55388e-06	84.859	FAK(1)TGDSGLPSPSVGK	2	-1.8861	1	1	1.95886e-27	176.49	FAK(1)TGDSGLPSPSVGK	2	-2.1643	1
	TGME49_224850-t26_1-p1	180	K	"polyadenylate binding protein, putative GN=TGME49_224850"	1	8.44007e-15	131.45	NLDK(1)NIDNK	2	0.15734	1	1	0.00576295	89.913	NLDK(1)NIDNK	2	-0.10418	1	1	0.00642335	89.913	NLDK(1)NIDNK	2	0.36726	1
	TGME49_205470-t26_1-p1	169	K	"translation elongation factor 2 family protein, putative GN=TGME49_205470"								1	0.034297	48.527	AGIISAK(1)AAGDAR	2	-0.50569	1
	TGME49_320570-t26_1-p1	354	K	"elongation factor Tu, putative GN=TGME49_320570"	1	2.1203e-29	144.65	PGTK(1)AYDAR	2	-0.20028	1	1	3.32633e-05	142.83	PGTK(1)AYDAR	2	-1.5089	1	1	0.00332065	142.83	PGTK(1)AYDAR	2	-1.0135	1
	TGME49_227850-t26_1-p1	470	K	"peptidyl-prolyl cis-trans isomerase, cyclophilin-type domain-containing protein GN=TGME49_227850"	1	0.00175669	104.82	LSELPQK(1)TAR	2	-0.54383	1	1	0.000287292	102.53	LSELPQK(1)TAR	2	-0.23824	1	1	0.000987327	97.734	LSELPQK(1)TAR	2	-0.18877	1
	TGME49_215590-t26_1-p1	572	K	flavoprotein subunit of succinate dehydrogenase GN=TGME49_215590	1	0.002218	99.283	SFADVGVK(1)DR	2	0.48495	1	1	0.00021934	106.62	SFADVGVK(1)DR	2	-0.23783	1
	TGME49_235170-t26_1-p1	15	K	"ATPase, AAA family protein GN=TGME49_235170"								1	0.0228347	57.175	PK(1)VPPPSASAAK	2	0.88201	1
	TGME49_216600-t26_1-p1	565	K	exonuclease III APE GN=TGME49_216600	1	0.031701	64.841	LDSFFAVK(1)R	2	1.8076	1								1	0.000676637	116.37	LDSFFAVK(1)R	2	1.092	1
	TGME49_318230-t26_1-p1	103	K	phosphoglycerate kinase PGKI GN=TGME49_318230															1	0.00131305	44.238	VTFVEDCVGPK(1)AEEAVQAAK	3	-1.3839	1
	TGME49_309730-t26_1-p1	270	K	thioredoxin reductase GN=TGME49_309730	1	0.00208917	84.169	K(1)AGVTYINAYAK	2	1.0756	1	1	0.000173355	92.792	K(1)AGVTYINAYAK	2	1.9229	1	1	4.97583e-07	121.21	K(1)AGVTYINAYAK	2	1.4674	1
	TGME49_290640-t26_1-p1	31	K	"DNA mismatch repair protein MSH6-1, putative GN=TGME49_290640"	1	0.0160033	61.235	SGGSIYETAGK(1)K	2	1.0657	1
	TGME49_304760-t26_1-p1	949	K	RNA recognition motif-containing protein GN=TGME49_304760								1	0.00294159	44.734	EGGLK(1)YEASPHAPLGPR	3	-1.0761	1	1	0.00331344	45.384	EGGLK(1)YEASPHAPLGPR	3	-0.88064	1
	TGME49_206470-t26_1-p1	455	K	pyruvate dehydrogenase complex subunit PDH-E3II GN=TGME49_206470	1	0.0197532	74.849	VLAHK(1)DSDK	2	0.055194	1
	TGME49_225260-t26_1-p1	746	K	DNA-directed RNA polymerase II RPB1 GN=TGME49_225260															1	0.0117932	52.255	VNK(1)ELNSAR	2	1.6401	1
	TGME49_271820-t26_1-p1	292	K	lipoyltransferase and lipoate-protein ligase subfamily protein GN=TGME49_271820	1	0.0258169	78.113	YLTPSK(1)EK	2	0.1935	1	1	0.0168046	83.429	YLTPSK(1)EK	2	-0.05559	1	1	0.0261685	80.455	YLTPSK(1)EK	2	-0.058678	1
	TGME49_263595-t26_1-p1	245	K	RNA-binding protein GN=TGME49_263595	1	2.34606e-09	113.22	ETEALQTK(1)MGGR	2	0.1508	1	1	0.000232994	134.38	ETEALQTK(1)MGGR	2	-0.15628	1	1	4.33505e-07	119.74	ETEALQTK(1)MGGR	2	0.94736	1
	TGME49_202630-t26_1-p1	1172	K	ATP-dependent metallopeptidase HflB subfamily protein GN=TGME49_202630	1	0.00294161	94.465	K(1)PASGPVACK	2	-0.38932	1	1	0.0157446	74.962	K(1)PASGPVACK	2	0.44578	1	1	0.0049271	84.507	K(1)PASGPVACK	2	0.73771	1
	TGME49_202630-t26_1-p1	396	K	ATP-dependent metallopeptidase HflB subfamily protein GN=TGME49_202630	1	0.00069327	135.87	LGAEK(1)YR	2	0.014111	1	1	2.92137e-09	150.02	LGAEK(1)YR	2	0.3839	1	1	0.00248924	150.02	LGAEK(1)YR	2	-0.53166	1
	TGME49_236040-t26_1-p1	206	K	"fructose-1,6-bisphosphate aldolase GN=TGME49_236040"	1	0.00728543	116.73	K(1)YYEAGAR	2	-0.2992	1								1	0.00443777	107.29	K(1)YYEAGAR	2	0.011686	1
	TGME49_254600-t26_1-p1	12	K	ubiquitin family protein GN=TGME49_254600	1	3.29742e-08	95.236	K(1)QSFNFEPDNTVLHVK	3	0.88266	1	1	3.19637e-06	83.806	K(1)QSFNFEPDNTVLHVK	3	1.0167	1	1	0.000407461	67.646	K(1)QSFNFEPDNTVLHVK	3	1.465	1
	TGME49_268200-t26_1-p1	22	K	RNA recognition motif-containing protein GN=TGME49_268200	1	1.78337e-19	103.24	GK(1)GLASPLLAGSLDGAQASAHAK	3	-0.20762	1	1	2.5714e-18	108.08	GK(1)GLASPLLAGSLDGAQASAHAK	3	-0.71541	1	1	5.91168e-29	126.32	GK(1)GLASPLLAGSLDGAQASAHAK	3	-0.00057902	1
	TGME49_235170-t26_1-p1	163	K	"ATPase, AAA family protein GN=TGME49_235170"								1	0.0337704	58.955	VSPAVEVK(1)R	2	-0.87585	1
	TGME49_309730-t26_1-p1	420	K	thioredoxin reductase GN=TGME49_309730	1	0.000209828	106.38	IQVTFQVGK(1)EK	2	-1.5035	1	1	0.0033776	81.92	IQVTFQVGK(1)EK	2	-0.99785	1	1	0.000220285	101.71	IQVTFQVGK(1)EK	2	-1.2523	1
	TGME49_283850-t26_1-p1	322	K	peptidyl-prolyl cis-trans isomerase GN=TGME49_283850	1	0.00393489	84.507	VDLYTEK(1)QGVR	2	0.0083698	1								1	0.0163645	68.536	VDLYTEK(1)QGVR	2	1.6453	1
	TGME49_263870-t26_1-p1	844	K	glutamate-tRNA ligase GN=TGME49_263870	1	0.0075044	93.325	LSGAK(1)ITGK	2	-0.11443	1	1	0.00999217	83.862	LSGAK(1)ITGK	2	-1.2042	1	1	0.00516781	93.096	LSGAK(1)ITGK	2	-0.6415	1
	TGME49_288530-t26_1-p1	20	K	NOL1/NOP2/sun family protein GN=TGME49_288530	1	0.0232643	103.29	IVGK(1)QAR	2	-0.42295	1	1	0.0104765	107.74	IVGK(1)QAR	2	-0.57306	1
	TGME49_269180-t26_1-p1	2329	K	MIF4G domain-containing protein GN=TGME49_269180															1	0.000578789	100.58	FAATK(1)EGPTR	2	-1.0084	1
	TGME49_249180-t26_1-p1	40	K	bifunctional dihydrofolate reductase-thymidylate synthase GN=TGME49_249180								1	8.74719e-05	142.89	VTK(1)TTPEEASR	2	0.03197	1	1	7.5311e-08	160.72	VTK(1)TTPEEASR	2	-0.19782	1
	TGME49_236210-t26_1-p1	270	K	"peptidase M16 family potein, putative GN=TGME49_236210"	1	3.8959e-09	96.208	ELTALVEK(1)HFAGLPQPK	3	-0.52324	1	1	1.18919e-12	153.22	ELTALVEK(1)HFAGLPQPK	2	-1.0246	3	1	9.8792e-06	89.358	ELTALVEK(1)HFAGLPQPK	2	-1.8218	3
	TGME49_254940-t26_1-p1	2398	K	MIF4G domain-containing protein GN=TGME49_254940	1	0.0190724	54.343	K(1)VTNVPLTEVR	2	0.27119	1								1	0.0121031	54.343	K(1)VTNVPLTEVR	2	1.3779	1
	TGME49_299810-t26_1-p1	879	K	cysteine-tRNA synthetase (CysRS) GN=TGME49_299810	1	0.0265747	96.19	MLK(1)QMEK	2	-0.73003	1	1	0.0169354	93.195	MLK(1)QMEK	2	0.31514	1	1	0.0198083	101.33	MLK(1)QMEK	2	-0.42256	1
	TGME49_286080-t26_1-p1	70	K	elongation factor 2 family protein GN=TGME49_286080								1	1.30763e-06	56.882	GLVSIGEEESTAAAVVPHELK(1)K	3	0.20481	1	1	5.23715e-07	76.492	GLVSIGEEESTAAAVVPHELK(1)K	3	-0.71474	1
	TGME49_288860-t26_1-p1	45	K	RuvB family 2 protein GN=TGME49_288860	1	0.000189543	89.231	K(1)FSQGMVGQPDAR	2	-0.039947	1	1	3.64011e-05	119.25	K(1)FSQGMVGQPDAR	2	-0.24819	2	1	1.54516e-07	131.66	K(1)FSQGMVGQPDAR	2	-1.0779	2
	TGME49_205470-t26_1-p1	501	K	"translation elongation factor 2 family protein, putative GN=TGME49_205470"	1	3.42251e-08	151.97	MVPTSDK(1)GR	2	-0.31019	1	1	0.000466821	114.89	MVPTSDK(1)GR	2	-0.038092	1	1	0.0151195	66.568	MVPTSDK(1)GR	2	0.20211	3
	TGME49_263870-t26_1-p1	467	K	glutamate-tRNA ligase GN=TGME49_263870								1	0.0340862	69.812	IDMQSK(1)NK	2	0.099668	1
	TGME49_289300-t26_1-p1	424	K	methionyl-tRNA synthetase GN=TGME49_289300								1	4.84296e-05	123.75	DPTTGK(1)PLQK	2	-0.23122	2	0.999342	0.00142307	64.52	LTDYK(0.001)DPTTGK(0.999)PLQK	3	0.65023	1
	TGME49_236040-t26_1-p1	393	K	"fructose-1,6-bisphosphate aldolase GN=TGME49_236040"	1	1.15866e-38	197.79	AK(1)AQQVLMER	2	0.38356	3	1	0.000147892	138.22	AK(1)AQQVLMER	2	1.1129	4	1	1.39854e-05	115.7	AK(1)AQQVLMER	2	1.1019	3
	TGME49_216860-t26_1-p1	191	K	DEAD (Asp-Glu-Ala-Asp) box polypeptide DDX39 GN=TGME49_216860	1	3.33812e-15	130.66	GK(1)HLNAEK	2	0.20229	1								1	0.00971351	134.26	GK(1)HLNAEK	2	0.10122	1
	TGME49_260170-t26_1-p1	238	K	"elongation factor EF-G, putative GN=TGME49_260170"	1	1.43094e-09	105.28	EGAAPAPASGK(1)AAAAPK	2	0.089438	1	1	1.5522e-07	89.358	EGAAPAPASGK(1)AAAAPK	2	0.086745	1
	TGME49_215590-t26_1-p1	666	K	flavoprotein subunit of succinate dehydrogenase GN=TGME49_215590	1	6.34313e-07	79.489	QVISQPLDNEMEHIPPAK(1)R	3	-0.75746	4	1	1.28258e-05	74.618	QVISQPLDNEMEHIPPAK(1)R	3	-0.41045	4	1	9.40345e-05	73.688	QVISQPLDNEMEHIPPAK(1)R	3	0.26745	5
	TGME49_311720-t26_1-p1	351	K	chaperonin protein BiP GN=TGME49_311720	0.752432	3.63791e-06	80.738	TLK(0.248)PVK(0.752)QVLEDADLQK	3	-1.3871	1
	TGME49_309800-t26_1-p1	275	K	RNA recognition motif-containing protein GN=TGME49_309800	1	9.14727e-07	113.25	K(1)AEGALPTPQPAK	2	-0.18564	1	1	0.000178314	132.24	K(1)AEGALPTPQPAK	2	-0.31929	1	1	4.15458e-06	111.38	K(1)AEGALPTPQPAK	2	-0.10724	1
	TGME49_205470-t26_1-p1	533	K	"translation elongation factor 2 family protein, putative GN=TGME49_205470"	1	0.00614756	71.176	YVPGEK(1)TDLYIK	2	1.25	2	1	0.0020856	80.69	YVPGEK(1)TDLYIK	2	-0.6581	2	1	0.000960868	90.614	YVPGEK(1)TDLYIK	2	0.35882	2
	TGME49_300260-t26_1-p1	387	K	threonyl-tRNA synthetase family protein GN=TGME49_300260	1	0.00143496	110.39	DYLK(1)LLEEAK	2	-1.1133	1	1	0.000177149	109.16	DYLK(1)LLEEAK	2	-0.25937	1	1	0.00010147	110.84	DYLK(1)LLEEAK	2	-0.59892	1
	TGME49_262380-t26_1-p1	420	K	"elongation factor Tu, putative GN=TGME49_262380"															1	4.95787e-17	125.98	K(1)TLDDAQAGDQVGCLLK	2	1.0204	1
	TGME49_290290-t26_1-p1	674	K	ubiquitin-activating enzyme E1 family protein GN=TGME49_290290	1	0.006258	98.044	ENPQK(1)YLER	2	0.40614	2								1	0.00457385	79.427	ENPQK(1)YLER	2	-0.7882	1
	TGME49_211420-t26_1-p1	89	K	RNA recognition motif-containing protein GN=TGME49_211420								1	0.00444844	116.37	GPGDK(1)RPR	2	-0.45723	1
	TGME49_309730-t26_1-p1	660	K	thioredoxin reductase GN=TGME49_309730	1	1.02312e-17	137.79	ASGEPFVASGGCGGGK(1)CG	2	-0.25464	1								1	9.64274e-07	95.073	ASGEPFVASGGCGGGK(1)CG	2	-0.55789	1
	TGME49_237560-t26_1-p1	101	K	iron-sulfur cluster protein ISCU GN=TGME49_237560	1	2.08508e-07	92.38	VGTAVVGK(1)AACGDVIK	2	0.14819	2	1	0.0039593	53.565	VGTAVVGK(1)AACGDVIK	2	-0.87992	1	1	2.3423e-06	97.235	VGTAVVGK(1)AACGDVIK	2	0.90566	2
	TGME49_289330-t26_1-p1	637	K	ubiquitin carboxyl-terminal hydrolase family 2 protein GN=TGME49_289330															1	0.0175399	87.696	FK(1)SGGSGR	2	0.26226	1
	TGME49_216860-t26_1-p1	228	K	DEAD (Asp-Glu-Ala-Asp) box polypeptide DDX39 GN=TGME49_216860	1	3.54308e-05	112.02	DVQNIFMATPK(1)K	2	1.1157	1	1	0.000233458	109.16	DVQNIFMATPK(1)K	2	-0.1713	1	1	7.59391e-07	131.69	DVQNIFMATPK(1)K	2	1.7598	1
	TGME49_288360-t26_1-p1	118	K	tryptophanyl-tRNA synthetase (TrpRS2) GN=TGME49_288360								1	0.020086	73.499	TTQNVK(1)FSK	2	1.5362	1
	TGME49_313010-t26_1-p1	92	K	DEAD (Asp-Glu-Ala-Asp) box polypeptide DDX6 GN=TGME49_313010	1	5.32892e-09	111.06	VK(1)TEDVTK	2	-0.10355	1
	TGME49_300260-t26_1-p1	840	K	threonyl-tRNA synthetase family protein GN=TGME49_300260	1	0.0123853	82.287	TLTLDAWK(1)K	2	-0.018689	1	1	0.0151465	82.287	TLTLDAWK(1)K	2	-1.072	1	1	0.0267503	71.451	TLTLDAWK(1)K	2	-0.39853	1
	TGME49_299810-t26_1-p1	830	K	cysteine-tRNA synthetase (CysRS) GN=TGME49_299810								1	0.0147377	82.645	AAAELQAK(1)K	2	1.2131	1
	TGME49_234360-t26_1-p1	134	K	"DNA topoisomerase I, putative GN=TGME49_234360"															1	7.16621e-05	103.44	VK(1)TETLGAPALR	2	-2.587	1
	TGME49_300140-t26_1-p1	190	K	"elongation factor 1-gamma, putative GN=TGME49_300140"	1	3.08667e-05	116.24	FYETVVNQK(1)SFK	2	4.2968	1	1	8.85301e-10	116.24	FYETVVNQK(1)SFK	2	2.5871	1	1	7.02541e-07	127.17	FYETVVNQK(1)SFK	2	3.5871	1
	TGME49_236040-t26_1-p1	111	K	"fructose-1,6-bisphosphate aldolase GN=TGME49_236040"	1	4.42366e-05	79.614	GILAADESTGTIK(1)K	2	1.1064	1								1	0.00026307	86.944	GILAADESTGTIK(1)K	2	-3.8434	1
	TGME49_219750-t26_1-p1	16	K	"cytochrome c, putative GN=TGME49_219750"	1	3.94654e-09	100.04	AEPDVQVPSGDIK(1)AGAK	3	-0.24395	3	1	1.68974e-07	88.427	AEPDVQVPSGDIK(1)AGAK	3	-0.86506	3	1	3.86317e-17	132.51	AEPDVQVPSGDIK(1)AGAK	3	-0.38426	3
	TGME49_202630-t26_1-p1	638	K	ATP-dependent metallopeptidase HflB subfamily protein GN=TGME49_202630	1	0.0199198	111.04	AETVK(1)VR	2	0.53579	1								1	0.0270165	94.662	AETVK(1)VR	2	0.32825	1
	TGME49_313140-t26_1-p1	256	K	isocitrate dehydrogenase GN=TGME49_313140	1	0.0239991	101.64	VK(1)EFNLK	2	0.56422	1	1	0.00146062	123.69	VK(1)EFNLK	2	2.1944	2	1	0.00954941	101.64	VK(1)EFNLK	2	4.3276	2
nitrogen compound metabolic process	TGME49_233905-t26_1-p1	348	K	"histone kinase SNF1, putative GN=TGME49_233905"															1	0.00667885	67.113	K(1)LGYDVDEK	2	-1.5141	1
	TGME49_224850-t26_1-p1	167	K	"polyadenylate binding protein, putative GN=TGME49_224850"															1	0.0187714	71.221	K(1)SGNGNIFVK	2	3.3174	1
	TGME49_308920-t26_1-p1	68	K	splicing factor U2AF protein GN=TGME49_308920								1	1.62702e-08	147.19	MK(1)SSSYGR	2	0.67068	1	1	1.95583e-09	178.65	MK(1)SSSYGR	2	0.58376	1
	TGME49_268850-t26_1-p1	162	K	enolase 2 GN=TGME49_268850	1	0.00140971	88.596	AGAAAK(1)GMPLYK	2	0.81595	1	1	0.000195535	89.171	AGAAAK(1)GMPLYK	2	-0.12282	1	1	0.000807581	92.611	AGAAAK(1)GMPLYK	2	-0.17685	1
	TGME49_311720-t26_1-p1	163	K	chaperonin protein BiP GN=TGME49_311720	1	0.000265163	103.91	MK(1)ETAEQFLGK	2	1.9986	1
	TGME49_318230-t26_1-p1	139	K	phosphoglycerate kinase PGKI GN=TGME49_318230	1	0.00406901	90.15	GVDEQGNK(1)IK	2	0.12402	1	1	2.44775e-11	162.64	GVDEQGNK(1)IK	2	0.12924	1	1	1.88091e-11	174.41	GVDEQGNK(1)IK	2	0.030913	1
	TGME49_239490-t26_1-p1	518	K	dehydrogenase E1 component family protein GN=TGME49_239490	1	0.0116768	95.909	MMK(1)VVEK	2	0.71462	5	1	0.0236429	84.498	MMK(1)VVEK	2	-0.58902	5	1	0.0076719	93.374	MMK(1)VVEK	2	0.71904	4
	TGME49_318600-t26_1-p1	460	K	DNA /pantothenate metabolism flavoprotein GN=TGME49_318600	1	1.14416e-44	191.95	LETNAETLHAK(1)AR	2	-0.20197	4	1	2.01762e-76	237.26	LETNAETLHAK(1)AR	2	-0.31815	4	1	3.67891e-30	198.48	LETNAETLHAK(1)AR	2	-0.038926	4
	TGME49_294800-t26_1-p1	241	K	"elongation factor 1-alpha (EF-1-ALPHA), putative GN=TGME49_294800"	1	4.29544e-11	91.589	LPLQDVYK(1)IGGIGTVPVGR	3	-1.0183	1	1	2.95126e-05	72.21	LPLQDVYK(1)IGGIGTVPVGR	3	-0.55282	1	1	4.33846e-12	107.72	LPLQDVYK(1)IGGIGTVPVGR	3	-0.37042	1
	TGME49_289330-t26_1-p1	1404	K	ubiquitin carboxyl-terminal hydrolase family 2 protein GN=TGME49_289330	1	0.00038705	98.156	NPTSLTLSSK(1)K	2	-0.9748	1	1	0.000206523	98.407	NPTSLTLSSK(1)K	2	-0.2811	1	1	3.91013e-11	110.08	NPTSLTLSSK(1)K	2	-1.3142	1
	TGME49_300140-t26_1-p1	367	K	"elongation factor 1-gamma, putative GN=TGME49_300140"	1	0.0197604	74.841	LDVASAK(1)DK	2	-0.20433	1	1	0.0310233	64.82	LDVASAK(1)DK	2	-0.057815	1	1	0.0216654	74.841	LDVASAK(1)DK	2	-0.55325	1
	TGME49_261570-t26_1-p1	42	K	ribosomal protein RPL7A GN=TGME49_261570	1	0.00604781	99.013	SPIFAK(1)TPR	2	-0.51149	1	1	0.00224176	102.06	SPIFAK(1)TPR	2	-0.67421	1	1	0.0102451	85.355	SPIFAK(1)TPR	2	-0.51844	1
	TGME49_217460-t26_1-p1	64	K	glutaminyl-tRNA synthetase (GlnRS) GN=TGME49_217460								1	0.0315886	89.55	IAVETK(1)K	2	0.20305	1
	TGME49_237560-t26_1-p1	153	K	iron-sulfur cluster protein ISCU GN=TGME49_237560	1	0.0322759	64.841	TCDDALK(1)LK	2	0.27856	1	1	0.0226689	71.451	TCDDALK(1)LK	2	-0.45348	1
	TGME49_288860-t26_1-p1	221	K	RuvB family 2 protein GN=TGME49_288860	1	0.003215	78.324	AK(1)DYDAVGPATR	2	2.3446	1	1	0.00234854	79.639	AK(1)DYDAVGPATR	2	1.8292	1	1	0.0139909	65.043	AK(1)DYDAVGPATR	2	0.87628	1
	TGME49_300260-t26_1-p1	743	K	threonyl-tRNA synthetase family protein GN=TGME49_300260	1	7.55718e-11	87.676	QCIVLPISDK(1)VNDYAASVR	3	0.6869	1
	TGME49_269180-t26_1-p1	2079	K	MIF4G domain-containing protein GN=TGME49_269180															1	0.0288838	70.028	ASESSWVK(1)K	2	1.5986	1
	TGME49_230450-t26_1-p1	549	K	bifunctional GMP synthase/glutamine amidotransferase protein GN=TGME49_230450	1	0.00293851	94.692	IINEVK(1)GINR	2	0.34013	1	1	0.000553197	115.78	IINEVK(1)GINR	2	0.15564	1	1	0.000387845	127.76	IINEVK(1)GINR	2	-0.0072985	1
	TGME49_249180-t26_1-p1	405	K	bifunctional dihydrofolate reductase-thymidylate synthase GN=TGME49_249180	1	0.0136355	97.635	IWDK(1)NVTR	2	0.41516	1	1	0.0203666	80.438	IWDK(1)NVTR	2	0.20724	1	1	0.00880965	99.139	IWDK(1)NVTR	2	0.29494	1
	TGME49_260170-t26_1-p1	601	K	"elongation factor EF-G, putative GN=TGME49_260170"	1	0.0198218	111.28	FAK(1)ALNR	2	0.75803	1	1	0.00612758	114.59	FAK(1)ALNR	2	1.0888	1	1	0.0167873	104.11	FAK(1)ALNR	2	1.409	1
	TGME49_300140-t26_1-p1	200	K	"elongation factor 1-gamma, putative GN=TGME49_300140"	1	1.93936e-06	104.49	IFGEAK(1)AAPQAAAK	2	1.5418	4	1	8.25461e-06	121.66	IFGEAK(1)AAPQAAAK	2	0.9635	4	1	9.8987e-10	121.56	IFGEAK(1)AAPQAAAK	3	0.13534	3
	TGME49_217460-t26_1-p1	852	K	glutaminyl-tRNA synthetase (GlnRS) GN=TGME49_217460	1	0.0127526	74.841	MK(1)EQQQTVQA	2	-0.94527	1	1	0.000259187	104.22	MK(1)EQQQTVQA	2	-0.76269	1	1	6.2641e-05	112.13	MK(1)EQQQTVQA	2	-0.46127	1
	TGME49_288360-t26_1-p1	638	K	tryptophanyl-tRNA synthetase (TrpRS2) GN=TGME49_288360	1	2.97539e-06	130.1	YQK(1)GEMLTGEVK	2	0.67804	2	1	0.0014571	83.204	YQK(1)GEMLTGEVK	2	0.013627	2	1	2.80126e-07	116.24	YQK(1)GEMLTGEVK	2	-0.73263	2
	TGME49_250770-t26_1-p1	174	K	"eukaryotic initiation factor-4A, putative GN=TGME49_250770"	1	0.023376	80.219	VHDMMEK(1)R	2	-0.68619	1	1	0.0048841	83.206	VHDMMEK(1)R	3	-0.59124	1	1	0.00861915	99.442	VHDMMEK(1)R	3	-1.1516	2
	TGME49_289690-t26_1-p1	366	K	glyceraldehyde-3-phosphate dehydrogenase GAPDH1 GN=TGME49_289690	1	1.81423e-14	107.63	SAGVNIIPASTGAAK(1)AVGK	2	1.3792	2	1	4.93843e-10	92.474	SAGVNIIPASTGAAK(1)AVGK	2	0.2864	1	1	3.08262e-12	112.91	SAGVNIIPASTGAAK(1)AVGK	2	0.30301	1
	TGME49_311720-t26_1-p1	446	K	chaperonin protein BiP GN=TGME49_311720								1	0.000583747	80.245	IINK(1)NTVIPTK	2	2.6196	1
	TGME49_289690-t26_1-p1	214	K	glyceraldehyde-3-phosphate dehydrogenase GAPDH1 GN=TGME49_289690															1	0.0181399	77.192	DGK(1)LIVGGK	2	1.5289	1
	TGME49_321900-t26_1-p1	220	K	"fructose-1,6-bisphosphate aldolase GN=TGME49_321900"	1	0.00461699	82.494	ALQASCLK(1)GWK	2	-0.33767	1	1	0.00121719	87.184	ALQASCLK(1)GWK	2	0.3418	1	1	0.0261196	61.344	ALQASCLK(1)GWK	2	-0.0035954	1
	TGME49_251690-t26_1-p1	73	K	"seryl-tRNA synthetase, cytoplasmic, putative GN=TGME49_251690"	1	0.00404196	73.881	DAK(1)DPCQDLLAK	2	0.17435	1	1	0.00217853	80.318	DAK(1)DPCQDLLAK	2	0.75258	1	1	0.00206805	80.318	DAK(1)DPCQDLLAK	2	0.15052	1
	TGME49_268850-t26_1-p1	103	K	enolase 2 GN=TGME49_268850	1	0.00219423	99.568	AVENIHK(1)IIK	2	-1.6869	1	1	0.000276488	103.18	AVENIHK(1)IIK	2	-1.17	1	1	0.0187714	71.221	AVENIHK(1)IIK	2	-1.9612	1
	TGME49_224850-t26_1-p1	373	K	"polyadenylate binding protein, putative GN=TGME49_224850"	1	0.000385181	128.03	AK(1)FEQMNQDR	2	-0.43762	2	1	0.000147892	138.22	AK(1)FEQMNQDR	2	-0.3061	2	1	0.000172666	108.47	AK(1)FEQMNQDR	2	-0.049179	2
	TGME49_264610-t26_1-p1	279	K	RNA recognition motif-containing protein GN=TGME49_264610	1	0.0247118	70.363	K(1)LGVHCEAK	2	-1.7073	1								1	0.0157615	70.056	K(1)LGVHCEAK	2	-0.60297	1
	TGME49_240640-t26_1-p1	43	K	casein kinase I GN=TGME49_240640															1	0.00848568	93.195	LESIK(1)SK	2	-0.49831	1
	TGME49_283850-t26_1-p1	156	K	peptidyl-prolyl cis-trans isomerase GN=TGME49_283850	1	0.00467563	87.713	DK(1)WEMNVGEK	2	-0.10522	1	1	0.000983633	120.32	DK(1)WEMNVGEK	2	-0.046766	1	1	0.000110979	110.52	DK(1)WEMNVGEK	2	0.25832	1
	TGME49_236970-t26_1-p1	1560	K	SWI2/SNF2-containing PHD finger protein GN=TGME49_236970															1	0.0288838	70.028	GK(1)LENELQR	2	-0.95035	1
	TGME49_205470-t26_1-p1	137	K	"translation elongation factor 2 family protein, putative GN=TGME49_205470"	1	0.00186304	103.55	EIMGNPK(1)NIR	2	1.3674	1	1	0.00566852	83.647	EIMGNPK(1)NIR	2	0.72609	1	1	0.000390808	101.9	EIMGNPK(1)NIR	2	0.45774	1
	TGME49_313010-t26_1-p1	87	K	DEAD (Asp-Glu-Ala-Asp) box polypeptide DDX6 GN=TGME49_313010	1	0.0201222	74.464	VVLPPK(1)DNR	2	0.24633	1	1	0.0133038	79.986	VVLPPK(1)DNR	2	-0.3879	2
	TGME49_262380-t26_1-p1	547	K	"elongation factor Tu, putative GN=TGME49_262380"	1	8.02072e-07	106.76	TVASGIVTK(1)PMPEK	2	0.33118	1	1	1.60697e-09	154.65	TVASGIVTK(1)PMPEK	2	-0.11701	1	1	9.85032e-13	152	TVASGIVTK(1)PMPEK	2	-0.15343	1
	TGME49_250770-t26_1-p1	243	K	"eukaryotic initiation factor-4A, putative GN=TGME49_250770"	1	2.26627e-05	95.264	ILVK(1)NDELTLEGIR	2	0.91467	1	1	3.71212e-05	112.42	ILVK(1)NDELTLEGIR	2	1.5874	1
	TGME49_283850-t26_1-p1	315	K	peptidyl-prolyl cis-trans isomerase GN=TGME49_283850								1	0.00874307	101.65	K(1)VDLYTEK	2	-0.014342	1	1	0.00529629	105.52	K(1)VDLYTEK	2	0.054422	1
	TGME49_294800-t26_1-p1	362	K	"elongation factor 1-alpha (EF-1-ALPHA), putative GN=TGME49_294800"	1	0.0313901	89.296	FAEIK(1)TK	2	-0.23246	1	1	0.0164018	97.798	FAEIK(1)TK	2	-0.13391	1
	TGME49_216450-t26_1-p1	236	K	"peptidase, T1 family protein GN=TGME49_216450"	1	0.00013949	80.387	DSCGVFK(1)MLPSEEVR	2	0.49405	1	1	0.00174275	67.415	DSCGVFK(1)MLPSEEVR	2	-0.15479	1	1	8.30177e-07	106.14	DSCGVFK(1)MLPSEEVR	2	-0.59664	1
	TGME49_235170-t26_1-p1	439	K	"ATPase, AAA family protein GN=TGME49_235170"	1	0.00699966	75.088	K(1)VEESVVPLTK	2	-2.3584	1	1	0.0147943	71.176	K(1)VEESVVPLTK	2	-3.1784	2	1	2.11939e-05	112.5	K(1)VEESVVPLTK	2	-2.0316	2
	TGME49_263870-t26_1-p1	839	K	glutamate-tRNA ligase GN=TGME49_263870	1	0.00471184	87.568	VDAAK(1)LSGAK	2	0.83458	1	1	0.00809758	79.659	VDAAK(1)LSGAK	2	-0.49747	1	1	0.0066326	81.017	VDAAK(1)LSGAK	2	-0.67604	1
	TGME49_219540-t26_1-p1	1256	K	cytosolic tRNA-Ala synthetase GN=TGME49_219540								1	2.77618e-05	98.407	AVGAAK(1)EGAADK	2	-0.46446	1	1	0.00620203	73.881	AVGAAK(1)EGAADK	2	1.0622	1
	TGME49_211090-t26_1-p1	610	K	"aminotransferase, class V superfamily protein GN=TGME49_211090"	1	0.0016149	67.997	ELSPLYEMEMAK(1)R	3	-0.72808	1	1	0.00414957	71.879	ELSPLYEMEMAK(1)R	2	0.63494	1
	TGME49_294670-t26_1-p1	53	K	translation initiation factor 3 subunit GN=TGME49_294670	1	0.012931	99.139	GETLK(1)VTK	2	0.3024	1
	TGME49_309120-t26_1-p1	384	K	ribosomal protein RPL4 GN=TGME49_309120															1	5.44623e-05	96.113	LAQTEGTK(1)QR	2	0.77531	1
	TGME49_289690-t26_1-p1	405	K	glyceraldehyde-3-phosphate dehydrogenase GAPDH1 GN=TGME49_289690	1	1.87496e-32	182.1	PAK(1)YEDIVAAVK	2	1.1366	4	1	8.11842e-12	158.11	PAK(1)YEDIVAAVK	2	1.0241	2	1	1.63926e-07	147.26	PAK(1)YEDIVAAVK	2	1.3907	3
	TGME49_227850-t26_1-p1	112	K	"peptidyl-prolyl cis-trans isomerase, cyclophilin-type domain-containing protein GN=TGME49_227850"	1	0.0326943	72.23	LPSVPLK(1)K	2	0.6754	1	1	0.0268181	80.684	LPSVPLK(1)K	2	-0.090251	1
	TGME49_288860-t26_1-p1	158	K	RuvB family 2 protein GN=TGME49_288860															1	0.00206805	80.318	QTSAK(1)AGQPSAR	2	0.38684	2
	TGME49_205470-t26_1-p1	520	K	"translation elongation factor 2 family protein, putative GN=TGME49_205470"	1	1.2706e-09	140.91	VFSGTVATGQK(1)VR	2	0.62706	1								1	0.00291226	73.927	VFSGTVATGQK(1)VR	2	0.32211	1
	TGME49_251690-t26_1-p1	82	K	"seryl-tRNA synthetase, cytoplasmic, putative GN=TGME49_251690"								1	0.003727	64.52	DPCQDLLAK(1)SAELK	2	-1.0247	1
	TGME49_249180-t26_1-p1	398	K	bifunctional dihydrofolate reductase-thymidylate synthase GN=TGME49_249180	1	0.000350697	78.69	GDTNANHLSEK(1)GVK	3	0.057785	2	1	0.00358606	54.812	GDTNANHLSEK(1)GVK	3	-0.32633	1	1	3.69926e-10	87.863	GDTNANHLSEK(1)GVK	3	-0.45777	1
	TGME49_240870-t26_1-p1	203	K	"beta adaptin protein, putative GN=TGME49_240870"	1	0.003215	78.324	NILNAK(1)ESNVNK	2	0.40773	1	1	0.0199917	59.116	NILNAK(1)ESNVNK	2	0.96821	1	1	0.0205804	59.116	NILNAK(1)ESNVNK	2	-1.8136	1
	TGME49_210408-t26_1-p1	62	K	HMG (high mobility group) box domain-containing protein GN=TGME49_210408								1	0.0152984	52.527	MVGEAWGK(1)LSDAQK	2	1.1435	1	1	5.15735e-05	95.981	MVGEAWGK(1)LSDAQK	2	0.9958	1
	TGME49_250770-t26_1-p1	297	K	"eukaryotic initiation factor-4A, putative GN=TGME49_250770"	1	0.00253543	89.301	VDFLTSK(1)MSER	2	2.0173	1	1	0.00437384	79.492	VDFLTSK(1)MSER	2	1.5646	1
	TGME49_249920-t26_1-p1	169	K	"diphthine synthase, putative GN=TGME49_249920"	1	9.69539e-05	122.7	TK(1)EQSVENMMR	2	-0.64064	1
	TGME49_288680-t26_1-p1	354	K	endonuclease IV APN GN=TGME49_288680								1	0.000302631	54.964	K(1)QSTAGNLPTEVDEVFLR	3	0.025665	1
	TGME49_217460-t26_1-p1	197	K	glutaminyl-tRNA synthetase (GlnRS) GN=TGME49_217460								1	2.40316e-05	74.732	TSETAAK(1)HFSSWSACVAK	3	2.1183	1
	TGME49_301440-t26_1-p1	59	K	calcium-dependent protein kinase CDPK1 GN=TGME49_301440								1	0.00549584	62.287	VLGK(1)GSFGEVILCK	2	0.33742	1	1	0.0035142	67.136	VLGK(1)GSFGEVILCK	2	1.4631	1
	TGME49_311090-t26_1-p1	524	K	ubiquitin carboxyl-terminal hydrolase GN=TGME49_311090	1	7.11014e-15	126.71	EENPSGMAVK(1)K	2	-0.68492	1	1	1.51423e-08	126.71	EENPSGMAVK(1)K	2	-0.17108	1	1	5.01554e-08	102.53	EENPSGMAVK(1)K	2	0.087648	1
	TGME49_262720-t26_1-p1	88	K	"eukaryotic initiation factor-1A, putative GN=TGME49_262720"	1	0.00538937	70.089	DFQNDK(1)GDVIAK	2	0.46103	1
	TGME49_217460-t26_1-p1	230	K	glutaminyl-tRNA synthetase (GlnRS) GN=TGME49_217460	1	6.38928e-24	94.15	GK(1)SGEMVGQGAGVASEAVDGPDATTSVNFLK	3	-0.14794	1	1	2.7108e-30	104.53	GK(1)SGEMVGQGAGVASEAVDGPDATTSVNFLK	3	0.83363	1
	TGME49_318230-t26_1-p1	141	K	phosphoglycerate kinase PGKI GN=TGME49_318230	1	0.0044559	88.596	IK(1)ASPEAIAK	2	0.17697	1	1	0.00434944	85.813	IK(1)ASPEAIAK	2	0.10964	1	1	0.00419094	86.014	IK(1)ASPEAIAK	2	-0.13537	1
	TGME49_264160-t26_1-p1	981	K	DEAD/DEAH box helicase domain-containing protein GN=TGME49_264160								1	0.00618335	85.355	AVLASEELK(1)R	2	-0.34691	1
	TGME49_265330-t26_1-p1	292	K	"cell-cycle-associated protein kinase GSK, putative GN=TGME49_265330"								1	0.0289542	82.305	FPDVK(1)PR	2	-0.15079	1
	TGME49_268200-t26_1-p1	56	K	RNA recognition motif-containing protein GN=TGME49_268200	1	6.60673e-06	64.843	ETGCAHLGAQGPK(1)AASPAPAK	3	-0.29784	1	1	0.000391148	46.953	ETGCAHLGAQGPK(1)AASPAPAK	3	-0.016224	1	1	1.98619e-06	87.654	ETGCAHLGAQGPK(1)AASPAPAK	3	-0.14135	1
	TGME49_294670-t26_1-p1	171	K	translation initiation factor 3 subunit GN=TGME49_294670	1	0.0107259	77.662	SAGAGK(1)YIPR	2	0.20956	1	1	0.00283907	88.495	SAGAGK(1)YIPR	2	0.13237	1	1	0.000689065	99.815	SAGAGK(1)YIPR	2	0.0040257	1
	TGME49_224850-t26_1-p1	650	K	"polyadenylate binding protein, putative GN=TGME49_224850"	1	1.1131e-24	118.37	PGAGQQQPQGGPGSFK(1)FTPQVR	3	-1.6699	1	1	1.44563e-18	126.26	PGAGQQQPQGGPGSFK(1)FTPQVR	3	-1.529	1	1	2.35484e-11	101.38	PGAGQQQPQGGPGSFK(1)FTPQVR	3	-1.9848	1
	TGME49_256990-t26_1-p1	244	K	glycyl-tRNA synthetase GN=TGME49_256990	1	2.27576e-08	118.08	LNAK(1)EGISPEEASR	2	-0.045032	1	1	0.000106886	124.16	LNAK(1)EGISPEEASR	2	0.48106	1	1	1.33352e-06	109.1	LNAK(1)EGISPEEASR	2	0.0027089	1
	TGME49_304970-t26_1-p1	35	K	"cell-cycle-associated protein kinase CDK, putative GN=TGME49_304970"	1	0.00241949	55.011	K(1)LSGSHELPDAGTVGK	3	0.39494	1	1	1.37503e-06	86.367	K(1)LSGSHELPDAGTVGK	3	-0.084398	1	1	0.000360912	69.805	K(1)LSGSHELPDAGTVGK	3	-0.099243	1
	TGME49_304710-t26_1-p1	561	K	"eukaryotic peptide chain release factor, putative GN=TGME49_304710"								1	0.014394	89.355	FTVDLPK(1)K	2	1.2513	1
	TGME49_269180-t26_1-p1	1010	K	MIF4G domain-containing protein GN=TGME49_269180	1	0.00156923	54.764	AGASPVSPATK(1)SGLGTGR	2	4.3938	1
	TGME49_256990-t26_1-p1	320	K	glycyl-tRNA synthetase GN=TGME49_256990	1	0.00743918	93.556	GQK(1)ASAASR	2	-0.19236	1	1	0.000435157	123.86	GQK(1)ASAASR	2	-0.17405	1
	TGME49_236210-t26_1-p1	262	K	"peptidase M16 family potein, putative GN=TGME49_236210"	1	1.8498e-14	102.98	MVVAAAGDVDHK(1)ELTALVEK	3	-0.88901	1								1	5.96933e-18	118.37	MVVAAAGDVDHK(1)ELTALVEK	3	0.19646	1
	TGME49_219540-t26_1-p1	488	K	cytosolic tRNA-Ala synthetase GN=TGME49_219540	1	6.62733e-12	76.693	EK(1)DGSLTPLPAPCVDTGMGLER	3	-1.797	1	1	4.00409e-05	61.616	EK(1)DGSLTPLPAPCVDTGMGLER	3	0.344	1
	TGME49_318230-t26_1-p1	31	K	phosphoglycerate kinase PGKI GN=TGME49_318230	1	1.09539e-07	92.096	VDFNVPMK(1)DGVVQDATR	3	-0.44147	2	1	0.000761713	66.201	VDFNVPMK(1)DGVVQDATR	2	-0.46059	1
	TGME49_280600-t26_1-p1	622	K	"histidyl-tRNA synthetase (HisRS), putative GN=TGME49_280600"	1	2.04124e-05	103.21	AFLDAVAK(1)AER	2	-3.2899	1								1	0.00613241	77.124	AFLDAVAK(1)AER	2	-0.48887	1
	TGME49_216600-t26_1-p1	550	K	exonuclease III APE GN=TGME49_216600															1	0.00569624	60.064	SSAPAPAAK(1)K	2	-0.57319	1
	TGME49_238070-t26_1-p1	129	K	glutaredoxin domain-containing protein GN=TGME49_238070	1	0.000908185	41.615	DLQPSHQPPSK(1)DTAVSLEER	3	0.33153	1
	TGME49_209140-t26_1-p1	59	K	"anti-silencing protein, ASF1 family protein GN=TGME49_209140"	1	1.67613e-13	90.475	EK(1)LAALSSSGLPSHQSLADGER	3	0.1525	1	1	5.36372e-14	98.21	EK(1)LAALSSSGLPSHQSLADGER	3	1.0353	1
	TGME49_289690-t26_1-p1	255	K	glyceraldehyde-3-phosphate dehydrogenase GAPDH1 GN=TGME49_289690	1	2.3905e-43	188.96	EK(1)AQAHLTNGAK	2	0.73828	2	1	1.20454e-05	145.29	EK(1)AQAHLTNGAK	2	0.89339	2	1	1.86721e-65	234.52	EK(1)AQAHLTNGAK	2	1.5215	3
	TGME49_224900-t26_1-p1	7	K	"adenylate kinase, putative GN=TGME49_224900"															1	0.00952238	73.637	AAPSGK(1)R	2	-1.2646	1
	TGME49_243580-t26_1-p1	151	K	"Hit family protein involved in cell-cycle regulation, putative GN=TGME49_243580"								1	0.00232211	90.827	ILDGK(1)IPCHK	2	-1.2993	1	1	0.00514855	84.054	ILDGK(1)IPCHK	2	-0.67465	1
	TGME49_294800-t26_1-p1	425	K	"elongation factor 1-alpha (EF-1-ALPHA), putative GN=TGME49_294800"	1	0.000183603	89.624	QTVAVGVIK(1)SVEK	2	0.77321	1	1	0.000676992	82.651	QTVAVGVIK(1)SVEK	2	0.56079	1	1	0.000202659	94.717	QTVAVGVIK(1)SVEK	2	0.25951	1
	TGME49_269180-t26_1-p1	1334	K	MIF4G domain-containing protein GN=TGME49_269180	1	3.4265e-11	66.925	VAETAGPQK(1)PAGCYAAVVAASQPAQAPR	3	1.2375	1
	TGME49_308580-t26_1-p1	902	K	Lon protease family protein GN=TGME49_308580	1	0.00665914	76.943	K(1)FLLSEQLK	2	1.0386	1	1	0.00389557	99.013	K(1)FLLSEQLK	2	-1.0049	1	1	0.0104011	67.704	K(1)FLLSEQLK	2	-4.1933	3
	TGME49_240640-t26_1-p1	45	K	casein kinase I GN=TGME49_240640	1	0.000576524	89.189	SK(1)HPQLLYESK	3	-0.19509	1								1	0.000677084	81.676	SK(1)HPQLLYESK	3	0.22677	1
	TGME49_286080-t26_1-p1	396	K	elongation factor 2 family protein GN=TGME49_286080															1	0.0204203	45.891	VVDK(1)PPFSDAPR	2	-0.4859	1
	TGME49_225050-t26_1-p1	119	K	"adenosylhomocysteinase, putative GN=TGME49_225050"								1	0.0104658	63.662	VK(1)DLTLSAFGR	2	-0.19342	1
	TGME49_268200-t26_1-p1	287	K	RNA recognition motif-containing protein GN=TGME49_268200								1	1.36448e-07	138.54	FAESK(1)SQR	2	0.042865	1	1	3.26204e-11	124.98	FAESK(1)SQR	2	-0.22017	1
	TGME49_232230-t26_1-p1	7	K	ribosomal protein RPL30 GN=TGME49_232230	1	0.00094211	122.69	K(1)SGSEGINSR	2	-0.17488	1	1	0.00326562	77.062	K(1)SGSEGINSR	2	-1.6529	1	1	0.00766536	78.903	K(1)SGSEGINSR	2	-0.83923	1
	TGME49_301440-t26_1-p1	93	K	calcium-dependent protein kinase CDPK1 GN=TGME49_301440	1	0.00859019	108.74	TDK(1)ESLLR	2	-0.18878	1	1	0.00260578	109.71	TDK(1)ESLLR	2	-0.061773	1	1	0.0122603	93.649	TDK(1)ESLLR	2	-0.25877	1
	TGME49_272740-t26_1-p1	1003	K	DNA-directed RNA polymerase III RPC2 GN=TGME49_272740	1	0.000670174	87.181	K(1)SFFPGGR	2	0.79725	1
	TGME49_219540-t26_1-p1	1158	K	cytosolic tRNA-Ala synthetase GN=TGME49_219540	1	0.00170673	92.112	K(1)LGEELGTEHK	2	0.057626	1	1	0.000159645	109.39	K(1)LGEELGTEHK	2	0.58692	2	1	0.00229876	84.605	K(1)LGEELGTEHK	2	-0.013777	2
	TGME49_249180-t26_1-p1	221	K	bifunctional dihydrofolate reductase-thymidylate synthase GN=TGME49_249180								1	0.000154995	75.764	EK(1)DNEATYRPIFISK	3	0.20492	1	1	0.00946455	48.351	EK(1)DNEATYRPIFISK	3	1.1369	1
	TGME49_263870-t26_1-p1	641	K	glutamate-tRNA ligase GN=TGME49_263870															1	5.77447e-06	90.379	DAVPVCIK(1)GAPETVESK	2	0.58292	1
	TGME49_267810-t26_1-p1	41	K	Rab 5 GN=TGME49_267810	1	0.00310195	62.088	TPGELPK(1)TLHFK	3	-0.1855	1
	TGME49_300140-t26_1-p1	259	K	"elongation factor 1-gamma, putative GN=TGME49_300140"	1	6.35451e-05	85.45	VYSNTK(1)DLYGTAMK	2	0.42325	3	1	1.92603e-05	107.35	VYSNTK(1)DLYGTAMK	2	0.50531	2	1	2.12392e-19	109.83	VYSNTK(1)DLYGTAMK	2	0.43194	2
	TGME49_206470-t26_1-p1	420	K	pyruvate dehydrogenase complex subunit PDH-E3II GN=TGME49_206470	1	9.69734e-38	185.95	TEEELK(1)ANGVSYNK	2	0.080993	1
	TGME49_236210-t26_1-p1	279	K	"peptidase M16 family potein, putative GN=TGME49_236210"	1	0.00177638	104.2	HFAGLPQPK(1)R	3	-0.064471	3	1	0.00258007	82.287	HFAGLPQPK(1)R	3	-0.43692	2	1	0.0051218	68.016	HFAGLPQPK(1)R	3	-0.17717	1
	TGME49_262380-t26_1-p1	379	K	"elongation factor Tu, putative GN=TGME49_262380"	1	3.14051e-08	50.783	ADLPLIIPVESVLSIPGK(1)GTVATGR	3	-1.0381	2	1	3.52143e-08	71.071	ADLPLIIPVESVLSIPGK(1)GTVATGR	3	-0.45648	2	1	4.98657e-07	58.812	ADLPLIIPVESVLSIPGK(1)GTVATGR	3	-0.5318	1
	TGME49_300310-t26_1-p1	42	K	"26S proteasome regulatory subunit, S6a family AAA ATpase GN=TGME49_300310"	1	0.0113495	102.51	ILK(1)SEVNR	2	0.33136	1
	TGME49_318230-t26_1-p1	206	K	phosphoglycerate kinase PGKI GN=TGME49_318230	1	5.254e-08	86.548	ALECPEK(1)PFLAILGGAK	2	-0.41839	2	1	6.06156e-08	109.04	ALECPEK(1)PFLAILGGAK	2	0.2703	1	1	0.000137733	87.429	ALECPEK(1)PFLAILGGAK	2	-0.24832	1
	TGME49_217460-t26_1-p1	222	K	glutaminyl-tRNA synthetase (GlnRS) GN=TGME49_217460															1	7.67856e-11	112.82	AIPGAGALSGAGAK(1)GTDR	3	1.66	2
	TGME49_289690-t26_1-p1	370	K	glyceraldehyde-3-phosphate dehydrogenase GAPDH1 GN=TGME49_289690								1	0.000802445	80.69	AVGK(1)IIPSLNGK	2	-0.91068	1
	TGME49_320570-t26_1-p1	183	K	"elongation factor Tu, putative GN=TGME49_320570"								1	0.028667	82.452	TIEK(1)YEK	2	-0.33346	1
	TGME49_206470-t26_1-p1	514	K	pyruvate dehydrogenase complex subunit PDH-E3II GN=TGME49_206470	1	0.000297794	80.312	EACMACYDK(1)PIHMA	2	0.10115	1	1	1.08316e-05	95.273	EACMACYDK(1)PIHMA	2	0.45669	1	1	1.36412e-06	109	EACMACYDK(1)PIHMA	2	-0.10472	1
	TGME49_235170-t26_1-p1	108	K	"ATPase, AAA family protein GN=TGME49_235170"	1	0.000138187	117.09	IPK(1)TSSMSQGR	2	1.9583	1								1	1.78191e-05	116.55	IPK(1)TSSMSQGR	2	0.70317	1
	TGME49_205470-t26_1-p1	367	K	"translation elongation factor 2 family protein, putative GN=TGME49_205470"								1	0.000282445	111.94	LWGNNFYNAK(1)EK	2	1.5657	1	1	6.17491e-07	123.95	LWGNNFYNAK(1)EK	2	0.66122	1
	TGME49_205710-t26_1-p1	138	K	lysine-tRNA ligase GN=TGME49_205710	0.999981	0.00329655	48.907	AQKPEEELDPTQYFEK(1)R	3	-0.49563	1								0.999986	0.00486835	48.907	AQKPEEELDPTQYFEK(1)R	3	-1.285	1
	TGME49_205470-t26_1-p1	939	K	"translation elongation factor 2 family protein, putative GN=TGME49_205470"	1	0.00116918	68.972	NLK(1)PEIPPFENYYDK	2	0.38469	1	1	0.00769631	53.3	NLK(1)PEIPPFENYYDK	2	-0.69758	1
	TGME49_239490-t26_1-p1	398	K	dehydrogenase E1 component family protein GN=TGME49_239490															1	0.000108849	49.559	NNGYAISTPVK(1)DQYAGDGIAIR	3	-1.1302	1
	TGME49_300260-t26_1-p1	393	K	threonyl-tRNA synthetase family protein GN=TGME49_300260	1	0.0290402	91.906	LLEEAK(1)K	2	-0.87922	1
	TGME49_224900-t26_1-p1	34	K	"adenylate kinase, putative GN=TGME49_224900"	1	0.0241189	63.32	YACLAK(1)PEGR	2	-0.4301	1	1	0.00553772	83.862	YACLAK(1)PEGR	2	-0.074615	1	1	0.0154421	73.499	YACLAK(1)PEGR	2	-0.82544	1
	TGME49_288360-t26_1-p1	635	K	tryptophanyl-tRNA synthetase (TrpRS2) GN=TGME49_288360								1	0.0029484	109.01	EIGEK(1)YQK	2	-1.2467	1	1	0.00360663	109.01	EIGEK(1)YQK	2	-0.79242	1
	TGME49_271820-t26_1-p1	454	K	lipoyltransferase and lipoate-protein ligase subfamily protein GN=TGME49_271820	1	0.000139774	79.639	LEK(1)VSPELDSHLR	3	-1.9483	1	1	2.59402e-05	106.58	LEK(1)VSPELDSHLR	3	-2.8474	3
	TGME49_251690-t26_1-p1	62	K	"seryl-tRNA synthetase, cytoplasmic, putative GN=TGME49_251690"	1	7.95438e-05	104.24	ELNAVNK(1)EIGQR	2	-4.1611	1								1	7.25827e-10	100.38	ELNAVNK(1)EIGQR	2	-1.4281	1
	TGME49_239490-t26_1-p1	559	K	dehydrogenase E1 component family protein GN=TGME49_239490								1	2.24339e-07	152.89	NK(1)QHYPQLK	2	0.61591	1	1	0.00386735	133.23	NK(1)QHYPQLK	3	-0.72551	2
	TGME49_288360-t26_1-p1	187	K	tryptophanyl-tRNA synthetase (TrpRS2) GN=TGME49_288360	1	0.000893271	41.798	MYQESYLDEFGIPANVK(1)EVR	3	-0.92361	1	1	0.000207266	52.464	MYQESYLDEFGIPANVK(1)EVR	3	-0.60281	1
	TGME49_214290-t26_1-p1	242	K	DJ-1 family protein GN=TGME49_214290	1	5.30017e-07	131.17	LIEVLYNK(1)EQAK	2	-1.7958	1	1	8.1746e-12	122.33	LIEVLYNK(1)EQAK	2	-3.3084	1	1	0.00049037	96.745	LIEVLYNK(1)EQAK	2	-2.5285	1
	TGME49_300140-t26_1-p1	213	K	"elongation factor 1-gamma, putative GN=TGME49_300140"								1	0.00184369	119.22	KETPK(1)AAAK	2	0.45769	1	0.999997	0.0115504	97.472	KETPK(1)AAAK	2	-0.37789	1
	TGME49_290290-t26_1-p1	88	K	ubiquitin-activating enzyme E1 family protein GN=TGME49_290290	1	1.32343e-05	85.837	DLGSNFCLTEEHVK(1)K	3	-0.69001	1	1	0.000153729	74.789	DLGSNFCLTEEHVK(1)K	3	-0.22592	1	1	0.000102287	83.692	DLGSNFCLTEEHVK(1)K	3	-0.72401	1
	TGME49_301440-t26_1-p1	350	K	calcium-dependent protein kinase CDPK1 GN=TGME49_301440	1	6.01463e-10	153.97	YTFELPQWK(1)K	2	0.16567	1	1	4.52327e-08	157.34	YTFELPQWK(1)K	2	0.25411	1	1	7.63727e-05	153.97	YTFELPQWK(1)K	2	-0.21861	1
	TGME49_260170-t26_1-p1	482	K	"elongation factor EF-G, putative GN=TGME49_260170"	0.997934	1.05818e-05	40.849	YLPAPYEIPQVAYDQDK(0.002)QEEEVPLHADPK(0.998)K	4	0.19806	1
	TGME49_269180-t26_1-p1	815	K	MIF4G domain-containing protein GN=TGME49_269180	1	5.16614e-08	109.07	PSSVPQK(1)LSEEAPK	2	-0.13462	1	1	0.000105456	121.45	PSSVPQK(1)LSEEAPK	2	1.1125	1	1	1.37178e-06	108.97	PSSVPQK(1)LSEEAPK	2	0.43571	1
	TGME49_271820-t26_1-p1	351	K	lipoyltransferase and lipoate-protein ligase subfamily protein GN=TGME49_271820	1	0.000132847	134.26	GMEPVEK(1)LR	2	-1.2028	2	1	0.00173262	105.52	GMEPVEK(1)LR	2	-0.8467	3	1	0.000369829	105.52	GMEPVEK(1)LR	2	-1.5015	3
	TGME49_242290-t26_1-p1	56	K	"proteasome subunit alpha1, putative GN=TGME49_242290"															1	0.00368483	68.107	K(1)VAAHQLTQDK	3	-1.3632	1
	TGME49_288360-t26_1-p1	304	K	tryptophanyl-tRNA synthetase (TrpRS2) GN=TGME49_288360								1	7.20254e-05	114.64	K(1)FGCSSITPELISR	2	1.1883	1	1	0.00463526	65.374	K(1)FGCSSITPELISR	2	0.91191	1
	TGME49_233230-t26_1-p1	64	K	RNA-binding protein 8A family protein GN=TGME49_233230	1	0.00359078	84.743	SK(1)GAAPAR	2	-0.067709	1
	TGME49_233930-t26_1-p1	350	K	CAF1 family ribonuclease GN=TGME49_233930	1	0.0277723	68.335	NEK(1)FLGVDR	2	-0.7029	1	1	0.0014206	106.4	NEK(1)FLGVDR	2	0.44186	1	1	0.00261164	101.38	NEK(1)FLGVDR	2	0.5244	1
	TGME49_311720-t26_1-p1	628	K	chaperonin protein BiP GN=TGME49_311720	1	0.00247584	58.079	LK(1)DVEAVCNPIISK	3	-0.65836	1	1	8.20207e-05	126.77	LK(1)DVEAVCNPIISK	3	0.0074544	2	1	0.00347195	66.436	LK(1)DVEAVCNPIISK	3	0.38452	2
	TGME49_205470-t26_1-p1	418	K	"translation elongation factor 2 family protein, putative GN=TGME49_205470"								1	0.000257977	83.692	MLGSLGIELK(1)GDDR	2	-2.8303	1	1	0.000368436	84.753	MLGSLGIELK(1)GDDR	2	-2.1374	1
	TGME49_231940-t26_1-p1	13	K	ThiF family protein GN=TGME49_231940															1	0.0268043	66.056	K(1)IPEMSAVVR	2	-0.55842	1
	TGME49_294800-t26_1-p1	440	K	"elongation factor 1-alpha (EF-1-ALPHA), putative GN=TGME49_294800"								1	0.0202101	86.794	VTK(1)SAVK	2	1.0415	1	1	0.0236251	97.798	VTK(1)SAVK	2	1.7029	1
	TGME49_312990-t26_1-p1	558	K	DEAD/DEAH box ATP-dependent RNA helicase GN=TGME49_312990	1	6.9777e-09	117.7	FSASNPYGK(1)R	2	0.39065	1	1	0.000307314	105.98	FSASNPYGK(1)R	2	1.1577	1	1	0.0045132	85.355	FSASNPYGK(1)R	2	0.32303	1
	TGME49_268850-t26_1-p1	112	K	enolase 2 GN=TGME49_268850	0.999977	9.73708e-07	103.88	IIKPALIGK(1)DPCDQK	2	0.86154	2	0.999999	2.09534e-05	105.39	IIKPALIGK(1)DPCDQK	2	0.48429	2	0.999997	5.4339e-05	97.073	IIKPALIGK(1)DPCDQK	2	0.24496	2
	TGME49_243540-t26_1-p1	80	K	"WD domain, G-beta repeat-containing protein GN=TGME49_243540"								1	1.01334e-12	103.41	FEVQQK(1)ASNFQAVCPTHDR	3	0.0051545	1
	TGME49_288360-t26_1-p1	667	K	tryptophanyl-tRNA synthetase (TrpRS2) GN=TGME49_288360	1	0.0186309	61.161	AK(1)VTDDMVR	2	-0.41749	1	1	0.0142956	80.231	AK(1)VTDDMVR	2	-0.17748	2
	TGME49_219540-t26_1-p1	658	K	cytosolic tRNA-Ala synthetase GN=TGME49_219540	1	0.00426389	106.88	K(1)VANSLQAK	2	0.60137	1	1	0.00249258	104.05	K(1)VANSLQAK	2	0.25269	1	1	0.00260504	128.27	K(1)VANSLQAK	2	-0.033946	1
	TGME49_294800-t26_1-p1	41	K	"elongation factor 1-alpha (EF-1-ALPHA), putative GN=TGME49_294800"								1	0.0164018	97.798	TIEK(1)FEK	2	1.7268	2
	TGME49_256990-t26_1-p1	513	K	glycyl-tRNA synthetase GN=TGME49_256990	1	0.000150847	78.814	SAFDLTSHSK(1)VSK	3	-0.64078	1	1	0.000306727	79.639	SAFDLTSHSK(1)VSK	3	-0.62967	1	1	4.5428e-05	93.348	SAFDLTSHSK(1)VSK	3	-0.71765	1
	TGME49_225050-t26_1-p1	340	K	"adenosylhomocysteinase, putative GN=TGME49_225050"								1	0.000331449	113.44	SK(1)FDNVYGCR	2	-0.055274	1	1	0.00332391	87.789	SK(1)FDNVYGCR	2	0.29268	1
	TGME49_257350-t26_1-p1	740	K	"eukaryotic translation initiation factor, putative GN=TGME49_257350"								1	0.0179992	82.426	AK(1)ALSDLR	2	0.099827	1
	TGME49_226560-t26_1-p1	66	K	zinc finger (CCCH type) motif-containing protein GN=TGME49_226560	1	0.00178934	56.514	TASTGK(1)HFIQAVSER	3	-0.24498	1
	TGME49_265360-t26_1-p1	356	K	Putative acyl-CoA thioesterase(predict) GN=TGME49_265360	1	0.00422172	68.557	SLAGGK(1)HMLR	3	-0.089246	1	1	0.0136919	51.445	SLAGGK(1)HMLR	3	-0.25228	1	1	0.00121531	96.143	SLAGGK(1)HMLR	2	2.4309	2
	TGME49_251690-t26_1-p1	87	K	"seryl-tRNA synthetase, cytoplasmic, putative GN=TGME49_251690"	1	0.00146425	131.04	SAELK(1)QR	2	-1.8074	1	1	0.000351814	132.09	SAELK(1)QR	2	-0.96175	1	1	0.00266776	127.84	SAELK(1)QR	2	-1.9035	1
	TGME49_312230-t26_1-p1	35	K	"DNA topoisomerase 2, putative GN=TGME49_312230"	1	0.0275415	94.806	PK(1)TIEQR	2	-2.8123	1	1	0.00807284	106.91	PK(1)TIEQR	2	-1.5087	1
	TGME49_261570-t26_1-p1	36	K	ribosomal protein RPL7A GN=TGME49_261570								1	0.0311553	64.711	VQK(1)SPIFAK	2	1.4837	1
	TGME49_273090-t26_1-p1	511	K	cell division protein CDC48CY GN=TGME49_273090	1	0.00131249	117.52	YEK(1)FGMSPSR	2	-0.10312	1	1	0.0113266	78.342	YEK(1)FGMSPSR	2	0.72041	1	1	0.00011502	110.39	YEK(1)FGMSPSR	2	-0.19375	1
	TGME49_263870-t26_1-p1	826	K	glutamate-tRNA ligase GN=TGME49_263870	1	0.0217069	65.695	SK(1)AMSAVGTK	2	-0.85431	1
	TGME49_224900-t26_1-p1	83	K	"adenylate kinase, putative GN=TGME49_224900"	1	3.02475e-06	96.067	HAVATGTEYGK(1)QAK	3	-0.68106	1	1	4.81719e-14	162.93	HAVATGTEYGK(1)QAK	3	-0.3819	2	1	0.000129484	78.705	HAVATGTEYGK(1)QAK	2	-0.81123	2
	TGME49_320210-t26_1-p1	290	K	"WD domain, G-beta repeat domain containing protein GN=TGME49_320210"	1	2.27576e-08	118.08	ASGDSPYK(1)TAATIR	2	0.71305	1	1	0.000421623	80.507	ASGDSPYK(1)TAATIR	2	0.95451	1	1	2.03644e-05	99.927	ASGDSPYK(1)TAATIR	2	0.93991	1
	TGME49_290840-t26_1-p1	916	K	serine protease GN=TGME49_290840	1	7.10384e-10	56.474	HLASLLGLPLPASSPSSAPSSVSSSPAESSEK(1)K	3	0.92851	1	1	9.63554e-20	81.803	HLASLLGLPLPASSPSSAPSSVSSSPAESSEK(1)K	3	0.60926	1	1	1.02306e-17	84.299	HLASLLGLPLPASSPSSAPSSVSSSPAESSEK(1)K	3	0.19346	1
	TGME49_219540-t26_1-p1	1083	K	cytosolic tRNA-Ala synthetase GN=TGME49_219540	1	0.000235737	105.03	K(1)ELEELEEAFR	2	0.25881	1								1	2.43431e-05	117.79	K(1)ELEELEEAFR	2	-0.19876	1
	TGME49_311720-t26_1-p1	453	K	chaperonin protein BiP GN=TGME49_311720	1	0.0271361	76.221	NTVIPTK(1)K	2	0.30554	1	1	0.0263604	66.299	NTVIPTK(1)K	2	0.082993	1
	TGME49_216010-t26_1-p1	306	K	ribosomal protein RPL24 GN=TGME49_216010								1	0.0119215	74.841	VK(1)QEDGSFIR	2	0.64537	1
	TGME49_205470-t26_1-p1	408	K	"translation elongation factor 2 family protein, putative GN=TGME49_205470"	1	0.000839357	76.01	YTK(1)MLGSLGIELK	2	0.24382	1	1	1.43947e-05	97.631	YTK(1)MLGSLGIELK	2	-0.49459	1	1	0.00675725	66.004	YTK(1)MLGSLGIELK	2	0.091729	1
	TGME49_261210-t26_1-p1	475	K	"26s proteasome subunit p55, putative GN=TGME49_261210"	1	0.00877604	88.819	AK(1)NAALLAR	2	1.0923	1
	TGME49_239490-t26_1-p1	500	K	dehydrogenase E1 component family protein GN=TGME49_239490	1	8.55623e-28	164.41	YLDNLNLWSDK(1)QDEELR	3	-0.41743	2	1	1.1599e-08	109.04	YLDNLNLWSDK(1)QDEELR	3	0.08691	2	1	3.43152e-17	135.09	YLDNLNLWSDK(1)QDEELRK	3	0.023201	3
	TGME49_288360-t26_1-p1	151	K	tryptophanyl-tRNA synthetase (TrpRS2) GN=TGME49_288360	1	2.47784e-09	152.97	QK(1)IEENCPFR	2	-0.57352	1	1	0.000448202	132.01	QK(1)IEENCPFR	2	-0.19345	1	1	1.99956e-07	166.19	QK(1)IEENCPFR	2	-0.083462	1
	TGME49_204100-t26_1-p1	987	K	eIF2 kinase IF2K-C GN=TGME49_204100								1	0.023999	42.718	SFSGNK(1)AK(1)R	2	-1.5666	1	1	0.0270885	45.368	SFSGNK(1)AK(1)R	2	-1.8987	1
	TGME49_239490-t26_1-p1	566	K	dehydrogenase E1 component family protein GN=TGME49_239490	1	0.00530888	72.2	QHYPQLK(1)EYESL	2	0.34222	1	1	2.6085e-10	120.06	QHYPQLK(1)EYESL	2	-1.0271	1	1	6.46506e-08	149.96	QHYPQLK(1)EYESL	2	-1.412	1
	TGME49_289300-t26_1-p1	638	K	methionyl-tRNA synthetase GN=TGME49_289300	1	0.00334154	77.644	ATSLCVK(1)FCEGK	2	-1.552	1	1	0.00116667	84.365	ATSLCVK(1)FCEGK	2	-1.4341	1	1	0.000718968	93.766	ATSLCVK(1)FCEGK	2	-0.79327	1
	TGME49_202630-t26_1-p1	870	K	ATP-dependent metallopeptidase HflB subfamily protein GN=TGME49_202630	1	0.00824971	111.06	SK(1)VGVEQR	2	-0.26764	1	1	6.80275e-05	131.41	SK(1)VGVEQR	2	-0.21134	1	1	0.0059765	146.23	SK(1)VGVEQR	2	-0.39235	1
	TGME49_269180-t26_1-p1	2489	K	MIF4G domain-containing protein GN=TGME49_269180								1	0.0057334	49.298	APAEPSSPAK(1)DSSR	2	1.2173	1
	TGME49_205470-t26_1-p1	427	K	"translation elongation factor 2 family protein, putative GN=TGME49_205470"	1	0.018586	76.064	DLTGK(1)ALLK	2	0.15228	1	1	0.0161288	76.679	DLTGK(1)ALLK	2	-0.044766	1	1	0.0198312	76.064	DLTGK(1)ALLK	2	0.60246	1
	TGME49_236040-t26_1-p1	177	K	"fructose-1,6-bisphosphate aldolase GN=TGME49_236040"	1	0.0190098	60.301	AEGIIPGIK(1)VDK	2	1.037	1	1	0.0269819	54.343	AEGIIPGIK(1)VDK	2	1.0644	1	1	0.0113548	67.519	AEGIIPGIK(1)VDK	2	0.48869	1
	TGME49_294800-t26_1-p1	416	K	"elongation factor 1-alpha (EF-1-ALPHA), putative GN=TGME49_294800"	1	5.30017e-07	131.17	DMK(1)QTVAVGVIK	2	-2.3116	4	1	3.6304e-05	98.105	DMK(1)QTVAVGVIK	2	-0.33203	3	1	1.4818e-05	103.46	DMK(1)QTVAVGVIK	2	1.217	3
	TGME49_312200-t26_1-p1	73	K	serine/threonine protein phosphatase GN=TGME49_312200															1	0.00185187	91.701	TEGNEFFK(1)TR	2	-1.5116	1
	TGME49_311720-t26_1-p1	116	K	chaperonin protein BiP GN=TGME49_311720								1	0.000492977	121.09	FNEK(1)EVQK	2	-0.59623	1	1	0.00958254	140.14	FNEK(1)EVQK	2	0.26539	1
	TGME49_293670-t26_1-p1	304	K	transcription elongation factor A TFIIS GN=TGME49_293670	1	0.0112541	76.927	EYNMQLK(1)TLK	2	0.78353	1
	TGME49_281630-t26_1-p1	399	K	hydroxyacylglutathione hydrolase GN=TGME49_281630	0.780591	9.2743e-13	116.58	K(0.781)ANK(0.219)PTVPSSVEQEMR	3	0.25585	1								0.989558	5.53614e-07	99.238	K(0.99)ANK(0.01)PTVPSSVEQEMR	3	0.040768	1
	TGME49_254940-t26_1-p1	2949	K	MIF4G domain-containing protein GN=TGME49_254940								1	0.0149016	72.2	SK(1)LGNAGNDR	2	1.5965	1
	TGME49_236040-t26_1-p1	180	K	"fructose-1,6-bisphosphate aldolase GN=TGME49_236040"	1	8.16159e-09	114.54	VDK(1)GLETLPLTDDEK	2	-0.29066	1	1	1.56212e-09	149.22	VDK(1)GLETLPLTDDEK	2	-0.14724	1	1	1.29723e-11	130.01	VDK(1)GLETLPLTDDEK	2	0.17099	1
	TGME49_219540-t26_1-p1	1276	K	cytosolic tRNA-Ala synthetase GN=TGME49_219540	1	3.64856e-05	79.652	VDAAVAEATAFAEK(1)K	2	0.13197	2	1	2.33384e-05	87.824	VDAAVAEATAFAEK(1)K	3	0.10604	2	1	0.000130885	81.632	VDAAVAEATAFAEK(1)K	2	0.26211	2
	TGME49_305940-t26_1-p1	28	K	"peptidyl-prolyl cis-trans isomerase, cyclophilin-type domain-containing protein GN=TGME49_305940"	1	0.00625707	98.048	TK(1)ALQLPYK	2	-0.45333	1
	TGME49_293670-t26_1-p1	227	K	transcription elongation factor A TFIIS GN=TGME49_293670								1	1.36619e-06	57.142	APEK(1)ASTAVEDYPGPASGDAVR	3	1.3656	1
	TGME49_205470-t26_1-p1	737	K	"translation elongation factor 2 family protein, putative GN=TGME49_205470"	1	0.00252786	96.342	FDFDK(1)NAALK	2	0.034827	2	1	0.000228211	112.36	FDFDK(1)NAALK	2	0.33915	2	1	0.000329442	103.26	FDFDK(1)NAALK	2	0.24455	1
	TGME49_308920-t26_1-p1	109	K	splicing factor U2AF protein GN=TGME49_308920								1	2.43347e-07	119.54	GASSFSSTPSGWK(1)SEK	2	-1.995	1	1	0.00149992	71.354	GASSFSSTPSGWK(1)SEK	2	-1.0514	1
	TGME49_272740-t26_1-p1	584	K	DNA-directed RNA polymerase III RPC2 GN=TGME49_272740								1	0.00518635	80.69	K(1)DEVPYPDCFR	2	0.78135	1	1	0.0047025	78.324	K(1)DEVPYPDCFR	2	-0.56624	1
	TGME49_311090-t26_1-p1	246	K	ubiquitin carboxyl-terminal hydrolase GN=TGME49_311090								1	0.00306195	82.287	K(1)AFEALPVR	2	0.34476	1	1	0.0128174	82.287	K(1)AFEALPVR	2	-0.48561	1
	TGME49_313140-t26_1-p1	227	K	isocitrate dehydrogenase GN=TGME49_313140	1	5.98139e-08	95.662	DQTEDK(1)VTLEAAEAIK	2	-0.67927	1	1	2.19766e-07	125.98	DQTEDK(1)VTLEAAEAIK	2	-0.75446	1	1	3.14298e-34	185.02	DQTEDK(1)VTLEAAEAIK	2	-0.44317	1
	TGME49_319850-t26_1-p1	223	K	"splicing factor U2AF family SnRNP auxilary factor large subunit, RRM domain-containing protein GN=TGME49_319850"	1	0.00136168	50.178	AGGFQK(1)LADSEGHEPIR	3	-1.9892	1
	TGME49_250770-t26_1-p1	199	K	"eukaryotic initiation factor-4A, putative GN=TGME49_250770"	1	0.00687866	75.819	GFK(1)SQIYDVFK	2	0.7284	1								1	0.00125128	93.345	GFK(1)SQIYDVFK	2	-0.057134	1
	TGME49_290840-t26_1-p1	684	K	serine protease GN=TGME49_290840								1	0.000183716	108.56	HLEGGAQSAGK(1)R	2	0.11304	2	1	0.00275799	66.267	HLEGGAQSAGK(1)R	3	0.047965	1
	TGME49_256990-t26_1-p1	516	K	glycyl-tRNA synthetase GN=TGME49_256990	1	0.0120498	75.819	VSK(1)VDLVASR	2	0.37063	2	1	0.00434944	85.813	VSK(1)VDLVASR	2	-0.011881	2	1	0.000128717	117.99	VSK(1)VDLVASR	2	0.72116	2
	TGME49_288680-t26_1-p1	257	K	endonuclease IV APN GN=TGME49_288680								1	0.0128908	63.966	GVSGSGK(1)PVVSK	2	1.8497	1
	TGME49_318230-t26_1-p1	92	K	phosphoglycerate kinase PGKI GN=TGME49_318230	1	7.81269e-05	104.24	K(1)VTFVEDCVGPK	2	-0.29107	1	1	0.000310586	88.101	K(1)VTFVEDCVGPK	2	-0.23785	1
	TGME49_294800-t26_1-p1	437	K	"elongation factor 1-alpha (EF-1-ALPHA), putative GN=TGME49_294800"	1	0.000743634	97.273	EPGAGSK(1)VTK	2	0.011155	2	1	1.02529e-08	130.44	KEPGAGSK(1)VTK	3	-0.39289	1	1	9.01191e-05	96.059	EPGAGSK(1)VTK	2	-0.034951	3
	TGME49_206470-t26_1-p1	276	K	pyruvate dehydrogenase complex subunit PDH-E3II GN=TGME49_206470	1	0.00654787	89.698	EMEK(1)TGIK	2	0.64699	2	1	0.0179992	82.426	EMEK(1)TGIK	2	0.20674	2	1	0.0134334	91.783	EMEK(1)TGIK	2	-0.42858	2
	TGME49_290840-t26_1-p1	825	K	serine protease GN=TGME49_290840	1	0.00731088	82.417	DEFGTK(1)FSER	2	0.66898	1	1	0.0163224	70.942	DEFGTK(1)FSER	2	0.24129	1
	TGME49_294800-t26_1-p1	154	K	"elongation factor 1-alpha (EF-1-ALPHA), putative GN=TGME49_294800"	1	0.00244387	40.968	QMIVGINK(1)MDSCNYSEDR	3	0.46696	1
	TGME49_289300-t26_1-p1	117	K	methionyl-tRNA synthetase GN=TGME49_289300	1	0.00027584	103.43	LAETK(1)TAAPEK	2	1.6409	1	1	0.00237998	122.7	LAETK(1)TAAPEK	2	0.77381	1	1	6.70007e-05	125.97	LAETK(1)TAAPEK	2	0.64469	1
	TGME49_237560-t26_1-p1	189	K	iron-sulfur cluster protein ISCU GN=TGME49_237560								1	0.0199277	78.098	HAILDYQK(1)K	2	-3.4508	1
	TGME49_300280-t26_1-p1	55	K	LSM domain-containing protein GN=TGME49_300280	1	0.0247264	100.02	HK(1)LADGK	2	-0.066753	1
	TGME49_250770-t26_1-p1	315	K	"eukaryotic initiation factor-4A, putative GN=TGME49_250770"	1	1.93272e-43	183.7	DFTVSSMHGDMDQK(1)SR	2	-0.058857	2	1	8.93857e-84	231.13	DFTVSSMHGDMDQK(1)SR	2	0.81297	2	1	2.38922e-17	143.67	DFTVSSMHGDMDQK(1)SR	2	0.40548	2
	TGME49_219540-t26_1-p1	666	K	cytosolic tRNA-Ala synthetase GN=TGME49_219540	1	0.00313594	87.184	VANSLQAK(1)GQK	2	0.72536	1	1	7.91052e-12	164.64	VANSLQAK(1)GQK	2	0.60733	1	1	7.06642e-05	126.71	VANSLQAK(1)GQK	2	0.49494	1
	TGME49_299210-t26_1-p1	501	K	CTP synthase GN=TGME49_299210								1	5.22377e-06	80.316	SVLNLADANSEEFDK(1)TCK	2	1.0289	1
	TGME49_300260-t26_1-p1	67	K	threonyl-tRNA synthetase family protein GN=TGME49_300260	1	4.1715e-08	112.17	RAEK(1)GTVAALATEEK	3	0.04082	2	1	2.55997e-06	141.85	RAEK(1)GTVAALATEEK	3	0.43608	3	1	2.81943e-11	138.73	RAEK(1)GTVAALATEEK	3	0.040532	2
	TGME49_213870-t26_1-p1	544	K	UBA/TS-N domain-containing protein GN=TGME49_213870	1	1.7401e-12	114.63	VAGAAPNAETVQTLEK(1)K	2	-2.4623	1								1	0.00200506	61.127	VAGAAPNAETVQTLEK(1)K	2	-0.52873	1
	TGME49_214210-t26_1-p1	24	K	rRNA pseudouridine synthase GN=TGME49_214210	1	1.28929e-07	83.065	K(1)TDNYAIEPNSSSPPIDTSK	2	0.25077	2								1	1.19587e-05	84.166	K(1)TDNYAIEPNSSSPPIDTSK	3	1.351	1
	TGME49_216600-t26_1-p1	577	K	exonuclease III APE GN=TGME49_216600								1	0.0342721	58.172	AQLPGAADQK(1)R	2	-3.6231	1	1	0.0240869	62.799	AQLPGAADQK(1)R	2	-1.7163	1
	TGME49_239490-t26_1-p1	522	K	dehydrogenase E1 component family protein GN=TGME49_239490	0.999991	6.72637e-07	151.29	VVEK(1)DKR	2	0.45146	1								0.998726	0.0167769	137.18	VVEK(0.999)DK(0.001)R	2	-0.11757	1
	TGME49_301440-t26_1-p1	341	K	calcium-dependent protein kinase CDPK1 GN=TGME49_301440	1	0.00298581	87.713	GK(1)YTFELPQWK	2	0.18858	1	1	0.00232722	84.479	GK(1)YTFELPQWK	2	-0.1036	1	1	0.000104025	133.42	GK(1)YTFELPQWK	2	0.27037	1
	TGME49_265330-t26_1-p1	13	K	"cell-cycle-associated protein kinase GSK, putative GN=TGME49_265330"	1	1.32515e-07	84.94	PDPQYDPAAAQK(1)SSNAR	2	0.8374	2	1	3.34559e-08	124.99	PDPQYDPAAAQK(1)SSNAR	2	-0.12867	3	1	6.1912e-07	94.865	PDPQYDPAAAQK(1)SSNAR	3	0.69354	2
	TGME49_304760-t26_1-p1	519	K	RNA recognition motif-containing protein GN=TGME49_304760	1	6.39782e-08	95.57	EK(1)VLAPAAYPAVLPLR	2	-0.032404	1	1	1.94813e-07	115.91	EK(1)VLAPAAYPAVLPLR	2	0.089958	1	1	2.61372e-06	96.673	EK(1)VLAPAAYPAVLPLR	2	0.43646	1
	TGME49_280600-t26_1-p1	1103	K	"histidyl-tRNA synthetase (HisRS), putative GN=TGME49_280600"	1	1.27317e-07	137.95	EK(1)ATQEVPSLVR	2	0.84897	1	1	1.6731e-05	145.31	EK(1)ATQEVPSLVR	2	0.027073	1	1	4.96868e-07	142.12	EK(1)ATQEVPSLVR	2	1.6599	2
	TGME49_202680-t26_1-p1	342	K	"peptidase M16, alpha subunit, putative GN=TGME49_202680"	1	0.000153744	90.759	AFVDYNAIPPSK(1)R	2	0.89418	6	1	1.92305e-05	97.631	AFVDYNAIPPSK(1)R	2	0.63951	5	1	6.21002e-08	116.51	AFVDYNAIPPSK(1)R	2	3.7709	6
	TGME49_226560-t26_1-p1	92	K	zinc finger (CCCH type) motif-containing protein GN=TGME49_226560	1	4.65698e-05	107.65	SNPK(1)LTINNDNR	2	-0.69076	1	1	9.53273e-05	94.688	SNPK(1)LTINNDNR	2	-0.259	1	1	2.16595e-07	114.79	SNPK(1)LTINNDNR	2	-1.0544	1
	TGME49_294800-t26_1-p1	212	K	"elongation factor 1-alpha (EF-1-ALPHA), putative GN=TGME49_294800"	1	2.04096e-11	134.14	GK(1)TLVEALDTMEAPK	3	-0.028874	2	1	6.57398e-07	100.43	GK(1)TLVEALDTMEAPK	2	0.26262	1	1	1.3232e-11	126.77	GK(1)TLVEALDTMEAPK	2	-0.14017	1
	TGME49_297060-t26_1-p1	337	K	phosphoglycerate mutase PGMII GN=TGME49_297060															1	0.0014726	91.549	MEAVANQGK(1)AK	2	-0.32287	1
	TGME49_250770-t26_1-p1	61	K	"eukaryotic initiation factor-4A, putative GN=TGME49_250770"	1	3.94622e-17	142.45	GIYSYGFEK(1)PSAIQQR	2	-0.7224	1	1	2.52297e-07	124.62	GIYSYGFEK(1)PSAIQQR	2	-0.30911	1	1	8.35275e-19	151.56	GIYSYGFEK(1)PSAIQQR	2	-0.60503	1
	TGME49_300260-t26_1-p1	383	K	threonyl-tRNA synthetase family protein GN=TGME49_300260								1	0.0166208	95.909	LLK(1)DYLK	2	1.2022	1	1	0.0143478	106.36	LLK(1)DYLK	2	1.0192	1
	TGME49_311360-t26_1-p1	699	K	protein kinase G AGC kinase family member PKG GN=TGME49_311360															1	0.0268043	66.056	GTFGTVK(1)LVR	2	0.11288	1
	TGME49_289330-t26_1-p1	1231	K	ubiquitin carboxyl-terminal hydrolase family 2 protein GN=TGME49_289330								1	2.56444e-06	99.069	K(1)VGEDPSDVPEALR	2	0.43712	1	1	1.14891e-09	120.92	K(1)VGEDPSDVPEALR	2	0.59126	1
	TGME49_216860-t26_1-p1	26	K	DEAD (Asp-Glu-Ala-Asp) box polypeptide DDX39 GN=TGME49_216860	1	0.000151209	113.22	EK(1)GVEDVVVGR	2	0.51679	1	1	0.000731227	132.32	EK(1)GVEDVVVGR	2	0.61069	1	1	8.6128e-05	129.82	EK(1)GVEDVVVGR	2	0.96331	1
	TGME49_294800-t26_1-p1	378	K	"elongation factor 1-alpha (EF-1-ALPHA), putative GN=TGME49_294800"	1	0.00138749	113.15	TLEEAPK(1)CIK	2	-2.1256	2	1	0.00087992	119.22	TLEEAPK(1)CIK	2	-0.71574	3	1	0.000329442	103.26	TLEEAPK(1)CIK	2	-0.55641	4
	TGME49_261570-t26_1-p1	270	K	ribosomal protein RPL7A GN=TGME49_261570															1	0.0206728	64.776	K(1)MGLQLA	2	-2.1865	1
	TGME49_206470-t26_1-p1	176	K	pyruvate dehydrogenase complex subunit PDH-E3II GN=TGME49_206470	1	3.43173e-20	145.04	LTDSNSVEVTPNGK(1)SEK	3	0.034524	2	1	1.4825e-99	239.33	LTDSNSVEVTPNGK(1)SEK	2	-1.6723	2	1	5.93174e-96	242.1	LTDSNSVEVTPNGK(1)SEK	2	-0.80587	2
	TGME49_289690-t26_1-p1	274	K	glyceraldehyde-3-phosphate dehydrogenase GAPDH1 GN=TGME49_289690	1	2.27113e-10	83.064	VIMSAPPK(1)DDTPMFVMGVNNDQYK	3	0.17622	1								1	2.18266e-05	52.91	VIMSAPPK(1)DDTPMFVMGVNNDQYK	3	-0.3911	1
	TGME49_326800-t26_1-p1	123	K	S-Adenosyl homocysteine hydrolase GN=TGME49_326800	1	0.00042264	70.783	K(1)ELLFPAINVNDCVTK	2	0.031691	1
	TGME49_300140-t26_1-p1	194	K	"elongation factor 1-gamma, putative GN=TGME49_300140"								1	0.0224823	94.114	K(1)IFGEAK	2	1.4276	1
	TGME49_300260-t26_1-p1	379	K	threonyl-tRNA synthetase family protein GN=TGME49_300260	1	0.00365453	91.549	VYGVSFPDK(1)K	2	-1.3005	2	1	0.000383967	102.52	VYGVSFPDK(1)K	2	0.94947	1	1	0.0134815	74.841	VYGVSFPDK(1)K	2	0.47626	1
	TGME49_256990-t26_1-p1	761	K	glycyl-tRNA synthetase GN=TGME49_256990	1	0.0287679	58.592	K(1)TYPLVDVK	2	-2.1212	1
	TGME49_294800-t26_1-p1	316	K	"elongation factor 1-alpha (EF-1-ALPHA), putative GN=TGME49_294800"	1	3.80431e-34	183.37	GYVASDSK(1)NDPAK	2	-0.055322	1	1	0.000271778	117.21	GYVASDSK(1)NDPAK	2	0.027017	1	1	3.42917e-06	111.79	GYVASDSK(1)NDPAK	2	-0.032841	1
	TGME49_294670-t26_1-p1	69	K	translation initiation factor 3 subunit GN=TGME49_294670	1	6.41517e-12	162.25	INK(1)DVYAR	2	-2.933	1	1	0.000335709	122.28	INK(1)DVYAR	2	-2.6759	1	1	0.00146295	114.28	INK(1)DVYAR	2	-2.1136	1
	TGME49_214210-t26_1-p1	20	K	rRNA pseudouridine synthase GN=TGME49_214210	1	2.61423e-20	128.79	EATSDPGLVASAGTEGGK(1)K	2	0.21166	1	1	1.78384e-61	206.62	EATSDPGLVASAGTEGGK(1)K	2	-0.053359	1	1	2.71797e-31	169.43	EATSDPGLVASAGTEGGK(1)K	2	0.18048	1
	TGME49_249180-t26_1-p1	90	K	bifunctional dihydrofolate reductase-thymidylate synthase GN=TGME49_249180	1	0.0115372	74.376	K(1)FRPLVDR	3	0.15077	1
	TGME49_299810-t26_1-p1	796	K	cysteine-tRNA synthetase (CysRS) GN=TGME49_299810	1	0.0261815	77.732	VSK(1)EELQR	2	-1.9246	1
	TGME49_288360-t26_1-p1	565	K	tryptophanyl-tRNA synthetase (TrpRS2) GN=TGME49_288360	1	8.85647e-38	153.83	TK(1)MSGSVETSSIYVSDTPEQIK	3	0.99086	2	1	2.8708e-18	119.38	TK(1)MSGSVETSSIYVSDTPEQIK	3	1.1919	1	1	1.18832e-07	82.635	TK(1)MSGSVETSSIYVSDTPEQIK	3	0.66792	2
	TGME49_249180-t26_1-p1	72	K	bifunctional dihydrofolate reductase-thymidylate synthase GN=TGME49_249180	1	3.47559e-06	101.3	TGDSGLPSPSVGK(1)R	2	0.73031	1	1	3.30207e-05	89.359	TGDSGLPSPSVGK(1)R	2	-0.51271	1	1	0.000603059	79.875	TGDSGLPSPSVGK(1)R	2	0.76085	1
	TGME49_254940-t26_1-p1	2931	K	MIF4G domain-containing protein GN=TGME49_254940															1	0.0145135	70.089	TSGAK(1)DWLASK	2	-1.4723	1
	TGME49_211420-t26_1-p1	62	K	RNA recognition motif-containing protein GN=TGME49_211420	1	0.00676888	62.287	DAK(1)DAVAELDGYR	2	3.6972	1
	TGME49_205470-t26_1-p1	688	K	"translation elongation factor 2 family protein, putative GN=TGME49_205470"	1	0.00174811	44.391	ETVSAPSHMTCLSK(1)SPNK	3	-0.19342	1								1	0.00155671	49.537	ETVSAPSHMTCLSK(1)SPNK	3	0.28628	1
	TGME49_204100-t26_1-p1	989	K	eIF2 kinase IF2K-C GN=TGME49_204100								1	0.023999	42.718	SFSGNK(1)AK(1)R	2	-1.5666	1	1	0.0270885	45.368	SFSGNK(1)AK(1)R	2	-1.8987	1
	TGME49_320210-t26_1-p1	33	K	"WD domain, G-beta repeat domain containing protein GN=TGME49_320210"	1	4.72895e-13	80.082	K(1)HLETSGVCPVTAQSLSEADLADVK	3	0.47739	2	1	3.1514e-19	121.1	K(1)HLETSGVCPVTAQSLSEADLADVK	3	-0.11265	1	1	4.7447e-11	94.594	K(1)HLETSGVCPVTAQSLSEADLADVK	3	0.066966	1
	TGME49_261570-t26_1-p1	268	K	ribosomal protein RPL7A GN=TGME49_261570	1	0.0249776	78.516	LINIELK(1)K	2	-0.033114	1	1	0.014394	89.355	LINIELK(1)K	2	0.175	1	1	0.0155641	89.355	LINIELK(1)K	2	0.60812	1
	TGME49_275480-t26_1-p1	120	K	Myb family DNA-binding domain-containing protein GN=TGME49_275480	1	0.0214647	72.928	K(1)SLVPAAAR	2	0.076169	1
	TGME49_217460-t26_1-p1	65	K	glutaminyl-tRNA synthetase (GlnRS) GN=TGME49_217460	1	0.00116604	41.615	K(1)GEQPSPIAAGEALSDYAAAR	2	1.2076	1
	TGME49_309730-t26_1-p1	568	K	thioredoxin reductase GN=TGME49_309730	1	0.0240311	47.548	K(1)SPEDVDITPPCLAK	2	-3.4168	1	1	0.0107539	53.168	K(1)SPEDVDITPPCLAK	2	-3.0359	1
	TGME49_319850-t26_1-p1	178	K	"splicing factor U2AF family SnRNP auxilary factor large subunit, RRM domain-containing protein GN=TGME49_319850"															1	1.28643e-11	131.35	SPGGGGAAGGGK(1)GAR	2	-0.56232	1
	TGME49_205470-t26_1-p1	924	K	"translation elongation factor 2 family protein, putative GN=TGME49_205470"	1	0.00171751	69.342	GSK(1)MEELVHNIR	3	0.58882	1								1	0.0056522	54.343	GSK(1)MEELVHNIR	3	1.0386	1
	TGME49_312990-t26_1-p1	529	K	DEAD/DEAH box ATP-dependent RNA helicase GN=TGME49_312990	1	0.00863158	108.46	VELNLK(1)AK	2	0.42155	1								1	0.0273369	79.474	VELNLK(1)AK	2	-1.4571	1
	TGME49_283850-t26_1-p1	283	K	peptidyl-prolyl cis-trans isomerase GN=TGME49_283850	1	0.0197604	74.841	LDPK(1)NVEIR	2	1.7704	1	1	0.0278591	67.334	LDPK(1)NVEIR	2	-0.49431	2	1	0.00864911	87.258	LDPK(1)NVEIR	2	2.4523	1
	TGME49_268850-t26_1-p1	405	K	enolase 2 GN=TGME49_268850								1	1.30521e-07	64.249	VNQIGTVSESIEACQLAQK(1)NK	3	0.44906	1
	TGME49_268860-t26_1-p1	81	K	enolase 1 GN=TGME49_268860	1	1.18563e-16	158.01	PALLGK(1)DPCDQK	2	0.021055	1	1	0.000142135	107.39	PALLGK(1)DPCDQK	2	-0.02882	1	1	3.95111e-07	118.87	PALLGK(1)DPCDQK	2	0.083025	1
	TGME49_311720-t26_1-p1	334	K	chaperonin protein BiP GN=TGME49_311720	1	1.34098e-18	162.31	AK(1)FEELNSDLFQK	2	-0.6984	1								1	1.55334e-08	148.62	AK(1)FEELNSDLFQK	2	-0.92198	1
	TGME49_271820-t26_1-p1	235	K	lipoyltransferase and lipoate-protein ligase subfamily protein GN=TGME49_271820								1	0.000214204	78.244	ALEK(1)AFGIAGAASGR	2	-0.088993	1	1	9.8119e-05	65.949	ALEK(1)AFGIAGAASGR	2	0.77559	1
	TGME49_290670-t26_1-p1	386	K	leucyl aminopeptidase LAP GN=TGME49_290670	1	2.77058e-51	181.4	TVAVVLPTCQK(1)VCPSAEGQR	3	1.2001	5	1	2.64733e-17	148.06	TVAVVLPTCQK(1)VCPSAEGQR	2	0.20928	4	1	2.00985e-36	173.21	TVAVVLPTCQK(1)VCPSAEGQR	2	0.12263	5
	TGME49_260170-t26_1-p1	523	K	"elongation factor EF-G, putative GN=TGME49_260170"	1	0.00164036	86.911	GDSVVNVSTQK(1)R	2	-0.36853	1	1	0.00381956	77.597	GDSVVNVSTQK(1)R	2	1.4116	1	1	0.000278922	99.5	GDSVVNVSTQK(1)R	2	0.21535	1
	TGME49_233930-t26_1-p1	836	K	CAF1 family ribonuclease GN=TGME49_233930	1	0.0156241	79.148	IASAACK(1)EK	2	-0.47684	1								1	0.00554695	91.867	IASAACK(1)EK	2	-0.74855	1
	TGME49_263870-t26_1-p1	297	K	glutamate-tRNA ligase GN=TGME49_263870															1	4.44993e-13	150.39	ANSSGASSPPSADK(1)R	2	0.22984	1
	TGME49_294800-t26_1-p1	371	K	"elongation factor 1-alpha (EF-1-ALPHA), putative GN=TGME49_294800"	1	0.00509857	86.014	SGK(1)TLEEAPK	2	0.53594	1	1	0.000564443	98.754	SGK(1)TLEEAPK	2	0.54908	1	1	0.000841094	98.754	SGK(1)TLEEAPK	2	0.4662	1
	TGME49_205700-t26_1-p1	220	K	cyclophilin precursor GN=TGME49_205700	1	0.00352515	85.813	ALCTGEK(1)GTGR	2	-1.64	1
	TGME49_202630-t26_1-p1	377	K	ATP-dependent metallopeptidase HflB subfamily protein GN=TGME49_202630								1	0.000219693	131.03	LYGK(1)AGQGR	2	0.21315	1
	TGME49_313140-t26_1-p1	265	K	isocitrate dehydrogenase GN=TGME49_313140	1	0.0294267	48.284	MWK(1)SPNGTIR	2	0.0032366	1	1	0.0247852	56.548	MWK(1)SPNGTIR	2	-2.0161	1
	TGME49_301440-t26_1-p1	80	K	calcium-dependent protein kinase CDPK1 GN=TGME49_301440	1	0.00091232	74.789	ITGQECAVK(1)VISK	2	0.21841	1	1	0.000185384	114.64	ITGQECAVK(1)VISK	2	0.028749	1	1	0.00653696	66.246	ITGQECAVK(1)VISK	2	-0.039389	1
	TGME49_205470-t26_1-p1	539	K	"translation elongation factor 2 family protein, putative GN=TGME49_205470"	1	0.00831662	81.017	TDLYIK(1)SIQR	2	0.39088	1								1	2.00056e-05	113.93	TDLYIK(1)SIQR	2	0.24129	1
	TGME49_320570-t26_1-p1	523	K	"elongation factor Tu, putative GN=TGME49_320570"															1	0.017684	58.981	LLEVVDK(1)K	2	0.72448	1
	TGME49_254940-t26_1-p1	2989	K	MIF4G domain-containing protein GN=TGME49_254940	1	0.0139493	46.378	GGAQAVK(1)GGLMGR	2	0.46119	1
	TGME49_219540-t26_1-p1	1146	K	cytosolic tRNA-Ala synthetase GN=TGME49_219540	1	9.49667e-13	163.99	ALLELQK(1)AR	2	-0.14899	1	1	1.22756e-17	178.83	ALLELQK(1)AR	2	0.21237	1
	TGME49_321500-t26_1-p1	219	K	RNA recognition motif-containing protein GN=TGME49_321500	1	0.00561304	122.18	FAESK(1)AAR	2	0.88938	2	1	0.000981435	117.4	FAESK(1)AAR	2	1.0945	2	1	0.0083646	132.08	FAESK(1)AAR	2	0.89495	2
	TGME49_205710-t26_1-p1	125	K	lysine-tRNA ligase GN=TGME49_205710	1	5.20612e-07	85.493	AQK(1)PEEELDPTQYFEK	3	-0.56719	2	1	0.00042963	72.797	AQK(1)PEEELDPTQYFEK	2	-0.40854	1	1	0.000466872	83.37	AQK(1)PEEELDPTQYFEK	2	0.20378	1
	TGME49_326800-t26_1-p1	90	K	S-Adenosyl homocysteine hydrolase GN=TGME49_326800	1	0.00149862	88.021	ILAEGLQK(1)DPQK	2	0.69274	1
	TGME49_205180-t26_1-p1	82	K	RNA recognition motif-containing protein GN=TGME49_205180	1	0.0036883	114.28	ELIK(1)QYNPK	2	0.452	1
	TGME49_297060-t26_1-p1	328	K	phosphoglycerate mutase PGMII GN=TGME49_297060								1	0.000197737	97.734	AK(1)MEAVANQGK	2	0.24813	1	1	0.000322962	100.88	AK(1)MEAVANQGK	2	0.11765	1
	TGME49_202680-t26_1-p1	78	K	"peptidase M16, alpha subunit, putative GN=TGME49_202680"	1	0.000979601	100.92	VPFVK(1)EDMEK	2	-1.442	2	1	0.000142087	111.27	VPFVK(1)EDMEK	2	1.2584	2	1	0.000116477	134.57	VPFVK(1)EDMEK	2	-2.0208	2
	TGME49_233110-t26_1-p1	450	K	IMP dehydrogenas GN=TGME49_233110	1	1.58662e-35	177.04	ASALSEASPSAK(1)SEASR	2	-0.14448	1	1	7.68334e-33	185.26	ASALSEASPSAK(1)SEASR	2	-0.39193	1	1	1.33751e-22	156.67	ASALSEASPSAK(1)SEASR	2	0.23405	1
	TGME49_251690-t26_1-p1	142	K	"seryl-tRNA synthetase, cytoplasmic, putative GN=TGME49_251690"	1	0.00487856	86.898	NLK(1)IDGTPGR	2	-0.4315	1	1	0.00146511	94.692	NLK(1)IDGTPGR	2	-0.37213	1	1	0.00375911	86.898	NLK(1)IDGTPGR	2	-0.45236	1
	TGME49_318700-t26_1-p1	246	K	"eukaryotic initiation factor-6, putative GN=TGME49_318700"	1	1.09234e-20	157.86	NQQK(1)LNLVDDLTLR	2	0.84238	1	1	8.88254e-21	178.67	NQQK(1)LNLVDDLTLR	2	0.28382	1	1	3.07018e-11	137.8	NQQK(1)LNLVDDLTLR	2	0.30643	1
	TGME49_251690-t26_1-p1	12	K	"seryl-tRNA synthetase, cytoplasmic, putative GN=TGME49_251690"															1	0.00262054	85.813	AEK(1)GGDPALVR	2	1.167	1
	TGME49_261570-t26_1-p1	227	K	ribosomal protein RPL7A GN=TGME49_261570	0.999998	0.000756266	65.467	KEDQAELEAQCK(1)IYR	3	-1.3715	1	0.999997	0.00112473	63.682	KEDQAELEAQCK(1)IYR	3	-0.97788	1	0.999832	0.0113926	46.318	KEDQAELEAQCK(1)IYR	3	-0.85495	1
	TGME49_214210-t26_1-p1	406	K	rRNA pseudouridine synthase GN=TGME49_214210	1	2.30539e-06	103.76	TPASWLK(1)SEGYLPK	2	1.0187	1
	TGME49_205470-t26_1-p1	162	K	"translation elongation factor 2 family protein, putative GN=TGME49_205470"								1	0.0211193	42.068	STLTDSLVSK(1)AGIISAK	2	0.44701	1
	TGME49_294800-t26_1-p1	225	K	"elongation factor 1-alpha (EF-1-ALPHA), putative GN=TGME49_294800"	1	3.13e-109	237.32	TLVEALDTMEAPK(1)RPSDK	3	-0.43403	13	1	3.9856e-157	280.54	TLVEALDTMEAPK(1)RPSDK	2	-2.7296	14	1	1.0283e-113	260.58	TLVEALDTMEAPK(1)RPSDK	2	0.46259	12
	TGME49_310700-t26_1-p1	25	K	serine/threonine phosophatase PP1 GN=TGME49_310700	1	9.12903e-07	113.76	PGK(1)PVQLTEAEIR	2	2.7305	1	1	0.000447579	84.753	PGK(1)PVQLTEAEIR	2	0.056335	1	1	1.9697e-05	102.52	PGK(1)PVQLTEAEIR	2	-0.23394	1
	TGME49_209690-t26_1-p1	147	K	small nuclear ribonucleoprotein GN=TGME49_209690								1	1.33805e-05	83.204	VDAGAGSATK(1)AK	2	0.45951	1	1	5.4941e-07	122.39	VDAGAGSATK(1)AK	2	-0.08095	1
	TGME49_263870-t26_1-p1	834	K	glutamate-tRNA ligase GN=TGME49_263870	1	0.0174305	57.434	AMSAVGTK(1)VDAAK	2	-0.64603	1								1	4.95595e-06	110.92	AMSAVGTK(1)VDAAK	2	-0.3629	1
	TGME49_311090-t26_1-p1	527	K	ubiquitin carboxyl-terminal hydrolase GN=TGME49_311090	1	4.32177e-05	100.88	K(1)ASPVDMWVK	2	0.021748	1	1	7.19835e-05	94.465	K(1)ASPVDMWVK	2	0.092151	1	1	0.00707961	80.102	K(1)ASPVDMWVK	2	-0.64082	1
	TGME49_263870-t26_1-p1	317	K	glutamate-tRNA ligase GN=TGME49_263870	1	2.69776e-05	119.39	LEGAVQGK(1)VVTR	2	0.27587	1	1	0.00123989	119.39	LEGAVQGK(1)VVTR	2	0.36423	1	1	7.39345e-07	130.1	LEGAVQGK(1)VVTR	2	0.090856	1
	TGME49_300140-t26_1-p1	7	K	"elongation factor 1-gamma, putative GN=TGME49_300140"	1	0.014145	80.688	LLTPK(1)DDVR	2	0.60304	2	1	0.00620626	88.495	LLTPK(1)DDVR	2	0.45278	3	1	0.0007029	111.61	LLTPK(1)DDVR	2	0.80071	2
	TGME49_289330-t26_1-p1	1600	K	ubiquitin carboxyl-terminal hydrolase family 2 protein GN=TGME49_289330															1	0.00353286	63.046	AAGLK(1)PDAEAK	2	-0.46888	1
	TGME49_225050-t26_1-p1	290	K	"adenosylhomocysteinase, putative GN=TGME49_225050"								1	3.78109e-05	101.72	ILAEGLQK(1)DPQK	2	0.28259	1	1	8.22398e-07	136.7	ILAEGLQK(1)DPQK	2	0.32304	1
	TGME49_205700-t26_1-p1	323	K	cyclophilin precursor GN=TGME49_205700	1	0.000687423	59.728	VVAGQEVVK(1)MMEAEGR	3	-1.196	1	1	2.17575e-05	76.158	VVAGQEVVK(1)MMEAEGR	2	0.78357	2	1	0.00208113	51.495	VVAGQEVVK(1)MMEAEGR	3	-0.99614	1
	TGME49_205470-t26_1-p1	373	K	"translation elongation factor 2 family protein, putative GN=TGME49_205470"	1	2.90323e-20	172.27	WTK(1)TQSENTR	2	1.1048	1	1	1.66175e-07	155.11	WTK(1)TQSENTR	2	0.27151	1	1	6.26775e-05	155.11	WTK(1)TQSENTR	2	2.1636	1
	TGME49_294800-t26_1-p1	210	K	"elongation factor 1-alpha (EF-1-ALPHA), putative GN=TGME49_294800"	1	0.00627282	83.862	STNMSWYK(1)GK	2	0.055121	2	1	0.00793791	81.017	STNMSWYK(1)GK	2	-0.35003	2	1	0.00137441	84.198	STNMSWYK(1)GK	2	-0.17181	2
	TGME49_261570-t26_1-p1	29	K	ribosomal protein RPL7A GN=TGME49_261570	1	0.003215	78.324	LPAAPLAGK(1)SGK	2	0.4891	1	1	3.32524e-05	98.105	LPAAPLAGK(1)SGK	2	0.50987	1	1	0.00150204	85.554	LPAAPLAGK(1)SGK	2	0.46675	1
	TGME49_288680-t26_1-p1	206	K	endonuclease IV APN GN=TGME49_288680	1	0.0311165	56.139	TK(1)GADAAASQGR	2	-0.022512	1	1	0.00170753	82.202	TK(1)GADAAASQGR	2	-0.093032	1	1	1.69405e-05	111.31	TK(1)GADAAASQGR	2	-0.04253	1
	TGME49_211090-t26_1-p1	592	K	"aminotransferase, class V superfamily protein GN=TGME49_211090"								1	0.0110247	74.415	LVK(1)QIHR	2	-1.4796	1
	TGME49_326800-t26_1-p1	140	K	S-Adenosyl homocysteine hydrolase GN=TGME49_326800	1	0.0110821	74.841	SK(1)FDNVYGCR	2	0.6848	1
	TGME49_226030-t26_1-p1	12	K	AGC kinase GN=TGME49_226030	1	3.29544e-06	91.969	LIPSNK(1)DGSGDHSQR	3	0.26419	1	1	1.48134e-06	104.95	LIPSNK(1)DGSGDHSQR	3	-0.14999	1	1	0.000355881	71.98	LIPSNK(1)DGSGDHSQR	3	0.33979	1
	TGME49_269180-t26_1-p1	1619	K	MIF4G domain-containing protein GN=TGME49_269180	1	0.000310968	84.753	K(1)ETGAEAANVVTK	2	0.15249	1	1	3.64011e-05	103.83	K(1)ETGAEAANVVTK	2	-0.40285	1	1	1.49671e-07	129.77	K(1)ETGAEAANVVTK	2	-0.25554	1
	TGME49_304760-t26_1-p1	428	K	RNA recognition motif-containing protein GN=TGME49_304760	1	0.00671515	76.302	APPGPK(1)GASCR	2	-0.88443	1	1	0.0215126	62.466	APPGPK(1)GASCR	2	-0.7273	1	1	0.0133923	71.03	APPGPK(1)GASCR	2	-0.60366	1
	TGME49_236040-t26_1-p1	429	K	"fructose-1,6-bisphosphate aldolase GN=TGME49_236040"	1	2.49618e-07	83.806	YGGGAGGAAAASSLFEK(1)R	3	-2.2122	2	1	0.000474844	67.645	YGGGAGGAAAASSLFEK(1)R	2	-2.2902	1	1	1.26023e-17	130.4	YGGGAGGAAAASSLFEK(1)R	3	-0.45038	3
	TGME49_249180-t26_1-p1	59	K	bifunctional dihydrofolate reductase-thymidylate synthase GN=TGME49_249180	1	1.11627e-08	96.773	FAK(1)TGDSGLPSPSVGK	2	-1.6737	1	1	8.55388e-06	84.859	FAK(1)TGDSGLPSPSVGK	2	-1.8861	1	1	1.95886e-27	176.49	FAK(1)TGDSGLPSPSVGK	2	-2.1643	1
	TGME49_224850-t26_1-p1	180	K	"polyadenylate binding protein, putative GN=TGME49_224850"	1	8.44007e-15	131.45	NLDK(1)NIDNK	2	0.15734	1	1	0.00576295	89.913	NLDK(1)NIDNK	2	-0.10418	1	1	0.00642335	89.913	NLDK(1)NIDNK	2	0.36726	1
	TGME49_205470-t26_1-p1	169	K	"translation elongation factor 2 family protein, putative GN=TGME49_205470"								1	0.034297	48.527	AGIISAK(1)AAGDAR	2	-0.50569	1
	TGME49_320570-t26_1-p1	354	K	"elongation factor Tu, putative GN=TGME49_320570"	1	2.1203e-29	144.65	PGTK(1)AYDAR	2	-0.20028	1	1	3.32633e-05	142.83	PGTK(1)AYDAR	2	-1.5089	1	1	0.00332065	142.83	PGTK(1)AYDAR	2	-1.0135	1
	TGME49_227850-t26_1-p1	470	K	"peptidyl-prolyl cis-trans isomerase, cyclophilin-type domain-containing protein GN=TGME49_227850"	1	0.00175669	104.82	LSELPQK(1)TAR	2	-0.54383	1	1	0.000287292	102.53	LSELPQK(1)TAR	2	-0.23824	1	1	0.000987327	97.734	LSELPQK(1)TAR	2	-0.18877	1
	TGME49_235170-t26_1-p1	15	K	"ATPase, AAA family protein GN=TGME49_235170"								1	0.0228347	57.175	PK(1)VPPPSASAAK	2	0.88201	1
	TGME49_216600-t26_1-p1	565	K	exonuclease III APE GN=TGME49_216600	1	0.031701	64.841	LDSFFAVK(1)R	2	1.8076	1								1	0.000676637	116.37	LDSFFAVK(1)R	2	1.092	1
	TGME49_318230-t26_1-p1	103	K	phosphoglycerate kinase PGKI GN=TGME49_318230															1	0.00131305	44.238	VTFVEDCVGPK(1)AEEAVQAAK	3	-1.3839	1
	TGME49_309730-t26_1-p1	270	K	thioredoxin reductase GN=TGME49_309730	1	0.00208917	84.169	K(1)AGVTYINAYAK	2	1.0756	1	1	0.000173355	92.792	K(1)AGVTYINAYAK	2	1.9229	1	1	4.97583e-07	121.21	K(1)AGVTYINAYAK	2	1.4674	1
	TGME49_290640-t26_1-p1	31	K	"DNA mismatch repair protein MSH6-1, putative GN=TGME49_290640"	1	0.0160033	61.235	SGGSIYETAGK(1)K	2	1.0657	1
	TGME49_304760-t26_1-p1	949	K	RNA recognition motif-containing protein GN=TGME49_304760								1	0.00294159	44.734	EGGLK(1)YEASPHAPLGPR	3	-1.0761	1	1	0.00331344	45.384	EGGLK(1)YEASPHAPLGPR	3	-0.88064	1
	TGME49_206470-t26_1-p1	455	K	pyruvate dehydrogenase complex subunit PDH-E3II GN=TGME49_206470	1	0.0197532	74.849	VLAHK(1)DSDK	2	0.055194	1
	TGME49_225260-t26_1-p1	746	K	DNA-directed RNA polymerase II RPB1 GN=TGME49_225260															1	0.0117932	52.255	VNK(1)ELNSAR	2	1.6401	1
	TGME49_271820-t26_1-p1	292	K	lipoyltransferase and lipoate-protein ligase subfamily protein GN=TGME49_271820	1	0.0258169	78.113	YLTPSK(1)EK	2	0.1935	1	1	0.0168046	83.429	YLTPSK(1)EK	2	-0.05559	1	1	0.0261685	80.455	YLTPSK(1)EK	2	-0.058678	1
	TGME49_263595-t26_1-p1	245	K	RNA-binding protein GN=TGME49_263595	1	2.34606e-09	113.22	ETEALQTK(1)MGGR	2	0.1508	1	1	0.000232994	134.38	ETEALQTK(1)MGGR	2	-0.15628	1	1	4.33505e-07	119.74	ETEALQTK(1)MGGR	2	0.94736	1
	TGME49_202630-t26_1-p1	1172	K	ATP-dependent metallopeptidase HflB subfamily protein GN=TGME49_202630	1	0.00294161	94.465	K(1)PASGPVACK	2	-0.38932	1	1	0.0157446	74.962	K(1)PASGPVACK	2	0.44578	1	1	0.0049271	84.507	K(1)PASGPVACK	2	0.73771	1
	TGME49_202630-t26_1-p1	396	K	ATP-dependent metallopeptidase HflB subfamily protein GN=TGME49_202630	1	0.00069327	135.87	LGAEK(1)YR	2	0.014111	1	1	2.92137e-09	150.02	LGAEK(1)YR	2	0.3839	1	1	0.00248924	150.02	LGAEK(1)YR	2	-0.53166	1
	TGME49_236040-t26_1-p1	206	K	"fructose-1,6-bisphosphate aldolase GN=TGME49_236040"	1	0.00728543	116.73	K(1)YYEAGAR	2	-0.2992	1								1	0.00443777	107.29	K(1)YYEAGAR	2	0.011686	1
	TGME49_254600-t26_1-p1	12	K	ubiquitin family protein GN=TGME49_254600	1	3.29742e-08	95.236	K(1)QSFNFEPDNTVLHVK	3	0.88266	1	1	3.19637e-06	83.806	K(1)QSFNFEPDNTVLHVK	3	1.0167	1	1	0.000407461	67.646	K(1)QSFNFEPDNTVLHVK	3	1.465	1
	TGME49_268200-t26_1-p1	22	K	RNA recognition motif-containing protein GN=TGME49_268200	1	1.78337e-19	103.24	GK(1)GLASPLLAGSLDGAQASAHAK	3	-0.20762	1	1	2.5714e-18	108.08	GK(1)GLASPLLAGSLDGAQASAHAK	3	-0.71541	1	1	5.91168e-29	126.32	GK(1)GLASPLLAGSLDGAQASAHAK	3	-0.00057902	1
	TGME49_235170-t26_1-p1	163	K	"ATPase, AAA family protein GN=TGME49_235170"								1	0.0337704	58.955	VSPAVEVK(1)R	2	-0.87585	1
	TGME49_309730-t26_1-p1	420	K	thioredoxin reductase GN=TGME49_309730	1	0.000209828	106.38	IQVTFQVGK(1)EK	2	-1.5035	1	1	0.0033776	81.92	IQVTFQVGK(1)EK	2	-0.99785	1	1	0.000220285	101.71	IQVTFQVGK(1)EK	2	-1.2523	1
	TGME49_283850-t26_1-p1	322	K	peptidyl-prolyl cis-trans isomerase GN=TGME49_283850	1	0.00393489	84.507	VDLYTEK(1)QGVR	2	0.0083698	1								1	0.0163645	68.536	VDLYTEK(1)QGVR	2	1.6453	1
	TGME49_263870-t26_1-p1	844	K	glutamate-tRNA ligase GN=TGME49_263870	1	0.0075044	93.325	LSGAK(1)ITGK	2	-0.11443	1	1	0.00999217	83.862	LSGAK(1)ITGK	2	-1.2042	1	1	0.00516781	93.096	LSGAK(1)ITGK	2	-0.6415	1
	TGME49_288530-t26_1-p1	20	K	NOL1/NOP2/sun family protein GN=TGME49_288530	1	0.0232643	103.29	IVGK(1)QAR	2	-0.42295	1	1	0.0104765	107.74	IVGK(1)QAR	2	-0.57306	1
	TGME49_269180-t26_1-p1	2329	K	MIF4G domain-containing protein GN=TGME49_269180															1	0.000578789	100.58	FAATK(1)EGPTR	2	-1.0084	1
	TGME49_249180-t26_1-p1	40	K	bifunctional dihydrofolate reductase-thymidylate synthase GN=TGME49_249180								1	8.74719e-05	142.89	VTK(1)TTPEEASR	2	0.03197	1	1	7.5311e-08	160.72	VTK(1)TTPEEASR	2	-0.19782	1
	TGME49_236210-t26_1-p1	270	K	"peptidase M16 family potein, putative GN=TGME49_236210"	1	3.8959e-09	96.208	ELTALVEK(1)HFAGLPQPK	3	-0.52324	1	1	1.18919e-12	153.22	ELTALVEK(1)HFAGLPQPK	2	-1.0246	3	1	9.8792e-06	89.358	ELTALVEK(1)HFAGLPQPK	2	-1.8218	3
	TGME49_254940-t26_1-p1	2398	K	MIF4G domain-containing protein GN=TGME49_254940	1	0.0190724	54.343	K(1)VTNVPLTEVR	2	0.27119	1								1	0.0121031	54.343	K(1)VTNVPLTEVR	2	1.3779	1
	TGME49_299810-t26_1-p1	879	K	cysteine-tRNA synthetase (CysRS) GN=TGME49_299810	1	0.0265747	96.19	MLK(1)QMEK	2	-0.73003	1	1	0.0169354	93.195	MLK(1)QMEK	2	0.31514	1	1	0.0198083	101.33	MLK(1)QMEK	2	-0.42256	1
	TGME49_286080-t26_1-p1	70	K	elongation factor 2 family protein GN=TGME49_286080								1	1.30763e-06	56.882	GLVSIGEEESTAAAVVPHELK(1)K	3	0.20481	1	1	5.23715e-07	76.492	GLVSIGEEESTAAAVVPHELK(1)K	3	-0.71474	1
	TGME49_288860-t26_1-p1	45	K	RuvB family 2 protein GN=TGME49_288860	1	0.000189543	89.231	K(1)FSQGMVGQPDAR	2	-0.039947	1	1	3.64011e-05	119.25	K(1)FSQGMVGQPDAR	2	-0.24819	2	1	1.54516e-07	131.66	K(1)FSQGMVGQPDAR	2	-1.0779	2
	TGME49_205470-t26_1-p1	501	K	"translation elongation factor 2 family protein, putative GN=TGME49_205470"	1	3.42251e-08	151.97	MVPTSDK(1)GR	2	-0.31019	1	1	0.000466821	114.89	MVPTSDK(1)GR	2	-0.038092	1	1	0.0151195	66.568	MVPTSDK(1)GR	2	0.20211	3
	TGME49_263870-t26_1-p1	467	K	glutamate-tRNA ligase GN=TGME49_263870								1	0.0340862	69.812	IDMQSK(1)NK	2	0.099668	1
	TGME49_289300-t26_1-p1	424	K	methionyl-tRNA synthetase GN=TGME49_289300								1	4.84296e-05	123.75	DPTTGK(1)PLQK	2	-0.23122	2	0.999342	0.00142307	64.52	LTDYK(0.001)DPTTGK(0.999)PLQK	3	0.65023	1
	TGME49_236040-t26_1-p1	393	K	"fructose-1,6-bisphosphate aldolase GN=TGME49_236040"	1	1.15866e-38	197.79	AK(1)AQQVLMER	2	0.38356	3	1	0.000147892	138.22	AK(1)AQQVLMER	2	1.1129	4	1	1.39854e-05	115.7	AK(1)AQQVLMER	2	1.1019	3
	TGME49_216860-t26_1-p1	191	K	DEAD (Asp-Glu-Ala-Asp) box polypeptide DDX39 GN=TGME49_216860	1	3.33812e-15	130.66	GK(1)HLNAEK	2	0.20229	1								1	0.00971351	134.26	GK(1)HLNAEK	2	0.10122	1
	TGME49_260170-t26_1-p1	238	K	"elongation factor EF-G, putative GN=TGME49_260170"	1	1.43094e-09	105.28	EGAAPAPASGK(1)AAAAPK	2	0.089438	1	1	1.5522e-07	89.358	EGAAPAPASGK(1)AAAAPK	2	0.086745	1
	TGME49_311720-t26_1-p1	351	K	chaperonin protein BiP GN=TGME49_311720	0.752432	3.63791e-06	80.738	TLK(0.248)PVK(0.752)QVLEDADLQK	3	-1.3871	1
	TGME49_309800-t26_1-p1	275	K	RNA recognition motif-containing protein GN=TGME49_309800	1	9.14727e-07	113.25	K(1)AEGALPTPQPAK	2	-0.18564	1	1	0.000178314	132.24	K(1)AEGALPTPQPAK	2	-0.31929	1	1	4.15458e-06	111.38	K(1)AEGALPTPQPAK	2	-0.10724	1
	TGME49_205470-t26_1-p1	533	K	"translation elongation factor 2 family protein, putative GN=TGME49_205470"	1	0.00614756	71.176	YVPGEK(1)TDLYIK	2	1.25	2	1	0.0020856	80.69	YVPGEK(1)TDLYIK	2	-0.6581	2	1	0.000960868	90.614	YVPGEK(1)TDLYIK	2	0.35882	2
	TGME49_300260-t26_1-p1	387	K	threonyl-tRNA synthetase family protein GN=TGME49_300260	1	0.00143496	110.39	DYLK(1)LLEEAK	2	-1.1133	1	1	0.000177149	109.16	DYLK(1)LLEEAK	2	-0.25937	1	1	0.00010147	110.84	DYLK(1)LLEEAK	2	-0.59892	1
	TGME49_262380-t26_1-p1	420	K	"elongation factor Tu, putative GN=TGME49_262380"															1	4.95787e-17	125.98	K(1)TLDDAQAGDQVGCLLK	2	1.0204	1
	TGME49_290290-t26_1-p1	674	K	ubiquitin-activating enzyme E1 family protein GN=TGME49_290290	1	0.006258	98.044	ENPQK(1)YLER	2	0.40614	2								1	0.00457385	79.427	ENPQK(1)YLER	2	-0.7882	1
	TGME49_211420-t26_1-p1	89	K	RNA recognition motif-containing protein GN=TGME49_211420								1	0.00444844	116.37	GPGDK(1)RPR	2	-0.45723	1
	TGME49_309730-t26_1-p1	660	K	thioredoxin reductase GN=TGME49_309730	1	1.02312e-17	137.79	ASGEPFVASGGCGGGK(1)CG	2	-0.25464	1								1	9.64274e-07	95.073	ASGEPFVASGGCGGGK(1)CG	2	-0.55789	1
	TGME49_237560-t26_1-p1	101	K	iron-sulfur cluster protein ISCU GN=TGME49_237560	1	2.08508e-07	92.38	VGTAVVGK(1)AACGDVIK	2	0.14819	2	1	0.0039593	53.565	VGTAVVGK(1)AACGDVIK	2	-0.87992	1	1	2.3423e-06	97.235	VGTAVVGK(1)AACGDVIK	2	0.90566	2
	TGME49_289330-t26_1-p1	637	K	ubiquitin carboxyl-terminal hydrolase family 2 protein GN=TGME49_289330															1	0.0175399	87.696	FK(1)SGGSGR	2	0.26226	1
	TGME49_216860-t26_1-p1	228	K	DEAD (Asp-Glu-Ala-Asp) box polypeptide DDX39 GN=TGME49_216860	1	3.54308e-05	112.02	DVQNIFMATPK(1)K	2	1.1157	1	1	0.000233458	109.16	DVQNIFMATPK(1)K	2	-0.1713	1	1	7.59391e-07	131.69	DVQNIFMATPK(1)K	2	1.7598	1
	TGME49_288360-t26_1-p1	118	K	tryptophanyl-tRNA synthetase (TrpRS2) GN=TGME49_288360								1	0.020086	73.499	TTQNVK(1)FSK	2	1.5362	1
	TGME49_313010-t26_1-p1	92	K	DEAD (Asp-Glu-Ala-Asp) box polypeptide DDX6 GN=TGME49_313010	1	5.32892e-09	111.06	VK(1)TEDVTK	2	-0.10355	1
	TGME49_300260-t26_1-p1	840	K	threonyl-tRNA synthetase family protein GN=TGME49_300260	1	0.0123853	82.287	TLTLDAWK(1)K	2	-0.018689	1	1	0.0151465	82.287	TLTLDAWK(1)K	2	-1.072	1	1	0.0267503	71.451	TLTLDAWK(1)K	2	-0.39853	1
	TGME49_299810-t26_1-p1	830	K	cysteine-tRNA synthetase (CysRS) GN=TGME49_299810								1	0.0147377	82.645	AAAELQAK(1)K	2	1.2131	1
	TGME49_234360-t26_1-p1	134	K	"DNA topoisomerase I, putative GN=TGME49_234360"															1	7.16621e-05	103.44	VK(1)TETLGAPALR	2	-2.587	1
	TGME49_300140-t26_1-p1	190	K	"elongation factor 1-gamma, putative GN=TGME49_300140"	1	3.08667e-05	116.24	FYETVVNQK(1)SFK	2	4.2968	1	1	8.85301e-10	116.24	FYETVVNQK(1)SFK	2	2.5871	1	1	7.02541e-07	127.17	FYETVVNQK(1)SFK	2	3.5871	1
	TGME49_236040-t26_1-p1	111	K	"fructose-1,6-bisphosphate aldolase GN=TGME49_236040"	1	4.42366e-05	79.614	GILAADESTGTIK(1)K	2	1.1064	1								1	0.00026307	86.944	GILAADESTGTIK(1)K	2	-3.8434	1
	TGME49_219750-t26_1-p1	16	K	"cytochrome c, putative GN=TGME49_219750"	1	3.94654e-09	100.04	AEPDVQVPSGDIK(1)AGAK	3	-0.24395	3	1	1.68974e-07	88.427	AEPDVQVPSGDIK(1)AGAK	3	-0.86506	3	1	3.86317e-17	132.51	AEPDVQVPSGDIK(1)AGAK	3	-0.38426	3
	TGME49_202630-t26_1-p1	638	K	ATP-dependent metallopeptidase HflB subfamily protein GN=TGME49_202630	1	0.0199198	111.04	AETVK(1)VR	2	0.53579	1								1	0.0270165	94.662	AETVK(1)VR	2	0.32825	1
	TGME49_313140-t26_1-p1	256	K	isocitrate dehydrogenase GN=TGME49_313140	1	0.0239991	101.64	VK(1)EFNLK	2	0.56422	1	1	0.00146062	123.69	VK(1)EFNLK	2	2.1944	2	1	0.00954941	101.64	VK(1)EFNLK	2	4.3276	2
regulation of biological process	TGME49_233905-t26_1-p1	348	K	"histone kinase SNF1, putative GN=TGME49_233905"															1	0.00667885	67.113	K(1)LGYDVDEK	2	-1.5141	1
	TGME49_224850-t26_1-p1	167	K	"polyadenylate binding protein, putative GN=TGME49_224850"															1	0.0187714	71.221	K(1)SGNGNIFVK	2	3.3174	1
	TGME49_227650-t26_1-p1	206	K	"microtubule-associated protein RP/EB family, putative GN=TGME49_227650"															1	0.00210591	58.098	ATGYGSQQGEK(1)R	2	-0.20608	1
	TGME49_308920-t26_1-p1	68	K	splicing factor U2AF protein GN=TGME49_308920								1	1.62702e-08	147.19	MK(1)SSSYGR	2	0.67068	1	1	1.95583e-09	178.65	MK(1)SSSYGR	2	0.58376	1
	TGME49_311720-t26_1-p1	163	K	chaperonin protein BiP GN=TGME49_311720	1	0.000265163	103.91	MK(1)ETAEQFLGK	2	1.9986	1
	TGME49_251780-t26_1-p1	463	K	heat shock protein GN=TGME49_251780	1	3.52618e-25	118.36	EPSK(1)GVNPDEAVAMGAAIQAGVLK	3	0.14736	1								1	1.87375e-22	124.76	EPSK(1)GVNPDEAVAMGAAIQAGVLK	3	0.25142	1
	TGME49_294800-t26_1-p1	241	K	"elongation factor 1-alpha (EF-1-ALPHA), putative GN=TGME49_294800"	1	4.29544e-11	91.589	LPLQDVYK(1)IGGIGTVPVGR	3	-1.0183	1	1	2.95126e-05	72.21	LPLQDVYK(1)IGGIGTVPVGR	3	-0.55282	1	1	4.33846e-12	107.72	LPLQDVYK(1)IGGIGTVPVGR	3	-0.37042	1
	TGME49_289330-t26_1-p1	1404	K	ubiquitin carboxyl-terminal hydrolase family 2 protein GN=TGME49_289330	1	0.00038705	98.156	NPTSLTLSSK(1)K	2	-0.9748	1	1	0.000206523	98.407	NPTSLTLSSK(1)K	2	-0.2811	1	1	3.91013e-11	110.08	NPTSLTLSSK(1)K	2	-1.3142	1
	TGME49_288860-t26_1-p1	221	K	RuvB family 2 protein GN=TGME49_288860	1	0.003215	78.324	AK(1)DYDAVGPATR	2	2.3446	1	1	0.00234854	79.639	AK(1)DYDAVGPATR	2	1.8292	1	1	0.0139909	65.043	AK(1)DYDAVGPATR	2	0.87628	1
	TGME49_300260-t26_1-p1	743	K	threonyl-tRNA synthetase family protein GN=TGME49_300260	1	7.55718e-11	87.676	QCIVLPISDK(1)VNDYAASVR	3	0.6869	1
	TGME49_269180-t26_1-p1	2079	K	MIF4G domain-containing protein GN=TGME49_269180															1	0.0288838	70.028	ASESSWVK(1)K	2	1.5986	1
	TGME49_321620-t26_1-p1	834	K	dynamin-related protein DRPB GN=TGME49_321620	1	3.6345e-08	85.087	ALSSSGVFDSK(1)GASASAAK	2	1.6043	1	1	2.20385e-06	79.88	ALSSSGVFDSK(1)GASASAAK	2	-0.4952	1	1	0.000209441	77.899	ALSSSGVFDSK(1)GASASAAK	2	0.7828	1
	TGME49_249180-t26_1-p1	405	K	bifunctional dihydrofolate reductase-thymidylate synthase GN=TGME49_249180	1	0.0136355	97.635	IWDK(1)NVTR	2	0.41516	1	1	0.0203666	80.438	IWDK(1)NVTR	2	0.20724	1	1	0.00880965	99.139	IWDK(1)NVTR	2	0.29494	1
	TGME49_213900-t26_1-p1	900	K	regulator of chromosome condensation RCC1 GN=TGME49_213900	1	2.64097e-30	150.61	HDAVQGGAK(1)R	2	0.25021	1								1	0.000942257	98.048	HDAVQGGAK(1)R	2	0.33732	1
	TGME49_237520-t26_1-p1	137	K	SANT domain-containing protein(predict) GN=TGME49_237520															1	0.0215109	57.859	GPATPESK(1)R	2	2.3488	1
	TGME49_209030-t26_1-p1	40	K	actin ACT1 GN=TGME49_209030	1	4.47207e-19	164.64	PK(1)NPGIMVGMEEK	2	-0.56246	7	1	1.68455e-06	143.98	PK(1)NPGIMVGMEEK	2	-0.98711	6	1	3.8109e-16	173.72	PK(1)NPGIMVGMEEK	2	-0.5006	5
	TGME49_288360-t26_1-p1	638	K	tryptophanyl-tRNA synthetase (TrpRS2) GN=TGME49_288360	1	2.97539e-06	130.1	YQK(1)GEMLTGEVK	2	0.67804	2	1	0.0014571	83.204	YQK(1)GEMLTGEVK	2	0.013627	2	1	2.80126e-07	116.24	YQK(1)GEMLTGEVK	2	-0.73263	2
	TGME49_209030-t26_1-p1	114	K	actin ACT1 GN=TGME49_209030	1	1.50915e-13	96.562	VAPEEHPVLLTEAPLNPK(1)ANR	3	1.0583	2	1	1.39247e-13	132.62	VAPEEHPVLLTEAPLNPK(1)ANR	3	0.53306	1	1	1.18785e-25	97.083	VAPEEHPVLLTEAPLNPK(1)ANR	3	0.014496	1
	TGME49_250770-t26_1-p1	174	K	"eukaryotic initiation factor-4A, putative GN=TGME49_250770"	1	0.023376	80.219	VHDMMEK(1)R	2	-0.68619	1	1	0.0048841	83.206	VHDMMEK(1)R	3	-0.59124	1	1	0.00861915	99.442	VHDMMEK(1)R	3	-1.1516	2
	TGME49_265310-t26_1-p1	301	K	"heat shock protein 40, putative GN=TGME49_265310"	1	0.00904657	45.438	IVPNEGMPVSK(1)RPGEK	3	0.32747	1	1	0.0111912	43.042	IVPNEGMPVSK(1)RPGEK	3	0.26536	1
	TGME49_311720-t26_1-p1	446	K	chaperonin protein BiP GN=TGME49_311720								1	0.000583747	80.245	IINK(1)NTVIPTK	2	2.6196	1
	TGME49_207760-t26_1-p1	1004	K	DnaJ C terminal region domain-containing protein GN=TGME49_207760	1	3.13997e-05	95.981	K(1)YHPDLNPDPSAK	2	0.36244	2	1	0.000415852	127.36	K(1)YHPDLNPDPSAK	2	1.3286	1	1	6.80629e-08	117.2	K(1)YHPDLNPDPSAK	2	0.66443	2
	TGME49_235020-t26_1-p1	720	K	"COPI protein, putative GN=TGME49_235020"	1	2.0887e-06	96.489	STSK(1)SSTEPGTVVAR	2	-1.1607	1	1	5.43948e-06	105.58	STSK(1)SSTEPGTVVAR	2	-0.85579	1	1	1.26156e-05	98.676	STSK(1)SSTEPGTVVAR	2	-1.023	1
	TGME49_224850-t26_1-p1	373	K	"polyadenylate binding protein, putative GN=TGME49_224850"	1	0.000385181	128.03	AK(1)FEQMNQDR	2	-0.43762	2	1	0.000147892	138.22	AK(1)FEQMNQDR	2	-0.3061	2	1	0.000172666	108.47	AK(1)FEQMNQDR	2	-0.049179	2
	TGME49_264610-t26_1-p1	279	K	RNA recognition motif-containing protein GN=TGME49_264610	1	0.0247118	70.363	K(1)LGVHCEAK	2	-1.7073	1								1	0.0157615	70.056	K(1)LGVHCEAK	2	-0.60297	1
	TGME49_240640-t26_1-p1	43	K	casein kinase I GN=TGME49_240640															1	0.00848568	93.195	LESIK(1)SK	2	-0.49831	1
	TGME49_251780-t26_1-p1	630	K	heat shock protein GN=TGME49_251780	0.863668	0.0151917	109.66	K(0.136)K(0.864)DAVQAK	2	-0.098726	1	0.980597	2.82031e-08	153.24	K(0.019)K(0.981)DAVQAK	2	-0.61187	1	0.989607	5.05664e-09	179.37	K(0.01)K(0.99)DAVQAK	2	-0.52652	1
	TGME49_283850-t26_1-p1	156	K	peptidyl-prolyl cis-trans isomerase GN=TGME49_283850	1	0.00467563	87.713	DK(1)WEMNVGEK	2	-0.10522	1	1	0.000983633	120.32	DK(1)WEMNVGEK	2	-0.046766	1	1	0.000110979	110.52	DK(1)WEMNVGEK	2	0.25832	1
	TGME49_236970-t26_1-p1	1560	K	SWI2/SNF2-containing PHD finger protein GN=TGME49_236970															1	0.0288838	70.028	GK(1)LENELQR	2	-0.95035	1
	TGME49_205470-t26_1-p1	137	K	"translation elongation factor 2 family protein, putative GN=TGME49_205470"	1	0.00186304	103.55	EIMGNPK(1)NIR	2	1.3674	1	1	0.00566852	83.647	EIMGNPK(1)NIR	2	0.72609	1	1	0.000390808	101.9	EIMGNPK(1)NIR	2	0.45774	1
	TGME49_313010-t26_1-p1	87	K	DEAD (Asp-Glu-Ala-Asp) box polypeptide DDX6 GN=TGME49_313010	1	0.0201222	74.464	VVLPPK(1)DNR	2	0.24633	1	1	0.0133038	79.986	VVLPPK(1)DNR	2	-0.3879	2
	TGME49_237520-t26_1-p1	409	K	SANT domain-containing protein(predict) GN=TGME49_237520	0.999892	0.00184931	105.4	NVEPIKPEK(1)R	3	-0.36313	2	0.99977	0.00318728	128.03	NVEPIKPEK(1)R	2	-0.088	2	0.998499	0.0215479	80.014	NVEPIK(0.002)PEK(0.998)R	3	0.51929	2
	TGME49_250770-t26_1-p1	243	K	"eukaryotic initiation factor-4A, putative GN=TGME49_250770"	1	2.26627e-05	95.264	ILVK(1)NDELTLEGIR	2	0.91467	1	1	3.71212e-05	112.42	ILVK(1)NDELTLEGIR	2	1.5874	1
	TGME49_310860-t26_1-p1	320	K	U5 snRNP-specific protein GN=TGME49_310860	1	1.93729e-11	140.82	EK(1)GVGAGTSPLLYR	2	-0.17813	1	1	4.003e-06	101.3	EK(1)GVGAGTSPLLYR	2	0.3006	1	1	3.4652e-11	128.22	EK(1)GVGAGTSPLLYR	2	0.26667	1
	TGME49_283850-t26_1-p1	315	K	peptidyl-prolyl cis-trans isomerase GN=TGME49_283850								1	0.00874307	101.65	K(1)VDLYTEK	2	-0.014342	1	1	0.00529629	105.52	K(1)VDLYTEK	2	0.054422	1
	TGME49_294800-t26_1-p1	362	K	"elongation factor 1-alpha (EF-1-ALPHA), putative GN=TGME49_294800"	1	0.0313901	89.296	FAEIK(1)TK	2	-0.23246	1	1	0.0164018	97.798	FAEIK(1)TK	2	-0.13391	1
	TGME49_209030-t26_1-p1	327	K	actin ACT1 GN=TGME49_209030	1	9.61095e-07	112.44	ELTSLAPSTMK(1)IK	2	0.53772	1	1	4.36504e-09	107.53	ELTSLAPSTMK(1)IK	2	0.99368	1	1	8.3339e-06	109	ELTSLAPSTMK(1)IK	2	0.6108	1
	TGME49_227850-t26_1-p1	112	K	"peptidyl-prolyl cis-trans isomerase, cyclophilin-type domain-containing protein GN=TGME49_227850"	1	0.0326943	72.23	LPSVPLK(1)K	2	0.6754	1	1	0.0268181	80.684	LPSVPLK(1)K	2	-0.090251	1
	TGME49_288860-t26_1-p1	158	K	RuvB family 2 protein GN=TGME49_288860															1	0.00206805	80.318	QTSAK(1)AGQPSAR	2	0.38684	2
	TGME49_205470-t26_1-p1	520	K	"translation elongation factor 2 family protein, putative GN=TGME49_205470"	1	1.2706e-09	140.91	VFSGTVATGQK(1)VR	2	0.62706	1								1	0.00291226	73.927	VFSGTVATGQK(1)VR	2	0.32211	1
	TGME49_251780-t26_1-p1	346	K	heat shock protein GN=TGME49_251780	1	0.00396197	108.43	K(1)AQGIDLTK	2	0.32727	1	1	0.000624767	113.93	K(1)AQGIDLTK	2	0.4274	2	1	0.00089366	110.53	K(1)AQGIDLTK	2	0.24226	1
	TGME49_249180-t26_1-p1	398	K	bifunctional dihydrofolate reductase-thymidylate synthase GN=TGME49_249180	1	0.000350697	78.69	GDTNANHLSEK(1)GVK	3	0.057785	2	1	0.00358606	54.812	GDTNANHLSEK(1)GVK	3	-0.32633	1	1	3.69926e-10	87.863	GDTNANHLSEK(1)GVK	3	-0.45777	1
	TGME49_240870-t26_1-p1	203	K	"beta adaptin protein, putative GN=TGME49_240870"	1	0.003215	78.324	NILNAK(1)ESNVNK	2	0.40773	1	1	0.0199917	59.116	NILNAK(1)ESNVNK	2	0.96821	1	1	0.0205804	59.116	NILNAK(1)ESNVNK	2	-1.8136	1
	TGME49_250770-t26_1-p1	297	K	"eukaryotic initiation factor-4A, putative GN=TGME49_250770"	1	0.00253543	89.301	VDFLTSK(1)MSER	2	2.0173	1	1	0.00437384	79.492	VDFLTSK(1)MSER	2	1.5646	1
	TGME49_249920-t26_1-p1	169	K	"diphthine synthase, putative GN=TGME49_249920"	1	9.69539e-05	122.7	TK(1)EQSVENMMR	2	-0.64064	1
	TGME49_301440-t26_1-p1	59	K	calcium-dependent protein kinase CDPK1 GN=TGME49_301440								1	0.00549584	62.287	VLGK(1)GSFGEVILCK	2	0.33742	1	1	0.0035142	67.136	VLGK(1)GSFGEVILCK	2	1.4631	1
	TGME49_311090-t26_1-p1	524	K	ubiquitin carboxyl-terminal hydrolase GN=TGME49_311090	1	7.11014e-15	126.71	EENPSGMAVK(1)K	2	-0.68492	1	1	1.51423e-08	126.71	EENPSGMAVK(1)K	2	-0.17108	1	1	5.01554e-08	102.53	EENPSGMAVK(1)K	2	0.087648	1
	TGME49_265330-t26_1-p1	292	K	"cell-cycle-associated protein kinase GSK, putative GN=TGME49_265330"								1	0.0289542	82.305	FPDVK(1)PR	2	-0.15079	1
	TGME49_268200-t26_1-p1	56	K	RNA recognition motif-containing protein GN=TGME49_268200	1	6.60673e-06	64.843	ETGCAHLGAQGPK(1)AASPAPAK	3	-0.29784	1	1	0.000391148	46.953	ETGCAHLGAQGPK(1)AASPAPAK	3	-0.016224	1	1	1.98619e-06	87.654	ETGCAHLGAQGPK(1)AASPAPAK	3	-0.14135	1
	TGME49_244380-t26_1-p1	86	K	cactin GN=TGME49_244380	1	5.98173e-06	130.98	K(1)NQLLQAAGQK	2	-0.69867	2	1	1.45406e-17	150.1	K(1)NQLLQAAGQK	2	-0.34417	2	1	1.61606e-16	123.96	K(1)NQLLQAAGQK	2	-0.2571	2
	TGME49_237520-t26_1-p1	400	K	SANT domain-containing protein(predict) GN=TGME49_237520	1	1.52439e-23	171.99	TGK(1)NVEPIKPEK	2	-0.061422	2	1	6.52507e-13	167.3	TGK(1)NVEPIKPEK	2	0.029878	2	1	4.19299e-08	158.11	TGK(1)NVEPIKPEK	2	-0.039421	2
	TGME49_224850-t26_1-p1	650	K	"polyadenylate binding protein, putative GN=TGME49_224850"	1	1.1131e-24	118.37	PGAGQQQPQGGPGSFK(1)FTPQVR	3	-1.6699	1	1	1.44563e-18	126.26	PGAGQQQPQGGPGSFK(1)FTPQVR	3	-1.529	1	1	2.35484e-11	101.38	PGAGQQQPQGGPGSFK(1)FTPQVR	3	-1.9848	1
	TGME49_304970-t26_1-p1	35	K	"cell-cycle-associated protein kinase CDK, putative GN=TGME49_304970"	1	0.00241949	55.011	K(1)LSGSHELPDAGTVGK	3	0.39494	1	1	1.37503e-06	86.367	K(1)LSGSHELPDAGTVGK	3	-0.084398	1	1	0.000360912	69.805	K(1)LSGSHELPDAGTVGK	3	-0.099243	1
	TGME49_304710-t26_1-p1	561	K	"eukaryotic peptide chain release factor, putative GN=TGME49_304710"								1	0.014394	89.355	FTVDLPK(1)K	2	1.2513	1
	TGME49_269180-t26_1-p1	1010	K	MIF4G domain-containing protein GN=TGME49_269180	1	0.00156923	54.764	AGASPVSPATK(1)SGLGTGR	2	4.3938	1
	TGME49_216600-t26_1-p1	550	K	exonuclease III APE GN=TGME49_216600															1	0.00569624	60.064	SSAPAPAAK(1)K	2	-0.57319	1
	TGME49_238070-t26_1-p1	129	K	glutaredoxin domain-containing protein GN=TGME49_238070	1	0.000908185	41.615	DLQPSHQPPSK(1)DTAVSLEER	3	0.33153	1
	TGME49_209140-t26_1-p1	59	K	"anti-silencing protein, ASF1 family protein GN=TGME49_209140"	1	1.67613e-13	90.475	EK(1)LAALSSSGLPSHQSLADGER	3	0.1525	1	1	5.36372e-14	98.21	EK(1)LAALSSSGLPSHQSLADGER	3	1.0353	1
	TGME49_243580-t26_1-p1	151	K	"Hit family protein involved in cell-cycle regulation, putative GN=TGME49_243580"								1	0.00232211	90.827	ILDGK(1)IPCHK	2	-1.2993	1	1	0.00514855	84.054	ILDGK(1)IPCHK	2	-0.67465	1
	TGME49_294800-t26_1-p1	425	K	"elongation factor 1-alpha (EF-1-ALPHA), putative GN=TGME49_294800"	1	0.000183603	89.624	QTVAVGVIK(1)SVEK	2	0.77321	1	1	0.000676992	82.651	QTVAVGVIK(1)SVEK	2	0.56079	1	1	0.000202659	94.717	QTVAVGVIK(1)SVEK	2	0.25951	1
	TGME49_269180-t26_1-p1	1334	K	MIF4G domain-containing protein GN=TGME49_269180	1	3.4265e-11	66.925	VAETAGPQK(1)PAGCYAAVVAASQPAQAPR	3	1.2375	1
	TGME49_240640-t26_1-p1	45	K	casein kinase I GN=TGME49_240640	1	0.000576524	89.189	SK(1)HPQLLYESK	3	-0.19509	1								1	0.000677084	81.676	SK(1)HPQLLYESK	3	0.22677	1
	TGME49_286080-t26_1-p1	396	K	elongation factor 2 family protein GN=TGME49_286080															1	0.0204203	45.891	VVDK(1)PPFSDAPR	2	-0.4859	1
	TGME49_268200-t26_1-p1	287	K	RNA recognition motif-containing protein GN=TGME49_268200								1	1.36448e-07	138.54	FAESK(1)SQR	2	0.042865	1	1	3.26204e-11	124.98	FAESK(1)SQR	2	-0.22017	1
	TGME49_232230-t26_1-p1	7	K	ribosomal protein RPL30 GN=TGME49_232230	1	0.00094211	122.69	K(1)SGSEGINSR	2	-0.17488	1	1	0.00326562	77.062	K(1)SGSEGINSR	2	-1.6529	1	1	0.00766536	78.903	K(1)SGSEGINSR	2	-0.83923	1
	TGME49_301440-t26_1-p1	93	K	calcium-dependent protein kinase CDPK1 GN=TGME49_301440	1	0.00859019	108.74	TDK(1)ESLLR	2	-0.18878	1	1	0.00260578	109.71	TDK(1)ESLLR	2	-0.061773	1	1	0.0122603	93.649	TDK(1)ESLLR	2	-0.25877	1
	TGME49_249180-t26_1-p1	221	K	bifunctional dihydrofolate reductase-thymidylate synthase GN=TGME49_249180								1	0.000154995	75.764	EK(1)DNEATYRPIFISK	3	0.20492	1	1	0.00946455	48.351	EK(1)DNEATYRPIFISK	3	1.1369	1
	TGME49_267810-t26_1-p1	41	K	Rab 5 GN=TGME49_267810	1	0.00310195	62.088	TPGELPK(1)TLHFK	3	-0.1855	1
	TGME49_248120-t26_1-p1	69	K	"Putative RSC6/BAF60A-like with A SWIB domain, related protein(predict) GN=TGME49_248120"															1	2.97075e-05	84.375	GHSTVSSK(1)QSGTSPLSGK	3	0.24914	1
	TGME49_300310-t26_1-p1	42	K	"26S proteasome regulatory subunit, S6a family AAA ATpase GN=TGME49_300310"	1	0.0113495	102.51	ILK(1)SEVNR	2	0.33136	1
	TGME49_278870-t26_1-p1	1191	K	myosin F GN=TGME49_278870	1	3.14002e-10	88.282	ASSASK(1)AAVADSAPTALLR	2	0.6845	1	1	1.66104e-07	87.554	ASSASK(1)AAVADSAPTALLR	2	-0.43561	1	1	0.000131959	81.016	ASSASK(1)AAVADSAPTALLR	2	-0.21391	1
	TGME49_278530-t26_1-p1	23	K	"multiprotein bridging factor type 1 family transcriptional co-activator, putative GN=TGME49_278530"								1	8.73198e-08	153.95	GVTK(1)EQEINQAR	2	0.14806	1
	TGME49_205470-t26_1-p1	367	K	"translation elongation factor 2 family protein, putative GN=TGME49_205470"								1	0.000282445	111.94	LWGNNFYNAK(1)EK	2	1.5657	1	1	6.17491e-07	123.95	LWGNNFYNAK(1)EK	2	0.66122	1
	TGME49_251780-t26_1-p1	648	K	heat shock protein GN=TGME49_251780															1	7.69737e-11	108.96	NEAETLIYSVEK(1)QMADLK	3	-0.31557	1
	TGME49_280610-t26_1-p1	133	K	signal recognition particle receptor alpha subunit GN=TGME49_280610								1	0.0336911	53.833	MQVK(1)AGGR	2	-0.0033365	1
	TGME49_205470-t26_1-p1	939	K	"translation elongation factor 2 family protein, putative GN=TGME49_205470"	1	0.00116918	68.972	NLK(1)PEIPPFENYYDK	2	0.38469	1	1	0.00769631	53.3	NLK(1)PEIPPFENYYDK	2	-0.69758	1
	TGME49_300260-t26_1-p1	393	K	threonyl-tRNA synthetase family protein GN=TGME49_300260	1	0.0290402	91.906	LLEEAK(1)K	2	-0.87922	1
	TGME49_310030-t26_1-p1	72	K	"cyclase-associated protein, putative GN=TGME49_310030"	1	0.00847493	89.886	IDSATMK(1)QK	2	0.3067	1	1	0.000467925	113.62	IDSATMK(1)QK	2	0.24957	2	1	0.00147579	89.08	IDSATMK(1)QK	2	0.18099	3
	TGME49_288360-t26_1-p1	635	K	tryptophanyl-tRNA synthetase (TrpRS2) GN=TGME49_288360								1	0.0029484	109.01	EIGEK(1)YQK	2	-1.2467	1	1	0.00360663	109.01	EIGEK(1)YQK	2	-0.79242	1
	TGME49_216880-t26_1-p1	279	K	guanine nucleotide-binding protein GN=TGME49_216880	1	5.89518e-09	134.06	NVLSEITPEK(1)TNR	2	0.1402	1	1	1.24889e-12	160.84	NVLSEITPEK(1)TNR	2	0.33612	1	1	3.36268e-06	111.83	NVLSEITPEK(1)TNR	2	0.33155	1
	TGME49_310030-t26_1-p1	25	K	"cyclase-associated protein, putative GN=TGME49_310030"	1	1.52634e-43	180.62	IPK(1)AGESTATDSGTMAK	2	0.36693	1	1	8.3099e-25	179.09	IPK(1)AGESTATDSGTMAK	2	-0.24977	2	1	5.38094e-15	97.095	IPK(1)AGESTATDSGTMAK	2	0.22668	1
	TGME49_288360-t26_1-p1	187	K	tryptophanyl-tRNA synthetase (TrpRS2) GN=TGME49_288360	1	0.000893271	41.798	MYQESYLDEFGIPANVK(1)EVR	3	-0.92361	1	1	0.000207266	52.464	MYQESYLDEFGIPANVK(1)EVR	3	-0.60281	1
	TGME49_290950-t26_1-p1	1479	K	"clathrin heavy chain, putative GN=TGME49_290950"	1	0.00179797	89.171	K(1)AGHLAVVEK	3	-0.60405	1								1	7.67413e-05	102.52	K(1)AGHLAVVEK	3	0.080325	1
	TGME49_301440-t26_1-p1	350	K	calcium-dependent protein kinase CDPK1 GN=TGME49_301440	1	6.01463e-10	153.97	YTFELPQWK(1)K	2	0.16567	1	1	4.52327e-08	157.34	YTFELPQWK(1)K	2	0.25411	1	1	7.63727e-05	153.97	YTFELPQWK(1)K	2	-0.21861	1
	TGME49_269180-t26_1-p1	815	K	MIF4G domain-containing protein GN=TGME49_269180	1	5.16614e-08	109.07	PSSVPQK(1)LSEEAPK	2	-0.13462	1	1	0.000105456	121.45	PSSVPQK(1)LSEEAPK	2	1.1125	1	1	1.37178e-06	108.97	PSSVPQK(1)LSEEAPK	2	0.43571	1
	TGME49_288360-t26_1-p1	304	K	tryptophanyl-tRNA synthetase (TrpRS2) GN=TGME49_288360								1	7.20254e-05	114.64	K(1)FGCSSITPELISR	2	1.1883	1	1	0.00463526	65.374	K(1)FGCSSITPELISR	2	0.91191	1
	TGME49_233230-t26_1-p1	64	K	RNA-binding protein 8A family protein GN=TGME49_233230	1	0.00359078	84.743	SK(1)GAAPAR	2	-0.067709	1
	TGME49_258240-t26_1-p1	654	K	chromodomain helicase DNA binding protein CHD1/SWI2/SNF2 GN=TGME49_258240															1	0.00347225	81.92	NQQK(1)AATASCR	2	-0.76822	1
	TGME49_233930-t26_1-p1	350	K	CAF1 family ribonuclease GN=TGME49_233930	1	0.0277723	68.335	NEK(1)FLGVDR	2	-0.7029	1	1	0.0014206	106.4	NEK(1)FLGVDR	2	0.44186	1	1	0.00261164	101.38	NEK(1)FLGVDR	2	0.5244	1
	TGME49_311720-t26_1-p1	628	K	chaperonin protein BiP GN=TGME49_311720	1	0.00247584	58.079	LK(1)DVEAVCNPIISK	3	-0.65836	1	1	8.20207e-05	126.77	LK(1)DVEAVCNPIISK	3	0.0074544	2	1	0.00347195	66.436	LK(1)DVEAVCNPIISK	3	0.38452	2
	TGME49_205470-t26_1-p1	418	K	"translation elongation factor 2 family protein, putative GN=TGME49_205470"								1	0.000257977	83.692	MLGSLGIELK(1)GDDR	2	-2.8303	1	1	0.000368436	84.753	MLGSLGIELK(1)GDDR	2	-2.1374	1
	TGME49_294800-t26_1-p1	440	K	"elongation factor 1-alpha (EF-1-ALPHA), putative GN=TGME49_294800"								1	0.0202101	86.794	VTK(1)SAVK	2	1.0415	1	1	0.0236251	97.798	VTK(1)SAVK	2	1.7029	1
	TGME49_251780-t26_1-p1	483	K	heat shock protein GN=TGME49_251780	1	7.50232e-14	87.816	GVNPDEAVAMGAAIQAGVLK(1)GEIK	3	-0.47841	1	1	3.63062e-05	41.908	GVNPDEAVAMGAAIQAGVLK(1)GEIK	3	0.6371	1	1	4.413e-15	103.55	GVNPDEAVAMGAAIQAGVLK(1)GEIK	3	0.0028611	1
	TGME49_312990-t26_1-p1	558	K	DEAD/DEAH box ATP-dependent RNA helicase GN=TGME49_312990	1	6.9777e-09	117.7	FSASNPYGK(1)R	2	0.39065	1	1	0.000307314	105.98	FSASNPYGK(1)R	2	1.1577	1	1	0.0045132	85.355	FSASNPYGK(1)R	2	0.32303	1
	TGME49_244380-t26_1-p1	111	K	cactin GN=TGME49_244380	1	0.00146399	108.7	SK(1)VQEIENVK	2	-0.59881	1	1	0.000184788	108.7	SK(1)VQEIENVK	2	-0.26309	1	1	6.2641e-05	112.13	SK(1)VQEIENVK	2	0.028025	1
	TGME49_288360-t26_1-p1	667	K	tryptophanyl-tRNA synthetase (TrpRS2) GN=TGME49_288360	1	0.0186309	61.161	AK(1)VTDDMVR	2	-0.41749	1	1	0.0142956	80.231	AK(1)VTDDMVR	2	-0.17748	2
	TGME49_294800-t26_1-p1	41	K	"elongation factor 1-alpha (EF-1-ALPHA), putative GN=TGME49_294800"								1	0.0164018	97.798	TIEK(1)FEK	2	1.7268	2
	TGME49_251780-t26_1-p1	188	K	heat shock protein GN=TGME49_251780	1	0.0030864	117.02	RYDEDAIK(1)K	3	0.67748	2	1	0.00078048	131.82	RYDEDAIK(1)K	3	0.76374	2	1	0.0074146	146.17	RYDEDAIK(1)K	2	-0.12908	1
	TGME49_257350-t26_1-p1	740	K	"eukaryotic translation initiation factor, putative GN=TGME49_257350"								1	0.0179992	82.426	AK(1)ALSDLR	2	0.099827	1
	TGME49_230420-t26_1-p1	641	K	sarco/endoplasmic reticulum Ca2+-ATPase GN=TGME49_230420	1	1.05069e-05	130.56	K(1)LLEDAANFAK	2	-3.4325	1	1	0.0015772	129.89	K(1)LLEDAANFAK	2	-1.7283	1	1	7.64312e-05	127.87	K(1)LLEDAANFAK	2	-1.729	1
	TGME49_237520-t26_1-p1	385	K	SANT domain-containing protein(predict) GN=TGME49_237520	1	7.74286e-09	131.32	STLGEK(1)TGDGGGR	2	-0.033926	1								1	9.09753e-08	91.62	STLGEK(1)TGDGGGR	2	-1.5127	1
	TGME49_265360-t26_1-p1	356	K	Putative acyl-CoA thioesterase(predict) GN=TGME49_265360	1	0.00422172	68.557	SLAGGK(1)HMLR	3	-0.089246	1	1	0.0136919	51.445	SLAGGK(1)HMLR	3	-0.25228	1	1	0.00121531	96.143	SLAGGK(1)HMLR	2	2.4309	2
	TGME49_237520-t26_1-p1	1037	K	SANT domain-containing protein(predict) GN=TGME49_237520	0.999343	0.000246955	60.549	K(0.001)GEGGASTK(0.999)SAAGGK	3	0.28982	1	0.999995	4.06064e-06	88.561	KGEGGASTK(1)SAAGGK	3	0.077187	1	0.999982	0.000467854	76.358	KGEGGASTK(1)SAAGGK	3	-0.31552	1
	TGME49_245470-t26_1-p1	328	K	"mitotic checkpoint protein, BUB3 family protein GN=TGME49_245470"	1	0.0116028	77.062	DEDVRPK(1)ALQA	2	0.3252	1	1	0.0171416	79.659	DEDVRPK(1)ALQA	2	-0.41698	1	1	0.0187744	77.062	DEDVRPK(1)ALQA	2	0.34794	1
	TGME49_312230-t26_1-p1	35	K	"DNA topoisomerase 2, putative GN=TGME49_312230"	1	0.0275415	94.806	PK(1)TIEQR	2	-2.8123	1	1	0.00807284	106.91	PK(1)TIEQR	2	-1.5087	1
	TGME49_273090-t26_1-p1	511	K	cell division protein CDC48CY GN=TGME49_273090	1	0.00131249	117.52	YEK(1)FGMSPSR	2	-0.10312	1	1	0.0113266	78.342	YEK(1)FGMSPSR	2	0.72041	1	1	0.00011502	110.39	YEK(1)FGMSPSR	2	-0.19375	1
	TGME49_207760-t26_1-p1	1016	K	DnaJ C terminal region domain-containing protein GN=TGME49_207760	1	0.00495455	51.009	YHPDLNPDPSAK(1)QK	3	-0.34838	1	1	0.00600741	43.878	YHPDLNPDPSAK(1)QK	3	-1.0107	1	1	0.00565215	49.487	YHPDLNPDPSAK(1)QK	3	-0.4542	1
	TGME49_290840-t26_1-p1	916	K	serine protease GN=TGME49_290840	1	7.10384e-10	56.474	HLASLLGLPLPASSPSSAPSSVSSSPAESSEK(1)K	3	0.92851	1	1	9.63554e-20	81.803	HLASLLGLPLPASSPSSAPSSVSSSPAESSEK(1)K	3	0.60926	1	1	1.02306e-17	84.299	HLASLLGLPLPASSPSSAPSSVSSSPAESSEK(1)K	3	0.19346	1
	TGME49_311720-t26_1-p1	453	K	chaperonin protein BiP GN=TGME49_311720	1	0.0271361	76.221	NTVIPTK(1)K	2	0.30554	1	1	0.0263604	66.299	NTVIPTK(1)K	2	0.082993	1
	TGME49_205470-t26_1-p1	408	K	"translation elongation factor 2 family protein, putative GN=TGME49_205470"	1	0.000839357	76.01	YTK(1)MLGSLGIELK	2	0.24382	1	1	1.43947e-05	97.631	YTK(1)MLGSLGIELK	2	-0.49459	1	1	0.00675725	66.004	YTK(1)MLGSLGIELK	2	0.091729	1
	TGME49_288360-t26_1-p1	151	K	tryptophanyl-tRNA synthetase (TrpRS2) GN=TGME49_288360	1	2.47784e-09	152.97	QK(1)IEENCPFR	2	-0.57352	1	1	0.000448202	132.01	QK(1)IEENCPFR	2	-0.19345	1	1	1.99956e-07	166.19	QK(1)IEENCPFR	2	-0.083462	1
	TGME49_204100-t26_1-p1	987	K	eIF2 kinase IF2K-C GN=TGME49_204100								1	0.023999	42.718	SFSGNK(1)AK(1)R	2	-1.5666	1	1	0.0270885	45.368	SFSGNK(1)AK(1)R	2	-1.8987	1
	TGME49_280610-t26_1-p1	413	K	signal recognition particle receptor alpha subunit GN=TGME49_280610	1	0.00511771	81.017	GYGK(1)DAAAIAR	2	0.32718	1	1	0.000594001	91.549	GYGK(1)DAAAIAR	2	0.35631	1	1	8.07337e-05	108.47	GYGK(1)DAAAIAR	2	0.59735	1
	TGME49_207760-t26_1-p1	977	K	DnaJ C terminal region domain-containing protein GN=TGME49_207760	1	0.00191337	85.536	GK(1)DPYEVLGCSR	2	-2.7886	1	1	0.0155322	62.162	GK(1)DPYEVLGCSR	2	-0.27583	1	1	0.00175615	83.204	GK(1)DPYEVLGCSR	2	-0.72298	2
	TGME49_269180-t26_1-p1	2489	K	MIF4G domain-containing protein GN=TGME49_269180								1	0.0057334	49.298	APAEPSSPAK(1)DSSR	2	1.2173	1
	TGME49_251780-t26_1-p1	689	K	heat shock protein GN=TGME49_251780															1	6.92199e-08	149.23	EALK(1)TLQEASWK	2	0.3996	1
	TGME49_205470-t26_1-p1	427	K	"translation elongation factor 2 family protein, putative GN=TGME49_205470"	1	0.018586	76.064	DLTGK(1)ALLK	2	0.15228	1	1	0.0161288	76.679	DLTGK(1)ALLK	2	-0.044766	1	1	0.0198312	76.064	DLTGK(1)ALLK	2	0.60246	1
	TGME49_294800-t26_1-p1	416	K	"elongation factor 1-alpha (EF-1-ALPHA), putative GN=TGME49_294800"	1	5.30017e-07	131.17	DMK(1)QTVAVGVIK	2	-2.3116	4	1	3.6304e-05	98.105	DMK(1)QTVAVGVIK	2	-0.33203	3	1	1.4818e-05	103.46	DMK(1)QTVAVGVIK	2	1.217	3
	TGME49_312200-t26_1-p1	73	K	serine/threonine protein phosphatase GN=TGME49_312200															1	0.00185187	91.701	TEGNEFFK(1)TR	2	-1.5116	1
	TGME49_311720-t26_1-p1	116	K	chaperonin protein BiP GN=TGME49_311720								1	0.000492977	121.09	FNEK(1)EVQK	2	-0.59623	1	1	0.00958254	140.14	FNEK(1)EVQK	2	0.26539	1
	TGME49_244380-t26_1-p1	49	K	cactin GN=TGME49_244380															1	0.0245345	72.928	PAMTVK(1)QLR	2	1.0447	1
	TGME49_254940-t26_1-p1	2949	K	MIF4G domain-containing protein GN=TGME49_254940								1	0.0149016	72.2	SK(1)LGNAGNDR	2	1.5965	1
	TGME49_311240-t26_1-p1	333	K	"DnaJ family chaperone, putative GN=TGME49_311240"	1	8.23335e-06	101.89	GEGMPQQK(1)NPFLK	2	-0.25853	1	1	0.00108611	78.903	GEGMPQQK(1)NPFLK	2	-0.072338	1	1	1.01422e-05	107.97	GEGMPQQK(1)NPFLK	2	-0.0092908	1
	TGME49_280610-t26_1-p1	194	K	signal recognition particle receptor alpha subunit GN=TGME49_280610	1	5.8241e-06	78.326	K(1)SPHGELPNGDDAVAR	3	-0.10654	1	1	0.000194485	70.451	K(1)SPHGELPNGDDAVAR	3	-0.19765	1	1	0.000159772	79.317	K(1)SPHGELPNGDDAVAR	3	-0.38466	1
	TGME49_205470-t26_1-p1	737	K	"translation elongation factor 2 family protein, putative GN=TGME49_205470"	1	0.00252786	96.342	FDFDK(1)NAALK	2	0.034827	2	1	0.000228211	112.36	FDFDK(1)NAALK	2	0.33915	2	1	0.000329442	103.26	FDFDK(1)NAALK	2	0.24455	1
	TGME49_308920-t26_1-p1	109	K	splicing factor U2AF protein GN=TGME49_308920								1	2.43347e-07	119.54	GASSFSSTPSGWK(1)SEK	2	-1.995	1	1	0.00149992	71.354	GASSFSSTPSGWK(1)SEK	2	-1.0514	1
	TGME49_311090-t26_1-p1	246	K	ubiquitin carboxyl-terminal hydrolase GN=TGME49_311090								1	0.00306195	82.287	K(1)AFEALPVR	2	0.34476	1	1	0.0128174	82.287	K(1)AFEALPVR	2	-0.48561	1
	TGME49_319850-t26_1-p1	223	K	"splicing factor U2AF family SnRNP auxilary factor large subunit, RRM domain-containing protein GN=TGME49_319850"	1	0.00136168	50.178	AGGFQK(1)LADSEGHEPIR	3	-1.9892	1
	TGME49_250770-t26_1-p1	199	K	"eukaryotic initiation factor-4A, putative GN=TGME49_250770"	1	0.00687866	75.819	GFK(1)SQIYDVFK	2	0.7284	1								1	0.00125128	93.345	GFK(1)SQIYDVFK	2	-0.057134	1
	TGME49_290840-t26_1-p1	684	K	serine protease GN=TGME49_290840								1	0.000183716	108.56	HLEGGAQSAGK(1)R	2	0.11304	2	1	0.00275799	66.267	HLEGGAQSAGK(1)R	3	0.047965	1
	TGME49_294800-t26_1-p1	437	K	"elongation factor 1-alpha (EF-1-ALPHA), putative GN=TGME49_294800"	1	0.000743634	97.273	EPGAGSK(1)VTK	2	0.011155	2	1	1.02529e-08	130.44	KEPGAGSK(1)VTK	3	-0.39289	1	1	9.01191e-05	96.059	EPGAGSK(1)VTK	2	-0.034951	3
	TGME49_251780-t26_1-p1	354	K	heat shock protein GN=TGME49_251780	1	0.00234031	97.813	AQGIDLTK(1)DK	2	0.58447	2	1	0.000963036	96.957	AQGIDLTK(1)DK	2	0.27376	1	1	0.000536684	100.88	AQGIDLTK(1)DK	2	0.57417	1
	TGME49_290840-t26_1-p1	825	K	serine protease GN=TGME49_290840	1	0.00731088	82.417	DEFGTK(1)FSER	2	0.66898	1	1	0.0163224	70.942	DEFGTK(1)FSER	2	0.24129	1
	TGME49_294800-t26_1-p1	154	K	"elongation factor 1-alpha (EF-1-ALPHA), putative GN=TGME49_294800"	1	0.00244387	40.968	QMIVGINK(1)MDSCNYSEDR	3	0.46696	1
	TGME49_250770-t26_1-p1	315	K	"eukaryotic initiation factor-4A, putative GN=TGME49_250770"	1	1.93272e-43	183.7	DFTVSSMHGDMDQK(1)SR	2	-0.058857	2	1	8.93857e-84	231.13	DFTVSSMHGDMDQK(1)SR	2	0.81297	2	1	2.38922e-17	143.67	DFTVSSMHGDMDQK(1)SR	2	0.40548	2
	TGME49_300260-t26_1-p1	67	K	threonyl-tRNA synthetase family protein GN=TGME49_300260	1	4.1715e-08	112.17	RAEK(1)GTVAALATEEK	3	0.04082	2	1	2.55997e-06	141.85	RAEK(1)GTVAALATEEK	3	0.43608	3	1	2.81943e-11	138.73	RAEK(1)GTVAALATEEK	3	0.040532	2
	TGME49_213870-t26_1-p1	544	K	UBA/TS-N domain-containing protein GN=TGME49_213870	1	1.7401e-12	114.63	VAGAAPNAETVQTLEK(1)K	2	-2.4623	1								1	0.00200506	61.127	VAGAAPNAETVQTLEK(1)K	2	-0.52873	1
	TGME49_216600-t26_1-p1	577	K	exonuclease III APE GN=TGME49_216600								1	0.0342721	58.172	AQLPGAADQK(1)R	2	-3.6231	1	1	0.0240869	62.799	AQLPGAADQK(1)R	2	-1.7163	1
	TGME49_301440-t26_1-p1	341	K	calcium-dependent protein kinase CDPK1 GN=TGME49_301440	1	0.00298581	87.713	GK(1)YTFELPQWK	2	0.18858	1	1	0.00232722	84.479	GK(1)YTFELPQWK	2	-0.1036	1	1	0.000104025	133.42	GK(1)YTFELPQWK	2	0.27037	1
	TGME49_215740-t26_1-p1	13	K	"notchless, putative GN=TGME49_215740"	1	8.75558e-11	133.16	MHLAEEVSAPPAK(1)R	2	0.46557	4	1	5.50751e-05	136.3	MHLAEEVSAPPAK(1)R	2	-0.29618	1	1	5.0359e-10	113.76	MHLAEEVSAPPAK(1)R	3	-1.1682	2
	TGME49_265330-t26_1-p1	13	K	"cell-cycle-associated protein kinase GSK, putative GN=TGME49_265330"	1	1.32515e-07	84.94	PDPQYDPAAAQK(1)SSNAR	2	0.8374	2	1	3.34559e-08	124.99	PDPQYDPAAAQK(1)SSNAR	2	-0.12867	3	1	6.1912e-07	94.865	PDPQYDPAAAQK(1)SSNAR	3	0.69354	2
	TGME49_304760-t26_1-p1	519	K	RNA recognition motif-containing protein GN=TGME49_304760	1	6.39782e-08	95.57	EK(1)VLAPAAYPAVLPLR	2	-0.032404	1	1	1.94813e-07	115.91	EK(1)VLAPAAYPAVLPLR	2	0.089958	1	1	2.61372e-06	96.673	EK(1)VLAPAAYPAVLPLR	2	0.43646	1
	TGME49_294800-t26_1-p1	212	K	"elongation factor 1-alpha (EF-1-ALPHA), putative GN=TGME49_294800"	1	2.04096e-11	134.14	GK(1)TLVEALDTMEAPK	3	-0.028874	2	1	6.57398e-07	100.43	GK(1)TLVEALDTMEAPK	2	0.26262	1	1	1.3232e-11	126.77	GK(1)TLVEALDTMEAPK	2	-0.14017	1
	TGME49_297060-t26_1-p1	337	K	phosphoglycerate mutase PGMII GN=TGME49_297060															1	0.0014726	91.549	MEAVANQGK(1)AK	2	-0.32287	1
	TGME49_227650-t26_1-p1	223	K	"microtubule-associated protein RP/EB family, putative GN=TGME49_227650"	1	0.000237731	105.13	LSSMQSSVK(1)GR	2	-0.24115	1	1	0.00186277	126.19	LSSMQSSVK(1)GR	2	0.80567	1	1	0.000148132	103.91	LSSMQSSVK(1)GR	2	-1.3067	1
	TGME49_250770-t26_1-p1	61	K	"eukaryotic initiation factor-4A, putative GN=TGME49_250770"	1	3.94622e-17	142.45	GIYSYGFEK(1)PSAIQQR	2	-0.7224	1	1	2.52297e-07	124.62	GIYSYGFEK(1)PSAIQQR	2	-0.30911	1	1	8.35275e-19	151.56	GIYSYGFEK(1)PSAIQQR	2	-0.60503	1
	TGME49_213900-t26_1-p1	813	K	regulator of chromosome condensation RCC1 GN=TGME49_213900	1	0.0074129	93.649	TDLAK(1)AALR	2	0.93448	1	1	0.00784365	103.8	TDLAK(1)AALR	2	0.91752	1	1	0.00426137	96.034	TDLAK(1)AALR	2	0.17079	1
	TGME49_300260-t26_1-p1	383	K	threonyl-tRNA synthetase family protein GN=TGME49_300260								1	0.0166208	95.909	LLK(1)DYLK	2	1.2022	1	1	0.0143478	106.36	LLK(1)DYLK	2	1.0192	1
	TGME49_289330-t26_1-p1	1231	K	ubiquitin carboxyl-terminal hydrolase family 2 protein GN=TGME49_289330								1	2.56444e-06	99.069	K(1)VGEDPSDVPEALR	2	0.43712	1	1	1.14891e-09	120.92	K(1)VGEDPSDVPEALR	2	0.59126	1
	TGME49_216860-t26_1-p1	26	K	DEAD (Asp-Glu-Ala-Asp) box polypeptide DDX39 GN=TGME49_216860	1	0.000151209	113.22	EK(1)GVEDVVVGR	2	0.51679	1	1	0.000731227	132.32	EK(1)GVEDVVVGR	2	0.61069	1	1	8.6128e-05	129.82	EK(1)GVEDVVVGR	2	0.96331	1
	TGME49_294800-t26_1-p1	378	K	"elongation factor 1-alpha (EF-1-ALPHA), putative GN=TGME49_294800"	1	0.00138749	113.15	TLEEAPK(1)CIK	2	-2.1256	2	1	0.00087992	119.22	TLEEAPK(1)CIK	2	-0.71574	3	1	0.000329442	103.26	TLEEAPK(1)CIK	2	-0.55641	4
	TGME49_244380-t26_1-p1	96	K	cactin GN=TGME49_244380	1	7.71949e-06	128.01	NQLLQAAGQK(1)GK	2	-0.051917	1	1	5.24008e-08	155.53	NQLLQAAGQK(1)GK	2	0.60085	1	1	0.000788005	92.866	NQLLQAAGQK(1)GK	2	-0.63173	1
	TGME49_207620-t26_1-p1	107	K	pyridine nucleotide-disulfide oxidoreductase domain-containing protein GN=TGME49_207620	1	0.0111473	102.51	VAACAEK(1)R	2	-0.62841	1	1	0.014394	89.355	VAACAEK(1)R	2	-0.41364	1
	TGME49_300260-t26_1-p1	379	K	threonyl-tRNA synthetase family protein GN=TGME49_300260	1	0.00365453	91.549	VYGVSFPDK(1)K	2	-1.3005	2	1	0.000383967	102.52	VYGVSFPDK(1)K	2	0.94947	1	1	0.0134815	74.841	VYGVSFPDK(1)K	2	0.47626	1
	TGME49_294800-t26_1-p1	316	K	"elongation factor 1-alpha (EF-1-ALPHA), putative GN=TGME49_294800"	1	3.80431e-34	183.37	GYVASDSK(1)NDPAK	2	-0.055322	1	1	0.000271778	117.21	GYVASDSK(1)NDPAK	2	0.027017	1	1	3.42917e-06	111.79	GYVASDSK(1)NDPAK	2	-0.032841	1
	TGME49_249180-t26_1-p1	90	K	bifunctional dihydrofolate reductase-thymidylate synthase GN=TGME49_249180	1	0.0115372	74.376	K(1)FRPLVDR	3	0.15077	1
	TGME49_215740-t26_1-p1	16	K	"notchless, putative GN=TGME49_215740"	1	3.10584e-20	145.91	AK(1)QQGGEVASPGSGVNK	3	-0.81377	2	1	2.40108e-12	148.44	AK(1)QQGGEVASPGSGVNK	3	-0.57017	2	1	1.14816e-43	200.33	AK(1)QQGGEVASPGSGVNK	3	0.37454	2
	TGME49_207620-t26_1-p1	377	K	pyridine nucleotide-disulfide oxidoreductase domain-containing protein GN=TGME49_207620	1	1.27763e-06	143.85	K(1)FNSDPR	2	0.38394	1	1	0.0101905	111.82	K(1)FNSDPR	2	-0.18255	1	1	0.00464049	140.98	K(1)FNSDPR	2	-0.72302	2
	TGME49_288360-t26_1-p1	565	K	tryptophanyl-tRNA synthetase (TrpRS2) GN=TGME49_288360	1	8.85647e-38	153.83	TK(1)MSGSVETSSIYVSDTPEQIK	3	0.99086	2	1	2.8708e-18	119.38	TK(1)MSGSVETSSIYVSDTPEQIK	3	1.1919	1	1	1.18832e-07	82.635	TK(1)MSGSVETSSIYVSDTPEQIK	3	0.66792	2
	TGME49_249180-t26_1-p1	72	K	bifunctional dihydrofolate reductase-thymidylate synthase GN=TGME49_249180	1	3.47559e-06	101.3	TGDSGLPSPSVGK(1)R	2	0.73031	1	1	3.30207e-05	89.359	TGDSGLPSPSVGK(1)R	2	-0.51271	1	1	0.000603059	79.875	TGDSGLPSPSVGK(1)R	2	0.76085	1
	TGME49_254940-t26_1-p1	2931	K	MIF4G domain-containing protein GN=TGME49_254940															1	0.0145135	70.089	TSGAK(1)DWLASK	2	-1.4723	1
	TGME49_205470-t26_1-p1	688	K	"translation elongation factor 2 family protein, putative GN=TGME49_205470"	1	0.00174811	44.391	ETVSAPSHMTCLSK(1)SPNK	3	-0.19342	1								1	0.00155671	49.537	ETVSAPSHMTCLSK(1)SPNK	3	0.28628	1
	TGME49_251780-t26_1-p1	264	K	heat shock protein GN=TGME49_251780								1	0.000138785	92.295	DAGK(1)IAGLEVLR	2	-0.1686	1
	TGME49_289680-t26_1-p1	197	K	Ras-related protein Rab11 GN=TGME49_289680								1	0.012176	53.211	GQK(1)IHLDEER	3	-2.5736	1
	TGME49_204100-t26_1-p1	989	K	eIF2 kinase IF2K-C GN=TGME49_204100								1	0.023999	42.718	SFSGNK(1)AK(1)R	2	-1.5666	1	1	0.0270885	45.368	SFSGNK(1)AK(1)R	2	-1.8987	1
	TGME49_207620-t26_1-p1	406	K	pyridine nucleotide-disulfide oxidoreductase domain-containing protein GN=TGME49_207620								1	1.18717e-17	163.91	GCK(1)NVTVIGQETVPFER	2	0.76223	1
	TGME49_321620-t26_1-p1	618	K	dynamin-related protein DRPB GN=TGME49_321620	1	0.00499069	78.342	K(1)TVYSEQFIR	2	-0.34595	1
	TGME49_275480-t26_1-p1	120	K	Myb family DNA-binding domain-containing protein GN=TGME49_275480	1	0.0214647	72.928	K(1)SLVPAAAR	2	0.076169	1
	TGME49_310030-t26_1-p1	126	K	"cyclase-associated protein, putative GN=TGME49_310030"	1	0.00338037	45.347	FQVK(1)GTCHSIAIDK	3	0.8097	1
	TGME49_309730-t26_1-p1	568	K	thioredoxin reductase GN=TGME49_309730	1	0.0240311	47.548	K(1)SPEDVDITPPCLAK	2	-3.4168	1	1	0.0107539	53.168	K(1)SPEDVDITPPCLAK	2	-3.0359	1
	TGME49_319850-t26_1-p1	178	K	"splicing factor U2AF family SnRNP auxilary factor large subunit, RRM domain-containing protein GN=TGME49_319850"															1	1.28643e-11	131.35	SPGGGGAAGGGK(1)GAR	2	-0.56232	1
	TGME49_205470-t26_1-p1	924	K	"translation elongation factor 2 family protein, putative GN=TGME49_205470"	1	0.00171751	69.342	GSK(1)MEELVHNIR	3	0.58882	1								1	0.0056522	54.343	GSK(1)MEELVHNIR	3	1.0386	1
	TGME49_237520-t26_1-p1	1013	K	SANT domain-containing protein(predict) GN=TGME49_237520	1	2.32072e-09	94.203	EAK(1)DGSGAFGAAGAGGGR	2	-2.7672	1	1	4.38344e-08	123.08	EAK(1)DGSGAFGAAGAGGGR	2	-2.797	1
	TGME49_312990-t26_1-p1	529	K	DEAD/DEAH box ATP-dependent RNA helicase GN=TGME49_312990	1	0.00863158	108.46	VELNLK(1)AK	2	0.42155	1								1	0.0273369	79.474	VELNLK(1)AK	2	-1.4571	1
	TGME49_283850-t26_1-p1	283	K	peptidyl-prolyl cis-trans isomerase GN=TGME49_283850	1	0.0197604	74.841	LDPK(1)NVEIR	2	1.7704	1	1	0.0278591	67.334	LDPK(1)NVEIR	2	-0.49431	2	1	0.00864911	87.258	LDPK(1)NVEIR	2	2.4523	1
	TGME49_311720-t26_1-p1	334	K	chaperonin protein BiP GN=TGME49_311720	1	1.34098e-18	162.31	AK(1)FEELNSDLFQK	2	-0.6984	1								1	1.55334e-08	148.62	AK(1)FEELNSDLFQK	2	-0.92198	1
	TGME49_209030-t26_1-p1	316	K	actin ACT1 GN=TGME49_209030	1	3.1109e-07	107.74	LTK(1)ELTSLAPSTMK	2	0.38522	1								1	2.10997e-09	117.08	LTK(1)ELTSLAPSTMK	2	1.2518	1
	TGME49_233930-t26_1-p1	836	K	CAF1 family ribonuclease GN=TGME49_233930	1	0.0156241	79.148	IASAACK(1)EK	2	-0.47684	1								1	0.00554695	91.867	IASAACK(1)EK	2	-0.74855	1
	TGME49_294800-t26_1-p1	371	K	"elongation factor 1-alpha (EF-1-ALPHA), putative GN=TGME49_294800"	1	0.00509857	86.014	SGK(1)TLEEAPK	2	0.53594	1	1	0.000564443	98.754	SGK(1)TLEEAPK	2	0.54908	1	1	0.000841094	98.754	SGK(1)TLEEAPK	2	0.4662	1
	TGME49_207760-t26_1-p1	1209	K	DnaJ C terminal region domain-containing protein GN=TGME49_207760															1	0.0224506	57.434	TQPK(1)VLNIDIPR	2	-3.2368	1
	TGME49_301440-t26_1-p1	80	K	calcium-dependent protein kinase CDPK1 GN=TGME49_301440	1	0.00091232	74.789	ITGQECAVK(1)VISK	2	0.21841	1	1	0.000185384	114.64	ITGQECAVK(1)VISK	2	0.028749	1	1	0.00653696	66.246	ITGQECAVK(1)VISK	2	-0.039389	1
	TGME49_205470-t26_1-p1	539	K	"translation elongation factor 2 family protein, putative GN=TGME49_205470"	1	0.00831662	81.017	TDLYIK(1)SIQR	2	0.39088	1								1	2.00056e-05	113.93	TDLYIK(1)SIQR	2	0.24129	1
	TGME49_254940-t26_1-p1	2989	K	MIF4G domain-containing protein GN=TGME49_254940	1	0.0139493	46.378	GGAQAVK(1)GGLMGR	2	0.46119	1
	TGME49_321500-t26_1-p1	219	K	RNA recognition motif-containing protein GN=TGME49_321500	1	0.00561304	122.18	FAESK(1)AAR	2	0.88938	2	1	0.000981435	117.4	FAESK(1)AAR	2	1.0945	2	1	0.0083646	132.08	FAESK(1)AAR	2	0.89495	2
	TGME49_297060-t26_1-p1	328	K	phosphoglycerate mutase PGMII GN=TGME49_297060								1	0.000197737	97.734	AK(1)MEAVANQGK	2	0.24813	1	1	0.000322962	100.88	AK(1)MEAVANQGK	2	0.11765	1
	TGME49_280610-t26_1-p1	184	K	signal recognition particle receptor alpha subunit GN=TGME49_280610	1	4.13666e-15	165.63	K(1)NMDALDFSK	2	-0.95433	1	1	0.00107179	128.01	K(1)NMDALDFSK	2	-1.2512	1	1	0.000359493	126.66	K(1)NMDALDFSK	2	-0.72049	1
	TGME49_289680-t26_1-p1	180	K	Ras-related protein Rab11 GN=TGME49_289680	1	1.13552e-21	162.29	K(1)QIEDNPQSTTQPGR	2	-0.22133	1	1	3.06839e-05	115.8	K(1)QIEDNPQSTTQPGR	3	0.31285	2	1	1.99049e-10	123.42	K(1)QIEDNPQSTTQPGR	2	0.13592	1
	TGME49_205470-t26_1-p1	162	K	"translation elongation factor 2 family protein, putative GN=TGME49_205470"								1	0.0211193	42.068	STLTDSLVSK(1)AGIISAK	2	0.44701	1
	TGME49_294800-t26_1-p1	225	K	"elongation factor 1-alpha (EF-1-ALPHA), putative GN=TGME49_294800"	1	3.13e-109	237.32	TLVEALDTMEAPK(1)RPSDK	3	-0.43403	13	1	3.9856e-157	280.54	TLVEALDTMEAPK(1)RPSDK	2	-2.7296	14	1	1.0283e-113	260.58	TLVEALDTMEAPK(1)RPSDK	2	0.46259	12
	TGME49_280610-t26_1-p1	126	K	signal recognition particle receptor alpha subunit GN=TGME49_280610	1	3.68082e-06	124.21	LFTCLHQQQK(1)EK	3	0.61647	1	1	0.000423775	120.55	LFTCLHQQQK(1)EK	3	-0.082812	1	1	0.000337277	83.204	LFTCLHQQQK(1)EK	3	0.91176	1
	TGME49_310700-t26_1-p1	25	K	serine/threonine phosophatase PP1 GN=TGME49_310700	1	9.12903e-07	113.76	PGK(1)PVQLTEAEIR	2	2.7305	1	1	0.000447579	84.753	PGK(1)PVQLTEAEIR	2	0.056335	1	1	1.9697e-05	102.52	PGK(1)PVQLTEAEIR	2	-0.23394	1
	TGME49_311090-t26_1-p1	527	K	ubiquitin carboxyl-terminal hydrolase GN=TGME49_311090	1	4.32177e-05	100.88	K(1)ASPVDMWVK	2	0.021748	1	1	7.19835e-05	94.465	K(1)ASPVDMWVK	2	0.092151	1	1	0.00707961	80.102	K(1)ASPVDMWVK	2	-0.64082	1
	TGME49_289330-t26_1-p1	1600	K	ubiquitin carboxyl-terminal hydrolase family 2 protein GN=TGME49_289330															1	0.00353286	63.046	AAGLK(1)PDAEAK	2	-0.46888	1
	TGME49_205470-t26_1-p1	373	K	"translation elongation factor 2 family protein, putative GN=TGME49_205470"	1	2.90323e-20	172.27	WTK(1)TQSENTR	2	1.1048	1	1	1.66175e-07	155.11	WTK(1)TQSENTR	2	0.27151	1	1	6.26775e-05	155.11	WTK(1)TQSENTR	2	2.1636	1
	TGME49_294800-t26_1-p1	210	K	"elongation factor 1-alpha (EF-1-ALPHA), putative GN=TGME49_294800"	1	0.00627282	83.862	STNMSWYK(1)GK	2	0.055121	2	1	0.00793791	81.017	STNMSWYK(1)GK	2	-0.35003	2	1	0.00137441	84.198	STNMSWYK(1)GK	2	-0.17181	2
	TGME49_248830-t26_1-p1	84	K	phosphoinositide phospholipase PIPLC GN=TGME49_248830	1	0.00249027	89.301	K(1)SLLSGEEGER	2	1.9825	1								1	0.00136902	69.864	K(1)SLLSGEEGER	2	2.2986	1
	TGME49_311240-t26_1-p1	23	K	"DnaJ family chaperone, putative GN=TGME49_311240"								0.887126	0.00961884	50.353	GGSK(0.887)EK(0.113)NNTK	2	-0.73777	1
	TGME49_269180-t26_1-p1	1619	K	MIF4G domain-containing protein GN=TGME49_269180	1	0.000310968	84.753	K(1)ETGAEAANVVTK	2	0.15249	1	1	3.64011e-05	103.83	K(1)ETGAEAANVVTK	2	-0.40285	1	1	1.49671e-07	129.77	K(1)ETGAEAANVVTK	2	-0.25554	1
	TGME49_304760-t26_1-p1	428	K	RNA recognition motif-containing protein GN=TGME49_304760	1	0.00671515	76.302	APPGPK(1)GASCR	2	-0.88443	1	1	0.0215126	62.466	APPGPK(1)GASCR	2	-0.7273	1	1	0.0133923	71.03	APPGPK(1)GASCR	2	-0.60366	1
	TGME49_218600-t26_1-p1	7	K	RNA recognition motif-containing protein GN=TGME49_218600								1	0.0103565	76.228	SLTSK(1)GVAAR	2	1.0038	1	1	0.0100463	77.192	SLTSK(1)GVAAR	2	0.60919	1
	TGME49_249180-t26_1-p1	59	K	bifunctional dihydrofolate reductase-thymidylate synthase GN=TGME49_249180	1	1.11627e-08	96.773	FAK(1)TGDSGLPSPSVGK	2	-1.6737	1	1	8.55388e-06	84.859	FAK(1)TGDSGLPSPSVGK	2	-1.8861	1	1	1.95886e-27	176.49	FAK(1)TGDSGLPSPSVGK	2	-2.1643	1
	TGME49_224850-t26_1-p1	180	K	"polyadenylate binding protein, putative GN=TGME49_224850"	1	8.44007e-15	131.45	NLDK(1)NIDNK	2	0.15734	1	1	0.00576295	89.913	NLDK(1)NIDNK	2	-0.10418	1	1	0.00642335	89.913	NLDK(1)NIDNK	2	0.36726	1
	TGME49_205470-t26_1-p1	169	K	"translation elongation factor 2 family protein, putative GN=TGME49_205470"								1	0.034297	48.527	AGIISAK(1)AAGDAR	2	-0.50569	1
	TGME49_209030-t26_1-p1	329	K	actin ACT1 GN=TGME49_209030	1	0.0236715	67.704	IK(1)VVAPPER	2	-0.16422	2	1	0.0294704	66.056	IK(1)VVAPPER	2	-0.090273	1
	TGME49_227850-t26_1-p1	470	K	"peptidyl-prolyl cis-trans isomerase, cyclophilin-type domain-containing protein GN=TGME49_227850"	1	0.00175669	104.82	LSELPQK(1)TAR	2	-0.54383	1	1	0.000287292	102.53	LSELPQK(1)TAR	2	-0.23824	1	1	0.000987327	97.734	LSELPQK(1)TAR	2	-0.18877	1
	TGME49_291680-t26_1-p1	429	K	Sec23/Sec24 trunk domain-containing protein GN=TGME49_291680								1	0.00113382	121.9	IEVLCSK(1)EFK	2	-0.035513	1	1	0.000491713	131.82	IEVLCSK(1)EFK	2	0.26266	1
	TGME49_216600-t26_1-p1	565	K	exonuclease III APE GN=TGME49_216600	1	0.031701	64.841	LDSFFAVK(1)R	2	1.8076	1								1	0.000676637	116.37	LDSFFAVK(1)R	2	1.092	1
	TGME49_309730-t26_1-p1	270	K	thioredoxin reductase GN=TGME49_309730	1	0.00208917	84.169	K(1)AGVTYINAYAK	2	1.0756	1	1	0.000173355	92.792	K(1)AGVTYINAYAK	2	1.9229	1	1	4.97583e-07	121.21	K(1)AGVTYINAYAK	2	1.4674	1
	TGME49_321620-t26_1-p1	847	K	dynamin-related protein DRPB GN=TGME49_321620															1	0.0256679	95.909	HVFEK(1)VK	2	0.29668	1
	TGME49_290640-t26_1-p1	31	K	"DNA mismatch repair protein MSH6-1, putative GN=TGME49_290640"	1	0.0160033	61.235	SGGSIYETAGK(1)K	2	1.0657	1
	TGME49_237520-t26_1-p1	468	K	SANT domain-containing protein(predict) GN=TGME49_237520	1	2.16328e-23	131.67	GK(1)VPVEQMNGTHADGLPNAK	3	-0.019068	1	1	5.18604e-07	77.969	GK(1)VPVEQMNGTHADGLPNAK	3	-0.1139	1	1	8.84709e-05	63.488	GK(1)VPVEQMNGTHADGLPNAK	3	-0.20075	1
	TGME49_304760-t26_1-p1	949	K	RNA recognition motif-containing protein GN=TGME49_304760								1	0.00294159	44.734	EGGLK(1)YEASPHAPLGPR	3	-1.0761	1	1	0.00331344	45.384	EGGLK(1)YEASPHAPLGPR	3	-0.88064	1
	TGME49_227650-t26_1-p1	344	K	"microtubule-associated protein RP/EB family, putative GN=TGME49_227650"								1	0.000203411	84.753	YK(1)AGTMEDPSGFSR	2	0.35012	1	1	0.00051857	81.632	YK(1)AGTMEDPSGFSR	2	-0.14566	1
	TGME49_321620-t26_1-p1	842	K	dynamin-related protein DRPB GN=TGME49_321620	1	0.00059194	70.438	GASASAAK(1)HVFEK	3	0.37123	1	1	2.59402e-05	88.075	GASASAAK(1)HVFEK	3	0.15008	1	1	8.19802e-05	88.101	GASASAAK(1)HVFEK	3	0.60587	1
	TGME49_263595-t26_1-p1	245	K	RNA-binding protein GN=TGME49_263595	1	2.34606e-09	113.22	ETEALQTK(1)MGGR	2	0.1508	1	1	0.000232994	134.38	ETEALQTK(1)MGGR	2	-0.15628	1	1	4.33505e-07	119.74	ETEALQTK(1)MGGR	2	0.94736	1
	TGME49_268200-t26_1-p1	22	K	RNA recognition motif-containing protein GN=TGME49_268200	1	1.78337e-19	103.24	GK(1)GLASPLLAGSLDGAQASAHAK	3	-0.20762	1	1	2.5714e-18	108.08	GK(1)GLASPLLAGSLDGAQASAHAK	3	-0.71541	1	1	5.91168e-29	126.32	GK(1)GLASPLLAGSLDGAQASAHAK	3	-0.00057902	1
	TGME49_309730-t26_1-p1	420	K	thioredoxin reductase GN=TGME49_309730	1	0.000209828	106.38	IQVTFQVGK(1)EK	2	-1.5035	1	1	0.0033776	81.92	IQVTFQVGK(1)EK	2	-0.99785	1	1	0.000220285	101.71	IQVTFQVGK(1)EK	2	-1.2523	1
	TGME49_240650-t26_1-p1	487	K	"coatomer protein complex, subunit alpha, putative GN=TGME49_240650"	1	0.00408108	89.805	K(1)VDLPCAVDR	2	0.66214	1
	TGME49_230420-t26_1-p1	14	K	sarco/endoplasmic reticulum Ca2+-ATPase GN=TGME49_230420	1	1.0213e-07	147.36	AVGALSK(1)HR	2	0.39589	1	1	0.00196068	103.55	AVGALSK(1)HR	2	0.048214	1	1	0.00141965	107.57	AVGALSK(1)HR	2	-0.10246	1
	TGME49_283850-t26_1-p1	322	K	peptidyl-prolyl cis-trans isomerase GN=TGME49_283850	1	0.00393489	84.507	VDLYTEK(1)QGVR	2	0.0083698	1								1	0.0163645	68.536	VDLYTEK(1)QGVR	2	1.6453	1
	TGME49_237520-t26_1-p1	406	K	SANT domain-containing protein(predict) GN=TGME49_237520								1	0.0123527	81.099	NVEPIK(1)PEK	2	-2.3966	1
	TGME49_269180-t26_1-p1	2329	K	MIF4G domain-containing protein GN=TGME49_269180															1	0.000578789	100.58	FAATK(1)EGPTR	2	-1.0084	1
	TGME49_237520-t26_1-p1	486	K	SANT domain-containing protein(predict) GN=TGME49_237520	1	1.92976e-27	143.46	VPVEQMNGTHADGLPNAK(1)R	3	0.78417	2	1	2.10439e-15	145.88	VPVEQMNGTHADGLPNAK(1)R	3	1.108	2
	TGME49_249180-t26_1-p1	40	K	bifunctional dihydrofolate reductase-thymidylate synthase GN=TGME49_249180								1	8.74719e-05	142.89	VTK(1)TTPEEASR	2	0.03197	1	1	7.5311e-08	160.72	VTK(1)TTPEEASR	2	-0.19782	1
	TGME49_254940-t26_1-p1	2398	K	MIF4G domain-containing protein GN=TGME49_254940	1	0.0190724	54.343	K(1)VTNVPLTEVR	2	0.27119	1								1	0.0121031	54.343	K(1)VTNVPLTEVR	2	1.3779	1
	TGME49_286080-t26_1-p1	70	K	elongation factor 2 family protein GN=TGME49_286080								1	1.30763e-06	56.882	GLVSIGEEESTAAAVVPHELK(1)K	3	0.20481	1	1	5.23715e-07	76.492	GLVSIGEEESTAAAVVPHELK(1)K	3	-0.71474	1
	TGME49_288860-t26_1-p1	45	K	RuvB family 2 protein GN=TGME49_288860	1	0.000189543	89.231	K(1)FSQGMVGQPDAR	2	-0.039947	1	1	3.64011e-05	119.25	K(1)FSQGMVGQPDAR	2	-0.24819	2	1	1.54516e-07	131.66	K(1)FSQGMVGQPDAR	2	-1.0779	2
	TGME49_205470-t26_1-p1	501	K	"translation elongation factor 2 family protein, putative GN=TGME49_205470"	1	3.42251e-08	151.97	MVPTSDK(1)GR	2	-0.31019	1	1	0.000466821	114.89	MVPTSDK(1)GR	2	-0.038092	1	1	0.0151195	66.568	MVPTSDK(1)GR	2	0.20211	3
	TGME49_310030-t26_1-p1	60	K	"cyclase-associated protein, putative GN=TGME49_310030"	1	0.0272842	76.064	VCNFVDK(1)K	2	0.53427	1	1	0.0276425	80.165	VCNFVDK(1)K	2	0.40227	1	1	0.0296075	77.732	VCNFVDK(1)K	2	0.58026	1
	TGME49_207760-t26_1-p1	1468	K	DnaJ C terminal region domain-containing protein GN=TGME49_207760	1	2.25246e-05	95.195	K(1)ADAAGAGVGMDR	2	-0.28827	2	1	6.72792e-06	144.16	K(1)ADAAGAGVGMDR	2	0.52539	4	1	2.46608e-06	109.55	K(1)ADAAGAGVGMDR	2	-0.89891	2
	TGME49_213900-t26_1-p1	1140	K	regulator of chromosome condensation RCC1 GN=TGME49_213900															1	0.00611292	103.83	ATTPTSK(1)R	2	0.080517	1
	TGME49_216860-t26_1-p1	191	K	DEAD (Asp-Glu-Ala-Asp) box polypeptide DDX39 GN=TGME49_216860	1	3.33812e-15	130.66	GK(1)HLNAEK	2	0.20229	1								1	0.00971351	134.26	GK(1)HLNAEK	2	0.10122	1
	TGME49_311720-t26_1-p1	351	K	chaperonin protein BiP GN=TGME49_311720	0.752432	3.63791e-06	80.738	TLK(0.248)PVK(0.752)QVLEDADLQK	3	-1.3871	1
	TGME49_265310-t26_1-p1	62	K	"heat shock protein 40, putative GN=TGME49_265310"	1	0.0196918	52.527	DIAEAYDVLSDK(1)EK	2	0.19498	1	1	0.00914388	57.973	DIAEAYDVLSDK(1)EK	2	-1.8153	1
	TGME49_251780-t26_1-p1	394	K	heat shock protein GN=TGME49_251780	1	1.32141e-06	56.428	VQTEVNLPFITADQTGPK(1)HLQVK	3	-0.3018	1	1	7.34471e-07	60.133	VQTEVNLPFITADQTGPK(1)HLQVK	3	-0.36233	1
	TGME49_205470-t26_1-p1	533	K	"translation elongation factor 2 family protein, putative GN=TGME49_205470"	1	0.00614756	71.176	YVPGEK(1)TDLYIK	2	1.25	2	1	0.0020856	80.69	YVPGEK(1)TDLYIK	2	-0.6581	2	1	0.000960868	90.614	YVPGEK(1)TDLYIK	2	0.35882	2
	TGME49_300260-t26_1-p1	387	K	threonyl-tRNA synthetase family protein GN=TGME49_300260	1	0.00143496	110.39	DYLK(1)LLEEAK	2	-1.1133	1	1	0.000177149	109.16	DYLK(1)LLEEAK	2	-0.25937	1	1	0.00010147	110.84	DYLK(1)LLEEAK	2	-0.59892	1
	TGME49_251780-t26_1-p1	191	K	heat shock protein GN=TGME49_251780	1	0.0218269	82.279	EK(1)EILPYK	2	-1.3497	1	1	0.000196002	124.98	EK(1)EILPYK	2	-1.3281	1	1	0.00218654	111.95	EK(1)EILPYK	2	-1.7777	1
	TGME49_321620-t26_1-p1	849	K	dynamin-related protein DRPB GN=TGME49_321620	1	0.000230906	87.641	VK(1)FQAANNPLFSD	2	-0.24894	1	1	0.000118238	112.64	VK(1)FQAANNPLFSD	2	0.058493	2	1	1.12161e-07	122.33	VK(1)FQAANNPLFSD	2	-0.30094	1
	TGME49_309730-t26_1-p1	660	K	thioredoxin reductase GN=TGME49_309730	1	1.02312e-17	137.79	ASGEPFVASGGCGGGK(1)CG	2	-0.25464	1								1	9.64274e-07	95.073	ASGEPFVASGGCGGGK(1)CG	2	-0.55789	1
	TGME49_289330-t26_1-p1	637	K	ubiquitin carboxyl-terminal hydrolase family 2 protein GN=TGME49_289330															1	0.0175399	87.696	FK(1)SGGSGR	2	0.26226	1
	TGME49_216860-t26_1-p1	228	K	DEAD (Asp-Glu-Ala-Asp) box polypeptide DDX39 GN=TGME49_216860	1	3.54308e-05	112.02	DVQNIFMATPK(1)K	2	1.1157	1	1	0.000233458	109.16	DVQNIFMATPK(1)K	2	-0.1713	1	1	7.59391e-07	131.69	DVQNIFMATPK(1)K	2	1.7598	1
	TGME49_288360-t26_1-p1	118	K	tryptophanyl-tRNA synthetase (TrpRS2) GN=TGME49_288360								1	0.020086	73.499	TTQNVK(1)FSK	2	1.5362	1
	TGME49_313010-t26_1-p1	92	K	DEAD (Asp-Glu-Ala-Asp) box polypeptide DDX6 GN=TGME49_313010	1	5.32892e-09	111.06	VK(1)TEDVTK	2	-0.10355	1
	TGME49_300260-t26_1-p1	840	K	threonyl-tRNA synthetase family protein GN=TGME49_300260	1	0.0123853	82.287	TLTLDAWK(1)K	2	-0.018689	1	1	0.0151465	82.287	TLTLDAWK(1)K	2	-1.072	1	1	0.0267503	71.451	TLTLDAWK(1)K	2	-0.39853	1
	TGME49_234360-t26_1-p1	134	K	"DNA topoisomerase I, putative GN=TGME49_234360"															1	7.16621e-05	103.44	VK(1)TETLGAPALR	2	-2.587	1
	TGME49_209030-t26_1-p1	51	K	actin ACT1 GN=TGME49_209030	1	8.49329e-10	82.635	NPGIMVGMEEK(1)DCYVGDEAQSK	3	-0.47483	1	1	1.94712e-09	82.635	NPGIMVGMEEK(1)DCYVGDEAQSK	3	0.023379	1
biosynthetic process	TGME49_224850-t26_1-p1	167	K	"polyadenylate binding protein, putative GN=TGME49_224850"															1	0.0187714	71.221	K(1)SGNGNIFVK	2	3.3174	1
	TGME49_268850-t26_1-p1	162	K	enolase 2 GN=TGME49_268850	1	0.00140971	88.596	AGAAAK(1)GMPLYK	2	0.81595	1	1	0.000195535	89.171	AGAAAK(1)GMPLYK	2	-0.12282	1	1	0.000807581	92.611	AGAAAK(1)GMPLYK	2	-0.17685	1
	TGME49_318230-t26_1-p1	139	K	phosphoglycerate kinase PGKI GN=TGME49_318230	1	0.00406901	90.15	GVDEQGNK(1)IK	2	0.12402	1	1	2.44775e-11	162.64	GVDEQGNK(1)IK	2	0.12924	1	1	1.88091e-11	174.41	GVDEQGNK(1)IK	2	0.030913	1
	TGME49_318600-t26_1-p1	460	K	DNA /pantothenate metabolism flavoprotein GN=TGME49_318600	1	1.14416e-44	191.95	LETNAETLHAK(1)AR	2	-0.20197	4	1	2.01762e-76	237.26	LETNAETLHAK(1)AR	2	-0.31815	4	1	3.67891e-30	198.48	LETNAETLHAK(1)AR	2	-0.038926	4
	TGME49_294800-t26_1-p1	241	K	"elongation factor 1-alpha (EF-1-ALPHA), putative GN=TGME49_294800"	1	4.29544e-11	91.589	LPLQDVYK(1)IGGIGTVPVGR	3	-1.0183	1	1	2.95126e-05	72.21	LPLQDVYK(1)IGGIGTVPVGR	3	-0.55282	1	1	4.33846e-12	107.72	LPLQDVYK(1)IGGIGTVPVGR	3	-0.37042	1
	TGME49_300140-t26_1-p1	367	K	"elongation factor 1-gamma, putative GN=TGME49_300140"	1	0.0197604	74.841	LDVASAK(1)DK	2	-0.20433	1	1	0.0310233	64.82	LDVASAK(1)DK	2	-0.057815	1	1	0.0216654	74.841	LDVASAK(1)DK	2	-0.55325	1
	TGME49_261570-t26_1-p1	42	K	ribosomal protein RPL7A GN=TGME49_261570	1	0.00604781	99.013	SPIFAK(1)TPR	2	-0.51149	1	1	0.00224176	102.06	SPIFAK(1)TPR	2	-0.67421	1	1	0.0102451	85.355	SPIFAK(1)TPR	2	-0.51844	1
	TGME49_217460-t26_1-p1	64	K	glutaminyl-tRNA synthetase (GlnRS) GN=TGME49_217460								1	0.0315886	89.55	IAVETK(1)K	2	0.20305	1
	TGME49_300260-t26_1-p1	743	K	threonyl-tRNA synthetase family protein GN=TGME49_300260	1	7.55718e-11	87.676	QCIVLPISDK(1)VNDYAASVR	3	0.6869	1
	TGME49_269180-t26_1-p1	2079	K	MIF4G domain-containing protein GN=TGME49_269180															1	0.0288838	70.028	ASESSWVK(1)K	2	1.5986	1
	TGME49_230450-t26_1-p1	549	K	bifunctional GMP synthase/glutamine amidotransferase protein GN=TGME49_230450	1	0.00293851	94.692	IINEVK(1)GINR	2	0.34013	1	1	0.000553197	115.78	IINEVK(1)GINR	2	0.15564	1	1	0.000387845	127.76	IINEVK(1)GINR	2	-0.0072985	1
	TGME49_249180-t26_1-p1	405	K	bifunctional dihydrofolate reductase-thymidylate synthase GN=TGME49_249180	1	0.0136355	97.635	IWDK(1)NVTR	2	0.41516	1	1	0.0203666	80.438	IWDK(1)NVTR	2	0.20724	1	1	0.00880965	99.139	IWDK(1)NVTR	2	0.29494	1
	TGME49_260170-t26_1-p1	601	K	"elongation factor EF-G, putative GN=TGME49_260170"	1	0.0198218	111.28	FAK(1)ALNR	2	0.75803	1	1	0.00612758	114.59	FAK(1)ALNR	2	1.0888	1	1	0.0167873	104.11	FAK(1)ALNR	2	1.409	1
	TGME49_300140-t26_1-p1	200	K	"elongation factor 1-gamma, putative GN=TGME49_300140"	1	1.93936e-06	104.49	IFGEAK(1)AAPQAAAK	2	1.5418	4	1	8.25461e-06	121.66	IFGEAK(1)AAPQAAAK	2	0.9635	4	1	9.8987e-10	121.56	IFGEAK(1)AAPQAAAK	3	0.13534	3
	TGME49_217460-t26_1-p1	852	K	glutaminyl-tRNA synthetase (GlnRS) GN=TGME49_217460	1	0.0127526	74.841	MK(1)EQQQTVQA	2	-0.94527	1	1	0.000259187	104.22	MK(1)EQQQTVQA	2	-0.76269	1	1	6.2641e-05	112.13	MK(1)EQQQTVQA	2	-0.46127	1
	TGME49_288360-t26_1-p1	638	K	tryptophanyl-tRNA synthetase (TrpRS2) GN=TGME49_288360	1	2.97539e-06	130.1	YQK(1)GEMLTGEVK	2	0.67804	2	1	0.0014571	83.204	YQK(1)GEMLTGEVK	2	0.013627	2	1	2.80126e-07	116.24	YQK(1)GEMLTGEVK	2	-0.73263	2
	TGME49_250770-t26_1-p1	174	K	"eukaryotic initiation factor-4A, putative GN=TGME49_250770"	1	0.023376	80.219	VHDMMEK(1)R	2	-0.68619	1	1	0.0048841	83.206	VHDMMEK(1)R	3	-0.59124	1	1	0.00861915	99.442	VHDMMEK(1)R	3	-1.1516	2
	TGME49_289690-t26_1-p1	366	K	glyceraldehyde-3-phosphate dehydrogenase GAPDH1 GN=TGME49_289690	1	1.81423e-14	107.63	SAGVNIIPASTGAAK(1)AVGK	2	1.3792	2	1	4.93843e-10	92.474	SAGVNIIPASTGAAK(1)AVGK	2	0.2864	1	1	3.08262e-12	112.91	SAGVNIIPASTGAAK(1)AVGK	2	0.30301	1
	TGME49_289690-t26_1-p1	214	K	glyceraldehyde-3-phosphate dehydrogenase GAPDH1 GN=TGME49_289690															1	0.0181399	77.192	DGK(1)LIVGGK	2	1.5289	1
	TGME49_321900-t26_1-p1	220	K	"fructose-1,6-bisphosphate aldolase GN=TGME49_321900"	1	0.00461699	82.494	ALQASCLK(1)GWK	2	-0.33767	1	1	0.00121719	87.184	ALQASCLK(1)GWK	2	0.3418	1	1	0.0261196	61.344	ALQASCLK(1)GWK	2	-0.0035954	1
	TGME49_251690-t26_1-p1	73	K	"seryl-tRNA synthetase, cytoplasmic, putative GN=TGME49_251690"	1	0.00404196	73.881	DAK(1)DPCQDLLAK	2	0.17435	1	1	0.00217853	80.318	DAK(1)DPCQDLLAK	2	0.75258	1	1	0.00206805	80.318	DAK(1)DPCQDLLAK	2	0.15052	1
	TGME49_268850-t26_1-p1	103	K	enolase 2 GN=TGME49_268850	1	0.00219423	99.568	AVENIHK(1)IIK	2	-1.6869	1	1	0.000276488	103.18	AVENIHK(1)IIK	2	-1.17	1	1	0.0187714	71.221	AVENIHK(1)IIK	2	-1.9612	1
	TGME49_224850-t26_1-p1	373	K	"polyadenylate binding protein, putative GN=TGME49_224850"	1	0.000385181	128.03	AK(1)FEQMNQDR	2	-0.43762	2	1	0.000147892	138.22	AK(1)FEQMNQDR	2	-0.3061	2	1	0.000172666	108.47	AK(1)FEQMNQDR	2	-0.049179	2
	TGME49_264610-t26_1-p1	279	K	RNA recognition motif-containing protein GN=TGME49_264610	1	0.0247118	70.363	K(1)LGVHCEAK	2	-1.7073	1								1	0.0157615	70.056	K(1)LGVHCEAK	2	-0.60297	1
	TGME49_205470-t26_1-p1	137	K	"translation elongation factor 2 family protein, putative GN=TGME49_205470"	1	0.00186304	103.55	EIMGNPK(1)NIR	2	1.3674	1	1	0.00566852	83.647	EIMGNPK(1)NIR	2	0.72609	1	1	0.000390808	101.9	EIMGNPK(1)NIR	2	0.45774	1
	TGME49_262380-t26_1-p1	547	K	"elongation factor Tu, putative GN=TGME49_262380"	1	8.02072e-07	106.76	TVASGIVTK(1)PMPEK	2	0.33118	1	1	1.60697e-09	154.65	TVASGIVTK(1)PMPEK	2	-0.11701	1	1	9.85032e-13	152	TVASGIVTK(1)PMPEK	2	-0.15343	1
	TGME49_250770-t26_1-p1	243	K	"eukaryotic initiation factor-4A, putative GN=TGME49_250770"	1	2.26627e-05	95.264	ILVK(1)NDELTLEGIR	2	0.91467	1	1	3.71212e-05	112.42	ILVK(1)NDELTLEGIR	2	1.5874	1
	TGME49_294800-t26_1-p1	362	K	"elongation factor 1-alpha (EF-1-ALPHA), putative GN=TGME49_294800"	1	0.0313901	89.296	FAEIK(1)TK	2	-0.23246	1	1	0.0164018	97.798	FAEIK(1)TK	2	-0.13391	1
	TGME49_235170-t26_1-p1	439	K	"ATPase, AAA family protein GN=TGME49_235170"	1	0.00699966	75.088	K(1)VEESVVPLTK	2	-2.3584	1	1	0.0147943	71.176	K(1)VEESVVPLTK	2	-3.1784	2	1	2.11939e-05	112.5	K(1)VEESVVPLTK	2	-2.0316	2
	TGME49_263870-t26_1-p1	839	K	glutamate-tRNA ligase GN=TGME49_263870	1	0.00471184	87.568	VDAAK(1)LSGAK	2	0.83458	1	1	0.00809758	79.659	VDAAK(1)LSGAK	2	-0.49747	1	1	0.0066326	81.017	VDAAK(1)LSGAK	2	-0.67604	1
	TGME49_219540-t26_1-p1	1256	K	cytosolic tRNA-Ala synthetase GN=TGME49_219540								1	2.77618e-05	98.407	AVGAAK(1)EGAADK	2	-0.46446	1	1	0.00620203	73.881	AVGAAK(1)EGAADK	2	1.0622	1
	TGME49_211090-t26_1-p1	610	K	"aminotransferase, class V superfamily protein GN=TGME49_211090"	1	0.0016149	67.997	ELSPLYEMEMAK(1)R	3	-0.72808	1	1	0.00414957	71.879	ELSPLYEMEMAK(1)R	2	0.63494	1
	TGME49_294670-t26_1-p1	53	K	translation initiation factor 3 subunit GN=TGME49_294670	1	0.012931	99.139	GETLK(1)VTK	2	0.3024	1
	TGME49_309120-t26_1-p1	384	K	ribosomal protein RPL4 GN=TGME49_309120															1	5.44623e-05	96.113	LAQTEGTK(1)QR	2	0.77531	1
	TGME49_289690-t26_1-p1	405	K	glyceraldehyde-3-phosphate dehydrogenase GAPDH1 GN=TGME49_289690	1	1.87496e-32	182.1	PAK(1)YEDIVAAVK	2	1.1366	4	1	8.11842e-12	158.11	PAK(1)YEDIVAAVK	2	1.0241	2	1	1.63926e-07	147.26	PAK(1)YEDIVAAVK	2	1.3907	3
	TGME49_227850-t26_1-p1	112	K	"peptidyl-prolyl cis-trans isomerase, cyclophilin-type domain-containing protein GN=TGME49_227850"	1	0.0326943	72.23	LPSVPLK(1)K	2	0.6754	1	1	0.0268181	80.684	LPSVPLK(1)K	2	-0.090251	1
	TGME49_205470-t26_1-p1	520	K	"translation elongation factor 2 family protein, putative GN=TGME49_205470"	1	1.2706e-09	140.91	VFSGTVATGQK(1)VR	2	0.62706	1								1	0.00291226	73.927	VFSGTVATGQK(1)VR	2	0.32211	1
	TGME49_251690-t26_1-p1	82	K	"seryl-tRNA synthetase, cytoplasmic, putative GN=TGME49_251690"								1	0.003727	64.52	DPCQDLLAK(1)SAELK	2	-1.0247	1
	TGME49_249180-t26_1-p1	398	K	bifunctional dihydrofolate reductase-thymidylate synthase GN=TGME49_249180	1	0.000350697	78.69	GDTNANHLSEK(1)GVK	3	0.057785	2	1	0.00358606	54.812	GDTNANHLSEK(1)GVK	3	-0.32633	1	1	3.69926e-10	87.863	GDTNANHLSEK(1)GVK	3	-0.45777	1
	TGME49_210408-t26_1-p1	62	K	HMG (high mobility group) box domain-containing protein GN=TGME49_210408								1	0.0152984	52.527	MVGEAWGK(1)LSDAQK	2	1.1435	1	1	5.15735e-05	95.981	MVGEAWGK(1)LSDAQK	2	0.9958	1
	TGME49_250770-t26_1-p1	297	K	"eukaryotic initiation factor-4A, putative GN=TGME49_250770"	1	0.00253543	89.301	VDFLTSK(1)MSER	2	2.0173	1	1	0.00437384	79.492	VDFLTSK(1)MSER	2	1.5646	1
	TGME49_249920-t26_1-p1	169	K	"diphthine synthase, putative GN=TGME49_249920"	1	9.69539e-05	122.7	TK(1)EQSVENMMR	2	-0.64064	1
	TGME49_217460-t26_1-p1	197	K	glutaminyl-tRNA synthetase (GlnRS) GN=TGME49_217460								1	2.40316e-05	74.732	TSETAAK(1)HFSSWSACVAK	3	2.1183	1
	TGME49_262720-t26_1-p1	88	K	"eukaryotic initiation factor-1A, putative GN=TGME49_262720"	1	0.00538937	70.089	DFQNDK(1)GDVIAK	2	0.46103	1
	TGME49_217460-t26_1-p1	230	K	glutaminyl-tRNA synthetase (GlnRS) GN=TGME49_217460	1	6.38928e-24	94.15	GK(1)SGEMVGQGAGVASEAVDGPDATTSVNFLK	3	-0.14794	1	1	2.7108e-30	104.53	GK(1)SGEMVGQGAGVASEAVDGPDATTSVNFLK	3	0.83363	1
	TGME49_318230-t26_1-p1	141	K	phosphoglycerate kinase PGKI GN=TGME49_318230	1	0.0044559	88.596	IK(1)ASPEAIAK	2	0.17697	1	1	0.00434944	85.813	IK(1)ASPEAIAK	2	0.10964	1	1	0.00419094	86.014	IK(1)ASPEAIAK	2	-0.13537	1
	TGME49_294670-t26_1-p1	171	K	translation initiation factor 3 subunit GN=TGME49_294670	1	0.0107259	77.662	SAGAGK(1)YIPR	2	0.20956	1	1	0.00283907	88.495	SAGAGK(1)YIPR	2	0.13237	1	1	0.000689065	99.815	SAGAGK(1)YIPR	2	0.0040257	1
	TGME49_224850-t26_1-p1	650	K	"polyadenylate binding protein, putative GN=TGME49_224850"	1	1.1131e-24	118.37	PGAGQQQPQGGPGSFK(1)FTPQVR	3	-1.6699	1	1	1.44563e-18	126.26	PGAGQQQPQGGPGSFK(1)FTPQVR	3	-1.529	1	1	2.35484e-11	101.38	PGAGQQQPQGGPGSFK(1)FTPQVR	3	-1.9848	1
	TGME49_256990-t26_1-p1	244	K	glycyl-tRNA synthetase GN=TGME49_256990	1	2.27576e-08	118.08	LNAK(1)EGISPEEASR	2	-0.045032	1	1	0.000106886	124.16	LNAK(1)EGISPEEASR	2	0.48106	1	1	1.33352e-06	109.1	LNAK(1)EGISPEEASR	2	0.0027089	1
	TGME49_304970-t26_1-p1	35	K	"cell-cycle-associated protein kinase CDK, putative GN=TGME49_304970"	1	0.00241949	55.011	K(1)LSGSHELPDAGTVGK	3	0.39494	1	1	1.37503e-06	86.367	K(1)LSGSHELPDAGTVGK	3	-0.084398	1	1	0.000360912	69.805	K(1)LSGSHELPDAGTVGK	3	-0.099243	1
	TGME49_304710-t26_1-p1	561	K	"eukaryotic peptide chain release factor, putative GN=TGME49_304710"								1	0.014394	89.355	FTVDLPK(1)K	2	1.2513	1
	TGME49_269180-t26_1-p1	1010	K	MIF4G domain-containing protein GN=TGME49_269180	1	0.00156923	54.764	AGASPVSPATK(1)SGLGTGR	2	4.3938	1
	TGME49_256990-t26_1-p1	320	K	glycyl-tRNA synthetase GN=TGME49_256990	1	0.00743918	93.556	GQK(1)ASAASR	2	-0.19236	1	1	0.000435157	123.86	GQK(1)ASAASR	2	-0.17405	1
	TGME49_219540-t26_1-p1	488	K	cytosolic tRNA-Ala synthetase GN=TGME49_219540	1	6.62733e-12	76.693	EK(1)DGSLTPLPAPCVDTGMGLER	3	-1.797	1	1	4.00409e-05	61.616	EK(1)DGSLTPLPAPCVDTGMGLER	3	0.344	1
	TGME49_318230-t26_1-p1	31	K	phosphoglycerate kinase PGKI GN=TGME49_318230	1	1.09539e-07	92.096	VDFNVPMK(1)DGVVQDATR	3	-0.44147	2	1	0.000761713	66.201	VDFNVPMK(1)DGVVQDATR	2	-0.46059	1
	TGME49_280600-t26_1-p1	622	K	"histidyl-tRNA synthetase (HisRS), putative GN=TGME49_280600"	1	2.04124e-05	103.21	AFLDAVAK(1)AER	2	-3.2899	1								1	0.00613241	77.124	AFLDAVAK(1)AER	2	-0.48887	1
	TGME49_289690-t26_1-p1	255	K	glyceraldehyde-3-phosphate dehydrogenase GAPDH1 GN=TGME49_289690	1	2.3905e-43	188.96	EK(1)AQAHLTNGAK	2	0.73828	2	1	1.20454e-05	145.29	EK(1)AQAHLTNGAK	2	0.89339	2	1	1.86721e-65	234.52	EK(1)AQAHLTNGAK	2	1.5215	3
	TGME49_224900-t26_1-p1	7	K	"adenylate kinase, putative GN=TGME49_224900"															1	0.00952238	73.637	AAPSGK(1)R	2	-1.2646	1
	TGME49_243580-t26_1-p1	151	K	"Hit family protein involved in cell-cycle regulation, putative GN=TGME49_243580"								1	0.00232211	90.827	ILDGK(1)IPCHK	2	-1.2993	1	1	0.00514855	84.054	ILDGK(1)IPCHK	2	-0.67465	1
	TGME49_294800-t26_1-p1	425	K	"elongation factor 1-alpha (EF-1-ALPHA), putative GN=TGME49_294800"	1	0.000183603	89.624	QTVAVGVIK(1)SVEK	2	0.77321	1	1	0.000676992	82.651	QTVAVGVIK(1)SVEK	2	0.56079	1	1	0.000202659	94.717	QTVAVGVIK(1)SVEK	2	0.25951	1
	TGME49_269180-t26_1-p1	1334	K	MIF4G domain-containing protein GN=TGME49_269180	1	3.4265e-11	66.925	VAETAGPQK(1)PAGCYAAVVAASQPAQAPR	3	1.2375	1
	TGME49_286080-t26_1-p1	396	K	elongation factor 2 family protein GN=TGME49_286080															1	0.0204203	45.891	VVDK(1)PPFSDAPR	2	-0.4859	1
	TGME49_232230-t26_1-p1	7	K	ribosomal protein RPL30 GN=TGME49_232230	1	0.00094211	122.69	K(1)SGSEGINSR	2	-0.17488	1	1	0.00326562	77.062	K(1)SGSEGINSR	2	-1.6529	1	1	0.00766536	78.903	K(1)SGSEGINSR	2	-0.83923	1
	TGME49_272740-t26_1-p1	1003	K	DNA-directed RNA polymerase III RPC2 GN=TGME49_272740	1	0.000670174	87.181	K(1)SFFPGGR	2	0.79725	1
	TGME49_219540-t26_1-p1	1158	K	cytosolic tRNA-Ala synthetase GN=TGME49_219540	1	0.00170673	92.112	K(1)LGEELGTEHK	2	0.057626	1	1	0.000159645	109.39	K(1)LGEELGTEHK	2	0.58692	2	1	0.00229876	84.605	K(1)LGEELGTEHK	2	-0.013777	2
	TGME49_249180-t26_1-p1	221	K	bifunctional dihydrofolate reductase-thymidylate synthase GN=TGME49_249180								1	0.000154995	75.764	EK(1)DNEATYRPIFISK	3	0.20492	1	1	0.00946455	48.351	EK(1)DNEATYRPIFISK	3	1.1369	1
	TGME49_263870-t26_1-p1	641	K	glutamate-tRNA ligase GN=TGME49_263870															1	5.77447e-06	90.379	DAVPVCIK(1)GAPETVESK	2	0.58292	1
	TGME49_267810-t26_1-p1	41	K	Rab 5 GN=TGME49_267810	1	0.00310195	62.088	TPGELPK(1)TLHFK	3	-0.1855	1
	TGME49_300140-t26_1-p1	259	K	"elongation factor 1-gamma, putative GN=TGME49_300140"	1	6.35451e-05	85.45	VYSNTK(1)DLYGTAMK	2	0.42325	3	1	1.92603e-05	107.35	VYSNTK(1)DLYGTAMK	2	0.50531	2	1	2.12392e-19	109.83	VYSNTK(1)DLYGTAMK	2	0.43194	2
	TGME49_206470-t26_1-p1	420	K	pyruvate dehydrogenase complex subunit PDH-E3II GN=TGME49_206470	1	9.69734e-38	185.95	TEEELK(1)ANGVSYNK	2	0.080993	1
	TGME49_262380-t26_1-p1	379	K	"elongation factor Tu, putative GN=TGME49_262380"	1	3.14051e-08	50.783	ADLPLIIPVESVLSIPGK(1)GTVATGR	3	-1.0381	2	1	3.52143e-08	71.071	ADLPLIIPVESVLSIPGK(1)GTVATGR	3	-0.45648	2	1	4.98657e-07	58.812	ADLPLIIPVESVLSIPGK(1)GTVATGR	3	-0.5318	1
	TGME49_300310-t26_1-p1	42	K	"26S proteasome regulatory subunit, S6a family AAA ATpase GN=TGME49_300310"	1	0.0113495	102.51	ILK(1)SEVNR	2	0.33136	1
	TGME49_318230-t26_1-p1	206	K	phosphoglycerate kinase PGKI GN=TGME49_318230	1	5.254e-08	86.548	ALECPEK(1)PFLAILGGAK	2	-0.41839	2	1	6.06156e-08	109.04	ALECPEK(1)PFLAILGGAK	2	0.2703	1	1	0.000137733	87.429	ALECPEK(1)PFLAILGGAK	2	-0.24832	1
	TGME49_217460-t26_1-p1	222	K	glutaminyl-tRNA synthetase (GlnRS) GN=TGME49_217460															1	7.67856e-11	112.82	AIPGAGALSGAGAK(1)GTDR	3	1.66	2
	TGME49_289690-t26_1-p1	370	K	glyceraldehyde-3-phosphate dehydrogenase GAPDH1 GN=TGME49_289690								1	0.000802445	80.69	AVGK(1)IIPSLNGK	2	-0.91068	1
	TGME49_320570-t26_1-p1	183	K	"elongation factor Tu, putative GN=TGME49_320570"								1	0.028667	82.452	TIEK(1)YEK	2	-0.33346	1
	TGME49_206470-t26_1-p1	514	K	pyruvate dehydrogenase complex subunit PDH-E3II GN=TGME49_206470	1	0.000297794	80.312	EACMACYDK(1)PIHMA	2	0.10115	1	1	1.08316e-05	95.273	EACMACYDK(1)PIHMA	2	0.45669	1	1	1.36412e-06	109	EACMACYDK(1)PIHMA	2	-0.10472	1
	TGME49_235170-t26_1-p1	108	K	"ATPase, AAA family protein GN=TGME49_235170"	1	0.000138187	117.09	IPK(1)TSSMSQGR	2	1.9583	1								1	1.78191e-05	116.55	IPK(1)TSSMSQGR	2	0.70317	1
	TGME49_205470-t26_1-p1	367	K	"translation elongation factor 2 family protein, putative GN=TGME49_205470"								1	0.000282445	111.94	LWGNNFYNAK(1)EK	2	1.5657	1	1	6.17491e-07	123.95	LWGNNFYNAK(1)EK	2	0.66122	1
	TGME49_205710-t26_1-p1	138	K	lysine-tRNA ligase GN=TGME49_205710	0.999981	0.00329655	48.907	AQKPEEELDPTQYFEK(1)R	3	-0.49563	1								0.999986	0.00486835	48.907	AQKPEEELDPTQYFEK(1)R	3	-1.285	1
	TGME49_205470-t26_1-p1	939	K	"translation elongation factor 2 family protein, putative GN=TGME49_205470"	1	0.00116918	68.972	NLK(1)PEIPPFENYYDK	2	0.38469	1	1	0.00769631	53.3	NLK(1)PEIPPFENYYDK	2	-0.69758	1
	TGME49_300260-t26_1-p1	393	K	threonyl-tRNA synthetase family protein GN=TGME49_300260	1	0.0290402	91.906	LLEEAK(1)K	2	-0.87922	1
	TGME49_224900-t26_1-p1	34	K	"adenylate kinase, putative GN=TGME49_224900"	1	0.0241189	63.32	YACLAK(1)PEGR	2	-0.4301	1	1	0.00553772	83.862	YACLAK(1)PEGR	2	-0.074615	1	1	0.0154421	73.499	YACLAK(1)PEGR	2	-0.82544	1
	TGME49_288360-t26_1-p1	635	K	tryptophanyl-tRNA synthetase (TrpRS2) GN=TGME49_288360								1	0.0029484	109.01	EIGEK(1)YQK	2	-1.2467	1	1	0.00360663	109.01	EIGEK(1)YQK	2	-0.79242	1
	TGME49_251690-t26_1-p1	62	K	"seryl-tRNA synthetase, cytoplasmic, putative GN=TGME49_251690"	1	7.95438e-05	104.24	ELNAVNK(1)EIGQR	2	-4.1611	1								1	7.25827e-10	100.38	ELNAVNK(1)EIGQR	2	-1.4281	1
	TGME49_288360-t26_1-p1	187	K	tryptophanyl-tRNA synthetase (TrpRS2) GN=TGME49_288360	1	0.000893271	41.798	MYQESYLDEFGIPANVK(1)EVR	3	-0.92361	1	1	0.000207266	52.464	MYQESYLDEFGIPANVK(1)EVR	3	-0.60281	1
	TGME49_300140-t26_1-p1	213	K	"elongation factor 1-gamma, putative GN=TGME49_300140"								1	0.00184369	119.22	KETPK(1)AAAK	2	0.45769	1	0.999997	0.0115504	97.472	KETPK(1)AAAK	2	-0.37789	1
	TGME49_260170-t26_1-p1	482	K	"elongation factor EF-G, putative GN=TGME49_260170"	0.997934	1.05818e-05	40.849	YLPAPYEIPQVAYDQDK(0.002)QEEEVPLHADPK(0.998)K	4	0.19806	1
	TGME49_269180-t26_1-p1	815	K	MIF4G domain-containing protein GN=TGME49_269180	1	5.16614e-08	109.07	PSSVPQK(1)LSEEAPK	2	-0.13462	1	1	0.000105456	121.45	PSSVPQK(1)LSEEAPK	2	1.1125	1	1	1.37178e-06	108.97	PSSVPQK(1)LSEEAPK	2	0.43571	1
	TGME49_288360-t26_1-p1	304	K	tryptophanyl-tRNA synthetase (TrpRS2) GN=TGME49_288360								1	7.20254e-05	114.64	K(1)FGCSSITPELISR	2	1.1883	1	1	0.00463526	65.374	K(1)FGCSSITPELISR	2	0.91191	1
	TGME49_205470-t26_1-p1	418	K	"translation elongation factor 2 family protein, putative GN=TGME49_205470"								1	0.000257977	83.692	MLGSLGIELK(1)GDDR	2	-2.8303	1	1	0.000368436	84.753	MLGSLGIELK(1)GDDR	2	-2.1374	1
	TGME49_231940-t26_1-p1	13	K	ThiF family protein GN=TGME49_231940															1	0.0268043	66.056	K(1)IPEMSAVVR	2	-0.55842	1
	TGME49_294800-t26_1-p1	440	K	"elongation factor 1-alpha (EF-1-ALPHA), putative GN=TGME49_294800"								1	0.0202101	86.794	VTK(1)SAVK	2	1.0415	1	1	0.0236251	97.798	VTK(1)SAVK	2	1.7029	1
	TGME49_268850-t26_1-p1	112	K	enolase 2 GN=TGME49_268850	0.999977	9.73708e-07	103.88	IIKPALIGK(1)DPCDQK	2	0.86154	2	0.999999	2.09534e-05	105.39	IIKPALIGK(1)DPCDQK	2	0.48429	2	0.999997	5.4339e-05	97.073	IIKPALIGK(1)DPCDQK	2	0.24496	2
	TGME49_288360-t26_1-p1	667	K	tryptophanyl-tRNA synthetase (TrpRS2) GN=TGME49_288360	1	0.0186309	61.161	AK(1)VTDDMVR	2	-0.41749	1	1	0.0142956	80.231	AK(1)VTDDMVR	2	-0.17748	2
	TGME49_219540-t26_1-p1	658	K	cytosolic tRNA-Ala synthetase GN=TGME49_219540	1	0.00426389	106.88	K(1)VANSLQAK	2	0.60137	1	1	0.00249258	104.05	K(1)VANSLQAK	2	0.25269	1	1	0.00260504	128.27	K(1)VANSLQAK	2	-0.033946	1
	TGME49_294800-t26_1-p1	41	K	"elongation factor 1-alpha (EF-1-ALPHA), putative GN=TGME49_294800"								1	0.0164018	97.798	TIEK(1)FEK	2	1.7268	2
	TGME49_256990-t26_1-p1	513	K	glycyl-tRNA synthetase GN=TGME49_256990	1	0.000150847	78.814	SAFDLTSHSK(1)VSK	3	-0.64078	1	1	0.000306727	79.639	SAFDLTSHSK(1)VSK	3	-0.62967	1	1	4.5428e-05	93.348	SAFDLTSHSK(1)VSK	3	-0.71765	1
	TGME49_257350-t26_1-p1	740	K	"eukaryotic translation initiation factor, putative GN=TGME49_257350"								1	0.0179992	82.426	AK(1)ALSDLR	2	0.099827	1
	TGME49_251690-t26_1-p1	87	K	"seryl-tRNA synthetase, cytoplasmic, putative GN=TGME49_251690"	1	0.00146425	131.04	SAELK(1)QR	2	-1.8074	1	1	0.000351814	132.09	SAELK(1)QR	2	-0.96175	1	1	0.00266776	127.84	SAELK(1)QR	2	-1.9035	1
	TGME49_304870-t26_1-p1	132	K	Glycerol-3-phosphate dehydrogenase(predict) GN=TGME49_304870	1	0.0241597	101.28	IVK(1)EYEK	2	0.1294	1								1	0.0195125	101.6	IVK(1)EYEK	2	-1.0909	1
	TGME49_261570-t26_1-p1	36	K	ribosomal protein RPL7A GN=TGME49_261570								1	0.0311553	64.711	VQK(1)SPIFAK	2	1.4837	1
	TGME49_273090-t26_1-p1	511	K	cell division protein CDC48CY GN=TGME49_273090	1	0.00131249	117.52	YEK(1)FGMSPSR	2	-0.10312	1	1	0.0113266	78.342	YEK(1)FGMSPSR	2	0.72041	1	1	0.00011502	110.39	YEK(1)FGMSPSR	2	-0.19375	1
	TGME49_263870-t26_1-p1	826	K	glutamate-tRNA ligase GN=TGME49_263870	1	0.0217069	65.695	SK(1)AMSAVGTK	2	-0.85431	1
	TGME49_224900-t26_1-p1	83	K	"adenylate kinase, putative GN=TGME49_224900"	1	3.02475e-06	96.067	HAVATGTEYGK(1)QAK	3	-0.68106	1	1	4.81719e-14	162.93	HAVATGTEYGK(1)QAK	3	-0.3819	2	1	0.000129484	78.705	HAVATGTEYGK(1)QAK	2	-0.81123	2
	TGME49_219540-t26_1-p1	1083	K	cytosolic tRNA-Ala synthetase GN=TGME49_219540	1	0.000235737	105.03	K(1)ELEELEEAFR	2	0.25881	1								1	2.43431e-05	117.79	K(1)ELEELEEAFR	2	-0.19876	1
	TGME49_216010-t26_1-p1	306	K	ribosomal protein RPL24 GN=TGME49_216010								1	0.0119215	74.841	VK(1)QEDGSFIR	2	0.64537	1
	TGME49_205470-t26_1-p1	408	K	"translation elongation factor 2 family protein, putative GN=TGME49_205470"	1	0.000839357	76.01	YTK(1)MLGSLGIELK	2	0.24382	1	1	1.43947e-05	97.631	YTK(1)MLGSLGIELK	2	-0.49459	1	1	0.00675725	66.004	YTK(1)MLGSLGIELK	2	0.091729	1
	TGME49_288360-t26_1-p1	151	K	tryptophanyl-tRNA synthetase (TrpRS2) GN=TGME49_288360	1	2.47784e-09	152.97	QK(1)IEENCPFR	2	-0.57352	1	1	0.000448202	132.01	QK(1)IEENCPFR	2	-0.19345	1	1	1.99956e-07	166.19	QK(1)IEENCPFR	2	-0.083462	1
	TGME49_289300-t26_1-p1	638	K	methionyl-tRNA synthetase GN=TGME49_289300	1	0.00334154	77.644	ATSLCVK(1)FCEGK	2	-1.552	1	1	0.00116667	84.365	ATSLCVK(1)FCEGK	2	-1.4341	1	1	0.000718968	93.766	ATSLCVK(1)FCEGK	2	-0.79327	1
	TGME49_269180-t26_1-p1	2489	K	MIF4G domain-containing protein GN=TGME49_269180								1	0.0057334	49.298	APAEPSSPAK(1)DSSR	2	1.2173	1
	TGME49_205470-t26_1-p1	427	K	"translation elongation factor 2 family protein, putative GN=TGME49_205470"	1	0.018586	76.064	DLTGK(1)ALLK	2	0.15228	1	1	0.0161288	76.679	DLTGK(1)ALLK	2	-0.044766	1	1	0.0198312	76.064	DLTGK(1)ALLK	2	0.60246	1
	TGME49_236040-t26_1-p1	177	K	"fructose-1,6-bisphosphate aldolase GN=TGME49_236040"	1	0.0190098	60.301	AEGIIPGIK(1)VDK	2	1.037	1	1	0.0269819	54.343	AEGIIPGIK(1)VDK	2	1.0644	1	1	0.0113548	67.519	AEGIIPGIK(1)VDK	2	0.48869	1
	TGME49_294800-t26_1-p1	416	K	"elongation factor 1-alpha (EF-1-ALPHA), putative GN=TGME49_294800"	1	5.30017e-07	131.17	DMK(1)QTVAVGVIK	2	-2.3116	4	1	3.6304e-05	98.105	DMK(1)QTVAVGVIK	2	-0.33203	3	1	1.4818e-05	103.46	DMK(1)QTVAVGVIK	2	1.217	3
	TGME49_312200-t26_1-p1	73	K	serine/threonine protein phosphatase GN=TGME49_312200															1	0.00185187	91.701	TEGNEFFK(1)TR	2	-1.5116	1
	TGME49_293670-t26_1-p1	304	K	transcription elongation factor A TFIIS GN=TGME49_293670	1	0.0112541	76.927	EYNMQLK(1)TLK	2	0.78353	1
	TGME49_281630-t26_1-p1	399	K	hydroxyacylglutathione hydrolase GN=TGME49_281630	0.780591	9.2743e-13	116.58	K(0.781)ANK(0.219)PTVPSSVEQEMR	3	0.25585	1								0.989558	5.53614e-07	99.238	K(0.99)ANK(0.01)PTVPSSVEQEMR	3	0.040768	1
	TGME49_254940-t26_1-p1	2949	K	MIF4G domain-containing protein GN=TGME49_254940								1	0.0149016	72.2	SK(1)LGNAGNDR	2	1.5965	1
	TGME49_236040-t26_1-p1	180	K	"fructose-1,6-bisphosphate aldolase GN=TGME49_236040"	1	8.16159e-09	114.54	VDK(1)GLETLPLTDDEK	2	-0.29066	1	1	1.56212e-09	149.22	VDK(1)GLETLPLTDDEK	2	-0.14724	1	1	1.29723e-11	130.01	VDK(1)GLETLPLTDDEK	2	0.17099	1
	TGME49_219540-t26_1-p1	1276	K	cytosolic tRNA-Ala synthetase GN=TGME49_219540	1	3.64856e-05	79.652	VDAAVAEATAFAEK(1)K	2	0.13197	2	1	2.33384e-05	87.824	VDAAVAEATAFAEK(1)K	3	0.10604	2	1	0.000130885	81.632	VDAAVAEATAFAEK(1)K	2	0.26211	2
	TGME49_293670-t26_1-p1	227	K	transcription elongation factor A TFIIS GN=TGME49_293670								1	1.36619e-06	57.142	APEK(1)ASTAVEDYPGPASGDAVR	3	1.3656	1
	TGME49_205470-t26_1-p1	737	K	"translation elongation factor 2 family protein, putative GN=TGME49_205470"	1	0.00252786	96.342	FDFDK(1)NAALK	2	0.034827	2	1	0.000228211	112.36	FDFDK(1)NAALK	2	0.33915	2	1	0.000329442	103.26	FDFDK(1)NAALK	2	0.24455	1
	TGME49_272740-t26_1-p1	584	K	DNA-directed RNA polymerase III RPC2 GN=TGME49_272740								1	0.00518635	80.69	K(1)DEVPYPDCFR	2	0.78135	1	1	0.0047025	78.324	K(1)DEVPYPDCFR	2	-0.56624	1
	TGME49_250770-t26_1-p1	199	K	"eukaryotic initiation factor-4A, putative GN=TGME49_250770"	1	0.00687866	75.819	GFK(1)SQIYDVFK	2	0.7284	1								1	0.00125128	93.345	GFK(1)SQIYDVFK	2	-0.057134	1
	TGME49_256990-t26_1-p1	516	K	glycyl-tRNA synthetase GN=TGME49_256990	1	0.0120498	75.819	VSK(1)VDLVASR	2	0.37063	2	1	0.00434944	85.813	VSK(1)VDLVASR	2	-0.011881	2	1	0.000128717	117.99	VSK(1)VDLVASR	2	0.72116	2
	TGME49_318230-t26_1-p1	92	K	phosphoglycerate kinase PGKI GN=TGME49_318230	1	7.81269e-05	104.24	K(1)VTFVEDCVGPK	2	-0.29107	1	1	0.000310586	88.101	K(1)VTFVEDCVGPK	2	-0.23785	1
	TGME49_294800-t26_1-p1	437	K	"elongation factor 1-alpha (EF-1-ALPHA), putative GN=TGME49_294800"	1	0.000743634	97.273	EPGAGSK(1)VTK	2	0.011155	2	1	1.02529e-08	130.44	KEPGAGSK(1)VTK	3	-0.39289	1	1	9.01191e-05	96.059	EPGAGSK(1)VTK	2	-0.034951	3
	TGME49_206470-t26_1-p1	276	K	pyruvate dehydrogenase complex subunit PDH-E3II GN=TGME49_206470	1	0.00654787	89.698	EMEK(1)TGIK	2	0.64699	2	1	0.0179992	82.426	EMEK(1)TGIK	2	0.20674	2	1	0.0134334	91.783	EMEK(1)TGIK	2	-0.42858	2
	TGME49_294800-t26_1-p1	154	K	"elongation factor 1-alpha (EF-1-ALPHA), putative GN=TGME49_294800"	1	0.00244387	40.968	QMIVGINK(1)MDSCNYSEDR	3	0.46696	1
	TGME49_289300-t26_1-p1	117	K	methionyl-tRNA synthetase GN=TGME49_289300	1	0.00027584	103.43	LAETK(1)TAAPEK	2	1.6409	1	1	0.00237998	122.7	LAETK(1)TAAPEK	2	0.77381	1	1	6.70007e-05	125.97	LAETK(1)TAAPEK	2	0.64469	1
	TGME49_300280-t26_1-p1	55	K	LSM domain-containing protein GN=TGME49_300280	1	0.0247264	100.02	HK(1)LADGK	2	-0.066753	1
	TGME49_250770-t26_1-p1	315	K	"eukaryotic initiation factor-4A, putative GN=TGME49_250770"	1	1.93272e-43	183.7	DFTVSSMHGDMDQK(1)SR	2	-0.058857	2	1	8.93857e-84	231.13	DFTVSSMHGDMDQK(1)SR	2	0.81297	2	1	2.38922e-17	143.67	DFTVSSMHGDMDQK(1)SR	2	0.40548	2
	TGME49_219540-t26_1-p1	666	K	cytosolic tRNA-Ala synthetase GN=TGME49_219540	1	0.00313594	87.184	VANSLQAK(1)GQK	2	0.72536	1	1	7.91052e-12	164.64	VANSLQAK(1)GQK	2	0.60733	1	1	7.06642e-05	126.71	VANSLQAK(1)GQK	2	0.49494	1
	TGME49_299210-t26_1-p1	501	K	CTP synthase GN=TGME49_299210								1	5.22377e-06	80.316	SVLNLADANSEEFDK(1)TCK	2	1.0289	1
	TGME49_300260-t26_1-p1	67	K	threonyl-tRNA synthetase family protein GN=TGME49_300260	1	4.1715e-08	112.17	RAEK(1)GTVAALATEEK	3	0.04082	2	1	2.55997e-06	141.85	RAEK(1)GTVAALATEEK	3	0.43608	3	1	2.81943e-11	138.73	RAEK(1)GTVAALATEEK	3	0.040532	2
	TGME49_304760-t26_1-p1	519	K	RNA recognition motif-containing protein GN=TGME49_304760	1	6.39782e-08	95.57	EK(1)VLAPAAYPAVLPLR	2	-0.032404	1	1	1.94813e-07	115.91	EK(1)VLAPAAYPAVLPLR	2	0.089958	1	1	2.61372e-06	96.673	EK(1)VLAPAAYPAVLPLR	2	0.43646	1
	TGME49_280600-t26_1-p1	1103	K	"histidyl-tRNA synthetase (HisRS), putative GN=TGME49_280600"	1	1.27317e-07	137.95	EK(1)ATQEVPSLVR	2	0.84897	1	1	1.6731e-05	145.31	EK(1)ATQEVPSLVR	2	0.027073	1	1	4.96868e-07	142.12	EK(1)ATQEVPSLVR	2	1.6599	2
	TGME49_294800-t26_1-p1	212	K	"elongation factor 1-alpha (EF-1-ALPHA), putative GN=TGME49_294800"	1	2.04096e-11	134.14	GK(1)TLVEALDTMEAPK	3	-0.028874	2	1	6.57398e-07	100.43	GK(1)TLVEALDTMEAPK	2	0.26262	1	1	1.3232e-11	126.77	GK(1)TLVEALDTMEAPK	2	-0.14017	1
	TGME49_297060-t26_1-p1	337	K	phosphoglycerate mutase PGMII GN=TGME49_297060															1	0.0014726	91.549	MEAVANQGK(1)AK	2	-0.32287	1
	TGME49_250770-t26_1-p1	61	K	"eukaryotic initiation factor-4A, putative GN=TGME49_250770"	1	3.94622e-17	142.45	GIYSYGFEK(1)PSAIQQR	2	-0.7224	1	1	2.52297e-07	124.62	GIYSYGFEK(1)PSAIQQR	2	-0.30911	1	1	8.35275e-19	151.56	GIYSYGFEK(1)PSAIQQR	2	-0.60503	1
	TGME49_300260-t26_1-p1	383	K	threonyl-tRNA synthetase family protein GN=TGME49_300260								1	0.0166208	95.909	LLK(1)DYLK	2	1.2022	1	1	0.0143478	106.36	LLK(1)DYLK	2	1.0192	1
	TGME49_294800-t26_1-p1	378	K	"elongation factor 1-alpha (EF-1-ALPHA), putative GN=TGME49_294800"	1	0.00138749	113.15	TLEEAPK(1)CIK	2	-2.1256	2	1	0.00087992	119.22	TLEEAPK(1)CIK	2	-0.71574	3	1	0.000329442	103.26	TLEEAPK(1)CIK	2	-0.55641	4
	TGME49_261570-t26_1-p1	270	K	ribosomal protein RPL7A GN=TGME49_261570															1	0.0206728	64.776	K(1)MGLQLA	2	-2.1865	1
	TGME49_206470-t26_1-p1	176	K	pyruvate dehydrogenase complex subunit PDH-E3II GN=TGME49_206470	1	3.43173e-20	145.04	LTDSNSVEVTPNGK(1)SEK	3	0.034524	2	1	1.4825e-99	239.33	LTDSNSVEVTPNGK(1)SEK	2	-1.6723	2	1	5.93174e-96	242.1	LTDSNSVEVTPNGK(1)SEK	2	-0.80587	2
	TGME49_289690-t26_1-p1	274	K	glyceraldehyde-3-phosphate dehydrogenase GAPDH1 GN=TGME49_289690	1	2.27113e-10	83.064	VIMSAPPK(1)DDTPMFVMGVNNDQYK	3	0.17622	1								1	2.18266e-05	52.91	VIMSAPPK(1)DDTPMFVMGVNNDQYK	3	-0.3911	1
	TGME49_300140-t26_1-p1	194	K	"elongation factor 1-gamma, putative GN=TGME49_300140"								1	0.0224823	94.114	K(1)IFGEAK	2	1.4276	1
	TGME49_300260-t26_1-p1	379	K	threonyl-tRNA synthetase family protein GN=TGME49_300260	1	0.00365453	91.549	VYGVSFPDK(1)K	2	-1.3005	2	1	0.000383967	102.52	VYGVSFPDK(1)K	2	0.94947	1	1	0.0134815	74.841	VYGVSFPDK(1)K	2	0.47626	1
	TGME49_256990-t26_1-p1	761	K	glycyl-tRNA synthetase GN=TGME49_256990	1	0.0287679	58.592	K(1)TYPLVDVK	2	-2.1212	1
	TGME49_294800-t26_1-p1	316	K	"elongation factor 1-alpha (EF-1-ALPHA), putative GN=TGME49_294800"	1	3.80431e-34	183.37	GYVASDSK(1)NDPAK	2	-0.055322	1	1	0.000271778	117.21	GYVASDSK(1)NDPAK	2	0.027017	1	1	3.42917e-06	111.79	GYVASDSK(1)NDPAK	2	-0.032841	1
	TGME49_294670-t26_1-p1	69	K	translation initiation factor 3 subunit GN=TGME49_294670	1	6.41517e-12	162.25	INK(1)DVYAR	2	-2.933	1	1	0.000335709	122.28	INK(1)DVYAR	2	-2.6759	1	1	0.00146295	114.28	INK(1)DVYAR	2	-2.1136	1
	TGME49_249180-t26_1-p1	90	K	bifunctional dihydrofolate reductase-thymidylate synthase GN=TGME49_249180	1	0.0115372	74.376	K(1)FRPLVDR	3	0.15077	1
	TGME49_299810-t26_1-p1	796	K	cysteine-tRNA synthetase (CysRS) GN=TGME49_299810	1	0.0261815	77.732	VSK(1)EELQR	2	-1.9246	1
	TGME49_288360-t26_1-p1	565	K	tryptophanyl-tRNA synthetase (TrpRS2) GN=TGME49_288360	1	8.85647e-38	153.83	TK(1)MSGSVETSSIYVSDTPEQIK	3	0.99086	2	1	2.8708e-18	119.38	TK(1)MSGSVETSSIYVSDTPEQIK	3	1.1919	1	1	1.18832e-07	82.635	TK(1)MSGSVETSSIYVSDTPEQIK	3	0.66792	2
	TGME49_249180-t26_1-p1	72	K	bifunctional dihydrofolate reductase-thymidylate synthase GN=TGME49_249180	1	3.47559e-06	101.3	TGDSGLPSPSVGK(1)R	2	0.73031	1	1	3.30207e-05	89.359	TGDSGLPSPSVGK(1)R	2	-0.51271	1	1	0.000603059	79.875	TGDSGLPSPSVGK(1)R	2	0.76085	1
	TGME49_254940-t26_1-p1	2931	K	MIF4G domain-containing protein GN=TGME49_254940															1	0.0145135	70.089	TSGAK(1)DWLASK	2	-1.4723	1
	TGME49_205470-t26_1-p1	688	K	"translation elongation factor 2 family protein, putative GN=TGME49_205470"	1	0.00174811	44.391	ETVSAPSHMTCLSK(1)SPNK	3	-0.19342	1								1	0.00155671	49.537	ETVSAPSHMTCLSK(1)SPNK	3	0.28628	1
	TGME49_261570-t26_1-p1	268	K	ribosomal protein RPL7A GN=TGME49_261570	1	0.0249776	78.516	LINIELK(1)K	2	-0.033114	1	1	0.014394	89.355	LINIELK(1)K	2	0.175	1	1	0.0155641	89.355	LINIELK(1)K	2	0.60812	1
	TGME49_217460-t26_1-p1	65	K	glutaminyl-tRNA synthetase (GlnRS) GN=TGME49_217460	1	0.00116604	41.615	K(1)GEQPSPIAAGEALSDYAAAR	2	1.2076	1
	TGME49_205470-t26_1-p1	924	K	"translation elongation factor 2 family protein, putative GN=TGME49_205470"	1	0.00171751	69.342	GSK(1)MEELVHNIR	3	0.58882	1								1	0.0056522	54.343	GSK(1)MEELVHNIR	3	1.0386	1
	TGME49_268850-t26_1-p1	405	K	enolase 2 GN=TGME49_268850								1	1.30521e-07	64.249	VNQIGTVSESIEACQLAQK(1)NK	3	0.44906	1
	TGME49_268860-t26_1-p1	81	K	enolase 1 GN=TGME49_268860	1	1.18563e-16	158.01	PALLGK(1)DPCDQK	2	0.021055	1	1	0.000142135	107.39	PALLGK(1)DPCDQK	2	-0.02882	1	1	3.95111e-07	118.87	PALLGK(1)DPCDQK	2	0.083025	1
	TGME49_260170-t26_1-p1	523	K	"elongation factor EF-G, putative GN=TGME49_260170"	1	0.00164036	86.911	GDSVVNVSTQK(1)R	2	-0.36853	1	1	0.00381956	77.597	GDSVVNVSTQK(1)R	2	1.4116	1	1	0.000278922	99.5	GDSVVNVSTQK(1)R	2	0.21535	1
	TGME49_263870-t26_1-p1	297	K	glutamate-tRNA ligase GN=TGME49_263870															1	4.44993e-13	150.39	ANSSGASSPPSADK(1)R	2	0.22984	1
	TGME49_294800-t26_1-p1	371	K	"elongation factor 1-alpha (EF-1-ALPHA), putative GN=TGME49_294800"	1	0.00509857	86.014	SGK(1)TLEEAPK	2	0.53594	1	1	0.000564443	98.754	SGK(1)TLEEAPK	2	0.54908	1	1	0.000841094	98.754	SGK(1)TLEEAPK	2	0.4662	1
	TGME49_205470-t26_1-p1	539	K	"translation elongation factor 2 family protein, putative GN=TGME49_205470"	1	0.00831662	81.017	TDLYIK(1)SIQR	2	0.39088	1								1	2.00056e-05	113.93	TDLYIK(1)SIQR	2	0.24129	1
	TGME49_320570-t26_1-p1	523	K	"elongation factor Tu, putative GN=TGME49_320570"															1	0.017684	58.981	LLEVVDK(1)K	2	0.72448	1
	TGME49_254940-t26_1-p1	2989	K	MIF4G domain-containing protein GN=TGME49_254940	1	0.0139493	46.378	GGAQAVK(1)GGLMGR	2	0.46119	1
	TGME49_219540-t26_1-p1	1146	K	cytosolic tRNA-Ala synthetase GN=TGME49_219540	1	9.49667e-13	163.99	ALLELQK(1)AR	2	-0.14899	1	1	1.22756e-17	178.83	ALLELQK(1)AR	2	0.21237	1
	TGME49_205710-t26_1-p1	125	K	lysine-tRNA ligase GN=TGME49_205710	1	5.20612e-07	85.493	AQK(1)PEEELDPTQYFEK	3	-0.56719	2	1	0.00042963	72.797	AQK(1)PEEELDPTQYFEK	2	-0.40854	1	1	0.000466872	83.37	AQK(1)PEEELDPTQYFEK	2	0.20378	1
	TGME49_205180-t26_1-p1	82	K	RNA recognition motif-containing protein GN=TGME49_205180	1	0.0036883	114.28	ELIK(1)QYNPK	2	0.452	1
	TGME49_297060-t26_1-p1	328	K	phosphoglycerate mutase PGMII GN=TGME49_297060								1	0.000197737	97.734	AK(1)MEAVANQGK	2	0.24813	1	1	0.000322962	100.88	AK(1)MEAVANQGK	2	0.11765	1
	TGME49_233110-t26_1-p1	450	K	IMP dehydrogenas GN=TGME49_233110	1	1.58662e-35	177.04	ASALSEASPSAK(1)SEASR	2	-0.14448	1	1	7.68334e-33	185.26	ASALSEASPSAK(1)SEASR	2	-0.39193	1	1	1.33751e-22	156.67	ASALSEASPSAK(1)SEASR	2	0.23405	1
	TGME49_251690-t26_1-p1	142	K	"seryl-tRNA synthetase, cytoplasmic, putative GN=TGME49_251690"	1	0.00487856	86.898	NLK(1)IDGTPGR	2	-0.4315	1	1	0.00146511	94.692	NLK(1)IDGTPGR	2	-0.37213	1	1	0.00375911	86.898	NLK(1)IDGTPGR	2	-0.45236	1
	TGME49_251690-t26_1-p1	12	K	"seryl-tRNA synthetase, cytoplasmic, putative GN=TGME49_251690"															1	0.00262054	85.813	AEK(1)GGDPALVR	2	1.167	1
	TGME49_261570-t26_1-p1	227	K	ribosomal protein RPL7A GN=TGME49_261570	0.999998	0.000756266	65.467	KEDQAELEAQCK(1)IYR	3	-1.3715	1	0.999997	0.00112473	63.682	KEDQAELEAQCK(1)IYR	3	-0.97788	1	0.999832	0.0113926	46.318	KEDQAELEAQCK(1)IYR	3	-0.85495	1
	TGME49_205470-t26_1-p1	162	K	"translation elongation factor 2 family protein, putative GN=TGME49_205470"								1	0.0211193	42.068	STLTDSLVSK(1)AGIISAK	2	0.44701	1
	TGME49_294800-t26_1-p1	225	K	"elongation factor 1-alpha (EF-1-ALPHA), putative GN=TGME49_294800"	1	3.13e-109	237.32	TLVEALDTMEAPK(1)RPSDK	3	-0.43403	13	1	3.9856e-157	280.54	TLVEALDTMEAPK(1)RPSDK	2	-2.7296	14	1	1.0283e-113	260.58	TLVEALDTMEAPK(1)RPSDK	2	0.46259	12
	TGME49_263870-t26_1-p1	834	K	glutamate-tRNA ligase GN=TGME49_263870	1	0.0174305	57.434	AMSAVGTK(1)VDAAK	2	-0.64603	1								1	4.95595e-06	110.92	AMSAVGTK(1)VDAAK	2	-0.3629	1
	TGME49_263870-t26_1-p1	317	K	glutamate-tRNA ligase GN=TGME49_263870	1	2.69776e-05	119.39	LEGAVQGK(1)VVTR	2	0.27587	1	1	0.00123989	119.39	LEGAVQGK(1)VVTR	2	0.36423	1	1	7.39345e-07	130.1	LEGAVQGK(1)VVTR	2	0.090856	1
	TGME49_300140-t26_1-p1	7	K	"elongation factor 1-gamma, putative GN=TGME49_300140"	1	0.014145	80.688	LLTPK(1)DDVR	2	0.60304	2	1	0.00620626	88.495	LLTPK(1)DDVR	2	0.45278	3	1	0.0007029	111.61	LLTPK(1)DDVR	2	0.80071	2
	TGME49_205470-t26_1-p1	373	K	"translation elongation factor 2 family protein, putative GN=TGME49_205470"	1	2.90323e-20	172.27	WTK(1)TQSENTR	2	1.1048	1	1	1.66175e-07	155.11	WTK(1)TQSENTR	2	0.27151	1	1	6.26775e-05	155.11	WTK(1)TQSENTR	2	2.1636	1
	TGME49_294800-t26_1-p1	210	K	"elongation factor 1-alpha (EF-1-ALPHA), putative GN=TGME49_294800"	1	0.00627282	83.862	STNMSWYK(1)GK	2	0.055121	2	1	0.00793791	81.017	STNMSWYK(1)GK	2	-0.35003	2	1	0.00137441	84.198	STNMSWYK(1)GK	2	-0.17181	2
	TGME49_261570-t26_1-p1	29	K	ribosomal protein RPL7A GN=TGME49_261570	1	0.003215	78.324	LPAAPLAGK(1)SGK	2	0.4891	1	1	3.32524e-05	98.105	LPAAPLAGK(1)SGK	2	0.50987	1	1	0.00150204	85.554	LPAAPLAGK(1)SGK	2	0.46675	1
	TGME49_211090-t26_1-p1	592	K	"aminotransferase, class V superfamily protein GN=TGME49_211090"								1	0.0110247	74.415	LVK(1)QIHR	2	-1.4796	1
	TGME49_269180-t26_1-p1	1619	K	MIF4G domain-containing protein GN=TGME49_269180	1	0.000310968	84.753	K(1)ETGAEAANVVTK	2	0.15249	1	1	3.64011e-05	103.83	K(1)ETGAEAANVVTK	2	-0.40285	1	1	1.49671e-07	129.77	K(1)ETGAEAANVVTK	2	-0.25554	1
	TGME49_304760-t26_1-p1	428	K	RNA recognition motif-containing protein GN=TGME49_304760	1	0.00671515	76.302	APPGPK(1)GASCR	2	-0.88443	1	1	0.0215126	62.466	APPGPK(1)GASCR	2	-0.7273	1	1	0.0133923	71.03	APPGPK(1)GASCR	2	-0.60366	1
	TGME49_236040-t26_1-p1	429	K	"fructose-1,6-bisphosphate aldolase GN=TGME49_236040"	1	2.49618e-07	83.806	YGGGAGGAAAASSLFEK(1)R	3	-2.2122	2	1	0.000474844	67.645	YGGGAGGAAAASSLFEK(1)R	2	-2.2902	1	1	1.26023e-17	130.4	YGGGAGGAAAASSLFEK(1)R	3	-0.45038	3
	TGME49_249180-t26_1-p1	59	K	bifunctional dihydrofolate reductase-thymidylate synthase GN=TGME49_249180	1	1.11627e-08	96.773	FAK(1)TGDSGLPSPSVGK	2	-1.6737	1	1	8.55388e-06	84.859	FAK(1)TGDSGLPSPSVGK	2	-1.8861	1	1	1.95886e-27	176.49	FAK(1)TGDSGLPSPSVGK	2	-2.1643	1
	TGME49_224850-t26_1-p1	180	K	"polyadenylate binding protein, putative GN=TGME49_224850"	1	8.44007e-15	131.45	NLDK(1)NIDNK	2	0.15734	1	1	0.00576295	89.913	NLDK(1)NIDNK	2	-0.10418	1	1	0.00642335	89.913	NLDK(1)NIDNK	2	0.36726	1
	TGME49_205470-t26_1-p1	169	K	"translation elongation factor 2 family protein, putative GN=TGME49_205470"								1	0.034297	48.527	AGIISAK(1)AAGDAR	2	-0.50569	1
	TGME49_320570-t26_1-p1	354	K	"elongation factor Tu, putative GN=TGME49_320570"	1	2.1203e-29	144.65	PGTK(1)AYDAR	2	-0.20028	1	1	3.32633e-05	142.83	PGTK(1)AYDAR	2	-1.5089	1	1	0.00332065	142.83	PGTK(1)AYDAR	2	-1.0135	1
	TGME49_227850-t26_1-p1	470	K	"peptidyl-prolyl cis-trans isomerase, cyclophilin-type domain-containing protein GN=TGME49_227850"	1	0.00175669	104.82	LSELPQK(1)TAR	2	-0.54383	1	1	0.000287292	102.53	LSELPQK(1)TAR	2	-0.23824	1	1	0.000987327	97.734	LSELPQK(1)TAR	2	-0.18877	1
	TGME49_235170-t26_1-p1	15	K	"ATPase, AAA family protein GN=TGME49_235170"								1	0.0228347	57.175	PK(1)VPPPSASAAK	2	0.88201	1
	TGME49_318230-t26_1-p1	103	K	phosphoglycerate kinase PGKI GN=TGME49_318230															1	0.00131305	44.238	VTFVEDCVGPK(1)AEEAVQAAK	3	-1.3839	1
	TGME49_304760-t26_1-p1	949	K	RNA recognition motif-containing protein GN=TGME49_304760								1	0.00294159	44.734	EGGLK(1)YEASPHAPLGPR	3	-1.0761	1	1	0.00331344	45.384	EGGLK(1)YEASPHAPLGPR	3	-0.88064	1
	TGME49_206470-t26_1-p1	455	K	pyruvate dehydrogenase complex subunit PDH-E3II GN=TGME49_206470	1	0.0197532	74.849	VLAHK(1)DSDK	2	0.055194	1
	TGME49_225260-t26_1-p1	746	K	DNA-directed RNA polymerase II RPB1 GN=TGME49_225260															1	0.0117932	52.255	VNK(1)ELNSAR	2	1.6401	1
	TGME49_263595-t26_1-p1	245	K	RNA-binding protein GN=TGME49_263595	1	2.34606e-09	113.22	ETEALQTK(1)MGGR	2	0.1508	1	1	0.000232994	134.38	ETEALQTK(1)MGGR	2	-0.15628	1	1	4.33505e-07	119.74	ETEALQTK(1)MGGR	2	0.94736	1
	TGME49_236040-t26_1-p1	206	K	"fructose-1,6-bisphosphate aldolase GN=TGME49_236040"	1	0.00728543	116.73	K(1)YYEAGAR	2	-0.2992	1								1	0.00443777	107.29	K(1)YYEAGAR	2	0.011686	1
	TGME49_235170-t26_1-p1	163	K	"ATPase, AAA family protein GN=TGME49_235170"								1	0.0337704	58.955	VSPAVEVK(1)R	2	-0.87585	1
	TGME49_263870-t26_1-p1	844	K	glutamate-tRNA ligase GN=TGME49_263870	1	0.0075044	93.325	LSGAK(1)ITGK	2	-0.11443	1	1	0.00999217	83.862	LSGAK(1)ITGK	2	-1.2042	1	1	0.00516781	93.096	LSGAK(1)ITGK	2	-0.6415	1
	TGME49_269180-t26_1-p1	2329	K	MIF4G domain-containing protein GN=TGME49_269180															1	0.000578789	100.58	FAATK(1)EGPTR	2	-1.0084	1
	TGME49_249180-t26_1-p1	40	K	bifunctional dihydrofolate reductase-thymidylate synthase GN=TGME49_249180								1	8.74719e-05	142.89	VTK(1)TTPEEASR	2	0.03197	1	1	7.5311e-08	160.72	VTK(1)TTPEEASR	2	-0.19782	1
	TGME49_254940-t26_1-p1	2398	K	MIF4G domain-containing protein GN=TGME49_254940	1	0.0190724	54.343	K(1)VTNVPLTEVR	2	0.27119	1								1	0.0121031	54.343	K(1)VTNVPLTEVR	2	1.3779	1
	TGME49_299810-t26_1-p1	879	K	cysteine-tRNA synthetase (CysRS) GN=TGME49_299810	1	0.0265747	96.19	MLK(1)QMEK	2	-0.73003	1	1	0.0169354	93.195	MLK(1)QMEK	2	0.31514	1	1	0.0198083	101.33	MLK(1)QMEK	2	-0.42256	1
	TGME49_286080-t26_1-p1	70	K	elongation factor 2 family protein GN=TGME49_286080								1	1.30763e-06	56.882	GLVSIGEEESTAAAVVPHELK(1)K	3	0.20481	1	1	5.23715e-07	76.492	GLVSIGEEESTAAAVVPHELK(1)K	3	-0.71474	1
	TGME49_205470-t26_1-p1	501	K	"translation elongation factor 2 family protein, putative GN=TGME49_205470"	1	3.42251e-08	151.97	MVPTSDK(1)GR	2	-0.31019	1	1	0.000466821	114.89	MVPTSDK(1)GR	2	-0.038092	1	1	0.0151195	66.568	MVPTSDK(1)GR	2	0.20211	3
	TGME49_263870-t26_1-p1	467	K	glutamate-tRNA ligase GN=TGME49_263870								1	0.0340862	69.812	IDMQSK(1)NK	2	0.099668	1
	TGME49_289300-t26_1-p1	424	K	methionyl-tRNA synthetase GN=TGME49_289300								1	4.84296e-05	123.75	DPTTGK(1)PLQK	2	-0.23122	2	0.999342	0.00142307	64.52	LTDYK(0.001)DPTTGK(0.999)PLQK	3	0.65023	1
	TGME49_236040-t26_1-p1	393	K	"fructose-1,6-bisphosphate aldolase GN=TGME49_236040"	1	1.15866e-38	197.79	AK(1)AQQVLMER	2	0.38356	3	1	0.000147892	138.22	AK(1)AQQVLMER	2	1.1129	4	1	1.39854e-05	115.7	AK(1)AQQVLMER	2	1.1019	3
	TGME49_260170-t26_1-p1	238	K	"elongation factor EF-G, putative GN=TGME49_260170"	1	1.43094e-09	105.28	EGAAPAPASGK(1)AAAAPK	2	0.089438	1	1	1.5522e-07	89.358	EGAAPAPASGK(1)AAAAPK	2	0.086745	1
	TGME49_205470-t26_1-p1	533	K	"translation elongation factor 2 family protein, putative GN=TGME49_205470"	1	0.00614756	71.176	YVPGEK(1)TDLYIK	2	1.25	2	1	0.0020856	80.69	YVPGEK(1)TDLYIK	2	-0.6581	2	1	0.000960868	90.614	YVPGEK(1)TDLYIK	2	0.35882	2
	TGME49_300260-t26_1-p1	387	K	threonyl-tRNA synthetase family protein GN=TGME49_300260	1	0.00143496	110.39	DYLK(1)LLEEAK	2	-1.1133	1	1	0.000177149	109.16	DYLK(1)LLEEAK	2	-0.25937	1	1	0.00010147	110.84	DYLK(1)LLEEAK	2	-0.59892	1
	TGME49_262380-t26_1-p1	420	K	"elongation factor Tu, putative GN=TGME49_262380"															1	4.95787e-17	125.98	K(1)TLDDAQAGDQVGCLLK	2	1.0204	1
	TGME49_288360-t26_1-p1	118	K	tryptophanyl-tRNA synthetase (TrpRS2) GN=TGME49_288360								1	0.020086	73.499	TTQNVK(1)FSK	2	1.5362	1
	TGME49_300260-t26_1-p1	840	K	threonyl-tRNA synthetase family protein GN=TGME49_300260	1	0.0123853	82.287	TLTLDAWK(1)K	2	-0.018689	1	1	0.0151465	82.287	TLTLDAWK(1)K	2	-1.072	1	1	0.0267503	71.451	TLTLDAWK(1)K	2	-0.39853	1
	TGME49_299810-t26_1-p1	830	K	cysteine-tRNA synthetase (CysRS) GN=TGME49_299810								1	0.0147377	82.645	AAAELQAK(1)K	2	1.2131	1
	TGME49_234360-t26_1-p1	134	K	"DNA topoisomerase I, putative GN=TGME49_234360"															1	7.16621e-05	103.44	VK(1)TETLGAPALR	2	-2.587	1
	TGME49_300140-t26_1-p1	190	K	"elongation factor 1-gamma, putative GN=TGME49_300140"	1	3.08667e-05	116.24	FYETVVNQK(1)SFK	2	4.2968	1	1	8.85301e-10	116.24	FYETVVNQK(1)SFK	2	2.5871	1	1	7.02541e-07	127.17	FYETVVNQK(1)SFK	2	3.5871	1
	TGME49_236040-t26_1-p1	111	K	"fructose-1,6-bisphosphate aldolase GN=TGME49_236040"	1	4.42366e-05	79.614	GILAADESTGTIK(1)K	2	1.1064	1								1	0.00026307	86.944	GILAADESTGTIK(1)K	2	-3.8434	1
cellular component organization	TGME49_233905-t26_1-p1	348	K	"histone kinase SNF1, putative GN=TGME49_233905"															1	0.00667885	67.113	K(1)LGYDVDEK	2	-1.5141	1
	TGME49_248980-t26_1-p1	127	K	NudC family protein GN=TGME49_248980	1	0.0184845	76.17	GK(1)SENVVAR	2	-0.097647	1	1	0.0113377	82.287	GK(1)SENVVAR	2	1.0118	1
	TGME49_311720-t26_1-p1	163	K	chaperonin protein BiP GN=TGME49_311720	1	0.000265163	103.91	MK(1)ETAEQFLGK	2	1.9986	1
	TGME49_251780-t26_1-p1	463	K	heat shock protein GN=TGME49_251780	1	3.52618e-25	118.36	EPSK(1)GVNPDEAVAMGAAIQAGVLK	3	0.14736	1								1	1.87375e-22	124.76	EPSK(1)GVNPDEAVAMGAAIQAGVLK	3	0.25142	1
	TGME49_248980-t26_1-p1	124	K	NudC family protein GN=TGME49_248980								1	0.0286991	58.098	TQAVPCTGAEK(1)R	2	-2.7463	1
	TGME49_294800-t26_1-p1	241	K	"elongation factor 1-alpha (EF-1-ALPHA), putative GN=TGME49_294800"	1	4.29544e-11	91.589	LPLQDVYK(1)IGGIGTVPVGR	3	-1.0183	1	1	2.95126e-05	72.21	LPLQDVYK(1)IGGIGTVPVGR	3	-0.55282	1	1	4.33846e-12	107.72	LPLQDVYK(1)IGGIGTVPVGR	3	-0.37042	1
	TGME49_289330-t26_1-p1	1404	K	ubiquitin carboxyl-terminal hydrolase family 2 protein GN=TGME49_289330	1	0.00038705	98.156	NPTSLTLSSK(1)K	2	-0.9748	1	1	0.000206523	98.407	NPTSLTLSSK(1)K	2	-0.2811	1	1	3.91013e-11	110.08	NPTSLTLSSK(1)K	2	-1.3142	1
	TGME49_261570-t26_1-p1	42	K	ribosomal protein RPL7A GN=TGME49_261570	1	0.00604781	99.013	SPIFAK(1)TPR	2	-0.51149	1	1	0.00224176	102.06	SPIFAK(1)TPR	2	-0.67421	1	1	0.0102451	85.355	SPIFAK(1)TPR	2	-0.51844	1
	TGME49_288860-t26_1-p1	221	K	RuvB family 2 protein GN=TGME49_288860	1	0.003215	78.324	AK(1)DYDAVGPATR	2	2.3446	1	1	0.00234854	79.639	AK(1)DYDAVGPATR	2	1.8292	1	1	0.0139909	65.043	AK(1)DYDAVGPATR	2	0.87628	1
	TGME49_321620-t26_1-p1	834	K	dynamin-related protein DRPB GN=TGME49_321620	1	3.6345e-08	85.087	ALSSSGVFDSK(1)GASASAAK	2	1.6043	1	1	2.20385e-06	79.88	ALSSSGVFDSK(1)GASASAAK	2	-0.4952	1	1	0.000209441	77.899	ALSSSGVFDSK(1)GASASAAK	2	0.7828	1
	TGME49_213900-t26_1-p1	900	K	regulator of chromosome condensation RCC1 GN=TGME49_213900	1	2.64097e-30	150.61	HDAVQGGAK(1)R	2	0.25021	1								1	0.000942257	98.048	HDAVQGGAK(1)R	2	0.33732	1
	TGME49_209030-t26_1-p1	40	K	actin ACT1 GN=TGME49_209030	1	4.47207e-19	164.64	PK(1)NPGIMVGMEEK	2	-0.56246	7	1	1.68455e-06	143.98	PK(1)NPGIMVGMEEK	2	-0.98711	6	1	3.8109e-16	173.72	PK(1)NPGIMVGMEEK	2	-0.5006	5
	TGME49_209030-t26_1-p1	114	K	actin ACT1 GN=TGME49_209030	1	1.50915e-13	96.562	VAPEEHPVLLTEAPLNPK(1)ANR	3	1.0583	2	1	1.39247e-13	132.62	VAPEEHPVLLTEAPLNPK(1)ANR	3	0.53306	1	1	1.18785e-25	97.083	VAPEEHPVLLTEAPLNPK(1)ANR	3	0.014496	1
	TGME49_311720-t26_1-p1	446	K	chaperonin protein BiP GN=TGME49_311720								1	0.000583747	80.245	IINK(1)NTVIPTK	2	2.6196	1
	TGME49_321900-t26_1-p1	220	K	"fructose-1,6-bisphosphate aldolase GN=TGME49_321900"	1	0.00461699	82.494	ALQASCLK(1)GWK	2	-0.33767	1	1	0.00121719	87.184	ALQASCLK(1)GWK	2	0.3418	1	1	0.0261196	61.344	ALQASCLK(1)GWK	2	-0.0035954	1
	TGME49_235020-t26_1-p1	720	K	"COPI protein, putative GN=TGME49_235020"	1	2.0887e-06	96.489	STSK(1)SSTEPGTVVAR	2	-1.1607	1	1	5.43948e-06	105.58	STSK(1)SSTEPGTVVAR	2	-0.85579	1	1	1.26156e-05	98.676	STSK(1)SSTEPGTVVAR	2	-1.023	1
	TGME49_251780-t26_1-p1	630	K	heat shock protein GN=TGME49_251780	0.863668	0.0151917	109.66	K(0.136)K(0.864)DAVQAK	2	-0.098726	1	0.980597	2.82031e-08	153.24	K(0.019)K(0.981)DAVQAK	2	-0.61187	1	0.989607	5.05664e-09	179.37	K(0.01)K(0.99)DAVQAK	2	-0.52652	1
	TGME49_236970-t26_1-p1	1560	K	SWI2/SNF2-containing PHD finger protein GN=TGME49_236970															1	0.0288838	70.028	GK(1)LENELQR	2	-0.95035	1
	TGME49_313010-t26_1-p1	87	K	DEAD (Asp-Glu-Ala-Asp) box polypeptide DDX6 GN=TGME49_313010	1	0.0201222	74.464	VVLPPK(1)DNR	2	0.24633	1	1	0.0133038	79.986	VVLPPK(1)DNR	2	-0.3879	2
	TGME49_310860-t26_1-p1	320	K	U5 snRNP-specific protein GN=TGME49_310860	1	1.93729e-11	140.82	EK(1)GVGAGTSPLLYR	2	-0.17813	1	1	4.003e-06	101.3	EK(1)GVGAGTSPLLYR	2	0.3006	1	1	3.4652e-11	128.22	EK(1)GVGAGTSPLLYR	2	0.26667	1
	TGME49_294800-t26_1-p1	362	K	"elongation factor 1-alpha (EF-1-ALPHA), putative GN=TGME49_294800"	1	0.0313901	89.296	FAEIK(1)TK	2	-0.23246	1	1	0.0164018	97.798	FAEIK(1)TK	2	-0.13391	1
	TGME49_211090-t26_1-p1	610	K	"aminotransferase, class V superfamily protein GN=TGME49_211090"	1	0.0016149	67.997	ELSPLYEMEMAK(1)R	3	-0.72808	1	1	0.00414957	71.879	ELSPLYEMEMAK(1)R	2	0.63494	1
	TGME49_209030-t26_1-p1	327	K	actin ACT1 GN=TGME49_209030	1	9.61095e-07	112.44	ELTSLAPSTMK(1)IK	2	0.53772	1	1	4.36504e-09	107.53	ELTSLAPSTMK(1)IK	2	0.99368	1	1	8.3339e-06	109	ELTSLAPSTMK(1)IK	2	0.6108	1
	TGME49_288860-t26_1-p1	158	K	RuvB family 2 protein GN=TGME49_288860															1	0.00206805	80.318	QTSAK(1)AGQPSAR	2	0.38684	2
	TGME49_251780-t26_1-p1	346	K	heat shock protein GN=TGME49_251780	1	0.00396197	108.43	K(1)AQGIDLTK	2	0.32727	1	1	0.000624767	113.93	K(1)AQGIDLTK	2	0.4274	2	1	0.00089366	110.53	K(1)AQGIDLTK	2	0.24226	1
	TGME49_240870-t26_1-p1	203	K	"beta adaptin protein, putative GN=TGME49_240870"	1	0.003215	78.324	NILNAK(1)ESNVNK	2	0.40773	1	1	0.0199917	59.116	NILNAK(1)ESNVNK	2	0.96821	1	1	0.0205804	59.116	NILNAK(1)ESNVNK	2	-1.8136	1
	TGME49_210408-t26_1-p1	62	K	HMG (high mobility group) box domain-containing protein GN=TGME49_210408								1	0.0152984	52.527	MVGEAWGK(1)LSDAQK	2	1.1435	1	1	5.15735e-05	95.981	MVGEAWGK(1)LSDAQK	2	0.9958	1
	TGME49_209910-t26_1-p1	9	K	histone H2Bv GN=TGME49_209910	1	4.31803e-39	199.4	GPAQK(1)SQAAK	2	-0.53353	2	1	6.25881e-17	169.76	GPAQK(1)SQAAK	2	-0.16677	1	1	5.22676e-10	147.75	GPAQK(1)SQAAK	2	-0.10435	3
	TGME49_249900-t26_1-p1	14	K	"adenine nucleotide translocator, putative GN=TGME49_249900"	1	7.8724e-218	299.04	K(1)GNADSQLMNTAK	2	0.94815	2	1	3.9336e-126	263.2	K(1)GNADSQLMNTAK	2	-0.019839	4	1	1.47089e-07	128.76	K(1)GNADSQLMNTAK	2	0.48257	3
	TGME49_265330-t26_1-p1	292	K	"cell-cycle-associated protein kinase GSK, putative GN=TGME49_265330"								1	0.0289542	82.305	FPDVK(1)PR	2	-0.15079	1
	TGME49_268200-t26_1-p1	56	K	RNA recognition motif-containing protein GN=TGME49_268200	1	6.60673e-06	64.843	ETGCAHLGAQGPK(1)AASPAPAK	3	-0.29784	1	1	0.000391148	46.953	ETGCAHLGAQGPK(1)AASPAPAK	3	-0.016224	1	1	1.98619e-06	87.654	ETGCAHLGAQGPK(1)AASPAPAK	3	-0.14135	1
	TGME49_244380-t26_1-p1	86	K	cactin GN=TGME49_244380	1	5.98173e-06	130.98	K(1)NQLLQAAGQK	2	-0.69867	2	1	1.45406e-17	150.1	K(1)NQLLQAAGQK	2	-0.34417	2	1	1.61606e-16	123.96	K(1)NQLLQAAGQK	2	-0.2571	2
	TGME49_304970-t26_1-p1	35	K	"cell-cycle-associated protein kinase CDK, putative GN=TGME49_304970"	1	0.00241949	55.011	K(1)LSGSHELPDAGTVGK	3	0.39494	1	1	1.37503e-06	86.367	K(1)LSGSHELPDAGTVGK	3	-0.084398	1	1	0.000360912	69.805	K(1)LSGSHELPDAGTVGK	3	-0.099243	1
	TGME49_304710-t26_1-p1	561	K	"eukaryotic peptide chain release factor, putative GN=TGME49_304710"								1	0.014394	89.355	FTVDLPK(1)K	2	1.2513	1
	TGME49_236210-t26_1-p1	262	K	"peptidase M16 family potein, putative GN=TGME49_236210"	1	1.8498e-14	102.98	MVVAAAGDVDHK(1)ELTALVEK	3	-0.88901	1								1	5.96933e-18	118.37	MVVAAAGDVDHK(1)ELTALVEK	3	0.19646	1
	TGME49_216600-t26_1-p1	550	K	exonuclease III APE GN=TGME49_216600															1	0.00569624	60.064	SSAPAPAAK(1)K	2	-0.57319	1
	TGME49_238070-t26_1-p1	129	K	glutaredoxin domain-containing protein GN=TGME49_238070	1	0.000908185	41.615	DLQPSHQPPSK(1)DTAVSLEER	3	0.33153	1
	TGME49_209140-t26_1-p1	59	K	"anti-silencing protein, ASF1 family protein GN=TGME49_209140"	1	1.67613e-13	90.475	EK(1)LAALSSSGLPSHQSLADGER	3	0.1525	1	1	5.36372e-14	98.21	EK(1)LAALSSSGLPSHQSLADGER	3	1.0353	1
	TGME49_294800-t26_1-p1	425	K	"elongation factor 1-alpha (EF-1-ALPHA), putative GN=TGME49_294800"	1	0.000183603	89.624	QTVAVGVIK(1)SVEK	2	0.77321	1	1	0.000676992	82.651	QTVAVGVIK(1)SVEK	2	0.56079	1	1	0.000202659	94.717	QTVAVGVIK(1)SVEK	2	0.25951	1
	TGME49_249900-t26_1-p1	62	K	"adenine nucleotide translocator, putative GN=TGME49_249900"	1	4.53638e-26	157.58	MLIQTQDSIPEIK(1)EGK	3	-0.22515	4	1	3.13257e-69	217.48	MLIQTQDSIPEIK(1)EGK	3	-0.28332	4	1	3.42659e-22	163.9	MLIQTQDSIPEIK(1)EGK	3	-0.28149	4
	TGME49_268200-t26_1-p1	287	K	RNA recognition motif-containing protein GN=TGME49_268200								1	1.36448e-07	138.54	FAESK(1)SQR	2	0.042865	1	1	3.26204e-11	124.98	FAESK(1)SQR	2	-0.22017	1
	TGME49_267810-t26_1-p1	41	K	Rab 5 GN=TGME49_267810	1	0.00310195	62.088	TPGELPK(1)TLHFK	3	-0.1855	1
	TGME49_248120-t26_1-p1	69	K	"Putative RSC6/BAF60A-like with A SWIB domain, related protein(predict) GN=TGME49_248120"															1	2.97075e-05	84.375	GHSTVSSK(1)QSGTSPLSGK	3	0.24914	1
	TGME49_236210-t26_1-p1	279	K	"peptidase M16 family potein, putative GN=TGME49_236210"	1	0.00177638	104.2	HFAGLPQPK(1)R	3	-0.064471	3	1	0.00258007	82.287	HFAGLPQPK(1)R	3	-0.43692	2	1	0.0051218	68.016	HFAGLPQPK(1)R	3	-0.17717	1
	TGME49_300310-t26_1-p1	42	K	"26S proteasome regulatory subunit, S6a family AAA ATpase GN=TGME49_300310"	1	0.0113495	102.51	ILK(1)SEVNR	2	0.33136	1
	TGME49_318160-t26_1-p1	166	K	MSP (Major sperm protein) domain-containing protein GN=TGME49_318160	1	2.23137e-14	100.28	GGYGGASGSQGGSYSADLK(1)SR	2	1.0934	1	1	3.48564e-05	55.453	GGYGGASGSQGGSYSADLK(1)SR	3	0.19892	2
	TGME49_278870-t26_1-p1	1191	K	myosin F GN=TGME49_278870	1	3.14002e-10	88.282	ASSASK(1)AAVADSAPTALLR	2	0.6845	1	1	1.66104e-07	87.554	ASSASK(1)AAVADSAPTALLR	2	-0.43561	1	1	0.000131959	81.016	ASSASK(1)AAVADSAPTALLR	2	-0.21391	1
	TGME49_249900-t26_1-p1	11	K	"adenine nucleotide translocator, putative GN=TGME49_249900"	1	0.000745321	77.279	AAPTVSAGGK(1)EK	2	-0.71696	1	1	2.44998e-05	104.24	AAPTVSAGGK(1)EK	2	-0.46321	1	1	7.35977e-05	97.463	AAPTVSAGGK(1)EK	2	-0.37261	1
	TGME49_320570-t26_1-p1	183	K	"elongation factor Tu, putative GN=TGME49_320570"								1	0.028667	82.452	TIEK(1)YEK	2	-0.33346	1
	TGME49_251780-t26_1-p1	648	K	heat shock protein GN=TGME49_251780															1	7.69737e-11	108.96	NEAETLIYSVEK(1)QMADLK	3	-0.31557	1
	TGME49_310030-t26_1-p1	72	K	"cyclase-associated protein, putative GN=TGME49_310030"	1	0.00847493	89.886	IDSATMK(1)QK	2	0.3067	1	1	0.000467925	113.62	IDSATMK(1)QK	2	0.24957	2	1	0.00147579	89.08	IDSATMK(1)QK	2	0.18099	3
	TGME49_216880-t26_1-p1	279	K	guanine nucleotide-binding protein GN=TGME49_216880	1	5.89518e-09	134.06	NVLSEITPEK(1)TNR	2	0.1402	1	1	1.24889e-12	160.84	NVLSEITPEK(1)TNR	2	0.33612	1	1	3.36268e-06	111.83	NVLSEITPEK(1)TNR	2	0.33155	1
	TGME49_310030-t26_1-p1	25	K	"cyclase-associated protein, putative GN=TGME49_310030"	1	1.52634e-43	180.62	IPK(1)AGESTATDSGTMAK	2	0.36693	1	1	8.3099e-25	179.09	IPK(1)AGESTATDSGTMAK	2	-0.24977	2	1	5.38094e-15	97.095	IPK(1)AGESTATDSGTMAK	2	0.22668	1
	TGME49_290950-t26_1-p1	1479	K	"clathrin heavy chain, putative GN=TGME49_290950"	1	0.00179797	89.171	K(1)AGHLAVVEK	3	-0.60405	1								1	7.67413e-05	102.52	K(1)AGHLAVVEK	3	0.080325	1
[truncated: 5,862 more rows]
