# Supplementary material for: Protein Lactylation and Metabolic Regulation of the Zoonotic Parasite Toxoplasma gondii
Source: Genomics Proteomics Bioinformatics. 2022 Oct 7;21(6):1163–81. doi: 10.1016/j.gpb.2022.09.010 (PMC11082259; doi:10.1016/j.gpb.2022.09.010)
Supplement: Supplementary Table S3 — Subcellular localization of lactylated proteins [file mmc26.xlsx]

## Sheet: ident Classification
Table S3 Subcellular localization of lactylated proteins
Subcellular location	No. of protein
nucleus	426
cytoplasm	186
mitochondria	168
plasma membrane	69
extracellular	55
cytoplasm,nucleus	28
other	23

## Sheet: ident list
Table S3 Subcellular localization of lactylated proteins
Category	Protein accession	Position	Amino acid	Protein description	Exp.1 localization probability	Exp.1 PEP	Exp.1 score	Exp.1 modified sequence	Exp.1 charge	Exp.1 mass error (ppm)	Exp.1 MS/MS count	Exp.2 localization probability	Exp.2 PEP	Exp.2 score	Exp.2 modified sequence	Exp.2 charge	Exp.2 mass error (ppm)	Exp.2 MS/MS count	Exp.3 localization probability	Exp.3 PEP	Exp.3 score	Exp.3 modified sequence	Exp.3 charge	Exp.3 mass error (ppm)	Exp.3 MS/MS count
nucleus	TGME49_253820-t26_1-p1	119	K	IMP2_N domain-containing protein(predict) GN=TGME49_253820	1	0.0143689	121.29	SGK(1)VPMR	2	-1.0428	1								1	0.0244527	97.033	SGK(1)VPMR	2	-0.62285	1
	TGME49_254500-t26_1-p1	290	K	"WD domain, G-beta repeat protein(predict) GN=TGME49_254500"	1	0.00150586	67.415	VQTK(1)GGTDSSVSSGK	2	0.85854	1	1	3.36123e-05	119.65	VQTK(1)GGTDSSVSSGK	2	0.71388	1	1	5.56246e-10	119.65	VQTK(1)GGTDSSVSSGK	2	0.12053	1
	TGME49_219682-t26_1-p1	624	K	"pyruvate dehydrogenase kinase, putative GN=TGME49_219682"	1	0.0074129	93.649	APSLEK(1)PLR	2	-0.081298	1	1	0.00046611	115.71	APSLEK(1)PLR	2	0.53081	1	1	0.000724068	116.73	APSLEK(1)PLR	2	0.42764	1
	TGME49_233905-t26_1-p1	348	K	"histone kinase SNF1, putative GN=TGME49_233905"															1	0.00667885	67.113	K(1)LGYDVDEK	2	-1.5141	1
	TGME49_273580-t26_1-p1	530	K	DUF3510 domain-containing protein(predict) GN=TGME49_273580	1	0.000139687	97.779	ALSLSAIEAQK(1)R	2	0.10127	1								1	4.25043e-07	119.55	ALSLSAIEAQK(1)R	2	2.1069	1
	TGME49_224850-t26_1-p1	167	K	"polyadenylate binding protein, putative GN=TGME49_224850"															1	0.0187714	71.221	K(1)SGNGNIFVK	2	3.3174	1
	TGME49_227650-t26_1-p1	206	K	"microtubule-associated protein RP/EB family, putative GN=TGME49_227650"															1	0.00210591	58.098	ATGYGSQQGEK(1)R	2	-0.20608	1
	TGME49_289950-t26_1-p1	466	K	Apicomplexan conserved protein(predict) GN=TGME49_289950	1	1.46689e-07	108.06	PAPSAK(1)LVAGQAEK	2	0.29025	1	1	1.91958e-06	99.069	PAPSAK(1)LVAGQAEK	2	0.61871	1	1	8.32665e-07	110.84	PAPSAK(1)LVAGQAEK	2	0.27366	1
	TGME49_315570-t26_1-p1	45	K	hypothetical protein GN=TGME49_315570	1	4.46047e-05	93.348	AASAK(1)PAAAAAPAK	2	0.28363	1	1	3.56545e-06	98.368	AASAK(1)PAAAAAPAK	2	0.76896	1	1	8.60673e-05	91.62	AASAK(1)PAAAAAPAK	2	0.79363	1
	TGME49_258650-t26_1-p1	743	K	"protoheme ferro-lyase, putative GN=TGME49_258650"	1	0.00924732	87.149	FWEAK(1)ETAK	2	0.54965	1	1	0.00336887	97.565	FWEAK(1)ETAK	2	-0.51853	1
	TGME49_203020-t26_1-p1	450	K	ribosome biogenesis GTPase Der protein GN=TGME49_203020	1	0.0301177	57.708	TK(1)ARADEAK	2	4.4782	1
	TGME49_271440-t26_1-p1	452	K	NPL4 family protein GN=TGME49_271440								1	0.0131707	61.42	VAALAGPSPVAK(1)K	2	-0.069173	1	1	0.00430739	70.563	VAALAGPSPVAK(1)K	2	0.0053597	1
	TGME49_203810-t26_1-p1	77	K	kelch repeat-containing protein GN=TGME49_203810	1	4.4129e-11	153.95	TSK(1)MINTINTK	2	-0.059662	1	1	3.50833e-07	149.23	TSK(1)MINTINTK	2	0.32082	1	1	4.73267e-08	164.9	TSK(1)MINTINTK	2	-0.21973	1
	TGME49_308920-t26_1-p1	68	K	splicing factor U2AF protein GN=TGME49_308920								1	1.62702e-08	147.19	MK(1)SSSYGR	2	0.67068	1	1	1.95583e-09	178.65	MK(1)SSSYGR	2	0.58376	1
	TGME49_244320-t26_1-p1	281	K	ribosomal protein RPL24 GN=TGME49_244320	1	0.0285945	75.213	VQIPK(1)QQK	2	0.18303	1	1	0.030471	72.492	VQIPK(1)QQK	2	0.11852	1
	TGME49_290180-t26_1-p1	335	K	AP2 domain transcription factor AP2IX-6 GN=TGME49_290180								1	0.00947627	93.429	AK(1)AVVLLK	2	-1.156	1
	TGME49_239490-t26_1-p1	518	K	dehydrogenase E1 component family protein GN=TGME49_239490	1	0.0116768	95.909	MMK(1)VVEK	2	0.71462	5	1	0.0236429	84.498	MMK(1)VVEK	2	-0.58902	5	1	0.0076719	93.374	MMK(1)VVEK	2	0.71904	4
	TGME49_206590-t26_1-p1	729	K	calcium-dependent protein kinase CDPK2A GN=TGME49_206590	1	6.61043e-15	147.1	K(1)TVNAAAVASPETR	2	-0.074604	1	1	1.00466e-13	159.22	K(1)TVNAAAVASPETR	2	0.12232	1	1	1.06765e-34	140.93	K(1)TVNAAAVASPETR	2	-0.26207	1
	TGME49_292200-t26_1-p1	1614	K	RNA recognition motif-containing protein GN=TGME49_292200								1	0.0254416	60.08	IAACMGK(1)VEEK	2	0.89583	1
	TGME49_318600-t26_1-p1	460	K	DNA /pantothenate metabolism flavoprotein GN=TGME49_318600	1	1.14416e-44	191.95	LETNAETLHAK(1)AR	2	-0.20197	4	1	2.01762e-76	237.26	LETNAETLHAK(1)AR	2	-0.31815	4	1	3.67891e-30	198.48	LETNAETLHAK(1)AR	2	-0.038926	4
	TGME49_223940-t26_1-p1	11	K	GAP45 GN=TGME49_223940															1	1.07656e-12	132.76	NTAK(1)TPTR	2	0.066707	1
	TGME49_298610-t26_1-p1	1727	K	GYF domain-containing protein GN=TGME49_298610															1	0.0212338	58.083	SATGK(1)VPAR	2	0.71021	1
	TGME49_250820-t26_1-p1	145	K	hypothetical protein GN=TGME49_250820								1	6.3893e-10	98.175	ALK(1)GQTAGVQVNHHGSSLQK	4	-0.53766	1	1	8.71763e-05	59.372	ALK(1)GQTAGVQVNHHGSSLQK	4	-1.8767	2
	TGME49_203810-t26_1-p1	490	K	kelch repeat-containing protein GN=TGME49_203810	1	1.37274e-18	162.22	LTTETQSAEK(1)VAK	2	-0.060313	1	1	5.22942e-05	91.62	LTTETQSAEK(1)VAK	2	-0.30359	1	1	1.42619e-07	127.02	LTTETQSAEK(1)VAK	2	-0.30413	1
	TGME49_224350-t26_1-p1	1132	K	"aminopeptidase N, putative GN=TGME49_224350"	1	0.00164569	106.16	LPK(1)IYVEAFK	2	0.30978	1	1	0.000884713	119.27	LPK(1)IYVEAFK	2	0.091774	1	1	5.64327e-05	115.29	LPK(1)IYVEAFK	2	0.22616	1
	TGME49_227900-t26_1-p1	1250	K	AP2 domain transcription factor AP2X-1 GN=TGME49_227900								1	0.00145996	60.764	DAASASLEAAK(1)STMVTR	2	-0.5432	1	1	0.000726067	76.378	DAASASLEAAK(1)STMVTR	2	0.476	2
	TGME49_216580-t26_1-p1	265	K	hypothetical protein GN=TGME49_216580	1	0.0175593	116.88	PGGDK(1)LR	2	-1.2225	1	1	0.0316917	75.189	PGGDK(1)LR	2	0.31857	1	1	0.0214656	77.923	PGGDK(1)LR	2	0.54231	1
	TGME49_221660-t26_1-p1	233	K	DEAD/DEAH box helicase domain-containing protein GN=TGME49_221660	1	0.0172077	40.727	GLEK(1)CK(1)SLENK	2	1.1479	1
	TGME49_293630-t26_1-p1	617	K	Arsenite-resistance protein 2(predict) GN=TGME49_293630	1	1.80678e-06	104.11	LCNK(1)PFK	2	-1.1347	1	1	0.00958919	108.98	LCNK(1)PFK	2	-0.87654	1	1	0.0128395	107.74	LCNK(1)PFK	2	0.0070977	1
	TGME49_320640-t26_1-p1	527	K	peptidylprolyl isomerase domain-containing protein GN=TGME49_320640	1	0.00437653	88.596	K(1)ATTTVILGK	2	-0.38458	1	1	0.00153627	96.113	K(1)ATTTVILGK	2	-0.54099	1	1	6.41268e-05	115.57	K(1)ATTTVILGK	2	-0.63696	1
	TGME49_226250-t26_1-p1	252	K	DEAD (Asp-Glu-Ala-Asp) box polypeptide DDX3X GN=TGME49_226250								1	9.67578e-05	101.39	VNYTK(1)PTPIQK	2	0.2093	1	1	0.00232047	87.184	VNYTK(1)PTPIQK	2	1.1079	1
	TGME49_300200-t26_1-p1	151	K	histone H2AZ GN=TGME49_300200								1	0.000529259	125.16	GPSTQPMK(1)K	2	-0.68011	3	1	0.00172311	138.06	GPSTQPMK(1)K	2	-0.13208	3
	TGME49_255250-t26_1-p1	3	K	"tRNA (cytosine(34)-C(5))-methyltransferase, putative GN=TGME49_255250"															1	0.0302046	51.787	GK(1)K(1)K(1)GGK	2	0.3034	1
	TGME49_252870-t26_1-p1	1217	K	hypothetical protein GN=TGME49_252870	1	0.00219277	68.972	GAK(1)LTEGVYQPSDR	2	-2.4156	1
	TGME49_258170-t26_1-p1	69	K	Loc397781 related(predict) GN=TGME49_258170	1	0.000855326	123.51	QADAATLQK(1)R	2	-0.691	1	1	0.000107637	141.91	QADAATLQK(1)R	2	-0.0060008	2	1	8.67588e-05	153.1	QADAATLQK(1)R	2	-0.31453	2
	TGME49_227140-t26_1-p1	922	K	PUA_3 domain-containing protein(predict) GN=TGME49_227140								1	0.000698541	129.47	NAK(1)VGER	2	-0.25718	1	1	0.01405	87.696	NAK(1)VGER	2	-0.98256	1
	TGME49_246630-t26_1-p1	159	K	DNA-directed RNA polymerase I RPA43 GN=TGME49_246630	1	0.000348507	139.31	VLQPK(1)SR	2	0.22561	1	1	0.00650504	113.89	VLQPK(1)SR	2	0.14381	1	1	0.00504575	139.28	VLQPK(1)SR	2	-0.18312	1
	TGME49_250090-t26_1-p1	783	K	hypothetical protein GN=TGME49_250090	1	3.48065e-05	45.579	NTADLAPSVGPHEGK(1)TDACEANTVR	3	-0.47155	1	1	2.7096e-25	151.91	NTADLAPSVGPHEGK(1)TDACEANTVR	3	-0.23596	1	1	1.31646e-15	105.77	NTADLAPSVGPHEGK(1)TDACEANTVR	3	-0.36764	1
	TGME49_269180-t26_1-p1	2079	K	MIF4G domain-containing protein GN=TGME49_269180															1	0.0288838	70.028	ASESSWVK(1)K	2	1.5986	1
	TGME49_234310-t26_1-p1	115	K	PP28 domain-containing protein(predict) GN=TGME49_234310								1	0.024351	56.139	AIEK(1)TGVVELSR	2	0.76727	1	1	0.0234124	56.569	AIEK(1)TGVVELSR	2	0.54565	1
	TGME49_321620-t26_1-p1	834	K	dynamin-related protein DRPB GN=TGME49_321620	1	3.6345e-08	85.087	ALSSSGVFDSK(1)GASASAAK	2	1.6043	1	1	2.20385e-06	79.88	ALSSSGVFDSK(1)GASASAAK	2	-0.4952	1	1	0.000209441	77.899	ALSSSGVFDSK(1)GASASAAK	2	0.7828	1
	TGME49_318310-t26_1-p1	285	K	transketolase GN=TGME49_318310	1	1.38666e-08	122.1	TTIGFLSSK(1)AGTAK	2	0.63256	1	1	2.25761e-05	108.66	TTIGFLSSK(1)AGTAK	2	-0.21366	1	1	3.43236e-11	129.77	TTIGFLSSK(1)AGTAK	2	0.28184	1
	TGME49_204160-t26_1-p1	1353	K	GYF domain-containing protein GN=TGME49_204160															1	3.34172e-05	61.265	K(1)TGNATPAGSASSAVR	2	0.424	1
	TGME49_206670-t26_1-p1	1454	K	"RNA recognition motif (A.K.A RRM, RBD, or RNP domain) protein(predict) GN=TGME49_206670"								1	0.00569297	60.489	K(1)ADGSSSDPLMDLLR	2	-0.14881	1	1	0.00440391	62.055	K(1)ADGSSSDPLMDLLR	2	0.47734	1
	TGME49_288350-t26_1-p1	705	K	Nkap_C domain-containing protein(predict) GN=TGME49_288350								1	0.00634434	114.19	MQK(1)WQAK	2	-0.78692	1
	TGME49_263650-t26_1-p1	303	K	"pre-mRNA-processing protein 8, putative GN=TGME49_263650"	1	0.0197397	43.958	VMHQK(1)YVEAK	3	-0.19993	1								1	0.00364877	71.066	VMHQK(1)YVEAK	3	0.35836	1
	TGME49_247470-t26_1-p1	105	K	"nucleolar protein, putative GN=TGME49_247470"								1	0.00910941	50.178	AK(1)SQAAVGVCDPALGK	2	-1.1557	1	1	3.45897e-06	94.922	AK(1)SQAAVGVCDPALGK	2	-0.30172	1
	TGME49_232800-t26_1-p1	100	K	hypothetical protein GN=TGME49_232800	1	0.00527105	50.088	AGAGETLQK(1)GTQK	2	-0.64604	1	1	0.00141648	76.357	AGAGETLQK(1)GTQK	2	0.24142	1	1	0.00110385	78.287	AGAGETLQK(1)GTQK	2	-0.36571	1
	TGME49_214140-t26_1-p1	245	K	"Ci-meta2, probable(predict) GN=TGME49_214140"								1	4.43069e-06	98	PGPLPGASPLK(1)PGK	2	0.78793	1	1	0.0275127	50.108	PGPLPGASPLK(1)PGK	2	0.65745	1
	TGME49_246170-t26_1-p1	1276	K	ARID/BRIGHT DNA binding domain-containing protein GN=TGME49_246170								1	0.0138514	107.9	K(1)ASPLEK	2	0.29789	1
	TGME49_260170-t26_1-p1	601	K	"elongation factor EF-G, putative GN=TGME49_260170"	1	0.0198218	111.28	FAK(1)ALNR	2	0.75803	1	1	0.00612758	114.59	FAK(1)ALNR	2	1.0888	1	1	0.0167873	104.11	FAK(1)ALNR	2	1.409	1
	TGME49_219710-t26_1-p1	536	K	hypothetical protein GN=TGME49_219710															1	0.000572068	88.495	IEPSHNK(1)VPR	3	-0.62876	1
	TGME49_294710-t26_1-p1	610	K	RNA recognition motif-containing protein GN=TGME49_294710	1	2.99409e-15	126.07	PK(1)NLGVTAGPEALPSGDK	2	0.22268	3	1	6.51534e-10	136.43	PK(1)NLGVTAGPEALPSGDK	2	0.0039298	2	1	8.89632e-52	155.49	PK(1)NLGVTAGPEALPSGDK	2	-0.25953	2
	TGME49_208990-t26_1-p1	415	K	DExH-box splicing factor-binding site protein(predict) GN=TGME49_208990	1	0.0152957	75.761	K(1)MDELLR	2	1.0139	1
	TGME49_213900-t26_1-p1	900	K	regulator of chromosome condensation RCC1 GN=TGME49_213900	1	2.64097e-30	150.61	HDAVQGGAK(1)R	2	0.25021	1								1	0.000942257	98.048	HDAVQGGAK(1)R	2	0.33732	1
	TGME49_237520-t26_1-p1	137	K	SANT domain-containing protein(predict) GN=TGME49_237520															1	0.0215109	57.859	GPATPESK(1)R	2	2.3488	1
	TGME49_254570-t26_1-p1	1419	K	hypothetical protein GN=TGME49_254570	1	9.80612e-15	127.46	FQGVDK(1)NK	2	1.8841	1
	TGME49_258650-t26_1-p1	403	K	"protoheme ferro-lyase, putative GN=TGME49_258650"	1	7.00535e-13	110.26	LCASQSHVNK(1)SSSLQSR	3	-0.12593	1	1	9.03123e-08	84.653	LCASQSHVNK(1)SSSLQSR	3	-0.34038	1	1	0.000185844	73.498	LCASQSHVNK(1)SSSLQSR	3	0.21459	1
	TGME49_209108-t26_1-p1	96	K	Putative mRNA decapping enzyme(predict) GN=TGME49_209108	1	9.5509e-18	90.694	GAQGGAQK(1)LGTPGPTHPTQSPVSGSR	3	-0.14131	1
	TGME49_214270-t26_1-p1	312	K	"translation initiation factor IF-2, putative GN=TGME49_214270"	1	0.00567747	100.25	K(1)GPLSAAAR	2	0.66559	1	1	0.0287443	72.365	K(1)GPLSAAAR	2	0.22134	1	1	0.0157682	70.028	K(1)GPLSAAAR	2	0.21957	1
	TGME49_234230-t26_1-p1	4223	K	hypothetical protein GN=TGME49_234230	1	0.0286186	47.991	K(1)LSPVTVHISK	3	-0.068228	1
	TGME49_223710-t26_1-p1	495	K	tetratricopeptide repeat-containing protein GN=TGME49_223710	1	1.06388e-41	171.85	REDGAANAVESFLETPGSK(1)SK	3	-0.042658	3	1	3.18344e-12	128.72	REDGAANAVESFLETPGSK(1)SK	3	0.018778	3	1	1.26961e-05	89.011	EDGAANAVESFLETPGSK(1)SK	2	0.73673	1
	TGME49_245500-t26_1-p1	1820	K	dipeptidyl peptidase iv (dpp iv) n-terminal region domain-containing protein GN=TGME49_245500								1	0.0210147	43.083	PK(1)WPRQQRR	2	-1.4055	1	1	0.0225533	40.882	PK(1)WPRQQRR	2	-0.67486	1
	TGME49_250090-t26_1-p1	535	K	hypothetical protein GN=TGME49_250090								1	0.0186863	68.847	DCGAAQVK(1)AR	2	-0.0096486	1
	TGME49_270740-t26_1-p1	28	K	Cwf15/Cwc15 cell cycle control protein GN=TGME49_270740								1	0.00881069	78.488	LVATQK(1)VSAK	2	0.41283	1
	TGME49_310900-t26_1-p1	1288	K	AP2 domain transcription factor AP2XI-2 GN=TGME49_310900								1	0.00391176	59.116	GDYESPGLVGAK(1)R	2	-0.74775	1	1	0.00634415	46.069	GDYESPGLVGAK(1)R	2	-1.1498	1
	TGME49_250770-t26_1-p1	174	K	"eukaryotic initiation factor-4A, putative GN=TGME49_250770"	1	0.023376	80.219	VHDMMEK(1)R	2	-0.68619	1	1	0.0048841	83.206	VHDMMEK(1)R	3	-0.59124	1	1	0.00861915	99.442	VHDMMEK(1)R	3	-1.1516	2
	TGME49_270840-t26_1-p1	7	K	poly(ADP-ribose) polymerase catalytic domain-containing protein GN=TGME49_270840	1	1.19602e-05	64.522	TSK(1)NRPPIPNPYGVDYSPTDR	3	-0.59383	1
	TGME49_292080-t26_1-p1	1192	K	leucyl-tRNA synthetase GN=TGME49_292080	1	0.000559113	92.47	DELK(1)AYGR	2	1.5852	1	1	0.0276581	83.753	DELK(1)AYGR	2	1.2137	1	1	0.0106628	96.19	DELK(1)AYGR	2	1.156	1
	TGME49_315610-t26_1-p1	129	K	hypothetical protein GN=TGME49_315610	1	0.0230293	71.692	SAPAPAPK(1)K	2	0.94967	1	1	0.0314693	70.747	SAPAPAPK(1)K	2	0.64868	1	1	0.0198312	76.064	SAPAPAPK(1)K	2	0.38725	1
	TGME49_318140-t26_1-p1	436	K	SART-1 family protein GN=TGME49_318140															0.996171	0.000855623	59.68	ETPLEDDDGIK(0.004)PAAVK(0.996)K	3	0.9985	1
	TGME49_273520-t26_1-p1	244	K	PCI domain-containing protein GN=TGME49_273520								1	0.00245798	52.966	K(1)AAVETHTAAQCILK	3	0.65336	1	1	0.000143176	80.746	K(1)AAVETHTAAQCILK	3	-0.23754	1
	TGME49_226410-t26_1-p1	162	K	EF-1 guanine nucleotide exchange domain-containing protein GN=TGME49_226410	0.999767	0.00173624	62.68	AAWPK(1)GELSAEKPK	3	0.11414	1	0.999994	0.000309248	76.01	AAWPK(1)GELSAEKPK	3	0.96203	1	0.999888	0.00307502	55.335	AAWPK(1)GELSAEKPK	3	-0.10037	1
	TGME49_255250-t26_1-p1	5	K	"tRNA (cytosine(34)-C(5))-methyltransferase, putative GN=TGME49_255250"															1	0.0302046	51.787	GK(1)K(1)K(1)GGK	2	0.3034	1
	TGME49_305340-t26_1-p1	1325	K	corepressor complex CRC230 GN=TGME49_305340															1	0.0133102	75.213	K(1)EDLTRPR	3	-0.28425	1
	TGME49_265310-t26_1-p1	301	K	"heat shock protein 40, putative GN=TGME49_265310"	1	0.00904657	45.438	IVPNEGMPVSK(1)RPGEK	3	0.32747	1	1	0.0111912	43.042	IVPNEGMPVSK(1)RPGEK	3	0.26536	1
	TGME49_226410-t26_1-p1	169	K	EF-1 guanine nucleotide exchange domain-containing protein GN=TGME49_226410	1	0.0274862	68.557	GELSAEK(1)PK	2	2.0436	1	1	0.0244267	70.056	GELSAEK(1)PK	2	1.7409	1
	TGME49_277760-t26_1-p1	204	K	"adenylosuccinate lyase, putative GN=TGME49_277760"	1	0.00687866	75.819	IDILCGGSK(1)AR	2	-1.7293	1
	TGME49_207760-t26_1-p1	1004	K	DnaJ C terminal region domain-containing protein GN=TGME49_207760	1	3.13997e-05	95.981	K(1)YHPDLNPDPSAK	2	0.36244	2	1	0.000415852	127.36	K(1)YHPDLNPDPSAK	2	1.3286	1	1	6.80629e-08	117.2	K(1)YHPDLNPDPSAK	2	0.66443	2
	TGME49_227948-t26_1-p1	737	K	peptidase M16 inactive domain-containing protein GN=TGME49_227948	1	0.0255909	70.028	LDFLEK(1)QTK	2	-0.01599	1	1	0.00871679	85.355	LDFLEK(1)QTK	2	-0.33614	1	1	0.0036398	98.048	LDFLEK(1)QTK	2	-0.062209	1
	TGME49_235020-t26_1-p1	720	K	"COPI protein, putative GN=TGME49_235020"	1	2.0887e-06	96.489	STSK(1)SSTEPGTVVAR	2	-1.1607	1	1	5.43948e-06	105.58	STSK(1)SSTEPGTVVAR	2	-0.85579	1	1	1.26156e-05	98.676	STSK(1)SSTEPGTVVAR	2	-1.023	1
	TGME49_314750-t26_1-p1	36	K	Ribosomal L1p/L10e family protein(predict) GN=TGME49_314750								1	0.00164858	105.2	SK(1)SLSSASR	2	-0.18981	1
	TGME49_320600-t26_1-p1	144	K	cold-shock DNA-binding domain-containing protein GN=TGME49_320600															1	0.00415479	72.243	VQVGHDGK(1)R	2	0.62489	2
	TGME49_286440-t26_1-p1	275	K	malic enzyme GN=TGME49_286440	0.999999	2.09971e-20	126.26	IPQYLATKPTDTEAQK(1)SSK	3	-0.17052	1	0.999999	4.12975e-12	119.38	IPQYLATKPTDTEAQK(1)SSK	3	-0.062868	1	1	1.96488e-27	154.26	IPQYLATKPTDTEAQK(1)SSK	3	-0.096932	1
	TGME49_224850-t26_1-p1	373	K	"polyadenylate binding protein, putative GN=TGME49_224850"	1	0.000385181	128.03	AK(1)FEQMNQDR	2	-0.43762	2	1	0.000147892	138.22	AK(1)FEQMNQDR	2	-0.3061	2	1	0.000172666	108.47	AK(1)FEQMNQDR	2	-0.049179	2
	TGME49_264610-t26_1-p1	279	K	RNA recognition motif-containing protein GN=TGME49_264610	1	0.0247118	70.363	K(1)LGVHCEAK	2	-1.7073	1								1	0.0157615	70.056	K(1)LGVHCEAK	2	-0.60297	1
	TGME49_209550-t26_1-p1	1206	K	"Heptatricopeptide repeat-containing protein, putative(predict) GN=TGME49_209550"								1	1.48848e-08	101.38	SSFSQAAK(1)NETFK	2	-0.91067	1	1	9.73271e-08	120.6	SSFSQAAK(1)NETFK	2	-1.6055	1
	TGME49_222860-t26_1-p1	90	K	"eukaryotic translation initiation factor, putative GN=TGME49_222860"	1	0.0257152	77.732	MGEELLK(1)K	2	0.21646	1	1	0.014394	89.355	MGEELLK(1)K	2	0.58535	1
	TGME49_313070-t26_1-p1	143	K	Putative transmembrane protein(predict) GN=TGME49_313070	0.999821	1.58525e-05	84.508	KTEAIQGEK(1)TVEPAR	3	-0.22259	1								0.99846	0.00188399	61.265	K(0.002)TEAIQGEK(0.998)TVEPAR	3	-0.41092	1
	TGME49_306195-t26_1-p1	28	K	hypothetical protein GN=TGME49_306195															1	0.0251657	81.296	TSLVQK(1)VK	2	-0.29161	1
	TGME49_270800-t26_1-p1	21	K	GAF domain-containing protein GN=TGME49_270800								1	0.0202101	86.794	VQCTK(1)TR	2	0.16882	1
	TGME49_292200-t26_1-p1	2057	K	RNA recognition motif-containing protein GN=TGME49_292200	1	0.0249883	76.774	K(1)TNAYFR	2	0.61791	1
	TGME49_299670-t26_1-p1	67	K	hypothetical protein GN=TGME49_299670	1	1.49786e-07	151.04	FCK(1)SLQAK	2	0.0060471	1	1	2.0648e-06	138.54	FCK(1)SLQAK	2	0.42437	1	1	0.00386044	123.98	FCK(1)SLQAK	2	0.48101	1
	TGME49_236970-t26_1-p1	1560	K	SWI2/SNF2-containing PHD finger protein GN=TGME49_236970															1	0.0288838	70.028	GK(1)LENELQR	2	-0.95035	1
	TGME49_214270-t26_1-p1	384	K	"translation initiation factor IF-2, putative GN=TGME49_214270"	0.965298	0.00284886	74.698	LK(0.035)EEGK(0.965)LLSSK	3	1.0371	1	0.955837	0.00259583	75.819	LK(0.044)EEGK(0.956)LLSSK	3	-0.17116	1	0.999927	5.85115e-06	115.92	LKEEGK(1)LLSSK	3	0.20348	1
	TGME49_258000-t26_1-p1	814	K	Putative transmembrane protein (Fragment)(predict) GN=TGME49_258000	1	1.33685e-23	104.81	ISSLFLSPAASLSSSSSSSSVETK(1)K	3	-0.29506	1								1	3.53345e-11	96.504	ISSLFLSPAASLSSSSSSSSVETK(1)K	3	-0.63928	1
	TGME49_226250-t26_1-p1	205	K	DEAD (Asp-Glu-Ala-Asp) box polypeptide DDX3X GN=TGME49_226250	1	0.000794539	76.759	LQSTGIK(1)FDSYDK	2	-2.0893	1
	TGME49_269660-t26_1-p1	29	K	TFIIH basal transcription factor complex helicase XPB subunit GN=TGME49_269660	1	0.00384043	83.948	ASSPPAAK(1)R	2	0.52518	1								1	0.018909	76.679	ASSPPAAK(1)R	2	-0.30366	1
	TGME49_294710-t26_1-p1	682	K	RNA recognition motif-containing protein GN=TGME49_294710	1	0.0183162	114.19	GTLSNK(1)R	2	-0.1221	1								1	0.00616453	114.19	GTLSNK(1)R	2	-0.049488	1
	TGME49_320640-t26_1-p1	536	K	peptidylprolyl isomerase domain-containing protein GN=TGME49_320640	1	7.337e-12	152.64	ATTTVILGK(1)NAK	2	0.018121	1	1	0.000210676	88.338	ATTTVILGK(1)NAK	2	0.080521	1	1	5.76323e-07	123.01	ATTTVILGK(1)NAK	2	0.37515	1
	TGME49_213752-t26_1-p1	666	K	herpesviridae ul52/ul70 dna primase GN=TGME49_213752	1	0.0241114	52.579	SLPTK(1)TGNPR	2	1.2061	1
	TGME49_313010-t26_1-p1	87	K	DEAD (Asp-Glu-Ala-Asp) box polypeptide DDX6 GN=TGME49_313010	1	0.0201222	74.464	VVLPPK(1)DNR	2	0.24633	1	1	0.0133038	79.986	VVLPPK(1)DNR	2	-0.3879	2
	TGME49_305340-t26_1-p1	573	K	corepressor complex CRC230 GN=TGME49_305340	1	0.00739141	116.9	DEVVK(1)ALR	2	-0.77719	1	1	0.00104692	116.9	DEVVK(1)ALR	2	-0.62313	1	1	0.00965224	97.798	DEVVK(1)ALR	2	-0.64967	1
	TGME49_216660-t26_1-p1	245	K	Sequence orphan(predict) GN=TGME49_216660	1	3.4544e-20	144.97	GASAVGAVENAVK(1)ATSR	3	1.4607	2	1	1.46878e-26	169.02	GASAVGAVENAVK(1)ATSR	3	0.60486	2	1	1.69131e-44	205.95	GASAVGAVENAVK(1)ATSR	2	0.51081	1
	TGME49_218610-t26_1-p1	507	K	ATPase (DUF699) protein GN=TGME49_218610								1	0.000193185	89.301	QNK(1)LSSLSNNPK	2	-0.47465	1	1	0.00843896	53.557	QNK(1)LSSLSNNPK	2	-0.50735	1
	TGME49_255170-t26_1-p1	322	K	hypothetical protein GN=TGME49_255170	1	0.000542474	46.099	SSHPAELNACGTTAK(1)EGITR	3	-0.14761	1								1	4.2595e-08	95.5	SSHPAELNACGTTAK(1)EGITR	3	-0.81469	1
	TGME49_255890-t26_1-p1	252	K	pyridine nucleotide-disulfide oxidoreductase domain-containing protein GN=TGME49_255890								1	0.0237732	44.426	SLPK(1)LTQQEQGR	2	-0.41354	1
	TGME49_238380-t26_1-p1	175	K	hypothetical protein GN=TGME49_238380															1	0.00443669	61.962	SK(1)LTGADGSPADVSR	2	0.47956	1
	TGME49_314740-t26_1-p1	749	K	PSP protein GN=TGME49_314740								1	0.00814661	85.29	GTQTVTK(1)SK	2	-0.4888	1	1	1.13676e-07	117.7	GTQTVTK(1)SK	2	0.88971	1
	TGME49_237520-t26_1-p1	409	K	SANT domain-containing protein(predict) GN=TGME49_237520	0.999892	0.00184931	105.4	NVEPIKPEK(1)R	3	-0.36313	2	0.99977	0.00318728	128.03	NVEPIKPEK(1)R	2	-0.088	2	0.998499	0.0215479	80.014	NVEPIK(0.002)PEK(0.998)R	3	0.51929	2
	TGME49_246100-t26_1-p1	19	K	"phosducin, putative GN=TGME49_246100"	1	0.0322112	87.284	K(1)FGNLPK	2	-0.41108	1	1	0.0219422	97.602	K(1)FGNLPK	2	-0.46506	1
	TGME49_250770-t26_1-p1	243	K	"eukaryotic initiation factor-4A, putative GN=TGME49_250770"	1	2.26627e-05	95.264	ILVK(1)NDELTLEGIR	2	0.91467	1	1	3.71212e-05	112.42	ILVK(1)NDELTLEGIR	2	1.5874	1
	TGME49_253820-t26_1-p1	33	K	IMP2_N domain-containing protein(predict) GN=TGME49_253820	1	7.85251e-19	100.53	K(1)NVFSEGAPEEASDQVMAPPVR	2	-0.34032	2	1	2.0971e-09	81.884	K(1)NVFSEGAPEEASDQVMAPPVR	2	0.45418	2
	TGME49_300200-t26_1-p1	18	K	histone H2AZ GN=TGME49_300200	1	0.00383739	89.047	VGGK(1)VGGMGK	2	-0.36413	1								1	0.000426636	101.65	VGGK(1)VGGMGK	2	-0.67022	2
	TGME49_258470-t26_1-p1	41	K	Inner membrane complex protein 24(predict) GN=TGME49_258470	1	0.0275908	75.738	SVPLSPK(1)R	2	0.32075	1
	TGME49_214270-t26_1-p1	1072	K	"translation initiation factor IF-2, putative GN=TGME49_214270"	0.822835	0.00229522	64.104	VVSLEVNK(0.823)K(0.177)PCDK	3	-1.0452	1	0.805242	0.00166592	69.345	VVSLEVNK(0.805)K(0.195)PCDK	3	-0.51945	1
	TGME49_264190-t26_1-p1	311	K	TRUD domain-containing protein(predict) GN=TGME49_264190	0.955264	0.0280328	40.475	ELK(0.955)DNDAK(0.045)RRGNR	2	1.8659	1
	TGME49_224740-t26_1-p1	289	K	hypothetical protein GN=TGME49_224740								1	0.00431676	108.43	K(1)TFATNSK	2	-0.053462	1	1	0.0302247	70.399	K(1)TFATNSK	2	-0.28382	1
	TGME49_321370-t26_1-p1	1398	K	hypothetical protein GN=TGME49_321370	1	0.00816847	81.017	K(1)EIDFEGTPK	2	-0.18442	1
	TGME49_272490-t26_1-p1	737	K	protoporphyrinogen oxidase GN=TGME49_272490	1	7.15838e-10	61.526	DACPGISSFGCETQDPNPSVPK(1)AACASR	3	1.0456	1	1	1.09287e-09	58.342	DACPGISSFGCETQDPNPSVPK(1)AACASR	3	0.012691	1
	TGME49_239080-t26_1-p1	789	K	carrier superfamily protein GN=TGME49_239080								1	0.0244267	70.056	YK(1)NSWGAAR	2	4.314	1
	TGME49_239760-t26_1-p1	36	K	ribosomal protein RPL22 GN=TGME49_239760	1	8.68637e-14	125.98	FTVDCQK(1)PVDDNIIEAK	3	0.33668	2	1	3.57403e-08	125.45	FTVDCQK(1)PVDDNIIEAK	3	-0.008192	2	1	2.75928e-13	123.08	FTVDCQK(1)PVDDNIIEAK	2	0.11734	1
	TGME49_260140-t26_1-p1	411	K	phosphomannose isomerase type I protein GN=TGME49_260140	1	1.03733e-06	109.83	K(1)ELCDGDVLADPR	2	0.35855	1	1	3.91629e-05	95.264	K(1)ELCDGDVLADPR	2	0.90155	1	1	0.000709423	82.529	K(1)ELCDGDVLADPR	2	0.32786	1
	TGME49_235170-t26_1-p1	439	K	"ATPase, AAA family protein GN=TGME49_235170"	1	0.00699966	75.088	K(1)VEESVVPLTK	2	-2.3584	1	1	0.0147943	71.176	K(1)VEESVVPLTK	2	-3.1784	2	1	2.11939e-05	112.5	K(1)VEESVVPLTK	2	-2.0316	2
	TGME49_263870-t26_1-p1	839	K	glutamate-tRNA ligase GN=TGME49_263870	1	0.00471184	87.568	VDAAK(1)LSGAK	2	0.83458	1	1	0.00809758	79.659	VDAAK(1)LSGAK	2	-0.49747	1	1	0.0066326	81.017	VDAAK(1)LSGAK	2	-0.67604	1
	TGME49_320592-t26_1-p1	372	K	Glycosyl hydrolases family 35 domain-containing protein(predict) GN=TGME49_320592	1	0.00142859	63.091	NLVLPVAGACK(1)HK	3	-0.67255	1								1	0.000165834	79.492	NLVLPVAGACK(1)HK	3	-0.16512	1
	TGME49_300200-t26_1-p1	10	K	histone H2AZ GN=TGME49_300200	1	0.0190179	85.212	VGGK(1)VGGK	2	0.65665	1								1	0.0293451	77.923	VGGK(1)VGGK	2	0.42597	1
	TGME49_227900-t26_1-p1	594	K	AP2 domain transcription factor AP2X-1 GN=TGME49_227900	1	0.0142312	42.317	K(1)VHASSDSSGGSR	2	0.61449	1
	TGME49_217010-t26_1-p1	24	K	GYF domain-containing protein(predict) GN=TGME49_217010	1	0.0022813	90.05	EQPPGGAVAK(1)R	2	-0.035464	1	1	0.000661185	93.096	EQPPGGAVAK(1)R	2	0.30446	2
	TGME49_244320-t26_1-p1	241	K	ribosomal protein RPL24 GN=TGME49_244320	1	0.0327682	87.323	AQK(1)PETK	2	0.017712	1	1	0.01301	104.21	AQK(1)PETK	2	-0.68376	1
	TGME49_294670-t26_1-p1	53	K	translation initiation factor 3 subunit GN=TGME49_294670	1	0.012931	99.139	GETLK(1)VTK	2	0.3024	1
	TGME49_257310-t26_1-p1	328	K	Nuclearmovement domain-containing protein(predict) GN=TGME49_257310								1	0.0197393	60.074	AATTK(1)NFK	2	0.64729	1	1	0.00180182	98.904	AATTK(1)NFK	2	0.49613	1
	TGME49_261260-t26_1-p1	585	K	histone lysine demethylase JMJD6a GN=TGME49_261260	1	1.35426e-05	125.46	SDAACGAQK(1)TLK	2	-0.54178	1	1	0.000453675	87.216	SDAACGAQK(1)TLK	2	0.040318	1	1	7.43584e-07	130.44	SDAACGAQK(1)TLK	2	0.072674	1
	TGME49_285660-t26_1-p1	846	K	DEAD/DEAH box helicase domain-containing protein GN=TGME49_285660															1	5.53804e-07	92.633	ESSHQSSK(1)GVFQTAEAK	3	-0.33591	1
	TGME49_227850-t26_1-p1	112	K	"peptidyl-prolyl cis-trans isomerase, cyclophilin-type domain-containing protein GN=TGME49_227850"	1	0.0326943	72.23	LPSVPLK(1)K	2	0.6754	1	1	0.0268181	80.684	LPSVPLK(1)K	2	-0.090251	1
	TGME49_269200-t26_1-p1	36	K	"crooked neck family 1 protein isoform 2, putative GN=TGME49_269200"	1	4.61472e-21	151.56	NK(1)MPAPVQITAEQLLR	2	1.2092	2	1	3.41255e-08	130.47	NK(1)MPAPVQITAEQLLR	2	-0.53375	2	1	6.93541e-12	113.65	NK(1)MPAPVQITAEQLLR	3	-0.0081243	1
	TGME49_203370-t26_1-p1	574	K	Utp12 domain-containing protein(predict) GN=TGME49_203370								1	0.0173674	73.885	GPLPAASLK(1)R	2	-0.69014	1
	TGME49_314680-t26_1-p1	17	K	Matrix protein Mmp37(predict) GN=TGME49_314680	1	0.00012901	75.376	DK(1)GDPCGSLSLNHTR	3	-0.5243	2	1	7.34329e-06	107.63	DK(1)GDPCGSLSLNHTR	2	0.29598	2	1	0.00247598	52.862	DK(1)GDPCGSLSLNHTR	3	-0.33686	1
	TGME49_238510-t26_1-p1	158	K	RanBP2-type domain-containing protein(predict) GN=TGME49_238510								1	0.00032786	93.623	GSK(1)QGYGSSSR	2	-0.11158	1	1	0.0222411	64.121	GSK(1)QGYGSSSR	2	-0.096466	1
	TGME49_263840-t26_1-p1	490	K	Thioredoxin domain-containing protein(predict) GN=TGME49_263840	1	1.61312e-06	54.559	VAAATTAGGK(1)GSLAVGSAALGSK	3	-0.627	1
	TGME49_240870-t26_1-p1	203	K	"beta adaptin protein, putative GN=TGME49_240870"	1	0.003215	78.324	NILNAK(1)ESNVNK	2	0.40773	1	1	0.0199917	59.116	NILNAK(1)ESNVNK	2	0.96821	1	1	0.0205804	59.116	NILNAK(1)ESNVNK	2	-1.8136	1
	TGME49_250770-t26_1-p1	297	K	"eukaryotic initiation factor-4A, putative GN=TGME49_250770"	1	0.00253543	89.301	VDFLTSK(1)MSER	2	2.0173	1	1	0.00437384	79.492	VDFLTSK(1)MSER	2	1.5646	1
	TGME49_310900-t26_1-p1	1321	K	AP2 domain transcription factor AP2XI-2 GN=TGME49_310900	1	0.0206314	71.153	DPAGSK(1)LGASR	2	0.46724	1	1	5.06329e-05	82.85	DPAGSK(1)LGASR	2	0.94604	1	1	0.00272368	65.295	DPAGSK(1)LGASR	2	0.20194	1
	TGME49_249970-t26_1-p1	181	K	PH domain-containing protein(predict) GN=TGME49_249970								1	0.00116667	84.365	ITSVK(1)SQADNTK	2	-0.5634	1	1	9.56409e-05	101.89	ITSVK(1)SQADNTK	2	-0.68969	1
	TGME49_204120-t26_1-p1	56	K	Pre-mRNA splicing factor(predict) GN=TGME49_204120	1	0.00553393	79.492	K(1)LQADAGLISK	2	-1.3467	1								1	0.00139366	92.19	K(1)LQADAGLISK	2	-0.70413	1
	TGME49_205510-t26_1-p1	464	K	"nucleolar protein 5, putative GN=TGME49_205510"	1	0.00187127	71.879	SYDASTDVVQEK(1)K	2	0.89251	1
	TGME49_209910-t26_1-p1	9	K	histone H2Bv GN=TGME49_209910	1	4.31803e-39	199.4	GPAQK(1)SQAAK	2	-0.53353	2	1	6.25881e-17	169.76	GPAQK(1)SQAAK	2	-0.16677	1	1	5.22676e-10	147.75	GPAQK(1)SQAAK	2	-0.10435	3
	TGME49_313390-t26_1-p1	257	K	ribosomal protein RPL6 GN=TGME49_313390	1	0.00627282	83.862	ALLASLSK(1)DK	2	-0.048353	2	1	0.0149016	72.2	ALLASLSK(1)DK	2	0.1356	1	1	0.00524253	83.862	ALLASLSK(1)DK	2	0.12569	1
	TGME49_216900-t26_1-p1	206	K	cytokine induced apoptosis inhibitor 1 family protein GN=TGME49_216900								1	0.00345941	47.68	ENATGNSQGK(1)SAEFAAAR	2	-0.16449	1
	TGME49_231440-t26_1-p1	526	K	LsmAD domain-containing protein GN=TGME49_231440								1	7.33859e-05	91.202	NQQSQPGGGEIK(1)R	2	0.93516	1
	TGME49_234230-t26_1-p1	1853	K	hypothetical protein GN=TGME49_234230	1	0.00327678	130.77	NERPPK(1)R	2	-0.31376	1	1	0.000609582	133.6	NERPPK(1)R	2	-0.56129	1
	TGME49_269770-t26_1-p1	1006	K	"WD domain, G-beta repeat-containing protein GN=TGME49_269770"	1	0.000655281	79.089	LLAVSEAESPK(1)AK	2	0.16686	1
	TGME49_311090-t26_1-p1	524	K	ubiquitin carboxyl-terminal hydrolase GN=TGME49_311090	1	7.11014e-15	126.71	EENPSGMAVK(1)K	2	-0.68492	1	1	1.51423e-08	126.71	EENPSGMAVK(1)K	2	-0.17108	1	1	5.01554e-08	102.53	EENPSGMAVK(1)K	2	0.087648	1
	TGME49_250820-t26_1-p1	556	K	hypothetical protein GN=TGME49_250820	1	6.41865e-05	43.233	SVSPGVNSESSPSDELTK(1)QDGLTR	3	0.59529	1
	TGME49_235350-t26_1-p1	9	K	cwfj family protein GN=TGME49_235350	1	0.0298393	91.516	FDK(1)TPSK	2	-0.5918	1
	TGME49_229470-t26_1-p1	176	K	CASC3/barentsz eIF4AIII-binding protein(predict) GN=TGME49_229470	1	0.000243106	86.944	K(1)LWTPDEAGQDER	2	-1.9027	1	1	4.90581e-05	94.09	K(1)LWTPDEAGQDER	2	-2.0337	1	1	0.000218177	94.09	K(1)LWTPDEAGQDER	2	-1.0926	1
	TGME49_264160-t26_1-p1	981	K	DEAD/DEAH box helicase domain-containing protein GN=TGME49_264160								1	0.00618335	85.355	AVLASEELK(1)R	2	-0.34691	1
	TGME49_299250-t26_1-p1	406	K	hypothetical protein GN=TGME49_299250								1	0.023418	64.711	LGK(1)VVPDGLR	2	0.33114	1
	TGME49_268200-t26_1-p1	56	K	RNA recognition motif-containing protein GN=TGME49_268200	1	6.60673e-06	64.843	ETGCAHLGAQGPK(1)AASPAPAK	3	-0.29784	1	1	0.000391148	46.953	ETGCAHLGAQGPK(1)AASPAPAK	3	-0.016224	1	1	1.98619e-06	87.654	ETGCAHLGAQGPK(1)AASPAPAK	3	-0.14135	1
	TGME49_244380-t26_1-p1	86	K	cactin GN=TGME49_244380	1	5.98173e-06	130.98	K(1)NQLLQAAGQK	2	-0.69867	2	1	1.45406e-17	150.1	K(1)NQLLQAAGQK	2	-0.34417	2	1	1.61606e-16	123.96	K(1)NQLLQAAGQK	2	-0.2571	2
	TGME49_294670-t26_1-p1	171	K	translation initiation factor 3 subunit GN=TGME49_294670	1	0.0107259	77.662	SAGAGK(1)YIPR	2	0.20956	1	1	0.00283907	88.495	SAGAGK(1)YIPR	2	0.13237	1	1	0.000689065	99.815	SAGAGK(1)YIPR	2	0.0040257	1
	TGME49_292080-t26_1-p1	400	K	leucyl-tRNA synthetase GN=TGME49_292080	1	5.00837e-05	45.992	EAPVPQHQPLVQLLEAVK(1)AYGAK	3	-2.3192	1
	TGME49_237520-t26_1-p1	400	K	SANT domain-containing protein(predict) GN=TGME49_237520	1	1.52439e-23	171.99	TGK(1)NVEPIKPEK	2	-0.061422	2	1	6.52507e-13	167.3	TGK(1)NVEPIKPEK	2	0.029878	2	1	4.19299e-08	158.11	TGK(1)NVEPIKPEK	2	-0.039421	2
	TGME49_306400-t26_1-p1	432	K	C3H1-type domain-containing protein(predict) GN=TGME49_306400	1	0.00511771	81.017	ETETGLK(1)QGLK	2	0.076283	1								1	0.00366983	81.017	ETETGLK(1)QGLK	2	0.14669	1
	TGME49_260440-t26_1-p1	226	K	nuclear factor NF3 GN=TGME49_260440	1	6.80408e-10	148.78	K(1)AVEVAQASNK	2	-0.89445	1	1	0.0185006	57.175	K(1)AVEVAQASNK	2	-0.39872	1	1	6.22379e-05	109.72	K(1)AVEVAQASNK	2	-0.074148	1
	TGME49_230940-t26_1-p1	410	K	hypothetical protein GN=TGME49_230940	1	0.0147088	41.621	VENESSPK(1)TVHGK	3	-0.52502	1
	TGME49_310380-t26_1-p1	10	K	brix domain containing protein GN=TGME49_310380	1	0.00124422	85.554	K(1)EYLFRK(1)ATEEK	2	-2.7774	2								1	0.00110582	76.073	K(1)EYLFRK(1)ATEEK	2	-2.8152	2
	TGME49_261240-t26_1-p1	24	K	histone H3 GN=TGME49_261240	1	9.34508e-05	140.63	QLASK(1)AAR	2	-0.31707	1	1	0.006121	102.51	QLASK(1)AAR	2	-0.19686	2	1	0.00912973	98.629	QLASK(1)AAR	2	-0.36906	1
	TGME49_305340-t26_1-p1	1790	K	corepressor complex CRC230 GN=TGME49_305340	1	9.17469e-05	89.231	GSGAGASLPPVK(1)QR	2	-0.1597	3	1	7.20736e-06	134.61	GSGAGASLPPVK(1)QR	2	0.033045	4	1	3.16784e-06	102.73	GSGAGASLPPVK(1)QR	2	0.35284	5
	TGME49_263320-t26_1-p1	336	K	hypothetical protein GN=TGME49_263320	1	0.00212184	64.565	SVPSASDLELMSK(1)IK	2	0.6546	1	1	0.00755528	53.565	SVPSASDLELMSK(1)IK	2	0.58486	1	1	0.00352069	64.565	SVPSASDLELMSK(1)IK	2	-0.2196	1
	TGME49_224850-t26_1-p1	650	K	"polyadenylate binding protein, putative GN=TGME49_224850"	1	1.1131e-24	118.37	PGAGQQQPQGGPGSFK(1)FTPQVR	3	-1.6699	1	1	1.44563e-18	126.26	PGAGQQQPQGGPGSFK(1)FTPQVR	3	-1.529	1	1	2.35484e-11	101.38	PGAGQQQPQGGPGSFK(1)FTPQVR	3	-1.9848	1
	TGME49_263840-t26_1-p1	503	K	Thioredoxin domain-containing protein(predict) GN=TGME49_263840															1	8.4551e-05	91.812	GSLAVGSAALGSK(1)R	2	-1.483	1
	TGME49_304970-t26_1-p1	35	K	"cell-cycle-associated protein kinase CDK, putative GN=TGME49_304970"	1	0.00241949	55.011	K(1)LSGSHELPDAGTVGK	3	0.39494	1	1	1.37503e-06	86.367	K(1)LSGSHELPDAGTVGK	3	-0.084398	1	1	0.000360912	69.805	K(1)LSGSHELPDAGTVGK	3	-0.099243	1
	TGME49_214090-t26_1-p1	1353	K	signal peptidase GN=TGME49_214090								1	0.0212112	72.607	GAGK(1)LENAR	2	0.042808	1	1	0.0267503	71.451	GAGK(1)LENAR	2	0.38305	1
	TGME49_244320-t26_1-p1	263	K	ribosomal protein RPL24 GN=TGME49_244320	1	1.03266e-06	103.6	SK(1)AAGVRPQSGPAQK	2	0.73253	1								1	0.000480526	88.561	SK(1)AAGVRPQSGPAQK	2	0.30829	1
	TGME49_269180-t26_1-p1	1010	K	MIF4G domain-containing protein GN=TGME49_269180	1	0.00156923	54.764	AGASPVSPATK(1)SGLGTGR	2	4.3938	1
	TGME49_313290-t26_1-p1	417	K	MORN repeat-containing protein GN=TGME49_313290								1	2.58197e-05	60.735	IEGGVLHGK(1)AGAAPEFHASPQ	3	0.22328	1	1	2.9303e-05	70.994	IEGGVLHGK(1)AGAAPEFHASPQ	3	0.48395	1
	TGME49_252870-t26_1-p1	1309	K	hypothetical protein GN=TGME49_252870								0.999971	0.00661555	53.869	IEALKDPLQEK(1)AR	3	1.171	1
	TGME49_214140-t26_1-p1	1836	K	"Ci-meta2, probable(predict) GN=TGME49_214140"								1	3.5425e-08	105.14	ESCSESPGGGLPQK(1)QAR	2	0.23286	1
	TGME49_271740-t26_1-p1	1184	K	PHD domain-containing protein(predict) GN=TGME49_271740															1	0.0217504	54.259	TVTGATK(1)AGR	2	0.35117	1
	TGME49_251410-t26_1-p1	1669	K	tetratricopeptide repeat-containing protein GN=TGME49_251410	1	0.0233365	54.611	VDK(1)K(1)AAMK	2	-0.41905	3	1	0.025422	54.157	VDK(1)K(1)AAMK	2	0.10138	2	1	0.0142255	54.611	VDK(1)K(1)AAMK	2	0.4921	3
	TGME49_278750-t26_1-p1	133	K	AT hook motif domain-containing protein GN=TGME49_278750	1	2.35351e-17	113.73	KPDDSGGTPACETLHK(1)IQR	3	-0.21327	1	1	2.57494e-12	127.49	KPDDSGGTPACETLHK(1)IQR	3	-0.14525	1	1	6.11545e-28	158.44	KPDDSGGTPACETLHK(1)IQR	3	-0.55463	1
	TGME49_292080-t26_1-p1	1092	K	leucyl-tRNA synthetase GN=TGME49_292080	1	0.019536	63.091	DK(1)AVQMLSGGK	2	-1.7798	2	1	0.0033776	81.92	DK(1)AVQMLSGGK	2	-1.6583	1	1	0.00708311	76.326	DK(1)AVQMLSGGK	2	-0.72569	1
	TGME49_280600-t26_1-p1	622	K	"histidyl-tRNA synthetase (HisRS), putative GN=TGME49_280600"	1	2.04124e-05	103.21	AFLDAVAK(1)AER	2	-3.2899	1								1	0.00613241	77.124	AFLDAVAK(1)AER	2	-0.48887	1
	TGME49_216600-t26_1-p1	550	K	exonuclease III APE GN=TGME49_216600															1	0.00569624	60.064	SSAPAPAAK(1)K	2	-0.57319	1
	TGME49_310950-t26_1-p1	288	K	AP2 domain transcription factor AP2XI-3 GN=TGME49_310950															1	0.00168896	92.838	APAK(1)GAGALR	2	1.2265	1
	TGME49_234230-t26_1-p1	1974	K	hypothetical protein GN=TGME49_234230	1	2.19252e-06	79.88	GAVSAAAESPAAATVGK(1)K	2	-0.89149	1	1	3.87639e-08	115.66	GAVSAAAESPAAATVGK(1)K	2	0.78097	1	1	0.000704919	72.932	GAVSAAAESPAAATVGK(1)K	2	-1.7631	1
	TGME49_269180-t26_1-p1	1334	K	MIF4G domain-containing protein GN=TGME49_269180	1	3.4265e-11	66.925	VAETAGPQK(1)PAGCYAAVVAASQPAQAPR	3	1.2375	1
	TGME49_270930-t26_1-p1	2758	K	Transcription factor/nuclear export subunit 2(predict) GN=TGME49_270930								1	0.00121115	60.549	K(1)LGGNHPSLSSASSR	3	1.28	1	1	0.0021075	54.237	K(1)LGGNHPSLSSASSR	3	0.49308	1
	TGME49_312820-t26_1-p1	234	K	hypothetical protein GN=TGME49_312820	1	2.72118e-06	89.911	DVAVPAAVK(1)TAGLAK	2	-0.0064383	1	1	0.000148423	81.448	DVAVPAAVK(1)TAGLAK	2	-0.231	1
	TGME49_241170-t26_1-p1	1230	K	KH domain protein(predict) GN=TGME49_241170	1	0.00505507	86.189	QK(1)ILDASLNR	2	0.21687	1	1	0.0232635	64.82	QK(1)ILDASLNR	2	0.48416	1	1	0.0191802	70.942	QK(1)ILDASLNR	2	0.971	1
	TGME49_308580-t26_1-p1	902	K	Lon protease family protein GN=TGME49_308580	1	0.00665914	76.943	K(1)FLLSEQLK	2	1.0386	1	1	0.00389557	99.013	K(1)FLLSEQLK	2	-1.0049	1	1	0.0104011	67.704	K(1)FLLSEQLK	2	-4.1933	3
	TGME49_252270-t26_1-p1	420	K	L1P family of ribosomal protein GN=TGME49_252270	1	0.0044559	88.596	IAK(1)GWVGFDK	2	-0.85236	1	1	0.0190375	68.536	IAK(1)GWVGFDK	2	0.58967	1
	TGME49_286080-t26_1-p1	396	K	elongation factor 2 family protein GN=TGME49_286080															1	0.0204203	45.891	VVDK(1)PPFSDAPR	2	-0.4859	1
	TGME49_255170-t26_1-p1	453	K	hypothetical protein GN=TGME49_255170								1	0.0177003	69.721	VGK(1)EAGLSCK	2	-0.0038791	1	1	0.00361927	87.184	VGK(1)EAGLSCK	2	0.30138	1
	TGME49_268200-t26_1-p1	287	K	RNA recognition motif-containing protein GN=TGME49_268200								1	1.36448e-07	138.54	FAESK(1)SQR	2	0.042865	1	1	3.26204e-11	124.98	FAESK(1)SQR	2	-0.22017	1
	TGME49_226410-t26_1-p1	138	K	EF-1 guanine nucleotide exchange domain-containing protein GN=TGME49_226410	1	2.76283e-06	96.247	LLGAPNATK(1)FVDASR	2	0.82925	1	1	2.37306e-05	87.519	LLGAPNATK(1)FVDASR	2	0.30697	1	1	0.00164549	73.296	LLGAPNATK(1)FVDASR	2	1.0111	1
	TGME49_269010-t26_1-p1	307	K	AP2 domain transcription factor AP2VIII-7 GN=TGME49_269010	1	5.65477e-05	70.452	ASK(1)NACGSLSTGAAAAASDR	2	0.28935	1								1	0.0002235	75.064	ASK(1)NACGSLSTGAAAAASDR	2	-0.50429	1
	TGME49_298020-t26_1-p1	475	K	DEAD-family helicase GN=TGME49_298020	1	1.99547e-06	134.75	K(1)NFLMQQEIEK	2	2.0987	1	1	0.000116857	142.89	K(1)NFLMQQEIEK	2	3.7525	1	1	0.000155076	103.44	K(1)NFLMQQEIEK	2	-0.57584	2
	TGME49_315610-t26_1-p1	107	K	hypothetical protein GN=TGME49_315610	1	2.08503e-08	52.465	DVHVGSAETSNDVAVASTGSGTK(1)PSK	3	-0.58961	1	1	1.27111e-46	176.86	DVHVGSAETSNDVAVASTGSGTK(1)PSK	3	-0.17518	1	1	4.55571e-07	50.986	DVHVGSAETSNDVAVASTGSGTK(1)PSK	3	0.29845	1
	TGME49_223725-t26_1-p1	1616	K	REJ domain-containing protein (Fragment)(predict) GN=TGME49_223725								1	0.0172704	51.113	EK(1)GK(1)VGGK	2	4.1396	1
	TGME49_210750-t26_1-p1	643	K	Ferredoxin-fold anticodon binding domain-containing protein GN=TGME49_210750															1	7.45272e-05	76.199	K(1)AHPVVASMGNSPLTDNSEHR	4	-0.13336	1
	TGME49_227560-t26_1-p1	468	K	"IWS1 transcription factor, putative GN=TGME49_227560"	1	0.0026671	122.28	AQK(1)VSIEGR	2	0.58002	1	1	0.00840811	85.716	AQK(1)VSIEGR	2	0.50443	1	1	0.00256703	145.72	AQK(1)VSIEGR	2	0.22454	1
	TGME49_263870-t26_1-p1	641	K	glutamate-tRNA ligase GN=TGME49_263870															1	5.77447e-06	90.379	DAVPVCIK(1)GAPETVESK	2	0.58292	1
	TGME49_267810-t26_1-p1	41	K	Rab 5 GN=TGME49_267810	1	0.00310195	62.088	TPGELPK(1)TLHFK	3	-0.1855	1
	TGME49_241170-t26_1-p1	1124	K	KH domain protein(predict) GN=TGME49_241170															1	6.68756e-12	107.17	VGGDEAAQAALK(1)K	2	-1.1721	1
	TGME49_248120-t26_1-p1	69	K	"Putative RSC6/BAF60A-like with A SWIB domain, related protein(predict) GN=TGME49_248120"															1	2.97075e-05	84.375	GHSTVSSK(1)QSGTSPLSGK	3	0.24914	1
	TGME49_265110-t26_1-p1	21	K	"ribosome biogenesis protein, putative GN=TGME49_265110"															1	1.57851e-07	132.97	K(1)SSGGPVSATAYR	2	-0.093601	1
	TGME49_286590-t26_1-p1	353	K	microtubule associated protein SPM2 GN=TGME49_286590															1	0.000820854	86.898	LVCQVDHAK(1)K	2	1.5298	2
	TGME49_229640-t26_1-p1	938	K	Putative flocculin (Fragment)(predict) GN=TGME49_229640								1	0.0129987	73.887	TQEAVK(1)APAK	2	-0.83334	1
	TGME49_250090-t26_1-p1	523	K	hypothetical protein GN=TGME49_250090	1	1.08673e-06	109	SVLTAESGK(1)QFLK	2	0.37155	1	1	0.000406241	121.21	SVLTAESGK(1)QFLK	2	0.15297	1	1	3.39631e-05	101.53	SVLTAESGK(1)QFLK	2	0.95119	1
	TGME49_232370-t26_1-p1	222	K	CW-type Zinc Finger protein GN=TGME49_232370	1	0.000164907	109.16	VK(1)GGQAVPASK	2	-0.9055	1	1	0.0275806	58.781	VK(1)GGQAVPASK	2	-0.86782	1
	TGME49_278440-t26_1-p1	2656	K	SWI2/SNF2 Brahma-like putative GN=TGME49_278440								1	0.00252208	65.038	GEGGAASTGVSK(1)FR	2	-0.75944	1	1	2.59179e-10	81.632	GEGGAASTGVSK(1)FR	2	0.55278	1
	TGME49_221660-t26_1-p1	292	K	DEAD/DEAH box helicase domain-containing protein GN=TGME49_221660															1	5.69019e-10	90.778	K(1)IERPEQEAAEAATQGPTSQTSK	3	0.81129	1
	TGME49_203980-t26_1-p1	156	K	Dolichyl-diphosphooligosaccharide--protein glycosyltransferase 48 kDa subunit (Fragment)(predict) GN=TGME49_203980								1	0.014125	97.431	PQEDIYK(1)R	2	-0.031077	1	1	0.0239951	82.279	PQEDIYK(1)R	2	0.12219	1
	TGME49_268950-t26_1-p1	469	K	La domain protein(predict) GN=TGME49_268950								1	6.87529e-05	105.36	AHAAEQAQK(1)R	2	0.16615	2	1	1.54721e-15	121.6	AHAAEQAQK(1)R	2	-0.030638	2
	TGME49_269650-t26_1-p1	354	K	FFD and TFG box motifs protein GN=TGME49_269650															1	0.008795	42.218	NPIGELK(1)SHPNEQLK	3	-0.36167	1
	TGME49_311480-t26_1-p1	184	K	Apical cap protein 1(predict) GN=TGME49_311480	1	0.0288302	63.565	K(1)ATGYAK	2	0.48426	1
	TGME49_245460-t26_1-p1	123	K	ribosomal protein RPS8 GN=TGME49_245460								1	0.0182098	73.327	SFYGLDLGK(1)K	2	0.77888	1	1	0.00416978	63.624	SFYGLDLGK(1)K	2	0.68867	1
	TGME49_278530-t26_1-p1	23	K	"multiprotein bridging factor type 1 family transcriptional co-activator, putative GN=TGME49_278530"								1	8.73198e-08	153.95	GVTK(1)EQEINQAR	2	0.14806	1
	TGME49_228190-t26_1-p1	272	K	"eukaryotic initiation factor-3, subunit 5, putative GN=TGME49_228190"	1	1.30587e-25	174.05	LSDQLNK(1)CGAYVR	2	0.22642	2	1	9.22202e-37	198.55	LSDQLNK(1)CGAYVR	2	0.37509	2	1	3.27803e-30	199.4	LSDQLNK(1)CGAYVR	2	-0.015987	2
	TGME49_276170-t26_1-p1	1197	K	phosphatidylinositol 3- and 4-kinase GN=TGME49_276170															1	0.0183751	55.908	TSEPVTK(1)K	2	1.4445	1
	TGME49_278750-t26_1-p1	100	K	AT hook motif domain-containing protein GN=TGME49_278750	1	0.00560668	122.19	PK(1)TPSVPR	2	0.89814	1	1	0.020347	80.455	PK(1)TPSVPR	2	1.1287	1	1	0.00671336	129.42	PK(1)TPSVPR	2	1.2845	1
	TGME49_292080-t26_1-p1	626	K	leucyl-tRNA synthetase GN=TGME49_292080	1	0.0017573	125.57	DTQK(1)LQEIK	2	0.31359	1	1	0.00164858	105.2	DTQK(1)LQEIK	2	-0.22323	1	1	0.00111489	119.68	DTQK(1)LQEIK	2	0.13077	1
	TGME49_288400-t26_1-p1	782	K	LETM1 family protein GN=TGME49_288400	1	7.55727e-29	126.25	EHLVSPAGDAGVPEAAK(1)PAENR	3	0.92697	1	1	2.55141e-18	120.71	EHLVSPAGDAGVPEAAK(1)PAENR	3	0.28712	1	1	7.6152e-21	114.55	EHLVSPAGDAGVPEAAK(1)PAENR	3	1.1976	1
	TGME49_231080-t26_1-p1	66	K	ribosomal protein RPL38 GN=TGME49_231080	1	1.44558e-05	95.981	AQK(1)LEGSLPPSLEK	2	-1.1605	2	1	0.000257977	83.692	AQK(1)LEGSLPPSLEK	2	-0.26791	2	1	1.03046e-05	101.2	AQK(1)LEGSLPPSLEK	2	-0.84785	1
	TGME49_207200-t26_1-p1	1114	K	G-patch_2 domain-containing protein(predict) GN=TGME49_207200															1	1.20032e-10	72.935	ETALLGSGSAESPHPCCALPK(1)ASGEPLR	3	0.8062	1
	TGME49_232500-t26_1-p1	301	K	INCENP_ARK-bind domain-containing protein(predict) GN=TGME49_232500	0.999982	0.0237917	48.568	K(1)ASWRDQNGDDKR	2	1.3151	1
	TGME49_235170-t26_1-p1	108	K	"ATPase, AAA family protein GN=TGME49_235170"	1	0.000138187	117.09	IPK(1)TSSMSQGR	2	1.9583	1								1	1.78191e-05	116.55	IPK(1)TSSMSQGR	2	0.70317	1
	TGME49_270770-t26_1-p1	660	K	PWI domain-containing protein GN=TGME49_270770								1	0.000302718	128.27	MQK(1)AQETLK	2	0.4125	1
	TGME49_244320-t26_1-p1	253	K	ribosomal protein RPL24 GN=TGME49_244320	1	0.0088673	88.495	SATAVK(1)DAK	2	1.0836	1	1	0.000461085	121.5	SATAVK(1)DAK	2	0.82655	1
	TGME49_234230-t26_1-p1	1914	K	hypothetical protein GN=TGME49_234230	1	3.19662e-07	147.34	LPGSK(1)AYR	2	-0.46361	1	1	0.0034937	107.9	LPGSK(1)AYR	2	-0.26462	1
	TGME49_297890-t26_1-p1	321	K	C2H2-type domain-containing protein(predict) GN=TGME49_297890								1	0.00364969	70.438	TGDTSTK(1)PDPAYR	2	0.63208	1	1	0.00066741	83.358	TGDTSTK(1)PDPAYR	2	0.22506	1
	TGME49_305340-t26_1-p1	466	K	corepressor complex CRC230 GN=TGME49_305340	1	0.00625881	98.04	IEK(1)AFGLTK	2	-0.40665	2	1	0.000464543	117.52	IEK(1)AFGLTK	2	0.34088	1	1	0.0195856	76.228	IEK(1)AFGLTK	2	-0.25429	1
	TGME49_273460-t26_1-p1	275	K	eukaryotic translation initiation factor 3 subunit 6 interacting protein GN=TGME49_273460	1	0.00808562	91.265	NK(1)LFESEIR	2	-0.33359	1	1	0.00533978	91.265	NK(1)LFESEIR	2	0.56401	1	1	0.0267503	71.451	NK(1)LFESEIR	2	0.45599	1
	TGME49_231150-t26_1-p1	636	K	Beta-lactamase superfamily domain protein(predict) GN=TGME49_231150	1	0.000476933	52.318	TDAGNGAGTAAQK(1)ATGYDK	2	-0.2023	2	1	1.66089e-05	75.608	TDAGNGAGTAAQK(1)ATGYDK	2	0.19896	1	1	0.00319243	49.768	TDAGNGAGTAAQK(1)ATGYDK	2	0.013398	1
	TGME49_250820-t26_1-p1	36	K	hypothetical protein GN=TGME49_250820								1	0.0231363	78.113	VSGK(1)ISDR	2	-0.37555	1	1	0.0285272	78.516	VSGK(1)ISDR	2	-0.49087	1
	TGME49_255170-t26_1-p1	870	K	hypothetical protein GN=TGME49_255170	1	0.0047362	128.57	LYK(1)LDNR	2	0.60583	1	1	0.00660957	113.7	LYK(1)LDNR	2	-0.27698	1	1	0.00289709	128.57	LYK(1)LDNR	2	0.5697	1
	TGME49_239490-t26_1-p1	398	K	dehydrogenase E1 component family protein GN=TGME49_239490															1	0.000108849	49.559	NNGYAISTPVK(1)DQYAGDGIAIR	3	-1.1302	1
	TGME49_260010-t26_1-p1	112	K	"acetyltransferase, GNAT family protein GN=TGME49_260010"	1	0.000236205	82.069	VEAPAAPAPGAAK(1)K	2	1.6888	1	1	0.00242113	71.558	VEAPAAPAPGAAK(1)K	2	2.6375	1	1	0.00378542	66.708	VEAPAAPAPGAAK(1)K	2	1.9862	1
	TGME49_247470-t26_1-p1	150	K	"nucleolar protein, putative GN=TGME49_247470"	1	2.32184e-05	121.21	LAK(1)QLGELPIEK	2	0.26486	1	1	0.000209511	134.56	LAK(1)QLGELPIEK	2	0.17009	1	1	6.04498e-07	140.45	LAK(1)QLGELPIEK	2	-0.14061	1
	TGME49_291930-t26_1-p1	597	K	RNA recognition motif-containing protein GN=TGME49_291930								1	0.00448127	79.23	MPVFEDTGK(1)FK	2	1.0872	1
	TGME49_216880-t26_1-p1	279	K	guanine nucleotide-binding protein GN=TGME49_216880	1	5.89518e-09	134.06	NVLSEITPEK(1)TNR	2	0.1402	1	1	1.24889e-12	160.84	NVLSEITPEK(1)TNR	2	0.33612	1	1	3.36268e-06	111.83	NVLSEITPEK(1)TNR	2	0.33155	1
	TGME49_225690-t26_1-p1	767	K	hypothetical protein GN=TGME49_225690								1	0.0170698	83.206	LK(1)QGNLPR	2	0.54647	1	1	4.47691e-11	121.99	LK(1)QGNLPR	2	0.9742	1
	TGME49_292035-t26_1-p1	1448	K	hypothetical protein GN=TGME49_292035	1	0.00837346	110.22	STK(1)GVVGR	2	0.69723	1								1	0.0125453	93.195	STK(1)GVVGR	2	0.36553	1
	TGME49_269650-t26_1-p1	327	K	FFD and TFG box motifs protein GN=TGME49_269650	1	7.53855e-06	91.355	K(1)NGYYGAPGGPEQGR	2	0.22203	1	1	2.10779e-06	102.29	K(1)NGYYGAPGGPEQGR	2	0.11814	1	1	2.4318e-07	111.64	K(1)NGYYGAPGGPEQGR	2	0.124	1
	TGME49_209420-t26_1-p1	17	K	hypothetical protein GN=TGME49_209420								1	5.41562e-05	107.93	SLK(1)SSTPAGLGEK	2	1.0758	1
	TGME49_292320-t26_1-p1	892	K	TGT domain-containing protein(predict) GN=TGME49_292320															1	0.000801129	117.31	K(1)LSLASLPR	2	-1.8263	1
	TGME49_248740-t26_1-p1	574	K	hypothetical protein GN=TGME49_248740								1	0.0197745	59.265	ALVK(1)AVNAAAGK	2	-0.7556	1
	TGME49_234230-t26_1-p1	1988	K	hypothetical protein GN=TGME49_234230															1	0.00045734	99.788	ETTGGAGAWK(1)R	2	0.15034	1
	TGME49_239490-t26_1-p1	559	K	dehydrogenase E1 component family protein GN=TGME49_239490								1	2.24339e-07	152.89	NK(1)QHYPQLK	2	0.61591	1	1	0.00386735	133.23	NK(1)QHYPQLK	3	-0.72551	2
	TGME49_209210-t26_1-p1	809	K	KH domain-containing protein(predict) GN=TGME49_209210								1	0.00182682	58.246	QK(1)VPAAMPLLPGDGVPR	2	0.011114	1	1	0.019742	43.794	QK(1)VPAAMPLLPGDGVPR	2	-0.92929	1
	TGME49_316490-t26_1-p1	461	K	DUF2040 domain-containing protein(predict) GN=TGME49_316490	1	5.80859e-07	121.48	K(1)LEQAAAPLGEDK	2	0.70079	1	1	4.83224e-05	105.19	K(1)LEQAAAPLGEDK	2	0.57942	1	1	1.59174e-07	133.48	K(1)LEQAAAPLGEDK	2	0.12457	1
	TGME49_306400-t26_1-p1	464	K	C3H1-type domain-containing protein(predict) GN=TGME49_306400	1	9.52294e-13	145.81	SPTQVPK(1)GPEQTR	2	1.0867	1	1	3.92566e-08	149.69	SPTQVPK(1)GPEQTR	2	0.54865	1	1	1.27159e-07	124.07	SPTQVPK(1)GPEQTR	2	-0.3367	1
	TGME49_203370-t26_1-p1	607	K	Utp12 domain-containing protein(predict) GN=TGME49_203370	1	0.0139703	45.876	AK(1)GLPGAAAGAAPGGER	2	0.64665	1	1	0.00182682	58.246	AK(1)GLPGAAAGAAPGGER	2	-0.94373	1
	TGME49_295320-t26_1-p1	577	K	"embryo sac development arrest EDA7, putative GN=TGME49_295320"	1	0.00834854	109.36	ANSALAK(1)R	2	-0.37463	1
	TGME49_234230-t26_1-p1	1978	K	hypothetical protein GN=TGME49_234230	1	0.00109664	90.614	GK(1)ETTGGAGAWK	2	-0.93596	1	1	0.000497451	113.61	GK(1)ETTGGAGAWK	2	-0.49519	1	1	0.000435228	97.463	GK(1)ETTGGAGAWK	2	-0.68995	2
	TGME49_247470-t26_1-p1	465	K	"nucleolar protein, putative GN=TGME49_247470"								1	6.78195e-06	105.19	EAASELSQAAVSEK(1)R	2	0.78396	1
	TGME49_210980-t26_1-p1	517	K	"alternative splicing type 3 and, putative GN=TGME49_210980"	1	0.00310904	73.435	AK(1)SHLVEAPR	3	0.17139	1	1	0.00208866	81.709	AK(1)SHLVEAPR	3	-0.12835	1	1	0.00422011	69.03	AK(1)SHLVEAPR	3	-0.069757	1
	TGME49_306400-t26_1-p1	342	K	C3H1-type domain-containing protein(predict) GN=TGME49_306400	1	0.0231292	61.48	VPEGIEGK(1)SQR	2	-0.35849	1								1	0.0280307	59.975	VPEGIEGK(1)SQR	2	-0.20904	1
	TGME49_203980-t26_1-p1	1311	K	Dolichyl-diphosphooligosaccharide--protein glycosyltransferase 48 kDa subunit (Fragment)(predict) GN=TGME49_203980	1	0.00134311	68.168	GAVPASQGPTAK(1)NAK	2	0.30443	1								1	7.82322e-07	106.58	GAVPASQGPTAK(1)NAK	2	0.41883	1
	TGME49_251870-t26_1-p1	99	K	histone H2Bb GN=TGME49_251870	1	4.36374e-09	85.563	LVLPGELAK(1)HAVSEGTK	2	-1.0531	2	1	1.21386e-08	99.044	LVLPGELAK(1)HAVSEGTK	2	0.50815	1	1	1.11912e-12	116.06	LVLPGELAK(1)HAVSEGTK	2	-0.7897	1
	TGME49_300200-t26_1-p1	24	K	histone H2AZ GN=TGME49_300200	1	0.0162311	78.516	VGGMGK(1)GGK	2	0.23185	1	1	0.00684464	88.294	VGGMGK(1)GGK	2	-0.19091	3	1	0.000480583	102.51	VGGMGK(1)GGK	2	0.11897	3
	TGME49_236570-t26_1-p1	4	K	lysine decarboxylase family protein GN=TGME49_236570	1	6.84814e-09	132.65	AK(1)MSHEALTETAR	3	0.90021	2	1	1.26495e-05	143.05	AK(1)MSHEALTETAR	3	-0.42506	2	1	9.06737e-06	108.58	AK(1)MSHEALTETAR	3	-0.64619	2
	TGME49_260170-t26_1-p1	482	K	"elongation factor EF-G, putative GN=TGME49_260170"	0.997934	1.05818e-05	40.849	YLPAPYEIPQVAYDQDK(0.002)QEEEVPLHADPK(0.998)K	4	0.19806	1
	TGME49_269180-t26_1-p1	815	K	MIF4G domain-containing protein GN=TGME49_269180	1	5.16614e-08	109.07	PSSVPQK(1)LSEEAPK	2	-0.13462	1	1	0.000105456	121.45	PSSVPQK(1)LSEEAPK	2	1.1125	1	1	1.37178e-06	108.97	PSSVPQK(1)LSEEAPK	2	0.43571	1
	TGME49_219310-t26_1-p1	392	K	DnaK family protein GN=TGME49_219310	1	0.00970334	85.533	VK(1)EYGFGER	2	-0.39939	1
	TGME49_260140-t26_1-p1	249	K	phosphomannose isomerase type I protein GN=TGME49_260140															1	0.006747	87.696	WLGK(1)SQAR	2	0.55302	1
	TGME49_313270-t26_1-p1	1421	K	"Putative collagen alpha-1(III) chain, related protein(predict) GN=TGME49_313270"															1	0.023547	45.115	K(1)PVGGAAGAGEK	2	2.0104	1
	TGME49_264130-t26_1-p1	144	K	"Pre-mRNA-splicing factor CWC26, related protein(predict) GN=TGME49_264130"								1	3.89477e-05	96.229	NVALNELQAK(1)R	2	0.98871	1	1	5.51202e-05	123.67	NVALNELQAK(1)R	2	-0.19177	1
	TGME49_217480-t26_1-p1	1294	K	Cgd7_610 protein(predict) GN=TGME49_217480	1	0.0290892	63.816	K(1)DLTPEQR	2	0.18769	1	1	0.00621621	105.52	K(1)DLTPEQR	2	0.14867	1	1	0.000917717	93.178	K(1)DLTPEQR	2	-0.24437	1
	TGME49_233520-t26_1-p1	7	K	ATP-dependent RNA helicase GN=TGME49_233520	1	0.000211913	73.834	MDGPAPK(1)LDLGSK	2	-0.78196	2	1	0.000737475	73.386	MDGPAPK(1)LDLGSK	2	-0.96395	1	1	7.06154e-06	81.703	MDGPAPK(1)LDLGSK	2	-0.84559	1
	TGME49_233230-t26_1-p1	64	K	RNA-binding protein 8A family protein GN=TGME49_233230	1	0.00359078	84.743	SK(1)GAAPAR	2	-0.067709	1
	TGME49_312530-t26_1-p1	47	K	"splicing factor, CC1 family protein GN=TGME49_312530"	1	1.89442e-07	128.22	AGPSK(1)ATIGPPSR	2	0.025628	1	1	0.000454358	122.64	AGPSK(1)ATIGPPSR	2	0.03487	1	1	1.15057e-07	122.66	AGPSK(1)ATIGPPSR	2	0.10175	1
	TGME49_321560-t26_1-p1	534	K	zinc knuckle domain-containing protein GN=TGME49_321560	1	2.70398e-11	148.18	AK(1)NMQTAFVPYR	2	-0.89527	1	1	0.00095425	128.85	AK(1)NMQTAFVPYR	2	-0.0016572	1	1	2.55301e-05	110.08	AK(1)NMQTAFVPYR	2	-0.96627	1
	TGME49_216670-t26_1-p1	187	K	FUSE-binding protein 2 / KH-type splicing regulatory protein GN=TGME49_216670	1	0.000154896	112.13	DVEAQVQK(1)QQR	2	0.37123	1	1	0.0170178	48.998	DVEAQVQK(1)QQR	2	-0.48647	1
	TGME49_203810-t26_1-p1	4	K	kelch repeat-containing protein GN=TGME49_203810															1	0.0102745	56.527	VTK(1)AGSPSEDGPSR	2	-0.74639	1
	TGME49_313270-t26_1-p1	1327	K	"Putative collagen alpha-1(III) chain, related protein(predict) GN=TGME49_313270"	1	2.142e-07	87.429	SK(1)AFPASAGAAQGGVGR	2	-0.040456	1	1	1.68974e-07	88.427	SK(1)AFPASAGAAQGGVGR	2	0.32061	1	1	2.50141e-17	139.34	SK(1)AFPASAGAAQGGVGR	2	0.18765	1
	TGME49_231440-t26_1-p1	22	K	LsmAD domain-containing protein GN=TGME49_231440	1	2.82606e-05	117.93	K(1)SVTPAEVNELR	2	0.95487	1	1	2.23516e-05	145.31	K(1)SVTPAEVNELR	2	0.92861	1	1	7.95514e-07	134.56	K(1)SVTPAEVNELR	2	0.90852	1
	TGME49_275802-t26_1-p1	711	K	SRP72 RNA-binding domain-containing protein GN=TGME49_275802								1	0.0162614	55.98	NAGPSTAK(1)TEAAK	2	0.32891	1
	TGME49_229250-t26_1-p1	40	K	ribosomal protein RPL28 GN=TGME49_229250	1	0.00123508	79.889	NTLK(1)YSGIAHK	3	0.14437	1	1	0.000245806	88.24	NTLK(1)YSGIAHK	3	-0.12383	1	1	0.0215165	64.64	NTLK(1)YSGIAHK	2	-0.15891	1
	TGME49_247730-t26_1-p1	305	K	AP2 domain transcription factor AP2XII-5 GN=TGME49_247730	1	0.021891	106.36	FDK(1)TQCR	2	-0.0070153	1	1	0.00118035	125.81	FDK(1)TQCR	2	0.34904	1	1	0.00518326	135.77	FDK(1)TQCR	2	-0.30894	1
	TGME49_231940-t26_1-p1	13	K	ThiF family protein GN=TGME49_231940															1	0.0268043	66.056	K(1)IPEMSAVVR	2	-0.55842	1
	TGME49_221660-t26_1-p1	231	K	DEAD/DEAH box helicase domain-containing protein GN=TGME49_221660	1	0.0172077	40.727	GLEK(1)CK(1)SLENK	2	1.1479	1
	TGME49_231460-t26_1-p1	322	K	hypothetical protein GN=TGME49_231460	1	2.00775e-07	81.854	EADASLSHVTGEPK(1)ALIDR	3	-0.67033	1
	TGME49_312990-t26_1-p1	558	K	DEAD/DEAH box ATP-dependent RNA helicase GN=TGME49_312990	1	6.9777e-09	117.7	FSASNPYGK(1)R	2	0.39065	1	1	0.000307314	105.98	FSASNPYGK(1)R	2	1.1577	1	1	0.0045132	85.355	FSASNPYGK(1)R	2	0.32303	1
	TGME49_269650-t26_1-p1	376	K	FFD and TFG box motifs protein GN=TGME49_269650								1	0.00020364	132.96	MNK(1)QFAK	2	-0.21971	1	1	0.00476123	134.44	MNK(1)QFAK	2	0.62185	1
	TGME49_244380-t26_1-p1	111	K	cactin GN=TGME49_244380	1	0.00146399	108.7	SK(1)VQEIENVK	2	-0.59881	1	1	0.000184788	108.7	SK(1)VQEIENVK	2	-0.26309	1	1	6.2641e-05	112.13	SK(1)VQEIENVK	2	0.028025	1
	TGME49_234230-t26_1-p1	606	K	hypothetical protein GN=TGME49_234230															1	0.00421127	142.79	HEVK(1)GSR	2	0.31837	1
	TGME49_244690-t26_1-p1	373	K	hypothetical protein GN=TGME49_244690	1	6.77547e-05	105.46	AAVVEAGK(1)PFGR	2	1.5335	1	1	5.03501e-05	102.4	AAVVEAGK(1)PFGR	2	1.9674	1	1	0.000133612	101.39	AAVVEAGK(1)PFGR	2	1.5716	1
	TGME49_243540-t26_1-p1	80	K	"WD domain, G-beta repeat-containing protein GN=TGME49_243540"								1	1.01334e-12	103.41	FEVQQK(1)ASNFQAVCPTHDR	3	0.0051545	1
	TGME49_250090-t26_1-p1	280	K	hypothetical protein GN=TGME49_250090								1	0.00630061	61.409	ASGSLSYQESPK(1)PR	2	0.017728	1
	TGME49_311430-t26_1-p1	258	K	fibrillarin GN=TGME49_311430	1	5.00366e-16	96.55	ANCVDSTAK(1)PEAVFAAEVDK	3	1.5041	1								1	0.000103886	78.708	ANCVDSTAK(1)PEAVFAAEVDK	2	-0.66138	1
	TGME49_203940-t26_1-p1	671	K	ABC1 protein GN=TGME49_203940	1	0.00829699	109.71	ILDVLSK(1)R	2	0.059134	1	1	0.0100998	99.442	ILDVLSK(1)R	2	-0.08181	1	1	0.00861915	99.442	ILDVLSK(1)R	2	-0.19595	1
	TGME49_231150-t26_1-p1	623	K	Beta-lactamase superfamily domain protein(predict) GN=TGME49_231150															1	5.33575e-10	78.078	GSQK(1)TDAGNGAGTAAQK	2	-0.062719	1
	TGME49_223725-t26_1-p1	1614	K	REJ domain-containing protein (Fragment)(predict) GN=TGME49_223725								1	0.0172704	51.113	EK(1)GK(1)VGGK	2	4.1396	1
	TGME49_265520-t26_1-p1	247	K	hypothetical protein GN=TGME49_265520								1	0.0107022	107.43	HFQK(1)GQK	2	-0.31619	1	1	1.1813e-05	164.89	HFQK(1)GQK	2	0.22414	2
	TGME49_233520-t26_1-p1	446	K	ATP-dependent RNA helicase GN=TGME49_233520								1	0.00554025	51.495	VESLLVSPISK(1)ASAQQR	2	-0.15524	1
	TGME49_223725-t26_1-p1	1102	K	REJ domain-containing protein (Fragment)(predict) GN=TGME49_223725	1	0.000943127	96.334	IDTQQK(1)ALLTAR	2	1.1183	1	1	0.01339	72.29	IDTQQK(1)ALLTAR	2	0.86364	1	1	0.000130509	101.71	IDTQQK(1)ALLTAR	2	0.548	1
	TGME49_209420-t26_1-p1	175	K	hypothetical protein GN=TGME49_209420	1	0.00283124	121.5	K(1)ATPTQAAK	2	-0.78008	1	1	0.000274011	131.52	K(1)ATPTQAAK	2	-1.7233	1
	TGME49_213370-t26_1-p1	1511	K	formin FRM3 GN=TGME49_213370								1	0.0253009	54.898	AATK(1)LQWTPLSEDK	2	1.6042	1
	TGME49_260440-t26_1-p1	266	K	nuclear factor NF3 GN=TGME49_260440	1	0.0233347	71.451	SALVDFLK(1)K	2	-0.32298	1								1	0.0267503	71.451	SALVDFLK(1)K	2	-0.7272	1
	TGME49_292035-t26_1-p1	936	K	hypothetical protein GN=TGME49_292035	1	3.82613e-07	88.385	K(1)LGGSGSTVQLLPESR	2	1.2444	1	1	2.8111e-05	79.837	K(1)LGGSGSTVQLLPESR	2	0.17596	1
	TGME49_293380-t26_1-p1	661	K	histone lysine acetyltransferase HAT1 GN=TGME49_293380															1	0.00042372	88.163	SAGATPGATGGK(1)K	2	-0.78579	1
	TGME49_257350-t26_1-p1	740	K	"eukaryotic translation initiation factor, putative GN=TGME49_257350"								1	0.0179992	82.426	AK(1)ALSDLR	2	0.099827	1
	TGME49_236570-t26_1-p1	363	K	lysine decarboxylase family protein GN=TGME49_236570	1	0.000122039	85.837	LVLGDQYVHK(1)SLR	2	0.66849	2	1	0.00474749	56.569	LVLGDQYVHK(1)SLR	3	0.88465	1	1	0.000246654	92.939	LVLGDQYVHK(1)SLR	2	0.68788	2
	TGME49_237520-t26_1-p1	385	K	SANT domain-containing protein(predict) GN=TGME49_237520	1	7.74286e-09	131.32	STLGEK(1)TGDGGGR	2	-0.033926	1								1	9.09753e-08	91.62	STLGEK(1)TGDGGGR	2	-1.5127	1
	TGME49_226560-t26_1-p1	66	K	zinc finger (CCCH type) motif-containing protein GN=TGME49_226560	1	0.00178934	56.514	TASTGK(1)HFIQAVSER	3	-0.24498	1
	TGME49_216410-t26_1-p1	107	K	Putative apicomplexan specific protein(predict) GN=TGME49_216410	1	0.0307062	65.627	K(1)LQASLMSK	2	0.657	1								1	0.0114911	83.869	K(1)LQASLMSK	2	0.30255	1
	TGME49_237520-t26_1-p1	1037	K	SANT domain-containing protein(predict) GN=TGME49_237520	0.999343	0.000246955	60.549	K(0.001)GEGGASTK(0.999)SAAGGK	3	0.28982	1	0.999995	4.06064e-06	88.561	KGEGGASTK(1)SAAGGK	3	0.077187	1	0.999982	0.000467854	76.358	KGEGGASTK(1)SAAGGK	3	-0.31552	1
	TGME49_315610-t26_1-p1	138	K	hypothetical protein GN=TGME49_315610															1	4.60123e-06	110.14	K(1)AVPSNK	2	0.057603	1
	TGME49_257750-t26_1-p1	299	K	homocysteine s-methyltransferase domain-containing protein GN=TGME49_257750															1	0.00374125	80.69	DSLAASLEK(1)TR	2	-0.068667	1
	TGME49_263310-t26_1-p1	43	K	"step ii splicing factor, putative GN=TGME49_263310"	1	0.0207898	58.172	EELRK(1)QAELAER	2	-0.55389	1
	TGME49_255160-t26_1-p1	281	K	hypothetical protein GN=TGME49_255160															1	0.0181538	87.181	TVQK(1)GVPR	2	0.6283	1
	TGME49_254470-t26_1-p1	204	K	Putative transmembrane protein(predict) GN=TGME49_254470								1	0.0207589	86.512	YCGLK(1)PK	2	-0.30285	1
	TGME49_215230-t26_1-p1	538	K	RNA recognition motif-containing protein GN=TGME49_215230	1	0.00409393	90.05	YLAAK(1)YEQER	2	0.74703	1	1	0.00117317	96.009	YLAAK(1)YEQER	2	0.19761	1	1	0.00221906	90.05	YLAAK(1)YEQER	2	-0.2099	1
	TGME49_205580-t26_1-p1	385	K	nuclear factor NF4 GN=TGME49_205580								1	0.00331549	44.539	AK(1)IDGGATHTTATSANGK	3	-0.90535	1	1	5.07523e-07	90.385	AK(1)IDGGATHTTATSANGK	3	-2.119	1
	TGME49_313270-t26_1-p1	1551	K	"Putative collagen alpha-1(III) chain, related protein(predict) GN=TGME49_313270"								1	0.00121564	84.169	GPGGK(1)VFDVDER	2	-0.4	1	1	0.00108299	89.43	GPGGK(1)VFDVDER	2	-0.2873	1
	TGME49_226250-t26_1-p1	211	K	DEAD (Asp-Glu-Ala-Asp) box polypeptide DDX3X GN=TGME49_226250	1	0.000131335	98.902	FDSYDK(1)VPVELK	2	-0.48365	1								1	7.7322e-07	132.79	FDSYDK(1)VPVELK	2	-0.23298	1
	TGME49_312230-t26_1-p1	35	K	"DNA topoisomerase 2, putative GN=TGME49_312230"	1	0.0275415	94.806	PK(1)TIEQR	2	-2.8123	1	1	0.00807284	106.91	PK(1)TIEQR	2	-1.5087	1
	TGME49_269200-t26_1-p1	84	K	"crooked neck family 1 protein isoform 2, putative GN=TGME49_269200"															1	0.0030059	83.948	K(1)EFEDTLR	2	-0.016826	1
	TGME49_292080-t26_1-p1	622	K	leucyl-tRNA synthetase GN=TGME49_292080	1	0.00975373	85.355	VASQK(1)DTQK	2	0.14576	1								1	0.00112967	153.05	VASQK(1)DTQK	2	0.17156	1
	TGME49_263870-t26_1-p1	826	K	glutamate-tRNA ligase GN=TGME49_263870	1	0.0217069	65.695	SK(1)AMSAVGTK	2	-0.85431	1
	TGME49_218960-t26_1-p1	1765	K	AP2 domain transcription factor AP2XII-1 GN=TGME49_218960															1	0.0119585	60.255	VAK(1)AVDVDLK	2	-1.1032	1
	TGME49_288400-t26_1-p1	644	K	LETM1 family protein GN=TGME49_288400								1	3.42192e-30	161.64	GASK(1)AENAQELAGGTAEAAAESR	3	-0.39631	1	1	2.32523e-06	57.238	GASK(1)AENAQELAGGTAEAAAESR	3	-2.0217	1
	TGME49_246100-t26_1-p1	52	K	"phosducin, putative GN=TGME49_246100"	1	0.0188209	68.536	VDTLASK(1)SLK	2	0.63311	1	1	0.00889994	78.342	VDTLASK(1)SLK	2	-0.047256	1	1	0.00292953	88.596	VDTLASK(1)SLK	2	-0.1779	1
	TGME49_212220-t26_1-p1	274	K	C3H1-type domain-containing protein(predict) GN=TGME49_212220								1	1.13097e-06	107.06	ALEDLSPK(1)VYR	2	-1.3735	1	1	7.64298e-11	115.57	ALEDLSPK(1)VYR	2	0.21118	1
	TGME49_291930-t26_1-p1	441	K	RNA recognition motif-containing protein GN=TGME49_291930	1	0.021854	72.928	GGGVVDK(1)LR	2	0.15022	1								1	0.00406562	96.668	GGGVVDK(1)LR	2	0.011723	1
	TGME49_207760-t26_1-p1	1016	K	DnaJ C terminal region domain-containing protein GN=TGME49_207760	1	0.00495455	51.009	YHPDLNPDPSAK(1)QK	3	-0.34838	1	1	0.00600741	43.878	YHPDLNPDPSAK(1)QK	3	-1.0107	1	1	0.00565215	49.487	YHPDLNPDPSAK(1)QK	3	-0.4542	1
	TGME49_321540-t26_1-p1	102	K	WW domain-containing protein(predict) GN=TGME49_321540								1	0.0152885	77.662	LATK(1)QTSSR	2	2.0561	1
	TGME49_320210-t26_1-p1	290	K	"WD domain, G-beta repeat domain containing protein GN=TGME49_320210"	1	2.27576e-08	118.08	ASGDSPYK(1)TAATIR	2	0.71305	1	1	0.000421623	80.507	ASGDSPYK(1)TAATIR	2	0.95451	1	1	2.03644e-05	99.927	ASGDSPYK(1)TAATIR	2	0.93991	1
	TGME49_235340-t26_1-p1	213	K	hypothetical protein GN=TGME49_235340	1	0.0245799	78.939	K(1)ADLMGEK	2	-2.0379	1
	TGME49_232370-t26_1-p1	241	K	CW-type Zinc Finger protein GN=TGME49_232370								1	0.000230834	70.837	AK(1)GAPAVCVAGASPPAAK	2	-0.3162	1	1	0.00355749	53.554	AK(1)GAPAVCVAGASPPAAK	2	-0.2419	1
	TGME49_312820-t26_1-p1	297	K	hypothetical protein GN=TGME49_312820								1	0.000344961	119.39	GGQTQSTK(1)SLLAR	2	1.2228	1	1	0.000279302	91.62	GGQTQSTK(1)SLLAR	2	-0.2963	1
	TGME49_212140-t26_1-p1	1726	K	"Conserved Plasmodium protein, related(predict) GN=TGME49_212140"	1	0.0147704	48.284	K(1)LEK(1)QEMQVK	2	-0.19219	1
	TGME49_239490-t26_1-p1	500	K	dehydrogenase E1 component family protein GN=TGME49_239490	1	8.55623e-28	164.41	YLDNLNLWSDK(1)QDEELR	3	-0.41743	2	1	1.1599e-08	109.04	YLDNLNLWSDK(1)QDEELR	3	0.08691	2	1	3.43152e-17	135.09	YLDNLNLWSDK(1)QDEELRK	3	0.023201	3
	TGME49_255170-t26_1-p1	307	K	hypothetical protein GN=TGME49_255170	1	2.0097e-06	52.019	SEMSVSAK(1)SSHPAELNACGTTAK	3	0.19814	1
	TGME49_315140-t26_1-p1	673	K	"WD domain, G-beta repeat-containing protein GN=TGME49_315140"	1	0.029227	67.207	LAAPTK(1)SVR	2	-0.21413	1	1	0.00321912	98.044	LAAPTK(1)SVR	2	-0.2518	1	1	0.00761153	88.495	LAAPTK(1)SVR	2	0.26904	1
	TGME49_210750-t26_1-p1	815	K	Ferredoxin-fold anticodon binding domain-containing protein GN=TGME49_210750	1	0.0024693	70.685	LVDSFIHPK(1)TK	3	1.2752	1	1	0.0122914	51.979	LVDSFIHPK(1)TK	3	0.71011	1	1	0.000779863	79.23	LVDSFIHPK(1)TK	3	1.2552	1
	TGME49_227900-t26_1-p1	457	K	AP2 domain transcription factor AP2X-1 GN=TGME49_227900															1	0.000585368	137.98	K(1)AGQVQGAAK	2	-1.2306	1
	TGME49_204100-t26_1-p1	987	K	eIF2 kinase IF2K-C GN=TGME49_204100								1	0.023999	42.718	SFSGNK(1)AK(1)R	2	-1.5666	1	1	0.0270885	45.368	SFSGNK(1)AK(1)R	2	-1.8987	1
	TGME49_318310-t26_1-p1	21	K	transketolase GN=TGME49_318310	1	0.00269818	53.861	GSNAHLGEANNQPEK(1)K	3	-0.10106	1	1	0.000557651	62.055	GSNAHLGEANNQPEK(1)K	3	0.099615	1	1	0.00236622	51.495	GSNAHLGEANNQPEK(1)K	3	-0.15714	1
	TGME49_224660-t26_1-p1	685	K	"transcription factor s-ii (tfiis), central domain-containing protein GN=TGME49_224660"															1	0.010767	55.755	K(1)SSGTSAAAPLGSR	2	-0.49326	1
	TGME49_226250-t26_1-p1	29	K	DEAD (Asp-Glu-Ala-Asp) box polypeptide DDX3X GN=TGME49_226250	1	1.66188e-23	166.69	VGQAAGLQQPK(1)R	2	-0.046779	1	1	1.04736e-25	184.36	VGQAAGLQQPK(1)R	2	0.59702	1	1	5.01217e-16	180.97	VGQAAGLQQPK(1)R	2	0.3345	1
	TGME49_248720-t26_1-p1	985	K	hypothetical protein GN=TGME49_248720															1	0.00192286	67.385	GEVGPVSLAK(1)R	2	-0.72587	1
	TGME49_270570-t26_1-p1	1033	K	hypothetical protein GN=TGME49_270570								1	0.00771724	50.178	ESSNSTSQK(1)ASEAAAVR	2	-0.28559	1	1	0.019742	43.794	ESSNSTSQK(1)ASEAAAVR	2	0.24719	1
	TGME49_254810-t26_1-p1	332	K	"Heptatricopeptide repeat-containing protein, putative(predict) GN=TGME49_254810"	1	0.0267758	76.605	NPFEFEK(1)K	2	-0.93396	1	1	0.00883797	80.455	NPFEFEK(1)K	2	-0.16851	1	1	0.0172683	60.828	NPFEFEK(1)K	2	-1.1869	1
	TGME49_253820-t26_1-p1	106	K	IMP2_N domain-containing protein(predict) GN=TGME49_253820	1	5.88168e-30	186.46	VPQFK(1)YTQAEK	2	-2.7675	3	1	1.10722e-11	162.68	VPQFK(1)YTQAEK	2	0.69689	2	1	1.74728e-12	179.19	VPQFK(1)YTQAEK	2	-1.422	3
	TGME49_239490-t26_1-p1	566	K	dehydrogenase E1 component family protein GN=TGME49_239490	1	0.00530888	72.2	QHYPQLK(1)EYESL	2	0.34222	1	1	2.6085e-10	120.06	QHYPQLK(1)EYESL	2	-1.0271	1	1	6.46506e-08	149.96	QHYPQLK(1)EYESL	2	-1.412	1
	TGME49_314470-t26_1-p1	59	K	hypothetical protein GN=TGME49_314470	1	0.00603007	78.324	ASSQK(1)FVQDER	2	-0.24252	1	1	6.84247e-05	99.752	ASSQK(1)FVQDER	2	-0.81681	1	1	0.00374125	80.69	ASSQK(1)FVQDER	2	-0.63301	1
	TGME49_216900-t26_1-p1	370	K	cytokine induced apoptosis inhibitor 1 family protein GN=TGME49_216900								1	0.0308512	78.149	K(1)LETGEIR	2	1.3059	1
	TGME49_248880-t26_1-p1	254	K	GTPase RAB7 GN=TGME49_248880	1	0.0210887	107.29	K(1)FSNQYK	2	2.4315	1	1	0.0262432	107.29	K(1)FSNQYK	2	0.50427	1	1	7.98413e-25	148.04	K(1)FSNQYK	2	0.40941	1
	TGME49_207760-t26_1-p1	977	K	DnaJ C terminal region domain-containing protein GN=TGME49_207760	1	0.00191337	85.536	GK(1)DPYEVLGCSR	2	-2.7886	1	1	0.0155322	62.162	GK(1)DPYEVLGCSR	2	-0.27583	1	1	0.00175615	83.204	GK(1)DPYEVLGCSR	2	-0.72298	2
	TGME49_316900-t26_1-p1	68	K	Sas10 C-terminal domain-containing protein GN=TGME49_316900	1	5.20397e-06	97.797	K(1)LGGSGSAAEEFIR	2	-0.35873	1	1	0.000102119	127.36	K(1)LGGSGSAAEEFIR	2	1.0817	1
	TGME49_247730-t26_1-p1	425	K	AP2 domain transcription factor AP2XII-5 GN=TGME49_247730	1	4.12855e-09	99.663	AEK(1)LGVEGAGPGTWNGR	2	0.047307	2								1	7.01892e-07	98.062	AEK(1)LGVEGAGPGTWNGR	2	0.72777	1
	TGME49_237840-t26_1-p1	985	K	hypothetical protein GN=TGME49_237840															1	0.0106262	48.527	GSSLFPSEEGK(1)SK	2	-0.43405	1
	TGME49_203750-t26_1-p1	37	K	N-acetyltransferase B complex (NatB) non catalytic subunit(predict) GN=TGME49_203750	1	0.0122584	57.288	SK(1)GAPGEAQGLALK	2	1.6184	1	1	0.00149371	72.898	SK(1)GAPGEAQGLALK	2	0.048038	1	1	0.00571383	63.682	SK(1)GAPGEAQGLALK	2	0.80589	1
	TGME49_231440-t26_1-p1	224	K	LsmAD domain-containing protein GN=TGME49_231440	1	0.013525	68.436	SSYK(1)EELYTTK	2	1.0231	1								1	0.0231893	48.568	SSYK(1)EELYTTK	2	2.9174	1
	TGME49_223390-t26_1-p1	581	K	"activating signal cointegrator 1 complex subunit 3 family 1 ASCC3L1, putative GN=TGME49_223390"	1	0.00513727	52.5	NAK(1)TGAVDLASFK	2	0.088726	1								1	0.0114367	47.774	NAK(1)TGAVDLASFK	2	0.41657	1
	TGME49_312530-t26_1-p1	298	K	"splicing factor, CC1 family protein GN=TGME49_312530"															1	0.0173405	72.2	VQASMAEK(1)NR	2	-0.55643	1
	TGME49_269180-t26_1-p1	2489	K	MIF4G domain-containing protein GN=TGME49_269180								1	0.0057334	49.298	APAEPSSPAK(1)DSSR	2	1.2173	1
	TGME49_224050-t26_1-p1	379	K	AP2 domain transcription factor AP2X-4 GN=TGME49_224050	1	3.82489e-08	113.25	VVSK(1)SVASSGLEAR	2	0.67466	1	1	3.79076e-09	150.22	VVSK(1)SVASSGLEAR	2	0.097347	1	1	0.00700463	61.657	VVSK(1)SVASSGLEAR	2	0.26045	1
	TGME49_214140-t26_1-p1	345	K	"Ci-meta2, probable(predict) GN=TGME49_214140"	1	0.000296801	128.86	LEGLK(1)LGGPR	2	0.055435	1	1	0.000168714	109.66	LEGLK(1)LGGPR	2	0.47175	1	1	0.00121531	96.143	LEGLK(1)LGGPR	2	0.31623	1
	TGME49_233000-t26_1-p1	385	K	KOW motif domain-containing protein GN=TGME49_233000	1	0.021727	81.972	K(1)SDMATLK	2	-0.0027084	1	1	0.00817558	93.649	K(1)SDMATLK	2	0.19859	1	1	0.00835925	99.855	K(1)SDMATLK	2	0.08705	1
	TGME49_216670-t26_1-p1	138	K	FUSE-binding protein 2 / KH-type splicing regulatory protein GN=TGME49_216670	1	2.59908e-06	132.32	K(1)LSQDVEAVLR	2	-0.90883	2	1	0.00292537	124.42	K(1)LSQDVEAVLR	2	0.20249	1	1	0.000571013	73.435	K(1)LSQDVEAVLR	2	-0.69441	1
	TGME49_244460-t26_1-p1	662	K	HTH La-type RNA-binding domain-containing protein(predict) GN=TGME49_244460															1	0.000455758	83.54	GGK(1)GASAGATPQAGAR	2	-0.61524	1
	TGME49_291930-t26_1-p1	4	K	RNA recognition motif-containing protein GN=TGME49_291930	1	0.00627722	97.431	K(1)AAPVAVAR	2	-0.28389	1	1	0.000626524	112.41	K(1)AAPVAVAR	2	-0.35553	1	1	0.000921726	110.38	K(1)AAPVAVAR	2	-0.31283	1
	TGME49_284180-t26_1-p1	1852	K	hypothetical protein GN=TGME49_284180								1	0.0285877	48.794	K(1)TRPGEPQR	3	2.7606	1
	TGME49_218960-t26_1-p1	1400	K	AP2 domain transcription factor AP2XII-1 GN=TGME49_218960	1	4.81027e-07	86.367	DLQK(1)LSPLLADSSLTK	2	-0.039961	1	1	0.000378218	73.279	DLQK(1)LSPLLADSSLTK	2	0.84082	1	1	0.000151924	88.19	DLQK(1)LSPLLADSSLTK	2	0.070386	1
	TGME49_293670-t26_1-p1	304	K	transcription elongation factor A TFIIS GN=TGME49_293670	1	0.0112541	76.927	EYNMQLK(1)TLK	2	0.78353	1
	TGME49_222240-t26_1-p1	466	K	hypothetical protein GN=TGME49_222240								1	0.00961642	47.68	K(1)SSCSTSFSADPASPIER	2	-0.15534	1
	TGME49_214950-t26_1-p1	83	K	hypothetical protein GN=TGME49_214950	1	0.0112128	63.076	LAGNGHGVK(1)R	2	0.18517	1
	TGME49_273520-t26_1-p1	243	K	PCI domain-containing protein GN=TGME49_273520	1	0.00777486	91.867	AALAEAAK(1)K	2	-0.93768	1	1	0.00261935	103.55	AALAEAAK(1)K	2	-1.0727	1	1	0.000814545	85.676	AALAEAAK(1)K	2	0.37537	1
	TGME49_313390-t26_1-p1	231	K	ribosomal protein RPL6 GN=TGME49_313390								0.999999	0.000946334	60.541	KQDEGMFVQQSDSK(1)AK	3	-1.4474	1
	TGME49_232370-t26_1-p1	231	K	CW-type Zinc Finger protein GN=TGME49_232370	1	0.0019011	54.276	GGQAVPASK(1)SCAAR	2	-4.4481	1
	TGME49_255250-t26_1-p1	4	K	"tRNA (cytosine(34)-C(5))-methyltransferase, putative GN=TGME49_255250"															1	0.0302046	51.787	GK(1)K(1)K(1)GGK	2	0.3034	1
	TGME49_307810-t26_1-p1	315	K	hypothetical protein GN=TGME49_307810								1	0.00898556	62.162	DAGVGK(1)VSSQHGK	2	-0.31689	1
	TGME49_244380-t26_1-p1	49	K	cactin GN=TGME49_244380															1	0.0245345	72.928	PAMTVK(1)QLR	2	1.0447	1
	TGME49_253820-t26_1-p1	101	K	IMP2_N domain-containing protein(predict) GN=TGME49_253820	1	0.00427069	107.21	PTVK(1)VPQFK	2	-0.1273	2	1	5.576e-05	140.45	PTVK(1)VPQFK	2	0.5746	2	1	0.00364113	137.69	PTVK(1)VPQFK	2	-0.19335	2
	TGME49_269710-t26_1-p1	1193	K	TFIIS N-terminal domain-containing protein(predict) GN=TGME49_269710	1	0.00307266	79.089	ETGK(1)QSALGGER	2	-1.1189	1
	TGME49_209210-t26_1-p1	1154	K	KH domain-containing protein(predict) GN=TGME49_209210	1	6.54155e-09	78.191	GGAGEVVGK(1)NGGGLYGR	2	-0.025457	1								1	0.000273705	79.804	GGAGEVVGK(1)NGGGLYGR	2	1.6338	1
	TGME49_209910-t26_1-p1	4	K	histone H2Bv GN=TGME49_209910								1	0.00152938	113.26	SGK(1)GPAQK	2	-0.97572	2	1	0.0301016	59.597	SGK(1)GPAQK	2	-0.29648	1
	TGME49_254940-t26_1-p1	2949	K	MIF4G domain-containing protein GN=TGME49_254940								1	0.0149016	72.2	SK(1)LGNAGNDR	2	1.5965	1
	TGME49_214840-t26_1-p1	160	K	AP2 domain transcription factor AP2X-7 GN=TGME49_214840	1	0.0187509	45.598	GPAAAHFK(1)AK	3	1.0041	1	1	0.0225961	41.117	GPAAAHFK(1)AK	3	-0.093808	1	1	0.0194167	43.77	GPAAAHFK(1)AK	3	-0.22378	1
	TGME49_286440-t26_1-p1	286	K	malic enzyme GN=TGME49_286440	1	6.37866e-13	148.62	AIK(1)AQQQLEMAEK	2	-0.16295	1	1	6.97334e-13	164.68	AIK(1)AQQQLEMAEK	2	-0.33596	1	1	8.87299e-23	191.53	AIK(1)AQQQLEMAEK	2	-0.52788	1
	TGME49_220200-t26_1-p1	234	K	"Chromosome III, complete sequence, related(predict) GN=TGME49_220200"															1	0.00246599	101.64	AETQK(1)FR	2	0.056648	1
	TGME49_305940-t26_1-p1	28	K	"peptidyl-prolyl cis-trans isomerase, cyclophilin-type domain-containing protein GN=TGME49_305940"	1	0.00625707	98.048	TK(1)ALQLPYK	2	-0.45333	1
	TGME49_229940-t26_1-p1	535	K	"cyclophilin, putative GN=TGME49_229940"	1	1.73692e-06	135.8	LVNSIENAQK(1)R	2	-0.37055	1	1	4.02274e-07	150.46	LVNSIENAQK(1)R	2	-0.51545	1	1	5.53137e-06	157.97	LVNSIENAQK(1)R	2	-0.14599	1
	TGME49_203960-t26_1-p1	508	K	"Zeaxanthin epoxidase, chloroplastic(predict) GN=TGME49_203960"															1	0.0109108	54.066	PASVQEQK(1)VR	2	0.24201	1
	TGME49_237220-t26_1-p1	409	K	"DNA replication licensing factor Mcm7, putative GN=TGME49_237220"															1	0.000168612	102.52	ESLQIAEK(1)VAK	2	-1.3703	1
	TGME49_232370-t26_1-p1	474	K	CW-type Zinc Finger protein GN=TGME49_232370															1	0.00922926	63.29	SASGLGAGAAK(1)TK	2	-0.28434	1
	TGME49_248880-t26_1-p1	253	K	GTPase RAB7 GN=TGME49_248880	1	6.23935e-05	125.75	TSLMNQYVNK(1)K	2	-0.30696	1
	TGME49_291930-t26_1-p1	434	K	RNA recognition motif-containing protein GN=TGME49_291930	1	0.000462864	96.604	LQTK(1)GGGVVDK	2	0.24325	1	1	0.00641155	75.739	LQTK(1)GGGVVDK	2	0.08056	1	1	3.60759e-05	120.03	LQTK(1)GGGVVDK	2	0.35114	1
	TGME49_315127-t26_1-p1	460	K	hypothetical protein GN=TGME49_315127															1	0.0140864	46.462	SNAEREK(1)RVK	3	0.76131	1
	TGME49_293670-t26_1-p1	227	K	transcription elongation factor A TFIIS GN=TGME49_293670								1	1.36619e-06	57.142	APEK(1)ASTAVEDYPGPASGDAVR	3	1.3656	1
	TGME49_311430-t26_1-p1	85	K	fibrillarin GN=TGME49_311430															1	0.00416626	96.342	GK(1)ADSLVTR	2	0.33098	1
	TGME49_308920-t26_1-p1	109	K	splicing factor U2AF protein GN=TGME49_308920								1	2.43347e-07	119.54	GASSFSSTPSGWK(1)SEK	2	-1.995	1	1	0.00149992	71.354	GASSFSSTPSGWK(1)SEK	2	-1.0514	1
	TGME49_246500-t26_1-p1	47	K	surp module domain-containing protein GN=TGME49_246500	1	0.0130372	56.087	GIIEK(1)TAQFVAK	2	-1.5131	1	1	0.00796561	69.815	GIIEK(1)TAQFVAK	2	0.029397	1	1	0.00640404	73.632	GIIEK(1)TAQFVAK	2	-0.09369	2
	TGME49_281950-t26_1-p1	267	K	"membrane protein, putative GN=TGME49_281950"								1	0.00669116	73.927	K(1)AVVTIDEDSLK	2	-1.0867	1	1	0.000788748	92.856	K(1)AVVTIDEDSLK	2	-2.284	1
	TGME49_271100-t26_1-p1	125	K	NUC153 domain-containing protein GN=TGME49_271100	1	0.0257823	78.149	GITK(1)LSVR	2	0.47339	1	1	0.0203584	59.597	GITK(1)LSVR	2	0.44393	1
	TGME49_227900-t26_1-p1	1169	K	AP2 domain transcription factor AP2X-1 GN=TGME49_227900	1	1.31018e-21	161.82	SPQSQQK(1)SESLPVLR	2	0.59592	1	1	7.97617e-51	205.27	SPQSQQK(1)SESLPVLR	2	-0.0058405	1	1	6.96618e-28	190.86	SPQSQQK(1)SESLPVLR	2	-0.24401	1
	TGME49_277070-t26_1-p1	1180	K	SWI2/SNF2-containing protein GN=TGME49_277070															1	0.0102297	46.704	RGEK(1)EPRSGSLDRR	2	-0.48292	1
	TGME49_311090-t26_1-p1	246	K	ubiquitin carboxyl-terminal hydrolase GN=TGME49_311090								1	0.00306195	82.287	K(1)AFEALPVR	2	0.34476	1	1	0.0128174	82.287	K(1)AFEALPVR	2	-0.48561	1
	TGME49_247450-t26_1-p1	1087	K	C3H1-type domain-containing protein(predict) GN=TGME49_247450															1	0.000625685	112.04	SVK(1)QNPQEK	2	0.041722	1
	TGME49_214270-t26_1-p1	768	K	"translation initiation factor IF-2, putative GN=TGME49_214270"	1	0.00234694	97.734	TIAK(1)EAVDSR	2	0.2794	1	1	0.00514447	84.507	TIAK(1)EAVDSR	2	-0.071615	1	1	0.0272133	65.842	TIAK(1)EAVDSR	2	0.090299	1
	TGME49_319850-t26_1-p1	223	K	"splicing factor U2AF family SnRNP auxilary factor large subunit, RRM domain-containing protein GN=TGME49_319850"	1	0.00136168	50.178	AGGFQK(1)LADSEGHEPIR	3	-1.9892	1
	TGME49_250770-t26_1-p1	199	K	"eukaryotic initiation factor-4A, putative GN=TGME49_250770"	1	0.00687866	75.819	GFK(1)SQIYDVFK	2	0.7284	1								1	0.00125128	93.345	GFK(1)SQIYDVFK	2	-0.057134	1
	TGME49_295070-t26_1-p1	92	K	helicase associated domain (ha2) protein GN=TGME49_295070								1	4.99812e-13	158.12	K(1)LEQLQR	2	-0.78906	1
	TGME49_218780-t26_1-p1	322	K	"phosphoserine aminotransferase, putative GN=TGME49_218780"	1	4.88941e-05	83.54	K(1)QGGLAAWSEVCEAK	2	-0.30797	1	1	8.78244e-07	100.43	K(1)QGGLAAWSEVCEAK	2	-0.098795	1	1	0.00137398	75.018	K(1)QGGLAAWSEVCEAK	2	0.15553	1
	TGME49_298610-t26_1-p1	2010	K	GYF domain-containing protein GN=TGME49_298610	1	1.63827e-13	126.25	K(1)TGWAVAATSPGSGDK	2	0.64074	1	1	3.49222e-07	120.9	K(1)TGWAVAATSPGSGDK	2	0.93822	1	1	9.10383e-13	121.03	K(1)TGWAVAATSPGSGDK	2	1.0231	1
	TGME49_216670-t26_1-p1	510	K	FUSE-binding protein 2 / KH-type splicing regulatory protein GN=TGME49_216670															1	0.000124271	45.572	APK(1)GGSEGLLLVQQATPENAAAAAK	3	1.0459	1
	TGME49_268950-t26_1-p1	127	K	La domain protein(predict) GN=TGME49_268950	1	0.00012169	139.98	IK(1)SLNLTK	2	-3.7463	1	1	0.00722832	100.25	IK(1)SLNLTK	2	-0.20422	1	1	0.00210906	112.11	IK(1)SLNLTK	2	0.18843	1
	TGME49_209210-t26_1-p1	334	K	KH domain-containing protein(predict) GN=TGME49_209210	1	0.00505834	85.807	GAAAQTAAK(1)R	2	-0.60343	1	1	4.60087e-07	152.11	GAAAQTAAK(1)R	2	0.36602	1	1	0.000553926	134.25	GAAAQTAAK(1)R	2	0.01151	1
	TGME49_294930-t26_1-p1	184	K	leucine rich repeat-containing protein GN=TGME49_294930	1	0.00906176	87.806	NQFSPK(1)SEK	2	0.33557	1	1	0.0183946	74.841	NQFSPK(1)SEK	2	0.42732	1	1	0.00431104	139.02	NQFSPK(1)SEK	2	0.10234	1
	TGME49_232800-t26_1-p1	691	K	hypothetical protein GN=TGME49_232800								1	0.0188836	85.67	K(1)VLPDEMR	2	-0.54649	1
	TGME49_310820-t26_1-p1	301	K	"SLU7 splicing factor, putative GN=TGME49_310820"	1	0.0330826	86.872	INTK(1)NLR	2	-0.40693	1								1	4.2432e-10	129.39	INTK(1)NLR	2	-2.3607	1
	TGME49_214270-t26_1-p1	1103	K	"translation initiation factor IF-2, putative GN=TGME49_214270"															1	0.00926365	104.37	HFDAK(1)NK	2	0.4922	1
	TGME49_274000-t26_1-p1	843	K	hypothetical protein GN=TGME49_274000															1	0.0147107	43.308	SLAK(1)RMETRR	2	-1.5388	1
	TGME49_209100-t26_1-p1	312	K	PUB domain-containing protein GN=TGME49_209100	1	0.0141031	96.034	K(1)IENAQLK	2	0.48998	1	1	0.0271824	80.455	K(1)IENAQLK	2	0.22358	1	1	0.00235465	117.89	K(1)IENAQLK	2	1.1546	1
	TGME49_251410-t26_1-p1	1668	K	tetratricopeptide repeat-containing protein GN=TGME49_251410	1	0.0233365	54.611	VDK(1)K(1)AAMK	2	-0.41905	3	1	0.025422	54.157	VDK(1)K(1)AAMK	2	0.10138	2	1	0.0142255	54.611	VDK(1)K(1)AAMK	2	0.4921	3
	TGME49_275310-t26_1-p1	349	K	U1-type domain-containing protein(predict) GN=TGME49_275310	1	0.0215197	65.879	TK(1)IVTLQTPR	2	-0.53655	1	1	0.0195208	68.107	TK(1)IVTLQTPR	2	-0.13373	1
	TGME49_306400-t26_1-p1	709	K	C3H1-type domain-containing protein(predict) GN=TGME49_306400															1	2.7625e-22	134.3	TAK(1)GSAASPER	2	-0.77263	1
	TGME49_265250-t26_1-p1	1193	K	RNA recognition motif-containing protein GN=TGME49_265250	0.999992	0.00190272	62.035	ENK(1)IPDILSKPEQK	3	-0.70128	1
	TGME49_248880-t26_1-p1	260	K	GTPase RAB7 GN=TGME49_248880	1	6.99982e-09	101.05	FSNQYK(1)ATIGADFLTK	2	1.1629	1	1	1.81234e-05	81.01	FSNQYK(1)ATIGADFLTK	2	2.1049	1
	TGME49_315610-t26_1-p1	80	K	hypothetical protein GN=TGME49_315610								1	0.021594	75.213	NPMAAGK(1)K	2	-0.28478	1
	TGME49_315760-t26_1-p1	3035	K	AP2 domain transcription factor AP2XI-4 GN=TGME49_315760								1	0.00385414	80.758	AATGK(1)AAACVR	2	0.67969	1	1	0.0149527	69.721	AATGK(1)AAACVR	2	0.46523	1
	TGME49_250770-t26_1-p1	315	K	"eukaryotic initiation factor-4A, putative GN=TGME49_250770"	1	1.93272e-43	183.7	DFTVSSMHGDMDQK(1)SR	2	-0.058857	2	1	8.93857e-84	231.13	DFTVSSMHGDMDQK(1)SR	2	0.81297	2	1	2.38922e-17	143.67	DFTVSSMHGDMDQK(1)SR	2	0.40548	2
	TGME49_205220-t26_1-p1	1043	K	"U5 snRNP-associated subunit, putative GN=TGME49_205220"	1	0.00557771	79.659	STSSLPQK(1)GGR	2	-0.79484	1	1	0.000690046	90.05	STSSLPQK(1)GGR	2	-0.40535	1	1	7.20557e-06	113.44	STSSLPQK(1)GGR	2	-0.14564	1
	TGME49_231150-t26_1-p1	279	K	Beta-lactamase superfamily domain protein(predict) GN=TGME49_231150															1	4.29466e-05	98.592	DREEK(1)TESALPLR	3	0.33863	1
	TGME49_243960-t26_1-p1	602	K	nuclear transport factor 2 (ntf2) domain-containing protein GN=TGME49_243960															1	0.0125918	68.016	K(1)AVAEQLK	2	1.0523	1
	TGME49_247450-t26_1-p1	888	K	C3H1-type domain-containing protein(predict) GN=TGME49_247450															1	0.0093249	63.185	EPK(1)AGACSNLGPR	2	-1.3469	1
	TGME49_299210-t26_1-p1	501	K	CTP synthase GN=TGME49_299210								1	5.22377e-06	80.316	SVLNLADANSEEFDK(1)TCK	2	1.0289	1
	TGME49_249360-t26_1-p1	30	K	RED family protein GN=TGME49_249360								1	0.00653255	49.967	K(1)GPSVPHAEADAQK	3	0.32865	1
	TGME49_216900-t26_1-p1	346	K	cytokine induced apoptosis inhibitor 1 family protein GN=TGME49_216900															1	0.0106477	63.473	PK(1)ACPNCTCGR	2	-0.27076	1
	TGME49_212140-t26_1-p1	1729	K	"Conserved Plasmodium protein, related(predict) GN=TGME49_212140"	1	0.0147704	48.284	K(1)LEK(1)QEMQVK	2	-0.19219	1
	TGME49_214210-t26_1-p1	24	K	rRNA pseudouridine synthase GN=TGME49_214210	1	1.28929e-07	83.065	K(1)TDNYAIEPNSSSPPIDTSK	2	0.25077	2								1	1.19587e-05	84.166	K(1)TDNYAIEPNSSSPPIDTSK	3	1.351	1
	TGME49_318140-t26_1-p1	474	K	SART-1 family protein GN=TGME49_318140	1	0.0203828	62.338	EALEAAK(1)VSAK	2	0.23052	1	1	0.00406494	80.245	EALEAAK(1)VSAK	2	0.10043	1
	TGME49_216600-t26_1-p1	577	K	exonuclease III APE GN=TGME49_216600								1	0.0342721	58.172	AQLPGAADQK(1)R	2	-3.6231	1	1	0.0240869	62.799	AQLPGAADQK(1)R	2	-1.7163	1
	TGME49_292975-t26_1-p1	2551	K	Protein transport protein SEC31(predict) GN=TGME49_292975	1	2.6887e-05	71.735	K(1)TTQCATSAVSPLAQSVIR	3	-0.32518	1	1	2.98905e-05	71.853	K(1)TTQCATSAVSPLAQSVIR	3	-0.077212	1	1	0.000157502	55.453	K(1)TTQCATSAVSPLAQSVIR	3	-0.14869	1
	TGME49_244650-t26_1-p1	25	K	"eukaryotic initiation factor-5, putative GN=TGME49_244650"	1	0.0134462	78.516	LVSK(1)IEGR	2	0.46194	1	1	0.00956106	93.162	LVSK(1)IEGR	2	0.57419	1
	TGME49_239490-t26_1-p1	522	K	dehydrogenase E1 component family protein GN=TGME49_239490	0.999991	6.72637e-07	151.29	VVEK(1)DKR	2	0.45146	1								0.998726	0.0167769	137.18	VVEK(0.999)DK(0.001)R	2	-0.11757	1
	TGME49_203220-t26_1-p1	838	K	DEAD/DEAH box helicase domain-containing protein GN=TGME49_203220	1	5.03664e-24	108.96	NAQGGDSSSLTSGTSSSAHAPAK(1)R	3	0.29101	1	1	1.10764e-18	119.41	NAQGGDSSSLTSGTSSSAHAPAK(1)R	3	-0.14495	1	1	1.98565e-29	131.82	NAQGGDSSSLTSGTSSSAHAPAK(1)R	3	0.57114	1
	TGME49_215740-t26_1-p1	13	K	"notchless, putative GN=TGME49_215740"	1	8.75558e-11	133.16	MHLAEEVSAPPAK(1)R	2	0.46557	4	1	5.50751e-05	136.3	MHLAEEVSAPPAK(1)R	2	-0.29618	1	1	5.0359e-10	113.76	MHLAEEVSAPPAK(1)R	3	-1.1682	2
	TGME49_216410-t26_1-p1	94	K	Putative apicomplexan specific protein(predict) GN=TGME49_216410								1	8.66214e-05	100.88	QK(1)TGNNVNAPK	2	0.6296	1
	TGME49_263320-t26_1-p1	240	K	hypothetical protein GN=TGME49_263320	1	0.0333583	43.68	AGGISK(1)VANAVR	2	-0.62938	1
	TGME49_294710-t26_1-p1	398	K	RNA recognition motif-containing protein GN=TGME49_294710															1	0.0106956	84.817	YAK(1)LEIEEK	2	0.29132	1
	TGME49_223610-t26_1-p1	1032	K	hypothetical protein GN=TGME49_223610	1	0.00135375	113.69	K(1)LSLPLQNSR	2	-0.11491	1	1	0.0144513	75.819	K(1)LSLPLQNSR	2	-0.74946	1	1	0.00419094	86.014	K(1)LSLPLQNSR	2	-0.5709	1
	TGME49_225690-t26_1-p1	506	K	hypothetical protein GN=TGME49_225690								1	0.00912635	73.082	ISK(1)ATALPISK	2	-0.38771	1
	TGME49_280518-t26_1-p1	465	K	hypothetical protein GN=TGME49_280518								1	0.0042085	76.221	AAYATVK(1)AK	2	2.5356	1
	TGME49_304760-t26_1-p1	519	K	RNA recognition motif-containing protein GN=TGME49_304760	1	6.39782e-08	95.57	EK(1)VLAPAAYPAVLPLR	2	-0.032404	1	1	1.94813e-07	115.91	EK(1)VLAPAAYPAVLPLR	2	0.089958	1	1	2.61372e-06	96.673	EK(1)VLAPAAYPAVLPLR	2	0.43646	1
	TGME49_224350-t26_1-p1	1313	K	"aminopeptidase N, putative GN=TGME49_224350"	1	9.32549e-40	197.07	ELQK(1)HADFTAK	3	-0.18142	4	1	0.00820153	68.515	ELQK(1)HADFTAK	3	-0.24934	2	1	3.48989e-75	243.85	ELQK(1)HADFTAK	2	0.54661	2
	TGME49_313270-t26_1-p1	1401	K	"Putative collagen alpha-1(III) chain, related protein(predict) GN=TGME49_313270"								1	8.22901e-12	112.55	K(1)LGANNASGGEGAEGAGLLR	2	0.24004	1
	TGME49_280600-t26_1-p1	1103	K	"histidyl-tRNA synthetase (HisRS), putative GN=TGME49_280600"	1	1.27317e-07	137.95	EK(1)ATQEVPSLVR	2	0.84897	1	1	1.6731e-05	145.31	EK(1)ATQEVPSLVR	2	0.027073	1	1	4.96868e-07	142.12	EK(1)ATQEVPSLVR	2	1.6599	2
	TGME49_221660-t26_1-p1	494	K	DEAD/DEAH box helicase domain-containing protein GN=TGME49_221660	1	0.000413662	76.759	TVK(1)AGGEAVAPGGR	2	0.0053826	1	1	1.09331e-14	112.42	TVK(1)AGGEAVAPGGR	2	0.58079	1	1	0.000368436	84.753	TVK(1)AGGEAVAPGGR	2	-0.33917	1
	TGME49_248810-t26_1-p1	323	K	nuclear factor NF7 GN=TGME49_248810															1	3.28818e-07	96.143	NPLAESSEEAK(1)TSRPVQK	3	0.081286	1
	TGME49_226560-t26_1-p1	92	K	zinc finger (CCCH type) motif-containing protein GN=TGME49_226560	1	4.65698e-05	107.65	SNPK(1)LTINNDNR	2	-0.69076	1	1	9.53273e-05	94.688	SNPK(1)LTINNDNR	2	-0.259	1	1	2.16595e-07	114.79	SNPK(1)LTINNDNR	2	-1.0544	1
	TGME49_263320-t26_1-p1	399	K	hypothetical protein GN=TGME49_263320	1	0.027028	95.541	FSK(1)YGPR	2	1.1108	1
	TGME49_315610-t26_1-p1	110	K	hypothetical protein GN=TGME49_315610								0.988225	6.26008e-39	163.72	DVHVGSAETSNDVAVASTGSGTK(0.012)PSK(0.988)K	4	-1.0151	2	0.934116	3.24976e-44	140.04	DVHVGSAETSNDVAVASTGSGTK(0.066)PSK(0.934)K	4	-0.40194	2
	TGME49_226250-t26_1-p1	358	K	DEAD (Asp-Glu-Ala-Asp) box polypeptide DDX3X GN=TGME49_226250	1	0.000371351	95.273	TVAVYGGSDVK(1)R	2	0.32914	1	1	0.000916273	86.288	TVAVYGGSDVK(1)R	2	0.79318	1	1	0.000108618	101.72	TVAVYGGSDVK(1)R	2	-0.17449	1
	TGME49_226250-t26_1-p1	561	K	DEAD (Asp-Glu-Ala-Asp) box polypeptide DDX3X GN=TGME49_226250								1	0.00651339	55.755	AAK(1)CPILVATDVAAR	2	-1.2076	1	1	9.06104e-07	75.316	AAK(1)CPILVATDVAAR	2	-0.1364	1
	TGME49_243960-t26_1-p1	609	K	nuclear transport factor 2 (ntf2) domain-containing protein GN=TGME49_243960	1	0.00437965	82.452	AVAEQLK(1)K	2	1.5048	1	1	0.00780432	82.279	AVAEQLK(1)K	2	0.86067	1	1	0.000887173	93.374	AVAEQLK(1)K	2	1.0523	1
	TGME49_227900-t26_1-p1	466	K	AP2 domain transcription factor AP2X-1 GN=TGME49_227900	1	0.00021888	105.98	AGQVQGAAK(1)AR	2	0.14445	1	1	1.29246e-06	117.7	AGQVQGAAK(1)AR	2	0.69881	1
	TGME49_260440-t26_1-p1	251	K	nuclear factor NF3 GN=TGME49_260440	1	0.000405821	95.094	GAPQK(1)GDAAAYK	2	-0.75119	1	1	0.00547876	73.273	GAPQK(1)GDAAAYK	2	-0.65958	2	1	0.00183169	82.505	GAPQK(1)GDAAAYK	2	-0.35828	2
	TGME49_218780-t26_1-p1	391	K	"phosphoserine aminotransferase, putative GN=TGME49_218780"	1	8.14779e-11	68.445	FSVVGPSLGEEYEREEEGGEQAGGAK(1)K	3	0.78497	1
	TGME49_310380-t26_1-p1	16	K	brix domain containing protein GN=TGME49_310380	1	0.00124422	85.554	K(1)EYLFRK(1)ATEEK	2	-2.7774	2								1	0.00110582	76.073	K(1)EYLFRK(1)ATEEK	2	-2.8152	2
	TGME49_223390-t26_1-p1	49	K	"activating signal cointegrator 1 complex subunit 3 family 1 ASCC3L1, putative GN=TGME49_223390"								1	0.0118383	95.358	K(1)LYPMGDK	2	0.58096	1
	TGME49_310900-t26_1-p1	2223	K	AP2 domain transcription factor AP2XI-2 GN=TGME49_310900	1	0.00277664	67.326	SK(1)AASDGPSAAGSR	2	-0.38834	1	1	0.00336188	65.038	SK(1)AASDGPSAAGSR	2	0.050633	1	1	0.000229258	87.647	SK(1)AASDGPSAAGSR	2	-0.11996	1
	TGME49_315570-t26_1-p1	54	K	hypothetical protein GN=TGME49_315570	1	0.00182985	103.55	PAAAAAPAK(1)K	2	0.26061	1	1	0.000361251	103.55	PAAAAAPAK(1)K	2	0.28937	1	1	0.00024886	105.94	PAAAAAPAK(1)K	2	0.5261	1
	TGME49_235340-t26_1-p1	151	K	hypothetical protein GN=TGME49_235340	1	0.00013906	98.105	AATACPDK(1)LAAK	2	0.53472	1	1	0.00328362	76.326	AATACPDK(1)LAAK	2	0.131	1	1	2.13278e-07	114.71	AATACPDK(1)LAAK	2	0.10586	1
	TGME49_248810-t26_1-p1	330	K	nuclear factor NF7 GN=TGME49_248810	1	0.000187272	129.88	PVQK(1)AAATFK	2	0.44162	1								1	1.05309e-11	178.46	PVQK(1)AAATFK	2	0.85286	1
	TGME49_227650-t26_1-p1	223	K	"microtubule-associated protein RP/EB family, putative GN=TGME49_227650"	1	0.000237731	105.13	LSSMQSSVK(1)GR	2	-0.24115	1	1	0.00186277	126.19	LSSMQSSVK(1)GR	2	0.80567	1	1	0.000148132	103.91	LSSMQSSVK(1)GR	2	-1.3067	1
	TGME49_227948-t26_1-p1	1092	K	peptidase M16 inactive domain-containing protein GN=TGME49_227948	1	5.95282e-06	80.316	LFK(1)PGEPFSGSTAVATR	2	-0.71132	1	1	6.88483e-08	95.205	LFK(1)PGEPFSGSTAVATR	2	-0.82128	1	1	0.00119083	70.837	LFK(1)PGEPFSGSTAVATR	2	-0.68276	1
	TGME49_205550-t26_1-p1	504	K	AGC kinase GN=TGME49_205550	1	0.000320596	72.898	SLSK(1)SASSFAPVGGK	2	-1.9972	1	1	3.65373e-06	103.66	SLSK(1)SASSFAPVGGK	2	-3.0496	1
	TGME49_209870-t26_1-p1	616	K	"HAD hydrolase, family IIA protein GN=TGME49_209870"	1	0.025198	70.399	NK(1)DLAVDFR	2	1.4451	1
	TGME49_223050-t26_1-p1	121	K	ribosomal protein RPS20 GN=TGME49_223050	1	5.1222e-05	107.17	LMK(1)GGLEGEEQR	2	-1.4957	3	1	7.90088e-12	158.42	LMK(1)GGLEGEEQR	2	-3.4778	3	1	1.36045e-05	111.79	LMK(1)GGLEGEEQR	2	-1.5771	2
	TGME49_251490-t26_1-p1	170	K	"ACR, COG2135 domain-containing protein GN=TGME49_251490"															1	0.0199876	70.389	VPGQPK(1)GEGK	2	0.58739	1
	TGME49_250770-t26_1-p1	61	K	"eukaryotic initiation factor-4A, putative GN=TGME49_250770"	1	3.94622e-17	142.45	GIYSYGFEK(1)PSAIQQR	2	-0.7224	1	1	2.52297e-07	124.62	GIYSYGFEK(1)PSAIQQR	2	-0.30911	1	1	8.35275e-19	151.56	GIYSYGFEK(1)PSAIQQR	2	-0.60503	1
	TGME49_321680-t26_1-p1	65	K	Hyaluronan/mRNA-binding family protein(predict) GN=TGME49_321680	1	1.69011e-08	119.87	QLSGTNAGSAAGK(1)K	2	0.26663	1	1	2.79105e-05	107.99	QLSGTNAGSAAGK(1)K	2	0.57412	1	1	1.89024e-05	100.11	QLSGTNAGSAAGK(1)K	2	0.85522	1
	TGME49_231460-t26_1-p1	444	K	hypothetical protein GN=TGME49_231460	1	9.77981e-27	157.91	EASLAK(1)HAGVNTGITR	2	1.0912	2	1	5.27506e-08	114.27	EASLAK(1)HAGVNTGITR	2	-0.16075	2	1	0.00012269	80.738	EASLAK(1)HAGVNTGITR	3	-0.55818	1
	TGME49_206590-t26_1-p1	165	K	calcium-dependent protein kinase CDPK2A GN=TGME49_206590	1	7.12621e-15	146.67	GAGLFSSTSTQK(1)SK	2	0.61118	1	1	2.14313e-05	90.759	GAGLFSSTSTQK(1)SK	2	1.0407	1	1	1.23606e-06	109.44	GAGLFSSTSTQK(1)SK	2	0.36965	1
	TGME49_213900-t26_1-p1	813	K	regulator of chromosome condensation RCC1 GN=TGME49_213900	1	0.0074129	93.649	TDLAK(1)AALR	2	0.93448	1	1	0.00784365	103.8	TDLAK(1)AALR	2	0.91752	1	1	0.00426137	96.034	TDLAK(1)AALR	2	0.17079	1
	TGME49_209420-t26_1-p1	183	K	hypothetical protein GN=TGME49_209420								1	0.0265883	46.643	ATPTQAAK(1)ETK	2	-2.2041	1	1	0.0264586	46.88	ATPTQAAK(1)ETK	2	-1.2311	1
	TGME49_308870-t26_1-p1	614	K	"Zinc finger (CCCH type) protein, putative(predict) GN=TGME49_308870"	1	0.000194674	107.06	NK(1)TWTPGQGDR	2	-0.57452	1	1	0.000146269	103.91	NK(1)TWTPGQGDR	2	-0.55038	1	1	0.00322604	83.045	NK(1)TWTPGQGDR	2	-0.64215	1
	TGME49_285230-t26_1-p1	493	K	PRP38 family protein GN=TGME49_285230	1	0.00166086	105.98	ALATGK(1)DYAR	2	1.4328	2	1	0.000199899	107.79	ALATGK(1)DYAR	2	1.5657	1	1	1.7271e-10	119.68	ALATGK(1)DYAR	2	-1.4237	2
	TGME49_270930-t26_1-p1	2570	K	Transcription factor/nuclear export subunit 2(predict) GN=TGME49_270930								1	0.0015278	71.08	GSGLPSAAESSSAK(1)K	2	0.3256	1
	TGME49_273370-t26_1-p1	40	K	"coatomer gamma 2-subunit protein, putative GN=TGME49_273370"	1	1.98206e-14	122.52	AK(1)VLQEAR	2	-0.13414	1	1	0.00659543	101.54	AK(1)VLQEAR	2	-0.68614	2
	TGME49_290920-t26_1-p1	380	K	"oxidoreductase, 2OG-Fe(II) oxygenase family protein GN=TGME49_290920"	0.99896	0.0018508	45.347	EVLK(0.999)VAAEQSK(0.001)PEGPQGAR	3	1.1688	1								0.999988	0.000249239	70.094	EVLK(1)VAAEQSKPEGPQGAR	3	1.3382	1
	TGME49_215560-t26_1-p1	414	K	histone arginine methyltransferase PRMT5 GN=TGME49_215560	1	2.82606e-05	117.93	K(1)SDAQSVALSPR	2	0.19538	1	1	9.3853e-30	158.11	K(1)SDAQSVALSPR	2	0.17839	1	1	0.00070908	69.92	K(1)SDAQSVALSPR	2	0.31422	1
	TGME49_268685-t26_1-p1	112	K	mitochondrial large subunit ribosomal protein GN=TGME49_268685								1	3.32524e-05	98.105	GCTPSK(1)NQEVGK	2	-0.16177	1
	TGME49_231460-t26_1-p1	455	K	hypothetical protein GN=TGME49_231460								1	0.00996593	80.706	K(1)AGQPLSANK	2	-2.3941	1	1	0.000351438	102.52	K(1)AGQPLSANK	2	-1.3301	1
	TGME49_216860-t26_1-p1	26	K	DEAD (Asp-Glu-Ala-Asp) box polypeptide DDX39 GN=TGME49_216860	1	0.000151209	113.22	EK(1)GVEDVVVGR	2	0.51679	1	1	0.000731227	132.32	EK(1)GVEDVVVGR	2	0.61069	1	1	8.6128e-05	129.82	EK(1)GVEDVVVGR	2	0.96331	1
	TGME49_238510-t26_1-p1	754	K	RanBP2-type domain-containing protein(predict) GN=TGME49_238510															1	0.00988327	97.431	AAK(1)DALER	2	-0.28123	1
	TGME49_221670-t26_1-p1	445	K	transcriptional elongation factor FACT140 GN=TGME49_221670								1	0.007769	55.04	SNSLVLNAK(1)NSK	2	-0.2274	1
	TGME49_239100-t26_1-p1	89	K	ribosomal protein RPS7 GN=TGME49_239100	1	0.00797485	111.95	LVQELEK(1)K	2	-0.21234	1	1	0.000824199	120.15	LVQELEK(1)K	2	0.38936	1	1	0.00430247	107.57	LVQELEK(1)K	2	-0.14691	1
	TGME49_265250-t26_1-p1	977	K	RNA recognition motif-containing protein GN=TGME49_265250								1	0.000468461	72.433	SVQGSPPMQK(1)GDGAPR	2	-0.44673	1	1	0.000517862	82.59	SVQGSPPMQK(1)GDGAPR	2	1.1535	1
	TGME49_214340-t26_1-p1	208	K	hypothetical protein GN=TGME49_214340	1	0.0281825	75.109	LVTPAQK(1)R	2	0.12201	1	1	0.000976823	119.29	LVTPAQK(1)R	2	0.44874	1	1	0.00414714	107.9	LVTPAQK(1)R	2	0.17205	1
	TGME49_314480-t26_1-p1	113	K	Pumilio domain-containing protein kiaa0020(predict) GN=TGME49_314480															0.841362	0.0286217	42.958	K(0.841)QK(0.159)ASVQTKNLGSVEK	2	-2.4267	1
	TGME49_271440-t26_1-p1	178	K	NPL4 family protein GN=TGME49_271440								1	0.0325292	55.776	MNK(1)IPTTVTLK	2	-0.39461	1
	TGME49_210750-t26_1-p1	776	K	Ferredoxin-fold anticodon binding domain-containing protein GN=TGME49_210750	1	0.000131853	53.327	HTDAELLTSDATSK(1)QEAHPK	4	0.069891	1	1	0.00257833	56.708	HTDAELLTSDATSK(1)QEAHPK	4	-0.28122	1	1	4.96383e-07	58.425	HTDAELLTSDATSK(1)QEAHPK	3	-0.011572	1
	TGME49_260440-t26_1-p1	246	K	nuclear factor NF3 GN=TGME49_260440	1	7.95438e-05	104.24	PSAAPSK(1)GAPQK	2	-0.95552	4	1	3.9176e-05	97.779	PSAAPSK(1)GAPQK	2	0.059976	1	1	0.00049037	96.745	PSAAPSK(1)GAPQK	2	-0.25987	1
	TGME49_315570-t26_1-p1	6	K	hypothetical protein GN=TGME49_315570	1	0.00657979	120.46	GPSK(1)MAAR	2	-1.0651	2	1	0.00478565	105.25	GPSK(1)MAAR	2	-1.3668	2	1	0.000276685	113.71	GPSK(1)MAAR	2	-1.1916	2
	TGME49_216670-t26_1-p1	540	K	FUSE-binding protein 2 / KH-type splicing regulatory protein GN=TGME49_216670	1	0.0121024	68.536	LQDEAAK(1)LVVK	2	-0.16213	1	1	0.000154568	96.229	LQDEAAK(1)LVVK	2	-0.56592	1	1	0.000727857	78.342	LQDEAAK(1)LVVK	2	0.3014	1
	TGME49_206550-t26_1-p1	1847	K	MSP domain-containing protein(predict) GN=TGME49_206550															1	0.0213308	99.919	K(1)ALAANR	2	-0.082263	1
	TGME49_244380-t26_1-p1	96	K	cactin GN=TGME49_244380	1	7.71949e-06	128.01	NQLLQAAGQK(1)GK	2	-0.051917	1	1	5.24008e-08	155.53	NQLLQAAGQK(1)GK	2	0.60085	1	1	0.000788005	92.866	NQLLQAAGQK(1)GK	2	-0.63173	1
	TGME49_247020-t26_1-p1	83	K	"high mobility group protein b1, putative GN=TGME49_247020"								1	0.0139066	85.862	VPK(1)SPATK	2	-0.053403	1
	TGME49_221200-t26_1-p1	2448	K	CW-type Zinc Finger protein GN=TGME49_221200															1	9.47248e-07	95.197	PSSPTGSGVSGGK(1)GAGGR	2	-0.89927	1
	TGME49_217480-t26_1-p1	862	K	Cgd7_610 protein(predict) GN=TGME49_217480	1	0.00508692	74.464	K(1)TEDDSRKK	2	-0.3678	1
	TGME49_307810-t26_1-p1	262	K	hypothetical protein GN=TGME49_307810								1	6.44548e-07	61.345	IAYVQK(1)GQDANAPESAAETAPPR	3	1.4003	1	1	2.35262e-10	92.289	IAYVQK(1)GQDANAPESAAETAPPR	3	0.82228	1
	TGME49_225310-t26_1-p1	83	K	"ARF1-directed GTPase-activating protein, putative GN=TGME49_225310"	1	4.23024e-12	153.34	STTMDAWNDK(1)QK	2	-1.2126	1								1	7.76484e-07	133.05	STTMDAWNDK(1)QK	2	-0.053168	1
	TGME49_321370-t26_1-p1	1132	K	hypothetical protein GN=TGME49_321370	1	0.000769114	77.185	GVCTPEK(1)ALALCR	2	-0.79184	1	1	0.000655256	82.85	GVCTPEK(1)ALALCR	2	-0.78497	1	1	0.011215	61.11	GVCTPEK(1)ALALCR	2	-0.39824	1
	TGME49_321450-t26_1-p1	2764	K	Myb family DNA-binding domain-containing protein GN=TGME49_321450	1	1.49725e-06	74.776	GSACGQK(1)ASQTSVPGSGQDR	2	-0.74417	1
	TGME49_231440-t26_1-p1	173	K	LsmAD domain-containing protein GN=TGME49_231440	1	4.82551e-10	150.46	ELQK(1)WVGDGSR	2	-0.40639	1	1	0.000141634	140.78	ELQK(1)WVGDGSR	2	-1.6877	1	1	0.0044353	78.548	ELQK(1)WVGDGSR	2	-0.38769	1
	TGME49_274180-t26_1-p1	491	K	hypothetical protein GN=TGME49_274180	1	0.00913375	72.34	APLK(1)ASPALSR	2	-1.0511	1	1	0.0302261	57.175	APLK(1)ASPALSR	2	-0.1609	1
	TGME49_218960-t26_1-p1	1700	K	AP2 domain transcription factor AP2XII-1 GN=TGME49_218960	0.999999	0.000191594	74.475	TLDK(1)LSTQFEQKPR	3	0.46197	1	1	5.49811e-06	105.03	TLDK(1)LSTQFEQKPR	3	0.56691	1	1	5.68578e-10	119.87	TLDK(1)LSTQFEQKPR	3	1.71	1
	TGME49_250820-t26_1-p1	624	K	hypothetical protein GN=TGME49_250820	1	1.16511e-48	189.09	K(1)STASGASAESHQR	3	0.13932	1	1	1.78224e-23	142.38	K(1)STASGASAESHQR	3	0.217	1	1	0.0148461	40.941	K(1)STASGASAESHQR	3	-0.061068	1
	TGME49_209910-t26_1-p1	105	K	histone H2Bv GN=TGME49_209910	1	6.86148e-10	101.9	LLLPGELSK(1)HAVSEGTK	3	0.66344	1	1	1.37897e-06	85.362	LLLPGELSK(1)HAVSEGTK	2	-0.054866	2	1	8.84707e-08	100.58	LLLPGELSK(1)HAVSEGTK	3	0.5028	1
	TGME49_294670-t26_1-p1	69	K	translation initiation factor 3 subunit GN=TGME49_294670	1	6.41517e-12	162.25	INK(1)DVYAR	2	-2.933	1	1	0.000335709	122.28	INK(1)DVYAR	2	-2.6759	1	1	0.00146295	114.28	INK(1)DVYAR	2	-2.1136	1
	TGME49_212780-t26_1-p1	90	K	hypothetical protein GN=TGME49_212780								1	0.0290801	75.311	LNK(1)GATR	2	-0.25821	1
	TGME49_202890-t26_1-p1	195	K	hypothetical protein GN=TGME49_202890	1	0.00289846	69.92	TESDSK(1)TVLTTGR	2	2.0448	1	1	6.41199e-05	109.44	TESDSK(1)TVLTTGR	2	1.8844	1	1	3.96181e-08	146.79	TESDSK(1)TVLTTGR	2	1.4074	1
	TGME49_258170-t26_1-p1	27	K	Loc397781 related(predict) GN=TGME49_258170															1	7.95751e-15	94.73	TDNAQTTSAEAGAANPSGEHPSAGAK(1)R	3	0.42366	1
	TGME49_228490-t26_1-p1	204	K	p21-carboxy-terminal region-binding protein(predict) GN=TGME49_228490	1	5.87957e-24	141.07	LEAILSPESEESVGK(1)HDSK	3	0.16292	1	1	2.65122e-12	124.63	LEAILSPESEESVGK(1)HDSK	3	-0.080189	2	1	2.14267e-08	100.02	LEAILSPESEESVGK(1)HDSK	3	-0.2444	1
	TGME49_214210-t26_1-p1	20	K	rRNA pseudouridine synthase GN=TGME49_214210	1	2.61423e-20	128.79	EATSDPGLVASAGTEGGK(1)K	2	0.21166	1	1	1.78384e-61	206.62	EATSDPGLVASAGTEGGK(1)K	2	-0.053359	1	1	2.71797e-31	169.43	EATSDPGLVASAGTEGGK(1)K	2	0.18048	1
	TGME49_321680-t26_1-p1	6	K	Hyaluronan/mRNA-binding family protein(predict) GN=TGME49_321680	1	0.00253866	96.113	K(1)YYTVGVSNK	2	-0.51551	1	1	1.24941e-05	108.1	K(1)YYTVGVSNK	2	0.54038	2	1	0.000564143	100.69	K(1)YYTVGVSNK	2	0.56846	2
	TGME49_219310-t26_1-p1	561	K	DnaK family protein GN=TGME49_219310															1	0.00391817	46.156	VVK(1)VDVPYQVQEAPGR	3	0.62451	1
	TGME49_215740-t26_1-p1	16	K	"notchless, putative GN=TGME49_215740"	1	3.10584e-20	145.91	AK(1)QQGGEVASPGSGVNK	3	-0.81377	2	1	2.40108e-12	148.44	AK(1)QQGGEVASPGSGVNK	3	-0.57017	2	1	1.14816e-43	200.33	AK(1)QQGGEVASPGSGVNK	3	0.37454	2
	TGME49_318620-t26_1-p1	1238	K	RNA-directed RNA polymerase GN=TGME49_318620															1	8.31514e-07	111.22	K(1)VSTEDVAIVSPGKE	2	-0.48679	1
	TGME49_254940-t26_1-p1	2931	K	MIF4G domain-containing protein GN=TGME49_254940															1	0.0145135	70.089	TSGAK(1)DWLASK	2	-1.4723	1
	TGME49_246170-t26_1-p1	1993	K	ARID/BRIGHT DNA binding domain-containing protein GN=TGME49_246170	1	0.0224566	59.116	LDSDASSGK(1)MPR	2	-0.6509	1	1	0.000103624	140.14	LDSDASSGK(1)MPR	2	0.26559	1	1	5.2076e-05	106.26	LDSDASSGK(1)MPR	2	1.4186	1
	TGME49_208200-t26_1-p1	352	K	PHD-finger domain-containing protein GN=TGME49_208200	1	4.21594e-29	122.35	GPAGLSLSPGVQGPAVSGSK(1)GGGR	3	0.14562	1	1	5.3723e-19	100.9	GPAGLSLSPGVQGPAVSGSK(1)GGGR	3	0.35411	1	1	2.291e-38	158.33	GPAGLSLSPGVQGPAVSGSK(1)GGGR	3	-0.18356	1
	TGME49_246500-t26_1-p1	412	K	surp module domain-containing protein GN=TGME49_246500	1	0.0199198	111.04	VVK(1)DYIR	2	1.0108	1	1	0.0170849	91.906	VVK(1)DYIR	2	0.9555	1	1	0.00369327	120.65	VVK(1)DYIR	2	0.81532	1
	TGME49_263820-t26_1-p1	43	K	DEAD/DEAH box helicase domain-containing protein GN=TGME49_263820	0.999348	0.0294858	40.724	K(0.999)NK(0.315)HLQEK(0.685)R	2	0.47457	1
	TGME49_247450-t26_1-p1	2251	K	C3H1-type domain-containing protein(predict) GN=TGME49_247450	1	0.000114031	100.69	AAVAQK(1)ALLAAR	2	-0.66576	1	1	0.000166253	108.7	AAVAQK(1)ALLAAR	2	-0.86007	1	1	5.27738e-05	106.16	AAVAQK(1)ALLAAR	2	0.22312	1
	TGME49_311400-t26_1-p1	1072	K	"WD domain, G-beta repeat-containing protein GN=TGME49_311400"	1	0.000168638	57.798	GVQGELK(1)GHPGAAGASDVR	3	-0.17895	1	1	0.000138458	56.081	GVQGELK(1)GHPGAAGASDVR	3	-0.71519	1	1	0.001817	45.237	GVQGELK(1)GHPGAAGASDVR	3	-0.61103	1
	TGME49_211420-t26_1-p1	62	K	RNA recognition motif-containing protein GN=TGME49_211420	1	0.00676888	62.287	DAK(1)DAVAELDGYR	2	3.6972	1
	TGME49_301270-t26_1-p1	1747	K	Tyrosine kinase-like (TKL) protein GN=TGME49_301270								1	0.0220238	97.075	K(1)ALGAVR	2	0.1339	1
	TGME49_261240-t26_1-p1	15	K	histone H3 GN=TGME49_261240								1	0.0223532	78.77	STGGK(1)APR	2	-0.80491	1
	TGME49_286440-t26_1-p1	250	K	malic enzyme GN=TGME49_286440	1	0.00393489	84.507	VK(1)EIITPGGYR	2	1.4259	1	1	0.00178004	85.813	VK(1)EIITPGGYR	2	0.4127	1	1	0.00262054	85.813	VK(1)EIITPGGYR	2	0.66737	1
	TGME49_249215-t26_1-p1	1006	K	"Heptatricopeptide repeat-containing protein, putative(predict) GN=TGME49_249215"	1	0.000350697	78.69	NNPSK(1)CAPSVFPSR	2	0.39133	1								1	0.000677851	78.69	NNPSK(1)CAPSVFPSR	2	-1.4454	1
	TGME49_204100-t26_1-p1	989	K	eIF2 kinase IF2K-C GN=TGME49_204100								1	0.023999	42.718	SFSGNK(1)AK(1)R	2	-1.5666	1	1	0.0270885	45.368	SFSGNK(1)AK(1)R	2	-1.8987	1
	TGME49_259950-t26_1-p1	397	K	"carbonate dehydratase, eukaryotic-type domain-containing protein GN=TGME49_259950"	1	0.00387152	64.04	K(1)VQETGGGGLFCTK	2	0.22094	1	1	0.000642988	79.346	K(1)VQETGGGGLFCTK	2	0.55237	1
	TGME49_320210-t26_1-p1	33	K	"WD domain, G-beta repeat domain containing protein GN=TGME49_320210"	1	4.72895e-13	80.082	K(1)HLETSGVCPVTAQSLSEADLADVK	3	0.47739	2	1	3.1514e-19	121.1	K(1)HLETSGVCPVTAQSLSEADLADVK	3	-0.11265	1	1	4.7447e-11	94.594	K(1)HLETSGVCPVTAQSLSEADLADVK	3	0.066966	1
	TGME49_292200-t26_1-p1	1045	K	RNA recognition motif-containing protein GN=TGME49_292200	1	0.00816847	81.017	K(1)LAAPGEFPR	2	-0.70028	1	1	0.00229237	93.561	K(1)LAAPGEFPR	2	0.31037	1	1	0.000351438	102.52	K(1)LAAPGEFPR	2	-0.42372	1
	TGME49_271290-t26_1-p1	742	K	SURP motif domain-containing protein(predict) GN=TGME49_271290								1	0.0294514	73.248	ANAK(1)LQFK	2	1.1936	1
	TGME49_259950-t26_1-p1	469	K	"carbonate dehydratase, eukaryotic-type domain-containing protein GN=TGME49_259950"								1	0.000208229	110.98	LK(1)AAGASGGATR	2	-0.32477	1	1	0.000592226	95.417	LK(1)AAGASGGATR	2	-0.42682	1
	TGME49_204160-t26_1-p1	1332	K	GYF domain-containing protein GN=TGME49_204160	1	0.00106984	94.465	LQK(1)LQSQVNPK	2	-2.0154	1	1	0.00013001	103.08	LQK(1)LQSQVNPK	2	-0.46116	1	1	0.000710469	97.734	LQK(1)LQSQVNPK	2	-1.8231	1
	TGME49_226440-t26_1-p1	878	K	SWI2/SNF2-containing protein RAD16 GN=TGME49_226440	1	0.00722646	94.309	AFVATK(1)SGK	2	-0.01486	1	1	0.00602356	89.08	AFVATK(1)SGK	2	-0.718	1
	TGME49_244320-t26_1-p1	235	K	ribosomal protein RPL24 GN=TGME49_244320	1	0.019795	45.28	AIVGLSLEDIK(1)R	2	-0.01692	1
	TGME49_216580-t26_1-p1	1318	K	hypothetical protein GN=TGME49_216580	1	0.00782965	73.499	LK(1)VGAVSVQGQ	2	0.23632	1
	TGME49_321620-t26_1-p1	618	K	dynamin-related protein DRPB GN=TGME49_321620	1	0.00499069	78.342	K(1)TVYSEQFIR	2	-0.34595	1
	TGME49_257090-t26_1-p1	211	K	NAC domain-containing protein GN=TGME49_257090	1	0.00348259	77.387	AHK(1)SVVVDDK	3	-1.914	2								1	0.00586468	64.103	AHK(1)SVVVDDK	3	-3.9609	1
	TGME49_275480-t26_1-p1	120	K	Myb family DNA-binding domain-containing protein GN=TGME49_275480	1	0.0214647	72.928	K(1)SLVPAAAR	2	0.076169	1
	TGME49_224610-t26_1-p1	525	K	GYF domain-containing protein GN=TGME49_224610															1	0.02139	56.721	VALSQPK(1)K	2	2.3528	1
	TGME49_277710-t26_1-p1	578	K	hypothetical protein GN=TGME49_277710	1	0.0172309	89.355	FK(1)SAALLR	2	-0.93977	1								1	0.0238199	82.426	FK(1)SAALLR	2	-0.61479	1
	TGME49_300200-t26_1-p1	6	K	histone H2AZ GN=TGME49_300200	1	0.00137121	83.862	MDGAGK(1)VGGK	2	0.040982	1	1	0.00346503	74.841	MDGAGK(1)VGGK	2	0.1942	1	1	0.00227974	74.841	MDGAGK(1)VGGK	2	-0.41952	1
	TGME49_291930-t26_1-p1	46	K	RNA recognition motif-containing protein GN=TGME49_291930	1	0.000877678	72.681	GAAGAPASAK(1)GAPK	2	0.51699	1	1	0.00220154	69.92	GAAGAPASAK(1)GAPK	2	0.38192	1	1	0.00409932	66.215	GAAGAPASAK(1)GAPK	2	0.1282	1
	TGME49_201400-t26_1-p1	460	K	Sin3-associated polypeptide SAP18 GN=TGME49_201400	1	0.000468611	82.069	K(1)LVQDAEMAGIMK	2	2.415	2	1	9.38925e-05	110.38	K(1)LVQDAEMAGIMK	2	2.5317	2	1	5.90924e-06	110.38	K(1)LVQDAEMAGIMK	2	3.0108	2
	TGME49_285268-t26_1-p1	184	K	DnaJ domain-containing protein GN=TGME49_285268															1	0.0167871	62.528	DMPAVTGK(1)SNGR	2	0.1764	1
	TGME49_289010-t26_1-p1	895	K	RNA recognition motif-containing protein GN=TGME49_289010	1	1.04944e-09	78.674	GGASTGSGSK(1)TGGGGCGDR	2	0.80052	1
	TGME49_221670-t26_1-p1	375	K	transcriptional elongation factor FACT140 GN=TGME49_221670	1	0.0119734	69.815	TLLLNGTK(1)EQK	2	1.6187	1	1	0.000705792	89.805	TLLLNGTK(1)EQK	2	2.0521	1
	TGME49_232800-t26_1-p1	614	K	hypothetical protein GN=TGME49_232800	1	0.00368674	113.18	K(1)LSGANAPR	2	-0.39986	1	1	0.000104588	138.06	K(1)LSGANAPR	2	0.26304	1	1	0.00201938	104.2	K(1)LSGANAPR	2	-0.3023	1
	TGME49_294620-t26_1-p1	874	K	"eukaryotic initiation factor-3, subunit 8, putative GN=TGME49_294620"	1	0.0123783	54.486	NPK(1)FALSHDR	3	0.30752	1	1	0.0129828	58.172	NPK(1)FALSHDR	3	0.30148	2	1	0.00172147	92.611	NPK(1)FALSHDR	2	-0.51012	1
	TGME49_210980-t26_1-p1	170	K	"alternative splicing type 3 and, putative GN=TGME49_210980"								1	0.0178867	43.03	LK(1)NPHADIATIR	3	1.443	1	1	0.0136181	44.511	LK(1)NPHADIATIR	3	1.5923	1
	TGME49_223050-t26_1-p1	160	K	ribosomal protein RPS20 GN=TGME49_223050	1	0.000145587	114.89	EK(1)NLQVAGPVR	2	-0.35834	1	1	0.000113503	141.88	EK(1)NLQVAGPVR	2	0.29575	1	1	4.58412e-05	121.9	EK(1)NLQVAGPVR	2	0.67857	1
	TGME49_253950-t26_1-p1	102	K	"protein fam50a, putative GN=TGME49_253950"	1	0.0281115	58.132	SLFPQK(1)FQEK	2	1.225	1								1	0.0241726	53.211	SLFPQK(1)FQEK	2	1.3557	1
	TGME49_233080-t26_1-p1	208	K	G-patch domain-containing protein GN=TGME49_233080															1	0.00161921	93.325	FK(1)FSGAQNVK	2	0.17952	1
	TGME49_231150-t26_1-p1	461	K	Beta-lactamase superfamily domain protein(predict) GN=TGME49_231150	1	0.0290444	91.9	K(1)MFDLIR	2	-0.071159	1	1	0.00109179	128.57	K(1)MFDLIR	2	-0.35764	1	1	0.0198083	101.33	K(1)MFDLIR	2	0.75669	1
	TGME49_224260-t26_1-p1	4951	K	PHD-finger domain-containing protein GN=TGME49_224260	1	0.00799314	111.82	K(1)DTLDLNR	2	0.18485	1	1	0.000228337	126.24	K(1)DTLDLNR	2	0.20094	1	1	0.00338118	109.48	K(1)DTLDLNR	2	-0.24234	1
	TGME49_218960-t26_1-p1	1450	K	AP2 domain transcription factor AP2XII-1 GN=TGME49_218960								1	0.0261909	68.657	LTAK(1)DAESR	2	2.3749	1	1	0.0176276	77.533	LTAK(1)DAESR	2	-0.10571	1
	TGME49_310330-t26_1-p1	496	K	hypothetical protein GN=TGME49_310330								1	0.00682919	72.2	LQK(1)EDVLQQR	2	0.035057	1	1	0.00167016	83.869	LQK(1)EDVLQQR	2	-1.2614	1
	TGME49_227948-t26_1-p1	1057	K	peptidase M16 inactive domain-containing protein GN=TGME49_227948	1	0.000401976	83.204	AVTPCPWGEELK(1)K	2	-1.6836	1	1	4.4022e-05	94.688	AVTPCPWGEELK(1)K	2	-2.6451	1
	TGME49_319850-t26_1-p1	178	K	"splicing factor U2AF family SnRNP auxilary factor large subunit, RRM domain-containing protein GN=TGME49_319850"															1	1.28643e-11	131.35	SPGGGGAAGGGK(1)GAR	2	-0.56232	1
	TGME49_262750-t26_1-p1	224	K	"histone lysine methyltransferase, SET, putative GN=TGME49_262750"	1	0.00763638	81.771	GVPAEVGEK(1)R	2	0.2661	1
	TGME49_318310-t26_1-p1	28	K	transketolase GN=TGME49_318310	1	2.45612e-28	149.53	VSPGK(1)TELGATDVLCVNTIR	3	-0.58924	1	1	5.29905e-13	100.53	VSPGK(1)TELGATDVLCVNTIR	3	-0.63054	2
	TGME49_305290-t26_1-p1	262	K	"vacuolar atp synthase subunit e, putative GN=TGME49_305290"								1	0.00450391	71.176	ALVEAVLPNAVK(1)R	2	0.62706	1
	TGME49_214270-t26_1-p1	407	K	"translation initiation factor IF-2, putative GN=TGME49_214270"	1	0.00123403	44.1	QLQEK(1)GVVLGEDQSETSHK	3	0.26224	1	1	0.000279259	52.731	QLQEK(1)GVVLGEDQSETSHK	3	0.70415	1	1	0.00013597	57.284	QLQEK(1)GVVLGEDQSETSHK	3	0.39028	1
	TGME49_221522-t26_1-p1	141	K	adaptor complexes medium subunit family protein GN=TGME49_221522	1	0.00211309	48.351	TFTDMDSHEEK(1)LQR	3	0.44612	1
	TGME49_309250-t26_1-p1	3155	K	AT hook motif-containing protein(predict) GN=TGME49_309250								1	0.00437384	79.492	TQK(1)TPASEAPR	2	-0.77971	1	1	0.0278841	60.08	TQK(1)TPASEAPR	2	-0.040528	1
	TGME49_237520-t26_1-p1	1013	K	SANT domain-containing protein(predict) GN=TGME49_237520	1	2.32072e-09	94.203	EAK(1)DGSGAFGAAGAGGGR	2	-2.7672	1	1	4.38344e-08	123.08	EAK(1)DGSGAFGAAGAGGGR	2	-2.797	1
	TGME49_312990-t26_1-p1	529	K	DEAD/DEAH box ATP-dependent RNA helicase GN=TGME49_312990	1	0.00863158	108.46	VELNLK(1)AK	2	0.42155	1								1	0.0273369	79.474	VELNLK(1)AK	2	-1.4571	1
	TGME49_275310-t26_1-p1	321	K	U1-type domain-containing protein(predict) GN=TGME49_275310								1	0.00169409	107.21	K(1)VAPPVEHR	2	0.20919	1
	TGME49_227140-t26_1-p1	906	K	PUA_3 domain-containing protein(predict) GN=TGME49_227140	0.990837	0.000566097	55.688	EQGPK(0.009)PESGTK(0.991)GDGGFSR	3	-0.31449	1	0.999454	2.44508e-06	79.195	EQGPK(0.001)PESGTK(0.999)GDGGFSR	3	-0.25562	1	1	1.61046e-10	108.97	EQGPKPESGTK(1)GDGGFSR	3	-0.074016	1
	TGME49_248810-t26_1-p1	76	K	nuclear factor NF7 GN=TGME49_248810	1	1.17162e-07	85.469	VALESSQHCK(1)SSGEEK	3	-0.24791	1	1	3.13955e-08	108.63	VALESSQHCK(1)SSGEEK	3	-0.48038	1	1	0.00017487	77.324	VALESSQHCK(1)SSGEEK	3	-0.46444	1
	TGME49_203520-t26_1-p1	1008	K	Cyclic nucleotide-binding domain-containing protein(predict) GN=TGME49_203520															1	0.00137853	72.583	GEVVGASK(1)ISSECVQR	2	-1.2677	1
	TGME49_273560-t26_1-p1	353	K	"kinesin heavy chain, putative GN=TGME49_273560"															1	0.00201161	88.596	LVMEEGK(1)AINK	2	0.27087	1
	TGME49_216000-t26_1-p1	353	K	alveolin domain containing intermediate filament IMC3 GN=TGME49_216000	1	5.27745e-19	73.761	VDVTVSQSPAGPHSPLSASPQTGTAASLK(1)LGR	3	0.55162	1	1	7.96611e-17	75.887	VDVTVSQSPAGPHSPLSASPQTGTAASLK(1)LGR	3	0.67292	1	1	2.1878e-17	79.782	VDVTVSQSPAGPHSPLSASPQTGTAASLK(1)LGR	3	0.4811	1
	TGME49_254480-t26_1-p1	807	K	"WD domain, G-beta repeat-containing protein GN=TGME49_254480"	1	0.00201972	101.66	SSGK(1)SLAAAR	2	0.33691	1	1	0.000578953	130.53	SSGK(1)SLAAAR	2	0.53343	1	1	0.0129614	75.197	SSGK(1)SLAAAR	2	0.39404	1
	TGME49_228040-t26_1-p1	795	K	PPIC-type PPIASE domain-containing protein GN=TGME49_228040	1	4.72324e-06	98.943	SSK(1)NVNAGSEDIAR	2	0.96556	1	1	0.000109523	121.99	SSK(1)NVNAGSEDIAR	2	0.39524	1
	TGME49_244500-t26_1-p1	1888	K	Tubulin-tyrosine ligase family protein GN=TGME49_244500	1	0.02577	43.297	K(1)IQVPIGNPPR	2	-0.32126	1
	TGME49_272030-t26_1-p1	837	K	kelch repeat-containing protein GN=TGME49_272030	1	0.0113606	46.41	K(1)SGAAAGFGAGGAAR	2	-0.088287	1	1	0.0114321	48.405	K(1)SGAAAGFGAGGAAR	2	0.62722	1	1	0.00335415	65.038	K(1)SGAAAGFGAGGAAR	2	0.47451	1
	TGME49_271740-t26_1-p1	647	K	PHD domain-containing protein(predict) GN=TGME49_271740	1	2.82431e-06	106.32	K(1)SDLVNAELAEK	2	0.26838	1
	TGME49_291930-t26_1-p1	686	K	RNA recognition motif-containing protein GN=TGME49_291930	1	4.98472e-16	152.07	AAK(1)DGTVQEFQGTSK	2	0.77483	1	1	1.58009e-06	101.42	AAK(1)DGTVQEFQGTSK	2	0.074266	1
	TGME49_205510-t26_1-p1	437	K	"nucleolar protein 5, putative GN=TGME49_205510"															1	0.0254388	72.325	STAK(1)PSAAR	2	-0.051921	1
	TGME49_315150-t26_1-p1	98	K	"eukaryotic initiation factor-4E, putative GN=TGME49_315150"	1	0.000148292	78.814	LPK(1)NVPSPVLAAK	2	-0.037279	1	1	1.92183e-05	96.866	LPK(1)NVPSPVLAAK	2	0.71739	1	1	1.52959e-05	105.03	LPK(1)NVPSPVLAAK	2	-1.3606	1
	TGME49_305340-t26_1-p1	127	K	corepressor complex CRC230 GN=TGME49_305340															1	0.00434893	42.633	LTETACTSASDK(1)SSAGPR	2	0.19186	2
	TGME49_260170-t26_1-p1	523	K	"elongation factor EF-G, putative GN=TGME49_260170"	1	0.00164036	86.911	GDSVVNVSTQK(1)R	2	-0.36853	1	1	0.00381956	77.597	GDSVVNVSTQK(1)R	2	1.4116	1	1	0.000278922	99.5	GDSVVNVSTQK(1)R	2	0.21535	1
	TGME49_271100-t26_1-p1	583	K	NUC153 domain-containing protein GN=TGME49_271100	1	0.00703667	70.089	VK(1)CTWDETPLER	2	1.1222	1	1	0.000564705	86.772	VK(1)CTWDETPLER	2	0.67819	1
	TGME49_263870-t26_1-p1	297	K	glutamate-tRNA ligase GN=TGME49_263870															1	4.44993e-13	150.39	ANSSGASSPPSADK(1)R	2	0.22984	1
	TGME49_205700-t26_1-p1	220	K	cyclophilin precursor GN=TGME49_205700	1	0.00352515	85.813	ALCTGEK(1)GTGR	2	-1.64	1
	TGME49_207760-t26_1-p1	1209	K	DnaJ C terminal region domain-containing protein GN=TGME49_207760															1	0.0224506	57.434	TQPK(1)VLNIDIPR	2	-3.2368	1
	TGME49_273370-t26_1-p1	10	K	"coatomer gamma 2-subunit protein, putative GN=TGME49_273370"	1	0.00131167	89.231	SK(1)LQNLNVDLSK	2	-0.32018	2	1	0.00575353	72.891	SK(1)LQNLNVDLSK	2	0.47702	1	1	2.88488e-05	109.6	SK(1)LQNLNVDLSK	2	0.38694	2
	TGME49_265250-t26_1-p1	1318	K	RNA recognition motif-containing protein GN=TGME49_265250															1	0.00163458	59.294	VK(1)GEETPHSFQVAR	3	-0.065679	1
	TGME49_255170-t26_1-p1	1282	K	hypothetical protein GN=TGME49_255170								1	0.00524109	62.69	LK(1)ETLGTSSGDAMK	2	0.4402	1
	TGME49_277810-t26_1-p1	167	K	hypothetical protein GN=TGME49_277810	1	0.0327404	86.512	IIEAQK(1)K	2	0.18532	1
	TGME49_232680-t26_1-p1	579	K	hypothetical protein GN=TGME49_232680	1	1.16283e-12	143.94	PSK(1)ASPEGVDCLR	2	0.68951	1	1	0.000201339	115.12	PSK(1)ASPEGVDCLR	2	0.49668	1	1	0.000185052	95.428	PSK(1)ASPEGVDCLR	2	0.37246	1
	TGME49_210390-t26_1-p1	348	K	"WD domain, G-beta repeat-containing protein GN=TGME49_210390"															1	0.0276319	49.358	K(1)FAGPCR	2	1.4921	1
	TGME49_231460-t26_1-p1	275	K	hypothetical protein GN=TGME49_231460								1	0.00553356	83.869	GK(1)ILLEGAAR	2	-0.14215	1
	TGME49_285850-t26_1-p1	237	K	"peptidyl-prolyl cis-trans isomerase, FKBP-type domain-containing protein GN=TGME49_285850"	1	1.78753e-06	107.65	LAGK(1)TPESGSANK	2	-0.042104	1	1	2.96773e-08	151.7	LAGK(1)TPESGSANK	2	0.45119	1	1	1.66244e-07	136.24	LAGK(1)TPESGSANK	2	0.43575	1
	TGME49_214140-t26_1-p1	728	K	"Ci-meta2, probable(predict) GN=TGME49_214140"	1	9.50206e-13	145.83	GADENDK(1)ALVSVR	2	-0.4016	1	1	0.00115325	78.287	GADENDK(1)ALVSVR	2	-0.50814	1	1	6.63804e-05	100.22	GADENDK(1)ALVSVR	2	-0.88472	1
	TGME49_273560-t26_1-p1	100	K	"kinesin heavy chain, putative GN=TGME49_273560"								1	0.0163224	70.942	SQGQK(1)DIIQR	2	-2.0815	1
	TGME49_254940-t26_1-p1	2989	K	MIF4G domain-containing protein GN=TGME49_254940	1	0.0139493	46.378	GGAQAVK(1)GGLMGR	2	0.46119	1
	TGME49_258850-t26_1-p1	250	K	U4 tri-snrnp-associated(predict) GN=TGME49_258850	1	0.000149652	113.69	LLK(1)SQVETLYR	2	-0.73217	1	1	0.000333296	95.618	LLK(1)SQVETLYR	2	-0.97882	1	1	0.000107779	138.76	LLK(1)SQVETLYR	2	-1.7041	1
	TGME49_315610-t26_1-p1	73	K	hypothetical protein GN=TGME49_315610															1	0.01172	72.434	GAGK(1)NPMAAGK	2	-2.7381	2
	TGME49_226410-t26_1-p1	209	K	EF-1 guanine nucleotide exchange domain-containing protein GN=TGME49_226410								0.985692	1.82122e-25	183.9	K(0.014)K(0.986)EVINK	2	0.50988	2	0.978791	4.16516e-05	163.72	K(0.021)K(0.979)EVINK	2	0.67845	1
	TGME49_320640-t26_1-p1	164	K	peptidylprolyl isomerase domain-containing protein GN=TGME49_320640	1	0.014311	95.541	GAPGLVK(1)R	2	0.43731	1	1	0.00481217	107.67	GAPGLVK(1)R	2	0.85372	1	1	0.0066257	102.77	GAPGLVK(1)R	2	0.78838	1
	TGME49_261240-t26_1-p1	123	K	histone H3 GN=TGME49_261240	1	0.0258721	48.044	VTIMPK(1)DIQLAR	2	1.0685	1
	TGME49_321500-t26_1-p1	219	K	RNA recognition motif-containing protein GN=TGME49_321500	1	0.00561304	122.18	FAESK(1)AAR	2	0.88938	2	1	0.000981435	117.4	FAESK(1)AAR	2	1.0945	2	1	0.0083646	132.08	FAESK(1)AAR	2	0.89495	2
	TGME49_310900-t26_1-p1	2035	K	AP2 domain transcription factor AP2XI-2 GN=TGME49_310900															1	0.00196481	90.913	SPAFK(1)DLASR	2	0.33687	1
	TGME49_203940-t26_1-p1	935	K	ABC1 protein GN=TGME49_203940								1	0.000164271	132.88	TGAQQK(1)TSR	2	-0.3501	1
	TGME49_214590-t26_1-p1	328	K	micro-fibrillar-associated protein 1 GN=TGME49_214590	1	0.0117773	101.6	YK(1)YNFMQK	2	-0.89779	1	1	0.00672128	101.28	YK(1)YNFMQK	2	-0.72751	1
	TGME49_205180-t26_1-p1	82	K	RNA recognition motif-containing protein GN=TGME49_205180	1	0.0036883	114.28	ELIK(1)QYNPK	2	0.452	1
	TGME49_227948-t26_1-p1	476	K	peptidase M16 inactive domain-containing protein GN=TGME49_227948	1	5.16228e-35	188.09	NLNNLQVPK(1)TCDR	2	2.318	1	1	8.32956e-06	98.592	NLNNLQVPK(1)TCDR	2	2.4728	1
	TGME49_232650-t26_1-p1	223	K	ELM2 domain-containing protein(predict) GN=TGME49_232650								1	7.39862e-07	76.378	HAAVALSPK(1)AAVNHASPR	3	-0.24943	1	1	5.43034e-06	89.374	HAAVALSPK(1)AAVNHASPR	3	0.057137	1
	TGME49_305600-t26_1-p1	157	K	hypothetical protein GN=TGME49_305600	0.99994	4.76295e-05	66.606	K(1)IENASQKPQQVYVGLPIGK	3	-0.18618	1
	TGME49_234280-t26_1-p1	153	K	AMP deaminase GN=TGME49_234280	1	0.000410946	65.105	LPSVPAK(1)AGSAAAAAPAR	2	-0.70945	1	1	0.000449688	65.231	LPSVPAK(1)AGSAAAAAPAR	2	-0.71993	1	1	0.0141267	44.391	LPSVPAK(1)AGSAAAAAPAR	2	-0.16563	1
	TGME49_249970-t26_1-p1	24	K	PH domain-containing protein(predict) GN=TGME49_249970								1	0.00140554	76.255	APDGPLLHIK(1)AK	2	1.854	1	1	0.00203511	80.623	APDGPLLHIK(1)AK	2	2.0626	1
	TGME49_283820-t26_1-p1	1582	K	glycine cleavage T-protein (aminomethyl transferase) domain-containing protein GN=TGME49_283820	1	0.0127021	99.136	K(1)TLGEAQR	2	2.5211	1
	TGME49_203490-t26_1-p1	16	K	GNL3L/Grn1 GTPase GN=TGME49_203490								1	0.000460742	121.9	LSQK(1)YNIEK	2	2.4529	1
	TGME49_320220-t26_1-p1	253	K	"ubiquinol cytochrome c oxidoreductase, putative GN=TGME49_320220"	1	2.57882e-12	112.01	TPDLSK(1)GELAAGATVTR	2	0.10432	1	1	7.85873e-08	111.77	TPDLSK(1)GELAAGATVTR	2	-0.52737	1
	TGME49_216220-t26_1-p1	835	K	AP2 domain transcription factor AP2XI-5 GN=TGME49_216220	1	4.32934e-09	136.38	VQNSNLLVNK(1)GAK	2	0.98743	1	1	3.04054e-08	151.55	VQNSNLLVNK(1)GAK	2	0.57148	1	1	3.35965e-08	147.24	VQNSNLLVNK(1)GAK	2	0.94876	1
	TGME49_239260-t26_1-p1	13	K	histone H4 GN=TGME49_239260								1	0.0131795	86.472	GLGK(1)GGAK	2	-0.72689	1	1	0.0116232	94.662	GLGK(1)GGAK	2	-0.15146	1
	TGME49_231470-t26_1-p1	495	K	hypothetical protein GN=TGME49_231470	1	0.0187616	66.546	ITNPDAVK(1)R	2	-0.19705	2
	TGME49_320450-t26_1-p1	290	K	ribosome biogenesis regulatory protein (rrs1) protein GN=TGME49_320450								1	0.000393721	133.15	TK(1)GVSLSLDDER	2	1.0962	1	1	7.30155e-07	129.37	TK(1)GVSLSLDDER	2	1.1673	1
	TGME49_214210-t26_1-p1	406	K	rRNA pseudouridine synthase GN=TGME49_214210	1	2.30539e-06	103.76	TPASWLK(1)SEGYLPK	2	1.0187	1
	TGME49_313390-t26_1-p1	233	K	ribosomal protein RPL6 GN=TGME49_313390	1	0.00448094	88.495	AK(1)QALPAQFK	2	1.1421	1	1	0.000174925	109.29	AK(1)QALPAQFK	2	1.0328	1	1	0.000941358	98.055	AK(1)QALPAQFK	2	1.0953	1
	TGME49_314270-t26_1-p1	607	K	peptidyl-tRNA hydrolase domain-containing protein GN=TGME49_314270	1	0.0244263	40.186	ASGPGGQSVNK(1)SETAVR	2	0.45008	1
	TGME49_311480-t26_1-p1	217	K	Apical cap protein 1(predict) GN=TGME49_311480	1	0.00583396	78.903	SNK(1)STPDPFEK	2	-0.057393	1	1	0.00026112	96.745	SNK(1)STPDPFEK	2	1.5649	1	1	0.0175757	67.519	SNK(1)STPDPFEK	2	1.5865	1
	TGME49_320450-t26_1-p1	308	K	ribosome biogenesis regulatory protein (rrs1) protein GN=TGME49_320450															1	0.00242876	71.558	HLK(1)NILSAAESADV	2	1.2846	1
	TGME49_244320-t26_1-p1	247	K	ribosomal protein RPL24 GN=TGME49_244320	1	0.0155869	93.178	AK(1)SATAVK	2	0.31784	1								1	0.00345165	122.33	AK(1)SATAVK	2	0.59774	1
	TGME49_270770-t26_1-p1	614	K	PWI domain-containing protein GN=TGME49_270770	1	2.10638e-12	117	TELK(1)TSAAQTPSQELR	2	0.76706	1	1	3.9142e-12	149.22	TELK(1)TSAAQTPSQELR	2	1.0902	1	1	0.0013125	73.252	TELK(1)TSAAQTPSQELR	2	0.87654	1
	TGME49_299670-t26_1-p1	414	K	hypothetical protein GN=TGME49_299670	1	0.0270201	50.484	SSNLGTDK(1)CPK	2	-0.98801	1
	TGME49_278220-t26_1-p1	536	K	Putative ribosomal protein L46(predict) GN=TGME49_278220	1	0.00756829	93.098	TK(1)EAGILGR	2	0.33992	1	1	0.00235565	101.46	TK(1)EAGILGR	2	0.31523	1	1	0.00419126	134.51	TK(1)EAGILGR	2	0.13014	1
	TGME49_231460-t26_1-p1	469	K	hypothetical protein GN=TGME49_231460	1	2.35185e-05	71.592	DLSGK(1)AHQPQLPVPLTER	3	0.5413	1	1	0.000139622	65.022	DLSGK(1)AHQPQLPVPLTER	3	-0.40135	1
	TGME49_316490-t26_1-p1	107	K	DUF2040 domain-containing protein(predict) GN=TGME49_316490	1	6.54464e-14	125.71	VSSAVTK(1)ER	2	0.18386	1	1	4.00171e-07	148.94	VSSAVTK(1)ER	2	0.4432	1	1	1.27477e-18	137.95	VSSAVTK(1)ER	2	-0.35053	1
	TGME49_209690-t26_1-p1	147	K	small nuclear ribonucleoprotein GN=TGME49_209690								1	1.33805e-05	83.204	VDAGAGSATK(1)AK	2	0.45951	1	1	5.4941e-07	122.39	VDAGAGSATK(1)AK	2	-0.08095	1
	TGME49_263870-t26_1-p1	834	K	glutamate-tRNA ligase GN=TGME49_263870	1	0.0174305	57.434	AMSAVGTK(1)VDAAK	2	-0.64603	1								1	4.95595e-06	110.92	AMSAVGTK(1)VDAAK	2	-0.3629	1
	TGME49_280690-t26_1-p1	574	K	DNA polymerase epsilon subunit B protein GN=TGME49_280690	1	0.0310835	47.849	GRRPQGK(1)R	2	-2.3822	1
	TGME49_311090-t26_1-p1	527	K	ubiquitin carboxyl-terminal hydrolase GN=TGME49_311090	1	4.32177e-05	100.88	K(1)ASPVDMWVK	2	0.021748	1	1	7.19835e-05	94.465	K(1)ASPVDMWVK	2	0.092151	1	1	0.00707961	80.102	K(1)ASPVDMWVK	2	-0.64082	1
	TGME49_263870-t26_1-p1	317	K	glutamate-tRNA ligase GN=TGME49_263870	1	2.69776e-05	119.39	LEGAVQGK(1)VVTR	2	0.27587	1	1	0.00123989	119.39	LEGAVQGK(1)VVTR	2	0.36423	1	1	7.39345e-07	130.1	LEGAVQGK(1)VVTR	2	0.090856	1
	TGME49_218960-t26_1-p1	142	K	AP2 domain transcription factor AP2XII-1 GN=TGME49_218960								1	4.03048e-06	139.3	PVTLK(1)NSSEEDAAR	2	0.50359	1	1	3.45375e-11	128.76	PVTLK(1)NSSEEDAAR	2	-0.097954	1
	TGME49_260440-t26_1-p1	239	K	nuclear factor NF3 GN=TGME49_260440								1	0.0238024	70.552	AK(1)PSAAPSK	2	0.58599	1
	TGME49_227948-t26_1-p1	966	K	peptidase M16 inactive domain-containing protein GN=TGME49_227948	1	0.00209053	84.365	QADK(1)DWAPIEAK	2	0.13562	1	1	0.000193005	110.15	QADK(1)DWAPIEAK	2	-0.061249	1	1	5.52341e-07	122.46	QADK(1)DWAPIEAK	2	-0.44338	1
	TGME49_227900-t26_1-p1	592	K	AP2 domain transcription factor AP2X-1 GN=TGME49_227900	1	6.67386e-14	103.9	VLAPAEGEASGAFGPGGEK(1)K	2	0.68932	2	1	5.04848e-05	71.853	VLAPAEGEASGAFGPGGEK(1)K	3	-0.12168	2	1	1.72837e-05	81.357	VLAPAEGEASGAFGPGGEK(1)K	2	0.29269	2
	TGME49_237470-t26_1-p1	766	K	glycine cleavage T-protein (aminomethyl transferase) domain-containing protein GN=TGME49_237470	1	0.00790352	69.03	ALAAEAEK(1)AGLR	2	-0.80798	1	1	7.91236e-06	99.5	ALAAEAEK(1)AGLR	2	-1.0441	1	1	3.60478e-05	108.56	ALAAEAEK(1)AGLR	2	-0.60789	1
	TGME49_231440-t26_1-p1	514	K	LsmAD domain-containing protein GN=TGME49_231440	1	5.74557e-93	234.82	NK(1)NQQSQPGGGEIK	2	0.10087	1	1	4.24151e-64	222.29	NK(1)NQQSQPGGGEIK	2	-0.20229	1	1	2.06201e-11	141.54	NK(1)NQQSQPGGGEIK	2	-0.28149	1
	TGME49_205700-t26_1-p1	323	K	cyclophilin precursor GN=TGME49_205700	1	0.000687423	59.728	VVAGQEVVK(1)MMEAEGR	3	-1.196	1	1	2.17575e-05	76.158	VVAGQEVVK(1)MMEAEGR	2	0.78357	2	1	0.00208113	51.495	VVAGQEVVK(1)MMEAEGR	3	-0.99614	1
	TGME49_238510-t26_1-p1	481	K	RanBP2-type domain-containing protein(predict) GN=TGME49_238510	1	0.00376774	74.987	K(1)FQVTGETDSGK	2	0.029598	1								1	0.0160616	63.181	K(1)FQVTGETDSGK	2	0.91288	1
	TGME49_315190-t26_1-p1	2963	K	"CAM kinase, SNF1 family GN=TGME49_315190"	1	0.00857034	59.198	LVSLDGK(1)NAPVR	2	2.4531	2	1	0.0129606	60.255	LVSLDGK(1)NAPVR	2	-0.23789	1	1	0.0110414	60.255	LVSLDGK(1)NAPVR	2	-0.10379	1
	TGME49_232660-t26_1-p1	369	K	Hsp70 interacting protein HIP GN=TGME49_232660	1	0.0290444	91.9	K(1)LFENPK	2	0.26371	1	1	0.0227809	92.187	K(1)LFENPK	2	0.54937	1
	TGME49_266080-t26_1-p1	644	K	hypothetical protein GN=TGME49_266080	1	0.0151841	94.114	LLEK(1)QGVR	2	-0.21413	1	1	0.00880644	95.531	LLEK(1)QGVR	2	0.24066	2	1	0.0205005	85.212	LLEK(1)QGVR	2	0.49757	2
	TGME49_235340-t26_1-p1	703	K	hypothetical protein GN=TGME49_235340								1	0.00203569	76.073	VEQPEAVACNPK(1)R	2	-0.085005	1	1	0.000118797	98.105	VEQPEAVACNPK(1)R	2	-0.021737	1
	TGME49_248830-t26_1-p1	84	K	phosphoinositide phospholipase PIPLC GN=TGME49_248830	1	0.00249027	89.301	K(1)SLLSGEEGER	2	1.9825	1								1	0.00136902	69.864	K(1)SLLSGEEGER	2	2.2986	1
	TGME49_315150-t26_1-p1	108	K	"eukaryotic initiation factor-4E, putative GN=TGME49_315150"	1	0.0105159	70.942	NVPSPVLAAK(1)K	2	-2.7868	1	1	0.0312088	61.344	NVPSPVLAAK(1)K	2	-1.6852	1	1	0.0149527	69.721	NVPSPVLAAK(1)K	2	-1.6772	1
	TGME49_309190-t26_1-p1	784	K	Armadillo interacting protein(predict) GN=TGME49_309190	1	0.00840025	90.15	LSK(1)YESLNR	2	0.6386	1	1	0.00232037	101.65	LSK(1)YESLNR	2	0.59728	1	1	0.0034559	131.62	LSK(1)YESLNR	2	0.53801	1
	TGME49_313070-t26_1-p1	135	K	Putative transmembrane protein(predict) GN=TGME49_313070	1	0.0033182	119.53	K(1)TEAIQGEK	2	0.34734	1	1	0.000618272	119.53	K(1)TEAIQGEK	2	0.33164	1	1	0.00162257	123.51	K(1)TEAIQGEK	2	0.11968	1
	TGME49_236200-t26_1-p1	666	K	"DNA mismatch repair protein, C-terminal domain-containing protein GN=TGME49_236200"	1	0.012766	98.997	SPAAAAK(1)R	2	0.064648	1
	TGME49_227900-t26_1-p1	1179	K	AP2 domain transcription factor AP2X-1 GN=TGME49_227900	1	1.77031e-23	140.63	SK(1)TEVLQPSPGASFAPASSR	2	0.33935	1	1	1.1243e-13	135.91	SK(1)TEVLQPSPGASFAPASSR	3	-1.792	2	1	5.53649e-13	113.49	SK(1)TEVLQPSPGASFAPASSR	2	0.18217	1
	TGME49_227948-t26_1-p1	1152	K	peptidase M16 inactive domain-containing protein GN=TGME49_227948								1	0.00175322	71.806	ETLQK(1)YLGAAEALR	2	-0.38846	1
	TGME49_227900-t26_1-p1	509	K	AP2 domain transcription factor AP2X-1 GN=TGME49_227900	1	3.37689e-09	58.812	AAAGLPLPASPHK(1)VPGGPAPPVGGPPAR	3	0.37042	1	1	4.07642e-07	52.97	AAAGLPLPASPHK(1)VPGGPAPPVGGPPAR	3	0.14318	1	1	2.02522e-07	52.465	AAAGLPLPASPHK(1)VPGGPAPPVGGPPAR	3	0.31527	1
	TGME49_201400-t26_1-p1	110	K	Sin3-associated polypeptide SAP18 GN=TGME49_201400	1	0.0302955	49.448	AVAPPK(1)GLSSR	2	-0.14257	1	1	0.0125607	69.721	AVAPPK(1)GLSSR	2	-0.69591	1	1	0.0149527	69.721	AVAPPK(1)GLSSR	2	-1.3591	1
	TGME49_246100-t26_1-p1	303	K	"phosducin, putative GN=TGME49_246100"	1	0.0170576	65.295	TK(1)GYSSLGFDR	2	1.4834	1	1	0.00437384	79.492	TK(1)GYSSLGFDR	2	2.4254	1	1	0.0018575	89.301	TK(1)GYSSLGFDR	2	1.5534	1
	TGME49_224320-t26_1-p1	555	K	hypothetical protein GN=TGME49_224320															1	2.48253e-21	130.19	NANSLVSGGTK(1)ER	2	0.1609	1
	TGME49_212810-t26_1-p1	4139	K	REJ domain-containing protein(predict) GN=TGME49_212810	0.819156	0.016964	42.083	DETRSEK(0.181)DWK(0.819)IR	3	-0.19422	1
	TGME49_226030-t26_1-p1	12	K	AGC kinase GN=TGME49_226030	1	3.29544e-06	91.969	LIPSNK(1)DGSGDHSQR	3	0.26419	1	1	1.48134e-06	104.95	LIPSNK(1)DGSGDHSQR	3	-0.14999	1	1	0.000355881	71.98	LIPSNK(1)DGSGDHSQR	3	0.33979	1
	TGME49_214840-t26_1-p1	680	K	AP2 domain transcription factor AP2X-7 GN=TGME49_214840								1	6.25595e-05	89.992	TK(1)GVNGAGAGTDR	2	-0.63288	1	1	8.68212e-07	113.25	TK(1)GVNGAGAGTDR	2	1.5091	1
	TGME49_269180-t26_1-p1	1619	K	MIF4G domain-containing protein GN=TGME49_269180	1	0.000310968	84.753	K(1)ETGAEAANVVTK	2	0.15249	1	1	3.64011e-05	103.83	K(1)ETGAEAANVVTK	2	-0.40285	1	1	1.49671e-07	129.77	K(1)ETGAEAANVVTK	2	-0.25554	1
	TGME49_219710-t26_1-p1	1109	K	hypothetical protein GN=TGME49_219710	1	0.0309127	67.169	K(1)SEALVR	2	-0.52626	1
	TGME49_311160-t26_1-p1	153	K	PWI domain-containing protein GN=TGME49_311160															1	5.24454e-10	102.97	EEAAK(1)INEELIR	2	-0.96946	1
	TGME49_246970-t26_1-p1	1342	K	3'-5' exonuclease domain-containing protein GN=TGME49_246970								1	0.000387812	94.767	DSIQEGK(1)TAFR	2	-0.30317	1	1	0.00347225	81.92	DSIQEGK(1)TAFR	2	-0.66525	1
	TGME49_241170-t26_1-p1	1125	K	KH domain protein(predict) GN=TGME49_241170	1	0.019322	111.65	K(1)LQEMQR	2	-0.52387	1	1	0.000704144	130.77	K(1)LQEMQR	2	0.80763	1	1	5.93736e-25	150.17	K(1)LQEMQR	2	-0.11543	1
	TGME49_304760-t26_1-p1	428	K	RNA recognition motif-containing protein GN=TGME49_304760	1	0.00671515	76.302	APPGPK(1)GASCR	2	-0.88443	1	1	0.0215126	62.466	APPGPK(1)GASCR	2	-0.7273	1	1	0.0133923	71.03	APPGPK(1)GASCR	2	-0.60366	1
	TGME49_218600-t26_1-p1	7	K	RNA recognition motif-containing protein GN=TGME49_218600								1	0.0103565	76.228	SLTSK(1)GVAAR	2	1.0038	1	1	0.0100463	77.192	SLTSK(1)GVAAR	2	0.60919	1
	TGME49_292080-t26_1-p1	1101	K	leucyl-tRNA synthetase GN=TGME49_292080	1	0.0012861	117.7	AVQMLSGGK(1)K	2	0.6569	1	1	0.00739806	83.862	AVQMLSGGK(1)K	2	0.156	2	1	0.00363204	85.355	AVQMLSGGK(1)K	2	1.6338	2
	TGME49_263320-t26_1-p1	291	K	hypothetical protein GN=TGME49_263320								1	0.00155374	127.87	PTK(1)AGTAAAAR	2	0.49041	1	1	1.64158e-08	169.52	PTK(1)AGTAAAAR	2	1.0575	1
	TGME49_224850-t26_1-p1	180	K	"polyadenylate binding protein, putative GN=TGME49_224850"	1	8.44007e-15	131.45	NLDK(1)NIDNK	2	0.15734	1	1	0.00576295	89.913	NLDK(1)NIDNK	2	-0.10418	1	1	0.00642335	89.913	NLDK(1)NIDNK	2	0.36726	1
	TGME49_257090-t26_1-p1	199	K	NAC domain-containing protein GN=TGME49_257090	1	3.11421e-06	88.768	FGQASQQLGGK(1)GTAR	2	-0.038455	1	1	3.73391e-16	120.54	FGQASQQLGGK(1)GTAR	2	0.053998	1	1	6.31161e-20	110.84	FGQASQQLGGK(1)GTAR	2	-0.080583	1
	TGME49_230890-t26_1-p1	107	K	PHD-finger domain-containing protein GN=TGME49_230890	1	4.80853e-11	143.42	DANFK(1)DSQSSLR	2	-0.61571	1	1	3.93369e-13	168.98	DANFK(1)DSQSSLR	2	-0.2826	1	1	2.57192e-72	184.1	DANFK(1)DSQSSLR	2	-0.07356	1
	TGME49_288720-t26_1-p1	101	K	ribosomal protein RPL10 GN=TGME49_288720	1	1.32719e-23	168.98	INK(1)MLSCAGADR	3	0.19854	5	1	1.11035e-60	225.55	INK(1)MLSCAGADR	3	-0.4085	4	1	5.48786e-11	165.07	INK(1)MLSCAGADR	2	-0.3076	3
	TGME49_227850-t26_1-p1	470	K	"peptidyl-prolyl cis-trans isomerase, cyclophilin-type domain-containing protein GN=TGME49_227850"	1	0.00175669	104.82	LSELPQK(1)TAR	2	-0.54383	1	1	0.000287292	102.53	LSELPQK(1)TAR	2	-0.23824	1	1	0.000987327	97.734	LSELPQK(1)TAR	2	-0.18877	1
	TGME49_295730-t26_1-p1	268	K	tetratricopeptide repeat-containing protein GN=TGME49_295730	1	0.0244656	61.11	IPSVSK(1)VLESR	2	-0.31915	1
	TGME49_295070-t26_1-p1	459	K	helicase associated domain (ha2) protein GN=TGME49_295070	1	0.0245862	69.628	K(1)TLEDWR	2	-0.83722	1
	TGME49_291680-t26_1-p1	429	K	Sec23/Sec24 trunk domain-containing protein GN=TGME49_291680								1	0.00113382	121.9	IEVLCSK(1)EFK	2	-0.035513	1	1	0.000491713	131.82	IEVLCSK(1)EFK	2	0.26266	1
	TGME49_307810-t26_1-p1	84	K	hypothetical protein GN=TGME49_307810								0.944228	1.97585e-09	82.267	GTSVASGTSGNAQGAAASK(0.944)QK(0.056)PR	3	0.33476	1
	TGME49_285268-t26_1-p1	418	K	DnaJ domain-containing protein GN=TGME49_285268	1	0.000357482	99.5	K(1)QMQGIDTSYK	2	-0.41182	1	1	0.000117109	100.93	K(1)QMQGIDTSYK	2	0.12446	1	1	1.14333e-05	115.33	K(1)QMQGIDTSYK	2	-0.34999	1
	TGME49_280560-t26_1-p1	1266	K	"selenide, water dikinase GN=TGME49_280560"	1	0.0153458	79.148	K(1)TFVPFPQK	2	0.3337	1
	TGME49_202240-t26_1-p1	488	K	RAP domain-containing protein GN=TGME49_202240															1	0.00204006	40.968	SADCTSSSCSPLSGGK(1)CR	2	2.7535	1
	TGME49_232520-t26_1-p1	288	K	brix domain-containing protein GN=TGME49_232520	1	0.0126099	82.287	GEVGSK(1)VPR	2	-0.80056	1	1	0.0140192	79.148	GEVGSK(1)VPR	2	-1.0466	1	1	0.0128174	82.287	GEVGSK(1)VPR	2	-2.7163	1
	TGME49_206590-t26_1-p1	777	K	calcium-dependent protein kinase CDPK2A GN=TGME49_206590															1	0.00631246	52.862	GTPTETHK(1)LESAGAAPS	2	-0.35162	1
	TGME49_235170-t26_1-p1	15	K	"ATPase, AAA family protein GN=TGME49_235170"								1	0.0228347	57.175	PK(1)VPPPSASAAK	2	0.88201	1
	TGME49_216600-t26_1-p1	565	K	exonuclease III APE GN=TGME49_216600	1	0.031701	64.841	LDSFFAVK(1)R	2	1.8076	1								1	0.000676637	116.37	LDSFFAVK(1)R	2	1.092	1
	TGME49_321620-t26_1-p1	847	K	dynamin-related protein DRPB GN=TGME49_321620															1	0.0256679	95.909	HVFEK(1)VK	2	0.29668	1
	TGME49_258850-t26_1-p1	223	K	U4 tri-snrnp-associated(predict) GN=TGME49_258850								1	0.000627457	111.61	K(1)LEAEAQLR	2	-0.02436	1
	TGME49_290640-t26_1-p1	31	K	"DNA mismatch repair protein MSH6-1, putative GN=TGME49_290640"	1	0.0160033	61.235	SGGSIYETAGK(1)K	2	1.0657	1
	TGME49_237520-t26_1-p1	468	K	SANT domain-containing protein(predict) GN=TGME49_237520	1	2.16328e-23	131.67	GK(1)VPVEQMNGTHADGLPNAK	3	-0.019068	1	1	5.18604e-07	77.969	GK(1)VPVEQMNGTHADGLPNAK	3	-0.1139	1	1	8.84709e-05	63.488	GK(1)VPVEQMNGTHADGLPNAK	3	-0.20075	1
	TGME49_254810-t26_1-p1	1496	K	"Heptatricopeptide repeat-containing protein, putative(predict) GN=TGME49_254810"	1	0.0277265	61.56	NNQIQGK(1)AAR	2	-3.2857	1
	TGME49_202720-t26_1-p1	727	K	RNB family domain-containing protein GN=TGME49_202720	1	7.1633e-09	88.283	AASPSTLPEGASLETAK(1)R	2	0.47458	1	1	0.000509708	66.977	AASPSTLPEGASLETAK(1)R	3	0.0013573	2	1	0.000257329	80.316	AASPSTLPEGASLETAK(1)R	2	0.75375	1
	TGME49_267560-t26_1-p1	354	K	folate-binding protein YgfZ protein GN=TGME49_267560	1	0.0078124	126.24	GK(1)QPFFR	2	-1.6427	1	1	0.00112372	126.24	GK(1)QPFFR	2	-1.4587	1	1	0.00899984	111.28	GK(1)QPFFR	2	-1.4326	1
	TGME49_304760-t26_1-p1	949	K	RNA recognition motif-containing protein GN=TGME49_304760								1	0.00294159	44.734	EGGLK(1)YEASPHAPLGPR	3	-1.0761	1	1	0.00331344	45.384	EGGLK(1)YEASPHAPLGPR	3	-0.88064	1
	TGME49_307810-t26_1-p1	333	K	hypothetical protein GN=TGME49_307810	1	7.62893e-62	210.34	GPGSK(1)QGQYDTVIR	2	1.7005	1	1	1.29198e-28	187.97	GPGSK(1)QGQYDTVIR	2	1.1537	1	1	1.01265e-11	145.43	GPGSK(1)QGQYDTVIR	2	0.32194	1
	TGME49_227650-t26_1-p1	344	K	"microtubule-associated protein RP/EB family, putative GN=TGME49_227650"								1	0.000203411	84.753	YK(1)AGTMEDPSGFSR	2	0.35012	1	1	0.00051857	81.632	YK(1)AGTMEDPSGFSR	2	-0.14566	1
	TGME49_221522-t26_1-p1	150	K	adaptor complexes medium subunit family protein GN=TGME49_221522								1	0.0177381	82.645	IIQEGK(1)EK	2	-0.44811	1
	TGME49_311400-t26_1-p1	1463	K	"WD domain, G-beta repeat-containing protein GN=TGME49_311400"	1	8.38307e-09	113.54	TTK(1)STYAANVNIHK	3	-0.39979	1	1	8.62584e-06	110.92	TTK(1)STYAANVNIHK	3	0.059505	1	1	0.000103219	81.239	TTK(1)STYAANVNIHK	3	-0.38828	1
	TGME49_225260-t26_1-p1	746	K	DNA-directed RNA polymerase II RPB1 GN=TGME49_225260															1	0.0117932	52.255	VNK(1)ELNSAR	2	1.6401	1
	TGME49_221200-t26_1-p1	917	K	CW-type Zinc Finger protein GN=TGME49_221200	1	0.000442827	61.276	SSK(1)ASSPPAGAAASQSLNR	2	-0.64291	1	1	1.01327e-11	112.55	SSK(1)ASSPPAGAAASQSLNR	2	-0.94852	1	1	4.29019e-17	119.38	SSK(1)ASSPPAGAAASQSLNR	3	-2.0716	2
	TGME49_250820-t26_1-p1	1148	K	hypothetical protein GN=TGME49_250820	1	0.023469	57.532	VAGLLEQFK(1)R	2	0.79163	1
	TGME49_321620-t26_1-p1	842	K	dynamin-related protein DRPB GN=TGME49_321620	1	0.00059194	70.438	GASASAAK(1)HVFEK	3	0.37123	1	1	2.59402e-05	88.075	GASASAAK(1)HVFEK	3	0.15008	1	1	8.19802e-05	88.101	GASASAAK(1)HVFEK	3	0.60587	1
	TGME49_263595-t26_1-p1	245	K	RNA-binding protein GN=TGME49_263595	1	2.34606e-09	113.22	ETEALQTK(1)MGGR	2	0.1508	1	1	0.000232994	134.38	ETEALQTK(1)MGGR	2	-0.15628	1	1	4.33505e-07	119.74	ETEALQTK(1)MGGR	2	0.94736	1
	TGME49_270740-t26_1-p1	44	K	Cwf15/Cwc15 cell cycle control protein GN=TGME49_270740								1	0.00687598	74.698	K(1)AAQGPQTSDR	2	0.17251	1	1	0.00278722	65.179	K(1)AAQGPQTSDR	2	-0.26127	1
	TGME49_268200-t26_1-p1	22	K	RNA recognition motif-containing protein GN=TGME49_268200	1	1.78337e-19	103.24	GK(1)GLASPLLAGSLDGAQASAHAK	3	-0.20762	1	1	2.5714e-18	108.08	GK(1)GLASPLLAGSLDGAQASAHAK	3	-0.71541	1	1	5.91168e-29	126.32	GK(1)GLASPLLAGSLDGAQASAHAK	3	-0.00057902	1
	TGME49_246500-t26_1-p1	548	K	surp module domain-containing protein GN=TGME49_246500	1	4.9082e-08	109.6	K(1)APSPPVAPAPPAK	2	0.33691	1
	TGME49_282140-t26_1-p1	46	K	cwf21 protein GN=TGME49_282140	0.999962	0.00431902	65.241	PGEALKPIVAK(1)K	3	-0.10501	1
	TGME49_311480-t26_1-p1	190	K	Apical cap protein 1(predict) GN=TGME49_311480	1	0.00439915	83.137	ATGYAK(1)FNFDK	2	0.015461	1								1	0.00157864	90.689	ATGYAK(1)FNFDK	2	-0.33903	1
	TGME49_235170-t26_1-p1	163	K	"ATPase, AAA family protein GN=TGME49_235170"								1	0.0337704	58.955	VSPAVEVK(1)R	2	-0.87585	1
	TGME49_247730-t26_1-p1	323	K	AP2 domain transcription factor AP2XII-5 GN=TGME49_247730	1	0.0129737	74.533	TMNK(1)YFPVYK	2	0.85529	1	1	0.00109931	96.342	TMNK(1)YFPVYK	2	0.96683	1	1	0.0045132	85.355	TMNK(1)YFPVYK	2	0.976	1
	TGME49_209420-t26_1-p1	129	K	hypothetical protein GN=TGME49_209420								1	0.00884732	80.438	K(1)WVPPSLR	2	0.012491	1	1	0.00487392	79.474	K(1)WVPPSLR	2	1.0505	1
	TGME49_251870-t26_1-p1	47	K	histone H2Bb GN=TGME49_251870	1	0.00117092	88.338	QVHPETGISK(1)K	2	0.2866	2	1	0.000485654	86.014	QVHPETGISK(1)K	3	0.22678	1	1	0.0160381	46.955	QVHPETGISK(1)K	3	0.48495	1
	TGME49_273520-t26_1-p1	273	K	PCI domain-containing protein GN=TGME49_273520								1	0.00643924	41.524	K(1)DHQGNPPLPAGLTMSR	3	-1.3923	1
	TGME49_311400-t26_1-p1	1126	K	"WD domain, G-beta repeat-containing protein GN=TGME49_311400"	1	0.000179292	89.805	LAPGAPGLK(1)QPAR	2	-0.17411	1	1	0.00388459	69.815	LAPGAPGLK(1)QPAR	2	-0.31409	1	1	0.00311634	73.435	LAPGAPGLK(1)QPAR	2	0.082197	1
	TGME49_263870-t26_1-p1	844	K	glutamate-tRNA ligase GN=TGME49_263870	1	0.0075044	93.325	LSGAK(1)ITGK	2	-0.11443	1	1	0.00999217	83.862	LSGAK(1)ITGK	2	-1.2042	1	1	0.00516781	93.096	LSGAK(1)ITGK	2	-0.6415	1
	TGME49_224350-t26_1-p1	1237	K	"aminopeptidase N, putative GN=TGME49_224350"	1	1.80768e-07	116.71	DK(1)EAAALAMNHFK	3	0.11108	1								1	3.90879e-07	107.39	DK(1)EAAALAMNHFK	2	0.59174	2
	TGME49_224260-t26_1-p1	5383	K	PHD-finger domain-containing protein GN=TGME49_224260	1	2.67943e-07	106.14	ALK(1)FTQDAGNESSEK	2	-1.5148	1								1	0.00554446	58.814	ALK(1)FTQDAGNESSEK	2	-0.34337	1
	TGME49_254300-t26_1-p1	916	K	hypothetical protein GN=TGME49_254300	1	0.00538651	102.06	ASK(1)TSALSR	2	-0.21045	1	1	0.00398947	110.38	ASK(1)TSALSR	2	0.42614	1	1	0.0252499	67.207	ASK(1)TSALSR	2	1.163	1
	TGME49_228490-t26_1-p1	338	K	p21-carboxy-terminal region-binding protein(predict) GN=TGME49_228490	1	6.37151e-14	129.38	VSAVEGSSGPGAGK(1)QK	2	0.27923	1	1	1.77866e-07	114.64	VSAVEGSSGPGAGK(1)QK	2	0.22876	1	1	7.39143e-17	130.27	VSAVEGSSGPGAGK(1)QK	2	0.14669	1
	TGME49_237520-t26_1-p1	406	K	SANT domain-containing protein(predict) GN=TGME49_237520								1	0.0123527	81.099	NVEPIK(1)PEK	2	-2.3966	1
	TGME49_238410-t26_1-p1	489	K	hypothetical protein GN=TGME49_238410	1	0.0239673	52.579	TEEDRVNPK(1)R	2	3.1168	1
	TGME49_313070-t26_1-p1	182	K	Putative transmembrane protein(predict) GN=TGME49_313070	0.751194	1.9844e-22	69.019	LADPPAGAGASAAAEAPASPSPASSSAEEK(0.249)PAK(0.751)GFLSLFSPK	4	-0.17675	1								0.892231	4.979e-11	50.099	LADPPAGAGASAAAEAPASPSPASSSAEEK(0.108)PAK(0.892)GFLSLFSPK	4	-2.4696	1
	TGME49_288530-t26_1-p1	20	K	NOL1/NOP2/sun family protein GN=TGME49_288530	1	0.0232643	103.29	IVGK(1)QAR	2	-0.42295	1	1	0.0104765	107.74	IVGK(1)QAR	2	-0.57306	1
	TGME49_226410-t26_1-p1	103	K	EF-1 guanine nucleotide exchange domain-containing protein GN=TGME49_226410	1	0.000654362	71.354	SDIGVGK(1)LNEYLASR	2	0.72014	1
	TGME49_269180-t26_1-p1	2329	K	MIF4G domain-containing protein GN=TGME49_269180															1	0.000578789	100.58	FAATK(1)EGPTR	2	-1.0084	1
	TGME49_313770-t26_1-p1	575	K	hypothetical protein GN=TGME49_313770								1	0.0308522	50.354	LAVSTTPEAK(1)K	2	-1.5841	1	1	0.00247833	86.463	LAVSTTPEAK(1)K	2	0.49655	1
	TGME49_295590-t26_1-p1	715	K	RAP domain-containing protein(predict) GN=TGME49_295590	1	0.000255976	42.029	DATLGSCEYNACETSHFPK(1)EK	3	-1.4909	1	1	0.000331339	47.499	DATLGSCEYNACETSHFPK(1)EK	3	-1.4688	1
	TGME49_223940-t26_1-p1	179	K	GAP45 GN=TGME49_223940	1	6.38928e-24	94.15	LASPEDSASETTMATQPQK(1)VAEHSSAAVTDR	3	0.05684	1								1	2.03747e-17	82.773	LASPEDSASETTMATQPQK(1)VAEHSSAAVTDR	3	-0.16894	1
	TGME49_237520-t26_1-p1	486	K	SANT domain-containing protein(predict) GN=TGME49_237520	1	1.92976e-27	143.46	VPVEQMNGTHADGLPNAK(1)R	3	0.78417	2	1	2.10439e-15	145.88	VPVEQMNGTHADGLPNAK(1)R	3	1.108	2
	TGME49_214270-t26_1-p1	837	K	"translation initiation factor IF-2, putative GN=TGME49_214270"															1	0.00109702	89.301	ALLTPQPLK(1)ELR	2	-0.48141	1
	TGME49_318310-t26_1-p1	601	K	transketolase GN=TGME49_318310	1	2.86697e-05	133.81	K(1)LLTNNWDVR	2	0.81114	1	1	0.00712478	84.198	K(1)LLTNNWDVR	2	0.87751	1	1	0.000116245	117.52	K(1)LLTNNWDVR	2	0.25237	1
	TGME49_223050-t26_1-p1	181	K	ribosomal protein RPS20 GN=TGME49_223050	1	5.94692e-06	103.83	K(1)SPCGEGTNTWDR	2	0.47903	1	1	4.26824e-05	104.55	K(1)SPCGEGTNTWDR	2	-0.51697	1	1	0.00131612	77.776	K(1)SPCGEGTNTWDR	2	-0.11874	1
	TGME49_254940-t26_1-p1	2398	K	MIF4G domain-containing protein GN=TGME49_254940	1	0.0190724	54.343	K(1)VTNVPLTEVR	2	0.27119	1								1	0.0121031	54.343	K(1)VTNVPLTEVR	2	1.3779	1
	TGME49_230630-t26_1-p1	149	K	Atp-dependent rna(predict) GN=TGME49_230630	1	2.0405e-06	107.39	STPELVDGGCVK(1)R	2	0.68001	1	1	0.000257861	114.87	STPELVDGGCVK(1)R	2	-0.53449	1
	TGME49_265530-t26_1-p1	144	K	RNA recognition motif-containing protein GN=TGME49_265530								1	0.00996317	108.46	MDK(1)MTGR	2	-0.57695	1	1	0.00951137	110.81	MDK(1)MTGR	2	-0.076176	1
	TGME49_248810-t26_1-p1	258	K	nuclear factor NF7 GN=TGME49_248810															1	0.0162137	44.564	GK(1)QTPEVTTHK	3	2.3321	1
	TGME49_202980-t26_1-p1	772	K	NUC173 domain-containing protein(predict) GN=TGME49_202980	1	8.1648e-05	58.712	LTSSSSQEFDGK(1)CLPQFLHK	3	0.083425	1	1	8.75419e-05	55.437	LTSSSSQEFDGK(1)CLPQFLHK	3	0.69517	1	1	2.9325e-05	77.221	LTSSSSQEFDGK(1)CLPQFLHK	3	0.42175	1
	TGME49_285710-t26_1-p1	170	K	4HBT domain-containing protein(predict) GN=TGME49_285710	1	0.000221488	82.651	AK(1)TGASVSSPPAAK	2	-0.24162	1	1	0.000311444	82.651	AK(1)TGASVSSPPAAK	2	0.020179	1	1	0.00150599	75.316	AK(1)TGASVSSPPAAK	2	-0.27697	1
	TGME49_214800-t26_1-p1	680	K	Erythrocyte membrane protein related(predict) GN=TGME49_214800	1	0.0241424	47.64	TEPEATPGAVAK(1)SAK	2	1.0688	1	1	2.08543e-05	115.04	TEPEATPGAVAK(1)SAK	2	0.11023	1	1	3.46267e-06	101.42	TEPEATPGAVAK(1)SAK	2	0.52365	1
	TGME49_224350-t26_1-p1	1320	K	"aminopeptidase N, putative GN=TGME49_224350"								1	0.0321942	55.98	HADFTAK(1)NPNR	2	0.013687	1	1	0.00688504	54.584	HADFTAK(1)NPNR	3	-1.9496	1
	TGME49_216730-t26_1-p1	936	K	MCM2/3/5 family protein GN=TGME49_216730	1	1.8658e-11	134.88	GQTGK(1)NATATGSVEK	2	0.27085	1	1	5.64971e-06	93.424	GQTGK(1)NATATGSVEK	2	0.61454	1
	TGME49_215230-t26_1-p1	505	K	RNA recognition motif-containing protein GN=TGME49_215230								1	0.00885626	58.32	AEFAPK(1)AGQGTSPK	2	-1.1347	1	1	0.000494647	57.414	AEFAPK(1)AGQGTSPK	2	0.16075	1
	TGME49_272670-t26_1-p1	295	K	peptidase family M3 protein GN=TGME49_272670	1	0.019256	68.107	VNVNNK(1)VYDK	2	-0.57343	1	1	0.0203362	67.385	VNVNNK(1)VYDK	2	-0.08779	1
	TGME49_272710-t26_1-p1	2619	K	AP2 domain transcription factor AP2VIII-4 GN=TGME49_272710	1	0.00943939	85.862	ETEVSVQK(1)R	2	0.40043	1								1	0.0226679	74.173	ETEVSVQK(1)R	2	0.034829	1
	TGME49_313070-t26_1-p1	255	K	Putative transmembrane protein(predict) GN=TGME49_313070	1	0.000398592	95.094	DCAGSGVCAPK(1)K	2	-1.2181	1	1	0.00216119	122.33	DCAGSGVCAPK(1)K	2	-1.1562	1	1	7.17281e-05	103.43	DCAGSGVCAPK(1)K	2	-1.1236	1
	TGME49_286080-t26_1-p1	70	K	elongation factor 2 family protein GN=TGME49_286080								1	1.30763e-06	56.882	GLVSIGEEESTAAAVVPHELK(1)K	3	0.20481	1	1	5.23715e-07	76.492	GLVSIGEEESTAAAVVPHELK(1)K	3	-0.71474	1
	TGME49_273460-t26_1-p1	632	K	eukaryotic translation initiation factor 3 subunit 6 interacting protein GN=TGME49_273460	1	0.0169958	40.941	NYGGHAGASEMPK(1)R	2	-0.68484	1	1	0.00146218	71.98	NYGGHAGASEMPK(1)R	2	0.71937	1	1	1.31114e-05	68.751	NYGGHAGASEMPK(1)R	2	1.0093	1
	TGME49_260440-t26_1-p1	236	K	nuclear factor NF3 GN=TGME49_260440	1	5.75763e-05	126.19	AVEVAQASNK(1)K	2	-0.081471	1	1	1.41375e-17	175.15	AVEVAQASNK(1)K	2	0.26878	2	1	2.41281e-05	149.96	AVEVAQASNK(1)K	2	0.95098	2
	TGME49_244320-t26_1-p1	245	K	ribosomal protein RPL24 GN=TGME49_244320															0.995587	0.0250086	55.064	AQK(0.004)PETK(0.996)AK	3	-0.45398	1
	TGME49_320100-t26_1-p1	491	K	RNA recognition motif-containing protein GN=TGME49_320100								1	5.54842e-06	104.2	K(1)SMEPASGVSSLQSR	2	-1.0641	1	1	1.24396e-20	113.47	K(1)SMEPASGVSSLQSR	2	0.62579	1
	TGME49_305340-t26_1-p1	472	K	corepressor complex CRC230 GN=TGME49_305340	1	6.65967e-28	121.33	AFGLTK(1)TSAAGPGSAGPAGTGR	3	-1.0628	2	1	1.13485e-29	163.95	AFGLTK(1)TSAAGPGSAGPAGTGR	2	-0.78443	2	1	3.04449e-34	138.66	AFGLTK(1)TSAAGPGSAGPAGTGR	3	-0.29219	2
	TGME49_313290-t26_1-p1	334	K	MORN repeat-containing protein GN=TGME49_313290															1	0.00460093	61.495	GK(1)MDGEVVEISPSGK	2	2.6573	1
	TGME49_315140-t26_1-p1	1289	K	"WD domain, G-beta repeat-containing protein GN=TGME49_315140"	1	0.00472169	87.184	K(1)VQQLLQVER	2	-0.81546	1								1	0.000254722	122.69	K(1)VQQLLQVER	2	-0.84003	1
	TGME49_261240-t26_1-p1	28	K	histone H3 GN=TGME49_261240	1	0.000991983	121.9	K(1)SAPMSGGIK	2	-0.63293	7	1	0.000209324	113.69	K(1)SAPMSGGIK	2	-0.31841	7	1	0.000102919	117.02	K(1)SAPMSGGIK	2	-0.99382	6
	TGME49_300200-t26_1-p1	143	K	histone H2AZ GN=TGME49_300200	1	7.12176e-07	119.25	SLMTK(1)GPSTQPMK	2	-0.78253	5	1	4.00917e-05	129.37	SLMTK(1)GPSTQPMK	2	-0.78924	6	1	1.87672e-11	160.38	SLMTK(1)GPSTQPMK	2	-0.6028	6
	TGME49_282220-t26_1-p1	967	K	AP2 domain transcription factor AP2VIIa-9 GN=TGME49_282220															1	0.00548259	105.14	LTK(1)TQLNR	2	0.26923	1
	TGME49_261450-t26_1-p1	451	K	hypothetical protein GN=TGME49_261450	1	0.0237391	63.694	ITGK(1)TSIGLK	2	0.01642	1	1	0.0149016	72.2	ITGK(1)TSIGLK	2	0.1742	1	1	0.00402963	86.344	ITGK(1)TSIGLK	2	-0.072491	1
	TGME49_263870-t26_1-p1	467	K	glutamate-tRNA ligase GN=TGME49_263870								1	0.0340862	69.812	IDMQSK(1)NK	2	0.099668	1
	TGME49_207760-t26_1-p1	1468	K	DnaJ C terminal region domain-containing protein GN=TGME49_207760	1	2.25246e-05	95.195	K(1)ADAAGAGVGMDR	2	-0.28827	2	1	6.72792e-06	144.16	K(1)ADAAGAGVGMDR	2	0.52539	4	1	2.46608e-06	109.55	K(1)ADAAGAGVGMDR	2	-0.89891	2
	TGME49_209910-t26_1-p1	19	K	histone H2Bv GN=TGME49_209910	1	0.000847473	128.86	TAGK(1)SLGPR	2	-0.033927	2	1	0.000460369	122.33	TAGK(1)SLGPR	2	-0.31882	1	1	0.00127271	152.11	TAGK(1)SLGPR	2	-0.37899	2
	TGME49_214340-t26_1-p1	201	K	hypothetical protein GN=TGME49_214340	1	5.47891e-08	153.08	K(1)LVTPAQK	2	0.18519	1	1	0.00123827	117.81	K(1)LVTPAQK	2	0.3935	1	1	0.00845657	99.7	K(1)LVTPAQK	2	0.47962	1
	TGME49_271375-t26_1-p1	93	K	hypothetical protein GN=TGME49_271375	1	0.0135888	78.264	SK(1)SLGSKQR	2	-0.010998	1
	TGME49_315610-t26_1-p1	7	K	hypothetical protein GN=TGME49_315610	1	0.0119404	101.25	AK(1)TGPASR	2	0.89282	1
	TGME49_219682-t26_1-p1	153	K	"pyruvate dehydrogenase kinase, putative GN=TGME49_219682"	1	0.0044559	88.596	GQQIVLSK(1)ER	2	-0.80397	1	1	0.00727069	81.017	GQQIVLSK(1)ER	2	-1.3645	1
	TGME49_213900-t26_1-p1	1140	K	regulator of chromosome condensation RCC1 GN=TGME49_213900															1	0.00611292	103.83	ATTPTSK(1)R	2	0.080517	1
	TGME49_216860-t26_1-p1	191	K	DEAD (Asp-Glu-Ala-Asp) box polypeptide DDX39 GN=TGME49_216860	1	3.33812e-15	130.66	GK(1)HLNAEK	2	0.20229	1								1	0.00971351	134.26	GK(1)HLNAEK	2	0.10122	1
	TGME49_260170-t26_1-p1	238	K	"elongation factor EF-G, putative GN=TGME49_260170"	1	1.43094e-09	105.28	EGAAPAPASGK(1)AAAAPK	2	0.089438	1	1	1.5522e-07	89.358	EGAAPAPASGK(1)AAAAPK	2	0.086745	1
	TGME49_246500-t26_1-p1	561	K	surp module domain-containing protein GN=TGME49_246500	1	1.33228e-06	105.65	APSPPVAPAPPAK(1)R	2	-0.60392	1	1	0.000114919	118.88	APSPPVAPAPPAK(1)R	2	0.6581	1
	TGME49_232680-t26_1-p1	340	K	hypothetical protein GN=TGME49_232680	1	0.00261835	60.489	LNPSGPPSQAASK(1)AVR	2	-0.93131	1
	TGME49_275680-t26_1-p1	226	K	ELM2 domain-containing protein(predict) GN=TGME49_275680	1	0.0187645	71.176	RPSPGSLGK(1)DR	2	-0.27824	1								1	0.0223418	76.073	RPSPGSLGK(1)DR	2	-1.2557	1
	TGME49_265310-t26_1-p1	62	K	"heat shock protein 40, putative GN=TGME49_265310"	1	0.0196918	52.527	DIAEAYDVLSDK(1)EK	2	0.19498	1	1	0.00914388	57.973	DIAEAYDVLSDK(1)EK	2	-1.8153	1
	TGME49_309800-t26_1-p1	275	K	RNA recognition motif-containing protein GN=TGME49_309800	1	9.14727e-07	113.25	K(1)AEGALPTPQPAK	2	-0.18564	1	1	0.000178314	132.24	K(1)AEGALPTPQPAK	2	-0.31929	1	1	4.15458e-06	111.38	K(1)AEGALPTPQPAK	2	-0.10724	1
	TGME49_285230-t26_1-p1	576	K	PRP38 family protein GN=TGME49_285230	1	0.000149735	95.502	K(1)MQQLMER	2	0.13423	1	1	0.000178351	128.12	K(1)MQQLMER	2	-0.88191	1	1	0.0256328	83.948	K(1)MQQLMER	2	-0.071844	1
	TGME49_258650-t26_1-p1	591	K	"protoheme ferro-lyase, putative GN=TGME49_258650"	1	0.000930044	122.96	GEALSK(1)AGAR	2	0.015058	1	1	0.000779723	128.27	GEALSK(1)AGAR	2	-0.00084075	1	1	0.0052392	83.869	GEALSK(1)AGAR	2	0.27276	1
	TGME49_233080-t26_1-p1	325	K	G-patch domain-containing protein GN=TGME49_233080	1	0.0125612	99.442	K(1)ALTPSER	2	-4.1131	1	1	0.033765	76.345	K(1)ALTPSER	2	-4.1323	1	1	0.00430247	107.57	K(1)ALTPSER	2	-3.3814	1
	TGME49_264020-t26_1-p1	624	K	Bromo domain-containing protein(predict) GN=TGME49_264020								1	0.000878961	50.957	RPAVSTEAGNLLPSPPTK(1)K	3	0.1966	1
	TGME49_321620-t26_1-p1	849	K	dynamin-related protein DRPB GN=TGME49_321620	1	0.000230906	87.641	VK(1)FQAANNPLFSD	2	-0.24894	1	1	0.000118238	112.64	VK(1)FQAANNPLFSD	2	0.058493	2	1	1.12161e-07	122.33	VK(1)FQAANNPLFSD	2	-0.30094	1
	TGME49_216220-t26_1-p1	825	K	AP2 domain transcription factor AP2XI-5 GN=TGME49_216220								1	0.00851568	50.897	LSK(1)VQNSNLLVNK	2	-1.216	1	1	0.000161516	66.989	LSK(1)VQNSNLLVNK	2	0.072591	1
	TGME49_223500-t26_1-p1	941	K	hypothetical protein GN=TGME49_223500	1	3.32864e-17	153.94	K(1)GEAENVCHLSTGAR	3	0.059615	1	1	2.12756e-06	107.73	K(1)GEAENVCHLSTGAR	3	-0.39411	1	1	0.000289744	75.316	K(1)GEAENVCHLSTGAR	3	-0.1132	1
	TGME49_315610-t26_1-p1	17	K	hypothetical protein GN=TGME49_315610	1	0.00571033	100.57	SLAK(1)SASSK	2	1.4903	1	1	0.000469674	111.61	SLAK(1)SASSK	2	1.3918	1
	TGME49_248720-t26_1-p1	889	K	hypothetical protein GN=TGME49_248720	1	0.00280891	67.234	ATFGTQGPAGK(1)AGK	2	-0.55682	1	1	9.08151e-05	86.944	ATFGTQGPAGK(1)AGK	2	-0.0022685	1	1	8.27569e-05	92.039	ATFGTQGPAGK(1)AGK	2	0.33497	1
	TGME49_239080-t26_1-p1	787	K	carrier superfamily protein GN=TGME49_239080	1	3.814e-15	150.22	IQVDGGDGQPPK(1)YK	2	0.077748	3	1	3.25703e-05	112.42	IQVDGGDGQPPK(1)YK	2	0.2769	4	1	1.95405e-09	117.7	IQVDGGDGQPPK(1)YK	2	0.13082	4
	TGME49_298020-t26_1-p1	97	K	DEAD-family helicase GN=TGME49_298020	1	0.0320024	50.897	VLPAAGK(1)EPPSVR	2	1.3243	1	1	0.0111019	60.364	VLPAAGK(1)EPPSVR	2	0.33603	1
	TGME49_280560-t26_1-p1	691	K	"selenide, water dikinase GN=TGME49_280560"															1	0.0027968	47.223	TACGK(1)SGVSHAECIQTK	3	-1.8234	1
	TGME49_318260-t26_1-p1	905	K	transcription initiation factor TFIID subunit TAF5 GN=TGME49_318260								0.842308	0.0110082	72.848	VYEDVK(0.842)K(0.158)PGAK	2	0.9024	2
	TGME49_210750-t26_1-p1	759	K	Ferredoxin-fold anticodon binding domain-containing protein GN=TGME49_210750	1	0.000296214	102.52	GGFSPSVK(1)ACR	2	0.76425	1	1	0.000216039	107.45	GGFSPSVK(1)ACR	2	-0.40224	1	1	4.10204e-06	113.93	GGFSPSVK(1)ACR	2	-0.67183	1
	TGME49_211420-t26_1-p1	89	K	RNA recognition motif-containing protein GN=TGME49_211420								1	0.00444844	116.37	GPGDK(1)RPR	2	-0.45723	1
	TGME49_244320-t26_1-p1	276	K	ribosomal protein RPL24 GN=TGME49_244320	1	3.9897e-18	155.39	PQSGPAQK(1)VQIPK	2	-0.074646	1	1	0.000154575	131.66	PQSGPAQK(1)VQIPK	2	0.34615	1	1	0.000417678	88.282	PQSGPAQK(1)VQIPK	2	0.26618	1
	TGME49_318310-t26_1-p1	269	K	transketolase GN=TGME49_318310	1	0.0033359	93.096	TDK(1)PTLICVR	2	-0.20239	1	1	0.00641792	82.417	TDK(1)PTLICVR	2	0.75247	1	1	0.00142323	94.692	TDK(1)PTLICVR	2	1.4912	1
	TGME49_269200-t26_1-p1	34	K	"crooked neck family 1 protein isoform 2, putative GN=TGME49_269200"								1	0.0170849	91.906	MMEVK(1)NK	2	-0.60722	1
	TGME49_216860-t26_1-p1	228	K	DEAD (Asp-Glu-Ala-Asp) box polypeptide DDX39 GN=TGME49_216860	1	3.54308e-05	112.02	DVQNIFMATPK(1)K	2	1.1157	1	1	0.000233458	109.16	DVQNIFMATPK(1)K	2	-0.1713	1	1	7.59391e-07	131.69	DVQNIFMATPK(1)K	2	1.7598	1
	TGME49_253820-t26_1-p1	202	K	IMP2_N domain-containing protein(predict) GN=TGME49_253820								1	5.64971e-06	93.424	AK(1)TMDVPIFVGIAER	2	0.1524	1
	TGME49_313010-t26_1-p1	92	K	DEAD (Asp-Glu-Ala-Asp) box polypeptide DDX6 GN=TGME49_313010	1	5.32892e-09	111.06	VK(1)TEDVTK	2	-0.10355	1
	TGME49_234360-t26_1-p1	134	K	"DNA topoisomerase I, putative GN=TGME49_234360"															1	7.16621e-05	103.44	VK(1)TETLGAPALR	2	-2.587	1
	TGME49_260440-t26_1-p1	217	K	nuclear factor NF3 GN=TGME49_260440	1	0.0202989	71.379	K(1)ASVGDK	2	0.75598	1
	TGME49_233000-t26_1-p1	535	K	KOW motif domain-containing protein GN=TGME49_233000								1	0.0118687	73.665	K(1)LGPVMLK	2	1.4277	1	1	0.0237881	82.452	K(1)LGPVMLK	2	0.86286	1
	TGME49_255190-t26_1-p1	27	K	myosin C GN=TGME49_255190	1	0.0194084	74.841	K(1)SSVVPFGR	2	1.1754	1
	TGME49_232370-t26_1-p1	220	K	CW-type Zinc Finger protein GN=TGME49_232370															1	9.31179e-05	75.215	GAGVSAGAAPAGPSLGPGK(1)VK	2	0.28184	1
	TGME49_297890-t26_1-p1	644	K	C2H2-type domain-containing protein(predict) GN=TGME49_297890	1	0.0140861	96.668	LPVEK(1)DGK	2	0.55385	1								1	0.00845657	99.7	LPVEK(1)DGK	2	0.20177	1
cytoplasm	TGME49_238230-t26_1-p1	313	K	Ser/Thr phosphatase family protein GN=TGME49_238230	1	5.83432e-20	167.18	FPQK(1)SCLVTK	2	-0.91913	1	1	5.7176e-07	148.28	FPQK(1)SCLVTK	2	-1.2107	1	1	0.000301107	124.42	FPQK(1)SCLVTK	2	-1.976	1
	TGME49_218450-t26_1-p1	62	K	Putative transmembrane protein(predict) GN=TGME49_218450	1	0.0118798	78.113	K(1)PTWGLNK	2	2.7691	1	1	0.0239864	74.92	K(1)PTWGLNK	2	2.8612	1
	TGME49_232350-t26_1-p1	211	K	lactate dehydrogenase LDH1 GN=TGME49_232350	1	0.00131711	117.25	FIK(1)DGVVTEK	2	0.041299	2	1	0.00021934	113.67	FIK(1)DGVVTEK	2	-0.48615	2	1	0.000109033	132.25	FIK(1)DGVVTEK	2	-0.45587	2
	TGME49_252220-t26_1-p1	222	K	tetratricopeptide repeat domain containing protein GN=TGME49_252220	1	4.18025e-10	107.82	GSAENASATK(1)AAAGVK	2	-0.13435	1	1	1.87793e-07	115.38	GSAENASATK(1)AAAGVK	2	0.39335	2	1	0.00584658	54.281	GSAENASATK(1)AAAGVK	2	-0.12252	1
	TGME49_273760-t26_1-p1	77	K	heat shock protein HSP70 GN=TGME49_273760	1	6.46831e-17	161.48	K(1)FDDPSVQSDMK	2	-0.92624	3	1	6.73161e-05	143.31	K(1)FDDPSVQSDMK	2	-0.2577	3	1	1.27735e-21	184.31	K(1)FDDPSVQSDMK	2	-0.8849	3
	TGME49_318230-t26_1-p1	139	K	phosphoglycerate kinase PGKI GN=TGME49_318230	1	0.00406901	90.15	GVDEQGNK(1)IK	2	0.12402	1	1	2.44775e-11	162.64	GVDEQGNK(1)IK	2	0.12924	1	1	1.88091e-11	174.41	GVDEQGNK(1)IK	2	0.030913	1
	TGME49_273870-t26_1-p1	140	K	SWI2/SNF2 ISWI-like (AT hook) GN=TGME49_273870															1	0.0157906	56.087	IHGGGNAAAPPK(1)K	2	0.099115	1
	TGME49_243710-t26_1-p1	207	K	t-complex protein beta subunit GN=TGME49_243710															1	0.00597735	76.134	K(1)PGGGLR	2	-0.33761	1
	TGME49_261440-t26_1-p1	123	K	ARM repeats containing protein GN=TGME49_261440															1	0.0243183	67.704	LLASK(1)ELDR	2	-1.6475	1
	TGME49_315270-t26_1-p1	286	K	Putative eIF4-gamma/eIF5/eIF2b-epsilon carboxy-terminal domain protein(predict) GN=TGME49_315270								1	0.022437	94.407	YVPPSK(1)R	2	0.90922	1
	TGME49_239820-t26_1-p1	8	K	D-3-phosphoglycerate dehydrogenase GN=TGME49_239820	1	0.00354452	125.31	AEATAQK(1)R	2	-0.15635	1	1	9.98545e-08	151.04	AEATAQK(1)R	2	0.12678	1	1	0.00186715	137.9	AEATAQK(1)R	2	0.15283	1
	TGME49_294800-t26_1-p1	241	K	"elongation factor 1-alpha (EF-1-ALPHA), putative GN=TGME49_294800"	1	4.29544e-11	91.589	LPLQDVYK(1)IGGIGTVPVGR	3	-1.0183	1	1	2.95126e-05	72.21	LPLQDVYK(1)IGGIGTVPVGR	3	-0.55282	1	1	4.33846e-12	107.72	LPLQDVYK(1)IGGIGTVPVGR	3	-0.37042	1
	TGME49_231640-t26_1-p1	173	K	alveolin domain containing intermediate filament IMC1 GN=TGME49_231640								1	0.017812	57.175	IETK(1)ENIIQRPK	3	0.064622	1	1	0.00049421	140.16	IETK(1)ENIIQR	2	-0.55146	1
	TGME49_300140-t26_1-p1	367	K	"elongation factor 1-gamma, putative GN=TGME49_300140"	1	0.0197604	74.841	LDVASAK(1)DK	2	-0.20433	1	1	0.0310233	64.82	LDVASAK(1)DK	2	-0.057815	1	1	0.0216654	74.841	LDVASAK(1)DK	2	-0.55325	1
	TGME49_235470-t26_1-p1	386	K	myosin A GN=TGME49_235470	1	3.53779e-20	127.97	DGGIDDAAAIEGK(1)NLEVFK	2	0.4546	1	1	8.30442e-13	133.93	DGGIDDAAAIEGK(1)NLEVFK	2	0.43786	1
	TGME49_273760-t26_1-p1	425	K	heat shock protein HSP70 GN=TGME49_273760								1	0.0188836	85.67	NTTIPTK(1)K	2	-0.034379	1	1	0.0261685	80.455	NTTIPTK(1)K	2	0.5871	1
	TGME49_242000-t26_1-p1	28	K	DUF51 family protein GN=TGME49_242000								1	0.0206809	67.08	TK(1)VSLACTPR	2	0.28689	1
	TGME49_261570-t26_1-p1	42	K	ribosomal protein RPL7A GN=TGME49_261570	1	0.00604781	99.013	SPIFAK(1)TPR	2	-0.51149	1	1	0.00224176	102.06	SPIFAK(1)TPR	2	-0.67421	1	1	0.0102451	85.355	SPIFAK(1)TPR	2	-0.51844	1
	TGME49_288860-t26_1-p1	221	K	RuvB family 2 protein GN=TGME49_288860	1	0.003215	78.324	AK(1)DYDAVGPATR	2	2.3446	1	1	0.00234854	79.639	AK(1)DYDAVGPATR	2	1.8292	1	1	0.0139909	65.043	AK(1)DYDAVGPATR	2	0.87628	1
	TGME49_209500-t26_1-p1	725	K	hypothetical protein GN=TGME49_209500															1	1.4072e-14	96.793	ASTSAATSELASGAGPEFSSDTK(1)RPR	3	-0.78088	1
	TGME49_316540-t26_1-p1	108	K	IMC sub-compartment protein ISP3 GN=TGME49_316540	1	0.000130836	119.27	SSECADSK(1)MLR	2	-0.41017	1	1	0.00174642	119.27	SSECADSK(1)MLR	2	-0.47182	1	1	0.000160342	103.08	SSECADSK(1)MLR	2	-0.68472	1
	TGME49_288380-t26_1-p1	384	K	heat shock protein HSP90 GN=TGME49_288380	1	0.00140543	112.11	ESLQQNK(1)ILK	2	0.10814	2	1	0.0017078	93.598	ESLQQNK(1)ILK	2	-0.69578	1	1	0.000335267	125.71	ESLQQNK(1)ILK	2	-0.15696	1
	TGME49_230450-t26_1-p1	549	K	bifunctional GMP synthase/glutamine amidotransferase protein GN=TGME49_230450	1	0.00293851	94.692	IINEVK(1)GINR	2	0.34013	1	1	0.000553197	115.78	IINEVK(1)GINR	2	0.15564	1	1	0.000387845	127.76	IINEVK(1)GINR	2	-0.0072985	1
	TGME49_217890-t26_1-p1	180	K	"alkyl hydroperoxide reductase/ Thiol specific antioxidant/ Mal allergen, putative GN=TGME49_217890"	0.999897	0.000270321	78.529	GDK(1)AMKPTAEGVK	3	-0.5607	2	0.999509	0.00225083	65.565	GDK(1)AMKPTAEGVK	3	-0.21565	1	0.999922	0.00177579	82.651	GDK(1)AMKPTAEGVK	2	1.0398	3
	TGME49_222220-t26_1-p1	55	K	alveolin domain containing intermediate filament IMC7 GN=TGME49_222220	1	2.28259e-07	110.92	TTHIK(1)TVTESLSR	3	-0.7185	1	1	3.2692e-06	101.32	TTHIK(1)TVTESLSR	3	-0.0665	1	1	0.000106967	85.536	TTHIK(1)TVTESLSR	3	-0.38207	1
	TGME49_294610-t26_1-p1	1405	K	"histone lysine methyltransferase, SET, putative GN=TGME49_294610"	1	0.0267097	50.632	TLDK(1)RNK	2	-0.32838	1
	TGME49_239820-t26_1-p1	278	K	D-3-phosphoglycerate dehydrogenase GN=TGME49_239820								1	0.000191653	110.08	EFSK(1)DNPLIQAK	2	-1.3909	1
	TGME49_214350-t26_1-p1	284	K	"GTP-binding protein, putative GN=TGME49_214350"	1	0.0156126	79.16	YIK(1)DVGASR	2	-0.98426	1
	TGME49_242415-t26_1-p1	3155	K	histone lysine-specific demethylase GN=TGME49_242415															0.998927	0.0299442	45.022	LGK(0.999)AAK(0.001)SAPR	3	-3.2698	1
	TGME49_205380-t26_1-p1	246	K	fructose-bisphospatase I GN=TGME49_205380	1	0.0328672	41.164	IYAINGGK(1)VNK	2	-1.1694	1								1	0.0179749	57.532	IYAINGGK(1)VNK	2	0.13784	1
	TGME49_231640-t26_1-p1	403	K	alveolin domain containing intermediate filament IMC1 GN=TGME49_231640	1	5.07707e-12	93.255	EKPFLQVQDVIK(1)PVPCDVEIR	3	-1.0213	2	1	5.64164e-13	106.39	EKPFLQVQDVIK(1)PVPCDVEIR	3	-0.21823	1	1	3.90435e-08	95.227	EKPFLQVQDVIK(1)PVPCDVEIR	3	-0.59822	1
	TGME49_300140-t26_1-p1	200	K	"elongation factor 1-gamma, putative GN=TGME49_300140"	1	1.93936e-06	104.49	IFGEAK(1)AAPQAAAK	2	1.5418	4	1	8.25461e-06	121.66	IFGEAK(1)AAPQAAAK	2	0.9635	4	1	9.8987e-10	121.56	IFGEAK(1)AAPQAAAK	3	0.13534	3
	TGME49_253290-t26_1-p1	670	K	valyl-tRNA synthetase GN=TGME49_253290								1	0.014198	78.939	LHK(1)GNLPEK	2	0.48195	1	1	0.00142319	107.55	LHK(1)GNLPEK	2	1.6018	2
	TGME49_210690-t26_1-p1	237	K	ribosomal protein RPS6 GN=TGME49_210690	1	0.000855717	75.736	AQAAAAPK(1)PAEVK	2	0.3029	1	1	0.0108826	60.55	AQAAAAPK(1)PAEVK	2	0.16252	1	1	0.000844055	79.875	AQAAAAPK(1)PAEVK	2	0.38248	1
	TGME49_223070-t26_1-p1	187	K	hypothetical protein GN=TGME49_223070	1	0.0219788	105.27	YCVVNK(1)K	2	-0.25474	1	1	0.0288406	86.086	YCVVNK(1)K	2	-0.97135	1	1	0.0219101	99.384	YCVVNK(1)K	2	-0.78676	1
	TGME49_255420-t26_1-p1	60	K	IMP2_N domain-containing protein(predict) GN=TGME49_255420															1	0.00438631	50.305	GSVAENK(1)TENAGIER	2	0.18531	1
	TGME49_202370-t26_1-p1	272	K	"T-complex protein 1, epsilon subunit (TCP-1-epsilon), putative GN=TGME49_202370"								1	0.00363502	109.48	K(1)LQAAEQK	2	1.4253	1	1	0.00228672	85.67	K(1)LQAAEQK	2	3.2377	1
	TGME49_216680-t26_1-p1	322	K	ankyrin repeat-containing protein GN=TGME49_216680	1	0.00396187	108.43	K(1)FGLSNDDR	2	0.25126	1	1	0.00356294	99.815	K(1)FGLSNDDR	2	0.57571	1	1	0.00416626	96.342	K(1)FGLSNDDR	2	0.54834	1
	TGME49_317720-t26_1-p1	433	K	"eukaryotic translation initiation factor 3 subunit 7, putative GN=TGME49_317720"															0.999996	0.0025567	56.514	KPSPGDEMTGGHSK(1)R	3	0.61748	1
	TGME49_273870-t26_1-p1	797	K	SWI2/SNF2 ISWI-like (AT hook) GN=TGME49_273870								1	0.0278948	99.375	K(1)TLTGWR	2	0.096129	1	1	0.0200845	91.626	K(1)TLTGWR	2	0.60119	1
	TGME49_291950-t26_1-p1	31	K	RNA recognition motif-containing protein GN=TGME49_291950	1	0.0184794	45.614	ATALEGENASK(1)ALK	2	0.1083	1	1	0.011326	55.335	ATALEGENASK(1)ALK	2	0.28274	1	1	0.000469531	82.651	ATALEGENASK(1)ALK	2	0.59912	2
	TGME49_315270-t26_1-p1	277	K	Putative eIF4-gamma/eIF5/eIF2b-epsilon carboxy-terminal domain protein(predict) GN=TGME49_315270	1	1.51925e-48	194.23	PLESQSALESK(1)PGR	2	0.51078	1	1	2.00317e-50	206.2	PLESQSALESK(1)PGR	3	0.12761	2	1	2.52781e-06	104.95	PLESQSALESK(1)PGR	2	0.5625	1
	TGME49_227360-t26_1-p1	173	K	ribosomal protein RPL3 GN=TGME49_227360								1	0.0322903	89.752	TPIGSK(1)K	2	0.17037	1
	TGME49_321900-t26_1-p1	220	K	"fructose-1,6-bisphosphate aldolase GN=TGME49_321900"	1	0.00461699	82.494	ALQASCLK(1)GWK	2	-0.33767	1	1	0.00121719	87.184	ALQASCLK(1)GWK	2	0.3418	1	1	0.0261196	61.344	ALQASCLK(1)GWK	2	-0.0035954	1
	TGME49_251690-t26_1-p1	73	K	"seryl-tRNA synthetase, cytoplasmic, putative GN=TGME49_251690"	1	0.00404196	73.881	DAK(1)DPCQDLLAK	2	0.17435	1	1	0.00217853	80.318	DAK(1)DPCQDLLAK	2	0.75258	1	1	0.00206805	80.318	DAK(1)DPCQDLLAK	2	0.15052	1
	TGME49_231640-t26_1-p1	315	K	alveolin domain containing intermediate filament IMC1 GN=TGME49_231640	0.997949	8.57286e-12	67.496	EAEMVHFPAVEGAPPLPTIPK(0.998)VEQVFK(0.002)PK	4	-0.2817	1	0.999442	1.56683e-11	68.074	EAEMVHFPAVEGAPPLPTIPK(0.999)VEQVFK(0.001)PK	4	-0.24686	1	0.999855	3.33144e-15	92.147	EAEMVHFPAVEGAPPLPTIPK(1)VEQVFKPK	4	-0.17946	1
	TGME49_290660-t26_1-p1	356	K	RNA recognition motif-containing protein GN=TGME49_290660	1	1.05323e-09	145.91	YGGDDVEK(1)YVK	2	0.086115	1	1	1.60235e-07	153.95	YGGDDVEK(1)YVK	2	1.2321	1	1	0.000895851	96.229	YGGDDVEK(1)YVK	2	0.2473	1
	TGME49_272910-t26_1-p1	9	K	T-complex protein 1 delta subunit GN=TGME49_272910	1	3.92471e-47	188.58	AAADVATK(1)SGGSK	2	0.36303	4	1	7.21456e-12	146.86	AAADVATK(1)SGGSK	2	0.49628	4	1	8.62636e-24	165.16	AAADVATK(1)SGGSK	2	1.01	4
	TGME49_240640-t26_1-p1	43	K	casein kinase I GN=TGME49_240640															1	0.00848568	93.195	LESIK(1)SK	2	-0.49831	1
	TGME49_283850-t26_1-p1	156	K	peptidyl-prolyl cis-trans isomerase GN=TGME49_283850	1	0.00467563	87.713	DK(1)WEMNVGEK	2	-0.10522	1	1	0.000983633	120.32	DK(1)WEMNVGEK	2	-0.046766	1	1	0.000110979	110.52	DK(1)WEMNVGEK	2	0.25832	1
	TGME49_231970-t26_1-p1	223	K	pre-mRNA processing splicing factor PRP8 GN=TGME49_231970	1	0.000137821	117.2	VK(1)TAEELLAEK	2	-0.8765	1	1	0.00245468	84.169	VK(1)TAEELLAEK	2	-0.50836	1
	TGME49_242070-t26_1-p1	25	K	cAMP-dependent protein kinase regulatory subunit GN=TGME49_242070	1	6.45513e-20	125.23	AEIVNEVSLAAPVVTK(1)GSK	2	0.21013	1	1	3.19311e-17	150.69	AEIVNEVSLAAPVVTK(1)GSK	2	0.41559	1	1	6.10946e-23	130.56	AEIVNEVSLAAPVVTK(1)GSK	2	-0.077125	1
	TGME49_266060-t26_1-p1	8	K	ribosomal protein RPSA GN=TGME49_266060	1	2.19738e-07	127.71	QAK(1)LSLQEDSIAK	2	0.73429	1	1	0.000330322	126.83	QAK(1)LSLQEDSIAK	2	0.1993	1	1	3.92081e-05	101.32	QAK(1)LSLQEDSIAK	2	-0.17896	2
	TGME49_205470-t26_1-p1	137	K	"translation elongation factor 2 family protein, putative GN=TGME49_205470"	1	0.00186304	103.55	EIMGNPK(1)NIR	2	1.3674	1	1	0.00566852	83.647	EIMGNPK(1)NIR	2	0.72609	1	1	0.000390808	101.9	EIMGNPK(1)NIR	2	0.45774	1
	TGME49_226960-t26_1-p1	664	K	phosphofructokinase PFKII GN=TGME49_226960	1	0.000165675	108.93	DFFGGACK(1)LQK	2	0.55593	1	1	0.0023142	123.75	DFFGGACK(1)LQK	2	0.54854	1	1	9.39077e-05	107.58	DFFGGACK(1)LQK	2	0.27545	1
	TGME49_315270-t26_1-p1	50	K	Putative eIF4-gamma/eIF5/eIF2b-epsilon carboxy-terminal domain protein(predict) GN=TGME49_315270	1	0.0145929	94.874	K(1)LGPGGGR	2	0.39137	1								1	0.0130011	92.47	K(1)LGPGGGR	2	0.23019	1
	TGME49_225540-t26_1-p1	77	K	TolA(predict) GN=TGME49_225540								1	0.00762828	44.045	GSVDCAHLDK(1)MTGLNK	3	0.18447	1
	TGME49_209500-t26_1-p1	1900	K	hypothetical protein GN=TGME49_209500	1	2.9889e-05	117.03	PVK(1)GAICDNQLK	2	0.83112	1	1	0.000140507	137.95	PVK(1)GAICDNQLK	2	0.40645	1	1	4.1207e-07	119.25	PVK(1)GAICDNQLK	2	0.56289	1
	TGME49_263300-t26_1-p1	55	K	eukaryotic porin protein GN=TGME49_263300	1	5.12199e-07	61.612	NPEIVNTASVSPAGAFDASSK(1)LK	3	1.8163	1	1	1.37148e-07	72.399	NPEIVNTASVSPAGAFDASSK(1)LK	3	-0.008345	1	1	0.00011121	47.058	NPEIVNTASVSPAGAFDASSK(1)LK	3	0.86561	1
	TGME49_317720-t26_1-p1	125	K	"eukaryotic translation initiation factor 3 subunit 7, putative GN=TGME49_317720"															1	0.000218177	94.09	APVK(1)QSTAAFNEK	2	-0.65799	1
	TGME49_210840-t26_1-p1	494	K	arginyl-tRNA synthetase family protein GN=TGME49_210840	1	5.55622e-19	102.45	K(1)ADVDISTLDPEELKIEEPAER	3	1.3066	2	1	4.3949e-09	123.02	K(1)ADVDISTLDPEELK	2	0.47631	2	1	5.80827e-54	162.76	K(1)ADVDISTLDPEELK	2	-0.93037	1
	TGME49_283850-t26_1-p1	315	K	peptidyl-prolyl cis-trans isomerase GN=TGME49_283850								1	0.00874307	101.65	K(1)VDLYTEK	2	-0.014342	1	1	0.00529629	105.52	K(1)VDLYTEK	2	0.054422	1
	TGME49_294800-t26_1-p1	362	K	"elongation factor 1-alpha (EF-1-ALPHA), putative GN=TGME49_294800"	1	0.0313901	89.296	FAEIK(1)TK	2	-0.23246	1	1	0.0164018	97.798	FAEIK(1)TK	2	-0.13391	1
	TGME49_263700-t26_1-p1	111	K	ribosomal protein RPS14 GN=TGME49_263700	1	0.000220543	88.075	SK(1)TPGPGAQSALR	2	0.077424	1	1	0.0032439	71.513	SK(1)TPGPGAQSALR	2	-0.29684	1	1	9.80752e-05	98.942	SK(1)TPGPGAQSALR	2	-0.15818	1
	TGME49_227360-t26_1-p1	377	K	ribosomal protein RPL3 GN=TGME49_227360								1	0.00949371	93.374	AK(1)FYGPLK	2	0.21479	1	1	0.00504404	106.04	AK(1)FYGPLK	2	0.43041	1
	TGME49_216450-t26_1-p1	236	K	"peptidase, T1 family protein GN=TGME49_216450"	1	0.00013949	80.387	DSCGVFK(1)MLPSEEVR	2	0.49405	1	1	0.00174275	67.415	DSCGVFK(1)MLPSEEVR	2	-0.15479	1	1	8.30177e-07	106.14	DSCGVFK(1)MLPSEEVR	2	-0.59664	1
	TGME49_216650-t26_1-p1	112	K	S15 sporozoite-expressed protein GN=TGME49_216650	1	0.00887464	80.24	AVQSGK(1)FDVK	2	-0.54504	2	1	0.00745987	80.706	AVQSGK(1)FDVK	2	-0.24307	2	1	0.00343186	87.568	AVQSGK(1)FDVK	2	-0.59392	1
	TGME49_288860-t26_1-p1	158	K	RuvB family 2 protein GN=TGME49_288860															1	0.00206805	80.318	QTSAK(1)AGQPSAR	2	0.38684	2
	TGME49_247760-t26_1-p1	146	K	AMP-binding enzyme domain-containing protein GN=TGME49_247760															1	0.0227554	46.797	GVSSSK(1)TSPGGER	2	0.054156	1
	TGME49_230160-t26_1-p1	107	K	Rna binding(predict) GN=TGME49_230160	0.929992	2.5003e-19	99.943	SEAPLEETGK(0.07)PK(0.93)PEVDTLETSATR	3	0.091494	1	0.933032	3.0734e-10	86.617	SEAPLEETGK(0.067)PK(0.933)PEVDTLETSATR	3	-0.14721	1	0.953037	6.9763e-08	85.376	SEAPLEETGK(0.047)PK(0.953)PEVDTLETSATR	3	-0.16834	1
	TGME49_205470-t26_1-p1	520	K	"translation elongation factor 2 family protein, putative GN=TGME49_205470"	1	1.2706e-09	140.91	VFSGTVATGQK(1)VR	2	0.62706	1								1	0.00291226	73.927	VFSGTVATGQK(1)VR	2	0.32211	1
	TGME49_251690-t26_1-p1	82	K	"seryl-tRNA synthetase, cytoplasmic, putative GN=TGME49_251690"								1	0.003727	64.52	DPCQDLLAK(1)SAELK	2	-1.0247	1
	TGME49_209500-t26_1-p1	1167	K	hypothetical protein GN=TGME49_209500								1	0.0101559	61.167	SEQGGVGSPK(1)AGR	2	-0.49309	1	1	0.00282691	74.133	SEQGGVGSPK(1)AGR	2	0.43379	1
	TGME49_265450-t26_1-p1	103	K	hexokinase GN=TGME49_265450	1	0.00975373	85.355	GK(1)MEIIQDK	2	-2.9877	1	1	0.00321912	98.044	GK(1)MEIIQDK	2	-0.46827	1	1	0.00761153	88.495	GK(1)MEIIQDK	2	-2.2755	1
	TGME49_249920-t26_1-p1	169	K	"diphthine synthase, putative GN=TGME49_249920"	1	9.69539e-05	122.7	TK(1)EQSVENMMR	2	-0.64064	1
	TGME49_235470-t26_1-p1	745	K	myosin A GN=TGME49_235470	1	8.6318e-06	101.53	SSK(1)LPSEEYQLGK	2	1.7512	1	1	0.00446478	68.277	SSK(1)LPSEEYQLGK	2	2.4982	1
	TGME49_288380-t26_1-p1	269	K	heat shock protein HSP90 GN=TGME49_288380	1	9.84628e-07	111.79	EVVVEYEQLNK(1)QK	2	-0.63053	1	1	6.74513e-06	144.57	EVVVEYEQLNK(1)QK	2	-3.9921	1	1	2.42171e-15	111.94	EVVVEYEQLNK(1)QK	2	2.3336	1
	TGME49_253290-t26_1-p1	184	K	valyl-tRNA synthetase GN=TGME49_253290	1	0.00252786	96.342	ALLK(1)EGAPSR	2	-0.14989	2	1	0.00281676	88.596	ALLK(1)EGAPSR	2	-0.15324	2	1	0.00173187	92.538	ALLK(1)EGAPSR	2	0.068578	1
	TGME49_249900-t26_1-p1	14	K	"adenine nucleotide translocator, putative GN=TGME49_249900"	1	7.8724e-218	299.04	K(1)GNADSQLMNTAK	2	0.94815	2	1	3.9336e-126	263.2	K(1)GNADSQLMNTAK	2	-0.019839	4	1	1.47089e-07	128.76	K(1)GNADSQLMNTAK	2	0.48257	3
	TGME49_278990-t26_1-p1	478	K	"phosphate carrier, putative GN=TGME49_278990"	1	6.77927e-07	102.65	TFMGMGTTGGGSAK(1)K	2	-0.95115	1	1	1.72761e-05	112.17	TFMGMGTTGGGSAK(1)K	2	-0.69158	1	1	4.20363e-06	101.2	TFMGMGTTGGGSAK(1)K	2	-0.23857	1
	TGME49_301440-t26_1-p1	59	K	calcium-dependent protein kinase CDPK1 GN=TGME49_301440								1	0.00549584	62.287	VLGK(1)GSFGEVILCK	2	0.33742	1	1	0.0035142	67.136	VLGK(1)GSFGEVILCK	2	1.4631	1
	TGME49_287500-t26_1-p1	366	K	"T complex chaperonin, putative GN=TGME49_287500"															1	0.00161626	93.345	VTNILTK(1)DSR	2	1.0287	1
	TGME49_262720-t26_1-p1	88	K	"eukaryotic initiation factor-1A, putative GN=TGME49_262720"	1	0.00538937	70.089	DFQNDK(1)GDVIAK	2	0.46103	1
	TGME49_318230-t26_1-p1	141	K	phosphoglycerate kinase PGKI GN=TGME49_318230	1	0.0044559	88.596	IK(1)ASPEAIAK	2	0.17697	1	1	0.00434944	85.813	IK(1)ASPEAIAK	2	0.10964	1	1	0.00419094	86.014	IK(1)ASPEAIAK	2	-0.13537	1
	TGME49_263520-t26_1-p1	11	K	microtubule associated protein SPM1 GN=TGME49_263520	1	6.36743e-07	81.346	K(1)LPSEEGSDYGYPQKPQK	3	-0.74037	1	1	1.35809e-08	91.657	K(1)LPSEEGSDYGYPQKPQK	3	-0.16691	1	1	0.000297693	72.433	K(1)LPSEEGSDYGYPQKPQK	3	-0.78639	1
	TGME49_265330-t26_1-p1	292	K	"cell-cycle-associated protein kinase GSK, putative GN=TGME49_265330"								1	0.0289542	82.305	FPDVK(1)PR	2	-0.15079	1
	TGME49_288910-t26_1-p1	69	K	DUF866 domain-containing protein GN=TGME49_288910	1	4.30305e-43	177.39	WDGSK(1)QAATLNVQDVK	2	-0.40476	1	1	3.43705e-10	145.94	WDGSK(1)QAATLNVQDVK	2	0.29852	1	1	5.8175e-18	147.64	WDGSK(1)QAATLNVQDVK	2	-0.08328	1
	TGME49_291950-t26_1-p1	566	K	RNA recognition motif-containing protein GN=TGME49_291950	1	5.01408e-12	112.34	IIQEAGGSTAVPVK(1)TR	2	1.1689	1	1	6.80297e-06	85.563	IIQEAGGSTAVPVK(1)TR	2	1.1943	1
	TGME49_253290-t26_1-p1	1070	K	valyl-tRNA synthetase GN=TGME49_253290	1	0.010345	53.981	EAMPAYEEK(1)VPADVR	2	0.35671	1
	TGME49_242070-t26_1-p1	188	K	cAMP-dependent protein kinase regulatory subunit GN=TGME49_242070								0.99806	0.0250091	47.853	K(0.002)FPGEK(0.998)ENK	3	-0.79049	1
	TGME49_232380-t26_1-p1	1014	K	"WD domain, G-beta repeat-containing protein GN=TGME49_232380"	1	0.0014538	109.29	SDLAQK(1)QGLK	2	-0.29856	1								1	0.000941358	98.055	SDLAQK(1)QGLK	2	0.85832	1
	TGME49_242070-t26_1-p1	309	K	cAMP-dependent protein kinase regulatory subunit GN=TGME49_242070															1	0.0206223	46.475	NDK(1)VVMEYK	2	2.0529	1
	TGME49_270140-t26_1-p1	134	K	"splicing factor DIM1, putative GN=TGME49_270140"															1	0.0167871	62.528	GLVISPK(1)DYSTK	2	1.0242	1
	TGME49_217890-t26_1-p1	67	K	"alkyl hydroperoxide reductase/ Thiol specific antioxidant/ Mal allergen, putative GN=TGME49_217890"	1	0.0111843	77.058	LHGEFEK(1)R	3	-0.4824	1	1	0.00308822	91.069	LHGEFEK(1)R	2	0.10382	2	1	0.0019432	98.997	LHGEFEK(1)R	2	-0.19459	3
	TGME49_318230-t26_1-p1	31	K	phosphoglycerate kinase PGKI GN=TGME49_318230	1	1.09539e-07	92.096	VDFNVPMK(1)DGVVQDATR	3	-0.44147	2	1	0.000761713	66.201	VDFNVPMK(1)DGVVQDATR	2	-0.46059	1
	TGME49_232940-t26_1-p1	168	K	heat shock protein HSP20 GN=TGME49_232940	1	0.000290088	80.387	K(1)VEVLLPGAAQGEK	2	0.92835	1	1	3.25592e-05	89.506	K(1)VEVLLPGAAQGEK	2	1.4032	1
	TGME49_252220-t26_1-p1	391	K	tetratricopeptide repeat domain containing protein GN=TGME49_252220	1	0.000800861	72.898	GNEYFK(1)QGDYPAAK	2	-0.48947	1	1	8.3687e-05	87.083	GNEYFK(1)QGDYPAAK	2	-1.0826	1	1	3.72105e-05	97.797	GNEYFK(1)QGDYPAAK	2	-0.31923	1
	TGME49_248340-t26_1-p1	51	K	GTP-binding nuclear protein ran/tc4 GN=TGME49_248340	1	5.63321e-06	142.43	HLTGEFEK(1)K	2	0.24344	1								1	0.00386539	133.23	HLTGEFEK(1)K	3	-0.2524	2
	TGME49_238070-t26_1-p1	129	K	glutaredoxin domain-containing protein GN=TGME49_238070	1	0.000908185	41.615	DLQPSHQPPSK(1)DTAVSLEER	3	0.33153	1
	TGME49_226960-t26_1-p1	727	K	phosphofructokinase PFKII GN=TGME49_226960	1	1.2472e-20	126.07	GLLTNDCVVIGEK(1)EAAAQR	3	-0.45163	2	1	3.5471e-11	98.077	GLLTNDCVVIGEK(1)EAAAQR	3	-0.50936	1
	TGME49_217890-t26_1-p1	92	K	"alkyl hydroperoxide reductase/ Thiol specific antioxidant/ Mal allergen, putative GN=TGME49_217890"	1	0.00346797	86.014	NVELK(1)DGGIGK	2	0.72407	1	1	0.000136892	103.43	NVELK(1)DGGIGK	2	0.92671	1	1	0.0207637	65.179	NVELK(1)DGGIGK	2	1.4841	1
	TGME49_232350-t26_1-p1	43	K	lactate dehydrogenase LDH1 GN=TGME49_232350	1	7.05576e-10	93.226	ELADVVLYDVVK(1)GMPEGK	3	0.62956	1	1	8.89034e-09	115.73	ELADVVLYDVVK(1)GMPEGK	3	-0.14593	2	1	6.42338e-14	116.06	ELADVVLYDVVK(1)GMPEGK	3	-0.33058	1
	TGME49_242070-t26_1-p1	381	K	cAMP-dependent protein kinase regulatory subunit GN=TGME49_242070	1	0.00178042	91.961	QLGLDTK(1)YLDK	2	0.77879	2	1	0.000738086	89.301	QLGLDTK(1)YLDK	2	0.26654	2	1	0.00268424	85.522	QLGLDTK(1)YLDK	2	0.49427	2
	TGME49_224900-t26_1-p1	7	K	"adenylate kinase, putative GN=TGME49_224900"															1	0.00952238	73.637	AAPSGK(1)R	2	-1.2646	1
	TGME49_294800-t26_1-p1	425	K	"elongation factor 1-alpha (EF-1-ALPHA), putative GN=TGME49_294800"	1	0.000183603	89.624	QTVAVGVIK(1)SVEK	2	0.77321	1	1	0.000676992	82.651	QTVAVGVIK(1)SVEK	2	0.56079	1	1	0.000202659	94.717	QTVAVGVIK(1)SVEK	2	0.25951	1
	TGME49_244290-t26_1-p1	196	K	adapter-related protein GN=TGME49_244290															1	0.0231155	76.605	LAQQK(1)GSR	2	-1.1216	1
	TGME49_263180-t26_1-p1	10	K	myosin D GN=TGME49_263180	0.997838	0.00302453	59.345	AAK(0.002)PEQDCK(0.998)TAAALIR	3	-1.912	1	0.999505	0.00417406	59.345	AAKPEQDCK(1)TAAALIR	3	-2.2151	2	0.999223	0.00462641	43.532	AAK(0.001)PEQDCK(0.999)TAAALIR	2	-4.0486	1
	TGME49_232350-t26_1-p1	322	K	lactate dehydrogenase LDH1 GN=TGME49_232350	1	3.16515e-08	95.57	SVDDVMALNK(1)AVAALQA	2	0.3007	1	1	5.21899e-08	107.74	SVDDVMALNK(1)AVAALQA	2	-0.029494	1	1	1.37558e-11	86.214	SVDDVMALNK(1)AVAALQA	2	-0.40308	1
	TGME49_272910-t26_1-p1	158	K	T-complex protein 1 delta subunit GN=TGME49_272910	1	0.00673105	76.255	EMAVPVDLK(1)DR	2	-2.6902	1	1	0.000146269	103.91	EMAVPVDLK(1)DR	2	-1.9142	1
	TGME49_249900-t26_1-p1	62	K	"adenine nucleotide translocator, putative GN=TGME49_249900"	1	4.53638e-26	157.58	MLIQTQDSIPEIK(1)EGK	3	-0.22515	4	1	3.13257e-69	217.48	MLIQTQDSIPEIK(1)EGK	3	-0.28332	4	1	3.42659e-22	163.9	MLIQTQDSIPEIK(1)EGK	3	-0.28149	4
	TGME49_240640-t26_1-p1	45	K	casein kinase I GN=TGME49_240640	1	0.000576524	89.189	SK(1)HPQLLYESK	3	-0.19509	1								1	0.000677084	81.676	SK(1)HPQLLYESK	3	0.22677	1
	TGME49_273760-t26_1-p1	499	K	heat shock protein HSP70 GN=TGME49_273760	1	4.81055e-61	202.25	STGK(1)SNQITITNDK	2	0.4082	2	1	5.1958e-14	162.41	STGK(1)SNQITITNDK	2	0.66669	1	1	4.16826e-46	212.11	STGK(1)SNQITITNDK	2	0.55478	2
	TGME49_275650-t26_1-p1	140	K	p97(predict) GN=TGME49_275650								1	0.0151956	48.568	DLPEHK(1)IVVSR	3	1.3557	1
	TGME49_214820-t26_1-p1	127	K	G-patch domain-containing protein GN=TGME49_214820															1	0.0075194	79.201	AVK(1)SEAFGDR	2	0.15775	1
	TGME49_312600-t26_1-p1	10	K	heat shock protein HSP21 GN=TGME49_312600	1	2.04695e-08	81.788	ASPTSASSK(1)APGTESEACGHR	2	-0.79867	2	1	0.00085752	59.857	ASPTSASSK(1)APGTESEACGHR	3	-0.99084	1
	TGME49_285980-t26_1-p1	461	K	glucosephosphate-mutase GPM1 GN=TGME49_285980								1	0.00243042	54.103	ELLQEGK(1)SVDVSPPATK	2	-1.0014	1	1	0.00126656	69.935	ELLQEGK(1)SVDVSPPATK	2	-0.92688	1
	TGME49_227360-t26_1-p1	363	K	ribosomal protein RPL3 GN=TGME49_227360	1	0.0122838	43.604	FIDTSAK(1)WGHGR	3	0.077448	1	1	0.01461	42.976	FIDTSAK(1)WGHGR	3	-0.92085	1
	TGME49_232230-t26_1-p1	7	K	ribosomal protein RPL30 GN=TGME49_232230	1	0.00094211	122.69	K(1)SGSEGINSR	2	-0.17488	1	1	0.00326562	77.062	K(1)SGSEGINSR	2	-1.6529	1	1	0.00766536	78.903	K(1)SGSEGINSR	2	-0.83923	1
	TGME49_238010-t26_1-p1	31	K	ribosomal protein RPL23A GN=TGME49_238010	1	0.0165837	78.149	AQQAAK(1)GLK	2	-0.21004	1	1	0.00676471	87.639	AQQAAK(1)GLK	2	0.1196	1	1	0.00998402	85.666	AQQAAK(1)GLK	2	0.086563	1
	TGME49_301440-t26_1-p1	93	K	calcium-dependent protein kinase CDPK1 GN=TGME49_301440	1	0.00859019	108.74	TDK(1)ESLLR	2	-0.18878	1	1	0.00260578	109.71	TDK(1)ESLLR	2	-0.061773	1	1	0.0122603	93.649	TDK(1)ESLLR	2	-0.25877	1
	TGME49_272740-t26_1-p1	1003	K	DNA-directed RNA polymerase III RPC2 GN=TGME49_272740	1	0.000670174	87.181	K(1)SFFPGGR	2	0.79725	1
	TGME49_222220-t26_1-p1	50	K	alveolin domain containing intermediate filament IMC7 GN=TGME49_222220	1	0.00730243	64.654	LVSK(1)TTHIK	3	-0.13895	1	1	0.00952263	64.654	LVSK(1)TTHIK	3	-1.0755	1	1	0.00846743	62.463	LVSK(1)TTHIK	3	-0.7881	1
	TGME49_235920-t26_1-p1	359	K	"dynein, axonemal, heavy chain 2 family protein GN=TGME49_235920"															1	0.0251341	47.082	K(1)ISSEVIK	2	2.8902	1
	TGME49_300140-t26_1-p1	259	K	"elongation factor 1-gamma, putative GN=TGME49_300140"	1	6.35451e-05	85.45	VYSNTK(1)DLYGTAMK	2	0.42325	3	1	1.92603e-05	107.35	VYSNTK(1)DLYGTAMK	2	0.50531	2	1	2.12392e-19	109.83	VYSNTK(1)DLYGTAMK	2	0.43194	2
	TGME49_232250-t26_1-p1	260	K	catalase GN=TGME49_232250	1	0.00921531	86.67	DLFNAIAK(1)R	2	-0.11183	1	1	0.0101435	86.67	DLFNAIAK(1)R	2	-0.62724	1	1	0.00997586	85.676	DLFNAIAK(1)R	2	-1.224	1
	TGME49_310670-t26_1-p1	250	K	"glycogen phosphorylase 1, putative GN=TGME49_310670"	1	0.00870247	89.08	FYGSVK(1)EYR	2	0.24675	1	1	0.014198	78.939	FYGSVK(1)EYR	2	-0.21735	1	1	0.0280988	70.552	FYGSVK(1)EYR	2	-0.035338	1
	TGME49_312090-t26_1-p1	112	K	ribosomal protein RPL23 GN=TGME49_312090								1	8.3687e-05	87.083	GEMK(1)GSAVTGPVGK	2	-1.5605	2
	TGME49_216650-t26_1-p1	301	K	S15 sporozoite-expressed protein GN=TGME49_216650								1	0.0254112	69.275	LDIPAK(1)TTR	2	0.35537	1
	TGME49_290660-t26_1-p1	345	K	RNA recognition motif-containing protein GN=TGME49_290660															1	0.0194934	61.344	TVAFSIK(1)DQR	2	0.75315	1
	TGME49_320480-t26_1-p1	38	K	Rab11b GN=TGME49_320480	1	0.0287567	75.043	GTLPK(1)SPK	2	0.36926	1
	TGME49_318230-t26_1-p1	206	K	phosphoglycerate kinase PGKI GN=TGME49_318230	1	5.254e-08	86.548	ALECPEK(1)PFLAILGGAK	2	-0.41839	2	1	6.06156e-08	109.04	ALECPEK(1)PFLAILGGAK	2	0.2703	1	1	0.000137733	87.429	ALECPEK(1)PFLAILGGAK	2	-0.24832	1
	TGME49_278870-t26_1-p1	1191	K	myosin F GN=TGME49_278870	1	3.14002e-10	88.282	ASSASK(1)AAVADSAPTALLR	2	0.6845	1	1	1.66104e-07	87.554	ASSASK(1)AAVADSAPTALLR	2	-0.43561	1	1	0.000131959	81.016	ASSASK(1)AAVADSAPTALLR	2	-0.21391	1
	TGME49_249900-t26_1-p1	11	K	"adenine nucleotide translocator, putative GN=TGME49_249900"	1	0.000745321	77.279	AAPTVSAGGK(1)EK	2	-0.71696	1	1	2.44998e-05	104.24	AAPTVSAGGK(1)EK	2	-0.46321	1	1	7.35977e-05	97.463	AAPTVSAGGK(1)EK	2	-0.37261	1
	TGME49_310670-t26_1-p1	772	K	"glycogen phosphorylase 1, putative GN=TGME49_310670"	1	0.0038994	103.83	EHEVAK(1)IR	2	0.13834	2	1	0.000374328	121.99	EHEVAK(1)IR	2	-0.023943	2	1	0.00194954	116.25	EHEVAK(1)IR	3	-0.1359	2
	TGME49_290660-t26_1-p1	328	K	RNA recognition motif-containing protein GN=TGME49_290660	1	4.94139e-16	129.11	LPPPNSQK(1)TEATAEEEKR	3	0.25158	1	1	9.54163e-09	112.82	LPPPNSQK(1)TEATAEEEKR	3	-0.17027	1	1	1.77814e-23	165.9	LPPPNSQK(1)TEATAEEEKR	3	0.045855	1
	TGME49_320570-t26_1-p1	183	K	"elongation factor Tu, putative GN=TGME49_320570"								1	0.028667	82.452	TIEK(1)YEK	2	-0.33346	1
	TGME49_201680-t26_1-p1	673	K	"eukaryotic initiation factor-3 subunit 10, putative GN=TGME49_201680"								1	0.00047197	80.746	SETAAQMLEEIK(1)K	2	-3.4071	1
	TGME49_228000-t26_1-p1	104	K	"splicing factor 3A subunit 2, putative GN=TGME49_228000"															1	3.9073e-09	105.39	AESAVAPVPAK(1)VAPSR	2	0.74545	1
	TGME49_209500-t26_1-p1	815	K	hypothetical protein GN=TGME49_209500															1	0.0055351	69.65	K(1)GGAEAQVGR	2	0.57267	1
	TGME49_205470-t26_1-p1	367	K	"translation elongation factor 2 family protein, putative GN=TGME49_205470"								1	0.000282445	111.94	LWGNNFYNAK(1)EK	2	1.5657	1	1	6.17491e-07	123.95	LWGNNFYNAK(1)EK	2	0.66122	1
	TGME49_279430-t26_1-p1	115	K	cwf18 pre-mRNA splicing factor protein GN=TGME49_279430	1	0.00025308	53.554	AVPK(1)VAPDGAEEVLSHQDR	3	-0.50452	1
	TGME49_209600-t26_1-p1	169	K	Cgd5_3650 protein(predict) GN=TGME49_209600	1	0.0014216	109.66	VLPDTENVK(1)K	2	-0.087487	1	1	0.000564029	114.4	VLPDTENVK(1)K	2	0.51879	1	1	0.000261991	122.96	VLPDTENVK(1)K	2	0.48325	1
	TGME49_273760-t26_1-p1	253	K	heat shock protein HSP70 GN=TGME49_273760	1	0.00342662	118.71	GK(1)DISTNSR	2	0.43102	1	1	2.91227e-11	159.79	GK(1)DISTNSR	2	0.10822	1	1	0.0008295	117.53	GK(1)DISTNSR	2	0.30581	1
	TGME49_263300-t26_1-p1	57	K	eukaryotic porin protein GN=TGME49_263300	1	0.00477717	66.215	LK(1)YCVSDVTTEVK	2	-1.5711	1	1	0.00524281	66.215	LK(1)YCVSDVTTEVK	2	0.19248	1
	TGME49_205470-t26_1-p1	939	K	"translation elongation factor 2 family protein, putative GN=TGME49_205470"	1	0.00116918	68.972	NLK(1)PEIPPFENYYDK	2	0.38469	1	1	0.00769631	53.3	NLK(1)PEIPPFENYYDK	2	-0.69758	1
	TGME49_226960-t26_1-p1	835	K	phosphofructokinase PFKII GN=TGME49_226960															1	7.81859e-11	57.738	DIVVGSPDAK(1)AMCPGISSTFQQLAGCR	3	-1.7564	1
	TGME49_253290-t26_1-p1	858	K	valyl-tRNA synthetase GN=TGME49_253290								1	6.53438e-05	85.493	SVEQK(1)TADTTGSSSR	2	0.30868	1	1	1.24004e-06	102.39	SVEQK(1)TADTTGSSSR	2	0.20656	1
	TGME49_224900-t26_1-p1	34	K	"adenylate kinase, putative GN=TGME49_224900"	1	0.0241189	63.32	YACLAK(1)PEGR	2	-0.4301	1	1	0.00553772	83.862	YACLAK(1)PEGR	2	-0.074615	1	1	0.0154421	73.499	YACLAK(1)PEGR	2	-0.82544	1
	TGME49_211030-t26_1-p1	148	K	hypothetical protein GN=TGME49_211030	1	0.00010814	121.68	LTTADEK(1)FVTK	2	1.0015	2	1	0.000168358	105.03	LTTADEK(1)FVTK	2	0.52096	2	1	0.000220285	101.71	LTTADEK(1)FVTK	2	0.58834	2
	TGME49_232250-t26_1-p1	232	K	catalase GN=TGME49_232250								1	0.000600391	86.898	TNQGIK(1)NLNR	2	2.353	1
	TGME49_211720-t26_1-p1	1173	K	AP2 domain transcription factor AP2IV-5 GN=TGME49_211720	1	0.00130087	89.301	FSSDSAPK(1)GILR	2	0.67691	1
	TGME49_251690-t26_1-p1	62	K	"seryl-tRNA synthetase, cytoplasmic, putative GN=TGME49_251690"	1	7.95438e-05	104.24	ELNAVNK(1)EIGQR	2	-4.1611	1								1	7.25827e-10	100.38	ELNAVNK(1)EIGQR	2	-1.4281	1
	TGME49_288380-t26_1-p1	258	K	heat shock protein HSP90 GN=TGME49_288380	1	1.04482e-06	110.14	VK(1)EVVVEYEQLNK	3	-1.0037	2	1	7.114e-05	110.51	VK(1)EVVVEYEQLNK	2	-1.8372	1	1	1.75193e-05	103.76	VK(1)EVVVEYEQLNK	3	-0.58129	2
	TGME49_243600-t26_1-p1	155	K	"acetyltransferase, GNAT family protein GN=TGME49_243600"	0.999996	0.000201831	62.916	K(1)SEGQTESGDKPSLAGCK	3	0.89211	1
	TGME49_235470-t26_1-p1	426	K	myosin A GN=TGME49_235470								1	0.0249661	63.624	WK(1)QEDGDMLK	2	4.4139	1
	TGME49_232440-t26_1-p1	427	K	Brf1p family coiled coil protein GN=TGME49_232440	1	0.00168868	125.82	ELQATK(1)AAR	2	0.87685	1	1	0.00846128	92.051	ELQATK(1)AAR	2	3.1314	1	1	0.00239987	102.07	ELQATK(1)AAR	2	1.5504	1
	TGME49_231640-t26_1-p1	226	K	alveolin domain containing intermediate filament IMC1 GN=TGME49_231640	1	0.00616108	83.862	DSVVPEEWK(1)R	2	1.1399	2	1	0.00134033	125.75	DSVVPEEWK(1)R	2	0.43581	1	1	0.000585368	137.98	DSVVPEEWK(1)R	2	0.62495	2
	TGME49_300140-t26_1-p1	213	K	"elongation factor 1-gamma, putative GN=TGME49_300140"								1	0.00184369	119.22	KETPK(1)AAAK	2	0.45769	1	0.999997	0.0115504	97.472	KETPK(1)AAAK	2	-0.37789	1
	TGME49_208530-t26_1-p1	283	K	nicotinate phosphoribosyltransferase GN=TGME49_208530	1	0.0241597	101.28	GK(1)DIIER	2	0.056314	1	1	0.0162628	98.997	GK(1)DIIER	2	-0.35525	1
	TGME49_288380-t26_1-p1	396	K	heat shock protein HSP90 GN=TGME49_288380	1	0.00092569	91.62	K(1)CLEMFQELEEK	2	-0.29032	1	1	0.00100202	115.57	K(1)CLEMFQELEEK	2	0.085636	1
	TGME49_290950-t26_1-p1	1479	K	"clathrin heavy chain, putative GN=TGME49_290950"	1	0.00179797	89.171	K(1)AGHLAVVEK	3	-0.60405	1								1	7.67413e-05	102.52	K(1)AGHLAVVEK	3	0.080325	1
	TGME49_301440-t26_1-p1	350	K	calcium-dependent protein kinase CDPK1 GN=TGME49_301440	1	6.01463e-10	153.97	YTFELPQWK(1)K	2	0.16567	1	1	4.52327e-08	157.34	YTFELPQWK(1)K	2	0.25411	1	1	7.63727e-05	153.97	YTFELPQWK(1)K	2	-0.21861	1
	TGME49_284050-t26_1-p1	2320	K	DEAD/DEAH box helicase domain-containing protein GN=TGME49_284050	1	0.000521497	46.356	NQPHQPTPGYYK(1)GPPGASVK	3	-0.052524	1								1	9.16295e-05	65.374	NQPHQPTPGYYK(1)GPPGASVK	3	-0.40695	1
	TGME49_201680-t26_1-p1	867	K	"eukaryotic initiation factor-3 subunit 10, putative GN=TGME49_201680"								1	0.00143007	116.73	YLEQLEK(1)K	2	0.3248	1
	TGME49_242290-t26_1-p1	56	K	"proteasome subunit alpha1, putative GN=TGME49_242290"															1	0.00368483	68.107	K(1)VAAHQLTQDK	3	-1.3632	1
	TGME49_216650-t26_1-p1	225	K	S15 sporozoite-expressed protein GN=TGME49_216650	1	0.0320024	50.897	NFEK(1)LPSCQAIPK	2	0.82193	1								1	0.0186442	54.871	NFEK(1)LPSCQAIPK	2	1.8211	1
	TGME49_293470-t26_1-p1	98	K	Immune mapped protein 1(predict) GN=TGME49_293470								1	0.00886464	101.46	K(1)EEVVTVK	2	0.46131	1
	TGME49_294550-t26_1-p1	3487	K	dynein heavy chain GN=TGME49_294550	1	7.05859e-06	101.89	EAAEAVTNIPK(1)K	2	-0.13541	1	1	0.000377329	111.94	EAAEAVTNIPK(1)K	2	-0.16762	1	1	0.000380023	98.182	EAAEAVTNIPK(1)K	2	0.56843	1
	TGME49_258240-t26_1-p1	654	K	chromodomain helicase DNA binding protein CHD1/SWI2/SNF2 GN=TGME49_258240															1	0.00347225	81.92	NQQK(1)AATASCR	2	-0.76822	1
	TGME49_238010-t26_1-p1	34	K	ribosomal protein RPL23A GN=TGME49_238010	1	0.0236994	70.908	GLK(1)ASSSFK	2	0.59592	1	1	0.0126465	80.755	GLK(1)ASSSFK	2	0.20393	1	1	0.00554695	91.867	GLK(1)ASSSFK	2	0.89767	1
	TGME49_205470-t26_1-p1	418	K	"translation elongation factor 2 family protein, putative GN=TGME49_205470"								1	0.000257977	83.692	MLGSLGIELK(1)GDDR	2	-2.8303	1	1	0.000368436	84.753	MLGSLGIELK(1)GDDR	2	-2.1374	1
	TGME49_288330-t26_1-p1	627	K	"histone lysine methyltransferase, SET, putative GN=TGME49_288330"	1	0.000709304	44.054	TK(1)LEFEGVDGTDSSVQSQHR	3	-0.47971	1	1	9.29983e-05	54.15	TK(1)LEFEGVDGTDSSVQSQHR	3	-1.5281	1
	TGME49_294800-t26_1-p1	440	K	"elongation factor 1-alpha (EF-1-ALPHA), putative GN=TGME49_294800"								1	0.0202101	86.794	VTK(1)SAVK	2	1.0415	1	1	0.0236251	97.798	VTK(1)SAVK	2	1.7029	1
	TGME49_312600-t26_1-p1	131	K	heat shock protein HSP21 GN=TGME49_312600	1	0.00042153	127.7	LNDK(1)VLYGEK	2	0.76711	1	1	0.000327938	100.09	LNDK(1)VLYGEK	2	0.65402	1
	TGME49_231640-t26_1-p1	270	K	alveolin domain containing intermediate filament IMC1 GN=TGME49_231640	1	1.4456e-117	235.24	EQIK(1)VQQQIIQQQLSAR	2	0.049024	2	1	4.7545e-70	218.66	EQIK(1)VQQQIIQQQLSAR	3	0.2842	1	1	2.43442e-44	199.65	EQIK(1)VQQQIIQQQLSAR	2	-0.037024	2
	TGME49_229000-t26_1-p1	102	K	kelch repeat-containing protein GN=TGME49_229000								0.999823	8.58456e-08	127.56	KAEATK(1)AVEK	2	0.086162	1	1	9.69805e-25	200.67	KAEATK(1)AVEK	2	0.076106	2
	TGME49_233140-t26_1-p1	162	K	"deoxyuridine 5'-triphosphate nucleotidohydrolase, putative GN=TGME49_233140"	1	2.02427e-27	149.47	GEGGFGSTTCPAGEPEMK(1)K	2	-1.021	1	1	5.12369e-12	130.38	GEGGFGSTTCPAGEPEMK(1)K	2	-0.90484	1	1	9.84247e-31	162.77	GEGGFGSTTCPAGEPEMK(1)K	2	-0.60372	1
	TGME49_205380-t26_1-p1	92	K	fructose-bisphospatase I GN=TGME49_205380	1	0.00874129	42.068	K(1)QTTSEDIGGLASVANK	3	0.1055	1								1	1.22779e-06	98.062	K(1)QTTSEDIGGLASVANK	2	-0.031789	1
	TGME49_294800-t26_1-p1	41	K	"elongation factor 1-alpha (EF-1-ALPHA), putative GN=TGME49_294800"								1	0.0164018	97.798	TIEK(1)FEK	2	1.7268	2
	TGME49_273870-t26_1-p1	860	K	SWI2/SNF2 ISWI-like (AT hook) GN=TGME49_273870	1	0.00256513	81.565	DSALALAEGVK(1)K	2	0.44904	1	1	0.0103783	70.089	DSALALAEGVK(1)K	2	-0.021019	1	1	0.0217122	58.098	DSALALAEGVK(1)K	2	0.82781	1
	TGME49_283510-t26_1-p1	169	K	IMC-associated protein 1(predict) GN=TGME49_283510	1	2.16652e-16	133.32	VPTK(1)LSELTPEEKEEEK	3	0.25689	1	1	2.49577e-09	134.93	VPTK(1)LSELTPEEKEEEK	3	0.65683	1	1	1.03157e-19	155.63	VPTK(1)LSELTPEEKEEEK	3	0.42496	1
	TGME49_273870-t26_1-p1	337	K	SWI2/SNF2 ISWI-like (AT hook) GN=TGME49_273870	1	0.000397724	90.434	NEK(1)SVLSEVVR	2	0.4384	1	1	0.000168989	98.182	NEK(1)SVLSEVVR	2	0.4513	1
	TGME49_242070-t26_1-p1	108	K	cAMP-dependent protein kinase regulatory subunit GN=TGME49_242070	1	0.00825062	90.15	K(1)FVAPVYPK	2	0.48323	2	1	0.00536307	95.502	K(1)FVAPVYPK	2	-0.25503	2	1	0.0114248	83.948	K(1)FVAPVYPK	2	0.41764	2
	TGME49_294360-t26_1-p1	50	K	"ubiquitin specific protease 39 isoform 2, putative GN=TGME49_294360"	1	0.000355088	66.152	ASLQEGSSLAEAAGAAK(1)K	2	0.30353	1
	TGME49_286580-t26_1-p1	689	K	Inner membrane complex protein 17(predict) GN=TGME49_286580	1	0.00822292	78.342	LMEVNK(1)ILDK	2	-1.3479	1	1	0.0113266	78.342	LMEVNK(1)ILDK	2	-2.3777	1	1	0.00292953	88.596	LMEVNK(1)ILDK	2	-0.9909	1
	TGME49_211720-t26_1-p1	813	K	AP2 domain transcription factor AP2IV-5 GN=TGME49_211720	1	0.000730581	47.688	GQGQTPEFIPAGGSCGK(1)GR	3	0.73884	1
	TGME49_210690-t26_1-p1	227	K	ribosomal protein RPS6 GN=TGME49_210690															1	0.0249459	55.676	ADVVAK(1)K	2	0.034572	1
	TGME49_201680-t26_1-p1	860	K	"eukaryotic initiation factor-3 subunit 10, putative GN=TGME49_201680"	1	0.00881825	107.57	K(1)YLEQLEK	2	0.72214	1	1	3.0188e-13	145.72	K(1)YLEQLEK	2	0.077801	1	1	0.00281353	119.75	K(1)YLEQLEK	2	-0.13117	1
	TGME49_234420-t26_1-p1	65	K	"ATPase, AAA family protein GN=TGME49_234420"	1	0.0208975	49.483	AFEVTK(1)LQEQTK	2	0.99594	1								1	0.0012972	62.528	AFEVTK(1)LQEQTK	2	1.2705	1
	TGME49_286580-t26_1-p1	683	K	Inner membrane complex protein 17(predict) GN=TGME49_286580	1	0.0104966	95.531	K(1)LMEVNK	2	-0.29662	2	1	0.0148666	87.696	K(1)LMEVNK	2	-0.24543	2
	TGME49_230160-t26_1-p1	93	K	Rna binding(predict) GN=TGME49_230160	1	0.00471184	87.568	ATAEFTAK(1)LK	2	-0.80346	1	1	0.000259187	104.22	ATAEFTAK(1)LK	2	-0.47338	1
	TGME49_208530-t26_1-p1	3	K	nicotinate phosphoribosyltransferase GN=TGME49_208530								1	0.00533352	75.213	MEK(1)NQSR	2	0.93089	1
	TGME49_251690-t26_1-p1	87	K	"seryl-tRNA synthetase, cytoplasmic, putative GN=TGME49_251690"	1	0.00146425	131.04	SAELK(1)QR	2	-1.8074	1	1	0.000351814	132.09	SAELK(1)QR	2	-0.96175	1	1	0.00266776	127.84	SAELK(1)QR	2	-1.9035	1
	TGME49_273760-t26_1-p1	188	K	heat shock protein HSP70 GN=TGME49_273760	1	2.32926e-06	83.404	IINEPTAAAIAYGLDK(1)K	2	0.42403	3	1	1.0084e-05	83.404	IINEPTAAAIAYGLDK(1)K	3	-0.18782	3	1	0.000126686	87.676	IINEPTAAAIAYGLDK(1)K	3	0.24039	2
	TGME49_221470-t26_1-p1	348	K	hypothetical protein GN=TGME49_221470	1	6.41919e-13	148.48	K(1)ADFQNSSAIVAR	2	-0.79296	1	1	0.000221634	131.35	K(1)ADFQNSSAIVAR	2	-0.12648	1	1	2.71719e-08	147.73	K(1)ADFQNSSAIVAR	2	-0.87001	1
	TGME49_228120-t26_1-p1	3937	K	Chloroquine resistance marker(predict) GN=TGME49_228120	1	0.00599394	93.096	LK(1)RPGGNAGD	2	0.61638	1	1	0.00807915	57.204	LK(1)RPGGNAGD	2	0.79671	1	1	0.00437831	78.61	LK(1)RPGGNAGD	2	-0.16479	1
	TGME49_209500-t26_1-p1	1916	K	hypothetical protein GN=TGME49_209500								1	0.00719369	89.047	GWSK(1)ATEDR	2	-0.013944	1
	TGME49_304870-t26_1-p1	132	K	Glycerol-3-phosphate dehydrogenase(predict) GN=TGME49_304870	1	0.0241597	101.28	IVK(1)EYEK	2	0.1294	1								1	0.0195125	101.6	IVK(1)EYEK	2	-1.0909	1
	TGME49_215250-t26_1-p1	812	K	"thiamin pyrophosphokinase, catalytic domain-containing protein GN=TGME49_215250"	1	0.00436484	52.862	LQPSGAFEPPLEK(1)SHES	2	0.63783	1	1	0.00328205	52.862	LQPSGAFEPPLEK(1)SHES	2	0.36911	1	1	0.000179798	86.488	LQPSGAFEPPLEK(1)SHES	2	0.15303	1
	TGME49_264420-t26_1-p1	52	K	"lipoprotein, putative GN=TGME49_264420"															1	0.0261543	56.205	AVEAAAK(1)DAPK	2	0.90173	1
	TGME49_245470-t26_1-p1	328	K	"mitotic checkpoint protein, BUB3 family protein GN=TGME49_245470"	1	0.0116028	77.062	DEDVRPK(1)ALQA	2	0.3252	1	1	0.0171416	79.659	DEDVRPK(1)ALQA	2	-0.41698	1	1	0.0187744	77.062	DEDVRPK(1)ALQA	2	0.34794	1
	TGME49_261570-t26_1-p1	36	K	ribosomal protein RPL7A GN=TGME49_261570								1	0.0311553	64.711	VQK(1)SPIFAK	2	1.4837	1
	TGME49_209500-t26_1-p1	85	K	hypothetical protein GN=TGME49_209500	1	3.54352e-19	98.3	FSSK(1)SPSLSPVDSHGAPPSSSLR	3	0.39983	1	1	8.78655e-19	100.76	FSSK(1)SPSLSPVDSHGAPPSSSLR	3	-0.33076	1
	TGME49_234420-t26_1-p1	576	K	"ATPase, AAA family protein GN=TGME49_234420"	1	0.00359996	61.167	EQK(1)LSGAQTEASTQI	2	0.31826	2	1	0.00730527	54.09	EQK(1)LSGAQTEASTQI	2	-0.48588	2	1	0.00232735	68.972	EQK(1)LSGAQTEASTQI	2	-0.37672	2
	TGME49_314080-t26_1-p1	94	K	hypothetical protein GN=TGME49_314080	1	0.0311434	65.719	DSK(1)TSIVTR	2	-2.1673	1
	TGME49_209500-t26_1-p1	2716	K	hypothetical protein GN=TGME49_209500															1	1.31788e-07	97.095	IEEGGTVAHSQAK(1)PVVTR	3	0.66717	1
	TGME49_224900-t26_1-p1	83	K	"adenylate kinase, putative GN=TGME49_224900"	1	3.02475e-06	96.067	HAVATGTEYGK(1)QAK	3	-0.68106	1	1	4.81719e-14	162.93	HAVATGTEYGK(1)QAK	3	-0.3819	2	1	0.000129484	78.705	HAVATGTEYGK(1)QAK	2	-0.81123	2
	TGME49_270140-t26_1-p1	139	K	"splicing factor DIM1, putative GN=TGME49_270140"	1	0.0312127	89.55	DYSTK(1)YR	2	-0.55481	1	1	0.0163299	98.418	DYSTK(1)YR	2	-0.80923	1
	TGME49_205470-t26_1-p1	408	K	"translation elongation factor 2 family protein, putative GN=TGME49_205470"	1	0.000839357	76.01	YTK(1)MLGSLGIELK	2	0.24382	1	1	1.43947e-05	97.631	YTK(1)MLGSLGIELK	2	-0.49459	1	1	0.00675725	66.004	YTK(1)MLGSLGIELK	2	0.091729	1
	TGME49_261210-t26_1-p1	475	K	"26s proteasome subunit p55, putative GN=TGME49_261210"	1	0.00877604	88.819	AK(1)NAALLAR	2	1.0923	1
	TGME49_209600-t26_1-p1	115	K	Cgd5_3650 protein(predict) GN=TGME49_209600								1	0.00727069	81.017	AK(1)NELLSVLR	2	1.7391	1	1	0.00221906	90.05	AK(1)NELLSVLR	2	1.2472	1
	TGME49_235470-t26_1-p1	17	K	myosin A GN=TGME49_235470	1	0.0306567	89.55	TATALK(1)K	2	0.34457	1	1	0.0222613	95.541	TATALK(1)K	2	-0.66871	1
	TGME49_210690-t26_1-p1	242	K	ribosomal protein RPS6 GN=TGME49_210690	1	0.00718128	118.33	PAEVK(1)VVK	2	0.039193	1	1	0.00365041	107.57	PAEVK(1)VVK	2	-0.33557	1	1	0.00430247	107.57	PAEVK(1)VVK	2	-0.30343	1
	TGME49_242070-t26_1-p1	374	K	cAMP-dependent protein kinase regulatory subunit GN=TGME49_242070	1	0.00194819	102.52	AMK(1)QLGLDTK	2	-1.499	1	1	0.00113382	121.9	AMK(1)QLGLDTK	2	-0.26258	1	1	0.000288624	123.96	AMK(1)QLGLDTK	2	-0.83478	1
	TGME49_208320-t26_1-p1	9	K	polynucleotide kinase 3 phosphatase GN=TGME49_208320								1	0.00284577	120.65	MAK(1)TPVR	2	0.64508	1
	TGME49_231970-t26_1-p1	216	K	pre-mRNA processing splicing factor PRP8 GN=TGME49_231970	1	0.000122198	54.964	YPPPLPGPGQVSAGPPK(1)DLR	3	-0.34316	1
	TGME49_263080-t26_1-p1	15	K	hypothetical protein GN=TGME49_263080	1	2.17767e-09	85.421	PAPAASGAAAVLSK(1)DIAR	3	0.31598	1	1	0.000213364	60.949	PAPAASGAAAVLSK(1)DIAR	3	-0.75779	1	1	1.88084e-10	102.08	PAPAASGAAAVLSK(1)DIAR	3	-0.27009	1
	TGME49_232350-t26_1-p1	218	K	lactate dehydrogenase LDH1 GN=TGME49_232350	1	1.11693e-09	97.904	DGVVTEK(1)QLEEIAEHTK	3	-0.75368	1	1	7.15866e-56	211.78	DGVVTEK(1)QLEEIAEHTK	2	-1.3503	2	1	4.85804e-44	204.13	DGVVTEK(1)QLEEIAEHTK	2	-0.3266	2
	TGME49_265450-t26_1-p1	446	K	hexokinase GN=TGME49_265450	1	4.45343e-15	101.17	LVAGDAAK(1)NIHYCIADDGSGK	3	-0.10076	1	1	6.24829e-08	84.946	LVAGDAAK(1)NIHYCIADDGSGK	3	0.14488	1	1	2.11817e-12	102.43	LVAGDAAK(1)NIHYCIADDGSGK	3	0.2162	1
	TGME49_283510-t26_1-p1	142	K	IMC-associated protein 1(predict) GN=TGME49_283510	1	0.00032656	66.893	SK(1)AFDGDGSVPPPMSPAK	2	1.035	1	1	0.00168636	52.814	SK(1)AFDGDGSVPPPMSPAK	2	1.1296	1	1	0.000125987	85.51	SK(1)AFDGDGSVPPPMSPAK	2	0.71274	1
	TGME49_257990-t26_1-p1	147	K	"heat shock protein 101, putative GN=TGME49_257990"	1	8.68344e-09	113.65	K(1)IASSDDDANFEALK	2	0.77526	1	1	3.06839e-05	115.8	K(1)IASSDDDANFEALK	2	-0.10975	1	1	1.21301e-06	102.64	K(1)IASSDDDANFEALK	2	-0.086307	1
	TGME49_209500-t26_1-p1	1770	K	hypothetical protein GN=TGME49_209500	1	0.00515201	80.688	TAATVAVK(1)K	2	-0.81406	1	1	0.00251631	100.25	TAATVAVK(1)K	2	-0.335	1	1	0.00146529	82.287	TAATVAVK(1)K	2	-0.33757	1
	TGME49_209500-t26_1-p1	1909	K	hypothetical protein GN=TGME49_209500	1	2.49016e-07	133.32	GAICDNQLK(1)QSK	2	0.72642	1	1	1.95895e-26	190.68	GAICDNQLK(1)QSK	2	0.27513	1	1	2.28263e-16	182.41	GAICDNQLK(1)QSK	2	0.23249	1
	TGME49_231640-t26_1-p1	321	K	alveolin domain containing intermediate filament IMC1 GN=TGME49_231640	1	0.0104042	80.438	VEQVFK(1)PK	2	-0.27582	1								1	0.00459748	91.318	VEQVFK(1)PK	2	-0.58009	1
	TGME49_272910-t26_1-p1	199	K	T-complex protein 1 delta subunit GN=TGME49_272910	1	0.012857	50.831	VLPEGK(1)DVDNVDLNDIR	2	-2.5239	1
	TGME49_205470-t26_1-p1	427	K	"translation elongation factor 2 family protein, putative GN=TGME49_205470"	1	0.018586	76.064	DLTGK(1)ALLK	2	0.15228	1	1	0.0161288	76.679	DLTGK(1)ALLK	2	-0.044766	1	1	0.0198312	76.064	DLTGK(1)ALLK	2	0.60246	1
	TGME49_273760-t26_1-p1	138	K	heat shock protein HSP70 GN=TGME49_273760	1	9.18933e-05	102.97	EIAEAYLGK(1)EVK	2	-0.056814	1	1	0.000105608	122.34	EIAEAYLGK(1)EVK	2	1.8513	2	1	8.70124e-06	112.5	EIAEAYLGK(1)EVK	2	0.50874	1
	TGME49_231630-t26_1-p1	273	K	alveolin domain containing intermediate filament IMC4 GN=TGME49_231630	1	0.0164355	42.031	YK(1)EVPVPVHVQR	3	-0.34225	1	1	0.0060967	59.116	YK(1)EVPVPVHVQR	3	-0.19082	1	1	0.00637714	53.448	YK(1)EVPVPVHVQR	3	0.14909	1
	TGME49_273760-t26_1-p1	321	K	heat shock protein HSP70 GN=TGME49_273760	1	0.000462864	96.604	NSLLPVEK(1)VLK	2	0.015002	1	1	0.000649119	90.689	NSLLPVEK(1)VLK	2	0.5548	1	1	0.00158791	90.614	NSLLPVEK(1)VLK	2	-0.8266	2
	TGME49_294800-t26_1-p1	416	K	"elongation factor 1-alpha (EF-1-ALPHA), putative GN=TGME49_294800"	1	5.30017e-07	131.17	DMK(1)QTVAVGVIK	2	-2.3116	4	1	3.6304e-05	98.105	DMK(1)QTVAVGVIK	2	-0.33203	3	1	1.4818e-05	103.46	DMK(1)QTVAVGVIK	2	1.217	3
	TGME49_263300-t26_1-p1	204	K	eukaryotic porin protein GN=TGME49_263300	1	8.58426e-43	166.34	TTDNK(1)SAELAAEVDCNLLDGR	3	-0.19056	1	1	7.25499e-13	111.4	TTDNK(1)SAELAAEVDCNLLDGR	3	-0.32622	1	1	1.48752e-24	133.92	TTDNK(1)SAELAAEVDCNLLDGR	3	-0.34846	1
	TGME49_289530-t26_1-p1	7	K	ribosomal protein RPL19 GN=TGME49_289530															1	0.0208323	64.236	SLQLQK(1)R	2	0.88635	1
	TGME49_312200-t26_1-p1	73	K	serine/threonine protein phosphatase GN=TGME49_312200															1	0.00185187	91.701	TEGNEFFK(1)TR	2	-1.5116	1
	TGME49_214350-t26_1-p1	395	K	"GTP-binding protein, putative GN=TGME49_214350"	1	0.000172613	131.5	FNVTNSGK(1)K	2	-0.034643	1	1	0.000581485	123.86	FNVTNSGK(1)K	2	0.19201	1	1	0.00128817	120.99	FNVTNSGK(1)K	2	0.14616	1
	TGME49_263180-t26_1-p1	725	K	myosin D GN=TGME49_263180	1	1.29356e-05	92.593	FINLGVSNK(1)PGADAK	2	-0.025703	1	1	2.95781e-05	118.19	FINLGVSNK(1)PGADAK	2	-0.46191	1	1	8.28881e-12	141.06	FINLGVSNK(1)PGADAK	2	-0.53528	2
	TGME49_311240-t26_1-p1	333	K	"DnaJ family chaperone, putative GN=TGME49_311240"	1	8.23335e-06	101.89	GEGMPQQK(1)NPFLK	2	-0.25853	1	1	0.00108611	78.903	GEGMPQQK(1)NPFLK	2	-0.072338	1	1	1.01422e-05	107.97	GEGMPQQK(1)NPFLK	2	-0.0092908	1
	TGME49_229140-t26_1-p1	180	K	MaoC family domain-containing protein GN=TGME49_229140	1	0.0184932	60.364	K(1)SSVSFQEPPTK	2	1.7323	1	1	0.000159861	93.348	K(1)SSVSFQEPPTK	2	0.91055	1	1	4.17859e-07	119.39	K(1)SSVSFQEPPTK	2	0.72499	1
	TGME49_306210-t26_1-p1	390	K	RNA polymerase II accessory factor CDC73 GN=TGME49_306210								1	0.0152885	77.662	FK(1)ADSSIAR	2	0.52817	1
	TGME49_311810-t26_1-p1	619	K	hypothetical protein GN=TGME49_311810															1	0.00101028	77.324	K(1)SYGSDFPATAPGPK	2	-1.1497	1
	TGME49_255420-t26_1-p1	77	K	IMP2_N domain-containing protein(predict) GN=TGME49_255420								1	0.0348433	61.679	GGVFK(1)PPQK	2	0.58198	1
	TGME49_273760-t26_1-p1	71	K	heat shock protein HSP70 GN=TGME49_273760	1	1.49948e-22	141.44	NPENTIFDAK(1)R	2	0.35708	1								1	0.00010007	132.62	NPENTIFDAK(1)R	2	0.49175	1
	TGME49_231970-t26_1-p1	166	K	pre-mRNA processing splicing factor PRP8 GN=TGME49_231970	1	0.0270864	65.719	SPFYGK(1)DVR	2	0.34288	1	1	0.0259515	68.847	SPFYGK(1)DVR	2	-0.13667	1	1	0.022127	74.533	SPFYGK(1)DVR	2	0.20343	1
	TGME49_238230-t26_1-p1	57	K	Ser/Thr phosphatase family protein GN=TGME49_238230															1	0.0154633	51.771	DSNDLQFLACPPK(1)YR	2	2.2459	1
	TGME49_237140-t26_1-p1	255	K	"ethylene inducible protein, putative GN=TGME49_237140"								1	0.00381384	96.143	SQCPEK(1)TAR	2	-0.45986	1	1	0.000631587	95.775	SQCPEK(1)TAR	2	-0.082519	1
	TGME49_205470-t26_1-p1	737	K	"translation elongation factor 2 family protein, putative GN=TGME49_205470"	1	0.00252786	96.342	FDFDK(1)NAALK	2	0.034827	2	1	0.000228211	112.36	FDFDK(1)NAALK	2	0.33915	2	1	0.000329442	103.26	FDFDK(1)NAALK	2	0.24455	1
	TGME49_318430-t26_1-p1	509	K	malate dehydrogenase MDH GN=TGME49_318430	1	0.0260037	62.005	TLLAAAPK(1)SA	2	-0.15457	1
	TGME49_272740-t26_1-p1	584	K	DNA-directed RNA polymerase III RPC2 GN=TGME49_272740								1	0.00518635	80.69	K(1)DEVPYPDCFR	2	0.78135	1	1	0.0047025	78.324	K(1)DEVPYPDCFR	2	-0.56624	1
	TGME49_310640-t26_1-p1	7	K	phosphorylase family protein GN=TGME49_310640	1	0.00015582	111.86	GK(1)NIFLTPDGR	2	0.16847	1	1	0.000374184	111.86	GK(1)NIFLTPDGR	2	-0.12885	1	1	0.00912632	74.611	GK(1)NIFLTPDGR	2	-0.28282	1
	TGME49_214350-t26_1-p1	172	K	"GTP-binding protein, putative GN=TGME49_214350"	1	0.0314708	65.465	LVGK(1)GQVPK	2	-0.46995	1	1	0.00593749	89.355	LVGK(1)GQVPK	2	-0.21657	1
	TGME49_313140-t26_1-p1	227	K	isocitrate dehydrogenase GN=TGME49_313140	1	5.98139e-08	95.662	DQTEDK(1)VTLEAAEAIK	2	-0.67927	1	1	2.19766e-07	125.98	DQTEDK(1)VTLEAAEAIK	2	-0.75446	1	1	3.14298e-34	185.02	DQTEDK(1)VTLEAAEAIK	2	-0.44317	1
	TGME49_292220-t26_1-p1	405	K	PCI domain-containing protein GN=TGME49_292220								1	0.0302261	57.175	VMSDFEK(1)AFIK	2	-0.73999	1
	TGME49_209500-t26_1-p1	647	K	hypothetical protein GN=TGME49_209500															1	0.000164865	119.34	PSVSEAK(1)GEK	2	1.2175	1
	TGME49_263080-t26_1-p1	124	K	hypothetical protein GN=TGME49_263080	1	4.90567e-10	94.366	VPPETQDPETQAK(1)AAPQK	3	0.089426	1	1	5.39198e-07	85.563	VPPETQDPETQAK(1)AAPQK	3	0.015829	1	1	3.27046e-05	83.758	VPPETQDPETQAK(1)AAPQK	3	-0.65013	1
	TGME49_226960-t26_1-p1	1213	K	phosphofructokinase PFKII GN=TGME49_226960	1	6.43866e-05	91.62	GAMK(1)SEACGAAACR	2	-0.40295	1	1	5.75411e-06	136.3	GAMK(1)SEACGAAACR	2	-0.33878	2	1	1.78671e-06	107.53	GAMK(1)SEACGAAACR	2	-0.53079	2
	TGME49_318230-t26_1-p1	92	K	phosphoglycerate kinase PGKI GN=TGME49_318230	1	7.81269e-05	104.24	K(1)VTFVEDCVGPK	2	-0.29107	1	1	0.000310586	88.101	K(1)VTFVEDCVGPK	2	-0.23785	1
	TGME49_225940-t26_1-p1	258	K	IMP2_N domain-containing protein(predict) GN=TGME49_225940	1	0.016616	71.692	VAVYSQK(1)K	2	0.2736	1	1	0.00012113	130.27	VAVYSQK(1)K	2	-0.063051	1	1	0.0137254	91.318	VAVYSQK(1)K	2	-0.6413	2
	TGME49_294800-t26_1-p1	437	K	"elongation factor 1-alpha (EF-1-ALPHA), putative GN=TGME49_294800"	1	0.000743634	97.273	EPGAGSK(1)VTK	2	0.011155	2	1	1.02529e-08	130.44	KEPGAGSK(1)VTK	3	-0.39289	1	1	9.01191e-05	96.059	EPGAGSK(1)VTK	2	-0.034951	3
	TGME49_314790-t26_1-p1	7	K	"small nuclear ribonucleoprotein G, putative GN=TGME49_314790"	1	2.55716e-08	117.2	PGVMGK(1)AGPAADLR	2	0.29598	1	1	1.21957e-05	104.55	PGVMGK(1)AGPAADLR	2	0.75048	1	1	4.93376e-07	112.02	PGVMGK(1)AGPAADLR	2	0.59917	2
	TGME49_290660-t26_1-p1	99	K	RNA recognition motif-containing protein GN=TGME49_290660	1	1.90752e-32	181.98	LNELVVK(1)NNTQK	2	0.87159	2	1	6.53424e-37	203.61	LNELVVK(1)NNTQK	2	0.60178	2	1	2.27099e-51	226.04	LNELVVK(1)NNTQK	2	-0.63376	3
	TGME49_209500-t26_1-p1	2703	K	hypothetical protein GN=TGME49_209500								1	3.13955e-08	108.63	LAK(1)IEEGGTVAHSQAK	3	0.080248	1
	TGME49_294800-t26_1-p1	154	K	"elongation factor 1-alpha (EF-1-ALPHA), putative GN=TGME49_294800"	1	0.00244387	40.968	QMIVGINK(1)MDSCNYSEDR	3	0.46696	1
	TGME49_248700-t26_1-p1	55	K	alveolin domain containing intermediate filament IMC12 GN=TGME49_248700	1	0.0102381	78.342	EVK(1)VPVEVTK	2	2.7198	1								1	0.00452546	73.632	EVK(1)VPVEVTK	2	3.5837	1
	TGME49_273760-t26_1-p1	526	K	heat shock protein HSP70 GN=TGME49_273760	1	0.00396103	109.66	MVQEAEK(1)YK	2	0.75538	1	1	0.000469806	111.46	MVQEAEK(1)YK	2	0.12128	1	1	0.00104828	109.66	MVQEAEK(1)YK	2	-0.045048	1
	TGME49_291950-t26_1-p1	20	K	RNA recognition motif-containing protein GN=TGME49_291950															1	0.00777954	71.933	K(1)ATALEGENASK	2	-1.639	1
	TGME49_263530-t26_1-p1	50	K	"chaperonin, putative GN=TGME49_263530"	1	9.85402e-13	145.52	TK(1)SGLFLPDSAQK	2	-0.27369	3	1	1.20776e-08	155.39	TK(1)SGLFLPDSAQK	3	0.13143	2	1	0.000538017	85.909	TK(1)SGLFLPDSAQK	2	-2.4983	4
	TGME49_217890-t26_1-p1	183	K	"alkyl hydroperoxide reductase/ Thiol specific antioxidant/ Mal allergen, putative GN=TGME49_217890"	1	0.0225953	64.82	AMK(1)PTAEGVK	2	0.76675	2	1	0.0134356	73.499	AMK(1)PTAEGVK	2	0.0030469	1	1	0.0134815	74.841	AMK(1)PTAEGVK	2	-0.50501	3
	TGME49_263180-t26_1-p1	517	K	myosin D GN=TGME49_263180	1	0.0314816	56.404	K(1)IEYTTNEK	2	0.31496	1								1	0.0114968	83.862	K(1)IEYTTNEK	2	1.2649	1
	TGME49_289530-t26_1-p1	152	K	ribosomal protein RPL19 GN=TGME49_289530	1	1.05323e-09	145.91	EK(1)ALQEQLEAR	2	0.20808	1	1	3.49618e-35	199.7	EK(1)ALQEQLEAR	2	-0.045615	1	1	1.55239e-08	169.65	EK(1)ALQEQLEAR	2	0.41745	1
	TGME49_301440-t26_1-p1	341	K	calcium-dependent protein kinase CDPK1 GN=TGME49_301440	1	0.00298581	87.713	GK(1)YTFELPQWK	2	0.18858	1	1	0.00232722	84.479	GK(1)YTFELPQWK	2	-0.1036	1	1	0.000104025	133.42	GK(1)YTFELPQWK	2	0.27037	1
	TGME49_248340-t26_1-p1	52	K	GTP-binding nuclear protein ran/tc4 GN=TGME49_248340	1	1.76329e-06	99.927	K(1)YIPTLGVEVHPLK	2	-0.87011	2	1	2.97298e-06	103.83	K(1)YIPTLGVEVHPLK	3	-0.29874	1	1	6.32594e-07	103.67	K(1)YIPTLGVEVHPLK	2	-0.32355	2
	TGME49_229000-t26_1-p1	519	K	kelch repeat-containing protein GN=TGME49_229000								1	0.012184	70.089	LEK(1)NMSVASGK	2	0.72129	1	1	0.0118909	72.29	LEK(1)NMSVASGK	2	0.34533	1
	TGME49_265330-t26_1-p1	13	K	"cell-cycle-associated protein kinase GSK, putative GN=TGME49_265330"	1	1.32515e-07	84.94	PDPQYDPAAAQK(1)SSNAR	2	0.8374	2	1	3.34559e-08	124.99	PDPQYDPAAAQK(1)SSNAR	2	-0.12867	3	1	6.1912e-07	94.865	PDPQYDPAAAQK(1)SSNAR	3	0.69354	2
	TGME49_294800-t26_1-p1	212	K	"elongation factor 1-alpha (EF-1-ALPHA), putative GN=TGME49_294800"	1	2.04096e-11	134.14	GK(1)TLVEALDTMEAPK	3	-0.028874	2	1	6.57398e-07	100.43	GK(1)TLVEALDTMEAPK	2	0.26262	1	1	1.3232e-11	126.77	GK(1)TLVEALDTMEAPK	2	-0.14017	1
	TGME49_275650-t26_1-p1	238	K	p97(predict) GN=TGME49_275650	1	0.0231285	71.614	AMVECGDK(1)R	2	-0.86341	1	1	0.0110662	85.862	AMVECGDK(1)R	2	-0.67982	1
	TGME49_297060-t26_1-p1	337	K	phosphoglycerate mutase PGMII GN=TGME49_297060															1	0.0014726	91.549	MEAVANQGK(1)AK	2	-0.32287	1
	TGME49_251810-t26_1-p1	29	K	"translation initiation factor eIF-5A, putative GN=TGME49_251810"	1	0.00997897	82.426	K(1)NGFVMLK	2	-0.48975	1	1	0.0328199	67.494	K(1)NGFVMLK	2	-0.76615	1	1	0.0255133	82.279	K(1)NGFVMLK	2	-0.30043	1
	TGME49_273760-t26_1-p1	112	K	heat shock protein HSP70 GN=TGME49_273760	1	1.70565e-17	111.62	VIAGPGDKPLIEVTYQGEK(1)K	3	0.83066	2	1	6.70978e-13	121.82	VIAGPGDKPLIEVTYQGEK(1)K	3	0.35458	2	1	1.02743e-17	119.62	VIAGPGDKPLIEVTYQGEK(1)K	3	0.48885	1
	TGME49_276110-t26_1-p1	193	K	cytochrome b5 family heme/steroid binding domain-containing protein GN=TGME49_276110															1	0.0250804	62.088	K(1)NCCTSATATK	2	-0.25276	1
	TGME49_208590-t26_1-p1	66	K	"vacuolar ATP synthase subunit 54kD, putative GN=TGME49_208590"	1	0.00043951	64.5	TLEK(1)AGVLPAGLSAVLSK	2	2.4977	1	1	2.68287e-08	93.215	TLEK(1)AGVLPAGLSAVLSK	2	1.93	1	1	6.87945e-07	97.083	TLEK(1)AGVLPAGLSAVLSK	2	2.2005	1
	TGME49_315270-t26_1-p1	469	K	Putative eIF4-gamma/eIF5/eIF2b-epsilon carboxy-terminal domain protein(predict) GN=TGME49_315270	1	0.000958368	71.529	K(1)DAALGGSFVNGK	2	1.2847	2	1	0.00144662	75.764	K(1)DAALGGSFVNGK	2	1.3086	1	1	0.0179646	55.335	K(1)DAALGGSFVNGK	2	0.7782	1
	TGME49_294800-t26_1-p1	378	K	"elongation factor 1-alpha (EF-1-ALPHA), putative GN=TGME49_294800"	1	0.00138749	113.15	TLEEAPK(1)CIK	2	-2.1256	2	1	0.00087992	119.22	TLEEAPK(1)CIK	2	-0.71574	3	1	0.000329442	103.26	TLEEAPK(1)CIK	2	-0.55641	4
	TGME49_222220-t26_1-p1	82	K	alveolin domain containing intermediate filament IMC7 GN=TGME49_222220	1	0.00487856	86.898	ETK(1)EAFLAPR	2	0.091045	1	1	0.0103565	76.228	ETK(1)EAFLAPR	2	-0.1287	1	1	0.00375911	86.898	ETK(1)EAFLAPR	2	0.45378	1
	TGME49_261570-t26_1-p1	270	K	ribosomal protein RPL7A GN=TGME49_261570															1	0.0206728	64.776	K(1)MGLQLA	2	-2.1865	1
	TGME49_300140-t26_1-p1	194	K	"elongation factor 1-gamma, putative GN=TGME49_300140"								1	0.0224823	94.114	K(1)IFGEAK	2	1.4276	1
	TGME49_210800-t26_1-p1	195	K	"activator of hsp90 ATPase, putative GN=TGME49_210800"	1	5.41506e-05	141.52	K(1)AIAEQQK	2	0.69637	1	1	0.00880785	85.744	K(1)AIAEQQK	2	1.62	1
	TGME49_231630-t26_1-p1	291	K	alveolin domain containing intermediate filament IMC4 GN=TGME49_231630	1	0.0107103	40.941	TIEHPVPK(1)EAMGNPK	3	-0.14888	1	1	2.14407e-06	91.845	TIEHPVPK(1)EAMGNPK	3	-0.48328	1	1	1.06516e-07	108.66	TIEHPVPK(1)EAMGNPK	3	-0.57085	1
	TGME49_294800-t26_1-p1	316	K	"elongation factor 1-alpha (EF-1-ALPHA), putative GN=TGME49_294800"	1	3.80431e-34	183.37	GYVASDSK(1)NDPAK	2	-0.055322	1	1	0.000271778	117.21	GYVASDSK(1)NDPAK	2	0.027017	1	1	3.42917e-06	111.79	GYVASDSK(1)NDPAK	2	-0.032841	1
	TGME49_235670-t26_1-p1	384	K	"Chromosome III, complete sequence, related(predict) GN=TGME49_235670"	1	0.018015	46.819	QQHQLLK(1)QGR	3	-0.68286	1
	TGME49_230160-t26_1-p1	95	K	Rna binding(predict) GN=TGME49_230160	1	1.15037e-37	130.56	LK(1)SEAPLEETGKPKPEVDTLETSATR	4	0.29291	2	1	0.00794337	69.846	LK(1)SEAPLEETGK	2	-0.8324	1	1	2.98168e-26	152.47	LK(1)SEAPLEETGKPKPEVDTLETSATR	4	-0.51977	2
	TGME49_228000-t26_1-p1	93	K	"splicing factor 3A subunit 2, putative GN=TGME49_228000"								1	0.0187458	53.869	EK(1)AESAVAPVPAK	2	-0.30909	1
	TGME49_242000-t26_1-p1	3	K	DUF51 family protein GN=TGME49_242000								1	0.000209322	107.11	GK(1)NENSNPVGR	2	-0.08473	1
	TGME49_293870-t26_1-p1	52	K	"thioredoxin, putative GN=TGME49_293870"	0.99333	0.000141391	62.231	QVAPLVEAMSEK(0.007)PEYAK(0.993)VK	3	0.44122	1	0.996324	0.000138203	61.253	QVAPLVEAMSEK(0.004)PEYAK(0.996)VK	3	0.0090411	1
	TGME49_232350-t26_1-p1	94	K	lactate dehydrogenase LDH1 GN=TGME49_232350	1	0.000129256	119.74	VPGK(1)PDSEWSR	2	-0.35119	2	1	0.000260638	109.72	VPGK(1)PDSEWSR	2	-0.091934	2	1	3.45571e-05	119.74	VPGK(1)PDSEWSR	2	0.15802	2
	TGME49_211720-t26_1-p1	1826	K	AP2 domain transcription factor AP2IV-5 GN=TGME49_211720	1	0.00185257	65.811	ETGNTATIPGQK(1)TVK	2	0.88755	1	1	0.000127555	82.464	ETGNTATIPGQK(1)TVK	2	1.177	1	1	0.00267028	66.982	ETGNTATIPGQK(1)TVK	2	0.39329	1
	TGME49_234420-t26_1-p1	59	K	"ATPase, AAA family protein GN=TGME49_234420"	1	1.92474e-06	84.508	ELDSSPNAAK(1)AFEVTK	2	0.83728	2	1	0.000557152	71.601	ELDSSPNAAK(1)AFEVTK	2	2.1437	1	1	0.000578874	81.656	ELDSSPNAAK(1)AFEVTK	2	0.8429	2
	TGME49_227360-t26_1-p1	66	K	ribosomal protein RPL3 GN=TGME49_227360	0.999999	2.03353e-14	158.3	ELDKPGSK(1)LHK	2	0.64325	2	0.999998	7.04026e-07	153.54	ELDKPGSK(1)LHK	2	0.87635	2	1	6.38708e-06	159.44	ELDKPGSK(1)LHK	3	0.83084	2
	TGME49_247760-t26_1-p1	140	K	AMP-binding enzyme domain-containing protein GN=TGME49_247760															1	1.03793e-05	84.249	PACADGEVPATGQK(1)GVSSSK	3	0.95313	1
	TGME49_254390-t26_1-p1	250	K	CRAL/TRIO domain-containing protein GN=TGME49_254390															1	0.0236795	63.091	LPK(1)ATTPELFK	2	1.4326	1
	TGME49_214770-t26_1-p1	2	K	"small GTP binding protein rab1a, putative GN=TGME49_214770"	1	0.00385107	69.721	MK(1)PEYDYLFK	2	0.21163	1	1	0.00281327	77.062	MK(1)PEYDYLFK	2	0.40318	1	1	0.00123374	79.659	MK(1)PEYDYLFK	2	-0.30316	1
	TGME49_221470-t26_1-p1	184	K	hypothetical protein GN=TGME49_221470	1	0.00377875	55.196	AFLDVEK(1)NPEEAK	2	-0.44381	1
	TGME49_205470-t26_1-p1	688	K	"translation elongation factor 2 family protein, putative GN=TGME49_205470"	1	0.00174811	44.391	ETVSAPSHMTCLSK(1)SPNK	3	-0.19342	1								1	0.00155671	49.537	ETVSAPSHMTCLSK(1)SPNK	3	0.28628	1
	TGME49_253290-t26_1-p1	676	K	valyl-tRNA synthetase GN=TGME49_253290	1	0.01482	79.986	GNLPEK(1)EIK	2	0.90579	1								1	0.0118372	83.456	GNLPEK(1)EIK	2	0.61355	1
	TGME49_201680-t26_1-p1	686	K	"eukaryotic initiation factor-3 subunit 10, putative GN=TGME49_201680"	1	0.0221305	65.278	ASSNILIK(1)GK	2	0.49937	1	1	0.000230036	105.98	ASSNILIK(1)GK	2	0.2958	1	1	0.0047145	72.321	ASSNILIK(1)GK	2	0.29873	1
	TGME49_289680-t26_1-p1	197	K	Ras-related protein Rab11 GN=TGME49_289680								1	0.012176	53.211	GQK(1)IHLDEER	3	-2.5736	1
	TGME49_209500-t26_1-p1	2600	K	hypothetical protein GN=TGME49_209500	1	0.00912466	125.25	LCK(1)GSDR	2	-0.48351	1
	TGME49_263530-t26_1-p1	48	K	"chaperonin, putative GN=TGME49_263530"	1	0.0254306	78.516	IAVPTK(1)TK	2	-1.4323	1	1	0.011984	87.476	IAVPTK(1)TK	2	-1.1555	1	1	0.00825746	100.02	IAVPTK(1)TK	2	-1.009	1
	TGME49_287500-t26_1-p1	269	K	"T complex chaperonin, putative GN=TGME49_287500"	1	5.51327e-05	141.52	NFTK(1)GEER	2	0.087056	1	1	0.00115973	116.05	NFTK(1)GEER	2	-0.11798	1	1	0.00724475	144.09	NFTK(1)GEER	2	-0.73015	1
	TGME49_299050-t26_1-p1	68	K	ribosomal protein RPL17 GN=TGME49_299050	1	0.0119613	77.318	K(1)FTGCIGR	2	-0.12964	1
	TGME49_209600-t26_1-p1	160	K	Cgd5_3650 protein(predict) GN=TGME49_209600	1	0.0035045	85.885	YK(1)VLPDTENVK	2	1.716	1	1	0.0217231	62.338	YK(1)VLPDTENVK	2	0.68913	1
	TGME49_263530-t26_1-p1	81	K	"chaperonin, putative GN=TGME49_263530"	1	1.49607e-31	109.08	PNMK(1)TGEFIPPCVQVGQTVVVPEYGGMK	3	-0.26785	2	1	2.59068e-14	86.449	PNMK(1)TGEFIPPCVQVGQTVVVPEYGGMK	3	-0.2274	2	1	8.80294e-16	95.459	PNMK(1)TGEFIPPCVQVGQTVVVPEYGGMK	3	-0.76371	3
	TGME49_243240-t26_1-p1	467	K	"WD domain, G-beta repeat-containing protein GN=TGME49_243240"	1	0.017728	63.32	SDGSQRPTK(1)K	2	0.027696	1	1	0.00489637	70.942	SDGSQRPTK(1)K	2	-0.13823	1	1	0.000376232	110.08	SDGSQRPTK(1)K	2	-0.074963	1
	TGME49_261570-t26_1-p1	268	K	ribosomal protein RPL7A GN=TGME49_261570	1	0.0249776	78.516	LINIELK(1)K	2	-0.033114	1	1	0.014394	89.355	LINIELK(1)K	2	0.175	1	1	0.0155641	89.355	LINIELK(1)K	2	0.60812	1
	TGME49_318710-t26_1-p1	682	K	ATP-binding cassette sub-family F member 1 GN=TGME49_318710	1	0.00230672	83.204	YPEAGLK(1)DEAAR	2	-0.13316	1
	TGME49_235470-t26_1-p1	567	K	myosin A GN=TGME49_235470	1	1.25759e-09	118.5	NALK(1)GTTK	2	-0.50824	1	1	0.00783405	98.582	NALK(1)GTTK	2	-0.76802	1	1	0.00246447	118.33	NALK(1)GTTK	2	-0.53847	1
	TGME49_210690-t26_1-p1	229	K	ribosomal protein RPS6 GN=TGME49_210690	1	0.0108187	83.948	K(1)AQAAAAPK	2	0.45538	1	1	0.0151465	82.287	K(1)AQAAAAPK	2	0.42096	1	1	0.00201989	104.2	K(1)AQAAAAPK	2	0.38166	1
	TGME49_249900-t26_1-p1	164	K	"adenine nucleotide translocator, putative GN=TGME49_249900"	1	8.38452e-10	147.62	LASDVGK(1)GNER	3	0.14062	2	1	3.75872e-06	146.16	LASDVGK(1)GNER	3	0.10297	2	1	0.000170434	102.4	LASDVGK(1)GNER	2	-0.38452	1
	TGME49_284050-t26_1-p1	2328	K	DEAD/DEAH box helicase domain-containing protein GN=TGME49_284050	1	0.00481171	81.92	GPPGASVK(1)YDK	2	4.0323	1								1	0.0171463	67.879	GPPGASVK(1)YDK	2	1.1407	1
	TGME49_231640-t26_1-p1	217	K	alveolin domain containing intermediate filament IMC1 GN=TGME49_231640	1	0.0230841	54.898	YVPK(1)DSVVPEEWK	2	3.2093	1	1	0.0155675	56.569	YVPK(1)DSVVPEEWK	2	2.587	1	1	0.00685649	65.895	YVPK(1)DSVVPEEWK	2	1.3112	1
	TGME49_229000-t26_1-p1	494	K	kelch repeat-containing protein GN=TGME49_229000	1	4.38336e-18	154.36	DVTETATEVK(1)QVR	2	0.35404	1								1	4.03767e-08	113.99	DVTETATEVK(1)QVR	2	0.27804	1
	TGME49_205470-t26_1-p1	924	K	"translation elongation factor 2 family protein, putative GN=TGME49_205470"	1	0.00171751	69.342	GSK(1)MEELVHNIR	3	0.58882	1								1	0.0056522	54.343	GSK(1)MEELVHNIR	3	1.0386	1
	TGME49_273760-t26_1-p1	324	K	heat shock protein HSP70 GN=TGME49_273760	1	0.000539345	113.93	VLK(1)DSGIDK	2	0.27614	4	1	0.000886658	92.239	VLK(1)DSGIDK	2	0.2346	3	1	0.00621367	84.054	VLK(1)DSGIDK	2	-0.28748	3
	TGME49_263180-t26_1-p1	628	K	myosin D GN=TGME49_263180															1	0.0276246	65.627	GLFEGVK(1)VEK	2	0.16245	1
	TGME49_283850-t26_1-p1	283	K	peptidyl-prolyl cis-trans isomerase GN=TGME49_283850	1	0.0197604	74.841	LDPK(1)NVEIR	2	1.7704	1	1	0.0278591	67.334	LDPK(1)NVEIR	2	-0.49431	2	1	0.00864911	87.258	LDPK(1)NVEIR	2	2.4523	1
	TGME49_268860-t26_1-p1	81	K	enolase 1 GN=TGME49_268860	1	1.18563e-16	158.01	PALLGK(1)DPCDQK	2	0.021055	1	1	0.000142135	107.39	PALLGK(1)DPCDQK	2	-0.02882	1	1	3.95111e-07	118.87	PALLGK(1)DPCDQK	2	0.083025	1
	TGME49_273760-t26_1-p1	509	K	heat shock protein HSP70 GN=TGME49_273760	1	2.76169e-55	201	SNQITITNDK(1)GR	2	-0.52306	1	1	7.95772e-12	158.34	SNQITITNDK(1)GR	2	-0.56888	1	1	1.58071e-11	169.98	SNQITITNDK(1)GR	2	-0.3892	1
	TGME49_214770-t26_1-p1	55	K	"small GTP binding protein rab1a, putative GN=TGME49_214770"	1	0.020723	66.663	TIDLDGK(1)TVK	2	-1.2162	1	1	0.0282132	61.344	TIDLDGK(1)TVK	2	0.13786	1
	TGME49_232440-t26_1-p1	29	K	Brf1p family coiled coil protein GN=TGME49_232440								1	0.0330182	80.219	PNDK(1)EFK	2	-0.31643	1
	TGME49_232250-t26_1-p1	501	K	catalase GN=TGME49_232250	1	0.00923698	59.116	AIGLPTAACYPAK(1)M	2	-0.26706	1	1	0.000208649	85.672	AIGLPTAACYPAK(1)M	2	0.26679	1	1	4.15259e-05	70.089	AIGLPTAACYPAK(1)M	2	0.99777	1
	TGME49_294800-t26_1-p1	371	K	"elongation factor 1-alpha (EF-1-ALPHA), putative GN=TGME49_294800"	1	0.00509857	86.014	SGK(1)TLEEAPK	2	0.53594	1	1	0.000564443	98.754	SGK(1)TLEEAPK	2	0.54908	1	1	0.000841094	98.754	SGK(1)TLEEAPK	2	0.4662	1
	TGME49_228120-t26_1-p1	417	K	Chloroquine resistance marker(predict) GN=TGME49_228120	1	5.88593e-18	135.89	K(1)HLQTPEDEPASQQVSPR	3	0.13068	1	1	2.03328e-25	174.59	K(1)HLQTPEDEPASQQVSPR	3	0.30912	1	1	5.64314e-24	168.42	K(1)HLQTPEDEPASQQVSPR	3	-0.30222	1
	TGME49_313140-t26_1-p1	265	K	isocitrate dehydrogenase GN=TGME49_313140	1	0.0294267	48.284	MWK(1)SPNGTIR	2	0.0032366	1	1	0.0247852	56.548	MWK(1)SPNGTIR	2	-2.0161	1
	TGME49_216790-t26_1-p1	432	K	"ATP-binding cassette sub-family E member 1, putative GN=TGME49_216790"	1	0.000273917	85.837	PQTITAK(1)YQGTVR	2	-1.1452	1	1	0.000223393	129.77	PQTITAK(1)YQGTVR	2	-0.30569	1
	TGME49_301440-t26_1-p1	80	K	calcium-dependent protein kinase CDPK1 GN=TGME49_301440	1	0.00091232	74.789	ITGQECAVK(1)VISK	2	0.21841	1	1	0.000185384	114.64	ITGQECAVK(1)VISK	2	0.028749	1	1	0.00653696	66.246	ITGQECAVK(1)VISK	2	-0.039389	1
	TGME49_216650-t26_1-p1	347	K	S15 sporozoite-expressed protein GN=TGME49_216650	1	0.0241831	52.255	INK(1)PERPK	3	0.82768	1
	TGME49_263700-t26_1-p1	8	K	ribosomal protein RPS14 GN=TGME49_263700	1	2.72313e-32	140.45	SAK(1)AATGEEGEAQGSGLGPATR	2	0.27467	2	1	4.61459e-24	153.65	SAK(1)AATGEEGEAQGSGLGPATR	2	0.17366	2	1	8.96167e-41	165.47	SAK(1)AATGEEGEAQGSGLGPATR	2	0.068378	2
	TGME49_205470-t26_1-p1	539	K	"translation elongation factor 2 family protein, putative GN=TGME49_205470"	1	0.00831662	81.017	TDLYIK(1)SIQR	2	0.39088	1								1	2.00056e-05	113.93	TDLYIK(1)SIQR	2	0.24129	1
	TGME49_320570-t26_1-p1	523	K	"elongation factor Tu, putative GN=TGME49_320570"															1	0.017684	58.981	LLEVVDK(1)K	2	0.72448	1
	TGME49_297060-t26_1-p1	328	K	phosphoglycerate mutase PGMII GN=TGME49_297060								1	0.000197737	97.734	AK(1)MEAVANQGK	2	0.24813	1	1	0.000322962	100.88	AK(1)MEAVANQGK	2	0.11765	1
	TGME49_255420-t26_1-p1	163	K	IMP2_N domain-containing protein(predict) GN=TGME49_255420	1	2.43837e-11	148.78	EIITK(1)QANDPEK	2	0.1395	1	1	1.18045e-07	152.55	EIITK(1)QANDPEK	2	-0.11379	1	1	1.41779e-08	158.06	EIITK(1)QANDPEK	2	-1.0001	1
	TGME49_278990-t26_1-p1	423	K	"phosphate carrier, putative GN=TGME49_278990"	1	1.51516e-08	121.24	GK(1)SFGTMINEMGYK	2	-0.9401	4	1	1.21577e-06	101.3	GK(1)SFGTMINEMGYK	2	0.58298	3	1	4.83492e-10	116.19	GK(1)SFGTMINEMGYK	2	-0.68732	3
	TGME49_235540-t26_1-p1	88	K	"eukaryotic initiation factor-2 beta, putative GN=TGME49_235540"	1	4.39781e-06	75.445	IQTLIEK(1)HNPDLSGAK	3	0.095343	1	1	0.000271355	68.481	IQTLIEK(1)HNPDLSGAK	3	1.1964	1	1	0.000145132	78.95	IQTLIEK(1)HNPDLSGAK	3	1.566	1
	TGME49_242070-t26_1-p1	41	K	cAMP-dependent protein kinase regulatory subunit GN=TGME49_242070	1	1.84504e-26	162.46	GATGSSSSGQK(1)ASGSK	2	-0.21901	1	1	6.32042e-19	169.37	GATGSSSSGQK(1)ASGSK	2	0.78951	1	1	0.00122478	74.141	GATGSSSSGQK(1)ASGSK	2	-0.34541	1
	TGME49_234420-t26_1-p1	211	K	"ATPase, AAA family protein GN=TGME49_234420"	1	0.0295711	91.9	AK(1)AAEFR	2	-0.79838	1
	TGME49_233110-t26_1-p1	450	K	IMP dehydrogenas GN=TGME49_233110	1	1.58662e-35	177.04	ASALSEASPSAK(1)SEASR	2	-0.14448	1	1	7.68334e-33	185.26	ASALSEASPSAK(1)SEASR	2	-0.39193	1	1	1.33751e-22	156.67	ASALSEASPSAK(1)SEASR	2	0.23405	1
	TGME49_251690-t26_1-p1	142	K	"seryl-tRNA synthetase, cytoplasmic, putative GN=TGME49_251690"	1	0.00487856	86.898	NLK(1)IDGTPGR	2	-0.4315	1	1	0.00146511	94.692	NLK(1)IDGTPGR	2	-0.37213	1	1	0.00375911	86.898	NLK(1)IDGTPGR	2	-0.45236	1
	TGME49_229210-t26_1-p1	178	K	"small nuclear ribonucleoprotein polypeptide A', putative GN=TGME49_229210"	1	4.69252e-06	75.743	K(1)SHAALGVSSVGAAEEK	3	-0.31764	1	1	0.00604275	42.068	K(1)SHAALGVSSVGAAEEK	3	0.087402	1	1	0.000770622	54.764	K(1)SHAALGVSSVGAAEEK	3	-0.82679	1
	TGME49_251690-t26_1-p1	12	K	"seryl-tRNA synthetase, cytoplasmic, putative GN=TGME49_251690"															1	0.00262054	85.813	AEK(1)GGDPALVR	2	1.167	1
	TGME49_261570-t26_1-p1	227	K	ribosomal protein RPL7A GN=TGME49_261570	0.999998	0.000756266	65.467	KEDQAELEAQCK(1)IYR	3	-1.3715	1	0.999997	0.00112473	63.682	KEDQAELEAQCK(1)IYR	3	-0.97788	1	0.999832	0.0113926	46.318	KEDQAELEAQCK(1)IYR	3	-0.85495	1
	TGME49_289680-t26_1-p1	180	K	Ras-related protein Rab11 GN=TGME49_289680	1	1.13552e-21	162.29	K(1)QIEDNPQSTTQPGR	2	-0.22133	1	1	3.06839e-05	115.8	K(1)QIEDNPQSTTQPGR	3	0.31285	2	1	1.99049e-10	123.42	K(1)QIEDNPQSTTQPGR	2	0.13592	1
	TGME49_305820-t26_1-p1	7	K	SGS domain-containing protein GN=TGME49_305820								1	0.0168202	67.326	AATEQK(1)RPQETSISR	2	-0.099771	1	1	0.00238051	52.527	AATEQK(1)RPQETSISR	2	-0.91664	1
	TGME49_205470-t26_1-p1	162	K	"translation elongation factor 2 family protein, putative GN=TGME49_205470"								1	0.0211193	42.068	STLTDSLVSK(1)AGIISAK	2	0.44701	1
	TGME49_315270-t26_1-p1	147	K	Putative eIF4-gamma/eIF5/eIF2b-epsilon carboxy-terminal domain protein(predict) GN=TGME49_315270	1	3.02005e-09	93.371	STAK(1)ANTPPAGGSGDLGR	2	0.20545	1	1	2.76522e-08	114.99	STAK(1)ANTPPAGGSGDLGR	2	-0.30534	1	1	1.05391e-13	122.44	STAK(1)ANTPPAGGSGDLGR	2	0.099276	1
	TGME49_290660-t26_1-p1	320	K	RNA recognition motif-containing protein GN=TGME49_290660	1	0.000158208	90.689	NMEVK(1)LPPPNSQK	2	0.63445	1	1	5.81698e-05	90.689	NMEVK(1)LPPPNSQK	2	0.051845	1	1	0.0025782	74.733	NMEVK(1)LPPPNSQK	2	0.35671	1
	TGME49_288380-t26_1-p1	56	K	heat shock protein HSP90 GN=TGME49_288380	1	0.00595408	78.548	YEAITDPEK(1)LK	2	-0.40223	1	1	0.00062131	91.123	YEAITDPEK(1)LK	2	0.587	1	1	9.18782e-06	114.9	YEAITDPEK(1)LK	2	0.2786	1
	TGME49_294800-t26_1-p1	225	K	"elongation factor 1-alpha (EF-1-ALPHA), putative GN=TGME49_294800"	1	3.13e-109	237.32	TLVEALDTMEAPK(1)RPSDK	3	-0.43403	13	1	3.9856e-157	280.54	TLVEALDTMEAPK(1)RPSDK	2	-2.7296	14	1	1.0283e-113	260.58	TLVEALDTMEAPK(1)RPSDK	2	0.46259	12
	TGME49_316540-t26_1-p1	29	K	IMC sub-compartment protein ISP3 GN=TGME49_316540	1	0.0186848	113.26	K(1)PIQVSK	2	0.21498	1	1	0.00615073	117.4	K(1)PIQVSK	2	0.57397	1
	TGME49_273870-t26_1-p1	141	K	SWI2/SNF2 ISWI-like (AT hook) GN=TGME49_273870								1	0.0159214	48.998	K(1)GPGSRGRER	2	1.4606	1
	TGME49_251680-t26_1-p1	85	K	"histamine-releasing factor, putative GN=TGME49_251680"	1	0.00872004	107.79	K(1)EFGTYIK	2	1.279	2	1	0.0072597	103.55	K(1)EFGTYIK	2	3.0979	2	1	0.0041992	107.79	K(1)EFGTYIK	2	2.0685	2
	TGME49_310700-t26_1-p1	25	K	serine/threonine phosophatase PP1 GN=TGME49_310700	1	9.12903e-07	113.76	PGK(1)PVQLTEAEIR	2	2.7305	1	1	0.000447579	84.753	PGK(1)PVQLTEAEIR	2	0.056335	1	1	1.9697e-05	102.52	PGK(1)PVQLTEAEIR	2	-0.23394	1
	TGME49_232940-t26_1-p1	181	K	heat shock protein HSP20 GN=TGME49_232940	1	4.67008e-13	116.51	VEVLLPGAAQGEK(1)ASK	2	1.5224	4	1	3.975e-08	114.21	VEVLLPGAAQGEK(1)ASK	3	-0.99863	4	1	8.99537e-05	85.51	VEVLLPGAAQGEK(1)ASK	2	0.30179	3
	TGME49_313410-t26_1-p1	8	K	proteasome 26S regulatory subunit GN=TGME49_313410	1	0.00472169	87.184	K(1)LVAIQASAK	2	-0.42436	1	1	0.00851074	82.494	K(1)LVAIQASAK	2	0.32369	1	1	0.0243777	67.385	K(1)LVAIQASAK	2	0.097507	1
	TGME49_300140-t26_1-p1	7	K	"elongation factor 1-gamma, putative GN=TGME49_300140"	1	0.014145	80.688	LLTPK(1)DDVR	2	0.60304	2	1	0.00620626	88.495	LLTPK(1)DDVR	2	0.45278	3	1	0.0007029	111.61	LLTPK(1)DDVR	2	0.80071	2
	TGME49_231850-t26_1-p1	2	K	serine-threonine phosophatase 2C (PP2C) GN=TGME49_231850	1	0.00930192	68.016	MK(1)SSAEIR	2	0.26537	1	1	0.0112956	66.27	MK(1)SSAEIR	2	-0.26539	1	1	0.00232098	91.318	MK(1)SSAEIR	2	-0.84465	1
	TGME49_286580-t26_1-p1	443	K	Inner membrane complex protein 17(predict) GN=TGME49_286580	1	0.0297648	48.527	K(1)NASEAPDLAPWLK	2	-1.3781	1
	TGME49_235970-t26_1-p1	415	K	"eukaryotic initiation factor-2 gamma, putative GN=TGME49_235970"	1	0.0104132	78.098	VAGLK(1)PEMAK	2	0.40457	1	1	0.000553197	115.78	VAGLK(1)PEMAK	2	-0.28874	1
	TGME49_205470-t26_1-p1	373	K	"translation elongation factor 2 family protein, putative GN=TGME49_205470"	1	2.90323e-20	172.27	WTK(1)TQSENTR	2	1.1048	1	1	1.66175e-07	155.11	WTK(1)TQSENTR	2	0.27151	1	1	6.26775e-05	155.11	WTK(1)TQSENTR	2	2.1636	1
	TGME49_235470-t26_1-p1	11	K	myosin A GN=TGME49_235470	1	3.21911e-09	138.02	TTSEELK(1)TATALK	2	1.7716	2	1	8.663e-13	163.51	TTSEELK(1)TATALK	3	1.0943	2	1	1.44273e-08	148.96	TTSEELK(1)TATALK	3	1.7526	3
	TGME49_294800-t26_1-p1	210	K	"elongation factor 1-alpha (EF-1-ALPHA), putative GN=TGME49_294800"	1	0.00627282	83.862	STNMSWYK(1)GK	2	0.055121	2	1	0.00793791	81.017	STNMSWYK(1)GK	2	-0.35003	2	1	0.00137441	84.198	STNMSWYK(1)GK	2	-0.17181	2
	TGME49_321520-t26_1-p1	93	K	CS domain-containing protein(predict) GN=TGME49_321520	1	0.0166352	119.17	TLSGK(1)TK	2	0.35038	1	1	0.0114713	106.36	TLSGK(1)TK	2	-0.32454	1	1	0.0143478	106.36	TLSGK(1)TK	2	-0.46827	1
	TGME49_261570-t26_1-p1	29	K	ribosomal protein RPL7A GN=TGME49_261570	1	0.003215	78.324	LPAAPLAGK(1)SGK	2	0.4891	1	1	3.32524e-05	98.105	LPAAPLAGK(1)SGK	2	0.50987	1	1	0.00150204	85.554	LPAAPLAGK(1)SGK	2	0.46675	1
	TGME49_225940-t26_1-p1	193	K	IMP2_N domain-containing protein(predict) GN=TGME49_225940	1	3.05205e-09	138.19	K(1)DGVQHICGGLEK	2	-0.16571	2	1	3.62989e-11	111.64	K(1)DGVQHICGGLEK	2	-0.82634	2	1	9.00638e-09	153.23	K(1)DGVQHICGGLEK	2	-0.47995	2
	TGME49_221380-t26_1-p1	141	K	alba 1 GN=TGME49_221380								0.99877	0.0101281	49.333	EMK(0.001)PEEITK(0.999)TGGFR	3	-0.23603	1
	TGME49_231640-t26_1-p1	447	K	alveolin domain containing intermediate filament IMC1 GN=TGME49_231640	1	0.00342439	117.7	VNADLAEK(1)R	2	2.4683	1								1	0.0100208	85.622	VNADLAEK(1)R	2	2.2313	1
	TGME49_239820-t26_1-p1	43	K	D-3-phosphoglycerate dehydrogenase GN=TGME49_239820	1	2.53293e-13	155.06	LK(1)LSEEELCR	2	-0.27364	1	1	0.00117647	123.79	LK(1)LSEEELCR	2	0.29936	1
	TGME49_311240-t26_1-p1	23	K	"DnaJ family chaperone, putative GN=TGME49_311240"								0.887126	0.00961884	50.353	GGSK(0.887)EK(0.113)NNTK	2	-0.73777	1
	TGME49_251810-t26_1-p1	70	K	"translation initiation factor eIF-5A, putative GN=TGME49_251810"	1	3.92436e-11	102.69	K(1)YEDVCPTSHNMEVPNVK	3	-0.060526	1	1	1.32345e-09	133.86	K(1)YEDVCPTSHNMEVPNVK	3	-0.49285	2	1	6.1932e-08	100.02	K(1)YEDVCPTSHNMEVPNVK	3	0.14263	1
	TGME49_286580-t26_1-p1	467	K	Inner membrane complex protein 17(predict) GN=TGME49_286580	1	0.000115606	65.219	DEVENQDSSVK(1)PWR	2	-1.7387	1
	TGME49_278990-t26_1-p1	220	K	"phosphate carrier, putative GN=TGME49_278990"															1	0.0288838	70.028	MQVYPDK(1)YK	2	-0.15062	1
	TGME49_288040-t26_1-p1	797	K	hypothetical protein GN=TGME49_288040															1	0.00029532	61.096	K(1)ETPVRPAGGGETGATAQR	3	0.86471	1
	TGME49_315620-t26_1-p1	170	K	"vacuolar ATP synthase subunit C, putative GN=TGME49_315620"	1	6.73277e-05	130.98	K(1)TGPATYFQR	2	1.4795	1	1	0.000275979	112.13	K(1)TGPATYFQR	2	-1.1514	1	1	0.000225601	121.6	K(1)TGPATYFQR	2	1.0079	1
	TGME49_279390-t26_1-p1	337	K	"proliferation-associated protein 2G4, putative GN=TGME49_279390"	1	0.00599921	83.862	TYILK(1)SQLGR	2	0.39193	1
	TGME49_216790-t26_1-p1	189	K	"ATP-binding cassette sub-family E member 1, putative GN=TGME49_216790"	0.99998	0.000292004	64.454	ASIKPQYVDHVPK(1)QVK	4	0.11882	1	1	3.79037e-08	111.7	ASIKPQYVDHVPK(1)QVK	4	0.16715	1	0.999788	0.00213695	51.073	ASIKPQYVDHVPK(1)QVK	4	0.48146	1
	TGME49_213350-t26_1-p1	77	K	ribosomal protein RPS15 GN=TGME49_213350	1	9.56251e-10	103.88	NCAFGEK(1)PEPVNTHLR	3	0.2741	3	1	4.67439e-08	94.007	NCAFGEK(1)PEPVNTHLR	3	-0.090442	2	1	0.000158435	78.191	NCAFGEK(1)PEPVNTHLR	3	0.24947	2
	TGME49_278990-t26_1-p1	329	K	"phosphate carrier, putative GN=TGME49_278990"	1	1.93383e-07	62.781	MQTSPAGTWPTSFSPALTK(1)MSEMK	3	-1.0137	1
	TGME49_205470-t26_1-p1	169	K	"translation elongation factor 2 family protein, putative GN=TGME49_205470"								1	0.034297	48.527	AGIISAK(1)AAGDAR	2	-0.50569	1
	TGME49_320570-t26_1-p1	354	K	"elongation factor Tu, putative GN=TGME49_320570"	1	2.1203e-29	144.65	PGTK(1)AYDAR	2	-0.20028	1	1	3.32633e-05	142.83	PGTK(1)AYDAR	2	-1.5089	1	1	0.00332065	142.83	PGTK(1)AYDAR	2	-1.0135	1
	TGME49_263530-t26_1-p1	75	K	"chaperonin, putative GN=TGME49_263530"	1	0.0162541	91.626	VLAVGK(1)GR	2	-0.031028	1	1	0.00725639	100.19	VLAVGK(1)GR	2	0.5178	1	1	0.0133595	91.9	VLAVGK(1)GR	2	0.89755	1
	TGME49_274060-t26_1-p1	19	K	2-oxoglutarate/malate translocase OMT GN=TGME49_274060															1	0.000121185	68.41	AASSSAVSGASSSPGSVK(1)K	2	0.03316	1
	TGME49_263300-t26_1-p1	5	K	eukaryotic porin protein GN=TGME49_263300	1	0.0218269	82.279	VLFK(1)DLNK	2	-1.1956	2	1	0.0101488	91.318	VLFK(1)DLNK	2	-0.20375	1	1	0.0239951	82.279	VLFK(1)DLNK	2	-0.71213	2
	TGME49_288380-t26_1-p1	592	K	heat shock protein HSP90 GN=TGME49_288380	1	0.000150442	139.31	IMK(1)AQALR	2	0.25375	2	1	0.00529347	104.21	IMK(1)AQALR	2	-0.20447	1	1	0.00407078	124.83	IMK(1)AQALR	2	0.091411	4
	TGME49_272010-t26_1-p1	112	K	Gar1 protein RNA binding region protein GN=TGME49_272010	0.999847	0.000191745	81.877	LNEGVK(1)AASVKPK	3	0.29277	1	0.995616	0.0140658	48.527	LNEGVK(0.996)AASVK(0.004)PK	3	-0.015227	1	0.999441	0.00474738	60.47	LNEGVK(0.999)AASVK(0.001)PK	3	0.95265	1
	TGME49_263180-t26_1-p1	567	K	myosin D GN=TGME49_263180	1	9.60448e-07	138.99	LAGNK(1)CFIPSK	2	0.56584	1	1	9.58879e-05	101.35	LAGNK(1)CFIPSK	2	0.47617	1	1	3.90261e-08	166.14	LAGNK(1)CFIPSK	2	0.49629	1
	TGME49_318230-t26_1-p1	103	K	phosphoglycerate kinase PGKI GN=TGME49_318230															1	0.00131305	44.238	VTFVEDCVGPK(1)AEEAVQAAK	3	-1.3839	1
	TGME49_249900-t26_1-p1	263	K	"adenine nucleotide translocator, putative GN=TGME49_249900"	1	4.23483e-83	222.45	K(1)GEQEIQYTGTADCWK	2	-0.22657	7	1	2.04655e-55	210.9	K(1)GEQEIQYTGTADCWK	2	0.21221	7	1	1.90437e-54	215.48	K(1)GEQEIQYTGTADCWK	2	0.74176	7
	TGME49_218590-t26_1-p1	470	K	protein phosphatase 2C domain-containing protein GN=TGME49_218590								1	0.000209713	111.61	EVAALLGGK(1)R	2	-0.6829	1
	TGME49_273760-t26_1-p1	599	K	heat shock protein HSP70 GN=TGME49_273760	1	2.50058e-21	163.99	QK(1)EVESVCTPIITK	2	-0.28771	2	1	8.23343e-10	156.24	QK(1)EVESVCTPIITK	2	0.52731	1	1	3.3037e-28	194.48	QK(1)EVESVCTPIITK	2	-0.5574	2
	TGME49_288380-t26_1-p1	550	K	heat shock protein HSP90 GN=TGME49_288380	1	0.0213733	47.844	AEFEPLCK(1)LMK	2	1.7222	1
	TGME49_202390-t26_1-p1	408	K	S15 sporozoite-expressed protein GN=TGME49_202390	1	0.000966859	73.877	EIVAPAPK(1)GMPEK	2	1.8183	1	1	0.00336085	66.708	EIVAPAPK(1)GMPEK	2	2.0838	1	1	0.0106262	48.527	EIVAPAPK(1)GMPEK	2	2.2913	1
	TGME49_245620-t26_1-p1	107	K	ribosomal-ubiquitin protein RPS27A GN=TGME49_245620								1	0.000261969	129.63	FYK(1)VDGNDK	2	0.3117	1
	TGME49_219790-t26_1-p1	244	K	pre-mRNA processing factor PRP3 GN=TGME49_219790	1	0.0285008	92.692	VVPLQK(1)R	2	-1.3966	1
	TGME49_263300-t26_1-p1	80	K	eukaryotic porin protein GN=TGME49_263300								1	0.0152591	67.08	STIDVK(1)YAAPK	2	-1.1625	1
	TGME49_288630-t26_1-p1	18	K	"nucleosome assembly protein (NAP), putative GN=TGME49_288630"	1	1.23632e-16	157.68	NNAEAAACQK(1)QR	3	0.030404	2	1	5.62666e-26	186.74	NNAEAAACQK(1)QR	3	-0.39559	2	1	1.95017e-11	169.52	NNAEAAACQK(1)QR	3	-0.79885	2
	TGME49_283850-t26_1-p1	322	K	peptidyl-prolyl cis-trans isomerase GN=TGME49_283850	1	0.00393489	84.507	VDLYTEK(1)QGVR	2	0.0083698	1								1	0.0163645	68.536	VDLYTEK(1)QGVR	2	1.6453	1
	TGME49_249900-t26_1-p1	279	K	"adenine nucleotide translocator, putative GN=TGME49_249900"															1	0.0007029	111.61	K(1)VYQQEGFK	2	0.20346	1
	TGME49_312600-t26_1-p1	137	K	heat shock protein HSP21 GN=TGME49_312600	1	0.012789	99.442	VLYGEK(1)SR	2	0.40597	1	1	0.0256536	76.064	VLYGEK(1)SR	2	0.28871	1
	TGME49_263300-t26_1-p1	34	K	eukaryotic porin protein GN=TGME49_263300	1	1.75991e-13	86.617	SK(1)NPEIVNTASVSPAGAFDASSK	3	0.36625	1	1	1.08167e-09	83.826	SK(1)NPEIVNTASVSPAGAFDASSK	3	0.20696	1	1	6.39376e-07	72.935	SK(1)NPEIVNTASVSPAGAFDASSK	3	0.58747	1
	TGME49_285980-t26_1-p1	193	K	glucosephosphate-mutase GPM1 GN=TGME49_285980	1	0.000369574	94.309	LPK(1)FSIDK	2	0.29713	1	1	0.00146976	113.71	LPK(1)FSIDK	2	1.2513	1	1	0.00696884	102.07	LPK(1)FSIDK	2	0.9956	1
	TGME49_201680-t26_1-p1	885	K	"eukaryotic initiation factor-3 subunit 10, putative GN=TGME49_201680"	1	8.88599e-14	123.35	LAEQAEK(1)QR	2	-0.021647	1								1	0.00252976	101.65	LAEQAEK(1)QR	2	0.075539	1
	TGME49_271178-t26_1-p1	27	K	hypothetical protein GN=TGME49_271178															1	0.029728	69.375	TMK(1)SDIER	2	-0.19136	1
	TGME49_263180-t26_1-p1	368	K	myosin D GN=TGME49_263180	1	3.66286e-20	106.12	PTGK(1)TEAGVENAACFVGESEAALR	3	-1.0009	1								1	1.66353e-10	90.694	PTGK(1)TEAGVENAACFVGESEAALR	3	0.51125	1
	TGME49_229990-t26_1-p1	471	K	"T-complex protein 1 subunit alpha, putative GN=TGME49_229990"	1	2.36192e-06	55.02	AVHAK(1)AQGQLLDAAGNGDEELK	3	0.85925	1	1	1.35249e-18	101.05	AVHAK(1)AQGQLLDAAGNGDEELK	3	0.51345	1	1	2.49674e-10	94.707	AVHAK(1)AQGQLLDAAGNGDEELK	3	0.90001	1
	TGME49_288860-t26_1-p1	45	K	RuvB family 2 protein GN=TGME49_288860	1	0.000189543	89.231	K(1)FSQGMVGQPDAR	2	-0.039947	1	1	3.64011e-05	119.25	K(1)FSQGMVGQPDAR	2	-0.24819	2	1	1.54516e-07	131.66	K(1)FSQGMVGQPDAR	2	-1.0779	2
	TGME49_211720-t26_1-p1	1464	K	AP2 domain transcription factor AP2IV-5 GN=TGME49_211720	1	1.27655e-06	41.491	SNPLSNSPSDTDRPGEATPSSCIGSTK(1)LGSLGHR	4	-0.76699	1	1	2.10724e-10	60.459	SNPLSNSPSDTDRPGEATPSSCIGSTK(1)LGSLGHR	4	-0.14408	1	1	3.57109e-16	69.7	SNPLSNSPSDTDRPGEATPSSCIGSTK(1)LGSLGHR	4	-0.82595	1
	TGME49_205470-t26_1-p1	501	K	"translation elongation factor 2 family protein, putative GN=TGME49_205470"	1	3.42251e-08	151.97	MVPTSDK(1)GR	2	-0.31019	1	1	0.000466821	114.89	MVPTSDK(1)GR	2	-0.038092	1	1	0.0151195	66.568	MVPTSDK(1)GR	2	0.20211	3
	TGME49_210840-t26_1-p1	51	K	arginyl-tRNA synthetase family protein GN=TGME49_210840	1	0.00522833	80.69	SK(1)EELGVQSPK	2	-0.75843	2	1	0.000653955	90.614	SK(1)EELGVQSPK	2	-2.1515	1
	TGME49_211340-t26_1-p1	475	K	hypothetical protein GN=TGME49_211340	1	3.69511e-05	111.31	YPK(1)TQLQADETR	2	0.39171	1	1	0.000869308	85.554	YPK(1)TQLQADETR	2	-0.33725	1	1	0.000603953	95.264	YPK(1)TQLQADETR	2	0.61984	1
	TGME49_272910-t26_1-p1	181	K	T-complex protein 1 delta subunit GN=TGME49_272910	1	0.00012533	59.975	VVSHNAK(1)LLAPIAVDAVMK	3	0.094717	1	1	0.00107343	48.968	VVSHNAK(1)LLAPIAVDAVMK	3	-0.092218	1
	TGME49_275750-t26_1-p1	9	K	"small nuclear ribonucleoprotein E, putative GN=TGME49_275750"	1	0.000122554	134.25	SGGVMSNK(1)K	2	0.52127	1	1	4.57504e-06	147.2	SGGVMSNK(1)K	2	0.34365	1	1	0.000549878	130.66	SGGVMSNK(1)K	2	0.2114	1
	TGME49_273760-t26_1-p1	56	K	heat shock protein HSP70 GN=TGME49_273760															1	7.17079e-05	103.43	LVGDAAK(1)NQVAR	2	-0.12967	1
	TGME49_230160-t26_1-p1	85	K	Rna binding(predict) GN=TGME49_230160	1	2.53564e-07	133.15	ATQK(1)ATAEFTAK	2	-0.18196	1	1	4.69824e-12	162.93	ATQK(1)ATAEFTAK	2	-0.22669	1	1	5.4941e-07	122.39	ATQK(1)ATAEFTAK	2	0.27437	1
	TGME49_230850-t26_1-p1	174	K	Putative mucin(predict) GN=TGME49_230850								1	0.00584319	79.492	K(1)IETTGLESGK	2	-0.89271	1	1	0.0107199	73.273	K(1)IETTGLESGK	2	-0.86491	1
	TGME49_247510-t26_1-p1	249	K	fructose-bisphospatase II GN=TGME49_247510	1	0.00411692	53.565	IYSVNEGNYK(1)AFPDGVK	2	0.8576	1								1	0.00218501	58.98	IYSVNEGNYK(1)AFPDGVK	2	0.26866	1
	TGME49_205470-t26_1-p1	533	K	"translation elongation factor 2 family protein, putative GN=TGME49_205470"	1	0.00614756	71.176	YVPGEK(1)TDLYIK	2	1.25	2	1	0.0020856	80.69	YVPGEK(1)TDLYIK	2	-0.6581	2	1	0.000960868	90.614	YVPGEK(1)TDLYIK	2	0.35882	2
	TGME49_246940-t26_1-p1	217	K	Gliding-associated protein 80(predict) GN=TGME49_246940	1	0.0248542	46.159	APGQLK(1)TPSPER	2	-0.23969	1
	TGME49_235540-t26_1-p1	48	K	"eukaryotic initiation factor-2 beta, putative GN=TGME49_235540"	1	5.07982e-08	80.752	K(1)ETEQAQEEAPIIDGTGELFK	3	-1.9021	1
	TGME49_226980-t26_1-p1	104	K	Translation initiation factor eIF3 subunit(predict) GN=TGME49_226980	1	6.29778e-09	89.468	MTK(1)AAAPVVDPVDAVALR	2	-0.27818	2	1	9.00274e-05	69.188	MTK(1)AAAPVVDPVDAVALR	3	-0.79778	2	1	0.000579127	74.732	MTK(1)AAAPVVDPVDAVALR	3	-0.91833	3
	TGME49_286750-t26_1-p1	5	K	MA3 domain-containing protein GN=TGME49_286750	1	0.0157052	56.81	ASNK(1)ALGK	2	0.14148	1
	TGME49_209500-t26_1-p1	1216	K	hypothetical protein GN=TGME49_209500	1	2.19321e-16	96.708	GASSGASSATTK(1)QGNSSTEAAVSR	3	-0.061	1	1	1.92827e-18	111.11	GASSGASSATTK(1)QGNSSTEAAVSR	3	0.1855	1	1	3.33561e-21	114.39	GASSGASSATTK(1)QGNSSTEAAVSR	3	0.45261	1
	TGME49_300140-t26_1-p1	190	K	"elongation factor 1-gamma, putative GN=TGME49_300140"	1	3.08667e-05	116.24	FYETVVNQK(1)SFK	2	4.2968	1	1	8.85301e-10	116.24	FYETVVNQK(1)SFK	2	2.5871	1	1	7.02541e-07	127.17	FYETVVNQK(1)SFK	2	3.5871	1
	TGME49_246330-t26_1-p1	416	K	CRAL/TRIO domain-containing protein GN=TGME49_246330	1	0.000411415	91.318	MLQEALK(1)K	2	-0.16749	1	1	0.0135582	91.318	MLQEALK(1)K	2	0.95814	1
	TGME49_209500-t26_1-p1	1204	K	hypothetical protein GN=TGME49_209500															1	8.05613e-05	75.773	RPSEDQTK(1)GASSGASSATTK	3	-0.30573	1
	TGME49_219750-t26_1-p1	16	K	"cytochrome c, putative GN=TGME49_219750"	1	3.94654e-09	100.04	AEPDVQVPSGDIK(1)AGAK	3	-0.24395	3	1	1.68974e-07	88.427	AEPDVQVPSGDIK(1)AGAK	3	-0.86506	3	1	3.86317e-17	132.51	AEPDVQVPSGDIK(1)AGAK	3	-0.38426	3
	TGME49_219800-t26_1-p1	7	K	"vacuolar ATP synthase subunit b, putative GN=TGME49_219800"	1	2.95294e-23	133.95	AAQAAK(1)ADAALAHAAAASR	2	1.7858	1								1	4.30187e-32	169.59	AAQAAK(1)ADAALAHAAAASR	2	2.5345	1
	TGME49_313140-t26_1-p1	256	K	isocitrate dehydrogenase GN=TGME49_313140	1	0.0239991	101.64	VK(1)EFNLK	2	0.56422	1	1	0.00146062	123.69	VK(1)EFNLK	2	2.1944	2	1	0.00954941	101.64	VK(1)EFNLK	2	4.3276	2
mitochondria	TGME49_268830-t26_1-p1	465	K	"ATP synthase F0 subunit d-like protein, putative(predict) GN=TGME49_268830"	1	1.00936e-06	111.12	FAGAK(1)EVSMEDGR	2	-0.096626	1	1	2.67689e-05	103.76	FAGAK(1)EVSMEDGR	2	-0.61432	1	1	0.000202659	94.717	FAGAK(1)EVSMEDGR	2	-0.41819	1
	TGME49_256760-t26_1-p1	109	K	pyruvate kinase PyK1 GN=TGME49_256760	1	5.29037e-13	118.21	TVQNIQEAMK(1)QRPEAR	3	-0.075466	1	1	5.60016e-09	99.344	TVQNIQEAMK(1)QRPEAR	3	-0.21188	1	1	2.24977e-28	181.58	TVQNIQEAMK(1)QRPEAR	3	0.3277	2
	TGME49_263810-t26_1-p1	150	K	Putative transmembrane protein(predict) GN=TGME49_263810	1	5.70487e-10	59.372	ETVPEK(1)AAPALEPPPSHAVAVDAPVVGGGK	3	0.47058	1	1	1.80417e-05	43.306	ETVPEK(1)AAPALEPPPSHAVAVDAPVVGGGK	3	0.45336	1
	TGME49_256760-t26_1-p1	136	K	pyruvate kinase PyK1 GN=TGME49_256760	1	3.6267e-07	105.14	DHK(1)PITLQQGATLK	3	0.4977	1	1	7.08448e-06	89.992	DHK(1)PITLQQGATLK	3	0.29782	1	1	2.83453e-10	119.62	DHK(1)PITLQQGATLK	2	0.27833	2
	TGME49_215590-t26_1-p1	194	K	flavoprotein subunit of succinate dehydrogenase GN=TGME49_215590	1	2.56634e-12	160.88	FGK(1)GGQAYR	2	0.36556	2	1	1.49562e-11	164.53	FGK(1)GGQAYR	2	0.32526	2	1	0.00121201	108.74	FGK(1)GGQAYR	2	1.504	2
	TGME49_268850-t26_1-p1	162	K	enolase 2 GN=TGME49_268850	1	0.00140971	88.596	AGAAAK(1)GMPLYK	2	0.81595	1	1	0.000195535	89.171	AGAAAK(1)GMPLYK	2	-0.12282	1	1	0.000807581	92.611	AGAAAK(1)GMPLYK	2	-0.17685	1
	TGME49_250810-t26_1-p1	70	K	ribosomal protein RPL35 GN=TGME49_250810								1	0.0313115	62.107	SQK(1)ELVK	2	0.076524	1
	TGME49_292920-t26_1-p1	265	K	"heat shock protein 75, putative GN=TGME49_292920"								1	0.000420113	73.386	SGSLEFLMK(1)HQGEK	3	1.236	1	1	0.00832811	44.968	SGSLEFLMK(1)HQGEK	3	0.67212	1
	TGME49_259710-t26_1-p1	144	K	protein kinase GN=TGME49_259710	1	0.00951765	106.42	LK(1)YYDADK	2	0.46912	1	1	0.0153921	84.615	LK(1)YYDADK	2	0.089357	1	1	0.0259047	80.676	LK(1)YYDADK	2	0.53575	1
	TGME49_251780-t26_1-p1	463	K	heat shock protein GN=TGME49_251780	1	3.52618e-25	118.36	EPSK(1)GVNPDEAVAMGAAIQAGVLK	3	0.14736	1								1	1.87375e-22	124.76	EPSK(1)GVNPDEAVAMGAAIQAGVLK	3	0.25142	1
	TGME49_263130-t26_1-p1	608	K	"citrate synthase, putative GN=TGME49_263130"								1	0.000461687	93.614	EK(1)LANPSEQSR	2	0.48583	1
	TGME49_237010-t26_1-p1	551	K	RAP domain-containing protein(predict) GN=TGME49_237010	1	0.00639107	97.431	GK(1)FQLQIQK	2	-0.10091	1	1	0.00278185	99.442	GK(1)FQLQIQK	2	1.1563	1	1	0.00303238	100.02	GK(1)FQLQIQK	2	-0.11424	1
	TGME49_219550-t26_1-p1	219	K	dihydrolipoyllysine-residue succinyltransferase component of oxoglutarate dehydrogenase GN=TGME49_219550	1	2.34799e-14	106.75	SSVPQPAPSVSPPK(1)PAPAPK	2	0.48913	3	1	3.88518e-12	107.02	SSVPQPAPSVSPPK(1)PAPAPK	3	1.5384	2	1	1.74698e-17	121.44	SSVPQPAPSVSPPK(1)PAPAPK	2	0.95675	1
	TGME49_204400-t26_1-p1	71	K	"ATPase synthase subunit alpha, putative GN=TGME49_204400"	1	3.54743e-09	121.45	IAGWK(1)TQTSTEEVGR	2	-0.8677	4	1	1.47673e-06	143.05	IAGWK(1)TQTSTEEVGR	2	-0.66873	5	1	1.84363e-16	167.32	IAGWK(1)TQTSTEEVGR	2	-0.51514	6
	TGME49_270510-t26_1-p1	383	K	asparaginyl-tRNA synthetase (NOB+tRNA synthase) GN=TGME49_270510	1	6.61226e-24	114.92	TDGAAPK(1)DAAAAAAEPLIPLTK	2	-0.38761	3	1	1.81247e-18	124.1	TDGAAPK(1)DAAAAAAEPLIPLTK	2	0.27021	3	1	2.82638e-15	111.84	TDGAAPK(1)DAAAAAAEPLIPLTK	3	0.5047	2
	TGME49_320015-t26_1-p1	150	K	hypothetical protein GN=TGME49_320015	1	2.23641e-15	144.29	TACNAGPVSK(1)ISDAR	2	0.091663	1	1	4.09788e-05	123.63	TACNAGPVSK(1)ISDAR	2	0.046456	1	1	1.27473e-11	132.81	TACNAGPVSK(1)ISDAR	2	0.20695	1
	TGME49_259710-t26_1-p1	215	K	protein kinase GN=TGME49_259710	1	2.16852e-29	179.94	K(1)FTCVTSLDAK	2	0.22502	1	1	0.0229791	65.179	K(1)FTCVTSLDAK	2	0.36875	1	1	0.000109345	134.49	K(1)FTCVTSLDAK	2	0.5482	1
	TGME49_219850-t26_1-p1	688	K	prolyl-tRNA synthetase (ProRS) GN=TGME49_219850								1	0.0134976	86.205	DLAK(1)GTAR	2	0.0029459	1
	TGME49_222840-t26_1-p1	161	K	Ser/Thr phosphatase family protein GN=TGME49_222840	1	2.59908e-06	132.32	K(1)NAEWAEEIGR	2	-1.5998	1	1	0.00584319	79.492	K(1)NAEWAEEIGR	2	-0.99039	1
	TGME49_219850-t26_1-p1	242	K	prolyl-tRNA synthetase (ProRS) GN=TGME49_219850	1	7.35093e-05	90.707	GSVTPLAAMCDEK(1)K	2	-0.70969	1	1	0.000192395	85.909	GSVTPLAAMCDEK(1)K	2	-0.11524	1	1	0.000469531	82.651	GSVTPLAAMCDEK(1)K	2	-0.76895	1
	TGME49_202960-t26_1-p1	262	K	glycine cleavage H-protein GN=TGME49_202960	1	4.15661e-12	95.622	LPQAEAEEGGVEK(1)SASALVAK	2	0.81511	1
	TGME49_211250-t26_1-p1	82	K	hypothetical protein GN=TGME49_211250	1	3.89234e-05	109.15	TPGAAPTFAEK(1)K	2	-0.96055	1	1	3.87872e-05	98.337	TPGAAPTFAEK(1)K	2	-0.94367	2
	TGME49_289650-t26_1-p1	136	K	PEP-carboxykinase I GN=TGME49_289650	1	1.99453e-39	193.22	K(1)DILDLGQLQK	2	0.042621	1	1	0.000549338	94.402	K(1)DILDLGQLQK	2	-0.66892	1	1	0.000126714	105.36	K(1)DILDLGQLQK	2	-1.0039	1
	TGME49_217460-t26_1-p1	64	K	glutaminyl-tRNA synthetase (GlnRS) GN=TGME49_217460								1	0.0315886	89.55	IAVETK(1)K	2	0.20305	1
	TGME49_237560-t26_1-p1	153	K	iron-sulfur cluster protein ISCU GN=TGME49_237560	1	0.0322759	64.841	TCDDALK(1)LK	2	0.27856	1	1	0.0226689	71.451	TCDDALK(1)LK	2	-0.45348	1
	TGME49_268890-t26_1-p1	423	K	citrate synthase I GN=TGME49_268890	1	0.000416461	96.82	K(1)IAEDTLASGR	2	0.64307	2	1	9.36038e-05	113.61	K(1)IAEDTLASGR	2	0.21459	2	1	0.00158791	90.614	K(1)IAEDTLASGR	2	0.62405	2
	TGME49_300260-t26_1-p1	743	K	threonyl-tRNA synthetase family protein GN=TGME49_300260	1	7.55718e-11	87.676	QCIVLPISDK(1)VNDYAASVR	3	0.6869	1
	TGME49_207640-t26_1-p1	1009	K	isoleucyl-tRNA synthetase family protein GN=TGME49_207640	1	0.00969627	106.04	VPVK(1)TPVR	2	-1.0422	1	1	9.06704e-05	130.27	VPVK(1)TPVR	2	-0.4968	1	1	0.00218654	111.95	VPVK(1)TPVR	2	-0.21586	1
	TGME49_229620-t26_1-p1	530	K	BIR protein(predict) GN=TGME49_229620								1	0.0079308	69.864	TLSSK(1)EPQGGSR	2	-1.3103	1	1	0.00150555	85.522	TLSSK(1)EPQGGSR	2	-1.256	1
	TGME49_318170-t26_1-p1	227	K	Putative iron-sulfur cluster assembly accessory protein(predict) GN=TGME49_318170	1	3.42989e-05	84.759	AK(1)NAIFDAHVSPTR	3	-0.0063057	1	1	0.000204738	76.358	AK(1)NAIFDAHVSPTR	3	-0.21463	1	1	1.79168e-05	90.707	AK(1)NAIFDAHVSPTR	3	-0.29765	1
	TGME49_259710-t26_1-p1	199	K	protein kinase GN=TGME49_259710								1	0.000838175	113.22	YAIDDMSPTK(1)K	2	0.12424	1	1	1.04673e-05	113.22	YAIDDMSPTK(1)K	2	0.032847	1
	TGME49_276930-t26_1-p1	16	K	"Chromosome III, complete sequence, related(predict) GN=TGME49_276930"	1	4.98324e-24	100.24	GK(1)CGDMAVSSATHPESIDRPAVAETVSR	3	1.3197	5	1	5.77878e-26	117.83	GK(1)CGDMAVSSATHPESIDRPAVAETVSR	3	1.0849	5	1	8.6147e-20	112.55	GK(1)CGDMAVSSATHPESIDRPAVAETVSR	4	0.16321	3
	TGME49_217460-t26_1-p1	852	K	glutaminyl-tRNA synthetase (GlnRS) GN=TGME49_217460	1	0.0127526	74.841	MK(1)EQQQTVQA	2	-0.94527	1	1	0.000259187	104.22	MK(1)EQQQTVQA	2	-0.76269	1	1	6.2641e-05	112.13	MK(1)EQQQTVQA	2	-0.46127	1
	TGME49_319920-t26_1-p1	218	K	2-oxo acid dehydrogenases acyltransferase (catalytic domain) domain-containing protein GN=TGME49_319920	1	0.000403537	97.734	NGLITK(1)EDVLK	2	0.30689	2	1	0.00156055	127.83	NGLITK(1)EDVLK	2	-3.8292	1	1	0.00131032	92.866	NGLITK(1)EDVLK	2	-1.6832	1
	TGME49_288360-t26_1-p1	638	K	tryptophanyl-tRNA synthetase (TrpRS2) GN=TGME49_288360	1	2.97539e-06	130.1	YQK(1)GEMLTGEVK	2	0.67804	2	1	0.0014571	83.204	YQK(1)GEMLTGEVK	2	0.013627	2	1	2.80126e-07	116.24	YQK(1)GEMLTGEVK	2	-0.73263	2
	TGME49_229650-t26_1-p1	369	K	josephin protein GN=TGME49_229650	1	2.48964e-54	167.12	SCVLVQTVPK(1)R	2	-0.77549	1
	TGME49_211690-t26_1-p1	832	K	AAA family protein GN=TGME49_211690	1	0.00257299	48.391	LASGEGAK(1)HADILTCR	3	0.099856	1	1	0.000195873	70.802	LASGEGAK(1)HADILTCR	3	-0.7281	1	1	2.66193e-10	76.795	LASGEGAK(1)HADILTCR	3	0.58686	1
	TGME49_289690-t26_1-p1	366	K	glyceraldehyde-3-phosphate dehydrogenase GAPDH1 GN=TGME49_289690	1	1.81423e-14	107.63	SAGVNIIPASTGAAK(1)AVGK	2	1.3792	2	1	4.93843e-10	92.474	SAGVNIIPASTGAAK(1)AVGK	2	0.2864	1	1	3.08262e-12	112.91	SAGVNIIPASTGAAK(1)AVGK	2	0.30301	1
	TGME49_232090-t26_1-p1	202	K	"3-hydroxyacyl-CoA dehydrogenase, NAD binding domain-containing protein GN=TGME49_232090"															1	9.10582e-11	160.52	LTDAEATEFFK(1)R	2	-1.5309	1
	TGME49_261030-t26_1-p1	569	K	pyridine nucleotide-disulfide oxidoreductase domain-containing protein GN=TGME49_261030								1	1.4249e-09	84.166	LEGPAGAQMAVPEEK(1)ANLLEQK	3	-4.0987	1
	TGME49_231120-t26_1-p1	217	K	"ribosomal protein S11, putative GN=TGME49_231120"	1	1.82569e-09	106.38	GK(1)ALASASSTSGGTGR	2	-1.0899	1	1	1.47113e-07	112.34	GK(1)ALASASSTSGGTGR	2	-0.96233	1	1	3.35521e-17	141.55	GK(1)ALASASSTSGGTGR	2	-0.57347	1
	TGME49_215590-t26_1-p1	351	K	flavoprotein subunit of succinate dehydrogenase GN=TGME49_215590	1	0.00728816	74.611	YAPTAK(1)DLASR	2	-0.34836	1	1	0.000170662	98.156	YAPTAK(1)DLASR	2	0.042193	1	1	5.51202e-05	123.67	YAPTAK(1)DLASR	2	0.45902	1
	TGME49_319920-t26_1-p1	131	K	2-oxo acid dehydrogenases acyltransferase (catalytic domain) domain-containing protein GN=TGME49_319920	1	0.00766357	66.056	LHQK(1)EGMMVR	2	0.17039	2	1	0.000249172	104.82	LHQK(1)EGMMVR	2	0.33874	1	1	0.000698414	87.149	LHQK(1)EGMMVR	2	0.1851	2
	TGME49_243730-t26_1-p1	144	K	rhoptry protein ROP9 GN=TGME49_243730	1	0.00434747	56.569	HPCLK(1)TLAAAVER	3	1.3834	1	1	0.0104593	48.527	HPCLK(1)TLAAAVER	3	1.8509	1
	TGME49_289690-t26_1-p1	214	K	glyceraldehyde-3-phosphate dehydrogenase GAPDH1 GN=TGME49_289690															1	0.0181399	77.192	DGK(1)LIVGGK	2	1.5289	1
	TGME49_254410-t26_1-p1	293	K	"protein phosphatase 2C, putative GN=TGME49_254410"															1	0.0300363	67.494	ASQALQK(1)R	2	0.21232	1
	TGME49_268850-t26_1-p1	103	K	enolase 2 GN=TGME49_268850	1	0.00219423	99.568	AVENIHK(1)IIK	2	-1.6869	1	1	0.000276488	103.18	AVENIHK(1)IIK	2	-1.17	1	1	0.0187714	71.221	AVENIHK(1)IIK	2	-1.9612	1
	TGME49_243530-t26_1-p1	1330	K	pentatricopeptide repeat domain-containing protein GN=TGME49_243530								1	0.000864543	57.525	K(1)EQQLLQTQIDEHELK	3	-1.0226	1
	TGME49_309010-t26_1-p1	161	K	"elongation factor P, putative GN=TGME49_309010"	1	3.53176e-05	140.49	K(1)LEAIQPEK	2	0.038292	1								1	0.00196369	125.75	K(1)LEAIQPEK	2	-0.62284	2
	TGME49_263810-t26_1-p1	134	K	Putative transmembrane protein(predict) GN=TGME49_263810	1	0.00293851	94.692	AVK(1)ATENVVR	2	0.087962	1	1	0.00146511	94.692	AVK(1)ATENVVR	2	-0.16918	1	1	0.0045132	85.355	AVK(1)ATENVVR	2	0.39076	1
	TGME49_251780-t26_1-p1	630	K	heat shock protein GN=TGME49_251780	0.863668	0.0151917	109.66	K(0.136)K(0.864)DAVQAK	2	-0.098726	1	0.980597	2.82031e-08	153.24	K(0.019)K(0.981)DAVQAK	2	-0.61187	1	0.989607	5.05664e-09	179.37	K(0.01)K(0.99)DAVQAK	2	-0.52652	1
	TGME49_262380-t26_1-p1	547	K	"elongation factor Tu, putative GN=TGME49_262380"	1	8.02072e-07	106.76	TVASGIVTK(1)PMPEK	2	0.33118	1	1	1.60697e-09	154.65	TVASGIVTK(1)PMPEK	2	-0.11701	1	1	9.85032e-13	152	TVASGIVTK(1)PMPEK	2	-0.15343	1
	TGME49_235880-t26_1-p1	38	K	brain protein 44 family protein GN=TGME49_235880	1	0.000275692	103.44	LVK(1)NASEAASK	2	0.61857	2	1	0.000653955	90.614	LVK(1)NASEAASK	2	-0.39764	1	1	0.0133277	71.085	LVK(1)NASEAASK	2	0.0085646	1
	TGME49_290600-t26_1-p1	74	K	succinyl-CoA-synthetase alpha SCSA GN=TGME49_290600	1	0.000357482	99.5	K(1)GSTWQSSDGK	2	1.748	1	1	4.45748e-34	178.71	K(1)GSTWQSSDGK	2	-1.2658	2	1	2.5212e-05	149.49	K(1)GSTWQSSDGK	2	-0.10746	2
	TGME49_233190-t26_1-p1	288	K	SKIP/SNW domain-containing protein GN=TGME49_233190	1	1.19657e-52	210.35	K(1)LTQQDQAEWK	2	-1.0283	1	1	1.47918e-11	162.68	K(1)LTQQDQAEWK	2	-0.43936	1	1	3.63298e-12	174.42	K(1)LTQQDQAEWK	2	-0.041879	2
	TGME49_215280-t26_1-p1	205	K	succinate dehydrogenase [ubiquinone] iron-sulfur protein GN=TGME49_215280	1	2.95353e-08	108.63	K(1)DPNVENLQSIEDR	2	-0.20668	1	1	4.68452e-07	145.69	K(1)DPNVENLQSIEDR	2	-0.17434	1	1	3.41231e-11	130.72	K(1)DPNVENLQSIEDR	2	-0.92714	2
	TGME49_227390-t26_1-p1	624	K	SET domain-containing protein(predict) GN=TGME49_227390								1	0.000983594	125.97	AK(1)VSALACAR	2	-0.16898	2
	TGME49_267330-t26_1-p1	246	K	fumarate hydratase GN=TGME49_267330															1	0.000978172	75.088	VLNCDRPVDQK(1)FK	3	-0.55751	1
	TGME49_211090-t26_1-p1	610	K	"aminotransferase, class V superfamily protein GN=TGME49_211090"	1	0.0016149	67.997	ELSPLYEMEMAK(1)R	3	-0.72808	1	1	0.00414957	71.879	ELSPLYEMEMAK(1)R	2	0.63494	1
	TGME49_235880-t26_1-p1	46	K	brain protein 44 family protein GN=TGME49_235880	1	0.00239955	82.705	NASEAASK(1)AAAK	2	0.23664	1								1	0.000121196	101.56	NASEAASK(1)AAAK	2	0.06241	1
	TGME49_289690-t26_1-p1	405	K	glyceraldehyde-3-phosphate dehydrogenase GAPDH1 GN=TGME49_289690	1	1.87496e-32	182.1	PAK(1)YEDIVAAVK	2	1.1366	4	1	8.11842e-12	158.11	PAK(1)YEDIVAAVK	2	1.0241	2	1	1.63926e-07	147.26	PAK(1)YEDIVAAVK	2	1.3907	3
	TGME49_244200-t26_1-p1	704	K	"2-oxoglutarate dehydrogenase e1 component, mitochondrial precursor, putative GN=TGME49_244200"	1	7.79139e-05	62.658	IFTLPPDFNVHPTVGK(1)IYK	3	-1.0407	1	1	3.35169e-05	71.601	IFTLPPDFNVHPTVGK(1)IYK	3	-0.92974	1	1	0.000145139	64.298	IFTLPPDFNVHPTVGK(1)IYK	3	-0.017427	1
	TGME49_219550-t26_1-p1	226	K	dihydrolipoyllysine-residue succinyltransferase component of oxoglutarate dehydrogenase GN=TGME49_219550	1	3.10704e-11	139.58	K(1)PASPVVAVQSPGR	2	0.022492	5	1	2.95916e-06	142.45	K(1)PASPVVAVQSPGR	2	-0.1943	2	1	1.66266e-13	158.93	K(1)PASPVVAVQSPGR	2	0.22075	4
	TGME49_262690-t26_1-p1	129	K	ribosomal protein RPL27 GN=TGME49_262690	1	0.000394069	98.156	FTNPVNEK(1)VGK	2	-0.74567	1	1	0.000246137	108.98	FTNPVNEK(1)VGK	2	-0.41058	1	1	8.25294e-05	108.35	FTNPVNEK(1)VGK	2	-0.59679	1
	TGME49_269430-t26_1-p1	226	K	polyprenyl synthetase superfamily protein GN=TGME49_269430	1	0.0191068	63.473	AVPAAWK(1)ALER	2	1.2133	1	1	0.0318232	56.205	AVPAAWK(1)ALER	2	0.41892	1	1	0.013752	70.728	AVPAAWK(1)ALER	2	1.2156	1
	TGME49_270510-t26_1-p1	261	K	asparaginyl-tRNA synthetase (NOB+tRNA synthase) GN=TGME49_270510	1	7.08307e-34	178.67	SPAK(1)GQAVELAVR	2	-0.64115	1								1	1.6516e-12	170.95	SPAK(1)GQAVELAVR	3	0.034734	2
	TGME49_251780-t26_1-p1	346	K	heat shock protein GN=TGME49_251780	1	0.00396197	108.43	K(1)AQGIDLTK	2	0.32727	1	1	0.000624767	113.93	K(1)AQGIDLTK	2	0.4274	2	1	0.00089366	110.53	K(1)AQGIDLTK	2	0.24226	1
	TGME49_225470-t26_1-p1	236	K	peptide methionine sulfoxide reductase GN=TGME49_225470	1	0.000355852	95.417	ILGGK(1)LSDSCFK	2	-0.11801	1	1	0.00083531	116.24	ILGGK(1)LSDSCFK	2	-0.60577	1	1	0.00442701	76.073	ILGGK(1)LSDSCFK	2	-0.72885	1
	TGME49_210408-t26_1-p1	62	K	HMG (high mobility group) box domain-containing protein GN=TGME49_210408								1	0.0152984	52.527	MVGEAWGK(1)LSDAQK	2	1.1435	1	1	5.15735e-05	95.981	MVGEAWGK(1)LSDAQK	2	0.9958	1
	TGME49_222910-t26_1-p1	130	K	phosphoglycerate mutase GN=TGME49_222910								1	4.60524e-31	110.25	VPSPTSK(1)PSSPDETSQAAEEASSSTCEATQK	3	1.1377	1	1	1.07275e-40	132.85	VPSPTSK(1)PSSPDETSQAAEEASSSTCEATQK	3	1.1573	1
	TGME49_216510-t26_1-p1	625	K	"thioredoxin, putative GN=TGME49_216510"								1	0.0297548	63.816	SREQDEK(1)QR	2	4.4464	1
	TGME49_217460-t26_1-p1	197	K	glutaminyl-tRNA synthetase (GlnRS) GN=TGME49_217460								1	2.40316e-05	74.732	TSETAAK(1)HFSSWSACVAK	3	2.1183	1
	TGME49_306650-t26_1-p1	250	K	"Glycosyl transferase, putative(predict) GN=TGME49_306650"								1	0.00232722	84.479	LMK(1)EYPEYCAK	2	-0.42154	1	1	0.000745225	97.452	LMK(1)EYPEYCAK	2	-0.26543	1
	TGME49_285840-t26_1-p1	545	K	RAP domain-containing protein GN=TGME49_285840	1	0.0185671	68.786	LK(1)SLEEAVGK	2	0.42146	1	1	0.00328039	87.568	LK(1)SLEEAVGK	2	-0.37565	1	1	0.00197714	90.827	LK(1)SLEEAVGK	2	0.16644	1
	TGME49_291070-t26_1-p1	150	K	"Proteophosphoglycan 5, related protein(predict) GN=TGME49_291070"	1	2.30402e-06	98.418	K(1)LEAATR	2	-0.21073	1
	TGME49_217460-t26_1-p1	230	K	glutaminyl-tRNA synthetase (GlnRS) GN=TGME49_217460	1	6.38928e-24	94.15	GK(1)SGEMVGQGAGVASEAVDGPDATTSVNFLK	3	-0.14794	1	1	2.7108e-30	104.53	GK(1)SGEMVGQGAGVASEAVDGPDATTSVNFLK	3	0.83363	1
	TGME49_233190-t26_1-p1	310	K	SKIP/SNW domain-containing protein GN=TGME49_233190															1	0.000606529	78.903	NQK(1)GYTIPLDK	2	1.2955	1
	TGME49_208440-t26_1-p1	197	K	Cytoplasmic protein Cyt16(predict) GN=TGME49_208440	1	2.69679e-56	190.55	NPLLQDAAPTK(1)TGSTSAK	3	-0.70435	2	1	1.70485e-84	229.02	NPLLQDAAPTK(1)TGSTSAK	2	-0.074808	1	1	1.7399e-36	194.94	NPLLQDAAPTK(1)TGSTSAK	2	0.074857	2
	TGME49_286260-t26_1-p1	624	K	tetratricopeptide repeat-containing protein GN=TGME49_286260	0.999523	1.27486e-11	100.04	KEGDTK(1)EPCVAGTPAK	2	0.47357	1
	TGME49_225730-t26_1-p1	25	K	"membrane protein, putative GN=TGME49_225730"	1	0.0197016	84.498	SVK(1)LGGAK	2	-0.061497	1	1	0.0155313	84.498	SVK(1)LGGAK	2	-0.32295	1	1	0.021351	84.498	SVK(1)LGGAK	2	-0.7054	1
	TGME49_236820-t26_1-p1	278	K	hypothetical protein GN=TGME49_236820								1	0.00134264	117.09	VACVK(1)AAQESR	2	-0.4312	1	1	4.4345e-05	110.93	VACVK(1)AAQESR	2	-0.15773	1
	TGME49_256990-t26_1-p1	244	K	glycyl-tRNA synthetase GN=TGME49_256990	1	2.27576e-08	118.08	LNAK(1)EGISPEEASR	2	-0.045032	1	1	0.000106886	124.16	LNAK(1)EGISPEEASR	2	0.48106	1	1	1.33352e-06	109.1	LNAK(1)EGISPEEASR	2	0.0027089	1
	TGME49_204400-t26_1-p1	175	K	"ATPase synthase subunit alpha, putative GN=TGME49_204400"								1	0.00484102	105.14	GPIPAK(1)ER	2	-0.099306	1	1	0.00272947	119.41	GPIPAK(1)ER	2	-0.027096	1
	TGME49_262690-t26_1-p1	33	K	ribosomal protein RPL27 GN=TGME49_262690								1	0.0037812	70.089	GVVVNTWEGSK(1)ER	2	-2.0834	1
	TGME49_202960-t26_1-p1	270	K	glycine cleavage H-protein GN=TGME49_202960	1	0.00169945	92.247	SASALVAK(1)VTK	2	0.20209	2	1	0.00189952	85.522	SASALVAK(1)VTK	2	0.12832	1	1	0.00103579	95.094	SASALVAK(1)VTK	2	0.65016	1
	TGME49_304710-t26_1-p1	561	K	"eukaryotic peptide chain release factor, putative GN=TGME49_304710"								1	0.014394	89.355	FTVDLPK(1)K	2	1.2513	1
	TGME49_256990-t26_1-p1	320	K	glycyl-tRNA synthetase GN=TGME49_256990	1	0.00743918	93.556	GQK(1)ASAASR	2	-0.19236	1	1	0.000435157	123.86	GQK(1)ASAASR	2	-0.17405	1
	TGME49_236210-t26_1-p1	262	K	"peptidase M16 family potein, putative GN=TGME49_236210"	1	1.8498e-14	102.98	MVVAAAGDVDHK(1)ELTALVEK	3	-0.88901	1								1	5.96933e-18	118.37	MVVAAAGDVDHK(1)ELTALVEK	3	0.19646	1
	TGME49_288320-t26_1-p1	85	K	adenylate kinase GN=TGME49_288320								1	0.0206915	80.165	LAQK(1)DCAR	2	-1.7444	1
	TGME49_270510-t26_1-p1	534	K	asparaginyl-tRNA synthetase (NOB+tRNA synthase) GN=TGME49_270510	1	0.00961058	85.862	AEEPK(1)AQFK	2	0.064045	1	1	0.00132963	106.88	AEEPK(1)AQFK	2	-0.77853	1	1	0.019595	76.221	AEEPK(1)AQFK	2	-0.7315	1
	TGME49_261600-t26_1-p1	462	K	creatinase domain-containing protein GN=TGME49_261600								1	0.000176788	105.46	GAVAEELAK(1)SR	2	1.2827	1	1	0.00232047	87.184	GAVAEELAK(1)SR	2	0.26792	1
	TGME49_209140-t26_1-p1	59	K	"anti-silencing protein, ASF1 family protein GN=TGME49_209140"	1	1.67613e-13	90.475	EK(1)LAALSSSGLPSHQSLADGER	3	0.1525	1	1	5.36372e-14	98.21	EK(1)LAALSSSGLPSHQSLADGER	3	1.0353	1
	TGME49_289690-t26_1-p1	255	K	glyceraldehyde-3-phosphate dehydrogenase GAPDH1 GN=TGME49_289690	1	2.3905e-43	188.96	EK(1)AQAHLTNGAK	2	0.73828	2	1	1.20454e-05	145.29	EK(1)AQAHLTNGAK	2	0.89339	2	1	1.86721e-65	234.52	EK(1)AQAHLTNGAK	2	1.5215	3
	TGME49_243580-t26_1-p1	151	K	"Hit family protein involved in cell-cycle regulation, putative GN=TGME49_243580"								1	0.00232211	90.827	ILDGK(1)IPCHK	2	-1.2993	1	1	0.00514855	84.054	ILDGK(1)IPCHK	2	-0.67465	1
	TGME49_204400-t26_1-p1	436	K	"ATPase synthase subunit alpha, putative GN=TGME49_204400"															1	0.0172862	62.633	AMK(1)QVAGTMK	2	-3.0029	1
	TGME49_289970-t26_1-p1	85	K	hypothetical protein GN=TGME49_289970								1	0.00434447	85.821	NPMATGSK(1)TR	2	-0.51552	1
	TGME49_233890-t26_1-p1	555	K	Putative transmembrane protein (Fragment)(predict) GN=TGME49_233890	1	4.25856e-09	99.392	GGECGGTPK(1)APLSFPEK	2	0.45738	1	1	4.80503e-09	137.32	GGECGGTPK(1)APLSFPEK	2	-0.053819	1	1	1.33359e-12	114.28	GGECGGTPK(1)APLSFPEK	2	0.015631	1
	TGME49_227300-t26_1-p1	1948	K	hypothetical protein GN=TGME49_227300								1	7.16675e-06	66.777	SAAK(1)ADSSVGPASSVCSR	2	0.28892	1
	TGME49_262690-t26_1-p1	135	K	ribosomal protein RPL27 GN=TGME49_262690	1	0.00583001	100.02	VSK(1)DLLFLR	2	-0.088548	2	1	0.000467925	113.62	VSK(1)DLLFLR	2	0.098263	2	1	0.00260794	128.28	VSK(1)DLLFLR	2	0.10542	2
	TGME49_218280-t26_1-p1	148	K	"eukaryotic porin, putative GN=TGME49_218280"								1	0.00988447	72.34	LIPSESK(1)ELDK	2	-2.9113	1	1	0.00347225	81.92	LIPSESK(1)ELDK	2	-2.8708	1
	TGME49_217350-t26_1-p1	554	K	"methyltransferase MTA70, putative GN=TGME49_217350"								1	0.00636453	45.873	YVHYEVDAASK(1)NDALK	3	1.3697	1	1	0.0031382	48.423	YVHYEVDAASK(1)NDALK	3	1.5107	1
	TGME49_243730-t26_1-p1	79	K	rhoptry protein ROP9 GN=TGME49_243730								0.998867	2.23135e-25	77.701	DTGVSHQK(0.999)GEPSDSSSEPK(0.001)PQGTVAETPGAASAAAAEVGR	4	0.12046	1
	TGME49_288500-t26_1-p1	535	K	FAD Malate-dehydrogenase (MDH-FAD) GN=TGME49_288500	1	1.72004e-06	135.99	LGANIDEK(1)LFK	2	0.76358	2	1	2.12865e-12	168.22	LGANIDEK(1)LFK	2	0.042144	2	1	0.00319604	83.182	LGANIDEK(1)LFK	2	-0.53239	1
	TGME49_292920-t26_1-p1	657	K	"heat shock protein 75, putative GN=TGME49_292920"	0.946463	3.86131e-09	75.064	FVAIDAPEEDFEPLLEEDK(0.054)EGK(0.946)K	3	0.082712	1	0.949517	6.70046e-14	97.69	FVAIDAPEEDFEPLLEEDK(0.05)EGK(0.95)K	3	0.066052	1	0.967272	2.7631e-10	96.591	FVAIDAPEEDFEPLLEEDK(0.033)EGK(0.967)K	3	0.046079	1
	TGME49_256760-t26_1-p1	4	K	pyruvate kinase PyK1 GN=TGME49_256760	1	7.30859e-06	71.592	ASK(1)QPQTLSAGAVESGR	2	-0.59187	2								1	1.62983e-10	79.489	ASK(1)QPQTLSAGAVESGR	2	0.058785	2
	TGME49_206470-t26_1-p1	420	K	pyruvate dehydrogenase complex subunit PDH-E3II GN=TGME49_206470	1	9.69734e-38	185.95	TEEELK(1)ANGVSYNK	2	0.080993	1
	TGME49_236210-t26_1-p1	279	K	"peptidase M16 family potein, putative GN=TGME49_236210"	1	0.00177638	104.2	HFAGLPQPK(1)R	3	-0.064471	3	1	0.00258007	82.287	HFAGLPQPK(1)R	3	-0.43692	2	1	0.0051218	68.016	HFAGLPQPK(1)R	3	-0.17717	1
	TGME49_262380-t26_1-p1	379	K	"elongation factor Tu, putative GN=TGME49_262380"	1	3.14051e-08	50.783	ADLPLIIPVESVLSIPGK(1)GTVATGR	3	-1.0381	2	1	3.52143e-08	71.071	ADLPLIIPVESVLSIPGK(1)GTVATGR	3	-0.45648	2	1	4.98657e-07	58.812	ADLPLIIPVESVLSIPGK(1)GTVATGR	3	-0.5318	1
	TGME49_233890-t26_1-p1	268	K	Putative transmembrane protein (Fragment)(predict) GN=TGME49_233890	1	5.73784e-24	173.72	TPAQAK(1)ADAPAR	2	-0.24093	1	1	2.33768e-05	144.92	TPAQAK(1)ADAPAR	2	-0.1263	1	1	2.05445e-15	172.76	TPAQAK(1)ADAPAR	3	-0.79617	2
	TGME49_217460-t26_1-p1	222	K	glutaminyl-tRNA synthetase (GlnRS) GN=TGME49_217460															1	7.67856e-11	112.82	AIPGAGALSGAGAK(1)GTDR	3	1.66	2
	TGME49_211690-t26_1-p1	336	K	AAA family protein GN=TGME49_211690	1	0.0147068	67.385	GK(1)EPSQNQFFK	2	0.033706	1	1	5.45539e-05	97.734	GK(1)EPSQNQFFK	2	0.48353	1	1	0.00286682	84.687	GK(1)EPSQNQFFK	2	1.341	1
	TGME49_219550-t26_1-p1	198	K	dihydrolipoyllysine-residue succinyltransferase component of oxoglutarate dehydrogenase GN=TGME49_219550	1	5.1222e-05	107.17	TEAAK(1)PVSPPEK	2	-0.042299	2	1	0.000550093	114.02	TEAAK(1)PVSPPEK	2	0.065801	2	1	7.07384e-07	127.56	TEAAK(1)PVSPPEK	2	0.21373	2
	TGME49_295690-t26_1-p1	298	K	ubiquinone/menaquinone biosynthesis methyltransferase subfamily protein GN=TGME49_295690	1	0.000221557	43.37	QACTSALEK(1)DFQGHSNAGGMR	3	0.3771	1	1	1.82401e-05	65.184	QACTSALEK(1)DFQGHSNAGGMR	3	-0.078247	1	1	3.85561e-05	61.276	QACTSALEK(1)DFQGHSNAGGMR	3	-0.093648	1
	TGME49_289690-t26_1-p1	370	K	glyceraldehyde-3-phosphate dehydrogenase GAPDH1 GN=TGME49_289690								1	0.000802445	80.69	AVGK(1)IIPSLNGK	2	-0.91068	1
	TGME49_292920-t26_1-p1	661	K	"heat shock protein 75, putative GN=TGME49_292920"	1	4.23295e-05	87.824	K(1)PDTPALVGDHR	3	0.61972	3	1	1.083e-09	103.3	K(1)PDTPALVGDHR	3	0.63479	3	1	0.000192949	91.62	K(1)PDTPALVGDHR	3	0.93466	2
	TGME49_230410-t26_1-p1	282	K	peroxiredoxin PRX3 GN=TGME49_230410	1	0.028986	74.255	NYLGQLK(1)N	2	-1.4725	1
	TGME49_206470-t26_1-p1	514	K	pyruvate dehydrogenase complex subunit PDH-E3II GN=TGME49_206470	1	0.000297794	80.312	EACMACYDK(1)PIHMA	2	0.10115	1	1	1.08316e-05	95.273	EACMACYDK(1)PIHMA	2	0.45669	1	1	1.36412e-06	109	EACMACYDK(1)PIHMA	2	-0.10472	1
	TGME49_276930-t26_1-p1	86	K	"Chromosome III, complete sequence, related(predict) GN=TGME49_276930"	1	0.0158826	80.294	FK(1)VNGGR	2	0.54294	1	1	0.0122994	105.2	FK(1)VNGGR	2	-0.074467	2	1	0.00185611	129.67	FK(1)VNGGR	2	0.41287	2
	TGME49_251780-t26_1-p1	648	K	heat shock protein GN=TGME49_251780															1	7.69737e-11	108.96	NEAETLIYSVEK(1)QMADLK	3	-0.31557	1
	TGME49_205710-t26_1-p1	138	K	lysine-tRNA ligase GN=TGME49_205710	0.999981	0.00329655	48.907	AQKPEEELDPTQYFEK(1)R	3	-0.49563	1								0.999986	0.00486835	48.907	AQKPEEELDPTQYFEK(1)R	3	-1.285	1
	TGME49_286410-t26_1-p1	568	K	Putative kynurenine 3-monooxygenase and-related flavoprotein monooxygenase family (ISS) protein(predict) GN=TGME49_286410	1	0.00840025	90.15	MVEEMTK(1)MK	2	-0.70893	1	1	0.00262876	100.02	MVEEMTK(1)MK	2	-0.68542	1	1	0.00761153	88.495	MVEEMTK(1)MK	2	-1.0114	1
	TGME49_263090-t26_1-p1	142	K	14-3-3 protein GN=TGME49_263090								1	2.41009e-34	197.27	ELSK(1)QHMQNK	2	-0.94789	3	1	1.75723e-12	121.6	ELSK(1)QHMQNK	2	-1.4555	3
	TGME49_301120-t26_1-p1	230	K	acetyl-CoA acetyltransferase GN=TGME49_301120	1	5.93644e-43	154.84	SGVMQNEGIEPVTVAAETK(1)GETK	2	0.86521	3	1	2.90433e-30	162.83	SGVMQNEGIEPVTVAAETK(1)GETK	3	0.081921	2	1	6.89454e-55	183.63	SGVMQNEGIEPVTVAAETK(1)GETK	3	-0.15253	1
	TGME49_261950-t26_1-p1	69	K	ATP synthase beta subunit ATP-B GN=TGME49_261950	1	1.24633e-21	156.72	K(1)PASAAPPAGTNHGR	3	-0.042957	4	1	1.9103e-05	112.67	K(1)PASAAPPAGTNHGR	2	0.089588	4	1	3.85026e-13	151.73	K(1)PASAAPPAGTNHGR	2	-0.072226	4
	TGME49_261030-t26_1-p1	240	K	pyridine nucleotide-disulfide oxidoreductase domain-containing protein GN=TGME49_261030								1	0.00343024	119.57	GK(1)CDFPR	2	0.38766	1	1	0.0123032	108.24	GK(1)CDFPR	2	0.65669	1
	TGME49_320005-t26_1-p1	270	K	hypothetical protein GN=TGME49_320005								1	0.0273825	44.395	NHSK(1)VIQR	3	-0.37584	1
	TGME49_293510-t26_1-p1	89	K	poly(ADP-ribose) polymerase and DNA-Ligase Zn-finger region domain-containing protein GN=TGME49_293510	1	1.72319e-07	63.979	LATSQPFAEPSLGDTEDVHVSK(1)QR	3	0.19219	1
	TGME49_300260-t26_1-p1	393	K	threonyl-tRNA synthetase family protein GN=TGME49_300260	1	0.0290402	91.906	LLEEAK(1)K	2	-0.87922	1
	TGME49_230410-t26_1-p1	265	K	peroxiredoxin PRX3 GN=TGME49_230410	1	0.00141786	63.185	GEK(1)MMHASFEGVK	3	-0.46754	1	1	0.00356482	59.864	GEK(1)MMHASFEGVK	3	-0.31473	1	1	0.00264192	58.32	GEK(1)MMHASFEGVK	3	0.46723	1
	TGME49_288360-t26_1-p1	635	K	tryptophanyl-tRNA synthetase (TrpRS2) GN=TGME49_288360								1	0.0029484	109.01	EIGEK(1)YQK	2	-1.2467	1	1	0.00360663	109.01	EIGEK(1)YQK	2	-0.79242	1
	TGME49_230410-t26_1-p1	249	K	peroxiredoxin PRX3 GN=TGME49_230410								0.880887	1.04258e-07	117.08	EVEK(0.881)NGGK(0.119)QVCPANWR	3	-0.15917	1
	TGME49_271820-t26_1-p1	454	K	lipoyltransferase and lipoate-protein ligase subfamily protein GN=TGME49_271820	1	0.000139774	79.639	LEK(1)VSPELDSHLR	3	-1.9483	1	1	2.59402e-05	106.58	LEK(1)VSPELDSHLR	3	-2.8474	3
	TGME49_236820-t26_1-p1	220	K	hypothetical protein GN=TGME49_236820	1	5.43557e-08	80.142	AEDGEEQPDALPRPPAGATK(1)K	3	0.52287	1
	TGME49_288360-t26_1-p1	187	K	tryptophanyl-tRNA synthetase (TrpRS2) GN=TGME49_288360	1	0.000893271	41.798	MYQESYLDEFGIPANVK(1)EVR	3	-0.92361	1	1	0.000207266	52.464	MYQESYLDEFGIPANVK(1)EVR	3	-0.60281	1
	TGME49_227830-t26_1-p1	196	K	"mitochondrial inner membrane translocase TIM44, putative GN=TGME49_227830"								1	0.000172994	90.412	SVLAQVK(1)QDMER	2	-1.4609	1
	TGME49_207170-t26_1-p1	65	K	Putative transmembrane protein(predict) GN=TGME49_207170	1	5.82018e-10	79.69	ANVAAGTGK(1)LEGSLLPPPHIPGIR	3	-0.055485	1	1	1.21151e-05	49.66	ANVAAGTGK(1)LEGSLLPPPHIPGIR	3	-0.3337	1	1	7.00444e-07	67.11	ANVAAGTGK(1)LEGSLLPPPHIPGIR	3	-1.196	1
	TGME49_244200-t26_1-p1	1112	K	"2-oxoglutarate dehydrogenase e1 component, mitochondrial precursor, putative GN=TGME49_244200"	1	4.98004e-07	143.45	YLHK(1)QENK	2	1.1399	2	1	0.00940032	72.23	YLHK(1)QENK	2	0.74641	2	1	0.00284245	119.86	YLHK(1)QENK	2	0.90858	1
	TGME49_205250-t26_1-p1	202	K	rhoptry protein ROP18 GN=TGME49_205250								1	0.0151029	75.387	ADSGCVIGK(1)R	2	0.19282	1	1	3.27211e-05	114.4	ADSGCVIGK(1)R	2	-0.28919	1
	TGME49_227830-t26_1-p1	220	K	"mitochondrial inner membrane translocase TIM44, putative GN=TGME49_227830"															1	0.000476939	101.3	ASSLSQK(1)SEK	2	-2.4006	1
	TGME49_289650-t26_1-p1	127	K	PEP-carboxykinase I GN=TGME49_289650	1	0.000203052	59.606	QIDANLQHHK(1)PGDCPLTK	3	0.51202	1	1	0.000196547	61.87	QIDANLQHHK(1)PGDCPLTK	3	0.22882	1	1	0.000112751	74.618	QIDANLQHHK(1)PGDCPLTK	3	0.53589	2
	TGME49_248260-t26_1-p1	120	K	Putative transmembrane protein(predict) GN=TGME49_248260	1	0.00212203	99.973	ESSSGSLAK(1)R	2	-0.56664	1	1	0.000739038	115.78	ESSSGSLAK(1)R	2	-0.63277	1	1	0.00197714	90.827	ESSSGSLAK(1)R	2	-0.36811	1
	TGME49_288830-t26_1-p1	306	K	NADH dehydrogenase (NDH2-II) GN=TGME49_288830	1	6.47912e-16	126.26	VMNNFELAALPQTSEK(1)ER	3	-0.30738	1	1	1.22999e-08	124.04	VMNNFELAALPQTSEK(1)ER	3	-0.48799	1
	TGME49_271820-t26_1-p1	351	K	lipoyltransferase and lipoate-protein ligase subfamily protein GN=TGME49_271820	1	0.000132847	134.26	GMEPVEK(1)LR	2	-1.2028	2	1	0.00173262	105.52	GMEPVEK(1)LR	2	-0.8467	3	1	0.000369829	105.52	GMEPVEK(1)LR	2	-1.5015	3
	TGME49_249030-t26_1-p1	28	K	endonuclease/exonuclease/phosphatase family protein GN=TGME49_249030	1	0.0288749	74.92	TAPAK(1)LTR	2	0.46412	1
	TGME49_267330-t26_1-p1	704	K	fumarate hydratase GN=TGME49_267330															1	0.0275637	70.908	SK(1)AVAHACK	2	-0.026426	1
	TGME49_288360-t26_1-p1	304	K	tryptophanyl-tRNA synthetase (TrpRS2) GN=TGME49_288360								1	7.20254e-05	114.64	K(1)FGCSSITPELISR	2	1.1883	1	1	0.00463526	65.374	K(1)FGCSSITPELISR	2	0.91191	1
	TGME49_204400-t26_1-p1	511	K	"ATPase synthase subunit alpha, putative GN=TGME49_204400"	1	0.00190521	71.879	GYLDPLDPK(1)EISR	2	-0.030874	1
	TGME49_233930-t26_1-p1	350	K	CAF1 family ribonuclease GN=TGME49_233930	1	0.0277723	68.335	NEK(1)FLGVDR	2	-0.7029	1	1	0.0014206	106.4	NEK(1)FLGVDR	2	0.44186	1	1	0.00261164	101.38	NEK(1)FLGVDR	2	0.5244	1
	TGME49_211690-t26_1-p1	953	K	AAA family protein GN=TGME49_211690	1	2.15781e-09	125.22	DDTPLGSSALQNTK(1)K	2	-0.87495	2	1	7.66672e-10	154.72	DDTPLGSSALQNTK(1)K	2	-0.54352	1	1	2.51151e-16	165.64	DDTPLGSSALQNTK(1)K	2	-0.062355	1
	TGME49_251780-t26_1-p1	483	K	heat shock protein GN=TGME49_251780	1	7.50232e-14	87.816	GVNPDEAVAMGAAIQAGVLK(1)GEIK	3	-0.47841	1	1	3.63062e-05	41.908	GVNPDEAVAMGAAIQAGVLK(1)GEIK	3	0.6371	1	1	4.413e-15	103.55	GVNPDEAVAMGAAIQAGVLK(1)GEIK	3	0.0028611	1
	TGME49_204550-t26_1-p1	795	K	hypothetical protein GN=TGME49_204550	1	4.31385e-18	117.84	SDFGEPLQDHLSTGCK(1)DSK	3	-2.487	1
	TGME49_215590-t26_1-p1	497	K	flavoprotein subunit of succinate dehydrogenase GN=TGME49_215590	1	2.79975e-28	121.25	K(1)DASAPSLPPNAGEETLAMVDR	3	0.12599	1	1	2.25478e-18	104.23	K(1)DASAPSLPPNAGEETLAMVDR	3	0.09276	1	1	6.69012e-21	117.01	K(1)DASAPSLPPNAGEETLAMVDR	3	-0.063412	1
	TGME49_268850-t26_1-p1	112	K	enolase 2 GN=TGME49_268850	0.999977	9.73708e-07	103.88	IIKPALIGK(1)DPCDQK	2	0.86154	2	0.999999	2.09534e-05	105.39	IIKPALIGK(1)DPCDQK	2	0.48429	2	0.999997	5.4339e-05	97.073	IIKPALIGK(1)DPCDQK	2	0.24496	2
	TGME49_255910-t26_1-p1	155	K	"PfMNL-2 CISD1 family iron-sulfur protein, putative GN=TGME49_255910"								1	1.18337e-05	83.54	LQK(1)QGVNVGPAMLEIR	2	1.3541	1	1	1.09054e-05	90.348	LQK(1)QGVNVGPAMLEIR	2	-0.11632	1
	TGME49_264030-t26_1-p1	150	K	"aminotransferase, putative GN=TGME49_264030"	1	0.0132456	74.464	VVECK(1)YAVR	2	0.97873	1								1	0.00557811	82.287	VVECK(1)YAVR	2	-0.56566	1
	TGME49_211690-t26_1-p1	738	K	AAA family protein GN=TGME49_211690	1	0.0280545	61.344	K(1)AYGDMFEGK	2	-0.84955	1	1	0.00897835	81.92	K(1)AYGDMFEGK	2	-0.084423	1	1	0.00338331	87.667	K(1)AYGDMFEGK	2	0.3707	1
	TGME49_219850-t26_1-p1	323	K	prolyl-tRNA synthetase (ProRS) GN=TGME49_219850	1	1.06595e-22	135.81	APGAK(1)EAVTDSSMLGVTAK	3	-2.274	2	1	1.48531e-17	154.55	APGAK(1)EAVTDSSMLGVTAK	2	-1.4035	1	1	6.06276e-25	143.04	APGAK(1)EAVTDSSMLGVTAK	3	-3.4669	2
	TGME49_245640-t26_1-p1	187	K	hypothetical protein GN=TGME49_245640								1	0.0190795	76.927	LAQTEPVQK(1)LK	2	0.51202	1
	TGME49_288360-t26_1-p1	667	K	tryptophanyl-tRNA synthetase (TrpRS2) GN=TGME49_288360	1	0.0186309	61.161	AK(1)VTDDMVR	2	-0.41749	1	1	0.0142956	80.231	AK(1)VTDDMVR	2	-0.17748	2
	TGME49_288500-t26_1-p1	230	K	FAD Malate-dehydrogenase (MDH-FAD) GN=TGME49_288500	1	0.00445675	105.98	K(1)TIAEVEPR	2	-0.86803	1
	TGME49_251780-t26_1-p1	188	K	heat shock protein GN=TGME49_251780	1	0.0030864	117.02	RYDEDAIK(1)K	3	0.67748	2	1	0.00078048	131.82	RYDEDAIK(1)K	3	0.76374	2	1	0.0074146	146.17	RYDEDAIK(1)K	2	-0.12908	1
	TGME49_256990-t26_1-p1	513	K	glycyl-tRNA synthetase GN=TGME49_256990	1	0.000150847	78.814	SAFDLTSHSK(1)VSK	3	-0.64078	1	1	0.000306727	79.639	SAFDLTSHSK(1)VSK	3	-0.62967	1	1	4.5428e-05	93.348	SAFDLTSHSK(1)VSK	3	-0.71765	1
	TGME49_289970-t26_1-p1	142	K	hypothetical protein GN=TGME49_289970	1	0.00792725	113.26	ASLVK(1)AIK	2	0.060382	1	1	0.00152938	113.26	ASLVK(1)AIK	2	-0.0023829	1	1	0.00218654	111.95	ASLVK(1)AIK	2	0.068981	1
	TGME49_219850-t26_1-p1	684	K	prolyl-tRNA synthetase (ProRS) GN=TGME49_219850	1	0.00526276	85.355	LELGPK(1)DLAK	2	-0.043855	1	1	0.00727069	81.017	LELGPK(1)DLAK	2	0.13792	1
	TGME49_259710-t26_1-p1	104	K	protein kinase GN=TGME49_259710	0.999612	0.00247893	63.181	FNNLKPYNDK(1)ELR	3	-1.7512	2	0.999935	0.000355803	80.905	FNNLKPYNDK(1)ELR	3	-1.0711	3	0.99999	6.75785e-06	104.17	FNNLKPYNDK(1)ELR	3	0.14916	2
	TGME49_212930-t26_1-p1	293	K	NifU family domain-containing protein GN=TGME49_212930	1	1.54908e-06	96.673	GSCEGCPSSLITVK(1)R	2	-0.080083	1	1	2.17942e-05	113.4	GSCEGCPSSLITVK(1)R	2	-1.459	1	1	6.15727e-05	63.682	GSCEGCPSSLITVK(1)R	2	-0.24497	1
	TGME49_265360-t26_1-p1	356	K	Putative acyl-CoA thioesterase(predict) GN=TGME49_265360	1	0.00422172	68.557	SLAGGK(1)HMLR	3	-0.089246	1	1	0.0136919	51.445	SLAGGK(1)HMLR	3	-0.25228	1	1	0.00121531	96.143	SLAGGK(1)HMLR	2	2.4309	2
	TGME49_265860-t26_1-p1	275	K	"hydrolase, carbon-nitrogen family protein GN=TGME49_265860"															1	0.0025967	101.21	GK(1)GMIFR	2	3.8253	1
	TGME49_227830-t26_1-p1	363	K	"mitochondrial inner membrane translocase TIM44, putative GN=TGME49_227830"	1	0.0192407	84.615	K(1)PQGAGER	2	-0.32442	1
	TGME49_318170-t26_1-p1	225	K	Putative iron-sulfur cluster assembly accessory protein(predict) GN=TGME49_318170	1	3.05141e-20	107.39	AASVVGVPGQQDGGSTPQHAK(1)AK	3	-0.35635	2	1	9.06338e-31	167.45	AASVVGVPGQQDGGSTPQHAK(1)AK	3	0.38911	1	1	3.20362e-35	140.95	AASVVGVPGQQDGGSTPQHAK(1)AK	3	0.47398	1
	TGME49_211690-t26_1-p1	357	K	AAA family protein GN=TGME49_211690								1	0.00688224	91.867	K(1)IQTEGVGR	2	1.6518	1	1	0.00412801	134.26	K(1)IQTEGVGR	2	1.1408	1
	TGME49_213890-t26_1-p1	1032	K	Myb family DNA-binding domain-containing protein GN=TGME49_213890	1	0.0207464	48.981	APK(1)K(1)QRAASR	2	1.5869	1	1	0.0247135	50.194	APK(1)K(1)QRAASR	2	2.0355	1	1	0.0117803	50.452	APK(1)K(1)QRAASR	2	3.3247	2
	TGME49_306650-t26_1-p1	105	K	"Glycosyl transferase, putative(predict) GN=TGME49_306650"	1	0.000110909	68.481	ETGCTAHSETK(1)TNGVAR	3	-0.80619	1	1	1.18926e-18	167.69	ETGCTAHSETK(1)TNGVAR	3	-0.4277	1
	TGME49_266260-t26_1-p1	104	K	hypothetical protein GN=TGME49_266260								1	0.0228613	74.841	LEFQQEK(1)ER	2	2.0551	1
	TGME49_217020-t26_1-p1	119	K	"ATPase, AFG1 family protein GN=TGME49_217020"	1	0.00950949	57.785	GLPTYHVK(1)EK	3	0.31387	2	1	0.019356	49.189	GLPTYHVK(1)EK	2	-1.2309	2	1	0.018741	44.543	GLPTYHVK(1)EK	3	0.66434	1
	TGME49_268830-t26_1-p1	58	K	"ATP synthase F0 subunit d-like protein, putative(predict) GN=TGME49_268830"	1	8.30255e-05	89.992	QSTPGK(1)PQQIDWAK	2	0.35188	1	1	3.74829e-06	101.2	QSTPGK(1)PQQIDWAK	2	-0.13526	1	1	9.47406e-06	101.3	QSTPGK(1)PQQIDWAK	2	-0.69706	1
	TGME49_247550-t26_1-p1	190	K	heat shock protein HSP60 GN=TGME49_247550	1	0.000984157	94.767	LIADAMEK(1)VGR	2	0.25549	1	1	0.0033776	81.92	LIADAMEK(1)VGR	2	0.58977	1	1	0.0192451	66.267	LIADAMEK(1)VGR	2	1.2177	1
	TGME49_216010-t26_1-p1	306	K	ribosomal protein RPL24 GN=TGME49_216010								1	0.0119215	74.841	VK(1)QEDGSFIR	2	0.64537	1
	TGME49_285840-t26_1-p1	335	K	RAP domain-containing protein GN=TGME49_285840	1	0.000654362	71.354	MSPFESSPLNAK(1)AER	2	-1.4552	1	1	0.000124969	82.59	MSPFESSPLNAK(1)AER	2	-2.9421	1
	TGME49_320050-t26_1-p1	5	K	ribosomal protein RPL5 GN=TGME49_320050	1	0.032275	88.029	AFVK(1)ALK	2	-0.14994	1	1	0.0164865	97.068	AFVK(1)ALK	2	-0.23754	1
	TGME49_314955-t26_1-p1	1270	K	"DNA ligase (NAD+), putative GN=TGME49_314955"	1	3.29041e-05	99.5	ECNLIDK(1)ETCR	2	-1.1139	1	1	0.00206958	121.02	ECNLIDK(1)ETCR	2	-0.36432	1	1	5.69795e-05	110.08	ECNLIDK(1)ETCR	2	0.31119	1
	TGME49_286260-t26_1-p1	634	K	tetratricopeptide repeat-containing protein GN=TGME49_286260	1	0.00127928	89.44	EPCVAGTPAK(1)TK	2	0.71151	1	1	0.000110342	105.66	EPCVAGTPAK(1)TK	2	0.71284	1	1	0.00199875	80.96	EPCVAGTPAK(1)TK	2	0.29917	1
	TGME49_310060-t26_1-p1	162	K	small nuclease GN=TGME49_310060	1	0.000151209	113.22	FK(1)SVSSEDANR	2	0.57029	1	1	0.000133853	141.08	FK(1)SVSSEDANR	2	0.084515	1	1	1.04673e-05	113.22	FK(1)SVSSEDANR	2	0.11637	1
	TGME49_288360-t26_1-p1	151	K	tryptophanyl-tRNA synthetase (TrpRS2) GN=TGME49_288360	1	2.47784e-09	152.97	QK(1)IEENCPFR	2	-0.57352	1	1	0.000448202	132.01	QK(1)IEENCPFR	2	-0.19345	1	1	1.99956e-07	166.19	QK(1)IEENCPFR	2	-0.083462	1
	TGME49_270510-t26_1-p1	398	K	asparaginyl-tRNA synthetase (NOB+tRNA synthase) GN=TGME49_270510	1	2.07967e-26	158.17	DAAAAAAEPLIPLTK(1)DK	2	-0.36553	3	1	9.07104e-09	104.26	DAAAAAAEPLIPLTK(1)DK	2	-0.15645	3	1	1.55736e-09	107.98	DAAAAAAEPLIPLTK(1)DK	2	-0.42081	3
	TGME49_232100-t26_1-p1	1480	K	RAP domain-containing protein GN=TGME49_232100	1	0.000704247	94.662	HAGVK(1)ER	2	-0.16782	1
	TGME49_243950-t26_1-p1	197	K	"prohibitin, putative GN=TGME49_243950"	1	0.0235203	102.71	TK(1)FIVAR	2	-0.60783	1
	TGME49_254050-t26_1-p1	62	K	optic atrophy 3 protein (opa3) protein GN=TGME49_254050								1	0.019269	60.436	SNK(1)AAPVR	2	0.54348	1
	TGME49_230410-t26_1-p1	216	K	peroxiredoxin PRX3 GN=TGME49_230410															1	0.0255547	55.261	TLAIVDK(1)TGTVR	2	-0.11726	1
	TGME49_289300-t26_1-p1	638	K	methionyl-tRNA synthetase GN=TGME49_289300	1	0.00334154	77.644	ATSLCVK(1)FCEGK	2	-1.552	1	1	0.00116667	84.365	ATSLCVK(1)FCEGK	2	-1.4341	1	1	0.000718968	93.766	ATSLCVK(1)FCEGK	2	-0.79327	1
	TGME49_202630-t26_1-p1	870	K	ATP-dependent metallopeptidase HflB subfamily protein GN=TGME49_202630	1	0.00824971	111.06	SK(1)VGVEQR	2	-0.26764	1	1	6.80275e-05	131.41	SK(1)VGVEQR	2	-0.21134	1	1	0.0059765	146.23	SK(1)VGVEQR	2	-0.39235	1
	TGME49_318400-t26_1-p1	643	K	hypothetical protein GN=TGME49_318400	1	0.0307265	60.641	K(1)VEAATTALK	2	0.51442	1	1	0.0104577	70.942	K(1)VEAATTALK	2	-0.55868	2	1	0.00428938	85.813	K(1)VEAATTALK	2	-0.17527	2
	TGME49_251780-t26_1-p1	689	K	heat shock protein GN=TGME49_251780															1	6.92199e-08	149.23	EALK(1)TLQEASWK	2	0.3996	1
	TGME49_232280-t26_1-p1	87	K	IMP2_N domain-containing protein(predict) GN=TGME49_232280	1	0.0265747	96.19	FK(1)LQSGK	2	-0.045092	1	1	0.016893	93.561	FK(1)LQSGK	2	-0.77813	1	1	0.0253639	96.19	FK(1)LQSGK	2	-0.25166	1
	TGME49_212930-t26_1-p1	228	K	NifU family domain-containing protein GN=TGME49_212930	1	0.000320871	44.848	AVSSEDVSGAAEGRPEVPEK(1)K	3	0.5471	1								1	0.000482959	52.09	AVSSEDVSGAAEGRPEVPEK(1)K	3	-0.066934	1
	TGME49_266840-t26_1-p1	258	K	hypothetical protein GN=TGME49_266840	1	0.00135023	71.279	K(1)YSVSAGQLGCTPR	2	-0.70762	1
	TGME49_219850-t26_1-p1	311	K	prolyl-tRNA synthetase (ProRS) GN=TGME49_219850	1	3.41822e-15	125.33	LAAAPAGGANK(1)PNAPAGK	2	0.18304	1	1	3.88909e-08	120.54	LAAAPAGGANK(1)PNAPAGK	2	-0.3611	1	1	1.59883e-13	120.92	LAAAPAGGANK(1)PNAPAGK	2	-0.48765	1
	TGME49_270120-t26_1-p1	240	K	thioredoxin-like protein TLP1 GN=TGME49_270120	1	0.0331205	60.167	IEEAIK(1)TSAN	2	-0.3581	1	1	0.0216849	66.19	IEEAIK(1)TSAN	2	0.055133	1
	TGME49_250810-t26_1-p1	81	K	ribosomal protein RPL35 GN=TGME49_250810	1	0.0229679	103.02	K(1)ELAQLR	2	0.26027	1	1	0.0164313	105.2	K(1)ELAQLR	2	-0.031507	1
	TGME49_222910-t26_1-p1	161	K	phosphoglycerate mutase GN=TGME49_222910	1	3.40514e-13	71.427	AASSTEK(1)TYEPQGQSGSDTVPHSTFR	3	0.60803	1	1	1.00091e-23	101.92	AASSTEK(1)TYEPQGQSGSDTVPHSTFR	3	0.39001	1	1	4.68969e-20	111.3	AASSTEK(1)TYEPQGQSGSDTVPHSTFR	3	0.13094	1
	TGME49_235880-t26_1-p1	50	K	brain protein 44 family protein GN=TGME49_235880	1	6.0295e-18	103.9	AAAK(1)GAAEASVLASSWDYVK	3	-3.4161	1	1	1.86555e-12	120.11	AAAK(1)GAAEASVLASSWDYVK	3	0.59408	1	1	1.38798e-20	96.561	AAAK(1)GAAEASVLASSWDYVK	3	-3.9305	1
	TGME49_214790-t26_1-p1	122	K	glycoprotein GN=TGME49_214790	1	4.74979e-15	104.18	TIQSEIQHEQSTYEQDADLK(1)K	3	-0.39544	1	1	1.80538e-12	99.407	TIQSEIQHEQSTYEQDADLK(1)K	3	-0.044045	1	1	4.29068e-20	88.09	TIQSEIQHEQSTYEQDADLK(1)K	3	-0.76692	1
	TGME49_314955-t26_1-p1	594	K	"DNA ligase (NAD+), putative GN=TGME49_314955"	1	5.30518e-05	62.94	K(1)ANGCSSACTTSASIK	2	0.84437	1
	TGME49_238040-t26_1-p1	15	K	protein disulfide-isomerase domain-containing protein GN=TGME49_238040															1	0.00572773	48.899	ASGGPPGSK(1)GGPLVR	2	-0.43709	1
	TGME49_288500-t26_1-p1	69	K	FAD Malate-dehydrogenase (MDH-FAD) GN=TGME49_288500	1	6.97544e-38	124.51	PASATPLQK(1)PGSSTGGMTSGPASPSR	3	-3.1535	3	1	2.4616e-24	109.19	PASATPLQK(1)PGSSTGGMTSGPASPSR	3	-1.2723	2	1	1.97275e-19	103.53	PASATPLQK(1)PGSSTGGMTSGPASPSR	3	-1.7451	2
	TGME49_320050-t26_1-p1	278	K	ribosomal protein RPL5 GN=TGME49_320050	1	0.0151841	94.114	TAK(1)GQYVR	2	-0.10156	1	1	2.43747e-05	133.6	TAK(1)GQYVR	2	-0.31077	1	1	0.00900436	133.12	TAK(1)GQYVR	2	0.31912	1
	TGME49_290600-t26_1-p1	166	K	succinyl-CoA-synthetase alpha SCSA GN=TGME49_290600	1	0.00537084	55.755	LIGPNCPGIIK(1)PGECK	2	0.043202	1	1	0.000193763	75.01	LIGPNCPGIIK(1)PGECK	2	1.0883	1	1	0.0154884	48.899	LIGPNCPGIIK(1)PGECK	2	0.69304	1
	TGME49_204550-t26_1-p1	184	K	hypothetical protein GN=TGME49_204550	1	1.28035e-34	163.91	HTATSTEDCTGSASTLK(1)CR	3	0.46403	2	1	4.47136e-30	172.42	HTATSTEDCTGSASTLK(1)CR	3	1.0977	2	1	2.60249e-64	211.45	HTATSTEDCTGSASTLK(1)CR	3	0.56805	2
	TGME49_215280-t26_1-p1	330	K	succinate dehydrogenase [ubiquinone] iron-sulfur protein GN=TGME49_215280								1	0.00765745	63.29	SLQAQQALEK(1)SQK	2	2.1751	1
	TGME49_225730-t26_1-p1	30	K	"membrane protein, putative GN=TGME49_225730"								1	0.0170856	91.9	LGGAK(1)ER	2	0.061616	1
	TGME49_256990-t26_1-p1	516	K	glycyl-tRNA synthetase GN=TGME49_256990	1	0.0120498	75.819	VSK(1)VDLVASR	2	0.37063	2	1	0.00434944	85.813	VSK(1)VDLVASR	2	-0.011881	2	1	0.000128717	117.99	VSK(1)VDLVASR	2	0.72116	2
	TGME49_253800-t26_1-p1	530	K	"ribosomal protein L15, putative GN=TGME49_253800"	1	0.0088673	88.495	FEVLPK(1)TAR	2	-0.29656	1	1	0.0278591	67.334	FEVLPK(1)TAR	2	0.60536	1
	TGME49_286260-t26_1-p1	400	K	tetratricopeptide repeat-containing protein GN=TGME49_286260	1	0.0318139	55.899	TSSSLSSTK(1)EAR	2	-0.48233	1
	TGME49_206470-t26_1-p1	276	K	pyruvate dehydrogenase complex subunit PDH-E3II GN=TGME49_206470	1	0.00654787	89.698	EMEK(1)TGIK	2	0.64699	2	1	0.0179992	82.426	EMEK(1)TGIK	2	0.20674	2	1	0.0134334	91.783	EMEK(1)TGIK	2	-0.42858	2
	TGME49_251780-t26_1-p1	354	K	heat shock protein GN=TGME49_251780	1	0.00234031	97.813	AQGIDLTK(1)DK	2	0.58447	2	1	0.000963036	96.957	AQGIDLTK(1)DK	2	0.27376	1	1	0.000536684	100.88	AQGIDLTK(1)DK	2	0.57417	1
	TGME49_229360-t26_1-p1	237	K	transaldolase GN=TGME49_229360	1	0.000639131	62.861	K(1)YVPHDATTNPSLLLK	3	0.28304	1	1	0.00078777	58.658	K(1)YVPHDATTNPSLLLK	3	0.15199	1	1	0.000144514	80.387	K(1)YVPHDATTNPSLLLK	3	-0.22689	1
	TGME49_289300-t26_1-p1	117	K	methionyl-tRNA synthetase GN=TGME49_289300	1	0.00027584	103.43	LAETK(1)TAAPEK	2	1.6409	1	1	0.00237998	122.7	LAETK(1)TAAPEK	2	0.77381	1	1	6.70007e-05	125.97	LAETK(1)TAAPEK	2	0.64469	1
	TGME49_301120-t26_1-p1	249	K	acetyl-CoA acetyltransferase GN=TGME49_301120	1	0.0110215	48.568	LDK(1)VASLRPCFK	2	-1.1553	1								1	0.00128649	65.043	LDK(1)VASLRPCFK	2	-2.1618	2
	TGME49_237560-t26_1-p1	189	K	iron-sulfur cluster protein ISCU GN=TGME49_237560								1	0.0199277	78.098	HAILDYQK(1)K	2	-3.4508	1
	TGME49_300280-t26_1-p1	55	K	LSM domain-containing protein GN=TGME49_300280	1	0.0247264	100.02	HK(1)LADGK	2	-0.066753	1
	TGME49_288830-t26_1-p1	445	K	NADH dehydrogenase (NDH2-II) GN=TGME49_288830	1	0.000509071	73.834	IIAENFPNVEGK(1)PR	2	0.78539	1	1	0.000518902	78.615	IIAENFPNVEGK(1)PR	2	0.89275	1	1	0.000696294	78.615	IIAENFPNVEGK(1)PR	2	1.1664	1
	TGME49_300260-t26_1-p1	67	K	threonyl-tRNA synthetase family protein GN=TGME49_300260	1	4.1715e-08	112.17	RAEK(1)GTVAALATEEK	3	0.04082	2	1	2.55997e-06	141.85	RAEK(1)GTVAALATEEK	3	0.43608	3	1	2.81943e-11	138.73	RAEK(1)GTVAALATEEK	3	0.040532	2
	TGME49_301120-t26_1-p1	211	K	acetyl-CoA acetyltransferase GN=TGME49_301120								1	3.86855e-14	91.416	AAEAWK(1)SGVMQNEGIEPVTVAAETK	3	-0.044874	1	1	1.19001e-09	89.979	AAEAWK(1)SGVMQNEGIEPVTVAAETK	3	0.18096	1
	TGME49_261950-t26_1-p1	182	K	ATP synthase beta subunit ATP-B GN=TGME49_261950	1	4.7641e-27	142.94	IMNVIGEPVDECGPVPAK(1)K	2	0.8101	6	1	6.10993e-12	118.48	IMNVIGEPVDECGPVPAK(1)K	3	1.9877	7	1	8.9716e-27	149.19	IMNVIGEPVDECGPVPAK(1)K	2	-0.57238	4
	TGME49_232540-t26_1-p1	695	K	FAD binding domain-containing protein GN=TGME49_232540	1	3.79879e-11	88.282	NAAFFPQGESEEENLGK(1)QGR	3	-2.3821	1	1	4.09846e-07	79.88	NAAFFPQGESEEENLGK(1)QGR	3	-2.7814	1	1	2.06935e-08	98.882	NAAFFPQGESEEENLGK(1)QGR	3	-3.9725	1
	TGME49_253800-t26_1-p1	521	K	"ribosomal protein L15, putative GN=TGME49_253800"								1	0.0212485	66.993	AHIK(1)PYK	2	0.21474	1
	TGME49_263090-t26_1-p1	138	K	14-3-3 protein GN=TGME49_263090								1	0.000128592	92.856	IISSVEQK(1)ELSK	2	2.1653	1
	TGME49_231910-t26_1-p1	100	K	ATP synthase F1 gamma subunit GN=TGME49_231910								1	0.0212422	58.916	IPVDPK(1)EK	2	0.95624	1
	TGME49_301120-t26_1-p1	293	K	acetyl-CoA acetyltransferase GN=TGME49_301120	1	0.000134189	118.28	VLNLDIK(1)PLAR	2	-0.011247	1	1	0.000208175	107.06	VLNLDIK(1)PLAR	2	-0.12548	1	1	0.0119982	72.2	VLNLDIK(1)PLAR	2	0.31711	1
	TGME49_202680-t26_1-p1	342	K	"peptidase M16, alpha subunit, putative GN=TGME49_202680"	1	0.000153744	90.759	AFVDYNAIPPSK(1)R	2	0.89418	6	1	1.92305e-05	97.631	AFVDYNAIPPSK(1)R	2	0.63951	5	1	6.21002e-08	116.51	AFVDYNAIPPSK(1)R	2	3.7709	6
	TGME49_286120-t26_1-p1	779	K	prolyl endopeptidase GN=TGME49_286120	1	2.56961e-06	54.15	YIAELQHSVGSSPK(1)QTNPLVIR	3	1.0203	1
	TGME49_309752-t26_1-p1	172	K	"succinate-Coenzyme A ligase, beta subunit, putative GN=TGME49_309752"	1	0.00342662	118.71	TLVTK(1)QTGK	2	-0.54045	1	1	0.000450446	123.35	TLVTK(1)QTGK	2	-1.2712	1	1	0.0116769	83.647	TLVTK(1)QTGK	2	0.72059	2
	TGME49_207370-t26_1-p1	665	K	hypothetical protein GN=TGME49_207370															1	0.0270945	71.221	K(1)SFSELTTR	2	0.095313	1
	TGME49_300260-t26_1-p1	383	K	threonyl-tRNA synthetase family protein GN=TGME49_300260								1	0.0166208	95.909	LLK(1)DYLK	2	1.2022	1	1	0.0143478	106.36	LLK(1)DYLK	2	1.0192	1
	TGME49_243730-t26_1-p1	138	K	rhoptry protein ROP9 GN=TGME49_243730	1	5.89288e-39	188.09	GPSLFTEETMGPSK(1)R	2	0.91708	2	1	1.33861e-20	173.44	GPSLFTEETMGPSK(1)R	2	-0.023624	2	1	2.39623e-36	200.55	GPSLFTEETMGPSK(1)R	2	0.45678	2
	TGME49_311360-t26_1-p1	699	K	protein kinase G AGC kinase family member PKG GN=TGME49_311360															1	0.0268043	66.056	GTFGTVK(1)LVR	2	0.11288	1
	TGME49_206470-t26_1-p1	176	K	pyruvate dehydrogenase complex subunit PDH-E3II GN=TGME49_206470	1	3.43173e-20	145.04	LTDSNSVEVTPNGK(1)SEK	3	0.034524	2	1	1.4825e-99	239.33	LTDSNSVEVTPNGK(1)SEK	2	-1.6723	2	1	5.93174e-96	242.1	LTDSNSVEVTPNGK(1)SEK	2	-0.80587	2
	TGME49_289690-t26_1-p1	274	K	glyceraldehyde-3-phosphate dehydrogenase GAPDH1 GN=TGME49_289690	1	2.27113e-10	83.064	VIMSAPPK(1)DDTPMFVMGVNNDQYK	3	0.17622	1								1	2.18266e-05	52.91	VIMSAPPK(1)DDTPMFVMGVNNDQYK	3	-0.3911	1
	TGME49_235560-t26_1-p1	97	K	hypothetical protein GN=TGME49_235560								1	0.0268937	59.198	IDAAEPNLK(1)TR	2	0.41938	1
	TGME49_313370-t26_1-p1	626	K	Leucine rich repeat protein(predict) GN=TGME49_313370	1	0.0276781	47.712	VESGAVYGDK(1)K	2	0.83918	1
	TGME49_270560-t26_1-p1	12	K	peptidyl-prolyl cis-trans isomerase family 1 GN=TGME49_270560	1	7.00394e-29	123.29	K(1)AVSSPSLQASLPSAASEGAGVYR	3	0.66111	1	1	7.23479e-14	94.259	K(1)AVSSPSLQASLPSAASEGAGVYR	3	0.16949	1
	TGME49_326800-t26_1-p1	123	K	S-Adenosyl homocysteine hydrolase GN=TGME49_326800	1	0.00042264	70.783	K(1)ELLFPAINVNDCVTK	2	0.031691	1
	TGME49_247550-t26_1-p1	345	K	heat shock protein HSP60 GN=TGME49_247550	1	0.0105592	104.2	AK(1)SVTVTK	2	-0.23798	1	1	0.00168128	112.11	AK(1)SVTVTK	2	0.045781	1	1	0.0107614	96.034	AK(1)SVTVTK	2	0.0018655	1
	TGME49_227830-t26_1-p1	334	K	"mitochondrial inner membrane translocase TIM44, putative GN=TGME49_227830"	1	0.0314973	89.142	FK(1)EQEAR	2	-0.83291	1								1	0.00317908	121.99	FK(1)EQEAR	2	-0.047224	1
	TGME49_289970-t26_1-p1	203	K	hypothetical protein GN=TGME49_289970	1	6.5742e-34	171.56	PSANSPTSTSK(1)YNDAR	2	-0.27429	1	1	9.46233e-09	136.34	PSANSPTSTSK(1)YNDAR	2	-0.25475	1	1	8.51258e-19	151.39	PSANSPTSTSK(1)YNDAR	2	-0.24692	1
	TGME49_300260-t26_1-p1	379	K	threonyl-tRNA synthetase family protein GN=TGME49_300260	1	0.00365453	91.549	VYGVSFPDK(1)K	2	-1.3005	2	1	0.000383967	102.52	VYGVSFPDK(1)K	2	0.94947	1	1	0.0134815	74.841	VYGVSFPDK(1)K	2	0.47626	1
	TGME49_261600-t26_1-p1	848	K	creatinase domain-containing protein GN=TGME49_261600	1	0.000308451	48.968	LQEEAK(1)QNNAVTSITVGGNR	3	1.1141	1
	TGME49_284190-t26_1-p1	1335	K	pyruvate carboxylase GN=TGME49_284190	1	6.28972e-05	80.905	QIASPMPGNVLK(1)YK	2	-0.034541	1								1	2.24072e-05	99.669	QIASPMPGNVLK(1)YK	2	-2.5121	1
	TGME49_256990-t26_1-p1	761	K	glycyl-tRNA synthetase GN=TGME49_256990	1	0.0287679	58.592	K(1)TYPLVDVK	2	-2.1212	1
	TGME49_288830-t26_1-p1	409	K	NADH dehydrogenase (NDH2-II) GN=TGME49_288830	1	1.13057e-06	108.23	YVSNEPGASK(1)EPK	2	0.2705	1	1	4.52159e-05	134.68	YVSNEPGASK(1)EPK	2	0.034808	1	1	1.75193e-05	103.76	YVSNEPGASK(1)EPK	2	-0.21856	1
	TGME49_284540-t26_1-p1	194	K	"ATP synthase F1, delta subunit protein GN=TGME49_284540"	1	2.15455e-08	92.703	PLSAQQQK(1)EIVAALQNR	3	-0.62908	1	1	0.000560766	58.164	PLSAQQQK(1)EIVAALQNR	3	-0.81554	1
	TGME49_244870-t26_1-p1	33	K	"quinone oxidoreductase, putative GN=TGME49_244870"	1	4.81978e-37	146.19	AVLVDAAPLSGPPAVEAK(1)NQQSFK	3	0.91492	2	1	1.28012e-18	118.36	AVLVDAAPLSGPPAVEAK(1)NQQSFK	3	0.3428	2	1	6.30723e-38	154.84	AVLVDAAPLSGPPAVEAK(1)NQQSFK	3	0.14669	2
	TGME49_246530-t26_1-p1	802	K	phospholipase D active site domain-containing protein GN=TGME49_246530	1	0.0013459	115.57	LSEK(1)SIGSSR	2	0.747	1
	TGME49_276990-t26_1-p1	66	K	cytochrome b5 family heme/steroid binding domain-containing protein GN=TGME49_276990	1	0.00516579	85.744	APPK(1)PNPCPR	2	-1.1526	1	1	0.00180085	93.178	APPK(1)PNPCPR	2	-0.91481	1	1	0.0144583	74.173	APPK(1)PNPCPR	2	-0.62873	1
	TGME49_288360-t26_1-p1	565	K	tryptophanyl-tRNA synthetase (TrpRS2) GN=TGME49_288360	1	8.85647e-38	153.83	TK(1)MSGSVETSSIYVSDTPEQIK	3	0.99086	2	1	2.8708e-18	119.38	TK(1)MSGSVETSSIYVSDTPEQIK	3	1.1919	1	1	1.18832e-07	82.635	TK(1)MSGSVETSSIYVSDTPEQIK	3	0.66792	2
	TGME49_222910-t26_1-p1	154	K	phosphoglycerate mutase GN=TGME49_222910	1	1.22764e-47	128.03	PSSPDETSQAAEEASSSTCEATQK(1)AASSTEK	3	0.51103	2	1	4.2792e-57	177.35	PSSPDETSQAAEEASSSTCEATQK(1)AASSTEK	3	0.90925	1	1	5.04491e-62	159.13	PSSPDETSQAAEEASSSTCEATQK(1)AASSTEK	3	0.6297	2
	TGME49_238040-t26_1-p1	6	K	protein disulfide-isomerase domain-containing protein GN=TGME49_238040								1	0.00948507	72.731	MK(1)ASGGPPGSK	2	-2.0021	1	1	0.00139366	92.19	MK(1)ASGGPPGSK	2	-1.4011	1
	TGME49_251780-t26_1-p1	264	K	heat shock protein GN=TGME49_251780								1	0.000138785	92.295	DAGK(1)IAGLEVLR	2	-0.1686	1
	TGME49_219850-t26_1-p1	648	K	prolyl-tRNA synthetase (ProRS) GN=TGME49_219850	1	0.0170509	77.662	TMLEK(1)ADIR	2	-0.50007	1	1	0.00628673	86.898	TMLEK(1)ADIR	2	-1.445	1	1	0.0195856	76.228	TMLEK(1)ADIR	2	-1.0802	1
	TGME49_268650-t26_1-p1	634	K	"chaperone clpB protein, putative GN=TGME49_268650"	1	0.00214537	99.688	LATLEAAAK(1)R	2	0.52643	2	1	0.00772836	83.456	LATLEAAAK(1)R	2	-0.16843	2	1	1.77662e-05	113.62	LATLEAAAK(1)R	2	0.17062	1
	TGME49_267330-t26_1-p1	642	K	fumarate hydratase GN=TGME49_267330	1	9.62586e-05	102.52	LEK(1)EGDVPEYLK	2	3.2564	2	1	0.000128592	92.856	LEK(1)EGDVPEYLK	2	-0.36902	2	1	7.10134e-07	127.78	LEK(1)EGDVPEYLK	2	-0.6583	2
	TGME49_259710-t26_1-p1	225	K	protein kinase GN=TGME49_259710															1	0.00768638	75.819	FTCVTSLDAK(1)R	2	1.9238	1
	TGME49_238040-t26_1-p1	1030	K	protein disulfide-isomerase domain-containing protein GN=TGME49_238040	1	0.0161675	42.425	SPSASK(1)HLVVAK	3	-0.095073	1								1	0.00361636	60.691	SPSASK(1)HLVVAK	3	-0.10952	1
	TGME49_320015-t26_1-p1	189	K	hypothetical protein GN=TGME49_320015															1	0.000579127	74.732	DSVLCASSPTSAEMK(1)PIR	2	1.8784	1
	TGME49_217460-t26_1-p1	65	K	glutaminyl-tRNA synthetase (GlnRS) GN=TGME49_217460	1	0.00116604	41.615	K(1)GEQPSPIAAGEALSDYAAAR	2	1.2076	1
	TGME49_219550-t26_1-p1	205	K	dihydrolipoyllysine-residue succinyltransferase component of oxoglutarate dehydrogenase GN=TGME49_219550	1	1.06629e-23	102.69	PVSPPEK(1)SSVPQPAPSVSPPKPAPAPK	3	1.2559	4	1	1.27473e-15	87.958	PVSPPEK(1)SSVPQPAPSVSPPKPAPAPK	3	0.67144	5	1	4.10308e-16	101.76	PVSPPEK(1)SSVPQPAPSVSPPKPAPAPK	3	0.52776	5
	TGME49_251950-t26_1-p1	330	K	ribosomal protein l7/l12 c-terminal domain-containing protein GN=TGME49_251950								1	0.0139298	66.393	K(1)AVPAAEAEALK	2	1.778	1
	TGME49_306650-t26_1-p1	92	K	"Glycosyl transferase, putative(predict) GN=TGME49_306650"	1	2.07536e-15	104.95	PQVSASQSFSSAAPAAAPK(1)SR	3	0.41791	1	1	3.80662e-11	91.964	PQVSASQSFSSAAPAAAPK(1)SR	2	0.058421	3	1	3.96297e-14	113.51	PQVSASQSFSSAAPAAAPK(1)SR	3	0.71783	2
	TGME49_259660-t26_1-p1	16	K	orotate phosphoribosyltransferase GN=TGME49_259660	1	8.78449e-09	99.055	K(1)VLAGPPGETDEYQGR	2	1.0336	2	1	3.17117e-08	134.14	K(1)VLAGPPGETDEYQGR	2	1.4174	2	1	3.96095e-09	105.28	K(1)VLAGPPGETDEYQGR	2	1.7713	2
	TGME49_309730-t26_1-p1	568	K	thioredoxin reductase GN=TGME49_309730	1	0.0240311	47.548	K(1)SPEDVDITPPCLAK	2	-3.4168	1	1	0.0107539	53.168	K(1)SPEDVDITPPCLAK	2	-3.0359	1
	TGME49_233190-t26_1-p1	307	K	SKIP/SNW domain-containing protein GN=TGME49_233190								1	8.79488e-05	95.094	IPPSISNWK(1)NQK	2	0.83041	1	1	0.00189495	81.92	IPPSISNWK(1)NQK	2	0.19158	1
	TGME49_292920-t26_1-p1	850	K	"heat shock protein 75, putative GN=TGME49_292920"								1	0.0228253	91.9	K(1)TETAVR	2	-0.35833	1
	TGME49_261030-t26_1-p1	576	K	pyridine nucleotide-disulfide oxidoreductase domain-containing protein GN=TGME49_261030								1	0.000259187	104.22	ANLLEQK(1)ALR	2	-0.74946	1	1	0.0011868	96.342	ANLLEQK(1)ALR	2	-0.5709	1
	TGME49_214790-t26_1-p1	276	K	glycoprotein GN=TGME49_214790								1	0.0133303	91.853	K(1)LAQFVEH	2	-0.23795	1	1	0.00491561	126.52	K(1)LAQFVEH	2	0.34802	1
	TGME49_268850-t26_1-p1	405	K	enolase 2 GN=TGME49_268850								1	1.30521e-07	64.249	VNQIGTVSESIEACQLAQK(1)NK	3	0.44906	1
	TGME49_210230-t26_1-p1	471	K	Pseudouridine synthase(predict) GN=TGME49_210230								1	0.0124392	59.227	GLLEQNQGPSK(1)ER	2	0.93113	1
	TGME49_271820-t26_1-p1	235	K	lipoyltransferase and lipoate-protein ligase subfamily protein GN=TGME49_271820								1	0.000214204	78.244	ALEK(1)AFGIAGAASGR	2	-0.088993	1	1	9.8119e-05	65.949	ALEK(1)AFGIAGAASGR	2	0.77559	1
	TGME49_292920-t26_1-p1	660	K	"heat shock protein 75, putative GN=TGME49_292920"	0.83393	7.52258e-06	95.57	DK(0.834)K(0.166)PDTPALVGDHR	3	0.19681	4	0.973165	4.46158e-06	109.07	DK(0.973)K(0.027)PDTPALVGDHR	3	1.8204	3	0.825353	1.30087e-06	102.5	DK(0.825)K(0.175)PDTPALVGDHR	4	0.17633	4
	TGME49_236140-t26_1-p1	690	K	Putative signal recognition particle domain protein(predict) GN=TGME49_236140								1	0.00276408	50.819	K(1)VLEAAQEALVSSVDR	3	0.66624	1
	TGME49_233930-t26_1-p1	836	K	CAF1 family ribonuclease GN=TGME49_233930	1	0.0156241	79.148	IASAACK(1)EK	2	-0.47684	1								1	0.00554695	91.867	IASAACK(1)EK	2	-0.74855	1
	TGME49_202630-t26_1-p1	377	K	ATP-dependent metallopeptidase HflB subfamily protein GN=TGME49_202630								1	0.000219693	131.03	LYGK(1)AGQGR	2	0.21315	1
	TGME49_300660-t26_1-p1	201	K	RNA polymerase B GN=TGME49_300660															0.891078	0.0285817	41.448	YK(0.891)NSK(0.109)ILK	2	-1.7948	1
	TGME49_219550-t26_1-p1	193	K	dihydrolipoyllysine-residue succinyltransferase component of oxoglutarate dehydrogenase GN=TGME49_219550								1	8.20081e-07	49.937	PLYVIDPTAQPDPAELAAAAAAAAAPATPVK(1)TEAAK	3	1.1568	1	1	4.35979e-38	101.36	PLYVIDPTAQPDPAELAAAAAAAAAPATPVK(1)TEAAK	3	-0.058537	2
	TGME49_292920-t26_1-p1	716	K	"heat shock protein 75, putative GN=TGME49_292920"	1	9.97842e-09	112.17	MMK(1)ATLQGAPDAQLK	2	-0.81917	4	1	2.75079e-14	159.18	MMK(1)ATLQGAPDAQLK	2	-0.31515	3	1	4.60182e-13	150.05	MMK(1)ATLQGAPDAQLK	2	-0.61814	3
	TGME49_215590-t26_1-p1	623	K	flavoprotein subunit of succinate dehydrogenase GN=TGME49_215590															1	0.010239	73.975	DDK(1)NWMK	2	1.6489	1
	TGME49_237010-t26_1-p1	201	K	RAP domain-containing protein(predict) GN=TGME49_237010	1	0.00149862	88.021	HAVLETVAK(1)DER	2	-0.37368	1
	TGME49_205710-t26_1-p1	125	K	lysine-tRNA ligase GN=TGME49_205710	1	5.20612e-07	85.493	AQK(1)PEEELDPTQYFEK	3	-0.56719	2	1	0.00042963	72.797	AQK(1)PEEELDPTQYFEK	2	-0.40854	1	1	0.000466872	83.37	AQK(1)PEEELDPTQYFEK	2	0.20378	1
	TGME49_326800-t26_1-p1	90	K	S-Adenosyl homocysteine hydrolase GN=TGME49_326800	1	0.00149862	88.021	ILAEGLQK(1)DPQK	2	0.69274	1
	TGME49_321650-t26_1-p1	302	K	Protein kinase domain-containing protein(predict) GN=TGME49_321650	1	0.00281261	70.089	LVCPDK(1)PPTLPPR	2	1.1604	1								1	0.0103245	62.088	LVCPDK(1)PPTLPPR	2	0.45342	1
	TGME49_236820-t26_1-p1	273	K	hypothetical protein GN=TGME49_236820	1	0.0184072	114.78	PK(1)VACVK	2	-0.53066	1	1	0.00506789	116.54	PK(1)VACVK	2	-0.24609	1	1	0.00266776	127.84	PK(1)VACVK	2	2.175	1
	TGME49_268830-t26_1-p1	102	K	"ATP synthase F0 subunit d-like protein, putative(predict) GN=TGME49_268830"	1	6.84935e-14	105.9	ALGALETAK(1)TPAPCEGAEK	2	-0.041364	1	1	8.00422e-13	100.45	ALGALETAK(1)TPAPCEGAEK	2	-0.43426	2	1	9.54958e-23	126.84	ALGALETAK(1)TPAPCEGAEK	2	0.15121	1
	TGME49_207170-t26_1-p1	43	K	Putative transmembrane protein(predict) GN=TGME49_207170								1	1.44453e-18	107.56	PSGNVALESVK(1)NAAVAETETFAGR	3	-1.3992	1	1	2.77494e-21	116.23	PSGNVALESVK(1)NAAVAETETFAGR	3	-0.5442	2
	TGME49_232540-t26_1-p1	349	K	FAD binding domain-containing protein GN=TGME49_232540	1	1.10412e-17	114.52	SSVAHK(1)HSPDSSSPEQSPR	3	-0.93465	3	1	3.46162e-16	149.73	SSVAHK(1)HSPDSSSPEQSPR	3	-0.46934	2	1	6.27409e-37	173.13	SSVAHK(1)HSPDSSSPEQSPR	3	-0.62381	1
	TGME49_239087-t26_1-p1	111	K	hypothetical protein GN=TGME49_239087	1	0.000537857	68.413	K(1)AADTAAQEVQHTPK	3	1.1619	1								1	6.75603e-06	93.181	K(1)AADTAAQEVQHTPK	3	0.95899	1
	TGME49_237010-t26_1-p1	506	K	RAP domain-containing protein(predict) GN=TGME49_237010	1	1.20483e-12	111.78	VEEVIHALDLEK(1)ASPR	3	-1.1789	1	1	6.54941e-08	91.657	VEEVIHALDLEK(1)ASPR	3	-1.1601	1	1	8.58048e-10	104.2	VEEVIHALDLEK(1)ASPR	3	-0.79298	1
	TGME49_216020-t26_1-p1	830	K	peptidase family c78 protein GN=TGME49_216020															1	0.00915	65.234	TNFFEK(1)TAGTK	2	0.33562	1
	TGME49_202680-t26_1-p1	78	K	"peptidase M16, alpha subunit, putative GN=TGME49_202680"	1	0.000979601	100.92	VPFVK(1)EDMEK	2	-1.442	2	1	0.000142087	111.27	VPFVK(1)EDMEK	2	1.2584	2	1	0.000116477	134.57	VPFVK(1)EDMEK	2	-2.0208	2
	TGME49_284190-t26_1-p1	1339	K	pyruvate carboxylase GN=TGME49_284190	1	0.00865477	108.3	VK(1)EGQTVR	2	0.15164	1								1	2.74605e-18	143.21	VK(1)EGQTVR	2	0.23511	1
	TGME49_229360-t26_1-p1	203	K	transaldolase GN=TGME49_229360								1	1.17631e-10	90.397	HQK(1)TNETNGGAAQNALEALR	3	1.5926	1
	TGME49_318700-t26_1-p1	246	K	"eukaryotic initiation factor-6, putative GN=TGME49_318700"	1	1.09234e-20	157.86	NQQK(1)LNLVDDLTLR	2	0.84238	1	1	8.88254e-21	178.67	NQQK(1)LNLVDDLTLR	2	0.28382	1	1	3.07018e-11	137.8	NQQK(1)LNLVDDLTLR	2	0.30643	1
	TGME49_259710-t26_1-p1	99	K	protein kinase GN=TGME49_259710	1	0.00188257	103.31	FNNLK(1)PYNDK	2	-0.51696	2	1	0.000558916	127.92	FNNLK(1)PYNDK	2	-0.028755	2	1	0.000564426	97.734	FNNLK(1)PYNDK	2	0.55721	2
	TGME49_319920-t26_1-p1	443	K	2-oxo acid dehydrogenases acyltransferase (catalytic domain) domain-containing protein GN=TGME49_319920	1	0.000569246	96.229	AMVK(1)SMNETVK	2	-1.1725	1	1	6.84247e-05	99.752	AMVK(1)SMNETVK	2	-1.4873	2	1	0.000566961	98.898	AMVK(1)SMNETVK	2	-0.83869	1
	TGME49_261950-t26_1-p1	551	K	ATP synthase beta subunit ATP-B GN=TGME49_261950	1	1.47032e-16	156.14	AVK(1)MAQEAASGK	2	-0.23799	6	1	0.00074726	130.44	AVK(1)MAQEAASGK	2	-1.5512	7	1	2.61458e-08	156.14	AVK(1)MAQEAASGK	2	-1.4828	7
	TGME49_266850-t26_1-p1	90	K	3-demethylubiquinone-9 3-O-methyltransferase GN=TGME49_266850	1	4.77955e-07	84.403	LK(1)HTYAGAAGSTSIER	3	-0.92937	1								1	0.000208541	75.548	LK(1)HTYAGAAGSTSIER	3	-1.0305	1
	TGME49_289650-t26_1-p1	231	K	PEP-carboxykinase I GN=TGME49_289650	1	1.72235e-09	130.2	VNIPFCEK(1)SYLVNR	2	0.20458	2								1	3.62207e-10	124.07	VNIPFCEK(1)SYLVNR	2	-0.29563	1
	TGME49_270510-t26_1-p1	562	K	asparaginyl-tRNA synthetase (NOB+tRNA synthase) GN=TGME49_270510	1	0.00126569	118.91	K(1)PCIVYNYPK	2	0.010038	1
	TGME49_219850-t26_1-p1	173	K	prolyl-tRNA synthetase (ProRS) GN=TGME49_219850	1	0.00458738	73.082	DK(1)GVIAANLFLK	2	-0.55203	1	1	0.00647502	71.888	DK(1)GVIAANLFLK	2	-1.2112	1	1	0.0194232	60.157	DK(1)GVIAANLFLK	2	-0.69074	1
	TGME49_270510-t26_1-p1	257	K	asparaginyl-tRNA synthetase (NOB+tRNA synthase) GN=TGME49_270510	1	0.000306884	102.05	FTGDIVK(1)SPAK	2	0.37082	2	1	0.000342326	95.477	FTGDIVK(1)SPAK	2	-0.70695	2	1	0.00347225	81.92	FTGDIVK(1)SPAK	2	0.26426	2
	TGME49_231140-t26_1-p1	62	K	ribosomal protein RPS25 GN=TGME49_231140								1	1.62108e-05	106.14	TK(1)EQIAAAAAAGSR	2	0.51724	1
	TGME49_216510-t26_1-p1	167	K	"thioredoxin, putative GN=TGME49_216510"	1	6.10411e-11	136.6	GK(1)SESVGAGEAVHR	2	0.36598	2	1	3.51857e-10	157.2	GK(1)SESVGAGEAVHR	2	0.15502	1	1	1.27781e-05	94.09	GK(1)SESVGAGEAVHR	2	-0.39245	2
	TGME49_290200-t26_1-p1	297	K	"NAD/NADP octopine/nopaline dehydrogenase, alpha-helical domain-containing protein GN=TGME49_290200"								1	0.00328039	87.568	VIK(1)HYGADVK	2	0.66408	1
	TGME49_318400-t26_1-p1	483	K	hypothetical protein GN=TGME49_318400	1	0.00282944	91.087	DAVK(1)EMSNR	2	-1.113	1	1	0.00620626	88.495	DAVK(1)EMSNR	2	-1.0123	2	1	0.00549003	92.051	DAVK(1)EMSNR	2	-1.6421	1
	TGME49_293510-t26_1-p1	278	K	poly(ADP-ribose) polymerase and DNA-Ligase Zn-finger region domain-containing protein GN=TGME49_293510	1	6.37042e-10	106.93	AK(1)TEVGGGEGPLSPEQR	2	0.64528	1	1	7.54827e-06	83.404	AK(1)TEVGGGEGPLSPEQR	2	0.15874	1
	TGME49_200280-t26_1-p1	436	K	"WD domain, G-beta repeat-containing protein GN=TGME49_200280"															1	0.00116795	57.288	AK(1)AQAPAAHGVSGER	3	-0.11321	1
	TGME49_267330-t26_1-p1	346	K	fumarate hydratase GN=TGME49_267330	1	3.24642e-05	73.498	VFPGCQDTGTAIVLGK(1)K	2	-1.7324	1	1	1.36944e-05	81.656	VFPGCQDTGTAIVLGK(1)K	2	-0.39512	1	1	0.00119534	70.784	VFPGCQDTGTAIVLGK(1)K	2	0.32535	1
	TGME49_253800-t26_1-p1	556	K	"ribosomal protein L15, putative GN=TGME49_253800"															1	0.0194232	60.157	YVK(1)PQWLIDEEK	2	1.4112	1
	TGME49_290600-t26_1-p1	94	K	succinyl-CoA-synthetase alpha SCSA GN=TGME49_290600	1	0.000154105	90.861	FSLPVFGTVK(1)EAK	2	-0.89718	1	1	1.99105e-05	96.756	FSLPVFGTVK(1)EAK	2	-0.088663	1	1	1.86179e-05	103.14	FSLPVFGTVK(1)EAK	2	-0.29039	1
	TGME49_231410-t26_1-p1	440	K	BT1 folate biopterin transporter family related protein(predict) GN=TGME49_231410	1	3.57156e-35	119.76	ASLQELAK(1)VNLSTATADPMGTVVQR	3	0.20493	1	1	2.50454e-58	193.71	ASLQELAK(1)VNLSTATADPMGTVVQR	3	0.99447	2	1	5.97563e-30	132.36	ASLQELAK(1)VNLSTATADPMGTVVQR	3	1.036	2
	TGME49_309752-t26_1-p1	315	K	"succinate-Coenzyme A ligase, beta subunit, putative GN=TGME49_309752"	1	5.05662e-07	143.28	QK(1)DIFSQR	2	0.41135	1								1	2.59549e-22	200.07	QK(1)DIFSQR	2	0.33056	1
	TGME49_249630-t26_1-p1	275	K	"glutathione S-transferase, N-terminal domain-containing protein GN=TGME49_249630"								1	7.10413e-05	70.783	LCAMHK(1)YTSPTAETGTGK	3	-0.8268	1	1	0.00025249	56.424	LCAMHK(1)YTSPTAETGTGK	3	-0.054598	1
	TGME49_215590-t26_1-p1	160	K	flavoprotein subunit of succinate dehydrogenase GN=TGME49_215590	1	0.0132273	122.15	EAPK(1)VVR	2	0.042577	1
	TGME49_251890-t26_1-p1	937	K	hypothetical protein GN=TGME49_251890	1	0.00127631	118.28	K(1)QEAATFPSR	2	-0.72708	2	1	0.000925345	117.25	K(1)QEAATFPSR	2	-1.3347	2	1	0.000215193	107.06	K(1)QEAATFPSR	2	-1.0387	1
	TGME49_211090-t26_1-p1	592	K	"aminotransferase, class V superfamily protein GN=TGME49_211090"								1	0.0110247	74.415	LVK(1)QIHR	2	-1.4796	1
	TGME49_326800-t26_1-p1	140	K	S-Adenosyl homocysteine hydrolase GN=TGME49_326800	1	0.0110821	74.841	SK(1)FDNVYGCR	2	0.6848	1
	TGME49_319920-t26_1-p1	478	K	2-oxo acid dehydrogenases acyltransferase (catalytic domain) domain-containing protein GN=TGME49_319920	1	4.68909e-51	208.15	ETLVAHTAK(1)K	3	-0.23161	2	1	0.000239077	136.52	ETLVAHTAK(1)K	2	0.19598	2	1	3.61632e-07	161.51	ETLVAHTAK(1)K	2	0.28442	2
	TGME49_259710-t26_1-p1	139	K	protein kinase GN=TGME49_259710	1	2.80044e-10	152.07	TPEFTLAK(1)AQK	2	-0.21921	1	1	1.17609e-07	155	TPEFTLAK(1)AQK	2	0.25995	1	1	3.62236e-05	120.06	TPEFTLAK(1)AQK	2	0.27505	1
	TGME49_213600-t26_1-p1	453	K	hypothetical protein GN=TGME49_213600								1	0.00120911	77.776	GTQSLIQSGK(1)QTK	2	-0.38499	1
	TGME49_230410-t26_1-p1	253	K	peroxiredoxin PRX3 GN=TGME49_230410	1	8.55552e-17	160.18	NGGK(1)QVCPANWR	2	-2.3018	5	1	2.20162e-07	147.91	NGGK(1)QVCPANWR	2	0.098859	3	1	1.53727e-15	175.49	NGGK(1)QVCPANWR	2	-0.53252	6
	TGME49_268890-t26_1-p1	410	K	citrate synthase I GN=TGME49_268890	1	5.27766e-34	181.26	DVHCK(1)LNGAAPTR	3	-0.58913	6	1	3.25697e-09	157.23	DVHCK(1)LNGAAPTR	2	-0.9056	5	1	7.33568e-09	150.22	DVHCK(1)LNGAAPTR	2	-1.3328	6
	TGME49_268830-t26_1-p1	512	K	"ATP synthase F0 subunit d-like protein, putative(predict) GN=TGME49_268830"	1	0.00216051	99.973	EGAAK(1)LEQLR	2	0.0083621	2	1	0.000722742	98.04	EGAAK(1)LEQLR	2	0.51343	1	1	0.0042159	85.963	EGAAK(1)LEQLR	2	0.44334	2
	TGME49_286120-t26_1-p1	385	K	prolyl endopeptidase GN=TGME49_286120	1	0.00847951	59.709	TSNAQGMFDFSK(1)LK	2	0.4873	1
	TGME49_208790-t26_1-p1	161	K	"MC family transporter, putative GN=TGME49_208790"	1	8.74368e-05	103.43	TTK(1)QVEGGGGLK	2	-1.0079	1	1	0.000152808	107.97	TTK(1)QVEGGGGLK	2	-0.56444	1	1	7.13957e-07	128.08	TTK(1)QVEGGGGLK	2	-0.45613	1
	TGME49_259710-t26_1-p1	131	K	protein kinase GN=TGME49_259710								1	0.000758584	81.904	ADLQK(1)TPEFTLAK	2	-2.4265	1	1	1.75193e-05	103.76	ADLQK(1)TPEFTLAK	2	-2.6704	1
	TGME49_215590-t26_1-p1	572	K	flavoprotein subunit of succinate dehydrogenase GN=TGME49_215590	1	0.002218	99.283	SFADVGVK(1)DR	2	0.48495	1	1	0.00021934	106.62	SFADVGVK(1)DR	2	-0.23783	1
	TGME49_207640-t26_1-p1	403	K	isoleucyl-tRNA synthetase family protein GN=TGME49_207640															1	0.011901	53.237	K(1)DWVLCESR	2	-4.0781	1
	TGME49_261950-t26_1-p1	286	K	ATP synthase beta subunit ATP-B GN=TGME49_261950	1	4.30088e-11	144.57	LEDGK(1)FDFTGSK	2	1.4388	2	1	0.000362912	80.746	LEDGK(1)FDFTGSK	2	1.7473	3
	TGME49_270120-t26_1-p1	234	K	thioredoxin-like protein TLP1 GN=TGME49_270120	1	1.14823e-05	75.548	VNTVVGGNTAK(1)IEEAIK	2	0.58971	1	1	0.0007016	61.477	VNTVVGGNTAK(1)IEEAIK	2	0.38821	1	1	9.2828e-07	99.044	VNTVVGGNTAK(1)IEEAIK	2	0.26768	1
	TGME49_243730-t26_1-p1	347	K	rhoptry protein ROP9 GN=TGME49_243730	1	0.00527875	85.29	VVVK(1)PSLIMQ	2	-0.47618	2	1	0.0169757	70.363	VVVK(1)PSLIMQ	2	-0.21058	2	1	0.00140585	80.706	VVVK(1)PSLIMQ	2	-0.27958	2
	TGME49_284190-t26_1-p1	1120	K	pyruvate carboxylase GN=TGME49_284190	1	0.000469142	82.202	LLGNPPK(1)VTPSSK	2	1.0281	1	1	5.43668e-05	91.292	LLGNPPK(1)VTPSSK	2	0.27969	1	1	0.00535664	68.033	LLGNPPK(1)VTPSSK	2	0.30475	1
	TGME49_309730-t26_1-p1	270	K	thioredoxin reductase GN=TGME49_309730	1	0.00208917	84.169	K(1)AGVTYINAYAK	2	1.0756	1	1	0.000173355	92.792	K(1)AGVTYINAYAK	2	1.9229	1	1	4.97583e-07	121.21	K(1)AGVTYINAYAK	2	1.4674	1
	TGME49_284190-t26_1-p1	1309	K	pyruvate carboxylase GN=TGME49_284190	1	0.0133058	50.827	TVNVIDTNASK(1)DIVR	2	2.1668	1
	TGME49_228290-t26_1-p1	295	K	phospholipase/carboxylesterase GN=TGME49_228290	1	0.000854039	75.764	DAPEDK(1)PGFLASK	2	-0.31151	1	1	2.38248e-05	96.135	DAPEDK(1)PGFLASK	2	0.19858	1	1	0.00101342	78.505	DAPEDK(1)PGFLASK	2	-0.11124	1
	TGME49_310060-t26_1-p1	248	K	small nuclease GN=TGME49_310060								1	0.00548154	44.426	K(1)THGESGLTAACR	3	1.1136	1
	TGME49_230050-t26_1-p1	222	K	"50S ribosomal protein L3, putative GN=TGME49_230050"	1	0.0309257	56.205	ESK(1)FYDPAPIIK	2	0.82844	1								1	0.0294302	54.343	ESK(1)FYDPAPIIK	2	-0.30798	1
	TGME49_219550-t26_1-p1	370	K	dihydrolipoyllysine-residue succinyltransferase component of oxoglutarate dehydrogenase GN=TGME49_219550	1	0.00164223	106.2	ELAHLAVK(1)AR	2	0.34249	2	1	0.00286203	88.392	ELAHLAVK(1)AR	2	0.73129	1	1	0.0189409	70.552	ELAHLAVK(1)AR	3	-0.39919	2
	TGME49_270510-t26_1-p1	529	K	asparaginyl-tRNA synthetase (NOB+tRNA synthase) GN=TGME49_270510	1	0.00306102	59.728	VSYTEAIEVLK(1)AEEPK	2	-0.69701	1	1	1.96135e-05	80.411	VSYTEAIEVLK(1)AEEPK	2	-0.33365	1	1	0.000758836	78.902	VSYTEAIEVLK(1)AEEPK	2	-1.0467	1
	TGME49_295690-t26_1-p1	383	K	ubiquinone/menaquinone biosynthesis methyltransferase subfamily protein GN=TGME49_295690	1	0.021026	61.344	TQLGGFDGK(1)R	2	0.27285	1	1	0.000512977	99.568	TQLGGFDGK(1)R	2	0.25862	1
	TGME49_206470-t26_1-p1	455	K	pyruvate dehydrogenase complex subunit PDH-E3II GN=TGME49_206470	1	0.0197532	74.849	VLAHK(1)DSDK	2	0.055194	1
	TGME49_270120-t26_1-p1	142	K	thioredoxin-like protein TLP1 GN=TGME49_270120								1	0.0082499	114.5	K(1)AEDFQK	2	2.5639	1
	TGME49_288500-t26_1-p1	212	K	FAD Malate-dehydrogenase (MDH-FAD) GN=TGME49_288500	1	6.48548e-12	109.79	MALAVGDTECEFMEK(1)R	2	-0.12869	2	1	1.1923e-08	109.79	MALAVGDTECEFMEK(1)R	2	0.16804	2	1	0.000392531	84.508	MALAVGDTECEFMEK(1)R	2	-0.0096342	1
	TGME49_213890-t26_1-p1	1031	K	Myb family DNA-binding domain-containing protein GN=TGME49_213890	1	0.0207464	48.981	APK(1)K(1)QRAASR	2	1.5869	1	1	0.0247135	50.194	APK(1)K(1)QRAASR	2	2.0355	1	1	0.0117803	50.452	APK(1)K(1)QRAASR	2	3.3247	2
	TGME49_271820-t26_1-p1	292	K	lipoyltransferase and lipoate-protein ligase subfamily protein GN=TGME49_271820	1	0.0258169	78.113	YLTPSK(1)EK	2	0.1935	1	1	0.0168046	83.429	YLTPSK(1)EK	2	-0.05559	1	1	0.0261685	80.455	YLTPSK(1)EK	2	-0.058678	1
	TGME49_202630-t26_1-p1	1172	K	ATP-dependent metallopeptidase HflB subfamily protein GN=TGME49_202630	1	0.00294161	94.465	K(1)PASGPVACK	2	-0.38932	1	1	0.0157446	74.962	K(1)PASGPVACK	2	0.44578	1	1	0.0049271	84.507	K(1)PASGPVACK	2	0.73771	1
	TGME49_202630-t26_1-p1	396	K	ATP-dependent metallopeptidase HflB subfamily protein GN=TGME49_202630	1	0.00069327	135.87	LGAEK(1)YR	2	0.014111	1	1	2.92137e-09	150.02	LGAEK(1)YR	2	0.3839	1	1	0.00248924	150.02	LGAEK(1)YR	2	-0.53166	1
	TGME49_233890-t26_1-p1	676	K	Putative transmembrane protein (Fragment)(predict) GN=TGME49_233890								1	7.93009e-08	115.8	NVVIVEKDEDMPK(1)GQK	3	0.084351	1	0.999998	1.88534e-06	92.38	NVVIVEKDEDMPK(1)GQK	3	0.74207	1
	TGME49_215020-t26_1-p1	309	K	"Chromosome II, complete genome, related(predict) GN=TGME49_215020"	1	0.00337907	68.972	IIDPISVAK(1)SVPK	2	0.27648	1	1	0.00446478	68.277	IIDPISVAK(1)SVPK	2	0.42342	1	1	0.0185427	54.898	IIDPISVAK(1)SVPK	2	0.4898	1
	TGME49_268830-t26_1-p1	526	K	"ATP synthase F0 subunit d-like protein, putative(predict) GN=TGME49_268830"	1	6.8491e-57	201.09	AAGK(1)SAQTVQENK	2	-0.28383	1	1	1.15768e-12	161.48	AAGK(1)SAQTVQENK	2	-0.093179	1
	TGME49_219550-t26_1-p1	225	K	dihydrolipoyllysine-residue succinyltransferase component of oxoglutarate dehydrogenase GN=TGME49_219550	0.987625	2.85829e-12	96.379	SSVPQPAPSVSPPK(0.012)PAPAPK(0.988)K	3	0.52848	4	0.971355	7.36235e-13	102.98	SSVPQPAPSVSPPK(0.029)PAPAPK(0.971)K	3	0.35091	4	0.998223	9.23166e-12	103.9	SSVPQPAPSVSPPK(0.002)PAPAPK(0.998)K	3	0.48017	4
	TGME49_309730-t26_1-p1	420	K	thioredoxin reductase GN=TGME49_309730	1	0.000209828	106.38	IQVTFQVGK(1)EK	2	-1.5035	1	1	0.0033776	81.92	IQVTFQVGK(1)EK	2	-0.99785	1	1	0.000220285	101.71	IQVTFQVGK(1)EK	2	-1.2523	1
	TGME49_240650-t26_1-p1	487	K	"coatomer protein complex, subunit alpha, putative GN=TGME49_240650"	1	0.00408108	89.805	K(1)VDLPCAVDR	2	0.66214	1
	TGME49_211690-t26_1-p1	489	K	AAA family protein GN=TGME49_211690	1	0.0153723	43.594	GK(1)GAYPGAHLSK	3	0.077144	1	1	0.0162774	44.829	GK(1)GAYPGAHLSK	3	-0.62206	1	1	0.0131289	45.115	GK(1)GAYPGAHLSK	3	-0.27762	1
	TGME49_214870-t26_1-p1	474	K	"ribosomal protein L9, N-terminal domain-containing protein GN=TGME49_214870"															1	0.020966	78.616	ILQEK(1)QR	2	-0.62237	1
	TGME49_309752-t26_1-p1	279	K	"succinate-Coenzyme A ligase, beta subunit, putative GN=TGME49_309752"	1	0.000155092	58.479	SK(1)DCTQIEVNPLVETHDGR	3	1.3726	1	1	0.000157238	53.359	SK(1)DCTQIEVNPLVETHDGR	3	1.4575	1
	TGME49_236140-t26_1-p1	262	K	Putative signal recognition particle domain protein(predict) GN=TGME49_236140								1	0.010869	97.635	IEAPSEK(1)K	2	2.8414	1
	TGME49_236210-t26_1-p1	270	K	"peptidase M16 family potein, putative GN=TGME49_236210"	1	3.8959e-09	96.208	ELTALVEK(1)HFAGLPQPK	3	-0.52324	1	1	1.18919e-12	153.22	ELTALVEK(1)HFAGLPQPK	2	-1.0246	3	1	9.8792e-06	89.358	ELTALVEK(1)HFAGLPQPK	2	-1.8218	3
	TGME49_288830-t26_1-p1	145	K	NADH dehydrogenase (NDH2-II) GN=TGME49_288830								1	0.0048459	78.342	NAK(1)PYTGPPQK	2	0.054249	2	1	0.0010893	94.66	NAK(1)PYTGPPQK	2	0.17554	1
	TGME49_231410-t26_1-p1	484	K	BT1 folate biopterin transporter family related protein(predict) GN=TGME49_231410	1	4.53529e-06	105.19	ATEAQEIK(1)TIVDK	2	0.11294	1	1	0.00027972	128.22	ATEAQEIK(1)TIVDK	2	0.43025	1	1	9.09933e-08	119.87	ATEAQEIK(1)TIVDK	2	0.080424	1
	TGME49_243530-t26_1-p1	1321	K	pentatricopeptide repeat domain-containing protein GN=TGME49_243530								1	0.00321442	77.662	LQK(1)QDVFDK	2	-0.54463	1
	TGME49_261600-t26_1-p1	453	K	creatinase domain-containing protein GN=TGME49_261600	1	0.000275692	103.44	IK(1)GAVAEELAK	2	-0.25962	1								1	0.00374125	80.69	IK(1)GAVAEELAK	2	-0.20846	1
	TGME49_291020-t26_1-p1	1093	K	myosin head (motor domain) domain-containing protein GN=TGME49_291020	1	0.0280761	40.724	RNVTVYQK(1)K	2	-1.6465	1
	TGME49_319920-t26_1-p1	200	K	2-oxo acid dehydrogenases acyltransferase (catalytic domain) domain-containing protein GN=TGME49_319920	1	0.000412956	133.23	EK(1)GVDLAR	2	0.056874	1	1	0.0234552	57.708	EK(1)GVDLAR	2	-0.89702	1	1	0.010945	95.741	EK(1)GVDLAR	2	-0.20992	1
	TGME49_318170-t26_1-p1	127	K	Putative iron-sulfur cluster assembly accessory protein(predict) GN=TGME49_318170	1	1.45655e-05	89.992	EEAFK(1)ASGGGQTGR	2	0.15231	1	1	5.73535e-06	136.33	EEAFK(1)ASGGGQTGR	2	0.87111	1	1	6.83667e-10	122.78	EEAFK(1)ASGGGQTGR	2	-0.4962	1
	TGME49_285840-t26_1-p1	284	K	RAP domain-containing protein GN=TGME49_285840	1	3.86438e-05	128.01	VLK(1)QQYEEEAR	2	0.25016	1	1	0.000627405	113.22	VLK(1)QQYEEEAR	2	0.41394	1
	TGME49_289300-t26_1-p1	424	K	methionyl-tRNA synthetase GN=TGME49_289300								1	4.84296e-05	123.75	DPTTGK(1)PLQK	2	-0.23122	2	0.999342	0.00142307	64.52	LTDYK(0.001)DPTTGK(0.999)PLQK	3	0.65023	1
	TGME49_217350-t26_1-p1	483	K	"methyltransferase MTA70, putative GN=TGME49_217350"								1	0.0153921	84.615	NK(1)GGSALR	2	1.1472	1
	TGME49_237010-t26_1-p1	192	K	RAP domain-containing protein(predict) GN=TGME49_237010	1	5.44844e-06	141.08	K(1)HAVLETVAK	2	0.73858	2	1	7.63837e-07	148.28	K(1)HAVLETVAK	2	1.2763	2	1	2.74279e-07	164.04	K(1)HAVLETVAK	2	0.72027	2
	TGME49_250880-t26_1-p1	351	K	"kinase, pfkB family protein GN=TGME49_250880"															1	8.8103e-05	60.621	TALSTANK(1)EHAVEVCTGALR	3	-1.0531	1
	TGME49_215590-t26_1-p1	666	K	flavoprotein subunit of succinate dehydrogenase GN=TGME49_215590	1	6.34313e-07	79.489	QVISQPLDNEMEHIPPAK(1)R	3	-0.75746	4	1	1.28258e-05	74.618	QVISQPLDNEMEHIPPAK(1)R	3	-0.41045	4	1	9.40345e-05	73.688	QVISQPLDNEMEHIPPAK(1)R	3	0.26745	5
	TGME49_251780-t26_1-p1	394	K	heat shock protein GN=TGME49_251780	1	1.32141e-06	56.428	VQTEVNLPFITADQTGPK(1)HLQVK	3	-0.3018	1	1	7.34471e-07	60.133	VQTEVNLPFITADQTGPK(1)HLQVK	3	-0.36233	1
	TGME49_300260-t26_1-p1	387	K	threonyl-tRNA synthetase family protein GN=TGME49_300260	1	0.00143496	110.39	DYLK(1)LLEEAK	2	-1.1133	1	1	0.000177149	109.16	DYLK(1)LLEEAK	2	-0.25937	1	1	0.00010147	110.84	DYLK(1)LLEEAK	2	-0.59892	1
	TGME49_251780-t26_1-p1	191	K	heat shock protein GN=TGME49_251780	1	0.0218269	82.279	EK(1)EILPYK	2	-1.3497	1	1	0.000196002	124.98	EK(1)EILPYK	2	-1.3281	1	1	0.00218654	111.95	EK(1)EILPYK	2	-1.7777	1
	TGME49_311290-t26_1-p1	160	K	"protein tyrosine phosphatase family protein, ptpla protein GN=TGME49_311290"	1	1.03401e-05	92.939	K(1)AFGDDAATAIVK	2	-0.63179	1	1	0.000555586	79.639	K(1)AFGDDAATAIVK	2	0.32139	1	1	0.00175052	76.728	K(1)AFGDDAATAIVK	2	-3.2749	1
	TGME49_262380-t26_1-p1	420	K	"elongation factor Tu, putative GN=TGME49_262380"															1	4.95787e-17	125.98	K(1)TLDDAQAGDQVGCLLK	2	1.0204	1
	TGME49_227830-t26_1-p1	439	K	"mitochondrial inner membrane translocase TIM44, putative GN=TGME49_227830"								1	0.0231884	85.265	ILDPK(1)FK	2	-1.8481	1
	TGME49_292920-t26_1-p1	343	K	"heat shock protein 75, putative GN=TGME49_292920"								1	0.000377693	76.759	K(1)DCLEFSNIHHVK	3	0.24536	1
	TGME49_252630-t26_1-p1	20	K	hypothetical protein GN=TGME49_252630															1	1.49674e-28	127.92	STHSCGNVAGGAGSSGAAK(1)CNMFR	3	-0.47646	1
	TGME49_295370-t26_1-p1	105	K	hypothetical protein GN=TGME49_295370	1	9.04078e-12	90.896	ASAHESATGAPVSGDVSAEK(1)K	3	1.4769	1								1	4.47452e-05	65.184	ASAHESATGAPVSGDVSAEK(1)K	3	0.7364	1
	TGME49_309730-t26_1-p1	660	K	thioredoxin reductase GN=TGME49_309730	1	1.02312e-17	137.79	ASGEPFVASGGCGGGK(1)CG	2	-0.25464	1								1	9.64274e-07	95.073	ASGEPFVASGGCGGGK(1)CG	2	-0.55789	1
	TGME49_237560-t26_1-p1	101	K	iron-sulfur cluster protein ISCU GN=TGME49_237560	1	2.08508e-07	92.38	VGTAVVGK(1)AACGDVIK	2	0.14819	2	1	0.0039593	53.565	VGTAVVGK(1)AACGDVIK	2	-0.87992	1	1	2.3423e-06	97.235	VGTAVVGK(1)AACGDVIK	2	0.90566	2
	TGME49_288360-t26_1-p1	118	K	tryptophanyl-tRNA synthetase (TrpRS2) GN=TGME49_288360								1	0.020086	73.499	TTQNVK(1)FSK	2	1.5362	1
	TGME49_300260-t26_1-p1	840	K	threonyl-tRNA synthetase family protein GN=TGME49_300260	1	0.0123853	82.287	TLTLDAWK(1)K	2	-0.018689	1	1	0.0151465	82.287	TLTLDAWK(1)K	2	-1.072	1	1	0.0267503	71.451	TLTLDAWK(1)K	2	-0.39853	1
	TGME49_219850-t26_1-p1	139	K	prolyl-tRNA synthetase (ProRS) GN=TGME49_219850	1	0.0207719	108.92	EAK(1)ALQK	2	0.91154	1	1	0.0121632	105.39	EAK(1)ALQK	2	0.41413	1	1	0.0238373	97.602	EAK(1)ALQK	2	0.96239	1
	TGME49_202630-t26_1-p1	638	K	ATP-dependent metallopeptidase HflB subfamily protein GN=TGME49_202630	1	0.0199198	111.04	AETVK(1)VR	2	0.53579	1								1	0.0270165	94.662	AETVK(1)VR	2	0.32825	1
plasma membrane	TGME49_251500-t26_1-p1	246	K	"eukaryotic initiation factor-3, subunit 3, putative GN=TGME49_251500"	1	2.42079e-09	116.37	AK(1)ASYPLR	2	-0.95129	2	1	0.000304574	122.52	AK(1)ASYPLR	2	-1.1137	2	1	0.00206699	130.27	AK(1)ASYPLR	2	-0.95618	2
	TGME49_320020-t26_1-p1	56	K	"transporter, major facilitator family protein GN=TGME49_320020"								1	2.674e-08	103.79	PATAVDGVVPNK(1)QGVAK	2	-0.077245	1	1	5.61161e-13	120.7	PATAVDGVVPNK(1)QGVAK	2	-0.35713	1
	TGME49_210245-t26_1-p1	1239	K	Putative transmembrane protein(predict) GN=TGME49_210245	1	0.0147798	59.153	TVQQLEK(1)TR	2	0.8604	1	1	0.0156905	55.064	TVQQLEK(1)TR	2	0.80156	1
	TGME49_311230-t26_1-p1	4048	K	Putative transmembrane protein(predict) GN=TGME49_311230	1	0.000469142	82.202	ASLLK(1)SPEDPFTR	2	1.0513	2	1	0.000362212	85.536	ASLLK(1)SPEDPFTR	2	0.55235	1	1	0.000897866	78.814	ASLLK(1)SPEDPFTR	2	0.9173	1
	TGME49_239250-t26_1-p1	444	K	"diacylglycerol kinase, putative GN=TGME49_239250"															1	0.0277032	40.103	DAQK(1)K(1)PR	2	0.15685	1
	TGME49_231480-t26_1-p1	901	K	"GCN1, putative GN=TGME49_231480"	1	9.0988e-18	88.418	FSAAPAAAAPASTGQATVSK(1)AQGVQLR	3	0.49814	1								1	3.20694e-05	43.241	FSAAPAAAAPASTGQATVSK(1)AQGVQLR	3	-0.34141	1
	TGME49_315210-t26_1-p1	956	K	"rhoptry protein, putative GN=TGME49_315210"								0.947507	0.00510049	66.492	K(0.072)EQK(0.98)EK(0.948)QAMLAK	2	-1.6336	1	0.876982	0.00838609	49.28	K(0.17)EQK(0.953)EK(0.877)QAMLAK	2	-1.8905	1
	TGME49_226430-t26_1-p1	3	K	reticulon protein GN=TGME49_226430								1	1.78239e-08	101.53	SK(1)ISAGSSSPTR	2	-0.17354	1	1	2.01828e-10	101.53	SK(1)ISAGSSSPTR	2	0.038783	1
	TGME49_205010-t26_1-p1	281	K	"U2 small nuclear ribonucleoprotein family protein, putative GN=TGME49_205010"	1	0.0115089	76.282	TGLGAAPGK(1)K	2	-0.60333	1								1	0.0052322	83.883	TGLGAAPGK(1)K	2	-0.20594	1
	TGME49_280740-t26_1-p1	7	K	signal peptidase GN=TGME49_280740	1	6.46913e-07	73.722	K(1)VADALATPPSGEEVKEENK	3	0.26891	1	1	2.52764e-12	111.93	K(1)VADALATPPSGEEVKEENK	3	0.63897	1	1	0.000192044	65.416	K(1)VADALATPPSGEEVKEENK	3	-0.10561	1
	TGME49_217780-t26_1-p1	45	K	Sec20 protein GN=TGME49_217780	1	0.00387649	74.392	K(1)APGADVAQQQR	2	-0.13358	1	1	0.00865023	71.888	K(1)APGADVAQQQR	2	-0.70668	1	1	0.011063	67.879	K(1)APGADVAQQQR	2	-0.080043	1
	TGME49_218840-t26_1-p1	226	K	mutS domain protein GN=TGME49_218840								1	0.00964442	79.659	DNLLGPK(1)PSR	2	-0.48571	1	1	0.00165203	93.096	DNLLGPK(1)PSR	2	-0.26345	1
	TGME49_261080-t26_1-p1	3011	K	kringle domain-containing protein GN=TGME49_261080								1	0.0126771	57.859	LK(1)TRLQELK	3	0.30433	1
	TGME49_308890-t26_1-p1	349	K	transcription elongation factor SPT6 GN=TGME49_308890								1	0.0121174	74.92	K(1)VESSAPK	2	-0.12289	1	1	0.0244282	81.915	K(1)VESSAPK	2	-0.27614	1
	TGME49_269980-t26_1-p1	271	K	"preprotein translocase Sec61, putative GN=TGME49_269980"								1	0.0331448	63.076	VDLAVK(1)YQR	2	1.6464	1
	TGME49_235740-t26_1-p1	546	K	SMAP domain-containing protein(predict) GN=TGME49_235740															1	0.0205611	85.161	GSSK(1)LGTK	2	0.34255	1
	TGME49_311230-t26_1-p1	4515	K	Putative transmembrane protein(predict) GN=TGME49_311230	1	3.41573e-14	83.908	TGGSK(1)HPAIATASVPALPAPETLNDEK	3	-0.065339	1	1	3.39316e-19	99.423	TGGSK(1)HPAIATASVPALPAPETLNDEK	3	0.73634	1	1	1.55294e-11	80.02	TGGSK(1)HPAIATASVPALPAPETLNDEK	3	-0.2173	1
	TGME49_218840-t26_1-p1	1997	K	mutS domain protein GN=TGME49_218840	1	0.000180525	69.986	IASAK(1)DVLPVLELPALSR	2	2.4595	1
	TGME49_205130-t26_1-p1	4397	K	VOC domain-containing protein(predict) GN=TGME49_205130	1	2.51319e-18	159.12	K(1)VSANDALETVER	2	-0.95896	2	1	4.42318e-05	137.8	K(1)VSANDALETVER	2	0.40747	2	1	9.09933e-08	119.87	K(1)VSANDALETVER	2	0.83848	2
	TGME49_232340-t26_1-p1	175	K	protein phosphatase 2C domain-containing protein GN=TGME49_232340	1	1.43638e-06	137.01	K(1)YFEQGQLEQR	2	0.15041	1	1	0.00224682	127.17	K(1)YFEQGQLEQR	2	-0.2372	1	1	4.75367e-05	146.16	K(1)YFEQGQLEQR	2	-0.43054	1
	TGME49_269980-t26_1-p1	109	K	"preprotein translocase Sec61, putative GN=TGME49_269980"	1	0.028742	56.956	IIQVDQSLK(1)EDR	2	1.3618	1								1	0.00408941	66.989	IIQVDQSLK(1)EDR	2	-0.3306	1
	TGME49_254580-t26_1-p1	21	K	UDP-galactose transporter family protein GN=TGME49_254580								1	2.67786e-24	106.28	DK(1)HVTGAGPSSPFSNLSTTSGQDEAQSK	3	0.83712	1	1	6.38088e-20	107.24	DK(1)HVTGAGPSSPFSNLSTTSGQDEAQSK	3	0.57099	1
	TGME49_218840-t26_1-p1	1221	K	mutS domain protein GN=TGME49_218840	1	9.72652e-07	49.525	NAK(1)SSAALTPEFECGVAEAQAANAVTHGVER	3	0.58866	1								1	4.25457e-18	88.834	NAK(1)SSAALTPEFECGVAEAQAANAVTHGVER	3	0.06532	1
	TGME49_209800-t26_1-p1	382	K	formate/nitrite transporter protein GN=TGME49_209800								1	0.000580283	77.42	NAPK(1)GNPGTNPPSK	2	-1.2343	1
	TGME49_309210-t26_1-p1	241	K	"peroxiredoxin 6, putative GN=TGME49_309210"	1	0.0164952	90.37	MAPEFAK(1)R	2	0.42522	1	1	0.0335265	76.478	MAPEFAK(1)R	2	0.24464	1
	TGME49_289960-t26_1-p1	375	K	Putative transmembrane protein(predict) GN=TGME49_289960															1	0.0287927	78.324	EALLK(1)QGK	2	-2.7517	1
	TGME49_291180-t26_1-p1	1210	K	"Amine-terminal region of chorein, A TM vesicle-mediated sorter(predict) GN=TGME49_291180"	1	0.00416115	60.489	K(1)STLSGLAPAEPPSR	2	-0.34267	1	1	7.46462e-06	93.495	K(1)STLSGLAPAEPPSR	2	0.182	1	1	0.00443669	61.962	K(1)STLSGLAPAEPPSR	2	-0.17171	1
	TGME49_226810-t26_1-p1	5670	K	histone lysine methyltransferase SET1 GN=TGME49_226810	1	0.0196848	67.334	K(1)EALGVTPCR	2	0.11012	1
	TGME49_309210-t26_1-p1	391	K	"peroxiredoxin 6, putative GN=TGME49_309210"	1	0.00141402	111.61	ECPSGK(1)NYLR	2	-0.12451	1	1	0.00346912	87.258	ECPSGK(1)NYLR	2	-0.39347	1	1	0.00935835	77.662	ECPSGK(1)NYLR	2	-0.42358	1
	TGME49_311230-t26_1-p1	3756	K	Putative transmembrane protein(predict) GN=TGME49_311230	1	7.16086e-28	146.81	EAGHTTPAPAGSATQAVTK(1)K	3	0.030439	1	1	5.39045e-13	131.25	EAGHTTPAPAGSATQAVTK(1)K	3	-0.05455	1	1	2.04608e-28	158.45	EAGHTTPAPAGSATQAVTK(1)K	3	0.18084	1
	TGME49_280410-t26_1-p1	956	K	3'5'-cyclic nucleotide phosphodiesterase domain-containing protein GN=TGME49_280410	1	0.0273388	56.258	QK(1)VMSMIIK	2	1.9241	1
	TGME49_244370-t26_1-p1	575	K	"TDC1, putative GN=TGME49_244370"	1	4.2192e-05	70.555	IAEMLDEQDHSCSPFTDK(1)K	3	-1.1724	1	1	2.48746e-12	124.63	IAEMLDEQDHSCSPFTDK(1)K	3	-1.3425	1	1	6.43357e-12	105.9	IAEMLDEQDHSCSPFTDK(1)K	3	-1.0513	1
	TGME49_311230-t26_1-p1	4378	K	Putative transmembrane protein(predict) GN=TGME49_311230								1	0.00241306	69.03	ELELIPEK(1)NEDLPR	2	-0.84278	1	1	4.77548e-05	96.464	ELELIPEK(1)NEDLPR	2	1.2986	1
	TGME49_283710-t26_1-p1	335	K	longevity-assurance protein (LAG1) domain-containing protein GN=TGME49_283710								1	1.9706e-07	148.96	MAQASTSK(1)SDSK	2	0.20408	1	1	2.93245e-10	156.81	MAQASTSK(1)SDSK	2	0.065917	2
	TGME49_205240-t26_1-p1	774	K	cleft lip and palate transmembrane protein 1 (clptm1) protein GN=TGME49_205240															1	0.0212087	64.86	SSGK(1)TPGAACK	2	-0.94472	1
	TGME49_240050-t26_1-p1	1438	K	hypothetical protein GN=TGME49_240050								1	0.0214716	60.799	K(1)LAREEK	2	-1.1912	1
	TGME49_285240-t26_1-p1	333	K	3-oxo-5-alpha-steroid 4-dehydrogenase GN=TGME49_285240	1	0.0245132	79.474	SEFK(1)DYPR	2	0.21888	1	1	0.011984	87.476	SEFK(1)DYPR	2	0.1653	1	1	0.0101716	135	SEFK(1)DYPR	2	0.27657	1
	TGME49_229180-t26_1-p1	214	K	HEAT repeat-containing protein GN=TGME49_229180	1	0.0294677	74.301	FLPDAK(1)TR	2	-0.85288	1
	TGME49_218840-t26_1-p1	1732	K	mutS domain protein GN=TGME49_218840	1	4.2048e-09	97.235	FK(1)SSQPLSSPLDSDKR	3	0.19229	2	1	1.58687e-18	113.01	FK(1)SSQPLSSPLDSDKR	3	-0.28277	2	1	2.70895e-05	89.484	FK(1)SSQPLSSPLDSDKR	3	-0.15825	2
	TGME49_251500-t26_1-p1	582	K	"eukaryotic initiation factor-3, subunit 3, putative GN=TGME49_251500"	1	2.82879e-10	88.983	K(1)QTPAGLSAAVAAAAADAK	2	-0.59506	2	1	1.21519e-10	93.5	K(1)QTPAGLSAAVAAAAADAK	2	-0.29176	2	1	9.74726e-08	100.28	K(1)QTPAGLSAAVAAAAADAK	2	0.45121	2
	TGME49_290290-t26_1-p1	88	K	ubiquitin-activating enzyme E1 family protein GN=TGME49_290290	1	1.32343e-05	85.837	DLGSNFCLTEEHVK(1)K	3	-0.69001	1	1	0.000153729	74.789	DLGSNFCLTEEHVK(1)K	3	-0.22592	1	1	0.000102287	83.692	DLGSNFCLTEEHVK(1)K	3	-0.72401	1
	TGME49_314970-t26_1-p1	13	K	root hair defective 3 gtp-binding protein (rhd3) protein GN=TGME49_314970	1	6.18396e-05	82.202	ALLADDASPHTK(1)K	2	-0.0097278	2	1	0.00476041	84.297	ALLADDASPHTK(1)K	2	1.1416	1	1	1.1365e-05	100.22	ALLADDASPHTK(1)K	2	0.67958	1
	TGME49_226660-t26_1-p1	506	K	hypothetical protein GN=TGME49_226660								1	0.000597559	85.355	DEQGAGALK(1)R	2	-0.21069	1	1	3.53315e-05	93.096	DEQGAGALK(1)R	2	-4.0787	1
	TGME49_205680-t26_1-p1	777	K	Putative transmembrane protein(predict) GN=TGME49_205680	1	2.65134e-13	118.31	LPGSEVGATSTVHSSK(1)R	3	0.84169	1	1	0.000172535	68.41	LPGSEVGATSTVHSSK(1)R	3	0.60416	1	1	6.31749e-10	103.04	LPGSEVGATSTVHSSK(1)R	3	0.11991	1
	TGME49_308890-t26_1-p1	3118	K	transcription elongation factor SPT6 GN=TGME49_308890	1	1.84918e-17	125.82	AAGTVVETGK(1)GGR	2	0.2707	1	1	0.000303886	127.56	AAGTVVETGK(1)GGR	2	-0.078529	1	1	4.66907e-08	114.72	AAGTVVETGK(1)GGR	2	-0.4119	1
	TGME49_255980-t26_1-p1	540	K	DUF1298 domain-containing protein(predict) GN=TGME49_255980								1	0.0257721	42.229	ITQWMK(1)K	2	2.3289	1
	TGME49_275568-t26_1-p1	543	K	GPI transamidase subunit PIG-U protein GN=TGME49_275568								1	0.0101054	74.611	VFTSSESFEK(1)R	2	-0.54053	1
	TGME49_230420-t26_1-p1	641	K	sarco/endoplasmic reticulum Ca2+-ATPase GN=TGME49_230420	1	1.05069e-05	130.56	K(1)LLEDAANFAK	2	-3.4325	1	1	0.0015772	129.89	K(1)LLEDAANFAK	2	-1.7283	1	1	7.64312e-05	127.87	K(1)LLEDAANFAK	2	-1.729	1
	TGME49_309210-t26_1-p1	375	K	"peroxiredoxin 6, putative GN=TGME49_309210"	1	9.9779e-06	89.624	VMVQPTLTDEEAK(1)AK	2	2.5534	2	1	8.97233e-06	89.624	VMVQPTLTDEEAK(1)AK	2	3.9339	3	1	1.26156e-05	98.676	VMVQPTLTDEEAK(1)AK	2	3.5108	2
	TGME49_311230-t26_1-p1	4507	K	Putative transmembrane protein(predict) GN=TGME49_311230	1	0.00209053	84.365	MEYGLVPSK(1)TPK	2	-0.38746	1	1	0.000211807	88.275	MEYGLVPSK(1)TPK	2	-0.017481	1	1	2.34298e-05	110.38	MEYGLVPSK(1)TPK	2	-0.48532	1
	TGME49_229310-t26_1-p1	3572	K	mediator complex subunit MED14 GN=TGME49_229310	1	4.47207e-19	164.64	VPQK(1)ATLSAPDAR	2	1.9285	1	1	0.00023742	116.19	VPQK(1)ATLSAPDAR	2	-0.61782	1	1	1.62253e-07	134.68	VPQK(1)ATLSAPDAR	2	-0.43307	1
	TGME49_290840-t26_1-p1	916	K	serine protease GN=TGME49_290840	1	7.10384e-10	56.474	HLASLLGLPLPASSPSSAPSSVSSSPAESSEK(1)K	3	0.92851	1	1	9.63554e-20	81.803	HLASLLGLPLPASSPSSAPSSVSSSPAESSEK(1)K	3	0.60926	1	1	1.02306e-17	84.299	HLASLLGLPLPASSPSSAPSSVSSSPAESSEK(1)K	3	0.19346	1
	TGME49_299070-t26_1-p1	336	K	pyruvate kinase PyKII GN=TGME49_299070	1	2.31469e-13	88.09	ISPGHSDK(1)SGEPLDLPVFTSTK	3	0.21007	2	1	3.77092e-18	108.37	ISPGHSDK(1)SGEPLDLPVFTSTK	3	0.60015	2	1	1.1778e-06	70.699	ISPGHSDK(1)SGEPLDLPVFTSTK	3	0.10397	1
	TGME49_231480-t26_1-p1	591	K	"GCN1, putative GN=TGME49_231480"	1	0.0117098	52.527	LLALPGTGGSEK(1)AGK	2	1.6469	1	1	0.00337282	62.357	LLALPGTGGSEK(1)AGK	2	2.0864	1	1	0.00522961	59.709	LLALPGTGGSEK(1)AGK	2	2.174	1
	TGME49_273490-t26_1-p1	448	K	"glutamine synthetase, type I, putative GN=TGME49_273490"								1	0.00773156	98.904	LTYSK(1)GNR	2	0.18595	1	1	0.00726206	101.6	LTYSK(1)GNR	2	0.039133	1
	TGME49_306660-t26_1-p1	3929	K	RNA pseudouridine synthase superfamily protein GN=TGME49_306660	1	0.000659739	78.814	VSSVEASAVGSK(1)K	2	-0.77161	1								1	0.000189103	95.264	VSSVEASAVGSK(1)K	2	-1.7738	1
	TGME49_218840-t26_1-p1	1805	K	mutS domain protein GN=TGME49_218840	1	5.35347e-18	117.37	ANALQAHLDAVDQGK(1)IPCK	3	0.13705	2	1	3.08062e-12	115.91	ANALQAHLDAVDQGK(1)IPCK	3	0.72022	1	1	3.84629e-06	89.039	ANALQAHLDAVDQGK(1)IPCK	3	0.59714	1
	TGME49_228660-t26_1-p1	1532	K	Sec7 domain-containing protein GN=TGME49_228660	1	0.00572616	100.02	K(1)ACQTLLAR	2	-0.10243	1
	TGME49_311230-t26_1-p1	3357	K	Putative transmembrane protein(predict) GN=TGME49_311230	1	0.0268706	68.657	K(1)ATGESVGR	2	-0.21904	1	1	0.00194861	106.2	K(1)ATGESVGR	2	0.20095	1
	TGME49_221180-t26_1-p1	735	K	Putative transmembrane protein(predict) GN=TGME49_221180	1	0.00429843	73.435	MFSSPTK(1)PASVR	2	-0.35918	1	1	0.00698728	71.176	MFSSPTK(1)PASVR	2	-2.2142	1
	TGME49_312630-t26_1-p1	2461	K	"anonymous antigen-1, putative GN=TGME49_312630"								0.99999	0.00272209	109.29	KPEEK(1)ALK	2	-0.4146	1	0.999388	0.00711349	111.61	K(0.001)PEEK(0.999)ALK	2	0.66082	1
	TGME49_290840-t26_1-p1	684	K	serine protease GN=TGME49_290840								1	0.000183716	108.56	HLEGGAQSAGK(1)R	2	0.11304	2	1	0.00275799	66.267	HLEGGAQSAGK(1)R	3	0.047965	1
	TGME49_311030-t26_1-p1	2995	K	Small nucleolar RNA-associate(predict) GN=TGME49_311030								1	0.000366887	95.094	LSLK(1)ALAAPEK	2	1.502	1	1	0.000680287	78.903	LSLK(1)ALAAPEK	2	-1.671	1
	TGME49_290840-t26_1-p1	825	K	serine protease GN=TGME49_290840	1	0.00731088	82.417	DEFGTK(1)FSER	2	0.66898	1	1	0.0163224	70.942	DEFGTK(1)FSER	2	0.24129	1
	TGME49_309210-t26_1-p1	285	K	"peroxiredoxin 6, putative GN=TGME49_309210"	1	1.53469e-08	120.92	K(1)LATDLGIMDPEEK	2	-0.4418	1	1	2.68775e-05	107.69	K(1)LATDLGIMDPEEK	2	-0.68768	1	1	0.00232503	71.98	K(1)LATDLGIMDPEEK	2	-0.41865	1
	TGME49_314970-t26_1-p1	853	K	root hair defective 3 gtp-binding protein (rhd3) protein GN=TGME49_314970								1	0.000172685	105.25	SPPK(1)ASEDLQR	2	1.5159	1	1	7.93445e-05	108.56	SPPK(1)ASEDLQR	2	0.89862	1
	TGME49_253750-t26_1-p1	1250	K	PLU-1 family protein GN=TGME49_253750	1	0.00485743	81.525	QFLEVSCPDK(1)K	2	-0.23965	1
	TGME49_264830-t26_1-p1	598	K	Xpo1 domain-containing protein(predict) GN=TGME49_264830	1	0.000160271	110.53	GETPGQK(1)APAR	2	0.66903	1	1	4.87765e-06	108.43	GETPGQK(1)APAR	2	0.15664	1	1	0.000261039	101.38	GETPGQK(1)APAR	2	0.22334	1
	TGME49_294350-t26_1-p1	193	K	DEAD/DEAH box helicase domain-containing protein GN=TGME49_294350	1	5.85575e-05	81.448	PTK(1)EQLLADEHEGR	3	0.41117	1
	TGME49_308890-t26_1-p1	1727	K	transcription elongation factor SPT6 GN=TGME49_308890	1	0.00215662	66.953	EHLK(1)QLPSLEAK	3	-0.95159	1								1	0.000418674	79.283	EHLK(1)QLPSLEAK	3	-1.1233	1
	TGME49_207620-t26_1-p1	107	K	pyridine nucleotide-disulfide oxidoreductase domain-containing protein GN=TGME49_207620	1	0.0111473	102.51	VAACAEK(1)R	2	-0.62841	1	1	0.014394	89.355	VAACAEK(1)R	2	-0.41364	1
	TGME49_218840-t26_1-p1	1809	K	mutS domain protein GN=TGME49_218840	1	0.00232142	98.04	IPCK(1)IGGVSR	2	0.734	1								1	0.00319318	88.056	IPCK(1)IGGVSR	2	0.70127	1
	TGME49_253750-t26_1-p1	13	K	PLU-1 family protein GN=TGME49_253750															0.984729	6.91484e-08	52.549	GAAASAAGK(0.985)PGGDGGK(0.015)PSGEDLAATVPEAAPSAR	3	0.0057846	1
	TGME49_207620-t26_1-p1	377	K	pyridine nucleotide-disulfide oxidoreductase domain-containing protein GN=TGME49_207620	1	1.27763e-06	143.85	K(1)FNSDPR	2	0.38394	1	1	0.0101905	111.82	K(1)FNSDPR	2	-0.18255	1	1	0.00464049	140.98	K(1)FNSDPR	2	-0.72302	2
	TGME49_299070-t26_1-p1	328	K	pyruvate kinase PyKII GN=TGME49_299070	1	3.26531e-09	129.17	GSSDTK(1)ISPGHSDK	2	0.019922	2	1	2.00164e-14	166.79	GSSDTK(1)ISPGHSDK	2	0.044475	2	1	3.35369e-11	133.48	GSSDTK(1)ISPGHSDK	2	-0.12244	2
	TGME49_273490-t26_1-p1	288	K	"glutamine synthetase, type I, putative GN=TGME49_273490"	1	0.000270926	103.43	K(1)WYFPVSPVDK	2	0.39603	1	1	0.000873645	90.614	K(1)WYFPVSPVDK	2	0.65278	1	1	0.0011904	93.839	K(1)WYFPVSPVDK	2	0.073433	1
	TGME49_318440-t26_1-p1	884	K	helicase associated domain (ha2) protein GN=TGME49_318440	1	0.000920463	94.309	K(1)LTPCQLLR	2	2.1703	1
	TGME49_310350-t26_1-p1	162	K	PGAP1 family protein GN=TGME49_310350	1	0.00687645	44.193	RENQLGTPSEK(1)EK	2	1.7601	1
	TGME49_207620-t26_1-p1	406	K	pyridine nucleotide-disulfide oxidoreductase domain-containing protein GN=TGME49_207620								1	1.18717e-17	163.91	GCK(1)NVTVIGQETVPFER	2	0.76223	1
	TGME49_256980-t26_1-p1	839	K	glycerol-3-phosphate-acyltransferase GN=TGME49_256980	1	0.0161783	53.448	AQALAASSVK(1)VK	2	-0.39109	1
	TGME49_276940-t26_1-p1	11	K	"ribosome associated membrane protein RAMP4, putative GN=TGME49_276940"															1	0.00594856	82.417	YACK(1)ISQFEK	2	-0.53039	1
	TGME49_287480-t26_1-p1	1518	K	Putative transmembrane protein(predict) GN=TGME49_287480	1	0.000728098	43.823	TAAALK(1)QATTLSHPALSEQK	3	-0.14303	1
	TGME49_312430-t26_1-p1	386	K	60 kDa inner membrane protein(predict) GN=TGME49_312430								0.99908	0.00829924	69.176	MLK(0.001)EK(0.999)QK	2	-3.5558	1
	TGME49_290670-t26_1-p1	386	K	leucyl aminopeptidase LAP GN=TGME49_290670	1	2.77058e-51	181.4	TVAVVLPTCQK(1)VCPSAEGQR	3	1.2001	5	1	2.64733e-17	148.06	TVAVVLPTCQK(1)VCPSAEGQR	2	0.20928	4	1	2.00985e-36	173.21	TVAVVLPTCQK(1)VCPSAEGQR	2	0.12263	5
	TGME49_218840-t26_1-p1	794	K	mutS domain protein GN=TGME49_218840	1	3.80111e-05	140.35	ATDFSAK(1)NR	2	-0.42325	1	1	0.0192373	74.173	ATDFSAK(1)NR	2	-0.3013	1	1	6.86816e-06	166.52	ATDFSAK(1)NR	2	-1.0273	2
	TGME49_312630-t26_1-p1	1972	K	"anonymous antigen-1, putative GN=TGME49_312630"	1	5.20612e-07	85.493	NTEIFSK(1)LGGPALNVK	2	-0.38231	2	1	0.000889801	68.481	NTEIFSK(1)LGGPALNVK	2	-0.54256	3	1	3.66865e-06	94.487	NTEIFSK(1)LGGPALNVK	2	-0.32921	1
	TGME49_239250-t26_1-p1	445	K	"diacylglycerol kinase, putative GN=TGME49_239250"															1	0.0277032	40.103	DAQK(1)K(1)PR	2	0.15685	1
	TGME49_312650-t26_1-p1	2133	K	Putative transmembrane protein (Fragment)(predict) GN=TGME49_312650	1	0.000518979	89.663	K(1)SLALAQQHMER	3	-0.31305	1	1	0.00192066	71.558	K(1)SLALAQQHMER	3	-0.84898	1
	TGME49_312630-t26_1-p1	2012	K	"anonymous antigen-1, putative GN=TGME49_312630"	1	0.0154389	47.621	K(1)LLGTNGAPAALVK	2	-0.64912	1	1	0.00970542	55.724	K(1)LLGTNGAPAALVK	2	1.0232	1
	TGME49_253750-t26_1-p1	20	K	PLU-1 family protein GN=TGME49_253750	1	2.8724e-13	79.426	PGGDGGK(1)PSGEDLAATVPEAAPSAR	3	0.08907	1								1	1.48502e-07	72.935	PGGDGGK(1)PSGEDLAATVPEAAPSAR	3	0.15295	1
	TGME49_238950-t26_1-p1	1010	K	"fatty acyl-CoA desaturase, putative GN=TGME49_238950"								1	5.73933e-05	115.1	GNENVSMK(1)TGEAIK	2	-0.69834	1
	TGME49_312630-t26_1-p1	2456	K	"anonymous antigen-1, putative GN=TGME49_312630"	0.79526	0.017847	43.442	MATK(0.795)K(0.205)PEEK	3	1.1267	1	0.816134	0.00446977	91.087	MATK(0.816)K(0.184)PEEK	2	-0.60209	2	0.97782	0.00901259	139.38	MATK(0.978)K(0.022)PEEK	2	0.16786	2
	TGME49_253750-t26_1-p1	3914	K	PLU-1 family protein GN=TGME49_253750								1	0.0151578	101.21	SYGK(1)VGR	2	0.30403	1
	TGME49_251500-t26_1-p1	499	K	"eukaryotic initiation factor-3, subunit 3, putative GN=TGME49_251500"															1	0.000348492	102.62	ESLK(1)QQQLQK	2	-1.3129	1
	TGME49_210245-t26_1-p1	245	K	Putative transmembrane protein(predict) GN=TGME49_210245	1	0.0190416	55.441	K(1)QQMQPR	2	-2.4566	1								1	0.0145387	60.788	K(1)QQMQPR	2	-1.9942	1
	TGME49_205240-t26_1-p1	781	K	cleft lip and palate transmembrane protein 1 (clptm1) protein GN=TGME49_205240	1	0.0128189	76.478	TPGAACK(1)R	2	-0.029969	1	1	0.0139619	90.37	TPGAACK(1)R	2	0.097163	1	1	0.00297887	110.31	TPGAACK(1)R	2	0.063363	1
	TGME49_311230-t26_1-p1	3757	K	Putative transmembrane protein(predict) GN=TGME49_311230	1	0.00195047	124.74	K(1)LPQQSQPR	2	0.51453	1	1	0.00184734	106.6	K(1)LPQQSQPR	2	0.10016	1	1	0.00160159	123.35	K(1)LPQQSQPR	2	0.33435	1
	TGME49_257530-t26_1-p1	47	K	"transporter, major facilitator family protein GN=TGME49_257530"								1	1.56261e-18	94.594	SIELAHQPTGAGASLSSFEVGGAK(1)QGVNK	3	1.1076	1
	TGME49_318440-t26_1-p1	387	K	helicase associated domain (ha2) protein GN=TGME49_318440															1	0.00156695	84.954	ISGDAVTSK(1)ETK	2	0.029168	1
	TGME49_311030-t26_1-p1	1371	K	Small nucleolar RNA-associate(predict) GN=TGME49_311030	1	0.000200655	72.433	AK(1)AETGASGVSPSLLK	2	-0.29957	1	1	0.000286377	74.141	AK(1)AETGASGVSPSLLK	2	0.24883	1	1	5.15825e-06	91.401	AK(1)AETGASGVSPSLLK	2	-0.22948	2
	TGME49_273490-t26_1-p1	205	K	"glutamine synthetase, type I, putative GN=TGME49_273490"	1	0.000445098	51.76	VLHVTCDISDPNGK(1)PLER	3	1.1268	1
	TGME49_261760-t26_1-p1	419	K	CDP-alcohol phosphatidyltransferase superfamily protein GN=TGME49_261760	1	0.0196346	84.568	GK(1)AAMMQK	2	-0.23039	1	1	0.0123352	87.181	GK(1)AAMMQK	2	-0.16029	1	1	0.0181538	87.181	GK(1)AAMMQK	2	0.48721	1
	TGME49_273540-t26_1-p1	543	K	"phosphatidylserine synthase, putative GN=TGME49_273540"	1	0.0295423	66.962	LLAK(1)SPGGK	2	0.57879	1	1	0.0347209	61.78	LLAK(1)SPGGK	2	-0.35203	1	1	0.00557811	82.287	LLAK(1)SPGGK	2	0.71617	1
	TGME49_218840-t26_1-p1	1745	K	mutS domain protein GN=TGME49_218840	1	9.949e-15	143.46	SSQPLSSPLDSDK(1)R	2	-0.13196	1	1	1.7607e-05	104.94	SSQPLSSPLDSDK(1)R	2	-0.38823	1	1	1.18212e-12	150.34	SSQPLSSPLDSDK(1)R	2	-0.33415	1
	TGME49_250700-t26_1-p1	475	K	hypothetical protein GN=TGME49_250700															1	8.95182e-09	120.27	K(1)GPGVSPAK	2	0.13855	1
	TGME49_230420-t26_1-p1	14	K	sarco/endoplasmic reticulum Ca2+-ATPase GN=TGME49_230420	1	1.0213e-07	147.36	AVGALSK(1)HR	2	0.39589	1	1	0.00196068	103.55	AVGALSK(1)HR	2	0.048214	1	1	0.00141965	107.57	AVGALSK(1)HR	2	-0.10246	1
	TGME49_218840-t26_1-p1	1098	K	mutS domain protein GN=TGME49_218840								1	0.000105608	94.122	APGGEK(1)TPLTAR	2	3.463	1	1	0.010131	69.03	APGGEK(1)TPLTAR	2	4.2395	1
	TGME49_293180-t26_1-p1	427	K	NADP-specific glutamate dehydrogenase GN=TGME49_293180	1	5.72596e-05	106.54	VSEFAAK(1)YSTVK	2	-0.01277	1	1	0.00108385	127.85	VSEFAAK(1)YSTVK	2	1.176	1	1	0.00295155	77.894	VSEFAAK(1)YSTVK	2	0.12311	1
	TGME49_218840-t26_1-p1	1121	K	mutS domain protein GN=TGME49_218840															1	0.0101427	62.287	QTPGK(1)GSAAPSAR	2	1.699	1
	TGME49_309210-t26_1-p1	300	K	"peroxiredoxin 6, putative GN=TGME49_309210"	1	0.0196948	69.721	DK(1)AGIPVTCR	2	0.22148	1	1	0.000219902	106.58	DK(1)AGIPVTCR	2	-0.45395	2	1	0.0063354	81.625	DK(1)AGIPVTCR	2	-0.5183	1
	TGME49_231480-t26_1-p1	3026	K	"GCN1, putative GN=TGME49_231480"								1	0.0160897	66.267	TVGDK(1)FSGQVK	2	2.1464	1
	TGME49_280410-t26_1-p1	212	K	3'5'-cyclic nucleotide phosphodiesterase domain-containing protein GN=TGME49_280410															1	0.0145177	64.82	TIGAK(1)PVPDR	2	2.5618	1
	TGME49_299060-t26_1-p1	574	K	sodium/hydrogen exchanger NHE2 GN=TGME49_299060	1	0.0180387	87.476	NVK(1)QLTSR	2	1.4096	1
	TGME49_312630-t26_1-p1	2036	K	"anonymous antigen-1, putative GN=TGME49_312630"								1	0.00556158	46.701	GLSNYDGSEEK(1)TAIR	2	0.26941	1
	TGME49_240810-t26_1-p1	9	K	Putative transporter(predict) GN=TGME49_240810								1	6.77887e-10	97.203	ASSDSNAK(1)LASQR	2	1.5652	1	1	0.00390526	46.318	ASSDSNAK(1)LASQR	2	0.7017	1
	TGME49_264140-t26_1-p1	2702	K	hypothetical protein GN=TGME49_264140															0.999992	0.0277105	52.49	TK(1)TNAGNKLK	2	0.5415	1
	TGME49_238950-t26_1-p1	1018	K	"fatty acyl-CoA desaturase, putative GN=TGME49_238950"	1	0.00450566	73.082	K(1)TPVLAPSEELR	2	-1.2074	1	1	0.00716391	73.435	K(1)TPVLAPSEELR	2	-0.61908	1	1	0.000252508	99.844	K(1)TPVLAPSEELR	2	-0.50945	2
	TGME49_290290-t26_1-p1	674	K	ubiquitin-activating enzyme E1 family protein GN=TGME49_290290	1	0.006258	98.044	ENPQK(1)YLER	2	0.40614	2								1	0.00457385	79.427	ENPQK(1)YLER	2	-0.7882	1
	TGME49_315210-t26_1-p1	954	K	"rhoptry protein, putative GN=TGME49_315210"								0.980053	0.00510049	66.492	K(0.072)EQK(0.98)EK(0.948)QAMLAK	2	-1.6336	1	0.953406	0.00838609	49.28	K(0.17)EQK(0.953)EK(0.877)QAMLAK	2	-1.8905	1
	TGME49_213670-t26_1-p1	167	K	Inner membrane protein(predict) GN=TGME49_213670	1	2.22501e-05	67.928	GVPTPGASLHAEASTDK(1)QAK	3	-0.02379	1	1	7.93593e-05	57.366	GVPTPGASLHAEASTDK(1)QAK	3	-0.081395	1	1	0.000896114	48.053	GVPTPGASLHAEASTDK(1)QAK	3	-0.12696	1
extracellular	TGME49_240550-t26_1-p1	33	K	"copper chaperone COX17-1, putative GN=TGME49_240550"	1	7.04999e-12	164.1	VNAAGK(1)R	2	1.6406	1	1	2.37885e-13	164.1	VNAAGK(1)R	2	2.2498	1	1	5.24972e-35	164.1	VNAAGK(1)R	2	0.28001	1
	TGME49_297470-t26_1-p1	211	K	"myosin light chain 2, putative GN=TGME49_297470"	1	2.44448e-23	99.954	K(1)AGAAPTTEPETLTEAAPAAVAGSEK	3	0.59196	1	1	8.61616e-14	85.185	K(1)AGAAPTTEPETLTEAAPAAVAGSEK	3	0.36458	1	1	1.96167e-11	81.763	K(1)AGAAPTTEPETLTEAAPAAVAGSEK	3	0.58101	1
	TGME49_297960-t26_1-p1	1170	K	rhoptry neck protein RON6 GN=TGME49_297960															1	0.0299622	58.592	PAAVEDVSK(1)NK	2	-1.5455	1
	TGME49_285750-t26_1-p1	343	K	"6,7-dihydropteridine reductase GN=TGME49_285750"	1	4.28952e-61	203.29	SLAASAAK(1)EESAAR	2	1.3969	1	1	0.000315204	82.578	SLAASAAK(1)EESAAR	2	2.0378	1	1	1.3175e-20	173.59	SLAASAAK(1)EESAAR	2	1.5948	1
	TGME49_229930-t26_1-p1	95	K	p25-alpha family protein GN=TGME49_229930	1	3.31016e-38	128.07	SVDEITQQLCSSSGPSFSGTK(1)ADAVR	3	0.014162	1	1	6.47552e-24	105.32	SVDEITQQLCSSSGPSFSGTK(1)ADAVR	3	0.16363	1
	TGME49_230520-t26_1-p1	212	K	"cyclophilin 1, putative GN=TGME49_230520"	1	3.14219e-37	152.64	VTSGQNVIK(1)MMESQGTQSGSVK	3	-0.31016	1	1	2.69382e-30	165.19	VTSGQNVIK(1)MMESQGTQSGSVK	3	-0.28921	1	1	1.28875e-47	180.04	VTSGQNVIK(1)MMESQGTQSGSVK	3	-0.39869	1
	TGME49_232710-t26_1-p1	19	K	ribosomal protein RPS3A GN=TGME49_232710	1	0.0290635	74.173	K(1)IGDPFLK	2	0.51308	1	1	0.0125659	93.649	K(1)IGDPFLK	2	0.10173	1	1	0.0127701	92.838	K(1)IGDPFLK	2	0.35687	1
	TGME49_310860-t26_1-p1	320	K	U5 snRNP-specific protein GN=TGME49_310860	1	1.93729e-11	140.82	EK(1)GVGAGTSPLLYR	2	-0.17813	1	1	4.003e-06	101.3	EK(1)GVGAGTSPLLYR	2	0.3006	1	1	3.4652e-11	128.22	EK(1)GVGAGTSPLLYR	2	0.26667	1
	TGME49_232710-t26_1-p1	241	K	ribosomal protein RPS3A GN=TGME49_232710	1	2.386e-18	141.6	K(1)VQAESGEAQNTLTAETK	2	0.1261	1	1	8.19639e-34	190.55	K(1)VQAESGEAQNTLTAETK	3	0.24724	2	1	1.1611e-19	153.21	K(1)VQAESGEAQNTLTAETK	2	0.24481	1
	TGME49_265470-t26_1-p1	95	K	Putative transmembrane protein(predict) GN=TGME49_265470	1	0.00287418	79.875	K(1)VLYDPVYPTTK	2	0.19379	1	1	0.00350825	78.529	K(1)VLYDPVYPTTK	2	0.15783	1
	TGME49_309120-t26_1-p1	384	K	ribosomal protein RPL4 GN=TGME49_309120															1	5.44623e-05	96.113	LAQTEGTK(1)QR	2	0.77531	1
	TGME49_288680-t26_1-p1	354	K	endonuclease IV APN GN=TGME49_288680								1	0.000302631	54.964	K(1)QSTAGNLPTEVDEVFLR	3	0.025665	1
	TGME49_229930-t26_1-p1	158	K	p25-alpha family protein GN=TGME49_229930	1	0.00783424	113.89	GVNK(1)NFQK	2	-0.63244	1	1	0.00144564	113.89	GVNK(1)NFQK	2	-0.72733	1	1	0.00239456	118.05	GVNK(1)NFQK	2	-0.43826	1
	TGME49_260820-t26_1-p1	164	K	IMC sub-compartment protein ISP1 GN=TGME49_260820	1	0.0176173	69.721	DK(1)TCFVDLLK	2	-0.57068	1								1	0.0209644	69.721	DK(1)TCFVDLLK	2	-1.2487	1
	TGME49_207440-t26_1-p1	282	K	ribosomal protein RPS4 GN=TGME49_207440	1	0.00255584	96.229	GEK(1)AWISLPK	2	0.55908	1	1	0.00603517	83.045	GEK(1)AWISLPK	2	0.47171	1	1	0.00483935	84.687	GEK(1)AWISLPK	2	0.6561	1
	TGME49_211680-t26_1-p1	210	K	protein disulfide isomerase GN=TGME49_211680	1	0.000247515	86.944	YEEGTEAFTGK(1)TK	2	0.13995	1
	TGME49_284040-t26_1-p1	2205	K	hypothetical protein GN=TGME49_284040															1	0.0154491	79.148	PVK(1)AEGGQR	2	-0.54197	1
	TGME49_215980-t26_1-p1	186	K	Putative transmembrane protein(predict) GN=TGME49_215980	1	0.0136004	77.058	K(1)ASGELR	2	0.28669	1
	TGME49_225050-t26_1-p1	119	K	"adenosylhomocysteinase, putative GN=TGME49_225050"								1	0.0104658	63.662	VK(1)DLTLSAFGR	2	-0.19342	1
	TGME49_227400-t26_1-p1	237	K	TYW3 domain-containing protein(predict) GN=TGME49_227400								1	4.20187e-05	47.564	TSPSHPGK(1)TYESATAAGGETCR	3	-2.7289	1
	TGME49_228250-t26_1-p1	367	K	elongation factor Tu GTP binding domain-containing protein GN=TGME49_228250	1	0.000144287	73.802	ENSAFADAK(1)EVQLVK	2	-0.21575	2
	TGME49_204410-t26_1-p1	656	K	endonuclease/exonuclease/phosphatase family protein GN=TGME49_204410	1	4.53776e-07	80.389	HVSCPQAASPAPSK(1)VSSK	3	-0.087545	1	1	0.00031703	55.267	HVSCPQAASPAPSK(1)VSSK	3	-0.86732	1	1	2.56892e-05	85.203	HVSCPQAASPAPSK(1)VSSK	3	-1.066	1
	TGME49_288650-t26_1-p1	74	K	dense granule protein GRA12 GN=TGME49_288650								1	0.0250776	60.301	AK(1)NLVVDPLPR	2	0.64094	1
	TGME49_297470-t26_1-p1	279	K	"myosin light chain 2, putative GN=TGME49_297470"	1	0.00945616	56.956	EIASLPEK(1)VDYK	2	-1.0109	1
	TGME49_233460-t26_1-p1	64	K	SAG-related sequence SRS29B GN=TGME49_233460	1	0.000291593	61.096	K(1)STAAVILTPTENHFTLK	3	0.65744	1	1	0.00112857	50.493	K(1)STAAVILTPTENHFTLK	3	0.49453	1	1	1.74771e-15	81.157	K(1)STAAVILTPTENHFTLK	3	2.6404	1
	TGME49_291890-t26_1-p1	157	K	microneme protein MIC1 GN=TGME49_291890	1	0.000751496	92.856	YCNDK(1)FPGTIAR	2	-1.7086	1	1	0.00170753	82.202	YCNDK(1)FPGTIAR	2	-1.2404	1	1	0.00122672	88.101	YCNDK(1)FPGTIAR	2	-1.5794	1
	TGME49_325900-t26_1-p1	138	K	zinc finger (CCCH type) motif-containing protein GN=TGME49_325900															1	0.000377054	66.826	AADQLPYGK(1)LEDHEGR	3	0.56559	1
	TGME49_310030-t26_1-p1	72	K	"cyclase-associated protein, putative GN=TGME49_310030"	1	0.00847493	89.886	IDSATMK(1)QK	2	0.3067	1	1	0.000467925	113.62	IDSATMK(1)QK	2	0.24957	2	1	0.00147579	89.08	IDSATMK(1)QK	2	0.18099	3
	TGME49_315958-t26_1-p1	881	K	radical SAM domain-containing protein GN=TGME49_315958	1	0.0154222	93.561	YVK(1)QIAGR	2	0.99421	1								1	0.0287927	78.324	YVK(1)QIAGR	2	1.6728	1
	TGME49_310030-t26_1-p1	25	K	"cyclase-associated protein, putative GN=TGME49_310030"	1	1.52634e-43	180.62	IPK(1)AGESTATDSGTMAK	2	0.36693	1	1	8.3099e-25	179.09	IPK(1)AGESTATDSGTMAK	2	-0.24977	2	1	5.38094e-15	97.095	IPK(1)AGESTATDSGTMAK	2	0.22668	1
	TGME49_278490-t26_1-p1	24	K	"Zn-finger, RING domain containing protein GN=TGME49_278490"															1	0.00309072	120.87	LK(1)DVGTQR	2	-1.9831	1
	TGME49_214290-t26_1-p1	242	K	DJ-1 family protein GN=TGME49_214290	1	5.30017e-07	131.17	LIEVLYNK(1)EQAK	2	-1.7958	1	1	8.1746e-12	122.33	LIEVLYNK(1)EQAK	2	-3.3084	1	1	0.00049037	96.745	LIEVLYNK(1)EQAK	2	-2.5285	1
	TGME49_325900-t26_1-p1	6	K	zinc finger (CCCH type) motif-containing protein GN=TGME49_325900															1	0.00685718	42.947	SGLEK(1)SGFGIAHDFK	2	-0.14993	1
	TGME49_209950-t26_1-p1	189	K	"thioredoxin, putative GN=TGME49_209950"	1	0.027358	68.657	ALSTAFK(1)DK	2	-0.62742	1	1	0.0238024	70.552	ALSTAFK(1)DK	2	0.43575	1	1	0.0174338	77.662	ALSTAFK(1)DK	2	-0.12201	1
	TGME49_262620-t26_1-p1	62	K	RNA recognition motif-containing protein GN=TGME49_262620								1	1.19053e-05	80.585	SK(1)GCGIVEYTNVEDAQK	2	0.2875	1	1	0.00133813	69.081	SK(1)GCGIVEYTNVEDAQK	2	-0.16705	1
	TGME49_262620-t26_1-p1	43	K	RNA recognition motif-containing protein GN=TGME49_262620	1	0.000156933	111.52	DHMK(1)QAGEVLR	2	0.24035	2	1	0.00101626	115.33	DHMK(1)QAGEVLR	2	0.43579	2	1	0.00142183	91.961	DHMK(1)QAGEVLR	2	0.13398	2
	TGME49_253430-t26_1-p1	121	K	"asparagine synthetase, putative GN=TGME49_253430"	1	1.64049e-09	126.77	WK(1)TASDCQPLPSLFK	2	0.56379	2	1	0.00234402	64.52	WK(1)TASDCQPLPSLFK	2	1.3988	1	1	4.99489e-12	144.29	WK(1)TASDCQPLPSLFK	2	1.0288	1
	TGME49_211680-t26_1-p1	456	K	protein disulfide isomerase GN=TGME49_211680	1	0.0049666	48.216	TVEGLTEFVNK(1)HGSK	3	-0.58325	1	1	0.00187621	56.514	TVEGLTEFVNK(1)HGSK	3	0.47954	1
	TGME49_225050-t26_1-p1	340	K	"adenosylhomocysteinase, putative GN=TGME49_225050"								1	0.000331449	113.44	SK(1)FDNVYGCR	2	-0.055274	1	1	0.00332391	87.789	SK(1)FDNVYGCR	2	0.29268	1
	TGME49_326000-t26_1-p1	6	K	"RNA binding protein, putative GN=TGME49_326000"	1	0.000505617	63.681	SGLEK(1)SGFGIAHDFK	2	0.053769	1
	TGME49_278490-t26_1-p1	125	K	"Zn-finger, RING domain containing protein GN=TGME49_278490"															1	0.0046266	94.85	VASYYAK(1)QR	2	0.49378	1
	TGME49_242460-t26_1-p1	85	K	mitochondrial carrier superfamily protein GN=TGME49_242460	1	0.00204332	101.38	SPVPEAK(1)TSR	2	-0.0098349	1	1	0.000255654	104.43	SPVPEAK(1)TSR	2	0.28576	1	1	0.00594856	82.417	SPVPEAK(1)TSR	2	0.29218	1
	TGME49_305920-t26_1-p1	352	K	endonuclease III family 1 protein GN=TGME49_305920								1	0.000314765	100.88	VK(1)QECLSGDR	2	1.6012	1
	TGME49_281630-t26_1-p1	399	K	hydroxyacylglutathione hydrolase GN=TGME49_281630	0.780591	9.2743e-13	116.58	K(0.781)ANK(0.219)PTVPSSVEQEMR	3	0.25585	1								0.989558	5.53614e-07	99.238	K(0.99)ANK(0.01)PTVPSSVEQEMR	3	0.040768	1
	TGME49_283830-t26_1-p1	267	K	type I inorganic pyrophosphatase PPase GN=TGME49_283830															1	0.0194232	60.157	LPFTPIMQDLK(1)K	2	2.2175	1
	TGME49_315958-t26_1-p1	466	K	radical SAM domain-containing protein GN=TGME49_315958	1	0.000290938	102.52	K(1)QLQGLGGCYK	2	-1.9095	1	1	0.000266624	106.62	K(1)QLQGLGGCYK	2	-1.9438	1	1	0.0119982	72.2	K(1)QLQGLGGCYK	2	-0.67691	1
	TGME49_288680-t26_1-p1	257	K	endonuclease IV APN GN=TGME49_288680								1	0.0128908	63.966	GVSGSGK(1)PVVSK	2	1.8497	1
	TGME49_297470-t26_1-p1	210	K	"myosin light chain 2, putative GN=TGME49_297470"	1	0.0245413	62.466	IQYPVLDAK(1)K	2	-3.1062	2	1	0.00857395	82.417	IQYPVLDAK(1)K	2	0.64098	1
	TGME49_242460-t26_1-p1	155	K	mitochondrial carrier superfamily protein GN=TGME49_242460	1	6.37042e-10	106.93	NK(1)GSFGSAGAPVAAVSR	2	-0.5373	1	1	9.44848e-08	113.88	NK(1)GSFGSAGAPVAAVSR	2	0.25047	1	1	1.22779e-06	98.062	NK(1)GSFGSAGAPVAAVSR	2	0.36467	2
	TGME49_293330-t26_1-p1	739	K	ACR-like protein(predict) GN=TGME49_293330															1	0.0103625	96.668	LHAAK(1)EVK	2	0.55564	1
	TGME49_202810-t26_1-p1	99	K	TIM14 GN=TGME49_202810	1	0.017503	77.192	LSPTATK(1)EK	2	0.24544	1	1	0.00462322	93.556	LSPTATK(1)EK	2	-0.35196	1	1	0.00184255	105.2	LSPTATK(1)EK	2	-0.3921	1
	TGME49_246060-t26_1-p1	905	K	DNA-dependent RNA polymerase GN=TGME49_246060	1	0.0252828	78.192	GECVTSK(1)K	2	-0.30838	1								1	0.0259459	46.462	GECVTSK(1)K	2	-0.49675	1
	TGME49_230070-t26_1-p1	20	K	BolA family protein GN=TGME49_230070	1	0.0280768	67.704	K(1)ALSPAFLK	2	-0.35004	1	1	0.0149983	82.417	K(1)ALSPAFLK	2	-0.26359	1	1	0.0127085	82.417	K(1)ALSPAFLK	2	-0.26511	1
	TGME49_272660-t26_1-p1	96	K	Inhibitor of cysteine protease 2(predict) GN=TGME49_272660	1	0.0107313	103.83	AAQEK(1)PLK	2	-0.60576	2	1	0.00547693	111.17	AAQEK(1)PLK	2	0.65606	2	1	0.00218654	111.95	AAQEK(1)PLK	2	-0.39928	2
	TGME49_242460-t26_1-p1	153	K	mitochondrial carrier superfamily protein GN=TGME49_242460															1	0.0277259	94.006	IPSGK(1)NK	2	0.1144	1
	TGME49_293400-t26_1-p1	198	K	Putative transmembrane protein(predict) GN=TGME49_293400								1	0.0180462	73.435	TFAQVEAEK(1)K	2	0.60627	1
	TGME49_299810-t26_1-p1	796	K	cysteine-tRNA synthetase (CysRS) GN=TGME49_299810	1	0.0261815	77.732	VSK(1)EELQR	2	-1.9246	1
	TGME49_271050-t26_1-p1	116	K	SAG-related sequence SRS34A GN=TGME49_271050	1	7.85706e-37	153.36	GPATYTLSYDGTPEK(1)PQVLCYK	2	0.66026	2	1	7.00627e-18	122.44	GPATYTLSYDGTPEK(1)PQVLCYK	2	0.035185	2	1	2.51355e-20	118.52	GPATYTLSYDGTPEK(1)PQVLCYK	2	0.66619	2
	TGME49_318500-t26_1-p1	210	K	cpw-wpc domain-containing protein GN=TGME49_318500															1	0.00976315	62.546	QVLK(1)EQAR	2	-2.4708	1
	TGME49_313080-t26_1-p1	415	K	Putative transmembrane protein(predict) GN=TGME49_313080	1	1.1232e-13	124.29	K(1)FTPAGAAAASAQSSFK	2	-0.0045053	1								1	2.35733e-09	105.02	K(1)FTPAGAAAASAQSSFK	3	-0.32812	2
	TGME49_310030-t26_1-p1	126	K	"cyclase-associated protein, putative GN=TGME49_310030"	1	0.00338037	45.347	FQVK(1)GTCHSIAIDK	3	0.8097	1
	TGME49_233460-t26_1-p1	244	K	SAG-related sequence SRS29B GN=TGME49_233460	1	0.0131918	98.582	SFK(1)DILPK	2	0.78376	1	1	0.00538876	104.01	SFK(1)DILPK	2	-0.22328	1	1	0.0103625	96.668	SFK(1)DILPK	2	-0.80659	1
	TGME49_253430-t26_1-p1	513	K	"asparagine synthetase, putative GN=TGME49_253430"	1	1.91e-06	104.55	NAK(1)LLFPTNTPVTK	2	-0.44412	1	1	0.000682335	76.311	NAK(1)LLFPTNTPVTK	2	1.031	1	1	5.48442e-07	111.83	NAK(1)LLFPTNTPVTK	2	0.70519	1
	TGME49_202530-t26_1-p1	369	K	aspartate-tRNA ligase GN=TGME49_202530	1	0.0332873	72.23	GNTK(1)DMIK	2	-0.48404	1	1	0.0308246	72.23	GNTK(1)DMIK	2	-0.30476	1
	TGME49_297470-t26_1-p1	248	K	"myosin light chain 2, putative GN=TGME49_297470"								1	0.000509187	61.265	AK(1)GGSMPQQDAGDYAR	2	0.29019	1
	TGME49_281545-t26_1-p1	456	K	"eukaryotic initiation factor 3, gamma subunit protein GN=TGME49_281545"															1	0.028603	93.195	K(1)LASSSR	2	0.22672	1
	TGME49_261490-t26_1-p1	722	K	hypothetical protein GN=TGME49_261490	1	2.20725e-05	64.52	K(1)FGDPLDEAAAFPLR	2	0.18117	1								1	0.00876122	45.614	K(1)FGDPLDEAAAFPLR	2	-2.6256	1
	TGME49_293330-t26_1-p1	742	K	ACR-like protein(predict) GN=TGME49_293330	1	2.67711e-06	79.377	EVK(1)HAGSGEAPATALR	3	1.1601	1								1	1.15617e-17	134.97	EVK(1)HAGSGEAPATALR	3	0.93331	1
	TGME49_225050-t26_1-p1	290	K	"adenosylhomocysteinase, putative GN=TGME49_225050"								1	3.78109e-05	101.72	ILAEGLQK(1)DPQK	2	0.28259	1	1	8.22398e-07	136.7	ILAEGLQK(1)DPQK	2	0.32304	1
	TGME49_288680-t26_1-p1	206	K	endonuclease IV APN GN=TGME49_288680	1	0.0311165	56.139	TK(1)GADAAASQGR	2	-0.022512	1	1	0.00170753	82.202	TK(1)GADAAASQGR	2	-0.093032	1	1	1.69405e-05	111.31	TK(1)GADAAASQGR	2	-0.04253	1
	TGME49_253430-t26_1-p1	284	K	"asparagine synthetase, putative GN=TGME49_253430"								1	0.000304737	101.48	EFQK(1)MSATEK	2	0.50997	1	1	4.59159e-05	114.89	EFQK(1)MSATEK	2	0.98104	1
	TGME49_220400-t26_1-p1	91	K	actin depolymerizing factor ADF GN=TGME49_220400	1	0.00186142	85.672	MTYASSK(1)DALLK	2	0.24469	1	1	0.000346957	89.43	MTYASSK(1)DALLK	2	2.3555	1	1	3.22269e-14	110.98	MTYASSK(1)DALLK	2	2.1688	1
	TGME49_314070-t26_1-p1	69	K	hypothetical protein GN=TGME49_314070															1	0.000460008	87.447	K(1)SSAVSILFDAGK	2	-0.22166	1
	TGME49_207440-t26_1-p1	177	K	ribosomal protein RPS4 GN=TGME49_207440	1	0.0249021	68.915	K(1)VVVGPK	2	-0.28852	1
	TGME49_201780-t26_1-p1	630	K	microneme protein MIC2 GN=TGME49_201780	1	0.00874907	67.997	NK(1)PCDLPTFETK	2	-1.3038	1	1	0.00359702	75.89	NK(1)PCDLPTFETK	2	-0.17573	1	1	0.0109678	67.997	NK(1)PCDLPTFETK	2	-0.48588	1
	TGME49_254600-t26_1-p1	12	K	ubiquitin family protein GN=TGME49_254600	1	3.29742e-08	95.236	K(1)QSFNFEPDNTVLHVK	3	0.88266	1	1	3.19637e-06	83.806	K(1)QSFNFEPDNTVLHVK	3	1.0167	1	1	0.000407461	67.646	K(1)QSFNFEPDNTVLHVK	3	1.465	1
	TGME49_289730-t26_1-p1	912	K	Pep3/Vps18/deep orange family protein GN=TGME49_289730	1	9.76255e-06	47.331	EAVEK(1)ALSTNDMTLGQHAANAPTDPAQR	3	0.2518	1								1	0.000143807	41.214	EAVEK(1)ALSTNDMTLGQHAANAPTDPAQR	3	0.30638	1
	TGME49_232710-t26_1-p1	55	K	ribosomal protein RPS3A GN=TGME49_232710	1	0.00891842	58.32	SQGTK(1)LAVDGLR	2	0.25825	1								1	0.0239488	56.087	SQGTK(1)LAVDGLR	2	2.5394	1
	TGME49_228250-t26_1-p1	938	K	elongation factor Tu GTP binding domain-containing protein GN=TGME49_228250	1	2.51896e-05	87.447	HALK(1)EPPLTEEEIR	3	1.3301	1	1	5.7816e-06	91.812	HALK(1)EPPLTEEEIR	3	-0.037543	1
	TGME49_299810-t26_1-p1	879	K	cysteine-tRNA synthetase (CysRS) GN=TGME49_299810	1	0.0265747	96.19	MLK(1)QMEK	2	-0.73003	1	1	0.0169354	93.195	MLK(1)QMEK	2	0.31514	1	1	0.0198083	101.33	MLK(1)QMEK	2	-0.42256	1
	TGME49_310030-t26_1-p1	60	K	"cyclase-associated protein, putative GN=TGME49_310030"	1	0.0272842	76.064	VCNFVDK(1)K	2	0.53427	1	1	0.0276425	80.165	VCNFVDK(1)K	2	0.40227	1	1	0.0296075	77.732	VCNFVDK(1)K	2	0.58026	1
	TGME49_202530-t26_1-p1	254	K	aspartate-tRNA ligase GN=TGME49_202530	1	5.30625e-12	96.379	REEAAPSVAEVAEAPVSK(1)K	3	-0.6989	1	1	2.74794e-10	89.859	REEAAPSVAEVAEAPVSK(1)K	3	-0.82943	2	1	3.95843e-05	83.423	REEAAPSVAEVAEAPVSK(1)K	3	-1.7914	1
	TGME49_293400-t26_1-p1	113	K	Putative transmembrane protein(predict) GN=TGME49_293400								1	0.0232922	85.212	TLEK(1)STR	2	0.47107	1
	TGME49_230520-t26_1-p1	116	K	"cyclophilin 1, putative GN=TGME49_230520"	1	0.00924993	67.385	GVGVSGK(1)PLCYK	2	-1.7783	1	1	0.00705281	71.085	GVGVSGK(1)PLCYK	2	-1.2228	1	1	0.00846709	71.085	GVGVSGK(1)PLCYK	2	-0.55171	1
	TGME49_230990-t26_1-p1	276	K	Putative nucleotidyltransferase family protein(predict) GN=TGME49_230990								1	0.0057334	49.298	SSDAAANQPK(1)TSPR	2	0.37284	1
	TGME49_299810-t26_1-p1	830	K	cysteine-tRNA synthetase (CysRS) GN=TGME49_299810								1	0.0147377	82.645	AAAELQAK(1)K	2	1.2131	1
	TGME49_230520-t26_1-p1	161	K	"cyclophilin 1, putative GN=TGME49_230520"	1	0.0127526	74.841	TFADENFK(1)LK	2	0.60511	1	1	0.0232635	64.82	TFADENFK(1)LK	2	0.63513	1
	TGME49_211680-t26_1-p1	398	K	protein disulfide isomerase GN=TGME49_211680								1	0.0156415	48.044	YK(1)DVDHLVVAK	3	0.56087	1	1	0.000425363	87.667	YK(1)DVDHLVVAK	3	0.25267	1
	TGME49_281545-t26_1-p1	705	K	"eukaryotic initiation factor 3, gamma subunit protein GN=TGME49_281545"								1	0.018654	60.91	FAQEK(1)YIR	2	0.14108	1
cytoplasm,nucleus	TGME49_248980-t26_1-p1	127	K	NudC family protein GN=TGME49_248980	1	0.0184845	76.17	GK(1)SENVVAR	2	-0.097647	1	1	0.0113377	82.287	GK(1)SENVVAR	2	1.0118	1
	TGME49_248980-t26_1-p1	124	K	NudC family protein GN=TGME49_248980								1	0.0286991	58.098	TQAVPCTGAEK(1)R	2	-2.7463	1
	TGME49_236540-t26_1-p1	112	K	RNA recognition motif-containing protein GN=TGME49_236540	1	0.0218263	40.496	EQAIK(1)DLHGR	3	0.0088155	1	1	0.00959236	59.067	EQAIK(1)DLHGR	3	0.44806	1
	TGME49_289330-t26_1-p1	1404	K	ubiquitin carboxyl-terminal hydrolase family 2 protein GN=TGME49_289330	1	0.00038705	98.156	NPTSLTLSSK(1)K	2	-0.9748	1	1	0.000206523	98.407	NPTSLTLSSK(1)K	2	-0.2811	1	1	3.91013e-11	110.08	NPTSLTLSSK(1)K	2	-1.3142	1
	TGME49_217600-t26_1-p1	5	K	calcium-dependent protein kinase CDPK9 GN=TGME49_217600	1	0.000151209	113.22	PETK(1)GGGYAER	2	-0.13019	1	1	0.00537084	77.062	PETK(1)GGGYAER	2	-0.69176	1	1	0.0177355	67.385	PETK(1)GGGYAER	2	0.24589	1
	TGME49_207990-t26_1-p1	976	K	ribosomal RNA large subunit methyltransferase J protein GN=TGME49_207990															1	0.0278537	47.849	GLK(1)K(1)K(1)SR	2	-0.36283	1
	TGME49_297080-t26_1-p1	479	K	pyridoxal kinase GN=TGME49_297080	1	0.00039955	77.192	ASPLK(1)GSSEGPLLR	2	0.48553	1
	TGME49_257560-t26_1-p1	901	K	"WD domain, G-beta repeat-containing protein GN=TGME49_257560"	1	0.0108798	83.883	K(1)LGLLDPEK	2	-1.2843	1	1	0.00160579	107.55	K(1)LGLLDPEK	2	-1.1928	1	1	0.00126732	108.43	K(1)LGLLDPEK	2	-1.3878	1
	TGME49_257560-t26_1-p1	928	K	"WD domain, G-beta repeat-containing protein GN=TGME49_257560"															1	0.0299404	63.816	AYAAK(1)TEK	2	1.0058	1
	TGME49_266990-t26_1-p1	26	K	beta-COP GN=TGME49_266990	1	0.00166136	86.772	GDAPSTAELQK(1)K	2	-0.49171	1								1	0.00192126	81.676	GDAPSTAELQK(1)K	2	-0.18201	1
	TGME49_228300-t26_1-p1	138	K	CCDC25 protein GN=TGME49_228300								1	0.032097	54.436	ELLK(1)ALEK	2	0.44641	1	1	0.030168	57.859	ELLK(1)ALEK	2	-0.83865	1
	TGME49_201380-t26_1-p1	404	K	"chorismate synthase, putative GN=TGME49_201380"	1	1.22542e-14	157.68	YTSK(1)SEASITR	2	-0.073424	1	1	0.00237998	122.7	YTSK(1)SEASITR	2	-0.22526	1	1	0.000105917	138.99	YTSK(1)SEASITR	2	-0.24341	1
	TGME49_297810-t26_1-p1	177	K	"Cytochrome c oxidase subunit ApiCOX30, putative(predict) GN=TGME49_297810"								1	0.00882239	113.71	K(1)EEALLK	2	0.18668	1	1	0.00224805	126.52	K(1)EEALLK	2	0.60825	1
	TGME49_223960-t26_1-p1	123	K	ubiquitin interaction motif family protein GN=TGME49_223960	1	0.0159645	66.267	TAEK(1)QLVTLGK	2	-0.22461	1	1	0.00876563	73.435	TAEK(1)QLVTLGK	2	-0.098267	1
	TGME49_203480-t26_1-p1	271	K	Kelch motif protein(predict) GN=TGME49_203480	1	9.07822e-06	61.959	AGGGEPAAAFVK(1)SPAFEGALR	3	0.28033	1
	TGME49_292130-t26_1-p1	274	K	ribosomal protein RPL13A GN=TGME49_292130	1	1.62311e-05	58.693	SFAQTTLPK(1)DQVAFLQQYGHA	3	0.17563	1	1	8.42826e-06	71.376	SFAQTTLPK(1)DQVAFLQQYGHA	3	0.37549	1	1	0.00122369	42.118	SFAQTTLPK(1)DQVAFLQQYGHA	3	-0.080564	1
	TGME49_297810-t26_1-p1	262	K	"Cytochrome c oxidase subunit ApiCOX30, putative(predict) GN=TGME49_297810"	1	0.00435147	83.045	AAASVTGGEK(1)K	2	0.35595	1	1	5.19677e-07	148.28	AAASVTGGEK(1)K	2	0.77222	1	1	0.000111765	134.98	AAASVTGGEK(1)K	2	0.2212	1
	TGME49_239300-t26_1-p1	1006	K	Intraconoid microtubule associated protein 1(predict) GN=TGME49_239300	1	0.0192848	84.568	K(1)LTDAQAR	2	-0.18609	1
	TGME49_273090-t26_1-p1	511	K	cell division protein CDC48CY GN=TGME49_273090	1	0.00131249	117.52	YEK(1)FGMSPSR	2	-0.10312	1	1	0.0113266	78.342	YEK(1)FGMSPSR	2	0.72041	1	1	0.00011502	110.39	YEK(1)FGMSPSR	2	-0.19375	1
	TGME49_252290-t26_1-p1	41	K	"importin alpha, putative GN=TGME49_252290"								1	0.0222613	95.541	EQNLAK(1)K	2	-1.7915	1	1	0.010658	71.715	EQNLAK(1)K	2	-1.1744	1
	TGME49_207990-t26_1-p1	977	K	ribosomal RNA large subunit methyltransferase J protein GN=TGME49_207990															1	0.0278537	47.849	GLK(1)K(1)K(1)SR	2	-0.36283	1
	TGME49_305840-t26_1-p1	137	K	Nicotinate-nucleotide adenylyltransferase GN=TGME49_305840	1	1.75084e-11	135.23	K(1)TGELQNACGVTAIK	2	-1.0637	1	1	2.49028e-09	147.53	K(1)TGELQNACGVTAIK	2	-0.45884	1	1	8.28364e-10	116.78	K(1)TGELQNACGVTAIK	2	-0.97818	1
	TGME49_305850-t26_1-p1	5	K	RNA recognition motif-containing protein GN=TGME49_305850	1	1.92213e-21	138.22	ADIK(1)NSFSEK	2	-1.507	1								1	0.00123374	79.659	ADIK(1)NSFSEK	2	-4.2438	1
	TGME49_211390-t26_1-p1	213	K	ThiF domain-containing protein(predict) GN=TGME49_211390	1	0.0019469	65.374	VPAPK(1)AQTSQAAGGK	2	0.2996	1								1	0.000287396	86.539	VPAPK(1)AQTSQAAGGK	2	0.045991	1
	TGME49_213870-t26_1-p1	544	K	UBA/TS-N domain-containing protein GN=TGME49_213870	1	1.7401e-12	114.63	VAGAAPNAETVQTLEK(1)K	2	-2.4623	1								1	0.00200506	61.127	VAGAAPNAETVQTLEK(1)K	2	-0.52873	1
	TGME49_321420-t26_1-p1	412	K	kelch repeat-containing protein GN=TGME49_321420								1	0.00027898	107.09	K(1)SLEGIASTAR	2	-0.50947	1
	TGME49_289330-t26_1-p1	1231	K	ubiquitin carboxyl-terminal hydrolase family 2 protein GN=TGME49_289330								1	2.56444e-06	99.069	K(1)VGEDPSDVPEALR	2	0.43712	1	1	1.14891e-09	120.92	K(1)VGEDPSDVPEALR	2	0.59126	1
	TGME49_232130-t26_1-p1	172	K	"Thioredoxin-like associated protein 2, putative(predict) GN=TGME49_232130"								1	8.56741e-07	96.673	QPVPSK(1)TDSHGLQQK	3	0.4934	1	1	1.5138e-10	117.2	QPVPSK(1)TDSHGLQQK	3	0.4379	1
	TGME49_239300-t26_1-p1	1052	K	Intraconoid microtubule associated protein 1(predict) GN=TGME49_239300	1	0.0297624	91.626	SAELK(1)LK	2	-0.45321	1
	TGME49_297810-t26_1-p1	250	K	"Cytochrome c oxidase subunit ApiCOX30, putative(predict) GN=TGME49_297810"	1	4.10386e-07	124.51	DIITDYLVGGK(1)SK	2	-0.43177	1	1	5.11205e-05	107.46	DIITDYLVGGK(1)SK	3	0.26317	2	1	1.57851e-07	132.97	DIITDYLVGGK(1)SK	2	-0.14176	1
	TGME49_207990-t26_1-p1	975	K	ribosomal RNA large subunit methyltransferase J protein GN=TGME49_207990															1	0.0278537	47.849	GLK(1)K(1)K(1)SR	2	-0.36283	1
	TGME49_216050-t26_1-p1	4	K	tetratricopeptide repeat-containing protein GN=TGME49_216050								1	0.0122139	54.259	AHK(1)TAGDPGR	2	2.2115	1	1	0.00412231	67.385	AHK(1)TAGDPGR	2	2.5035	1
	TGME49_289330-t26_1-p1	1600	K	ubiquitin carboxyl-terminal hydrolase family 2 protein GN=TGME49_289330															1	0.00353286	63.046	AAGLK(1)PDAEAK	2	-0.46888	1
	TGME49_305850-t26_1-p1	165	K	RNA recognition motif-containing protein GN=TGME49_305850	1	0.000165761	108.9	ALAELQGSK(1)LK	2	2.3798	1	1	0.000509627	92.866	ALAELQGSK(1)LK	2	1.0485	1	1	0.00322604	83.045	ALAELQGSK(1)LK	2	2.6173	1
	TGME49_232130-t26_1-p1	181	K	"Thioredoxin-like associated protein 2, putative(predict) GN=TGME49_232130"								1	4.46627e-06	93.649	TDSHGLQQK(1)DLAQR	3	0.19407	1
	TGME49_321420-t26_1-p1	426	K	kelch repeat-containing protein GN=TGME49_321420								1	0.0319718	71.379	EIEK(1)TLLK	2	0.42345	2
	TGME49_279380-t26_1-p1	198	K	"Putative hydrolase family or acyltransferase family,related protein(predict) GN=TGME49_279380"								1	6.48703e-06	135.02	LVEK(1)GEPDGVLPER	2	0.57046	1	1	2.60528e-09	115.1	LVEK(1)GEPDGVLPER	2	0.57604	1
	TGME49_233020-t26_1-p1	315	K	"Not1 N-terminal domain, CCR4-Not complex component protein GN=TGME49_233020"	1	9.04795e-05	79.346	NSGALSAPAK(1)APSSR	2	-0.13591	1	1	0.020737	48.423	NSGALSAPAK(1)APSSR	2	-0.062398	1	1	0.00156572	73.802	NSGALSAPAK(1)APSSR	2	-0.31637	1
	TGME49_236540-t26_1-p1	49	K	RNA recognition motif-containing protein GN=TGME49_236540								1	0.013094	80.231	LSK(1)PSFVVR	2	-0.02429	1	1	0.0156632	72.325	LSK(1)PSFVVR	2	-1.9812	1
	TGME49_289750-t26_1-p1	11	K	ribosomal-ubiquitin protein RPL40 GN=TGME49_289750	1	2.69531e-24	140.95	TLTGK(1)TITLDVEPSDTIENVK	3	-0.25526	3	1	4.42841e-31	180.04	TLTGK(1)TITLDVEPSDTIENVK	2	-1.7807	4	1	1.19141e-27	154.6	TLTGK(1)TITLDVEPSDTIENVK	2	-2.0631	2
	TGME49_289330-t26_1-p1	637	K	ubiquitin carboxyl-terminal hydrolase family 2 protein GN=TGME49_289330															1	0.0175399	87.696	FK(1)SGGSGR	2	0.26226	1
	TGME49_203060-t26_1-p1	425	K	SpoU_methylase domain-containing protein(predict) GN=TGME49_203060															1	3.95517e-05	66.152	EVVSSNAGDTANHVLIPK(1)GGR	3	-0.36271	1
	TGME49_297810-t26_1-p1	252	K	"Cytochrome c oxidase subunit ApiCOX30, putative(predict) GN=TGME49_297810"	1	0.00131167	89.231	SK(1)AAASVTGGEK	2	0.55183	1	1	0.00121683	126.83	SK(1)AAASVTGGEK	2	-0.17973	1	1	7.20051e-07	128.57	SK(1)AAASVTGGEK	2	-0.043132	1
other | extracellular,plasma membrane	TGME49_320750-t26_1-p1	396	K	GDP dissociation inhibitor(predict) GN=TGME49_320750	1	3.41627e-05	113.07	K(1)TGTSGLDGTSR	2	0.25407	1	1	0.000185408	92.295	K(1)TGTSGLDGTSR	2	0.14981	1	1	0.00530615	74.987	K(1)TGTSGLDGTSR	2	0.098043	1
other | mitochondria,nucleus	TGME49_239790-t26_1-p1	260	K	BRCA1 C Terminus (BRCT) domain-containing protein GN=TGME49_239790	1	0.00138246	113.44	IQK(1)NEEAAVK	2	-1.1252	1	1	0.00727069	81.017	IQK(1)NEEAAVK	2	-0.54972	1	1	0.0163946	72.848	IQK(1)NEEAAVK	2	-0.72205	1
	TGME49_239790-t26_1-p1	267	K	BRCA1 C Terminus (BRCT) domain-containing protein GN=TGME49_239790															1	0.00072603	82.202	NEEAAVK(1)ALAAGR	2	-0.57668	1
	TGME49_289780-t26_1-p1	755	K	"ATP-dependent hsl protease ATP-binding subunit hslU, putative GN=TGME49_289780"	1	6.09067e-08	109.11	ICSK(1)GGR	2	-0.089582	1								1	0.00972412	110.61	ICSK(1)GGR	2	-0.16569	1
	TGME49_304640-t26_1-p1	631	K	hypothetical protein GN=TGME49_304640	1	1.83295e-17	121.71	EALATLVAAGPK(1)R	2	-0.32907	1
	TGME49_227990-t26_1-p1	654	K	"Putative ATP-dependent Clp protease proteolytic subunit,related protein(predict) GN=TGME49_227990"	1	0.00630191	109.66	LQSELNPK(1)K	2	1.1121	2	1	0.000366569	128.86	LQSELNPK(1)K	2	0.26303	2	1	0.000254492	113.62	LQSELNPK(1)K	2	0.21885	2
	TGME49_201830-t26_1-p1	410	K	ribosomal protein L37 GN=TGME49_201830															1	0.00209818	75.89	GAAAAAAQK(1)TQTK	2	0.67884	1
	TGME49_304640-t26_1-p1	1137	K	hypothetical protein GN=TGME49_304640	1	2.55716e-08	117.2	AAELGK(1)LLDVDDEK	2	0.107	1	1	7.54553e-06	96.673	AAELGK(1)LLDVDDEK	2	1.2646	1	1	0.0016354	74.789	AAELGK(1)LLDVDDEK	2	0.30753	1
other | cytoplasm,mitochondria	TGME49_249180-t26_1-p1	405	K	bifunctional dihydrofolate reductase-thymidylate synthase GN=TGME49_249180	1	0.0136355	97.635	IWDK(1)NVTR	2	0.41516	1	1	0.0203666	80.438	IWDK(1)NVTR	2	0.20724	1	1	0.00880965	99.139	IWDK(1)NVTR	2	0.29494	1
	TGME49_249180-t26_1-p1	398	K	bifunctional dihydrofolate reductase-thymidylate synthase GN=TGME49_249180	1	0.000350697	78.69	GDTNANHLSEK(1)GVK	3	0.057785	2	1	0.00358606	54.812	GDTNANHLSEK(1)GVK	3	-0.32633	1	1	3.69926e-10	87.863	GDTNANHLSEK(1)GVK	3	-0.45777	1
	TGME49_249180-t26_1-p1	221	K	bifunctional dihydrofolate reductase-thymidylate synthase GN=TGME49_249180								1	0.000154995	75.764	EK(1)DNEATYRPIFISK	3	0.20492	1	1	0.00946455	48.351	EK(1)DNEATYRPIFISK	3	1.1369	1
	TGME49_280610-t26_1-p1	133	K	signal recognition particle receptor alpha subunit GN=TGME49_280610								1	0.0336911	53.833	MQVK(1)AGGR	2	-0.0033365	1
	TGME49_280610-t26_1-p1	413	K	signal recognition particle receptor alpha subunit GN=TGME49_280610	1	0.00511771	81.017	GYGK(1)DAAAIAR	2	0.32718	1	1	0.000594001	91.549	GYGK(1)DAAAIAR	2	0.35631	1	1	8.07337e-05	108.47	GYGK(1)DAAAIAR	2	0.59735	1
	TGME49_280610-t26_1-p1	194	K	signal recognition particle receptor alpha subunit GN=TGME49_280610	1	5.8241e-06	78.326	K(1)SPHGELPNGDDAVAR	3	-0.10654	1	1	0.000194485	70.451	K(1)SPHGELPNGDDAVAR	3	-0.19765	1	1	0.000159772	79.317	K(1)SPHGELPNGDDAVAR	3	-0.38466	1
	TGME49_249180-t26_1-p1	90	K	bifunctional dihydrofolate reductase-thymidylate synthase GN=TGME49_249180	1	0.0115372	74.376	K(1)FRPLVDR	3	0.15077	1
	TGME49_249180-t26_1-p1	72	K	bifunctional dihydrofolate reductase-thymidylate synthase GN=TGME49_249180	1	3.47559e-06	101.3	TGDSGLPSPSVGK(1)R	2	0.73031	1	1	3.30207e-05	89.359	TGDSGLPSPSVGK(1)R	2	-0.51271	1	1	0.000603059	79.875	TGDSGLPSPSVGK(1)R	2	0.76085	1
	TGME49_280610-t26_1-p1	184	K	signal recognition particle receptor alpha subunit GN=TGME49_280610	1	4.13666e-15	165.63	K(1)NMDALDFSK	2	-0.95433	1	1	0.00107179	128.01	K(1)NMDALDFSK	2	-1.2512	1	1	0.000359493	126.66	K(1)NMDALDFSK	2	-0.72049	1
	TGME49_280610-t26_1-p1	126	K	signal recognition particle receptor alpha subunit GN=TGME49_280610	1	3.68082e-06	124.21	LFTCLHQQQK(1)EK	3	0.61647	1	1	0.000423775	120.55	LFTCLHQQQK(1)EK	3	-0.082812	1	1	0.000337277	83.204	LFTCLHQQQK(1)EK	3	0.91176	1
	TGME49_249180-t26_1-p1	59	K	bifunctional dihydrofolate reductase-thymidylate synthase GN=TGME49_249180	1	1.11627e-08	96.773	FAK(1)TGDSGLPSPSVGK	2	-1.6737	1	1	8.55388e-06	84.859	FAK(1)TGDSGLPSPSVGK	2	-1.8861	1	1	1.95886e-27	176.49	FAK(1)TGDSGLPSPSVGK	2	-2.1643	1
	TGME49_249180-t26_1-p1	40	K	bifunctional dihydrofolate reductase-thymidylate synthase GN=TGME49_249180								1	8.74719e-05	142.89	VTK(1)TTPEEASR	2	0.03197	1	1	7.5311e-08	160.72	VTK(1)TTPEEASR	2	-0.19782	1
other | Golgi apparatus	TGME49_236040-t26_1-p1	177	K	"fructose-1,6-bisphosphate aldolase GN=TGME49_236040"	1	0.0190098	60.301	AEGIIPGIK(1)VDK	2	1.037	1	1	0.0269819	54.343	AEGIIPGIK(1)VDK	2	1.0644	1	1	0.0113548	67.519	AEGIIPGIK(1)VDK	2	0.48869	1
	TGME49_236040-t26_1-p1	180	K	"fructose-1,6-bisphosphate aldolase GN=TGME49_236040"	1	8.16159e-09	114.54	VDK(1)GLETLPLTDDEK	2	-0.29066	1	1	1.56212e-09	149.22	VDK(1)GLETLPLTDDEK	2	-0.14724	1	1	1.29723e-11	130.01	VDK(1)GLETLPLTDDEK	2	0.17099	1
	TGME49_236040-t26_1-p1	429	K	"fructose-1,6-bisphosphate aldolase GN=TGME49_236040"	1	2.49618e-07	83.806	YGGGAGGAAAASSLFEK(1)R	3	-2.2122	2	1	0.000474844	67.645	YGGGAGGAAAASSLFEK(1)R	2	-2.2902	1	1	1.26023e-17	130.4	YGGGAGGAAAASSLFEK(1)R	3	-0.45038	3
	TGME49_236040-t26_1-p1	206	K	"fructose-1,6-bisphosphate aldolase GN=TGME49_236040"	1	0.00728543	116.73	K(1)YYEAGAR	2	-0.2992	1								1	0.00443777	107.29	K(1)YYEAGAR	2	0.011686	1
	TGME49_236040-t26_1-p1	393	K	"fructose-1,6-bisphosphate aldolase GN=TGME49_236040"	1	1.15866e-38	197.79	AK(1)AQQVLMER	2	0.38356	3	1	0.000147892	138.22	AK(1)AQQVLMER	2	1.1129	4	1	1.39854e-05	115.7	AK(1)AQQVLMER	2	1.1019	3
	TGME49_236040-t26_1-p1	111	K	"fructose-1,6-bisphosphate aldolase GN=TGME49_236040"	1	4.42366e-05	79.614	GILAADESTGTIK(1)K	2	1.1064	1								1	0.00026307	86.944	GILAADESTGTIK(1)K	2	-3.8434	1
other | endoplasmic reticulum	TGME49_311720-t26_1-p1	163	K	chaperonin protein BiP GN=TGME49_311720	1	0.000265163	103.91	MK(1)ETAEQFLGK	2	1.9986	1
	TGME49_311720-t26_1-p1	446	K	chaperonin protein BiP GN=TGME49_311720								1	0.000583747	80.245	IINK(1)NTVIPTK	2	2.6196	1
	TGME49_226730-t26_1-p1	785	K	aconitate hydratase ACN/IRP GN=TGME49_226730	1	1.41644e-23	138.66	VYEHITEGTPAWNALK(1)TAK	3	0.10032	1	1	1.63104e-12	128.59	VYEHITEGTPAWNALK(1)TAK	3	0.77435	1	1	1.97019e-23	126.07	VYEHITEGTPAWNALK(1)TAK	3	-0.21972	1
	TGME49_219540-t26_1-p1	1256	K	cytosolic tRNA-Ala synthetase GN=TGME49_219540								1	2.77618e-05	98.407	AVGAAK(1)EGAADK	2	-0.46446	1	1	0.00620203	73.881	AVGAAK(1)EGAADK	2	1.0622	1
	TGME49_226730-t26_1-p1	296	K	aconitate hydratase ACN/IRP GN=TGME49_226730	1	8.3859e-10	147.62	SPEAFEK(1)NLAK	2	0.075237	2	1	0.000133853	141.08	SPEAFEK(1)NLAK	2	0.41942	1	1	0.000108422	134.3	SPEAFEK(1)NLAK	2	0.22495	2
	TGME49_219540-t26_1-p1	488	K	cytosolic tRNA-Ala synthetase GN=TGME49_219540	1	6.62733e-12	76.693	EK(1)DGSLTPLPAPCVDTGMGLER	3	-1.797	1	1	4.00409e-05	61.616	EK(1)DGSLTPLPAPCVDTGMGLER	3	0.344	1
	TGME49_219540-t26_1-p1	1158	K	cytosolic tRNA-Ala synthetase GN=TGME49_219540	1	0.00170673	92.112	K(1)LGEELGTEHK	2	0.057626	1	1	0.000159645	109.39	K(1)LGEELGTEHK	2	0.58692	2	1	0.00229876	84.605	K(1)LGEELGTEHK	2	-0.013777	2
	TGME49_244560-t26_1-p1	483	K	"heat shock protein 90, putative GN=TGME49_244560"	1	2.33084e-17	169.06	K(1)TLDTMR	2	0.0011688	1	1	5.08053e-06	142.64	K(1)TLDTMR	2	-0.25789	1	1	2.61965e-46	169.06	K(1)TLDTMR	2	-0.25199	2
	TGME49_311720-t26_1-p1	628	K	chaperonin protein BiP GN=TGME49_311720	1	0.00247584	58.079	LK(1)DVEAVCNPIISK	3	-0.65836	1	1	8.20207e-05	126.77	LK(1)DVEAVCNPIISK	3	0.0074544	2	1	0.00347195	66.436	LK(1)DVEAVCNPIISK	3	0.38452	2
	TGME49_219540-t26_1-p1	658	K	cytosolic tRNA-Ala synthetase GN=TGME49_219540	1	0.00426389	106.88	K(1)VANSLQAK	2	0.60137	1	1	0.00249258	104.05	K(1)VANSLQAK	2	0.25269	1	1	0.00260504	128.27	K(1)VANSLQAK	2	-0.033946	1
	TGME49_219540-t26_1-p1	1083	K	cytosolic tRNA-Ala synthetase GN=TGME49_219540	1	0.000235737	105.03	K(1)ELEELEEAFR	2	0.25881	1								1	2.43431e-05	117.79	K(1)ELEELEEAFR	2	-0.19876	1
	TGME49_311720-t26_1-p1	453	K	chaperonin protein BiP GN=TGME49_311720	1	0.0271361	76.221	NTVIPTK(1)K	2	0.30554	1	1	0.0263604	66.299	NTVIPTK(1)K	2	0.082993	1
	TGME49_226730-t26_1-p1	223	K	aconitate hydratase ACN/IRP GN=TGME49_226730	0.999801	2.12087e-08	56.562	NCDGFSIKPEDVQTILDWQK(1)ASQAQK	3	0.029223	1
	TGME49_311720-t26_1-p1	116	K	chaperonin protein BiP GN=TGME49_311720								1	0.000492977	121.09	FNEK(1)EVQK	2	-0.59623	1	1	0.00958254	140.14	FNEK(1)EVQK	2	0.26539	1
	TGME49_219540-t26_1-p1	1276	K	cytosolic tRNA-Ala synthetase GN=TGME49_219540	1	3.64856e-05	79.652	VDAAVAEATAFAEK(1)K	2	0.13197	2	1	2.33384e-05	87.824	VDAAVAEATAFAEK(1)K	3	0.10604	2	1	0.000130885	81.632	VDAAVAEATAFAEK(1)K	2	0.26211	2
	TGME49_213310-t26_1-p1	618	K	Putative transmembrane protein(predict) GN=TGME49_213310	1	0.0108624	53.388	AQK(1)TAPPPGYGR	2	-0.64256	1
	TGME49_226730-t26_1-p1	895	K	aconitate hydratase ACN/IRP GN=TGME49_226730	1	0.0194667	84.743	LCPK(1)DGPK	2	-2.8108	1	1	0.00947627	93.429	LCPK(1)DGPK	2	-0.97424	2
	TGME49_219540-t26_1-p1	666	K	cytosolic tRNA-Ala synthetase GN=TGME49_219540	1	0.00313594	87.184	VANSLQAK(1)GQK	2	0.72536	1	1	7.91052e-12	164.64	VANSLQAK(1)GQK	2	0.60733	1	1	7.06642e-05	126.71	VANSLQAK(1)GQK	2	0.49494	1
	TGME49_226730-t26_1-p1	1049	K	aconitate hydratase ACN/IRP GN=TGME49_226730	1	0.00130943	117.7	NLTK(1)QHSGEN	2	-0.050738	1	1	0.000287413	102.52	NLTK(1)QHSGEN	2	-0.62629	1	1	0.0114549	76.228	NLTK(1)QHSGEN	2	-0.42919	1
	TGME49_226730-t26_1-p1	788	K	aconitate hydratase ACN/IRP GN=TGME49_226730	1	2.43099e-07	127.32	TAK(1)ASDLFDWDEK	2	0.10531	2	1	1.86074e-05	105.19	TAK(1)ASDLFDWDEK	2	0.18932	2	1	1.0232e-07	121.18	TAK(1)ASDLFDWDEK	2	-0.44411	2
	TGME49_311720-t26_1-p1	334	K	chaperonin protein BiP GN=TGME49_311720	1	1.34098e-18	162.31	AK(1)FEELNSDLFQK	2	-0.6984	1								1	1.55334e-08	148.62	AK(1)FEELNSDLFQK	2	-0.92198	1
	TGME49_226730-t26_1-p1	863	K	aconitate hydratase ACN/IRP GN=TGME49_226730	1	1.6292e-07	143.03	K(1)DFNTYGAR	2	0.36675	1	1	0.00116689	109.29	K(1)DFNTYGAR	2	0.37591	1	1	0.00384177	133.13	K(1)DFNTYGAR	2	0.21659	1
	TGME49_219540-t26_1-p1	1146	K	cytosolic tRNA-Ala synthetase GN=TGME49_219540	1	9.49667e-13	163.99	ALLELQK(1)AR	2	-0.14899	1	1	1.22756e-17	178.83	ALLELQK(1)AR	2	0.21237	1
	TGME49_244560-t26_1-p1	273	K	"heat shock protein 90, putative GN=TGME49_244560"	1	0.032867	87.181	LK(1)DLTTR	2	-0.40347	1	1	0.0246828	84.498	LK(1)DLTTR	2	-0.12879	1
	TGME49_213310-t26_1-p1	1533	K	Putative transmembrane protein(predict) GN=TGME49_213310	1	8.29578e-24	100.7	FSDVSLPDAGGCGSAEGGSGVK(1)EHLER	3	0.73295	1	1	8.41897e-26	114.74	FSDVSLPDAGGCGSAEGGSGVK(1)EHLER	3	0.15936	1	1	3.3191e-44	140.21	FSDVSLPDAGGCGSAEGGSGVK(1)EHLER	3	-0.32185	1
	TGME49_244560-t26_1-p1	490	K	"heat shock protein 90, putative GN=TGME49_244560"	1	0.000300065	93.098	K(1)LSVDALK	2	-0.34896	1								1	0.0140754	66.273	K(1)LSVDALK	2	-0.72668	1
	TGME49_226730-t26_1-p1	300	K	aconitate hydratase ACN/IRP GN=TGME49_226730															1	0.00783025	131.22	NLAK(1)EMER	2	-0.29148	2
	TGME49_311720-t26_1-p1	351	K	chaperonin protein BiP GN=TGME49_311720	0.752432	3.63791e-06	80.738	TLK(0.248)PVK(0.752)QVLEDADLQK	3	-1.3871	1
other | peroxisome	TGME49_210990-t26_1-p1	275	K	hypothetical protein GN=TGME49_210990	1	0.013587	44.863	APAK(1)ANEQRK	2	-1.4011	1	1	0.0208891	46.819	APAK(1)ANEQRK	2	-0.097712	1
	TGME49_254030-t26_1-p1	50	K	zinc finger CDGSH-type domain-containing protein GN=TGME49_254030	1	7.34434e-06	85.493	TQPWCDGAHK(1)GTPFK	3	-0.28262	1	1	0.000784524	64.04	TQPWCDGAHK(1)GTPFK	3	-0.51294	1	1	0.000409882	70.197	TQPWCDGAHK(1)GTPFK	3	-0.93365	1
	TGME49_318160-t26_1-p1	166	K	MSP (Major sperm protein) domain-containing protein GN=TGME49_318160	1	2.23137e-14	100.28	GGYGGASGSQGGSYSADLK(1)SR	2	1.0934	1	1	3.48564e-05	55.453	GGYGGASGSQGGSYSADLK(1)SR	3	0.19892	2
	TGME49_318160-t26_1-p1	48	K	MSP (Major sperm protein) domain-containing protein GN=TGME49_318160								1	0.000392329	99.53	TTAPK(1)SYLVR	2	0.71068	1	1	4.51583e-05	112.71	TTAPK(1)SYLVR	2	1.8657	1
	TGME49_318160-t26_1-p1	183	K	MSP (Major sperm protein) domain-containing protein GN=TGME49_318160								1	0.0172362	90.601	HK(1)DELVK	2	0.080499	1
other | cytoskeleton	TGME49_209030-t26_1-p1	40	K	actin ACT1 GN=TGME49_209030	1	4.47207e-19	164.64	PK(1)NPGIMVGMEEK	2	-0.56246	7	1	1.68455e-06	143.98	PK(1)NPGIMVGMEEK	2	-0.98711	6	1	3.8109e-16	173.72	PK(1)NPGIMVGMEEK	2	-0.5006	5
	TGME49_209030-t26_1-p1	114	K	actin ACT1 GN=TGME49_209030	1	1.50915e-13	96.562	VAPEEHPVLLTEAPLNPK(1)ANR	3	1.0583	2	1	1.39247e-13	132.62	VAPEEHPVLLTEAPLNPK(1)ANR	3	0.53306	1	1	1.18785e-25	97.083	VAPEEHPVLLTEAPLNPK(1)ANR	3	0.014496	1
	TGME49_209030-t26_1-p1	327	K	actin ACT1 GN=TGME49_209030	1	9.61095e-07	112.44	ELTSLAPSTMK(1)IK	2	0.53772	1	1	4.36504e-09	107.53	ELTSLAPSTMK(1)IK	2	0.99368	1	1	8.3339e-06	109	ELTSLAPSTMK(1)IK	2	0.6108	1
	TGME49_256970-t26_1-p1	128	K	"vacuolar ATP synthase subunit A, putative GN=TGME49_256970"															1	0.0173431	45.653	GVDVPALDHK(1)K	3	0.38931	1
	TGME49_300310-t26_1-p1	42	K	"26S proteasome regulatory subunit, S6a family AAA ATpase GN=TGME49_300310"	1	0.0113495	102.51	ILK(1)SEVNR	2	0.33136	1
	TGME49_316400-t26_1-p1	326	K	alpha tubulin TUBA1 GN=TGME49_316400								1	0.00367439	54.768	GDVVPK(1)DVNAAVATIK	2	0.32431	1
	TGME49_316400-t26_1-p1	163	K	alpha tubulin TUBA1 GN=TGME49_316400															1	0.0273369	79.474	LSVDYGK(1)K	2	0.23305	1
	TGME49_209030-t26_1-p1	316	K	actin ACT1 GN=TGME49_209030	1	3.1109e-07	107.74	LTK(1)ELTSLAPSTMK	2	0.38522	1								1	2.10997e-09	117.08	LTK(1)ELTSLAPSTMK	2	1.2518	1
	TGME49_316400-t26_1-p1	336	K	alpha tubulin TUBA1 GN=TGME49_316400	1	0.00126901	89.507	DVNAAVATIK(1)TK	2	-0.083165	1	1	0.00255477	78.814	DVNAAVATIK(1)TK	2	0.30631	1	1	0.00176875	83.087	DVNAAVATIK(1)TK	2	0.31441	1
	TGME49_209030-t26_1-p1	329	K	actin ACT1 GN=TGME49_209030	1	0.0236715	67.704	IK(1)VVAPPER	2	-0.16422	2	1	0.0294704	66.056	IK(1)VVAPPER	2	-0.090273	1
	TGME49_312480-t26_1-p1	9	K	"uracil phosphoribosyltransferase FUR1, putative GN=TGME49_312480"	1	0.00127324	61.409	AQVPASGK(1)LLVDPR	2	0.38903	1	1	0.000138058	80.632	AQVPASGK(1)LLVDPR	2	-2.0339	1
	TGME49_209030-t26_1-p1	51	K	actin ACT1 GN=TGME49_209030	1	8.49329e-10	82.635	NPGIMVGMEEK(1)DCYVGDEAQSK	3	-0.47483	1	1	1.94712e-09	82.635	NPGIMVGMEEK(1)DCYVGDEAQSK	3	0.023379	1
other | mitochondria,peroxisome	TGME49_267430-t26_1-p1	305	K	DnaJ domain-containing protein GN=TGME49_267430	1	0.000388069	66.387	TQQQQMTHLK(1)SAALR	2	0.34855	2								1	0.000487147	67.646	TQQQQMTHLK(1)SAALR	3	-1.1084	1
	TGME49_267430-t26_1-p1	295	K	DnaJ domain-containing protein GN=TGME49_267430								1	2.89233e-10	74.325	TMGTPSTAAIK(1)TQQQQMTHLK	3	1.641	1
