# Supplementary material for: Protein Lactylation and Metabolic Regulation of the Zoonotic Parasite Toxoplasma gondii
Source: Genomics Proteomics Bioinformatics. 2022 Oct 7;21(6):1163–81. doi: 10.1016/j.gpb.2022.09.010 (PMC11082259; doi:10.1016/j.gpb.2022.09.010)
Supplement: Supplementary Table S4 — GO enrichment analysis of lactylated proteins [file mmc27.xlsx]

## Sheet: ident
Table S4 GO enrichment analysis of lactylated proteins
GO terms level 1	GO terms description	GO terms level	GO terms ID	Mapping	Background	All mapping	All background	Fold enrichment	Fisher's exact test P value	–log10(P value)	Related protein
Cellular Component	mitochondrial part	3	GO:0044429	22	36	195	606	1.9	0.000707953	3.15	TGME49_219750-t26_1-p1 TGME49_281630-t26_1-p1 TGME49_319920-t26_1-p1 TGME49_237560-t26_1-p1 TGME49_321620-t26_1-p1 TGME49_249180-t26_1-p1 TGME49_265360-t26_1-p1 TGME49_290840-t26_1-p1 TGME49_207620-t26_1-p1 TGME49_204400-t26_1-p1 TGME49_206470-t26_1-p1 TGME49_290600-t26_1-p1 TGME49_239490-t26_1-p1 TGME49_248830-t26_1-p1 TGME49_261950-t26_1-p1 TGME49_215280-t26_1-p1 TGME49_236210-t26_1-p1 TGME49_3…
	mitochondrion	4	GO:0005739	31	62	195	606	1.55	0.0033929	2.47	TGME49_219750-t26_1-p1 TGME49_281630-t26_1-p1 TGME49_319920-t26_1-p1 TGME49_318230-t26_1-p1 TGME49_237560-t26_1-p1 TGME49_321620-t26_1-p1 TGME49_249180-t26_1-p1 TGME49_265360-t26_1-p1 TGME49_290840-t26_1-p1 TGME49_207620-t26_1-p1 TGME49_204400-t26_1-p1 TGME49_206470-t26_1-p1 TGME49_290600-t26_1-p1 TGME49_226730-t26_1-p1 TGME49_239490-t26_1-p1 TGME49_248830-t26_1-p1 TGME49_215280-t26_1-p1 TGME49_2…
	mitochondrial matrix	4	GO:0005759	12	17	195	606	2.19	0.00508375	2.29	TGME49_239490-t26_1-p1 TGME49_236210-t26_1-p1 TGME49_281630-t26_1-p1 TGME49_319920-t26_1-p1 TGME49_237560-t26_1-p1 TGME49_262380-t26_1-p1 TGME49_249180-t26_1-p1 TGME49_202680-t26_1-p1 TGME49_265360-t26_1-p1 TGME49_268890-t26_1-p1 TGME49_206470-t26_1-p1 TGME49_290600-t26_1-p1
	nuclear speck	6	GO:0016607	12	21	195	606	1.78	0.0393662	1.4	TGME49_243540-t26_1-p1 TGME49_321500-t26_1-p1 TGME49_268200-t26_1-p1 TGME49_216600-t26_1-p1 TGME49_309800-t26_1-p1 TGME49_209690-t26_1-p1 TGME49_319850-t26_1-p1 TGME49_308920-t26_1-p1 TGME49_283850-t26_1-p1 TGME49_211420-t26_1-p1 TGME49_261210-t26_1-p1 TGME49_216860-t26_1-p1
	mitochondrial envelope	4	GO:0005740	14	26	195	606	1.67	0.0393907	1.4	TGME49_248830-t26_1-p1 TGME49_215280-t26_1-p1 TGME49_261950-t26_1-p1 TGME49_236210-t26_1-p1 TGME49_219750-t26_1-p1 TGME49_321620-t26_1-p1 TGME49_320220-t26_1-p1 TGME49_262380-t26_1-p1 TGME49_249180-t26_1-p1 TGME49_202680-t26_1-p1 TGME49_207620-t26_1-p1 TGME49_290840-t26_1-p1 TGME49_249900-t26_1-p1 TGME49_204400-t26_1-p1
Molecular Function	ligase activity	2	GO:0016874	17	30	175	542	1.76	0.0108167	1.97	TGME49_288360-t26_1-p1 TGME49_280600-t26_1-p1 TGME49_217460-t26_1-p1 TGME49_205710-t26_1-p1 TGME49_263870-t26_1-p1 TGME49_318600-t26_1-p1 TGME49_290600-t26_1-p1 TGME49_256990-t26_1-p1 TGME49_299810-t26_1-p1 TGME49_251690-t26_1-p1 TGME49_230450-t26_1-p1 TGME49_219540-t26_1-p1 TGME49_289300-t26_1-p1 TGME49_299210-t26_1-p1 TGME49_300260-t26_1-p1 TGME49_271820-t26_1-p1 TGME49_290290-t26_1-p1
	aminoacyl-tRNA ligase activity	5	GO:0004812	11	18	175	542	1.89	0.0312912	1.5	TGME49_256990-t26_1-p1 TGME49_299810-t26_1-p1 TGME49_251690-t26_1-p1 TGME49_219540-t26_1-p1 TGME49_288360-t26_1-p1 TGME49_289300-t26_1-p1 TGME49_300260-t26_1-p1 TGME49_280600-t26_1-p1 TGME49_205710-t26_1-p1 TGME49_263870-t26_1-p1 TGME49_217460-t26_1-p1
	ligase activity, forming carbon-oxygen bonds	3	GO:0016875	11	18	175	542	1.89	0.0312912	1.5	TGME49_256990-t26_1-p1 TGME49_299810-t26_1-p1 TGME49_251690-t26_1-p1 TGME49_219540-t26_1-p1 TGME49_288360-t26_1-p1 TGME49_289300-t26_1-p1 TGME49_300260-t26_1-p1 TGME49_280600-t26_1-p1 TGME49_205710-t26_1-p1 TGME49_263870-t26_1-p1 TGME49_217460-t26_1-p1
	protein C-terminus binding	3	GO:0008022	9	14	175	542	1.99	0.044445	1.35	TGME49_224850-t26_1-p1 TGME49_304760-t26_1-p1 TGME49_320570-t26_1-p1 TGME49_312230-t26_1-p1 TGME49_289330-t26_1-p1 TGME49_290950-t26_1-p1 TGME49_321620-t26_1-p1 TGME49_227650-t26_1-p1 TGME49_275480-t26_1-p1
Biological Process	ribonucleoside monophosphate biosynthetic process	6	GO:0009156	10	16	179	578	2.02	0.028554	1.54	TGME49_233110-t26_1-p1 TGME49_268850-t26_1-p1 TGME49_230450-t26_1-p1 TGME49_321900-t26_1-p1 TGME49_318230-t26_1-p1 TGME49_297060-t26_1-p1 TGME49_289690-t26_1-p1 TGME49_268860-t26_1-p1 TGME49_236040-t26_1-p1 TGME49_224900-t26_1-p1
	ribonucleoside triphosphate biosynthetic process	6	GO:0009201	9	14	179	578	2.08	0.0348851	1.46	TGME49_233110-t26_1-p1 TGME49_268850-t26_1-p1 TGME49_321900-t26_1-p1 TGME49_318230-t26_1-p1 TGME49_297060-t26_1-p1 TGME49_299210-t26_1-p1 TGME49_289690-t26_1-p1 TGME49_268860-t26_1-p1 TGME49_236040-t26_1-p1
	ribonucleotide biosynthetic process	6	GO:0009260	13	24	179	578	1.75	0.0350956	1.45	TGME49_233110-t26_1-p1 TGME49_268850-t26_1-p1 TGME49_230450-t26_1-p1 TGME49_321900-t26_1-p1 TGME49_318230-t26_1-p1 TGME49_297060-t26_1-p1 TGME49_299210-t26_1-p1 TGME49_289690-t26_1-p1 TGME49_268860-t26_1-p1 TGME49_236040-t26_1-p1 TGME49_224900-t26_1-p1 TGME49_318600-t26_1-p1 TGME49_206470-t26_1-p1
	tRNA aminoacylation for protein translation	6	GO:0006418	11	19	179	578	1.87	0.036293	1.44	TGME49_256990-t26_1-p1 TGME49_299810-t26_1-p1 TGME49_251690-t26_1-p1 TGME49_219540-t26_1-p1 TGME49_288360-t26_1-p1 TGME49_289300-t26_1-p1 TGME49_300260-t26_1-p1 TGME49_280600-t26_1-p1 TGME49_205710-t26_1-p1 TGME49_263870-t26_1-p1 TGME49_217460-t26_1-p1
	purine ribonucleotide biosynthetic process	7	GO:0009152	12	22	179	578	1.76	0.0432882	1.36	TGME49_233110-t26_1-p1 TGME49_268850-t26_1-p1 TGME49_230450-t26_1-p1 TGME49_321900-t26_1-p1 TGME49_318230-t26_1-p1 TGME49_297060-t26_1-p1 TGME49_289690-t26_1-p1 TGME49_268860-t26_1-p1 TGME49_236040-t26_1-p1 TGME49_224900-t26_1-p1 TGME49_318600-t26_1-p1 TGME49_206470-t26_1-p1
	purine nucleotide biosynthetic process	6	GO:0006164	12	22	179	578	1.76	0.0432882	1.36	TGME49_233110-t26_1-p1 TGME49_268850-t26_1-p1 TGME49_230450-t26_1-p1 TGME49_321900-t26_1-p1 TGME49_318230-t26_1-p1 TGME49_297060-t26_1-p1 TGME49_289690-t26_1-p1 TGME49_268860-t26_1-p1 TGME49_236040-t26_1-p1 TGME49_224900-t26_1-p1 TGME49_318600-t26_1-p1 TGME49_206470-t26_1-p1
	tRNA metabolic process	6	GO:0006399	13	25	179	578	1.68	0.0495288	1.31	TGME49_256990-t26_1-p1 TGME49_299810-t26_1-p1 TGME49_251690-t26_1-p1 TGME49_219540-t26_1-p1 TGME49_311090-t26_1-p1 TGME49_288360-t26_1-p1 TGME49_289300-t26_1-p1 TGME49_300260-t26_1-p1 TGME49_280600-t26_1-p1 TGME49_205710-t26_1-p1 TGME49_263870-t26_1-p1 TGME49_217460-t26_1-p1 TGME49_211090-t26_1-p1
