# Supplementary material for: Protein Lactylation and Metabolic Regulation of the Zoonotic Parasite Toxoplasma gondii
Source: Genomics Proteomics Bioinformatics. 2022 Oct 7;21(6):1163–81. doi: 10.1016/j.gpb.2022.09.010 (PMC11082259; doi:10.1016/j.gpb.2022.09.010)
Supplement: Supplementary Table S5 — Domain enrichment analysis of lactylated proteins [file mmc28.xlsx]

## Sheet: ident
Table S5 Domain enrichment analysis of lactylated proteins
Domain description	Mapping	Background	All mapping	All backgroud	Fold enrichment	Fisher's exact test P value	–log10(P value)	Related protein
RNA recognition motif. (a.k.a. RRM, RBD, or RNP domain)	34	78	458	2215	2.11	8.01261e-06	5.1	TGME49_305850-t26_1-p1 TGME49_264610-t26_1-p1 TGME49_321500-t26_1-p1 TGME49_236540-t26_1-p1 TGME49_270770-t26_1-p1 TGME49_294670-t26_1-p1 TGME49_209690-t26_1-p1 TGME49_294710-t26_1-p1 TGME49_265250-t26_1-p1 TGME49_290660-t26_1-p1 TGME49_206670-t26_1-p1 TGME49_214820-t26_1-p1 TGME49_304760-t26_1-p1 TGME49_268200-t26_1-p1 TGME49_233230-t26_1-p1 TGME49_292200-t26_1-p1 TGME49_308920-t26_1-p1 TGME49_2…
Pyridine nucleotide-disulphide oxidoreductase	7	11	458	2215	3.08	0.0133869	1.87	TGME49_280560-t26_1-p1 TGME49_255890-t26_1-p1 TGME49_288830-t26_1-p1 TGME49_207620-t26_1-p1 TGME49_309730-t26_1-p1 TGME49_206470-t26_1-p1 TGME49_261030-t26_1-p1
Cyclophilin type peptidyl-prolyl cis-trans isomerase/CLD	8	14	458	2215	2.76	0.013514	1.87	TGME49_227850-t26_1-p1 TGME49_283850-t26_1-p1 TGME49_205700-t26_1-p1 TGME49_305940-t26_1-p1 TGME49_320640-t26_1-p1 TGME49_270560-t26_1-p1 TGME49_229940-t26_1-p1 TGME49_230520-t26_1-p1
ATP synthase alpha/beta family, beta-barrel domain	4	4	458	2215	4.84	0.0295682	1.53	TGME49_219800-t26_1-p1 TGME49_261950-t26_1-p1 TGME49_256970-t26_1-p1 TGME49_204400-t26_1-p1
ATP synthase alpha/beta family, nucleotide-binding domain	4	4	458	2215	4.84	0.0295682	1.53	TGME49_219800-t26_1-p1 TGME49_261950-t26_1-p1 TGME49_256970-t26_1-p1 TGME49_204400-t26_1-p1
Elongation factor Tu domain 2	6	10	458	2215	2.9	0.0368044	1.43	TGME49_262380-t26_1-p1 TGME49_214270-t26_1-p1 TGME49_260170-t26_1-p1 TGME49_294800-t26_1-p1 TGME49_235970-t26_1-p1 TGME49_205470-t26_1-p1
Elongation factor Tu GTP binding domain	9	21	458	2215	2.07	0.0498943	1.3	TGME49_294800-t26_1-p1 TGME49_320570-t26_1-p1 TGME49_205470-t26_1-p1 TGME49_262380-t26_1-p1 TGME49_228250-t26_1-p1 TGME49_260170-t26_1-p1 TGME49_214270-t26_1-p1 TGME49_235970-t26_1-p1 TGME49_286080-t26_1-p1

## Sheet: ident Domain2Protein
Table S5 Domain enrichment analysis of lactylated proteins
Domain Description	Fisher's exact test P value	Protein accession	Position	Amino acid	Protein description	Exp.1 localization probability	Exp.1 PEP	Exp.1 score	Exp.1 modified sequence	Exp.1 charge	Exp.1 mass error (ppm)	Exp.1 MS/MS count	Exp.2 localization probability	Exp.2 PEP	Exp.2 score	Exp.2 modified sequence	Exp.2 charge	Exp.2 mass error (ppm)	Exp.2 MS/MS count	Exp.3 localization probability	Exp.3 PEP	Exp.3 score	Exp.3 modified sequence	Exp.3 charge	Exp.3 mass error (ppm)	Exp.3 MS/MS count
tRNA synthetases class I (E and Q), catalytic domain	0.500216	TGME49_217460-t26_1-p1	197	K	glutaminyl-tRNA synthetase (GlnRS) GN=TGME49_217460								1	2.40316e-05	74.732	TSETAAK(1)HFSSWSACVAK	3	2.1183	1
tRNA synthetases class I (E and Q), catalytic domain	0.500216	TGME49_217460-t26_1-p1	64	K	glutaminyl-tRNA synthetase (GlnRS) GN=TGME49_217460								1	0.0315886	89.55	IAVETK(1)K	2	0.20305	1
tRNA synthetases class I (E and Q), catalytic domain	0.500216	TGME49_217460-t26_1-p1	230	K	glutaminyl-tRNA synthetase (GlnRS) GN=TGME49_217460	1	6.38928e-24	94.15	GK(1)SGEMVGQGAGVASEAVDGPDATTSVNFLK	3	-0.14794	1	1	2.7108e-30	104.53	GK(1)SGEMVGQGAGVASEAVDGPDATTSVNFLK	3	0.83363	1
tRNA synthetases class I (E and Q), catalytic domain	0.500216	TGME49_217460-t26_1-p1	65	K	glutaminyl-tRNA synthetase (GlnRS) GN=TGME49_217460	1	0.00116604	41.615	K(1)GEQPSPIAAGEALSDYAAAR	2	1.2076	1
tRNA synthetases class I (E and Q), catalytic domain	0.500216	TGME49_217460-t26_1-p1	222	K	glutaminyl-tRNA synthetase (GlnRS) GN=TGME49_217460															1	7.67856e-11	112.82	AIPGAGALSGAGAK(1)GTDR	3	1.66	2
tRNA synthetases class I (E and Q), catalytic domain	0.500216	TGME49_217460-t26_1-p1	852	K	glutaminyl-tRNA synthetase (GlnRS) GN=TGME49_217460	1	0.0127526	74.841	MK(1)EQQQTVQA	2	-0.94527	1	1	0.000259187	104.22	MK(1)EQQQTVQA	2	-0.76269	1	1	6.2641e-05	112.13	MK(1)EQQQTVQA	2	-0.46127	1
tRNA synthetases class I (E and Q), catalytic domain	0.500216	TGME49_263870-t26_1-p1	839	K	glutamate-tRNA ligase GN=TGME49_263870	1	0.00471184	87.568	VDAAK(1)LSGAK	2	0.83458	1	1	0.00809758	79.659	VDAAK(1)LSGAK	2	-0.49747	1	1	0.0066326	81.017	VDAAK(1)LSGAK	2	-0.67604	1
tRNA synthetases class I (E and Q), catalytic domain	0.500216	TGME49_263870-t26_1-p1	826	K	glutamate-tRNA ligase GN=TGME49_263870	1	0.0217069	65.695	SK(1)AMSAVGTK	2	-0.85431	1
tRNA synthetases class I (E and Q), catalytic domain	0.500216	TGME49_263870-t26_1-p1	467	K	glutamate-tRNA ligase GN=TGME49_263870								1	0.0340862	69.812	IDMQSK(1)NK	2	0.099668	1
tRNA synthetases class I (E and Q), catalytic domain	0.500216	TGME49_263870-t26_1-p1	317	K	glutamate-tRNA ligase GN=TGME49_263870	1	2.69776e-05	119.39	LEGAVQGK(1)VVTR	2	0.27587	1	1	0.00123989	119.39	LEGAVQGK(1)VVTR	2	0.36423	1	1	7.39345e-07	130.1	LEGAVQGK(1)VVTR	2	0.090856	1
tRNA synthetases class I (E and Q), catalytic domain	0.500216	TGME49_263870-t26_1-p1	641	K	glutamate-tRNA ligase GN=TGME49_263870															1	5.77447e-06	90.379	DAVPVCIK(1)GAPETVESK	2	0.58292	1
tRNA synthetases class I (E and Q), catalytic domain	0.500216	TGME49_263870-t26_1-p1	834	K	glutamate-tRNA ligase GN=TGME49_263870	1	0.0174305	57.434	AMSAVGTK(1)VDAAK	2	-0.64603	1								1	4.95595e-06	110.92	AMSAVGTK(1)VDAAK	2	-0.3629	1
tRNA synthetases class I (E and Q), catalytic domain	0.500216	TGME49_263870-t26_1-p1	844	K	glutamate-tRNA ligase GN=TGME49_263870	1	0.0075044	93.325	LSGAK(1)ITGK	2	-0.11443	1	1	0.00999217	83.862	LSGAK(1)ITGK	2	-1.2042	1	1	0.00516781	93.096	LSGAK(1)ITGK	2	-0.6415	1
tRNA synthetases class I (E and Q), catalytic domain	0.500216	TGME49_263870-t26_1-p1	297	K	glutamate-tRNA ligase GN=TGME49_263870															1	4.44993e-13	150.39	ANSSGASSPPSADK(1)R	2	0.22984	1
Fructose-1-6-bisphosphatase	0.500216	TGME49_205380-t26_1-p1	92	K	fructose-bisphospatase I GN=TGME49_205380	1	0.00874129	42.068	K(1)QTTSEDIGGLASVANK	3	0.1055	1								1	1.22779e-06	98.062	K(1)QTTSEDIGGLASVANK	2	-0.031789	1
Fructose-1-6-bisphosphatase	0.500216	TGME49_205380-t26_1-p1	246	K	fructose-bisphospatase I GN=TGME49_205380	1	0.0328672	41.164	IYAINGGK(1)VNK	2	-1.1694	1								1	0.0179749	57.532	IYAINGGK(1)VNK	2	0.13784	1
Fructose-1-6-bisphosphatase	0.500216	TGME49_247510-t26_1-p1	249	K	fructose-bisphospatase II GN=TGME49_247510	1	0.00411692	53.565	IYSVNEGNYK(1)AFPDGVK	2	0.8576	1								1	0.00218501	58.98	IYSVNEGNYK(1)AFPDGVK	2	0.26866	1
TFIIS helical bundle-like domain	0.110009	TGME49_227560-t26_1-p1	468	K	"IWS1 transcription factor, putative GN=TGME49_227560"	1	0.0026671	122.28	AQK(1)VSIEGR	2	0.58002	1	1	0.00840811	85.716	AQK(1)VSIEGR	2	0.50443	1	1	0.00256703	145.72	AQK(1)VSIEGR	2	0.22454	1
TFIIS helical bundle-like domain	0.110009	TGME49_269710-t26_1-p1	1193	K	TFIIS N-terminal domain-containing protein(predict) GN=TGME49_269710	1	0.00307266	79.089	ETGK(1)QSALGGER	2	-1.1189	1
TFIIS helical bundle-like domain	0.110009	TGME49_293670-t26_1-p1	304	K	transcription elongation factor A TFIIS GN=TGME49_293670	1	0.0112541	76.927	EYNMQLK(1)TLK	2	0.78353	1
TFIIS helical bundle-like domain	0.110009	TGME49_293670-t26_1-p1	227	K	transcription elongation factor A TFIIS GN=TGME49_293670								1	1.36619e-06	57.142	APEK(1)ASTAVEDYPGPASGDAVR	3	1.3656	1
Elongation factor G C-terminus	0.515381	TGME49_260170-t26_1-p1	238	K	"elongation factor EF-G, putative GN=TGME49_260170"	1	1.43094e-09	105.28	EGAAPAPASGK(1)AAAAPK	2	0.089438	1	1	1.5522e-07	89.358	EGAAPAPASGK(1)AAAAPK	2	0.086745	1
Elongation factor G C-terminus	0.515381	TGME49_260170-t26_1-p1	482	K	"elongation factor EF-G, putative GN=TGME49_260170"	0.997934	1.05818e-05	40.849	YLPAPYEIPQVAYDQDK(0.002)QEEEVPLHADPK(0.998)K	4	0.19806	1
Elongation factor G C-terminus	0.515381	TGME49_260170-t26_1-p1	523	K	"elongation factor EF-G, putative GN=TGME49_260170"	1	0.00164036	86.911	GDSVVNVSTQK(1)R	2	-0.36853	1	1	0.00381956	77.597	GDSVVNVSTQK(1)R	2	1.4116	1	1	0.000278922	99.5	GDSVVNVSTQK(1)R	2	0.21535	1
Elongation factor G C-terminus	0.515381	TGME49_260170-t26_1-p1	601	K	"elongation factor EF-G, putative GN=TGME49_260170"	1	0.0198218	111.28	FAK(1)ALNR	2	0.75803	1	1	0.00612758	114.59	FAK(1)ALNR	2	1.0888	1	1	0.0167873	104.11	FAK(1)ALNR	2	1.409	1
Elongation factor G C-terminus	0.515381	TGME49_205470-t26_1-p1	373	K	"translation elongation factor 2 family protein, putative GN=TGME49_205470"	1	2.90323e-20	172.27	WTK(1)TQSENTR	2	1.1048	1	1	1.66175e-07	155.11	WTK(1)TQSENTR	2	0.27151	1	1	6.26775e-05	155.11	WTK(1)TQSENTR	2	2.1636	1
Elongation factor G C-terminus	0.515381	TGME49_205470-t26_1-p1	520	K	"translation elongation factor 2 family protein, putative GN=TGME49_205470"	1	1.2706e-09	140.91	VFSGTVATGQK(1)VR	2	0.62706	1								1	0.00291226	73.927	VFSGTVATGQK(1)VR	2	0.32211	1
Elongation factor G C-terminus	0.515381	TGME49_205470-t26_1-p1	427	K	"translation elongation factor 2 family protein, putative GN=TGME49_205470"	1	0.018586	76.064	DLTGK(1)ALLK	2	0.15228	1	1	0.0161288	76.679	DLTGK(1)ALLK	2	-0.044766	1	1	0.0198312	76.064	DLTGK(1)ALLK	2	0.60246	1
Elongation factor G C-terminus	0.515381	TGME49_205470-t26_1-p1	737	K	"translation elongation factor 2 family protein, putative GN=TGME49_205470"	1	0.00252786	96.342	FDFDK(1)NAALK	2	0.034827	2	1	0.000228211	112.36	FDFDK(1)NAALK	2	0.33915	2	1	0.000329442	103.26	FDFDK(1)NAALK	2	0.24455	1
Elongation factor G C-terminus	0.515381	TGME49_205470-t26_1-p1	939	K	"translation elongation factor 2 family protein, putative GN=TGME49_205470"	1	0.00116918	68.972	NLK(1)PEIPPFENYYDK	2	0.38469	1	1	0.00769631	53.3	NLK(1)PEIPPFENYYDK	2	-0.69758	1
Elongation factor G C-terminus	0.515381	TGME49_205470-t26_1-p1	162	K	"translation elongation factor 2 family protein, putative GN=TGME49_205470"								1	0.0211193	42.068	STLTDSLVSK(1)AGIISAK	2	0.44701	1
Elongation factor G C-terminus	0.515381	TGME49_205470-t26_1-p1	924	K	"translation elongation factor 2 family protein, putative GN=TGME49_205470"	1	0.00171751	69.342	GSK(1)MEELVHNIR	3	0.58882	1								1	0.0056522	54.343	GSK(1)MEELVHNIR	3	1.0386	1
Elongation factor G C-terminus	0.515381	TGME49_205470-t26_1-p1	533	K	"translation elongation factor 2 family protein, putative GN=TGME49_205470"	1	0.00614756	71.176	YVPGEK(1)TDLYIK	2	1.25	2	1	0.0020856	80.69	YVPGEK(1)TDLYIK	2	-0.6581	2	1	0.000960868	90.614	YVPGEK(1)TDLYIK	2	0.35882	2
Elongation factor G C-terminus	0.515381	TGME49_205470-t26_1-p1	418	K	"translation elongation factor 2 family protein, putative GN=TGME49_205470"								1	0.000257977	83.692	MLGSLGIELK(1)GDDR	2	-2.8303	1	1	0.000368436	84.753	MLGSLGIELK(1)GDDR	2	-2.1374	1
Elongation factor G C-terminus	0.515381	TGME49_205470-t26_1-p1	408	K	"translation elongation factor 2 family protein, putative GN=TGME49_205470"	1	0.000839357	76.01	YTK(1)MLGSLGIELK	2	0.24382	1	1	1.43947e-05	97.631	YTK(1)MLGSLGIELK	2	-0.49459	1	1	0.00675725	66.004	YTK(1)MLGSLGIELK	2	0.091729	1
Elongation factor G C-terminus	0.515381	TGME49_205470-t26_1-p1	367	K	"translation elongation factor 2 family protein, putative GN=TGME49_205470"								1	0.000282445	111.94	LWGNNFYNAK(1)EK	2	1.5657	1	1	6.17491e-07	123.95	LWGNNFYNAK(1)EK	2	0.66122	1
Elongation factor G C-terminus	0.515381	TGME49_205470-t26_1-p1	137	K	"translation elongation factor 2 family protein, putative GN=TGME49_205470"	1	0.00186304	103.55	EIMGNPK(1)NIR	2	1.3674	1	1	0.00566852	83.647	EIMGNPK(1)NIR	2	0.72609	1	1	0.000390808	101.9	EIMGNPK(1)NIR	2	0.45774	1
Elongation factor G C-terminus	0.515381	TGME49_205470-t26_1-p1	688	K	"translation elongation factor 2 family protein, putative GN=TGME49_205470"	1	0.00174811	44.391	ETVSAPSHMTCLSK(1)SPNK	3	-0.19342	1								1	0.00155671	49.537	ETVSAPSHMTCLSK(1)SPNK	3	0.28628	1
Elongation factor G C-terminus	0.515381	TGME49_205470-t26_1-p1	501	K	"translation elongation factor 2 family protein, putative GN=TGME49_205470"	1	3.42251e-08	151.97	MVPTSDK(1)GR	2	-0.31019	1	1	0.000466821	114.89	MVPTSDK(1)GR	2	-0.038092	1	1	0.0151195	66.568	MVPTSDK(1)GR	2	0.20211	3
Elongation factor G C-terminus	0.515381	TGME49_205470-t26_1-p1	169	K	"translation elongation factor 2 family protein, putative GN=TGME49_205470"								1	0.034297	48.527	AGIISAK(1)AAGDAR	2	-0.50569	1
Elongation factor G C-terminus	0.515381	TGME49_205470-t26_1-p1	539	K	"translation elongation factor 2 family protein, putative GN=TGME49_205470"	1	0.00831662	81.017	TDLYIK(1)SIQR	2	0.39088	1								1	2.00056e-05	113.93	TDLYIK(1)SIQR	2	0.24129	1
Elongation factor G C-terminus	0.515381	TGME49_286080-t26_1-p1	70	K	elongation factor 2 family protein GN=TGME49_286080								1	1.30763e-06	56.882	GLVSIGEEESTAAAVVPHELK(1)K	3	0.20481	1	1	5.23715e-07	76.492	GLVSIGEEESTAAAVVPHELK(1)K	3	-0.71474	1
Elongation factor G C-terminus	0.515381	TGME49_286080-t26_1-p1	396	K	elongation factor 2 family protein GN=TGME49_286080															1	0.0204203	45.891	VVDK(1)PPFSDAPR	2	-0.4859	1
Core histone H2A/H2B/H3/H4	0.341257	TGME49_209910-t26_1-p1	4	K	histone H2Bv GN=TGME49_209910								1	0.00152938	113.26	SGK(1)GPAQK	2	-0.97572	2	1	0.0301016	59.597	SGK(1)GPAQK	2	-0.29648	1
Core histone H2A/H2B/H3/H4	0.341257	TGME49_209910-t26_1-p1	19	K	histone H2Bv GN=TGME49_209910	1	0.000847473	128.86	TAGK(1)SLGPR	2	-0.033927	2	1	0.000460369	122.33	TAGK(1)SLGPR	2	-0.31882	1	1	0.00127271	152.11	TAGK(1)SLGPR	2	-0.37899	2
Core histone H2A/H2B/H3/H4	0.341257	TGME49_209910-t26_1-p1	9	K	histone H2Bv GN=TGME49_209910	1	4.31803e-39	199.4	GPAQK(1)SQAAK	2	-0.53353	2	1	6.25881e-17	169.76	GPAQK(1)SQAAK	2	-0.16677	1	1	5.22676e-10	147.75	GPAQK(1)SQAAK	2	-0.10435	3
Core histone H2A/H2B/H3/H4	0.341257	TGME49_209910-t26_1-p1	105	K	histone H2Bv GN=TGME49_209910	1	6.86148e-10	101.9	LLLPGELSK(1)HAVSEGTK	3	0.66344	1	1	1.37897e-06	85.362	LLLPGELSK(1)HAVSEGTK	2	-0.054866	2	1	8.84707e-08	100.58	LLLPGELSK(1)HAVSEGTK	3	0.5028	1
Core histone H2A/H2B/H3/H4	0.341257	TGME49_300200-t26_1-p1	6	K	histone H2AZ GN=TGME49_300200	1	0.00137121	83.862	MDGAGK(1)VGGK	2	0.040982	1	1	0.00346503	74.841	MDGAGK(1)VGGK	2	0.1942	1	1	0.00227974	74.841	MDGAGK(1)VGGK	2	-0.41952	1
Core histone H2A/H2B/H3/H4	0.341257	TGME49_300200-t26_1-p1	18	K	histone H2AZ GN=TGME49_300200	1	0.00383739	89.047	VGGK(1)VGGMGK	2	-0.36413	1								1	0.000426636	101.65	VGGK(1)VGGMGK	2	-0.67022	2
Core histone H2A/H2B/H3/H4	0.341257	TGME49_300200-t26_1-p1	24	K	histone H2AZ GN=TGME49_300200	1	0.0162311	78.516	VGGMGK(1)GGK	2	0.23185	1	1	0.00684464	88.294	VGGMGK(1)GGK	2	-0.19091	3	1	0.000480583	102.51	VGGMGK(1)GGK	2	0.11897	3
Core histone H2A/H2B/H3/H4	0.341257	TGME49_300200-t26_1-p1	151	K	histone H2AZ GN=TGME49_300200								1	0.000529259	125.16	GPSTQPMK(1)K	2	-0.68011	3	1	0.00172311	138.06	GPSTQPMK(1)K	2	-0.13208	3
Core histone H2A/H2B/H3/H4	0.341257	TGME49_300200-t26_1-p1	10	K	histone H2AZ GN=TGME49_300200	1	0.0190179	85.212	VGGK(1)VGGK	2	0.65665	1								1	0.0293451	77.923	VGGK(1)VGGK	2	0.42597	1
Core histone H2A/H2B/H3/H4	0.341257	TGME49_300200-t26_1-p1	143	K	histone H2AZ GN=TGME49_300200	1	7.12176e-07	119.25	SLMTK(1)GPSTQPMK	2	-0.78253	5	1	4.00917e-05	129.37	SLMTK(1)GPSTQPMK	2	-0.78924	6	1	1.87672e-11	160.38	SLMTK(1)GPSTQPMK	2	-0.6028	6
Core histone H2A/H2B/H3/H4	0.341257	TGME49_251870-t26_1-p1	99	K	histone H2Bb GN=TGME49_251870	1	4.36374e-09	85.563	LVLPGELAK(1)HAVSEGTK	2	-1.0531	2	1	1.21386e-08	99.044	LVLPGELAK(1)HAVSEGTK	2	0.50815	1	1	1.11912e-12	116.06	LVLPGELAK(1)HAVSEGTK	2	-0.7897	1
Core histone H2A/H2B/H3/H4	0.341257	TGME49_251870-t26_1-p1	47	K	histone H2Bb GN=TGME49_251870	1	0.00117092	88.338	QVHPETGISK(1)K	2	0.2866	2	1	0.000485654	86.014	QVHPETGISK(1)K	3	0.22678	1	1	0.0160381	46.955	QVHPETGISK(1)K	3	0.48495	1
Core histone H2A/H2B/H3/H4	0.341257	TGME49_261240-t26_1-p1	123	K	histone H3 GN=TGME49_261240	1	0.0258721	48.044	VTIMPK(1)DIQLAR	2	1.0685	1
Core histone H2A/H2B/H3/H4	0.341257	TGME49_261240-t26_1-p1	28	K	histone H3 GN=TGME49_261240	1	0.000991983	121.9	K(1)SAPMSGGIK	2	-0.63293	7	1	0.000209324	113.69	K(1)SAPMSGGIK	2	-0.31841	7	1	0.000102919	117.02	K(1)SAPMSGGIK	2	-0.99382	6
Core histone H2A/H2B/H3/H4	0.341257	TGME49_261240-t26_1-p1	24	K	histone H3 GN=TGME49_261240	1	9.34508e-05	140.63	QLASK(1)AAR	2	-0.31707	1	1	0.006121	102.51	QLASK(1)AAR	2	-0.19686	2	1	0.00912973	98.629	QLASK(1)AAR	2	-0.36906	1
Core histone H2A/H2B/H3/H4	0.341257	TGME49_261240-t26_1-p1	15	K	histone H3 GN=TGME49_261240								1	0.0223532	78.77	STGGK(1)APR	2	-0.80491	1
Galactose oxidase, central domain	0.685432	TGME49_229000-t26_1-p1	519	K	kelch repeat-containing protein GN=TGME49_229000								1	0.012184	70.089	LEK(1)NMSVASGK	2	0.72129	1	1	0.0118909	72.29	LEK(1)NMSVASGK	2	0.34533	1
Galactose oxidase, central domain	0.685432	TGME49_229000-t26_1-p1	494	K	kelch repeat-containing protein GN=TGME49_229000	1	4.38336e-18	154.36	DVTETATEVK(1)QVR	2	0.35404	1								1	4.03767e-08	113.99	DVTETATEVK(1)QVR	2	0.27804	1
Galactose oxidase, central domain	0.685432	TGME49_229000-t26_1-p1	102	K	kelch repeat-containing protein GN=TGME49_229000								0.999823	8.58456e-08	127.56	KAEATK(1)AVEK	2	0.086162	1	1	9.69805e-25	200.67	KAEATK(1)AVEK	2	0.076106	2
Galactose oxidase, central domain	0.685432	TGME49_321420-t26_1-p1	426	K	kelch repeat-containing protein GN=TGME49_321420								1	0.0319718	71.379	EIEK(1)TLLK	2	0.42345	2
Galactose oxidase, central domain	0.685432	TGME49_321420-t26_1-p1	412	K	kelch repeat-containing protein GN=TGME49_321420								1	0.00027898	107.09	K(1)SLEGIASTAR	2	-0.50947	1
Metallopeptidase family M24	0.515381	TGME49_261600-t26_1-p1	453	K	creatinase domain-containing protein GN=TGME49_261600	1	0.000275692	103.44	IK(1)GAVAEELAK	2	-0.25962	1								1	0.00374125	80.69	IK(1)GAVAEELAK	2	-0.20846	1
Metallopeptidase family M24	0.515381	TGME49_261600-t26_1-p1	462	K	creatinase domain-containing protein GN=TGME49_261600								1	0.000176788	105.46	GAVAEELAK(1)SR	2	1.2827	1	1	0.00232047	87.184	GAVAEELAK(1)SR	2	0.26792	1
Metallopeptidase family M24	0.515381	TGME49_261600-t26_1-p1	848	K	creatinase domain-containing protein GN=TGME49_261600	1	0.000308451	48.968	LQEEAK(1)QNNAVTSITVGGNR	3	1.1141	1
Metallopeptidase family M24	0.515381	TGME49_279390-t26_1-p1	337	K	"proliferation-associated protein 2G4, putative GN=TGME49_279390"	1	0.00599921	83.862	TYILK(1)SQLGR	2	0.39193	1
Metallopeptidase family M24	0.515381	TGME49_221670-t26_1-p1	445	K	transcriptional elongation factor FACT140 GN=TGME49_221670								1	0.007769	55.04	SNSLVLNAK(1)NSK	2	-0.2274	1
Metallopeptidase family M24	0.515381	TGME49_221670-t26_1-p1	375	K	transcriptional elongation factor FACT140 GN=TGME49_221670	1	0.0119734	69.815	TLLLNGTK(1)EQK	2	1.6187	1	1	0.000705792	89.805	TLLLNGTK(1)EQK	2	2.0521	1
Ribosomal protein L1p/L10e family	0.603472	TGME49_314750-t26_1-p1	36	K	Ribosomal L1p/L10e family protein(predict) GN=TGME49_314750								1	0.00164858	105.2	SK(1)SLSSASR	2	-0.18981	1
Ribosomal protein L1p/L10e family	0.603472	TGME49_252270-t26_1-p1	420	K	L1P family of ribosomal protein GN=TGME49_252270	1	0.0044559	88.596	IAK(1)GWVGFDK	2	-0.85236	1	1	0.0190375	68.536	IAK(1)GWVGFDK	2	0.58967	1
S4 domain	0.75048	TGME49_210230-t26_1-p1	471	K	Pseudouridine synthase(predict) GN=TGME49_210230								1	0.0124392	59.227	GLLEQNQGPSK(1)ER	2	0.93113	1
S4 domain	0.75048	TGME49_207440-t26_1-p1	177	K	ribosomal protein RPS4 GN=TGME49_207440	1	0.0249021	68.915	K(1)VVVGPK	2	-0.28852	1
S4 domain	0.75048	TGME49_207440-t26_1-p1	282	K	ribosomal protein RPS4 GN=TGME49_207440	1	0.00255584	96.229	GEK(1)AWISLPK	2	0.55908	1	1	0.00603517	83.045	GEK(1)AWISLPK	2	0.47171	1	1	0.00483935	84.687	GEK(1)AWISLPK	2	0.6561	1
Pyridine nucleotide-disulphide oxidoreductase, dimerisation domain	0.685432	TGME49_309730-t26_1-p1	568	K	thioredoxin reductase GN=TGME49_309730	1	0.0240311	47.548	K(1)SPEDVDITPPCLAK	2	-3.4168	1	1	0.0107539	53.168	K(1)SPEDVDITPPCLAK	2	-3.0359	1
Pyridine nucleotide-disulphide oxidoreductase, dimerisation domain	0.685432	TGME49_309730-t26_1-p1	660	K	thioredoxin reductase GN=TGME49_309730	1	1.02312e-17	137.79	ASGEPFVASGGCGGGK(1)CG	2	-0.25464	1								1	9.64274e-07	95.073	ASGEPFVASGGCGGGK(1)CG	2	-0.55789	1
Pyridine nucleotide-disulphide oxidoreductase, dimerisation domain	0.685432	TGME49_309730-t26_1-p1	420	K	thioredoxin reductase GN=TGME49_309730	1	0.000209828	106.38	IQVTFQVGK(1)EK	2	-1.5035	1	1	0.0033776	81.92	IQVTFQVGK(1)EK	2	-0.99785	1	1	0.000220285	101.71	IQVTFQVGK(1)EK	2	-1.2523	1
Pyridine nucleotide-disulphide oxidoreductase, dimerisation domain	0.685432	TGME49_309730-t26_1-p1	270	K	thioredoxin reductase GN=TGME49_309730	1	0.00208917	84.169	K(1)AGVTYINAYAK	2	1.0756	1	1	0.000173355	92.792	K(1)AGVTYINAYAK	2	1.9229	1	1	4.97583e-07	121.21	K(1)AGVTYINAYAK	2	1.4674	1
Pyridine nucleotide-disulphide oxidoreductase, dimerisation domain	0.685432	TGME49_206470-t26_1-p1	276	K	pyruvate dehydrogenase complex subunit PDH-E3II GN=TGME49_206470	1	0.00654787	89.698	EMEK(1)TGIK	2	0.64699	2	1	0.0179992	82.426	EMEK(1)TGIK	2	0.20674	2	1	0.0134334	91.783	EMEK(1)TGIK	2	-0.42858	2
Pyridine nucleotide-disulphide oxidoreductase, dimerisation domain	0.685432	TGME49_206470-t26_1-p1	514	K	pyruvate dehydrogenase complex subunit PDH-E3II GN=TGME49_206470	1	0.000297794	80.312	EACMACYDK(1)PIHMA	2	0.10115	1	1	1.08316e-05	95.273	EACMACYDK(1)PIHMA	2	0.45669	1	1	1.36412e-06	109	EACMACYDK(1)PIHMA	2	-0.10472	1
Pyridine nucleotide-disulphide oxidoreductase, dimerisation domain	0.685432	TGME49_206470-t26_1-p1	455	K	pyruvate dehydrogenase complex subunit PDH-E3II GN=TGME49_206470	1	0.0197532	74.849	VLAHK(1)DSDK	2	0.055194	1
Pyridine nucleotide-disulphide oxidoreductase, dimerisation domain	0.685432	TGME49_206470-t26_1-p1	420	K	pyruvate dehydrogenase complex subunit PDH-E3II GN=TGME49_206470	1	9.69734e-38	185.95	TEEELK(1)ANGVSYNK	2	0.080993	1
Pyridine nucleotide-disulphide oxidoreductase, dimerisation domain	0.685432	TGME49_206470-t26_1-p1	176	K	pyruvate dehydrogenase complex subunit PDH-E3II GN=TGME49_206470	1	3.43173e-20	145.04	LTDSNSVEVTPNGK(1)SEK	3	0.034524	2	1	1.4825e-99	239.33	LTDSNSVEVTPNGK(1)SEK	2	-1.6723	2	1	5.93174e-96	242.1	LTDSNSVEVTPNGK(1)SEK	2	-0.80587	2
Citrate synthase	0.603472	TGME49_268890-t26_1-p1	423	K	citrate synthase I GN=TGME49_268890	1	0.000416461	96.82	K(1)IAEDTLASGR	2	0.64307	2	1	9.36038e-05	113.61	K(1)IAEDTLASGR	2	0.21459	2	1	0.00158791	90.614	K(1)IAEDTLASGR	2	0.62405	2
Citrate synthase	0.603472	TGME49_268890-t26_1-p1	410	K	citrate synthase I GN=TGME49_268890	1	5.27766e-34	181.26	DVHCK(1)LNGAAPTR	3	-0.58913	6	1	3.25697e-09	157.23	DVHCK(1)LNGAAPTR	2	-0.9056	5	1	7.33568e-09	150.22	DVHCK(1)LNGAAPTR	2	-1.3328	6
Citrate synthase	0.603472	TGME49_263130-t26_1-p1	608	K	"citrate synthase, putative GN=TGME49_263130"								1	0.000461687	93.614	EK(1)LANPSEQSR	2	0.48583	1
Translation-initiation factor 2	0.500216	TGME49_228250-t26_1-p1	367	K	elongation factor Tu GTP binding domain-containing protein GN=TGME49_228250	1	0.000144287	73.802	ENSAFADAK(1)EVQLVK	2	-0.21575	2
Translation-initiation factor 2	0.500216	TGME49_228250-t26_1-p1	938	K	elongation factor Tu GTP binding domain-containing protein GN=TGME49_228250	1	2.51896e-05	87.447	HALK(1)EPPLTEEEIR	3	1.3301	1	1	5.7816e-06	91.812	HALK(1)EPPLTEEEIR	3	-0.037543	1
Translation-initiation factor 2	0.500216	TGME49_214270-t26_1-p1	384	K	"translation initiation factor IF-2, putative GN=TGME49_214270"	0.965298	0.00284886	74.698	LK(0.035)EEGK(0.965)LLSSK	3	1.0371	1	0.955837	0.00259583	75.819	LK(0.044)EEGK(0.956)LLSSK	3	-0.17116	1	0.999927	5.85115e-06	115.92	LKEEGK(1)LLSSK	3	0.20348	1
Translation-initiation factor 2	0.500216	TGME49_214270-t26_1-p1	312	K	"translation initiation factor IF-2, putative GN=TGME49_214270"	1	0.00567747	100.25	K(1)GPLSAAAR	2	0.66559	1	1	0.0287443	72.365	K(1)GPLSAAAR	2	0.22134	1	1	0.0157682	70.028	K(1)GPLSAAAR	2	0.21957	1
Translation-initiation factor 2	0.500216	TGME49_214270-t26_1-p1	837	K	"translation initiation factor IF-2, putative GN=TGME49_214270"															1	0.00109702	89.301	ALLTPQPLK(1)ELR	2	-0.48141	1
Translation-initiation factor 2	0.500216	TGME49_214270-t26_1-p1	1103	K	"translation initiation factor IF-2, putative GN=TGME49_214270"															1	0.00926365	104.37	HFDAK(1)NK	2	0.4922	1
Translation-initiation factor 2	0.500216	TGME49_214270-t26_1-p1	1072	K	"translation initiation factor IF-2, putative GN=TGME49_214270"	0.822835	0.00229522	64.104	VVSLEVNK(0.823)K(0.177)PCDK	3	-1.0452	1	0.805242	0.00166592	69.345	VVSLEVNK(0.805)K(0.195)PCDK	3	-0.51945	1
Translation-initiation factor 2	0.500216	TGME49_214270-t26_1-p1	407	K	"translation initiation factor IF-2, putative GN=TGME49_214270"	1	0.00123403	44.1	QLQEK(1)GVVLGEDQSETSHK	3	0.26224	1	1	0.000279259	52.731	QLQEK(1)GVVLGEDQSETSHK	3	0.70415	1	1	0.00013597	57.284	QLQEK(1)GVVLGEDQSETSHK	3	0.39028	1
Translation-initiation factor 2	0.500216	TGME49_214270-t26_1-p1	768	K	"translation initiation factor IF-2, putative GN=TGME49_214270"	1	0.00234694	97.734	TIAK(1)EAVDSR	2	0.2794	1	1	0.00514447	84.507	TIAK(1)EAVDSR	2	-0.071615	1	1	0.0272133	65.842	TIAK(1)EAVDSR	2	0.090299	1
ATP synthase alpha/beta family, nucleotide-binding domain	0.0295682	TGME49_219800-t26_1-p1	7	K	"vacuolar ATP synthase subunit b, putative GN=TGME49_219800"	1	2.95294e-23	133.95	AAQAAK(1)ADAALAHAAAASR	2	1.7858	1								1	4.30187e-32	169.59	AAQAAK(1)ADAALAHAAAASR	2	2.5345	1
ATP synthase alpha/beta family, nucleotide-binding domain	0.0295682	TGME49_261950-t26_1-p1	69	K	ATP synthase beta subunit ATP-B GN=TGME49_261950	1	1.24633e-21	156.72	K(1)PASAAPPAGTNHGR	3	-0.042957	4	1	1.9103e-05	112.67	K(1)PASAAPPAGTNHGR	2	0.089588	4	1	3.85026e-13	151.73	K(1)PASAAPPAGTNHGR	2	-0.072226	4
ATP synthase alpha/beta family, nucleotide-binding domain	0.0295682	TGME49_261950-t26_1-p1	286	K	ATP synthase beta subunit ATP-B GN=TGME49_261950	1	4.30088e-11	144.57	LEDGK(1)FDFTGSK	2	1.4388	2	1	0.000362912	80.746	LEDGK(1)FDFTGSK	2	1.7473	3
ATP synthase alpha/beta family, nucleotide-binding domain	0.0295682	TGME49_261950-t26_1-p1	182	K	ATP synthase beta subunit ATP-B GN=TGME49_261950	1	4.7641e-27	142.94	IMNVIGEPVDECGPVPAK(1)K	2	0.8101	6	1	6.10993e-12	118.48	IMNVIGEPVDECGPVPAK(1)K	3	1.9877	7	1	8.9716e-27	149.19	IMNVIGEPVDECGPVPAK(1)K	2	-0.57238	4
ATP synthase alpha/beta family, nucleotide-binding domain	0.0295682	TGME49_261950-t26_1-p1	551	K	ATP synthase beta subunit ATP-B GN=TGME49_261950	1	1.47032e-16	156.14	AVK(1)MAQEAASGK	2	-0.23799	6	1	0.00074726	130.44	AVK(1)MAQEAASGK	2	-1.5512	7	1	2.61458e-08	156.14	AVK(1)MAQEAASGK	2	-1.4828	7
ATP synthase alpha/beta family, nucleotide-binding domain	0.0295682	TGME49_256970-t26_1-p1	128	K	"vacuolar ATP synthase subunit A, putative GN=TGME49_256970"															1	0.0173431	45.653	GVDVPALDHK(1)K	3	0.38931	1
ATP synthase alpha/beta family, nucleotide-binding domain	0.0295682	TGME49_204400-t26_1-p1	436	K	"ATPase synthase subunit alpha, putative GN=TGME49_204400"															1	0.0172862	62.633	AMK(1)QVAGTMK	2	-3.0029	1
ATP synthase alpha/beta family, nucleotide-binding domain	0.0295682	TGME49_204400-t26_1-p1	71	K	"ATPase synthase subunit alpha, putative GN=TGME49_204400"	1	3.54743e-09	121.45	IAGWK(1)TQTSTEEVGR	2	-0.8677	4	1	1.47673e-06	143.05	IAGWK(1)TQTSTEEVGR	2	-0.66873	5	1	1.84363e-16	167.32	IAGWK(1)TQTSTEEVGR	2	-0.51514	6
ATP synthase alpha/beta family, nucleotide-binding domain	0.0295682	TGME49_204400-t26_1-p1	175	K	"ATPase synthase subunit alpha, putative GN=TGME49_204400"								1	0.00484102	105.14	GPIPAK(1)ER	2	-0.099306	1	1	0.00272947	119.41	GPIPAK(1)ER	2	-0.027096	1
ATP synthase alpha/beta family, nucleotide-binding domain	0.0295682	TGME49_204400-t26_1-p1	511	K	"ATPase synthase subunit alpha, putative GN=TGME49_204400"	1	0.00190521	71.879	GYLDPLDPK(1)EISR	2	-0.030874	1
Myosin head (motor domain)	0.17492	TGME49_278870-t26_1-p1	1191	K	myosin F GN=TGME49_278870	1	3.14002e-10	88.282	ASSASK(1)AAVADSAPTALLR	2	0.6845	1	1	1.66104e-07	87.554	ASSASK(1)AAVADSAPTALLR	2	-0.43561	1	1	0.000131959	81.016	ASSASK(1)AAVADSAPTALLR	2	-0.21391	1
Myosin head (motor domain)	0.17492	TGME49_291020-t26_1-p1	1093	K	myosin head (motor domain) domain-containing protein GN=TGME49_291020	1	0.0280761	40.724	RNVTVYQK(1)K	2	-1.6465	1
Myosin head (motor domain)	0.17492	TGME49_255190-t26_1-p1	27	K	myosin C GN=TGME49_255190	1	0.0194084	74.841	K(1)SSVVPFGR	2	1.1754	1
Myosin head (motor domain)	0.17492	TGME49_235470-t26_1-p1	11	K	myosin A GN=TGME49_235470	1	3.21911e-09	138.02	TTSEELK(1)TATALK	2	1.7716	2	1	8.663e-13	163.51	TTSEELK(1)TATALK	3	1.0943	2	1	1.44273e-08	148.96	TTSEELK(1)TATALK	3	1.7526	3
Myosin head (motor domain)	0.17492	TGME49_235470-t26_1-p1	567	K	myosin A GN=TGME49_235470	1	1.25759e-09	118.5	NALK(1)GTTK	2	-0.50824	1	1	0.00783405	98.582	NALK(1)GTTK	2	-0.76802	1	1	0.00246447	118.33	NALK(1)GTTK	2	-0.53847	1
Myosin head (motor domain)	0.17492	TGME49_235470-t26_1-p1	426	K	myosin A GN=TGME49_235470								1	0.0249661	63.624	WK(1)QEDGDMLK	2	4.4139	1
Myosin head (motor domain)	0.17492	TGME49_235470-t26_1-p1	745	K	myosin A GN=TGME49_235470	1	8.6318e-06	101.53	SSK(1)LPSEEYQLGK	2	1.7512	1	1	0.00446478	68.277	SSK(1)LPSEEYQLGK	2	2.4982	1
Myosin head (motor domain)	0.17492	TGME49_235470-t26_1-p1	386	K	myosin A GN=TGME49_235470	1	3.53779e-20	127.97	DGGIDDAAAIEGK(1)NLEVFK	2	0.4546	1	1	8.30442e-13	133.93	DGGIDDAAAIEGK(1)NLEVFK	2	0.43786	1
Myosin head (motor domain)	0.17492	TGME49_235470-t26_1-p1	17	K	myosin A GN=TGME49_235470	1	0.0306567	89.55	TATALK(1)K	2	0.34457	1	1	0.0222613	95.541	TATALK(1)K	2	-0.66871	1
Myosin head (motor domain)	0.17492	TGME49_263180-t26_1-p1	628	K	myosin D GN=TGME49_263180															1	0.0276246	65.627	GLFEGVK(1)VEK	2	0.16245	1
Myosin head (motor domain)	0.17492	TGME49_263180-t26_1-p1	567	K	myosin D GN=TGME49_263180	1	9.60448e-07	138.99	LAGNK(1)CFIPSK	2	0.56584	1	1	9.58879e-05	101.35	LAGNK(1)CFIPSK	2	0.47617	1	1	3.90261e-08	166.14	LAGNK(1)CFIPSK	2	0.49629	1
Myosin head (motor domain)	0.17492	TGME49_263180-t26_1-p1	368	K	myosin D GN=TGME49_263180	1	3.66286e-20	106.12	PTGK(1)TEAGVENAACFVGESEAALR	3	-1.0009	1								1	1.66353e-10	90.694	PTGK(1)TEAGVENAACFVGESEAALR	3	0.51125	1
Myosin head (motor domain)	0.17492	TGME49_263180-t26_1-p1	517	K	myosin D GN=TGME49_263180	1	0.0314816	56.404	K(1)IEYTTNEK	2	0.31496	1								1	0.0114968	83.862	K(1)IEYTTNEK	2	1.2649	1
Myosin head (motor domain)	0.17492	TGME49_263180-t26_1-p1	10	K	myosin D GN=TGME49_263180	0.997838	0.00302453	59.345	AAK(0.002)PEQDCK(0.998)TAAALIR	3	-1.912	1	0.999505	0.00417406	59.345	AAKPEQDCK(1)TAAALIR	3	-2.2151	2	0.999223	0.00462641	43.532	AAK(0.001)PEQDCK(0.999)TAAALIR	2	-4.0486	1
Myosin head (motor domain)	0.17492	TGME49_263180-t26_1-p1	725	K	myosin D GN=TGME49_263180	1	1.29356e-05	92.593	FINLGVSNK(1)PGADAK	2	-0.025703	1	1	2.95781e-05	118.19	FINLGVSNK(1)PGADAK	2	-0.46191	1	1	8.28881e-12	141.06	FINLGVSNK(1)PGADAK	2	-0.53528	2
Fructose-bisphosphate aldolase class-I	0.500216	TGME49_236040-t26_1-p1	180	K	"fructose-1,6-bisphosphate aldolase GN=TGME49_236040"	1	8.16159e-09	114.54	VDK(1)GLETLPLTDDEK	2	-0.29066	1	1	1.56212e-09	149.22	VDK(1)GLETLPLTDDEK	2	-0.14724	1	1	1.29723e-11	130.01	VDK(1)GLETLPLTDDEK	2	0.17099	1
Fructose-bisphosphate aldolase class-I	0.500216	TGME49_236040-t26_1-p1	393	K	"fructose-1,6-bisphosphate aldolase GN=TGME49_236040"	1	1.15866e-38	197.79	AK(1)AQQVLMER	2	0.38356	3	1	0.000147892	138.22	AK(1)AQQVLMER	2	1.1129	4	1	1.39854e-05	115.7	AK(1)AQQVLMER	2	1.1019	3
Fructose-bisphosphate aldolase class-I	0.500216	TGME49_236040-t26_1-p1	206	K	"fructose-1,6-bisphosphate aldolase GN=TGME49_236040"	1	0.00728543	116.73	K(1)YYEAGAR	2	-0.2992	1								1	0.00443777	107.29	K(1)YYEAGAR	2	0.011686	1
Fructose-bisphosphate aldolase class-I	0.500216	TGME49_236040-t26_1-p1	177	K	"fructose-1,6-bisphosphate aldolase GN=TGME49_236040"	1	0.0190098	60.301	AEGIIPGIK(1)VDK	2	1.037	1	1	0.0269819	54.343	AEGIIPGIK(1)VDK	2	1.0644	1	1	0.0113548	67.519	AEGIIPGIK(1)VDK	2	0.48869	1
Fructose-bisphosphate aldolase class-I	0.500216	TGME49_236040-t26_1-p1	111	K	"fructose-1,6-bisphosphate aldolase GN=TGME49_236040"	1	4.42366e-05	79.614	GILAADESTGTIK(1)K	2	1.1064	1								1	0.00026307	86.944	GILAADESTGTIK(1)K	2	-3.8434	1
Fructose-bisphosphate aldolase class-I	0.500216	TGME49_236040-t26_1-p1	429	K	"fructose-1,6-bisphosphate aldolase GN=TGME49_236040"	1	2.49618e-07	83.806	YGGGAGGAAAASSLFEK(1)R	3	-2.2122	2	1	0.000474844	67.645	YGGGAGGAAAASSLFEK(1)R	2	-2.2902	1	1	1.26023e-17	130.4	YGGGAGGAAAASSLFEK(1)R	3	-0.45038	3
Fructose-bisphosphate aldolase class-I	0.500216	TGME49_321900-t26_1-p1	220	K	"fructose-1,6-bisphosphate aldolase GN=TGME49_321900"	1	0.00461699	82.494	ALQASCLK(1)GWK	2	-0.33767	1	1	0.00121719	87.184	ALQASCLK(1)GWK	2	0.3418	1	1	0.0261196	61.344	ALQASCLK(1)GWK	2	-0.0035954	1
Anticodon-binding domain of tRNA	0.360188	TGME49_292080-t26_1-p1	1101	K	leucyl-tRNA synthetase GN=TGME49_292080	1	0.0012861	117.7	AVQMLSGGK(1)K	2	0.6569	1	1	0.00739806	83.862	AVQMLSGGK(1)K	2	0.156	2	1	0.00363204	85.355	AVQMLSGGK(1)K	2	1.6338	2
Anticodon-binding domain of tRNA	0.360188	TGME49_292080-t26_1-p1	1092	K	leucyl-tRNA synthetase GN=TGME49_292080	1	0.019536	63.091	DK(1)AVQMLSGGK	2	-1.7798	2	1	0.0033776	81.92	DK(1)AVQMLSGGK	2	-1.6583	1	1	0.00708311	76.326	DK(1)AVQMLSGGK	2	-0.72569	1
Anticodon-binding domain of tRNA	0.360188	TGME49_292080-t26_1-p1	1192	K	leucyl-tRNA synthetase GN=TGME49_292080	1	0.000559113	92.47	DELK(1)AYGR	2	1.5852	1	1	0.0276581	83.753	DELK(1)AYGR	2	1.2137	1	1	0.0106628	96.19	DELK(1)AYGR	2	1.156	1
Anticodon-binding domain of tRNA	0.360188	TGME49_292080-t26_1-p1	626	K	leucyl-tRNA synthetase GN=TGME49_292080	1	0.0017573	125.57	DTQK(1)LQEIK	2	0.31359	1	1	0.00164858	105.2	DTQK(1)LQEIK	2	-0.22323	1	1	0.00111489	119.68	DTQK(1)LQEIK	2	0.13077	1
Anticodon-binding domain of tRNA	0.360188	TGME49_292080-t26_1-p1	400	K	leucyl-tRNA synthetase GN=TGME49_292080	1	5.00837e-05	45.992	EAPVPQHQPLVQLLEAVK(1)AYGAK	3	-2.3192	1
Anticodon-binding domain of tRNA	0.360188	TGME49_292080-t26_1-p1	622	K	leucyl-tRNA synthetase GN=TGME49_292080	1	0.00975373	85.355	VASQK(1)DTQK	2	0.14576	1								1	0.00112967	153.05	VASQK(1)DTQK	2	0.17156	1
Anticodon-binding domain of tRNA	0.360188	TGME49_253290-t26_1-p1	670	K	valyl-tRNA synthetase GN=TGME49_253290								1	0.014198	78.939	LHK(1)GNLPEK	2	0.48195	1	1	0.00142319	107.55	LHK(1)GNLPEK	2	1.6018	2
Anticodon-binding domain of tRNA	0.360188	TGME49_253290-t26_1-p1	1070	K	valyl-tRNA synthetase GN=TGME49_253290	1	0.010345	53.981	EAMPAYEEK(1)VPADVR	2	0.35671	1
Anticodon-binding domain of tRNA	0.360188	TGME49_253290-t26_1-p1	676	K	valyl-tRNA synthetase GN=TGME49_253290	1	0.01482	79.986	GNLPEK(1)EIK	2	0.90579	1								1	0.0118372	83.456	GNLPEK(1)EIK	2	0.61355	1
Anticodon-binding domain of tRNA	0.360188	TGME49_253290-t26_1-p1	858	K	valyl-tRNA synthetase GN=TGME49_253290								1	6.53438e-05	85.493	SVEQK(1)TADTTGSSSR	2	0.30868	1	1	1.24004e-06	102.39	SVEQK(1)TADTTGSSSR	2	0.20656	1
Anticodon-binding domain of tRNA	0.360188	TGME49_253290-t26_1-p1	184	K	valyl-tRNA synthetase GN=TGME49_253290	1	0.00252786	96.342	ALLK(1)EGAPSR	2	-0.14989	2	1	0.00281676	88.596	ALLK(1)EGAPSR	2	-0.15324	2	1	0.00173187	92.538	ALLK(1)EGAPSR	2	0.068578	1
Anticodon-binding domain of tRNA	0.360188	TGME49_207640-t26_1-p1	403	K	isoleucyl-tRNA synthetase family protein GN=TGME49_207640															1	0.011901	53.237	K(1)DWVLCESR	2	-4.0781	1
Anticodon-binding domain of tRNA	0.360188	TGME49_207640-t26_1-p1	1009	K	isoleucyl-tRNA synthetase family protein GN=TGME49_207640	1	0.00969627	106.04	VPVK(1)TPVR	2	-1.0422	1	1	9.06704e-05	130.27	VPVK(1)TPVR	2	-0.4968	1	1	0.00218654	111.95	VPVK(1)TPVR	2	-0.21586	1
CoA-ligase	0.500216	TGME49_309752-t26_1-p1	315	K	"succinate-Coenzyme A ligase, beta subunit, putative GN=TGME49_309752"	1	5.05662e-07	143.28	QK(1)DIFSQR	2	0.41135	1								1	2.59549e-22	200.07	QK(1)DIFSQR	2	0.33056	1
CoA-ligase	0.500216	TGME49_309752-t26_1-p1	172	K	"succinate-Coenzyme A ligase, beta subunit, putative GN=TGME49_309752"	1	0.00342662	118.71	TLVTK(1)QTGK	2	-0.54045	1	1	0.000450446	123.35	TLVTK(1)QTGK	2	-1.2712	1	1	0.0116769	83.647	TLVTK(1)QTGK	2	0.72059	2
CoA-ligase	0.500216	TGME49_309752-t26_1-p1	279	K	"succinate-Coenzyme A ligase, beta subunit, putative GN=TGME49_309752"	1	0.000155092	58.479	SK(1)DCTQIEVNPLVETHDGR	3	1.3726	1	1	0.000157238	53.359	SK(1)DCTQIEVNPLVETHDGR	3	1.4575	1
CoA-ligase	0.500216	TGME49_290600-t26_1-p1	74	K	succinyl-CoA-synthetase alpha SCSA GN=TGME49_290600	1	0.000357482	99.5	K(1)GSTWQSSDGK	2	1.748	1	1	4.45748e-34	178.71	K(1)GSTWQSSDGK	2	-1.2658	2	1	2.5212e-05	149.49	K(1)GSTWQSSDGK	2	-0.10746	2
CoA-ligase	0.500216	TGME49_290600-t26_1-p1	166	K	succinyl-CoA-synthetase alpha SCSA GN=TGME49_290600	1	0.00537084	55.755	LIGPNCPGIIK(1)PGECK	2	0.043202	1	1	0.000193763	75.01	LIGPNCPGIIK(1)PGECK	2	1.0883	1	1	0.0154884	48.899	LIGPNCPGIIK(1)PGECK	2	0.69304	1
CoA-ligase	0.500216	TGME49_290600-t26_1-p1	94	K	succinyl-CoA-synthetase alpha SCSA GN=TGME49_290600	1	0.000154105	90.861	FSLPVFGTVK(1)EAK	2	-0.89718	1	1	1.99105e-05	96.756	FSLPVFGTVK(1)EAK	2	-0.088663	1	1	1.86179e-05	103.14	FSLPVFGTVK(1)EAK	2	-0.29039	1
S-adenosyl-L-homocysteine hydrolase	0.370147	TGME49_326800-t26_1-p1	123	K	S-Adenosyl homocysteine hydrolase GN=TGME49_326800	1	0.00042264	70.783	K(1)ELLFPAINVNDCVTK	2	0.031691	1
S-adenosyl-L-homocysteine hydrolase	0.370147	TGME49_326800-t26_1-p1	90	K	S-Adenosyl homocysteine hydrolase GN=TGME49_326800	1	0.00149862	88.021	ILAEGLQK(1)DPQK	2	0.69274	1
S-adenosyl-L-homocysteine hydrolase	0.370147	TGME49_326800-t26_1-p1	140	K	S-Adenosyl homocysteine hydrolase GN=TGME49_326800	1	0.0110821	74.841	SK(1)FDNVYGCR	2	0.6848	1
S-adenosyl-L-homocysteine hydrolase	0.370147	TGME49_225050-t26_1-p1	119	K	"adenosylhomocysteinase, putative GN=TGME49_225050"								1	0.0104658	63.662	VK(1)DLTLSAFGR	2	-0.19342	1
S-adenosyl-L-homocysteine hydrolase	0.370147	TGME49_225050-t26_1-p1	340	K	"adenosylhomocysteinase, putative GN=TGME49_225050"								1	0.000331449	113.44	SK(1)FDNVYGCR	2	-0.055274	1	1	0.00332391	87.789	SK(1)FDNVYGCR	2	0.29268	1
S-adenosyl-L-homocysteine hydrolase	0.370147	TGME49_225050-t26_1-p1	290	K	"adenosylhomocysteinase, putative GN=TGME49_225050"								1	3.78109e-05	101.72	ILAEGLQK(1)DPQK	2	0.28259	1	1	8.22398e-07	136.7	ILAEGLQK(1)DPQK	2	0.32304	1
Ras family	0.352485	TGME49_214770-t26_1-p1	2	K	"small GTP binding protein rab1a, putative GN=TGME49_214770"	1	0.00385107	69.721	MK(1)PEYDYLFK	2	0.21163	1	1	0.00281327	77.062	MK(1)PEYDYLFK	2	0.40318	1	1	0.00123374	79.659	MK(1)PEYDYLFK	2	-0.30316	1
Ras family	0.352485	TGME49_214770-t26_1-p1	55	K	"small GTP binding protein rab1a, putative GN=TGME49_214770"	1	0.020723	66.663	TIDLDGK(1)TVK	2	-1.2162	1	1	0.0282132	61.344	TIDLDGK(1)TVK	2	0.13786	1
Ras family	0.352485	TGME49_267810-t26_1-p1	41	K	Rab 5 GN=TGME49_267810	1	0.00310195	62.088	TPGELPK(1)TLHFK	3	-0.1855	1
Ras family	0.352485	TGME49_320480-t26_1-p1	38	K	Rab11b GN=TGME49_320480	1	0.0287567	75.043	GTLPK(1)SPK	2	0.36926	1
Ras family	0.352485	TGME49_248880-t26_1-p1	254	K	GTPase RAB7 GN=TGME49_248880	1	0.0210887	107.29	K(1)FSNQYK	2	2.4315	1	1	0.0262432	107.29	K(1)FSNQYK	2	0.50427	1	1	7.98413e-25	148.04	K(1)FSNQYK	2	0.40941	1
Ras family	0.352485	TGME49_248880-t26_1-p1	253	K	GTPase RAB7 GN=TGME49_248880	1	6.23935e-05	125.75	TSLMNQYVNK(1)K	2	-0.30696	1
Ras family	0.352485	TGME49_248880-t26_1-p1	260	K	GTPase RAB7 GN=TGME49_248880	1	6.99982e-09	101.05	FSNQYK(1)ATIGADFLTK	2	1.1629	1	1	1.81234e-05	81.01	FSNQYK(1)ATIGADFLTK	2	2.1049	1
Ras family	0.352485	TGME49_248340-t26_1-p1	52	K	GTP-binding nuclear protein ran/tc4 GN=TGME49_248340	1	1.76329e-06	99.927	K(1)YIPTLGVEVHPLK	2	-0.87011	2	1	2.97298e-06	103.83	K(1)YIPTLGVEVHPLK	3	-0.29874	1	1	6.32594e-07	103.67	K(1)YIPTLGVEVHPLK	2	-0.32355	2
Ras family	0.352485	TGME49_248340-t26_1-p1	51	K	GTP-binding nuclear protein ran/tc4 GN=TGME49_248340	1	5.63321e-06	142.43	HLTGEFEK(1)K	2	0.24344	1								1	0.00386539	133.23	HLTGEFEK(1)K	3	-0.2524	2
Ras family	0.352485	TGME49_289680-t26_1-p1	197	K	Ras-related protein Rab11 GN=TGME49_289680								1	0.012176	53.211	GQK(1)IHLDEER	3	-2.5736	1
Ras family	0.352485	TGME49_289680-t26_1-p1	180	K	Ras-related protein Rab11 GN=TGME49_289680	1	1.13552e-21	162.29	K(1)QIEDNPQSTTQPGR	2	-0.22133	1	1	3.06839e-05	115.8	K(1)QIEDNPQSTTQPGR	3	0.31285	2	1	1.99049e-10	123.42	K(1)QIEDNPQSTTQPGR	2	0.13592	1
Pyridine nucleotide-disulphide oxidoreductase	0.0133869	TGME49_280560-t26_1-p1	1266	K	"selenide, water dikinase GN=TGME49_280560"	1	0.0153458	79.148	K(1)TFVPFPQK	2	0.3337	1
Pyridine nucleotide-disulphide oxidoreductase	0.0133869	TGME49_280560-t26_1-p1	691	K	"selenide, water dikinase GN=TGME49_280560"															1	0.0027968	47.223	TACGK(1)SGVSHAECIQTK	3	-1.8234	1
Pyridine nucleotide-disulphide oxidoreductase	0.0133869	TGME49_255890-t26_1-p1	252	K	pyridine nucleotide-disulfide oxidoreductase domain-containing protein GN=TGME49_255890								1	0.0237732	44.426	SLPK(1)LTQQEQGR	2	-0.41354	1
Pyridine nucleotide-disulphide oxidoreductase	0.0133869	TGME49_288830-t26_1-p1	445	K	NADH dehydrogenase (NDH2-II) GN=TGME49_288830	1	0.000509071	73.834	IIAENFPNVEGK(1)PR	2	0.78539	1	1	0.000518902	78.615	IIAENFPNVEGK(1)PR	2	0.89275	1	1	0.000696294	78.615	IIAENFPNVEGK(1)PR	2	1.1664	1
Pyridine nucleotide-disulphide oxidoreductase	0.0133869	TGME49_288830-t26_1-p1	306	K	NADH dehydrogenase (NDH2-II) GN=TGME49_288830	1	6.47912e-16	126.26	VMNNFELAALPQTSEK(1)ER	3	-0.30738	1	1	1.22999e-08	124.04	VMNNFELAALPQTSEK(1)ER	3	-0.48799	1
Pyridine nucleotide-disulphide oxidoreductase	0.0133869	TGME49_288830-t26_1-p1	145	K	NADH dehydrogenase (NDH2-II) GN=TGME49_288830								1	0.0048459	78.342	NAK(1)PYTGPPQK	2	0.054249	2	1	0.0010893	94.66	NAK(1)PYTGPPQK	2	0.17554	1
Pyridine nucleotide-disulphide oxidoreductase	0.0133869	TGME49_288830-t26_1-p1	409	K	NADH dehydrogenase (NDH2-II) GN=TGME49_288830	1	1.13057e-06	108.23	YVSNEPGASK(1)EPK	2	0.2705	1	1	4.52159e-05	134.68	YVSNEPGASK(1)EPK	2	0.034808	1	1	1.75193e-05	103.76	YVSNEPGASK(1)EPK	2	-0.21856	1
Pyridine nucleotide-disulphide oxidoreductase	0.0133869	TGME49_207620-t26_1-p1	406	K	pyridine nucleotide-disulfide oxidoreductase domain-containing protein GN=TGME49_207620								1	1.18717e-17	163.91	GCK(1)NVTVIGQETVPFER	2	0.76223	1
Pyridine nucleotide-disulphide oxidoreductase	0.0133869	TGME49_207620-t26_1-p1	377	K	pyridine nucleotide-disulfide oxidoreductase domain-containing protein GN=TGME49_207620	1	1.27763e-06	143.85	K(1)FNSDPR	2	0.38394	1	1	0.0101905	111.82	K(1)FNSDPR	2	-0.18255	1	1	0.00464049	140.98	K(1)FNSDPR	2	-0.72302	2
Pyridine nucleotide-disulphide oxidoreductase	0.0133869	TGME49_207620-t26_1-p1	107	K	pyridine nucleotide-disulfide oxidoreductase domain-containing protein GN=TGME49_207620	1	0.0111473	102.51	VAACAEK(1)R	2	-0.62841	1	1	0.014394	89.355	VAACAEK(1)R	2	-0.41364	1
Pyridine nucleotide-disulphide oxidoreductase	0.0133869	TGME49_309730-t26_1-p1	568	K	thioredoxin reductase GN=TGME49_309730	1	0.0240311	47.548	K(1)SPEDVDITPPCLAK	2	-3.4168	1	1	0.0107539	53.168	K(1)SPEDVDITPPCLAK	2	-3.0359	1
Pyridine nucleotide-disulphide oxidoreductase	0.0133869	TGME49_309730-t26_1-p1	660	K	thioredoxin reductase GN=TGME49_309730	1	1.02312e-17	137.79	ASGEPFVASGGCGGGK(1)CG	2	-0.25464	1								1	9.64274e-07	95.073	ASGEPFVASGGCGGGK(1)CG	2	-0.55789	1
Pyridine nucleotide-disulphide oxidoreductase	0.0133869	TGME49_309730-t26_1-p1	420	K	thioredoxin reductase GN=TGME49_309730	1	0.000209828	106.38	IQVTFQVGK(1)EK	2	-1.5035	1	1	0.0033776	81.92	IQVTFQVGK(1)EK	2	-0.99785	1	1	0.000220285	101.71	IQVTFQVGK(1)EK	2	-1.2523	1
Pyridine nucleotide-disulphide oxidoreductase	0.0133869	TGME49_309730-t26_1-p1	270	K	thioredoxin reductase GN=TGME49_309730	1	0.00208917	84.169	K(1)AGVTYINAYAK	2	1.0756	1	1	0.000173355	92.792	K(1)AGVTYINAYAK	2	1.9229	1	1	4.97583e-07	121.21	K(1)AGVTYINAYAK	2	1.4674	1
Pyridine nucleotide-disulphide oxidoreductase	0.0133869	TGME49_206470-t26_1-p1	276	K	pyruvate dehydrogenase complex subunit PDH-E3II GN=TGME49_206470	1	0.00654787	89.698	EMEK(1)TGIK	2	0.64699	2	1	0.0179992	82.426	EMEK(1)TGIK	2	0.20674	2	1	0.0134334	91.783	EMEK(1)TGIK	2	-0.42858	2
Pyridine nucleotide-disulphide oxidoreductase	0.0133869	TGME49_206470-t26_1-p1	514	K	pyruvate dehydrogenase complex subunit PDH-E3II GN=TGME49_206470	1	0.000297794	80.312	EACMACYDK(1)PIHMA	2	0.10115	1	1	1.08316e-05	95.273	EACMACYDK(1)PIHMA	2	0.45669	1	1	1.36412e-06	109	EACMACYDK(1)PIHMA	2	-0.10472	1
Pyridine nucleotide-disulphide oxidoreductase	0.0133869	TGME49_206470-t26_1-p1	455	K	pyruvate dehydrogenase complex subunit PDH-E3II GN=TGME49_206470	1	0.0197532	74.849	VLAHK(1)DSDK	2	0.055194	1
Pyridine nucleotide-disulphide oxidoreductase	0.0133869	TGME49_206470-t26_1-p1	420	K	pyruvate dehydrogenase complex subunit PDH-E3II GN=TGME49_206470	1	9.69734e-38	185.95	TEEELK(1)ANGVSYNK	2	0.080993	1
Pyridine nucleotide-disulphide oxidoreductase	0.0133869	TGME49_206470-t26_1-p1	176	K	pyruvate dehydrogenase complex subunit PDH-E3II GN=TGME49_206470	1	3.43173e-20	145.04	LTDSNSVEVTPNGK(1)SEK	3	0.034524	2	1	1.4825e-99	239.33	LTDSNSVEVTPNGK(1)SEK	2	-1.6723	2	1	5.93174e-96	242.1	LTDSNSVEVTPNGK(1)SEK	2	-0.80587	2
Pyridine nucleotide-disulphide oxidoreductase	0.0133869	TGME49_261030-t26_1-p1	240	K	pyridine nucleotide-disulfide oxidoreductase domain-containing protein GN=TGME49_261030								1	0.00343024	119.57	GK(1)CDFPR	2	0.38766	1	1	0.0123032	108.24	GK(1)CDFPR	2	0.65669	1
Pyridine nucleotide-disulphide oxidoreductase	0.0133869	TGME49_261030-t26_1-p1	576	K	pyridine nucleotide-disulfide oxidoreductase domain-containing protein GN=TGME49_261030								1	0.000259187	104.22	ANLLEQK(1)ALR	2	-0.74946	1	1	0.0011868	96.342	ANLLEQK(1)ALR	2	-0.5709	1
Pyridine nucleotide-disulphide oxidoreductase	0.0133869	TGME49_261030-t26_1-p1	569	K	pyridine nucleotide-disulfide oxidoreductase domain-containing protein GN=TGME49_261030								1	1.4249e-09	84.166	LEGPAGAQMAVPEEK(1)ANLLEQK	3	-4.0987	1
NOP5NT (NUC127) domain	0.370147	TGME49_247470-t26_1-p1	465	K	"nucleolar protein, putative GN=TGME49_247470"								1	6.78195e-06	105.19	EAASELSQAAVSEK(1)R	2	0.78396	1
NOP5NT (NUC127) domain	0.370147	TGME49_247470-t26_1-p1	105	K	"nucleolar protein, putative GN=TGME49_247470"								1	0.00910941	50.178	AK(1)SQAAVGVCDPALGK	2	-1.1557	1	1	3.45897e-06	94.922	AK(1)SQAAVGVCDPALGK	2	-0.30172	1
NOP5NT (NUC127) domain	0.370147	TGME49_247470-t26_1-p1	150	K	"nucleolar protein, putative GN=TGME49_247470"	1	2.32184e-05	121.21	LAK(1)QLGELPIEK	2	0.26486	1	1	0.000209511	134.56	LAK(1)QLGELPIEK	2	0.17009	1	1	6.04498e-07	140.45	LAK(1)QLGELPIEK	2	-0.14061	1
NOP5NT (NUC127) domain	0.370147	TGME49_205510-t26_1-p1	464	K	"nucleolar protein 5, putative GN=TGME49_205510"	1	0.00187127	71.879	SYDASTDVVQEK(1)K	2	0.89251	1
NOP5NT (NUC127) domain	0.370147	TGME49_205510-t26_1-p1	437	K	"nucleolar protein 5, putative GN=TGME49_205510"															1	0.0254388	72.325	STAK(1)PSAAR	2	-0.051921	1
PHD-finger	0.360188	TGME49_230890-t26_1-p1	107	K	PHD-finger domain-containing protein GN=TGME49_230890	1	4.80853e-11	143.42	DANFK(1)DSQSSLR	2	-0.61571	1	1	3.93369e-13	168.98	DANFK(1)DSQSSLR	2	-0.2826	1	1	2.57192e-72	184.1	DANFK(1)DSQSSLR	2	-0.07356	1
PHD-finger	0.360188	TGME49_208200-t26_1-p1	352	K	PHD-finger domain-containing protein GN=TGME49_208200	1	4.21594e-29	122.35	GPAGLSLSPGVQGPAVSGSK(1)GGGR	3	0.14562	1	1	5.3723e-19	100.9	GPAGLSLSPGVQGPAVSGSK(1)GGGR	3	0.35411	1	1	2.291e-38	158.33	GPAGLSLSPGVQGPAVSGSK(1)GGGR	3	-0.18356	1
PHD-finger	0.360188	TGME49_236970-t26_1-p1	1560	K	SWI2/SNF2-containing PHD finger protein GN=TGME49_236970															1	0.0288838	70.028	GK(1)LENELQR	2	-0.95035	1
Oligonucleotide/oligosaccharide-binding (OB)-fold	0.216878	TGME49_233520-t26_1-p1	446	K	ATP-dependent RNA helicase GN=TGME49_233520								1	0.00554025	51.495	VESLLVSPISK(1)ASAQQR	2	-0.15524	1
Oligonucleotide/oligosaccharide-binding (OB)-fold	0.216878	TGME49_233520-t26_1-p1	7	K	ATP-dependent RNA helicase GN=TGME49_233520	1	0.000211913	73.834	MDGPAPK(1)LDLGSK	2	-0.78196	2	1	0.000737475	73.386	MDGPAPK(1)LDLGSK	2	-0.96395	1	1	7.06154e-06	81.703	MDGPAPK(1)LDLGSK	2	-0.84559	1
Oligonucleotide/oligosaccharide-binding (OB)-fold	0.216878	TGME49_295070-t26_1-p1	92	K	helicase associated domain (ha2) protein GN=TGME49_295070								1	4.99812e-13	158.12	K(1)LEQLQR	2	-0.78906	1
Oligonucleotide/oligosaccharide-binding (OB)-fold	0.216878	TGME49_295070-t26_1-p1	459	K	helicase associated domain (ha2) protein GN=TGME49_295070	1	0.0245862	69.628	K(1)TLEDWR	2	-0.83722	1
Oligonucleotide/oligosaccharide-binding (OB)-fold	0.216878	TGME49_263650-t26_1-p1	303	K	"pre-mRNA-processing protein 8, putative GN=TGME49_263650"	1	0.0197397	43.958	VMHQK(1)YVEAK	3	-0.19993	1								1	0.00364877	71.066	VMHQK(1)YVEAK	3	0.35836	1
Oligonucleotide/oligosaccharide-binding (OB)-fold	0.216878	TGME49_284050-t26_1-p1	2320	K	DEAD/DEAH box helicase domain-containing protein GN=TGME49_284050	1	0.000521497	46.356	NQPHQPTPGYYK(1)GPPGASVK	3	-0.052524	1								1	9.16295e-05	65.374	NQPHQPTPGYYK(1)GPPGASVK	3	-0.40695	1
Oligonucleotide/oligosaccharide-binding (OB)-fold	0.216878	TGME49_284050-t26_1-p1	2328	K	DEAD/DEAH box helicase domain-containing protein GN=TGME49_284050	1	0.00481171	81.92	GPPGASVK(1)YDK	2	4.0323	1								1	0.0171463	67.879	GPPGASVK(1)YDK	2	1.1407	1
tRNA synthetases class I (E and Q), anti-codon binding domain	0.370147	TGME49_217460-t26_1-p1	197	K	glutaminyl-tRNA synthetase (GlnRS) GN=TGME49_217460								1	2.40316e-05	74.732	TSETAAK(1)HFSSWSACVAK	3	2.1183	1
tRNA synthetases class I (E and Q), anti-codon binding domain	0.370147	TGME49_217460-t26_1-p1	64	K	glutaminyl-tRNA synthetase (GlnRS) GN=TGME49_217460								1	0.0315886	89.55	IAVETK(1)K	2	0.20305	1
tRNA synthetases class I (E and Q), anti-codon binding domain	0.370147	TGME49_217460-t26_1-p1	230	K	glutaminyl-tRNA synthetase (GlnRS) GN=TGME49_217460	1	6.38928e-24	94.15	GK(1)SGEMVGQGAGVASEAVDGPDATTSVNFLK	3	-0.14794	1	1	2.7108e-30	104.53	GK(1)SGEMVGQGAGVASEAVDGPDATTSVNFLK	3	0.83363	1
tRNA synthetases class I (E and Q), anti-codon binding domain	0.370147	TGME49_217460-t26_1-p1	65	K	glutaminyl-tRNA synthetase (GlnRS) GN=TGME49_217460	1	0.00116604	41.615	K(1)GEQPSPIAAGEALSDYAAAR	2	1.2076	1
tRNA synthetases class I (E and Q), anti-codon binding domain	0.370147	TGME49_217460-t26_1-p1	222	K	glutaminyl-tRNA synthetase (GlnRS) GN=TGME49_217460															1	7.67856e-11	112.82	AIPGAGALSGAGAK(1)GTDR	3	1.66	2
tRNA synthetases class I (E and Q), anti-codon binding domain	0.370147	TGME49_217460-t26_1-p1	852	K	glutaminyl-tRNA synthetase (GlnRS) GN=TGME49_217460	1	0.0127526	74.841	MK(1)EQQQTVQA	2	-0.94527	1	1	0.000259187	104.22	MK(1)EQQQTVQA	2	-0.76269	1	1	6.2641e-05	112.13	MK(1)EQQQTVQA	2	-0.46127	1
tRNA synthetases class I (E and Q), anti-codon binding domain	0.370147	TGME49_263870-t26_1-p1	839	K	glutamate-tRNA ligase GN=TGME49_263870	1	0.00471184	87.568	VDAAK(1)LSGAK	2	0.83458	1	1	0.00809758	79.659	VDAAK(1)LSGAK	2	-0.49747	1	1	0.0066326	81.017	VDAAK(1)LSGAK	2	-0.67604	1
tRNA synthetases class I (E and Q), anti-codon binding domain	0.370147	TGME49_263870-t26_1-p1	826	K	glutamate-tRNA ligase GN=TGME49_263870	1	0.0217069	65.695	SK(1)AMSAVGTK	2	-0.85431	1
tRNA synthetases class I (E and Q), anti-codon binding domain	0.370147	TGME49_263870-t26_1-p1	467	K	glutamate-tRNA ligase GN=TGME49_263870								1	0.0340862	69.812	IDMQSK(1)NK	2	0.099668	1
tRNA synthetases class I (E and Q), anti-codon binding domain	0.370147	TGME49_263870-t26_1-p1	317	K	glutamate-tRNA ligase GN=TGME49_263870	1	2.69776e-05	119.39	LEGAVQGK(1)VVTR	2	0.27587	1	1	0.00123989	119.39	LEGAVQGK(1)VVTR	2	0.36423	1	1	7.39345e-07	130.1	LEGAVQGK(1)VVTR	2	0.090856	1
tRNA synthetases class I (E and Q), anti-codon binding domain	0.370147	TGME49_263870-t26_1-p1	641	K	glutamate-tRNA ligase GN=TGME49_263870															1	5.77447e-06	90.379	DAVPVCIK(1)GAPETVESK	2	0.58292	1
tRNA synthetases class I (E and Q), anti-codon binding domain	0.370147	TGME49_263870-t26_1-p1	834	K	glutamate-tRNA ligase GN=TGME49_263870	1	0.0174305	57.434	AMSAVGTK(1)VDAAK	2	-0.64603	1								1	4.95595e-06	110.92	AMSAVGTK(1)VDAAK	2	-0.3629	1
tRNA synthetases class I (E and Q), anti-codon binding domain	0.370147	TGME49_263870-t26_1-p1	844	K	glutamate-tRNA ligase GN=TGME49_263870	1	0.0075044	93.325	LSGAK(1)ITGK	2	-0.11443	1	1	0.00999217	83.862	LSGAK(1)ITGK	2	-1.2042	1	1	0.00516781	93.096	LSGAK(1)ITGK	2	-0.6415	1
tRNA synthetases class I (E and Q), anti-codon binding domain	0.370147	TGME49_263870-t26_1-p1	297	K	glutamate-tRNA ligase GN=TGME49_263870															1	4.44993e-13	150.39	ANSSGASSPPSADK(1)R	2	0.22984	1
Glutathione S-transferase, N-terminal domain	0.603472	TGME49_249630-t26_1-p1	275	K	"glutathione S-transferase, N-terminal domain-containing protein GN=TGME49_249630"								1	7.10413e-05	70.783	LCAMHK(1)YTSPTAETGTGK	3	-0.8268	1	1	0.00025249	56.424	LCAMHK(1)YTSPTAETGTGK	3	-0.054598	1
Glutathione S-transferase, N-terminal domain	0.603472	TGME49_300140-t26_1-p1	367	K	"elongation factor 1-gamma, putative GN=TGME49_300140"	1	0.0197604	74.841	LDVASAK(1)DK	2	-0.20433	1	1	0.0310233	64.82	LDVASAK(1)DK	2	-0.057815	1	1	0.0216654	74.841	LDVASAK(1)DK	2	-0.55325	1
Glutathione S-transferase, N-terminal domain	0.603472	TGME49_300140-t26_1-p1	190	K	"elongation factor 1-gamma, putative GN=TGME49_300140"	1	3.08667e-05	116.24	FYETVVNQK(1)SFK	2	4.2968	1	1	8.85301e-10	116.24	FYETVVNQK(1)SFK	2	2.5871	1	1	7.02541e-07	127.17	FYETVVNQK(1)SFK	2	3.5871	1
Glutathione S-transferase, N-terminal domain	0.603472	TGME49_300140-t26_1-p1	200	K	"elongation factor 1-gamma, putative GN=TGME49_300140"	1	1.93936e-06	104.49	IFGEAK(1)AAPQAAAK	2	1.5418	4	1	8.25461e-06	121.66	IFGEAK(1)AAPQAAAK	2	0.9635	4	1	9.8987e-10	121.56	IFGEAK(1)AAPQAAAK	3	0.13534	3
Glutathione S-transferase, N-terminal domain	0.603472	TGME49_300140-t26_1-p1	194	K	"elongation factor 1-gamma, putative GN=TGME49_300140"								1	0.0224823	94.114	K(1)IFGEAK	2	1.4276	1
Glutathione S-transferase, N-terminal domain	0.603472	TGME49_300140-t26_1-p1	259	K	"elongation factor 1-gamma, putative GN=TGME49_300140"	1	6.35451e-05	85.45	VYSNTK(1)DLYGTAMK	2	0.42325	3	1	1.92603e-05	107.35	VYSNTK(1)DLYGTAMK	2	0.50531	2	1	2.12392e-19	109.83	VYSNTK(1)DLYGTAMK	2	0.43194	2
Glutathione S-transferase, N-terminal domain	0.603472	TGME49_300140-t26_1-p1	7	K	"elongation factor 1-gamma, putative GN=TGME49_300140"	1	0.014145	80.688	LLTPK(1)DDVR	2	0.60304	2	1	0.00620626	88.495	LLTPK(1)DDVR	2	0.45278	3	1	0.0007029	111.61	LLTPK(1)DDVR	2	0.80071	2
Glutathione S-transferase, N-terminal domain	0.603472	TGME49_300140-t26_1-p1	213	K	"elongation factor 1-gamma, putative GN=TGME49_300140"								1	0.00184369	119.22	KETPK(1)AAAK	2	0.45769	1	0.999997	0.0115504	97.472	KETPK(1)AAAK	2	-0.37789	1
lactate/malate dehydrogenase, alpha/beta C-terminal domain	0.500216	TGME49_232350-t26_1-p1	94	K	lactate dehydrogenase LDH1 GN=TGME49_232350	1	0.000129256	119.74	VPGK(1)PDSEWSR	2	-0.35119	2	1	0.000260638	109.72	VPGK(1)PDSEWSR	2	-0.091934	2	1	3.45571e-05	119.74	VPGK(1)PDSEWSR	2	0.15802	2
lactate/malate dehydrogenase, alpha/beta C-terminal domain	0.500216	TGME49_232350-t26_1-p1	43	K	lactate dehydrogenase LDH1 GN=TGME49_232350	1	7.05576e-10	93.226	ELADVVLYDVVK(1)GMPEGK	3	0.62956	1	1	8.89034e-09	115.73	ELADVVLYDVVK(1)GMPEGK	3	-0.14593	2	1	6.42338e-14	116.06	ELADVVLYDVVK(1)GMPEGK	3	-0.33058	1
lactate/malate dehydrogenase, alpha/beta C-terminal domain	0.500216	TGME49_232350-t26_1-p1	218	K	lactate dehydrogenase LDH1 GN=TGME49_232350	1	1.11693e-09	97.904	DGVVTEK(1)QLEEIAEHTK	3	-0.75368	1	1	7.15866e-56	211.78	DGVVTEK(1)QLEEIAEHTK	2	-1.3503	2	1	4.85804e-44	204.13	DGVVTEK(1)QLEEIAEHTK	2	-0.3266	2
lactate/malate dehydrogenase, alpha/beta C-terminal domain	0.500216	TGME49_232350-t26_1-p1	322	K	lactate dehydrogenase LDH1 GN=TGME49_232350	1	3.16515e-08	95.57	SVDDVMALNK(1)AVAALQA	2	0.3007	1	1	5.21899e-08	107.74	SVDDVMALNK(1)AVAALQA	2	-0.029494	1	1	1.37558e-11	86.214	SVDDVMALNK(1)AVAALQA	2	-0.40308	1
lactate/malate dehydrogenase, alpha/beta C-terminal domain	0.500216	TGME49_232350-t26_1-p1	211	K	lactate dehydrogenase LDH1 GN=TGME49_232350	1	0.00131711	117.25	FIK(1)DGVVTEK	2	0.041299	2	1	0.00021934	113.67	FIK(1)DGVVTEK	2	-0.48615	2	1	0.000109033	132.25	FIK(1)DGVVTEK	2	-0.45587	2
lactate/malate dehydrogenase, alpha/beta C-terminal domain	0.500216	TGME49_318430-t26_1-p1	509	K	malate dehydrogenase MDH GN=TGME49_318430	1	0.0260037	62.005	TLLAAAPK(1)SA	2	-0.15457	1
RNA polymerase Rpb2, domain 6	0.603472	TGME49_300660-t26_1-p1	201	K	RNA polymerase B GN=TGME49_300660															0.891078	0.0285817	41.448	YK(0.891)NSK(0.109)ILK	2	-1.7948	1
RNA polymerase Rpb2, domain 6	0.603472	TGME49_272740-t26_1-p1	1003	K	DNA-directed RNA polymerase III RPC2 GN=TGME49_272740	1	0.000670174	87.181	K(1)SFFPGGR	2	0.79725	1
RNA polymerase Rpb2, domain 6	0.603472	TGME49_272740-t26_1-p1	584	K	DNA-directed RNA polymerase III RPC2 GN=TGME49_272740								1	0.00518635	80.69	K(1)DEVPYPDCFR	2	0.78135	1	1	0.0047025	78.324	K(1)DEVPYPDCFR	2	-0.56624	1
Enolase, C-terminal TIM barrel domain	0.370147	TGME49_268860-t26_1-p1	81	K	enolase 1 GN=TGME49_268860	1	1.18563e-16	158.01	PALLGK(1)DPCDQK	2	0.021055	1	1	0.000142135	107.39	PALLGK(1)DPCDQK	2	-0.02882	1	1	3.95111e-07	118.87	PALLGK(1)DPCDQK	2	0.083025	1
Enolase, C-terminal TIM barrel domain	0.370147	TGME49_268850-t26_1-p1	112	K	enolase 2 GN=TGME49_268850	0.999977	9.73708e-07	103.88	IIKPALIGK(1)DPCDQK	2	0.86154	2	0.999999	2.09534e-05	105.39	IIKPALIGK(1)DPCDQK	2	0.48429	2	0.999997	5.4339e-05	97.073	IIKPALIGK(1)DPCDQK	2	0.24496	2
Enolase, C-terminal TIM barrel domain	0.370147	TGME49_268850-t26_1-p1	103	K	enolase 2 GN=TGME49_268850	1	0.00219423	99.568	AVENIHK(1)IIK	2	-1.6869	1	1	0.000276488	103.18	AVENIHK(1)IIK	2	-1.17	1	1	0.0187714	71.221	AVENIHK(1)IIK	2	-1.9612	1
Enolase, C-terminal TIM barrel domain	0.370147	TGME49_268850-t26_1-p1	162	K	enolase 2 GN=TGME49_268850	1	0.00140971	88.596	AGAAAK(1)GMPLYK	2	0.81595	1	1	0.000195535	89.171	AGAAAK(1)GMPLYK	2	-0.12282	1	1	0.000807581	92.611	AGAAAK(1)GMPLYK	2	-0.17685	1
Enolase, C-terminal TIM barrel domain	0.370147	TGME49_268850-t26_1-p1	405	K	enolase 2 GN=TGME49_268850								1	1.30521e-07	64.249	VNQIGTVSESIEACQLAQK(1)NK	3	0.44906	1
Elongation factor Tu domain 2	0.0368044	TGME49_262380-t26_1-p1	379	K	"elongation factor Tu, putative GN=TGME49_262380"	1	3.14051e-08	50.783	ADLPLIIPVESVLSIPGK(1)GTVATGR	3	-1.0381	2	1	3.52143e-08	71.071	ADLPLIIPVESVLSIPGK(1)GTVATGR	3	-0.45648	2	1	4.98657e-07	58.812	ADLPLIIPVESVLSIPGK(1)GTVATGR	3	-0.5318	1
Elongation factor Tu domain 2	0.0368044	TGME49_262380-t26_1-p1	547	K	"elongation factor Tu, putative GN=TGME49_262380"	1	8.02072e-07	106.76	TVASGIVTK(1)PMPEK	2	0.33118	1	1	1.60697e-09	154.65	TVASGIVTK(1)PMPEK	2	-0.11701	1	1	9.85032e-13	152	TVASGIVTK(1)PMPEK	2	-0.15343	1
Elongation factor Tu domain 2	0.0368044	TGME49_262380-t26_1-p1	420	K	"elongation factor Tu, putative GN=TGME49_262380"															1	4.95787e-17	125.98	K(1)TLDDAQAGDQVGCLLK	2	1.0204	1
Elongation factor Tu domain 2	0.0368044	TGME49_214270-t26_1-p1	384	K	"translation initiation factor IF-2, putative GN=TGME49_214270"	0.965298	0.00284886	74.698	LK(0.035)EEGK(0.965)LLSSK	3	1.0371	1	0.955837	0.00259583	75.819	LK(0.044)EEGK(0.956)LLSSK	3	-0.17116	1	0.999927	5.85115e-06	115.92	LKEEGK(1)LLSSK	3	0.20348	1
Elongation factor Tu domain 2	0.0368044	TGME49_214270-t26_1-p1	312	K	"translation initiation factor IF-2, putative GN=TGME49_214270"	1	0.00567747	100.25	K(1)GPLSAAAR	2	0.66559	1	1	0.0287443	72.365	K(1)GPLSAAAR	2	0.22134	1	1	0.0157682	70.028	K(1)GPLSAAAR	2	0.21957	1
Elongation factor Tu domain 2	0.0368044	TGME49_214270-t26_1-p1	837	K	"translation initiation factor IF-2, putative GN=TGME49_214270"															1	0.00109702	89.301	ALLTPQPLK(1)ELR	2	-0.48141	1
Elongation factor Tu domain 2	0.0368044	TGME49_214270-t26_1-p1	1103	K	"translation initiation factor IF-2, putative GN=TGME49_214270"															1	0.00926365	104.37	HFDAK(1)NK	2	0.4922	1
Elongation factor Tu domain 2	0.0368044	TGME49_214270-t26_1-p1	1072	K	"translation initiation factor IF-2, putative GN=TGME49_214270"	0.822835	0.00229522	64.104	VVSLEVNK(0.823)K(0.177)PCDK	3	-1.0452	1	0.805242	0.00166592	69.345	VVSLEVNK(0.805)K(0.195)PCDK	3	-0.51945	1
Elongation factor Tu domain 2	0.0368044	TGME49_214270-t26_1-p1	407	K	"translation initiation factor IF-2, putative GN=TGME49_214270"	1	0.00123403	44.1	QLQEK(1)GVVLGEDQSETSHK	3	0.26224	1	1	0.000279259	52.731	QLQEK(1)GVVLGEDQSETSHK	3	0.70415	1	1	0.00013597	57.284	QLQEK(1)GVVLGEDQSETSHK	3	0.39028	1
Elongation factor Tu domain 2	0.0368044	TGME49_214270-t26_1-p1	768	K	"translation initiation factor IF-2, putative GN=TGME49_214270"	1	0.00234694	97.734	TIAK(1)EAVDSR	2	0.2794	1	1	0.00514447	84.507	TIAK(1)EAVDSR	2	-0.071615	1	1	0.0272133	65.842	TIAK(1)EAVDSR	2	0.090299	1
Elongation factor Tu domain 2	0.0368044	TGME49_260170-t26_1-p1	238	K	"elongation factor EF-G, putative GN=TGME49_260170"	1	1.43094e-09	105.28	EGAAPAPASGK(1)AAAAPK	2	0.089438	1	1	1.5522e-07	89.358	EGAAPAPASGK(1)AAAAPK	2	0.086745	1
Elongation factor Tu domain 2	0.0368044	TGME49_260170-t26_1-p1	482	K	"elongation factor EF-G, putative GN=TGME49_260170"	0.997934	1.05818e-05	40.849	YLPAPYEIPQVAYDQDK(0.002)QEEEVPLHADPK(0.998)K	4	0.19806	1
Elongation factor Tu domain 2	0.0368044	TGME49_260170-t26_1-p1	523	K	"elongation factor EF-G, putative GN=TGME49_260170"	1	0.00164036	86.911	GDSVVNVSTQK(1)R	2	-0.36853	1	1	0.00381956	77.597	GDSVVNVSTQK(1)R	2	1.4116	1	1	0.000278922	99.5	GDSVVNVSTQK(1)R	2	0.21535	1
Elongation factor Tu domain 2	0.0368044	TGME49_260170-t26_1-p1	601	K	"elongation factor EF-G, putative GN=TGME49_260170"	1	0.0198218	111.28	FAK(1)ALNR	2	0.75803	1	1	0.00612758	114.59	FAK(1)ALNR	2	1.0888	1	1	0.0167873	104.11	FAK(1)ALNR	2	1.409	1
Elongation factor Tu domain 2	0.0368044	TGME49_294800-t26_1-p1	371	K	"elongation factor 1-alpha (EF-1-ALPHA), putative GN=TGME49_294800"	1	0.00509857	86.014	SGK(1)TLEEAPK	2	0.53594	1	1	0.000564443	98.754	SGK(1)TLEEAPK	2	0.54908	1	1	0.000841094	98.754	SGK(1)TLEEAPK	2	0.4662	1
Elongation factor Tu domain 2	0.0368044	TGME49_294800-t26_1-p1	225	K	"elongation factor 1-alpha (EF-1-ALPHA), putative GN=TGME49_294800"	1	3.13e-109	237.32	TLVEALDTMEAPK(1)RPSDK	3	-0.43403	13	1	3.9856e-157	280.54	TLVEALDTMEAPK(1)RPSDK	2	-2.7296	14	1	1.0283e-113	260.58	TLVEALDTMEAPK(1)RPSDK	2	0.46259	12
Elongation factor Tu domain 2	0.0368044	TGME49_294800-t26_1-p1	437	K	"elongation factor 1-alpha (EF-1-ALPHA), putative GN=TGME49_294800"	1	0.000743634	97.273	EPGAGSK(1)VTK	2	0.011155	2	1	1.02529e-08	130.44	KEPGAGSK(1)VTK	3	-0.39289	1	1	9.01191e-05	96.059	EPGAGSK(1)VTK	2	-0.034951	3
Elongation factor Tu domain 2	0.0368044	TGME49_294800-t26_1-p1	440	K	"elongation factor 1-alpha (EF-1-ALPHA), putative GN=TGME49_294800"								1	0.0202101	86.794	VTK(1)SAVK	2	1.0415	1	1	0.0236251	97.798	VTK(1)SAVK	2	1.7029	1
Elongation factor Tu domain 2	0.0368044	TGME49_294800-t26_1-p1	210	K	"elongation factor 1-alpha (EF-1-ALPHA), putative GN=TGME49_294800"	1	0.00627282	83.862	STNMSWYK(1)GK	2	0.055121	2	1	0.00793791	81.017	STNMSWYK(1)GK	2	-0.35003	2	1	0.00137441	84.198	STNMSWYK(1)GK	2	-0.17181	2
Elongation factor Tu domain 2	0.0368044	TGME49_294800-t26_1-p1	241	K	"elongation factor 1-alpha (EF-1-ALPHA), putative GN=TGME49_294800"	1	4.29544e-11	91.589	LPLQDVYK(1)IGGIGTVPVGR	3	-1.0183	1	1	2.95126e-05	72.21	LPLQDVYK(1)IGGIGTVPVGR	3	-0.55282	1	1	4.33846e-12	107.72	LPLQDVYK(1)IGGIGTVPVGR	3	-0.37042	1
Elongation factor Tu domain 2	0.0368044	TGME49_294800-t26_1-p1	41	K	"elongation factor 1-alpha (EF-1-ALPHA), putative GN=TGME49_294800"								1	0.0164018	97.798	TIEK(1)FEK	2	1.7268	2
Elongation factor Tu domain 2	0.0368044	TGME49_294800-t26_1-p1	425	K	"elongation factor 1-alpha (EF-1-ALPHA), putative GN=TGME49_294800"	1	0.000183603	89.624	QTVAVGVIK(1)SVEK	2	0.77321	1	1	0.000676992	82.651	QTVAVGVIK(1)SVEK	2	0.56079	1	1	0.000202659	94.717	QTVAVGVIK(1)SVEK	2	0.25951	1
Elongation factor Tu domain 2	0.0368044	TGME49_294800-t26_1-p1	316	K	"elongation factor 1-alpha (EF-1-ALPHA), putative GN=TGME49_294800"	1	3.80431e-34	183.37	GYVASDSK(1)NDPAK	2	-0.055322	1	1	0.000271778	117.21	GYVASDSK(1)NDPAK	2	0.027017	1	1	3.42917e-06	111.79	GYVASDSK(1)NDPAK	2	-0.032841	1
Elongation factor Tu domain 2	0.0368044	TGME49_294800-t26_1-p1	212	K	"elongation factor 1-alpha (EF-1-ALPHA), putative GN=TGME49_294800"	1	2.04096e-11	134.14	GK(1)TLVEALDTMEAPK	3	-0.028874	2	1	6.57398e-07	100.43	GK(1)TLVEALDTMEAPK	2	0.26262	1	1	1.3232e-11	126.77	GK(1)TLVEALDTMEAPK	2	-0.14017	1
Elongation factor Tu domain 2	0.0368044	TGME49_294800-t26_1-p1	362	K	"elongation factor 1-alpha (EF-1-ALPHA), putative GN=TGME49_294800"	1	0.0313901	89.296	FAEIK(1)TK	2	-0.23246	1	1	0.0164018	97.798	FAEIK(1)TK	2	-0.13391	1
Elongation factor Tu domain 2	0.0368044	TGME49_294800-t26_1-p1	154	K	"elongation factor 1-alpha (EF-1-ALPHA), putative GN=TGME49_294800"	1	0.00244387	40.968	QMIVGINK(1)MDSCNYSEDR	3	0.46696	1
Elongation factor Tu domain 2	0.0368044	TGME49_294800-t26_1-p1	416	K	"elongation factor 1-alpha (EF-1-ALPHA), putative GN=TGME49_294800"	1	5.30017e-07	131.17	DMK(1)QTVAVGVIK	2	-2.3116	4	1	3.6304e-05	98.105	DMK(1)QTVAVGVIK	2	-0.33203	3	1	1.4818e-05	103.46	DMK(1)QTVAVGVIK	2	1.217	3
Elongation factor Tu domain 2	0.0368044	TGME49_294800-t26_1-p1	378	K	"elongation factor 1-alpha (EF-1-ALPHA), putative GN=TGME49_294800"	1	0.00138749	113.15	TLEEAPK(1)CIK	2	-2.1256	2	1	0.00087992	119.22	TLEEAPK(1)CIK	2	-0.71574	3	1	0.000329442	103.26	TLEEAPK(1)CIK	2	-0.55641	4
Elongation factor Tu domain 2	0.0368044	TGME49_235970-t26_1-p1	415	K	"eukaryotic initiation factor-2 gamma, putative GN=TGME49_235970"	1	0.0104132	78.098	VAGLK(1)PEMAK	2	0.40457	1	1	0.000553197	115.78	VAGLK(1)PEMAK	2	-0.28874	1
Elongation factor Tu domain 2	0.0368044	TGME49_205470-t26_1-p1	373	K	"translation elongation factor 2 family protein, putative GN=TGME49_205470"	1	2.90323e-20	172.27	WTK(1)TQSENTR	2	1.1048	1	1	1.66175e-07	155.11	WTK(1)TQSENTR	2	0.27151	1	1	6.26775e-05	155.11	WTK(1)TQSENTR	2	2.1636	1
Elongation factor Tu domain 2	0.0368044	TGME49_205470-t26_1-p1	520	K	"translation elongation factor 2 family protein, putative GN=TGME49_205470"	1	1.2706e-09	140.91	VFSGTVATGQK(1)VR	2	0.62706	1								1	0.00291226	73.927	VFSGTVATGQK(1)VR	2	0.32211	1
Elongation factor Tu domain 2	0.0368044	TGME49_205470-t26_1-p1	427	K	"translation elongation factor 2 family protein, putative GN=TGME49_205470"	1	0.018586	76.064	DLTGK(1)ALLK	2	0.15228	1	1	0.0161288	76.679	DLTGK(1)ALLK	2	-0.044766	1	1	0.0198312	76.064	DLTGK(1)ALLK	2	0.60246	1
Elongation factor Tu domain 2	0.0368044	TGME49_205470-t26_1-p1	737	K	"translation elongation factor 2 family protein, putative GN=TGME49_205470"	1	0.00252786	96.342	FDFDK(1)NAALK	2	0.034827	2	1	0.000228211	112.36	FDFDK(1)NAALK	2	0.33915	2	1	0.000329442	103.26	FDFDK(1)NAALK	2	0.24455	1
Elongation factor Tu domain 2	0.0368044	TGME49_205470-t26_1-p1	939	K	"translation elongation factor 2 family protein, putative GN=TGME49_205470"	1	0.00116918	68.972	NLK(1)PEIPPFENYYDK	2	0.38469	1	1	0.00769631	53.3	NLK(1)PEIPPFENYYDK	2	-0.69758	1
Elongation factor Tu domain 2	0.0368044	TGME49_205470-t26_1-p1	162	K	"translation elongation factor 2 family protein, putative GN=TGME49_205470"								1	0.0211193	42.068	STLTDSLVSK(1)AGIISAK	2	0.44701	1
Elongation factor Tu domain 2	0.0368044	TGME49_205470-t26_1-p1	924	K	"translation elongation factor 2 family protein, putative GN=TGME49_205470"	1	0.00171751	69.342	GSK(1)MEELVHNIR	3	0.58882	1								1	0.0056522	54.343	GSK(1)MEELVHNIR	3	1.0386	1
Elongation factor Tu domain 2	0.0368044	TGME49_205470-t26_1-p1	533	K	"translation elongation factor 2 family protein, putative GN=TGME49_205470"	1	0.00614756	71.176	YVPGEK(1)TDLYIK	2	1.25	2	1	0.0020856	80.69	YVPGEK(1)TDLYIK	2	-0.6581	2	1	0.000960868	90.614	YVPGEK(1)TDLYIK	2	0.35882	2
Elongation factor Tu domain 2	0.0368044	TGME49_205470-t26_1-p1	418	K	"translation elongation factor 2 family protein, putative GN=TGME49_205470"								1	0.000257977	83.692	MLGSLGIELK(1)GDDR	2	-2.8303	1	1	0.000368436	84.753	MLGSLGIELK(1)GDDR	2	-2.1374	1
Elongation factor Tu domain 2	0.0368044	TGME49_205470-t26_1-p1	408	K	"translation elongation factor 2 family protein, putative GN=TGME49_205470"	1	0.000839357	76.01	YTK(1)MLGSLGIELK	2	0.24382	1	1	1.43947e-05	97.631	YTK(1)MLGSLGIELK	2	-0.49459	1	1	0.00675725	66.004	YTK(1)MLGSLGIELK	2	0.091729	1
Elongation factor Tu domain 2	0.0368044	TGME49_205470-t26_1-p1	367	K	"translation elongation factor 2 family protein, putative GN=TGME49_205470"								1	0.000282445	111.94	LWGNNFYNAK(1)EK	2	1.5657	1	1	6.17491e-07	123.95	LWGNNFYNAK(1)EK	2	0.66122	1
Elongation factor Tu domain 2	0.0368044	TGME49_205470-t26_1-p1	137	K	"translation elongation factor 2 family protein, putative GN=TGME49_205470"	1	0.00186304	103.55	EIMGNPK(1)NIR	2	1.3674	1	1	0.00566852	83.647	EIMGNPK(1)NIR	2	0.72609	1	1	0.000390808	101.9	EIMGNPK(1)NIR	2	0.45774	1
Elongation factor Tu domain 2	0.0368044	TGME49_205470-t26_1-p1	688	K	"translation elongation factor 2 family protein, putative GN=TGME49_205470"	1	0.00174811	44.391	ETVSAPSHMTCLSK(1)SPNK	3	-0.19342	1								1	0.00155671	49.537	ETVSAPSHMTCLSK(1)SPNK	3	0.28628	1
Elongation factor Tu domain 2	0.0368044	TGME49_205470-t26_1-p1	501	K	"translation elongation factor 2 family protein, putative GN=TGME49_205470"	1	3.42251e-08	151.97	MVPTSDK(1)GR	2	-0.31019	1	1	0.000466821	114.89	MVPTSDK(1)GR	2	-0.038092	1	1	0.0151195	66.568	MVPTSDK(1)GR	2	0.20211	3
Elongation factor Tu domain 2	0.0368044	TGME49_205470-t26_1-p1	169	K	"translation elongation factor 2 family protein, putative GN=TGME49_205470"								1	0.034297	48.527	AGIISAK(1)AAGDAR	2	-0.50569	1
Elongation factor Tu domain 2	0.0368044	TGME49_205470-t26_1-p1	539	K	"translation elongation factor 2 family protein, putative GN=TGME49_205470"	1	0.00831662	81.017	TDLYIK(1)SIQR	2	0.39088	1								1	2.00056e-05	113.93	TDLYIK(1)SIQR	2	0.24129	1
OB-fold nucleic acid binding domain	0.603472	TGME49_205710-t26_1-p1	125	K	lysine-tRNA ligase GN=TGME49_205710	1	5.20612e-07	85.493	AQK(1)PEEELDPTQYFEK	3	-0.56719	2	1	0.00042963	72.797	AQK(1)PEEELDPTQYFEK	2	-0.40854	1	1	0.000466872	83.37	AQK(1)PEEELDPTQYFEK	2	0.20378	1
OB-fold nucleic acid binding domain	0.603472	TGME49_205710-t26_1-p1	138	K	lysine-tRNA ligase GN=TGME49_205710	0.999981	0.00329655	48.907	AQKPEEELDPTQYFEK(1)R	3	-0.49563	1								0.999986	0.00486835	48.907	AQKPEEELDPTQYFEK(1)R	3	-1.285	1
OB-fold nucleic acid binding domain	0.603472	TGME49_202530-t26_1-p1	254	K	aspartate-tRNA ligase GN=TGME49_202530	1	5.30625e-12	96.379	REEAAPSVAEVAEAPVSK(1)K	3	-0.6989	1	1	2.74794e-10	89.859	REEAAPSVAEVAEAPVSK(1)K	3	-0.82943	2	1	3.95843e-05	83.423	REEAAPSVAEVAEAPVSK(1)K	3	-1.7914	1
OB-fold nucleic acid binding domain	0.603472	TGME49_202530-t26_1-p1	369	K	aspartate-tRNA ligase GN=TGME49_202530	1	0.0332873	72.23	GNTK(1)DMIK	2	-0.48404	1	1	0.0308246	72.23	GNTK(1)DMIK	2	-0.30476	1
CW-type Zinc Finger	0.370147	TGME49_221200-t26_1-p1	2448	K	CW-type Zinc Finger protein GN=TGME49_221200															1	9.47248e-07	95.197	PSSPTGSGVSGGK(1)GAGGR	2	-0.89927	1
CW-type Zinc Finger	0.370147	TGME49_221200-t26_1-p1	917	K	CW-type Zinc Finger protein GN=TGME49_221200	1	0.000442827	61.276	SSK(1)ASSPPAGAAASQSLNR	2	-0.64291	1	1	1.01327e-11	112.55	SSK(1)ASSPPAGAAASQSLNR	2	-0.94852	1	1	4.29019e-17	119.38	SSK(1)ASSPPAGAAASQSLNR	3	-2.0716	2
CW-type Zinc Finger	0.370147	TGME49_232370-t26_1-p1	231	K	CW-type Zinc Finger protein GN=TGME49_232370	1	0.0019011	54.276	GGQAVPASK(1)SCAAR	2	-4.4481	1
CW-type Zinc Finger	0.370147	TGME49_232370-t26_1-p1	474	K	CW-type Zinc Finger protein GN=TGME49_232370															1	0.00922926	63.29	SASGLGAGAAK(1)TK	2	-0.28434	1
CW-type Zinc Finger	0.370147	TGME49_232370-t26_1-p1	241	K	CW-type Zinc Finger protein GN=TGME49_232370								1	0.000230834	70.837	AK(1)GAPAVCVAGASPPAAK	2	-0.3162	1	1	0.00355749	53.554	AK(1)GAPAVCVAGASPPAAK	2	-0.2419	1
CW-type Zinc Finger	0.370147	TGME49_232370-t26_1-p1	220	K	CW-type Zinc Finger protein GN=TGME49_232370															1	9.31179e-05	75.215	GAGVSAGAAPAGPSLGPGK(1)VK	2	0.28184	1
CW-type Zinc Finger	0.370147	TGME49_232370-t26_1-p1	222	K	CW-type Zinc Finger protein GN=TGME49_232370	1	0.000164907	109.16	VK(1)GGQAVPASK	2	-0.9055	1	1	0.0275806	58.781	VK(1)GGQAVPASK	2	-0.86782	1
Histidine phosphatase superfamily (branch 1)	0.75048	TGME49_297060-t26_1-p1	328	K	phosphoglycerate mutase PGMII GN=TGME49_297060								1	0.000197737	97.734	AK(1)MEAVANQGK	2	0.24813	1	1	0.000322962	100.88	AK(1)MEAVANQGK	2	0.11765	1
Histidine phosphatase superfamily (branch 1)	0.75048	TGME49_297060-t26_1-p1	337	K	phosphoglycerate mutase PGMII GN=TGME49_297060															1	0.0014726	91.549	MEAVANQGK(1)AK	2	-0.32287	1
Histidine phosphatase superfamily (branch 1)	0.75048	TGME49_222910-t26_1-p1	161	K	phosphoglycerate mutase GN=TGME49_222910	1	3.40514e-13	71.427	AASSTEK(1)TYEPQGQSGSDTVPHSTFR	3	0.60803	1	1	1.00091e-23	101.92	AASSTEK(1)TYEPQGQSGSDTVPHSTFR	3	0.39001	1	1	4.68969e-20	111.3	AASSTEK(1)TYEPQGQSGSDTVPHSTFR	3	0.13094	1
Histidine phosphatase superfamily (branch 1)	0.75048	TGME49_222910-t26_1-p1	130	K	phosphoglycerate mutase GN=TGME49_222910								1	4.60524e-31	110.25	VPSPTSK(1)PSSPDETSQAAEEASSSTCEATQK	3	1.1377	1	1	1.07275e-40	132.85	VPSPTSK(1)PSSPDETSQAAEEASSSTCEATQK	3	1.1573	1
Histidine phosphatase superfamily (branch 1)	0.75048	TGME49_222910-t26_1-p1	154	K	phosphoglycerate mutase GN=TGME49_222910	1	1.22764e-47	128.03	PSSPDETSQAAEEASSSTCEATQK(1)AASSTEK	3	0.51103	2	1	4.2792e-57	177.35	PSSPDETSQAAEEASSSTCEATQK(1)AASSTEK	3	0.90925	1	1	5.04491e-62	159.13	PSSPDETSQAAEEASSSTCEATQK(1)AASSTEK	3	0.6297	2
von Willebrand factor type A domain	0.500216	TGME49_223960-t26_1-p1	123	K	ubiquitin interaction motif family protein GN=TGME49_223960	1	0.0159645	66.267	TAEK(1)QLVTLGK	2	-0.22461	1	1	0.00876563	73.435	TAEK(1)QLVTLGK	2	-0.098267	1
von Willebrand factor type A domain	0.500216	TGME49_201780-t26_1-p1	630	K	microneme protein MIC2 GN=TGME49_201780	1	0.00874907	67.997	NK(1)PCDLPTFETK	2	-1.3038	1	1	0.00359702	75.89	NK(1)PCDLPTFETK	2	-0.17573	1	1	0.0109678	67.997	NK(1)PCDLPTFETK	2	-0.48588	1
Aminomethyltransferase folate-binding domain	0.370147	TGME49_283820-t26_1-p1	1582	K	glycine cleavage T-protein (aminomethyl transferase) domain-containing protein GN=TGME49_283820	1	0.0127021	99.136	K(1)TLGEAQR	2	2.5211	1
Aminomethyltransferase folate-binding domain	0.370147	TGME49_237470-t26_1-p1	766	K	glycine cleavage T-protein (aminomethyl transferase) domain-containing protein GN=TGME49_237470	1	0.00790352	69.03	ALAAEAEK(1)AGLR	2	-0.80798	1	1	7.91236e-06	99.5	ALAAEAEK(1)AGLR	2	-1.0441	1	1	3.60478e-05	108.56	ALAAEAEK(1)AGLR	2	-0.60789	1
DnaJ central domain	0.500216	TGME49_311240-t26_1-p1	333	K	"DnaJ family chaperone, putative GN=TGME49_311240"	1	8.23335e-06	101.89	GEGMPQQK(1)NPFLK	2	-0.25853	1	1	0.00108611	78.903	GEGMPQQK(1)NPFLK	2	-0.072338	1	1	1.01422e-05	107.97	GEGMPQQK(1)NPFLK	2	-0.0092908	1
DnaJ central domain	0.500216	TGME49_311240-t26_1-p1	23	K	"DnaJ family chaperone, putative GN=TGME49_311240"								0.887126	0.00961884	50.353	GGSK(0.887)EK(0.113)NNTK	2	-0.73777	1
DnaJ central domain	0.500216	TGME49_207760-t26_1-p1	1209	K	DnaJ C terminal region domain-containing protein GN=TGME49_207760															1	0.0224506	57.434	TQPK(1)VLNIDIPR	2	-3.2368	1
DnaJ central domain	0.500216	TGME49_207760-t26_1-p1	1016	K	DnaJ C terminal region domain-containing protein GN=TGME49_207760	1	0.00495455	51.009	YHPDLNPDPSAK(1)QK	3	-0.34838	1	1	0.00600741	43.878	YHPDLNPDPSAK(1)QK	3	-1.0107	1	1	0.00565215	49.487	YHPDLNPDPSAK(1)QK	3	-0.4542	1
DnaJ central domain	0.500216	TGME49_207760-t26_1-p1	1004	K	DnaJ C terminal region domain-containing protein GN=TGME49_207760	1	3.13997e-05	95.981	K(1)YHPDLNPDPSAK	2	0.36244	2	1	0.000415852	127.36	K(1)YHPDLNPDPSAK	2	1.3286	1	1	6.80629e-08	117.2	K(1)YHPDLNPDPSAK	2	0.66443	2
DnaJ central domain	0.500216	TGME49_207760-t26_1-p1	1468	K	DnaJ C terminal region domain-containing protein GN=TGME49_207760	1	2.25246e-05	95.195	K(1)ADAAGAGVGMDR	2	-0.28827	2	1	6.72792e-06	144.16	K(1)ADAAGAGVGMDR	2	0.52539	4	1	2.46608e-06	109.55	K(1)ADAAGAGVGMDR	2	-0.89891	2
DnaJ central domain	0.500216	TGME49_207760-t26_1-p1	977	K	DnaJ C terminal region domain-containing protein GN=TGME49_207760	1	0.00191337	85.536	GK(1)DPYEVLGCSR	2	-2.7886	1	1	0.0155322	62.162	GK(1)DPYEVLGCSR	2	-0.27583	1	1	0.00175615	83.204	GK(1)DPYEVLGCSR	2	-0.72298	2
Prolyl oligopeptidase family	0.603472	TGME49_286120-t26_1-p1	779	K	prolyl endopeptidase GN=TGME49_286120	1	2.56961e-06	54.15	YIAELQHSVGSSPK(1)QTNPLVIR	3	1.0203	1
Prolyl oligopeptidase family	0.603472	TGME49_286120-t26_1-p1	385	K	prolyl endopeptidase GN=TGME49_286120	1	0.00847951	59.709	TSNAQGMFDFSK(1)LK	2	0.4873	1
Prolyl oligopeptidase family	0.603472	TGME49_245500-t26_1-p1	1820	K	dipeptidyl peptidase iv (dpp iv) n-terminal region domain-containing protein GN=TGME49_245500								1	0.0210147	43.083	PK(1)WPRQQRR	2	-1.4055	1	1	0.0225533	40.882	PK(1)WPRQQRR	2	-0.67486	1
Ribosomal protein L7Ae/L30e/S12e/Gadd45 family	0.685432	TGME49_232230-t26_1-p1	7	K	ribosomal protein RPL30 GN=TGME49_232230	1	0.00094211	122.69	K(1)SGSEGINSR	2	-0.17488	1	1	0.00326562	77.062	K(1)SGSEGINSR	2	-1.6529	1	1	0.00766536	78.903	K(1)SGSEGINSR	2	-0.83923	1
Ribosomal protein L7Ae/L30e/S12e/Gadd45 family	0.685432	TGME49_261570-t26_1-p1	42	K	ribosomal protein RPL7A GN=TGME49_261570	1	0.00604781	99.013	SPIFAK(1)TPR	2	-0.51149	1	1	0.00224176	102.06	SPIFAK(1)TPR	2	-0.67421	1	1	0.0102451	85.355	SPIFAK(1)TPR	2	-0.51844	1
Ribosomal protein L7Ae/L30e/S12e/Gadd45 family	0.685432	TGME49_261570-t26_1-p1	36	K	ribosomal protein RPL7A GN=TGME49_261570								1	0.0311553	64.711	VQK(1)SPIFAK	2	1.4837	1
Ribosomal protein L7Ae/L30e/S12e/Gadd45 family	0.685432	TGME49_261570-t26_1-p1	227	K	ribosomal protein RPL7A GN=TGME49_261570	0.999998	0.000756266	65.467	KEDQAELEAQCK(1)IYR	3	-1.3715	1	0.999997	0.00112473	63.682	KEDQAELEAQCK(1)IYR	3	-0.97788	1	0.999832	0.0113926	46.318	KEDQAELEAQCK(1)IYR	3	-0.85495	1
Ribosomal protein L7Ae/L30e/S12e/Gadd45 family	0.685432	TGME49_261570-t26_1-p1	29	K	ribosomal protein RPL7A GN=TGME49_261570	1	0.003215	78.324	LPAAPLAGK(1)SGK	2	0.4891	1	1	3.32524e-05	98.105	LPAAPLAGK(1)SGK	2	0.50987	1	1	0.00150204	85.554	LPAAPLAGK(1)SGK	2	0.46675	1
Ribosomal protein L7Ae/L30e/S12e/Gadd45 family	0.685432	TGME49_261570-t26_1-p1	268	K	ribosomal protein RPL7A GN=TGME49_261570	1	0.0249776	78.516	LINIELK(1)K	2	-0.033114	1	1	0.014394	89.355	LINIELK(1)K	2	0.175	1	1	0.0155641	89.355	LINIELK(1)K	2	0.60812	1
Ribosomal protein L7Ae/L30e/S12e/Gadd45 family	0.685432	TGME49_261570-t26_1-p1	270	K	ribosomal protein RPL7A GN=TGME49_261570															1	0.0206728	64.776	K(1)MGLQLA	2	-2.1865	1
CS domain	0.403633	TGME49_305820-t26_1-p1	7	K	SGS domain-containing protein GN=TGME49_305820								1	0.0168202	67.326	AATEQK(1)RPQETSISR	2	-0.099771	1	1	0.00238051	52.527	AATEQK(1)RPQETSISR	2	-0.91664	1
CS domain	0.403633	TGME49_321520-t26_1-p1	93	K	CS domain-containing protein(predict) GN=TGME49_321520	1	0.0166352	119.17	TLSGK(1)TK	2	0.35038	1	1	0.0114713	106.36	TLSGK(1)TK	2	-0.32454	1	1	0.0143478	106.36	TLSGK(1)TK	2	-0.46827	1
CS domain	0.403633	TGME49_257310-t26_1-p1	328	K	Nuclearmovement domain-containing protein(predict) GN=TGME49_257310								1	0.0197393	60.074	AATTK(1)NFK	2	0.64729	1	1	0.00180182	98.904	AATTK(1)NFK	2	0.49613	1
CS domain	0.403633	TGME49_248980-t26_1-p1	124	K	NudC family protein GN=TGME49_248980								1	0.0286991	58.098	TQAVPCTGAEK(1)R	2	-2.7463	1
CS domain	0.403633	TGME49_248980-t26_1-p1	127	K	NudC family protein GN=TGME49_248980	1	0.0184845	76.17	GK(1)SENVVAR	2	-0.097647	1	1	0.0113377	82.287	GK(1)SENVVAR	2	1.0118	1
Elongation factor G, domain IV	0.190449	TGME49_260170-t26_1-p1	238	K	"elongation factor EF-G, putative GN=TGME49_260170"	1	1.43094e-09	105.28	EGAAPAPASGK(1)AAAAPK	2	0.089438	1	1	1.5522e-07	89.358	EGAAPAPASGK(1)AAAAPK	2	0.086745	1
Elongation factor G, domain IV	0.190449	TGME49_260170-t26_1-p1	482	K	"elongation factor EF-G, putative GN=TGME49_260170"	0.997934	1.05818e-05	40.849	YLPAPYEIPQVAYDQDK(0.002)QEEEVPLHADPK(0.998)K	4	0.19806	1
Elongation factor G, domain IV	0.190449	TGME49_260170-t26_1-p1	523	K	"elongation factor EF-G, putative GN=TGME49_260170"	1	0.00164036	86.911	GDSVVNVSTQK(1)R	2	-0.36853	1	1	0.00381956	77.597	GDSVVNVSTQK(1)R	2	1.4116	1	1	0.000278922	99.5	GDSVVNVSTQK(1)R	2	0.21535	1
Elongation factor G, domain IV	0.190449	TGME49_260170-t26_1-p1	601	K	"elongation factor EF-G, putative GN=TGME49_260170"	1	0.0198218	111.28	FAK(1)ALNR	2	0.75803	1	1	0.00612758	114.59	FAK(1)ALNR	2	1.0888	1	1	0.0167873	104.11	FAK(1)ALNR	2	1.409	1
Elongation factor G, domain IV	0.190449	TGME49_205470-t26_1-p1	373	K	"translation elongation factor 2 family protein, putative GN=TGME49_205470"	1	2.90323e-20	172.27	WTK(1)TQSENTR	2	1.1048	1	1	1.66175e-07	155.11	WTK(1)TQSENTR	2	0.27151	1	1	6.26775e-05	155.11	WTK(1)TQSENTR	2	2.1636	1
Elongation factor G, domain IV	0.190449	TGME49_205470-t26_1-p1	520	K	"translation elongation factor 2 family protein, putative GN=TGME49_205470"	1	1.2706e-09	140.91	VFSGTVATGQK(1)VR	2	0.62706	1								1	0.00291226	73.927	VFSGTVATGQK(1)VR	2	0.32211	1
Elongation factor G, domain IV	0.190449	TGME49_205470-t26_1-p1	427	K	"translation elongation factor 2 family protein, putative GN=TGME49_205470"	1	0.018586	76.064	DLTGK(1)ALLK	2	0.15228	1	1	0.0161288	76.679	DLTGK(1)ALLK	2	-0.044766	1	1	0.0198312	76.064	DLTGK(1)ALLK	2	0.60246	1
Elongation factor G, domain IV	0.190449	TGME49_205470-t26_1-p1	737	K	"translation elongation factor 2 family protein, putative GN=TGME49_205470"	1	0.00252786	96.342	FDFDK(1)NAALK	2	0.034827	2	1	0.000228211	112.36	FDFDK(1)NAALK	2	0.33915	2	1	0.000329442	103.26	FDFDK(1)NAALK	2	0.24455	1
Elongation factor G, domain IV	0.190449	TGME49_205470-t26_1-p1	939	K	"translation elongation factor 2 family protein, putative GN=TGME49_205470"	1	0.00116918	68.972	NLK(1)PEIPPFENYYDK	2	0.38469	1	1	0.00769631	53.3	NLK(1)PEIPPFENYYDK	2	-0.69758	1
Elongation factor G, domain IV	0.190449	TGME49_205470-t26_1-p1	162	K	"translation elongation factor 2 family protein, putative GN=TGME49_205470"								1	0.0211193	42.068	STLTDSLVSK(1)AGIISAK	2	0.44701	1
Elongation factor G, domain IV	0.190449	TGME49_205470-t26_1-p1	924	K	"translation elongation factor 2 family protein, putative GN=TGME49_205470"	1	0.00171751	69.342	GSK(1)MEELVHNIR	3	0.58882	1								1	0.0056522	54.343	GSK(1)MEELVHNIR	3	1.0386	1
Elongation factor G, domain IV	0.190449	TGME49_205470-t26_1-p1	533	K	"translation elongation factor 2 family protein, putative GN=TGME49_205470"	1	0.00614756	71.176	YVPGEK(1)TDLYIK	2	1.25	2	1	0.0020856	80.69	YVPGEK(1)TDLYIK	2	-0.6581	2	1	0.000960868	90.614	YVPGEK(1)TDLYIK	2	0.35882	2
Elongation factor G, domain IV	0.190449	TGME49_205470-t26_1-p1	418	K	"translation elongation factor 2 family protein, putative GN=TGME49_205470"								1	0.000257977	83.692	MLGSLGIELK(1)GDDR	2	-2.8303	1	1	0.000368436	84.753	MLGSLGIELK(1)GDDR	2	-2.1374	1
Elongation factor G, domain IV	0.190449	TGME49_205470-t26_1-p1	408	K	"translation elongation factor 2 family protein, putative GN=TGME49_205470"	1	0.000839357	76.01	YTK(1)MLGSLGIELK	2	0.24382	1	1	1.43947e-05	97.631	YTK(1)MLGSLGIELK	2	-0.49459	1	1	0.00675725	66.004	YTK(1)MLGSLGIELK	2	0.091729	1
Elongation factor G, domain IV	0.190449	TGME49_205470-t26_1-p1	367	K	"translation elongation factor 2 family protein, putative GN=TGME49_205470"								1	0.000282445	111.94	LWGNNFYNAK(1)EK	2	1.5657	1	1	6.17491e-07	123.95	LWGNNFYNAK(1)EK	2	0.66122	1
Elongation factor G, domain IV	0.190449	TGME49_205470-t26_1-p1	137	K	"translation elongation factor 2 family protein, putative GN=TGME49_205470"	1	0.00186304	103.55	EIMGNPK(1)NIR	2	1.3674	1	1	0.00566852	83.647	EIMGNPK(1)NIR	2	0.72609	1	1	0.000390808	101.9	EIMGNPK(1)NIR	2	0.45774	1
Elongation factor G, domain IV	0.190449	TGME49_205470-t26_1-p1	688	K	"translation elongation factor 2 family protein, putative GN=TGME49_205470"	1	0.00174811	44.391	ETVSAPSHMTCLSK(1)SPNK	3	-0.19342	1								1	0.00155671	49.537	ETVSAPSHMTCLSK(1)SPNK	3	0.28628	1
Elongation factor G, domain IV	0.190449	TGME49_205470-t26_1-p1	501	K	"translation elongation factor 2 family protein, putative GN=TGME49_205470"	1	3.42251e-08	151.97	MVPTSDK(1)GR	2	-0.31019	1	1	0.000466821	114.89	MVPTSDK(1)GR	2	-0.038092	1	1	0.0151195	66.568	MVPTSDK(1)GR	2	0.20211	3
Elongation factor G, domain IV	0.190449	TGME49_205470-t26_1-p1	169	K	"translation elongation factor 2 family protein, putative GN=TGME49_205470"								1	0.034297	48.527	AGIISAK(1)AAGDAR	2	-0.50569	1
Elongation factor G, domain IV	0.190449	TGME49_205470-t26_1-p1	539	K	"translation elongation factor 2 family protein, putative GN=TGME49_205470"	1	0.00831662	81.017	TDLYIK(1)SIQR	2	0.39088	1								1	2.00056e-05	113.93	TDLYIK(1)SIQR	2	0.24129	1
Elongation factor G, domain IV	0.190449	TGME49_286080-t26_1-p1	70	K	elongation factor 2 family protein GN=TGME49_286080								1	1.30763e-06	56.882	GLVSIGEEESTAAAVVPHELK(1)K	3	0.20481	1	1	5.23715e-07	76.492	GLVSIGEEESTAAAVVPHELK(1)K	3	-0.71474	1
Elongation factor G, domain IV	0.190449	TGME49_286080-t26_1-p1	396	K	elongation factor 2 family protein GN=TGME49_286080															1	0.0204203	45.891	VVDK(1)PPFSDAPR	2	-0.4859	1
Threonyl and Alanyl tRNA synthetase second additional domain	0.370147	TGME49_300260-t26_1-p1	67	K	threonyl-tRNA synthetase family protein GN=TGME49_300260	1	4.1715e-08	112.17	RAEK(1)GTVAALATEEK	3	0.04082	2	1	2.55997e-06	141.85	RAEK(1)GTVAALATEEK	3	0.43608	3	1	2.81943e-11	138.73	RAEK(1)GTVAALATEEK	3	0.040532	2
Threonyl and Alanyl tRNA synthetase second additional domain	0.370147	TGME49_300260-t26_1-p1	743	K	threonyl-tRNA synthetase family protein GN=TGME49_300260	1	7.55718e-11	87.676	QCIVLPISDK(1)VNDYAASVR	3	0.6869	1
Threonyl and Alanyl tRNA synthetase second additional domain	0.370147	TGME49_300260-t26_1-p1	840	K	threonyl-tRNA synthetase family protein GN=TGME49_300260	1	0.0123853	82.287	TLTLDAWK(1)K	2	-0.018689	1	1	0.0151465	82.287	TLTLDAWK(1)K	2	-1.072	1	1	0.0267503	71.451	TLTLDAWK(1)K	2	-0.39853	1
Threonyl and Alanyl tRNA synthetase second additional domain	0.370147	TGME49_300260-t26_1-p1	387	K	threonyl-tRNA synthetase family protein GN=TGME49_300260	1	0.00143496	110.39	DYLK(1)LLEEAK	2	-1.1133	1	1	0.000177149	109.16	DYLK(1)LLEEAK	2	-0.25937	1	1	0.00010147	110.84	DYLK(1)LLEEAK	2	-0.59892	1
Threonyl and Alanyl tRNA synthetase second additional domain	0.370147	TGME49_300260-t26_1-p1	379	K	threonyl-tRNA synthetase family protein GN=TGME49_300260	1	0.00365453	91.549	VYGVSFPDK(1)K	2	-1.3005	2	1	0.000383967	102.52	VYGVSFPDK(1)K	2	0.94947	1	1	0.0134815	74.841	VYGVSFPDK(1)K	2	0.47626	1
Threonyl and Alanyl tRNA synthetase second additional domain	0.370147	TGME49_300260-t26_1-p1	393	K	threonyl-tRNA synthetase family protein GN=TGME49_300260	1	0.0290402	91.906	LLEEAK(1)K	2	-0.87922	1
Threonyl and Alanyl tRNA synthetase second additional domain	0.370147	TGME49_300260-t26_1-p1	383	K	threonyl-tRNA synthetase family protein GN=TGME49_300260								1	0.0166208	95.909	LLK(1)DYLK	2	1.2022	1	1	0.0143478	106.36	LLK(1)DYLK	2	1.0192	1
Threonyl and Alanyl tRNA synthetase second additional domain	0.370147	TGME49_219540-t26_1-p1	1256	K	cytosolic tRNA-Ala synthetase GN=TGME49_219540								1	2.77618e-05	98.407	AVGAAK(1)EGAADK	2	-0.46446	1	1	0.00620203	73.881	AVGAAK(1)EGAADK	2	1.0622	1
Threonyl and Alanyl tRNA synthetase second additional domain	0.370147	TGME49_219540-t26_1-p1	488	K	cytosolic tRNA-Ala synthetase GN=TGME49_219540	1	6.62733e-12	76.693	EK(1)DGSLTPLPAPCVDTGMGLER	3	-1.797	1	1	4.00409e-05	61.616	EK(1)DGSLTPLPAPCVDTGMGLER	3	0.344	1
Threonyl and Alanyl tRNA synthetase second additional domain	0.370147	TGME49_219540-t26_1-p1	1276	K	cytosolic tRNA-Ala synthetase GN=TGME49_219540	1	3.64856e-05	79.652	VDAAVAEATAFAEK(1)K	2	0.13197	2	1	2.33384e-05	87.824	VDAAVAEATAFAEK(1)K	3	0.10604	2	1	0.000130885	81.632	VDAAVAEATAFAEK(1)K	2	0.26211	2
Threonyl and Alanyl tRNA synthetase second additional domain	0.370147	TGME49_219540-t26_1-p1	1146	K	cytosolic tRNA-Ala synthetase GN=TGME49_219540	1	9.49667e-13	163.99	ALLELQK(1)AR	2	-0.14899	1	1	1.22756e-17	178.83	ALLELQK(1)AR	2	0.21237	1
Threonyl and Alanyl tRNA synthetase second additional domain	0.370147	TGME49_219540-t26_1-p1	666	K	cytosolic tRNA-Ala synthetase GN=TGME49_219540	1	0.00313594	87.184	VANSLQAK(1)GQK	2	0.72536	1	1	7.91052e-12	164.64	VANSLQAK(1)GQK	2	0.60733	1	1	7.06642e-05	126.71	VANSLQAK(1)GQK	2	0.49494	1
Threonyl and Alanyl tRNA synthetase second additional domain	0.370147	TGME49_219540-t26_1-p1	1083	K	cytosolic tRNA-Ala synthetase GN=TGME49_219540	1	0.000235737	105.03	K(1)ELEELEEAFR	2	0.25881	1								1	2.43431e-05	117.79	K(1)ELEELEEAFR	2	-0.19876	1
Threonyl and Alanyl tRNA synthetase second additional domain	0.370147	TGME49_219540-t26_1-p1	1158	K	cytosolic tRNA-Ala synthetase GN=TGME49_219540	1	0.00170673	92.112	K(1)LGEELGTEHK	2	0.057626	1	1	0.000159645	109.39	K(1)LGEELGTEHK	2	0.58692	2	1	0.00229876	84.605	K(1)LGEELGTEHK	2	-0.013777	2
Threonyl and Alanyl tRNA synthetase second additional domain	0.370147	TGME49_219540-t26_1-p1	658	K	cytosolic tRNA-Ala synthetase GN=TGME49_219540	1	0.00426389	106.88	K(1)VANSLQAK	2	0.60137	1	1	0.00249258	104.05	K(1)VANSLQAK	2	0.25269	1	1	0.00260504	128.27	K(1)VANSLQAK	2	-0.033946	1
Enolase, N-terminal domain	0.370147	TGME49_268860-t26_1-p1	81	K	enolase 1 GN=TGME49_268860	1	1.18563e-16	158.01	PALLGK(1)DPCDQK	2	0.021055	1	1	0.000142135	107.39	PALLGK(1)DPCDQK	2	-0.02882	1	1	3.95111e-07	118.87	PALLGK(1)DPCDQK	2	0.083025	1
Enolase, N-terminal domain	0.370147	TGME49_268850-t26_1-p1	112	K	enolase 2 GN=TGME49_268850	0.999977	9.73708e-07	103.88	IIKPALIGK(1)DPCDQK	2	0.86154	2	0.999999	2.09534e-05	105.39	IIKPALIGK(1)DPCDQK	2	0.48429	2	0.999997	5.4339e-05	97.073	IIKPALIGK(1)DPCDQK	2	0.24496	2
Enolase, N-terminal domain	0.370147	TGME49_268850-t26_1-p1	103	K	enolase 2 GN=TGME49_268850	1	0.00219423	99.568	AVENIHK(1)IIK	2	-1.6869	1	1	0.000276488	103.18	AVENIHK(1)IIK	2	-1.17	1	1	0.0187714	71.221	AVENIHK(1)IIK	2	-1.9612	1
Enolase, N-terminal domain	0.370147	TGME49_268850-t26_1-p1	162	K	enolase 2 GN=TGME49_268850	1	0.00140971	88.596	AGAAAK(1)GMPLYK	2	0.81595	1	1	0.000195535	89.171	AGAAAK(1)GMPLYK	2	-0.12282	1	1	0.000807581	92.611	AGAAAK(1)GMPLYK	2	-0.17685	1
Enolase, N-terminal domain	0.370147	TGME49_268850-t26_1-p1	405	K	enolase 2 GN=TGME49_268850								1	1.30521e-07	64.249	VNQIGTVSESIEACQLAQK(1)NK	3	0.44906	1
RNA polymerase Rpb2, domain 7	0.603472	TGME49_300660-t26_1-p1	201	K	RNA polymerase B GN=TGME49_300660															0.891078	0.0285817	41.448	YK(0.891)NSK(0.109)ILK	2	-1.7948	1
RNA polymerase Rpb2, domain 7	0.603472	TGME49_272740-t26_1-p1	1003	K	DNA-directed RNA polymerase III RPC2 GN=TGME49_272740	1	0.000670174	87.181	K(1)SFFPGGR	2	0.79725	1
RNA polymerase Rpb2, domain 7	0.603472	TGME49_272740-t26_1-p1	584	K	DNA-directed RNA polymerase III RPC2 GN=TGME49_272740								1	0.00518635	80.69	K(1)DEVPYPDCFR	2	0.78135	1	1	0.0047025	78.324	K(1)DEVPYPDCFR	2	-0.56624	1
RNA polymerase Rpb2, domain 3	0.603472	TGME49_300660-t26_1-p1	201	K	RNA polymerase B GN=TGME49_300660															0.891078	0.0285817	41.448	YK(0.891)NSK(0.109)ILK	2	-1.7948	1
RNA polymerase Rpb2, domain 3	0.603472	TGME49_272740-t26_1-p1	1003	K	DNA-directed RNA polymerase III RPC2 GN=TGME49_272740	1	0.000670174	87.181	K(1)SFFPGGR	2	0.79725	1
RNA polymerase Rpb2, domain 3	0.603472	TGME49_272740-t26_1-p1	584	K	DNA-directed RNA polymerase III RPC2 GN=TGME49_272740								1	0.00518635	80.69	K(1)DEVPYPDCFR	2	0.78135	1	1	0.0047025	78.324	K(1)DEVPYPDCFR	2	-0.56624	1
ATP synthase alpha/beta family, beta-barrel domain	0.0295682	TGME49_219800-t26_1-p1	7	K	"vacuolar ATP synthase subunit b, putative GN=TGME49_219800"	1	2.95294e-23	133.95	AAQAAK(1)ADAALAHAAAASR	2	1.7858	1								1	4.30187e-32	169.59	AAQAAK(1)ADAALAHAAAASR	2	2.5345	1
ATP synthase alpha/beta family, beta-barrel domain	0.0295682	TGME49_261950-t26_1-p1	69	K	ATP synthase beta subunit ATP-B GN=TGME49_261950	1	1.24633e-21	156.72	K(1)PASAAPPAGTNHGR	3	-0.042957	4	1	1.9103e-05	112.67	K(1)PASAAPPAGTNHGR	2	0.089588	4	1	3.85026e-13	151.73	K(1)PASAAPPAGTNHGR	2	-0.072226	4
ATP synthase alpha/beta family, beta-barrel domain	0.0295682	TGME49_261950-t26_1-p1	286	K	ATP synthase beta subunit ATP-B GN=TGME49_261950	1	4.30088e-11	144.57	LEDGK(1)FDFTGSK	2	1.4388	2	1	0.000362912	80.746	LEDGK(1)FDFTGSK	2	1.7473	3
ATP synthase alpha/beta family, beta-barrel domain	0.0295682	TGME49_261950-t26_1-p1	182	K	ATP synthase beta subunit ATP-B GN=TGME49_261950	1	4.7641e-27	142.94	IMNVIGEPVDECGPVPAK(1)K	2	0.8101	6	1	6.10993e-12	118.48	IMNVIGEPVDECGPVPAK(1)K	3	1.9877	7	1	8.9716e-27	149.19	IMNVIGEPVDECGPVPAK(1)K	2	-0.57238	4
ATP synthase alpha/beta family, beta-barrel domain	0.0295682	TGME49_261950-t26_1-p1	551	K	ATP synthase beta subunit ATP-B GN=TGME49_261950	1	1.47032e-16	156.14	AVK(1)MAQEAASGK	2	-0.23799	6	1	0.00074726	130.44	AVK(1)MAQEAASGK	2	-1.5512	7	1	2.61458e-08	156.14	AVK(1)MAQEAASGK	2	-1.4828	7
ATP synthase alpha/beta family, beta-barrel domain	0.0295682	TGME49_256970-t26_1-p1	128	K	"vacuolar ATP synthase subunit A, putative GN=TGME49_256970"															1	0.0173431	45.653	GVDVPALDHK(1)K	3	0.38931	1
ATP synthase alpha/beta family, beta-barrel domain	0.0295682	TGME49_204400-t26_1-p1	436	K	"ATPase synthase subunit alpha, putative GN=TGME49_204400"															1	0.0172862	62.633	AMK(1)QVAGTMK	2	-3.0029	1
ATP synthase alpha/beta family, beta-barrel domain	0.0295682	TGME49_204400-t26_1-p1	71	K	"ATPase synthase subunit alpha, putative GN=TGME49_204400"	1	3.54743e-09	121.45	IAGWK(1)TQTSTEEVGR	2	-0.8677	4	1	1.47673e-06	143.05	IAGWK(1)TQTSTEEVGR	2	-0.66873	5	1	1.84363e-16	167.32	IAGWK(1)TQTSTEEVGR	2	-0.51514	6
ATP synthase alpha/beta family, beta-barrel domain	0.0295682	TGME49_204400-t26_1-p1	175	K	"ATPase synthase subunit alpha, putative GN=TGME49_204400"								1	0.00484102	105.14	GPIPAK(1)ER	2	-0.099306	1	1	0.00272947	119.41	GPIPAK(1)ER	2	-0.027096	1
ATP synthase alpha/beta family, beta-barrel domain	0.0295682	TGME49_204400-t26_1-p1	511	K	"ATPase synthase subunit alpha, putative GN=TGME49_204400"	1	0.00190521	71.879	GYLDPLDPK(1)EISR	2	-0.030874	1
RNA recognition motif. (a.k.a. RRM, RBD, or RNP domain)	8.01261e-06	TGME49_305850-t26_1-p1	165	K	RNA recognition motif-containing protein GN=TGME49_305850	1	0.000165761	108.9	ALAELQGSK(1)LK	2	2.3798	1	1	0.000509627	92.866	ALAELQGSK(1)LK	2	1.0485	1	1	0.00322604	83.045	ALAELQGSK(1)LK	2	2.6173	1
RNA recognition motif. (a.k.a. RRM, RBD, or RNP domain)	8.01261e-06	TGME49_305850-t26_1-p1	5	K	RNA recognition motif-containing protein GN=TGME49_305850	1	1.92213e-21	138.22	ADIK(1)NSFSEK	2	-1.507	1								1	0.00123374	79.659	ADIK(1)NSFSEK	2	-4.2438	1
RNA recognition motif. (a.k.a. RRM, RBD, or RNP domain)	8.01261e-06	TGME49_264610-t26_1-p1	279	K	RNA recognition motif-containing protein GN=TGME49_264610	1	0.0247118	70.363	K(1)LGVHCEAK	2	-1.7073	1								1	0.0157615	70.056	K(1)LGVHCEAK	2	-0.60297	1
RNA recognition motif. (a.k.a. RRM, RBD, or RNP domain)	8.01261e-06	TGME49_321500-t26_1-p1	219	K	RNA recognition motif-containing protein GN=TGME49_321500	1	0.00561304	122.18	FAESK(1)AAR	2	0.88938	2	1	0.000981435	117.4	FAESK(1)AAR	2	1.0945	2	1	0.0083646	132.08	FAESK(1)AAR	2	0.89495	2
RNA recognition motif. (a.k.a. RRM, RBD, or RNP domain)	8.01261e-06	TGME49_236540-t26_1-p1	112	K	RNA recognition motif-containing protein GN=TGME49_236540	1	0.0218263	40.496	EQAIK(1)DLHGR	3	0.0088155	1	1	0.00959236	59.067	EQAIK(1)DLHGR	3	0.44806	1
RNA recognition motif. (a.k.a. RRM, RBD, or RNP domain)	8.01261e-06	TGME49_236540-t26_1-p1	49	K	RNA recognition motif-containing protein GN=TGME49_236540								1	0.013094	80.231	LSK(1)PSFVVR	2	-0.02429	1	1	0.0156632	72.325	LSK(1)PSFVVR	2	-1.9812	1
RNA recognition motif. (a.k.a. RRM, RBD, or RNP domain)	8.01261e-06	TGME49_270770-t26_1-p1	660	K	PWI domain-containing protein GN=TGME49_270770								1	0.000302718	128.27	MQK(1)AQETLK	2	0.4125	1
RNA recognition motif. (a.k.a. RRM, RBD, or RNP domain)	8.01261e-06	TGME49_270770-t26_1-p1	614	K	PWI domain-containing protein GN=TGME49_270770	1	2.10638e-12	117	TELK(1)TSAAQTPSQELR	2	0.76706	1	1	3.9142e-12	149.22	TELK(1)TSAAQTPSQELR	2	1.0902	1	1	0.0013125	73.252	TELK(1)TSAAQTPSQELR	2	0.87654	1
RNA recognition motif. (a.k.a. RRM, RBD, or RNP domain)	8.01261e-06	TGME49_294670-t26_1-p1	69	K	translation initiation factor 3 subunit GN=TGME49_294670	1	6.41517e-12	162.25	INK(1)DVYAR	2	-2.933	1	1	0.000335709	122.28	INK(1)DVYAR	2	-2.6759	1	1	0.00146295	114.28	INK(1)DVYAR	2	-2.1136	1
RNA recognition motif. (a.k.a. RRM, RBD, or RNP domain)	8.01261e-06	TGME49_294670-t26_1-p1	53	K	translation initiation factor 3 subunit GN=TGME49_294670	1	0.012931	99.139	GETLK(1)VTK	2	0.3024	1
RNA recognition motif. (a.k.a. RRM, RBD, or RNP domain)	8.01261e-06	TGME49_294670-t26_1-p1	171	K	translation initiation factor 3 subunit GN=TGME49_294670	1	0.0107259	77.662	SAGAGK(1)YIPR	2	0.20956	1	1	0.00283907	88.495	SAGAGK(1)YIPR	2	0.13237	1	1	0.000689065	99.815	SAGAGK(1)YIPR	2	0.0040257	1
RNA recognition motif. (a.k.a. RRM, RBD, or RNP domain)	8.01261e-06	TGME49_209690-t26_1-p1	147	K	small nuclear ribonucleoprotein GN=TGME49_209690								1	1.33805e-05	83.204	VDAGAGSATK(1)AK	2	0.45951	1	1	5.4941e-07	122.39	VDAGAGSATK(1)AK	2	-0.08095	1
RNA recognition motif. (a.k.a. RRM, RBD, or RNP domain)	8.01261e-06	TGME49_294710-t26_1-p1	398	K	RNA recognition motif-containing protein GN=TGME49_294710															1	0.0106956	84.817	YAK(1)LEIEEK	2	0.29132	1
RNA recognition motif. (a.k.a. RRM, RBD, or RNP domain)	8.01261e-06	TGME49_294710-t26_1-p1	682	K	RNA recognition motif-containing protein GN=TGME49_294710	1	0.0183162	114.19	GTLSNK(1)R	2	-0.1221	1								1	0.00616453	114.19	GTLSNK(1)R	2	-0.049488	1
RNA recognition motif. (a.k.a. RRM, RBD, or RNP domain)	8.01261e-06	TGME49_294710-t26_1-p1	610	K	RNA recognition motif-containing protein GN=TGME49_294710	1	2.99409e-15	126.07	PK(1)NLGVTAGPEALPSGDK	2	0.22268	3	1	6.51534e-10	136.43	PK(1)NLGVTAGPEALPSGDK	2	0.0039298	2	1	8.89632e-52	155.49	PK(1)NLGVTAGPEALPSGDK	2	-0.25953	2
RNA recognition motif. (a.k.a. RRM, RBD, or RNP domain)	8.01261e-06	TGME49_265250-t26_1-p1	1318	K	RNA recognition motif-containing protein GN=TGME49_265250															1	0.00163458	59.294	VK(1)GEETPHSFQVAR	3	-0.065679	1
RNA recognition motif. (a.k.a. RRM, RBD, or RNP domain)	8.01261e-06	TGME49_265250-t26_1-p1	1193	K	RNA recognition motif-containing protein GN=TGME49_265250	0.999992	0.00190272	62.035	ENK(1)IPDILSKPEQK	3	-0.70128	1
RNA recognition motif. (a.k.a. RRM, RBD, or RNP domain)	8.01261e-06	TGME49_265250-t26_1-p1	977	K	RNA recognition motif-containing protein GN=TGME49_265250								1	0.000468461	72.433	SVQGSPPMQK(1)GDGAPR	2	-0.44673	1	1	0.000517862	82.59	SVQGSPPMQK(1)GDGAPR	2	1.1535	1
RNA recognition motif. (a.k.a. RRM, RBD, or RNP domain)	8.01261e-06	TGME49_290660-t26_1-p1	345	K	RNA recognition motif-containing protein GN=TGME49_290660															1	0.0194934	61.344	TVAFSIK(1)DQR	2	0.75315	1
RNA recognition motif. (a.k.a. RRM, RBD, or RNP domain)	8.01261e-06	TGME49_290660-t26_1-p1	356	K	RNA recognition motif-containing protein GN=TGME49_290660	1	1.05323e-09	145.91	YGGDDVEK(1)YVK	2	0.086115	1	1	1.60235e-07	153.95	YGGDDVEK(1)YVK	2	1.2321	1	1	0.000895851	96.229	YGGDDVEK(1)YVK	2	0.2473	1
RNA recognition motif. (a.k.a. RRM, RBD, or RNP domain)	8.01261e-06	TGME49_290660-t26_1-p1	99	K	RNA recognition motif-containing protein GN=TGME49_290660	1	1.90752e-32	181.98	LNELVVK(1)NNTQK	2	0.87159	2	1	6.53424e-37	203.61	LNELVVK(1)NNTQK	2	0.60178	2	1	2.27099e-51	226.04	LNELVVK(1)NNTQK	2	-0.63376	3
RNA recognition motif. (a.k.a. RRM, RBD, or RNP domain)	8.01261e-06	TGME49_290660-t26_1-p1	320	K	RNA recognition motif-containing protein GN=TGME49_290660	1	0.000158208	90.689	NMEVK(1)LPPPNSQK	2	0.63445	1	1	5.81698e-05	90.689	NMEVK(1)LPPPNSQK	2	0.051845	1	1	0.0025782	74.733	NMEVK(1)LPPPNSQK	2	0.35671	1
RNA recognition motif. (a.k.a. RRM, RBD, or RNP domain)	8.01261e-06	TGME49_290660-t26_1-p1	328	K	RNA recognition motif-containing protein GN=TGME49_290660	1	4.94139e-16	129.11	LPPPNSQK(1)TEATAEEEKR	3	0.25158	1	1	9.54163e-09	112.82	LPPPNSQK(1)TEATAEEEKR	3	-0.17027	1	1	1.77814e-23	165.9	LPPPNSQK(1)TEATAEEEKR	3	0.045855	1
RNA recognition motif. (a.k.a. RRM, RBD, or RNP domain)	8.01261e-06	TGME49_206670-t26_1-p1	1454	K	"RNA recognition motif (A.K.A RRM, RBD, or RNP domain) protein(predict) GN=TGME49_206670"								1	0.00569297	60.489	K(1)ADGSSSDPLMDLLR	2	-0.14881	1	1	0.00440391	62.055	K(1)ADGSSSDPLMDLLR	2	0.47734	1
RNA recognition motif. (a.k.a. RRM, RBD, or RNP domain)	8.01261e-06	TGME49_214820-t26_1-p1	127	K	G-patch domain-containing protein GN=TGME49_214820															1	0.0075194	79.201	AVK(1)SEAFGDR	2	0.15775	1
RNA recognition motif. (a.k.a. RRM, RBD, or RNP domain)	8.01261e-06	TGME49_304760-t26_1-p1	519	K	RNA recognition motif-containing protein GN=TGME49_304760	1	6.39782e-08	95.57	EK(1)VLAPAAYPAVLPLR	2	-0.032404	1	1	1.94813e-07	115.91	EK(1)VLAPAAYPAVLPLR	2	0.089958	1	1	2.61372e-06	96.673	EK(1)VLAPAAYPAVLPLR	2	0.43646	1
RNA recognition motif. (a.k.a. RRM, RBD, or RNP domain)	8.01261e-06	TGME49_304760-t26_1-p1	949	K	RNA recognition motif-containing protein GN=TGME49_304760								1	0.00294159	44.734	EGGLK(1)YEASPHAPLGPR	3	-1.0761	1	1	0.00331344	45.384	EGGLK(1)YEASPHAPLGPR	3	-0.88064	1
RNA recognition motif. (a.k.a. RRM, RBD, or RNP domain)	8.01261e-06	TGME49_304760-t26_1-p1	428	K	RNA recognition motif-containing protein GN=TGME49_304760	1	0.00671515	76.302	APPGPK(1)GASCR	2	-0.88443	1	1	0.0215126	62.466	APPGPK(1)GASCR	2	-0.7273	1	1	0.0133923	71.03	APPGPK(1)GASCR	2	-0.60366	1
RNA recognition motif. (a.k.a. RRM, RBD, or RNP domain)	8.01261e-06	TGME49_268200-t26_1-p1	22	K	RNA recognition motif-containing protein GN=TGME49_268200	1	1.78337e-19	103.24	GK(1)GLASPLLAGSLDGAQASAHAK	3	-0.20762	1	1	2.5714e-18	108.08	GK(1)GLASPLLAGSLDGAQASAHAK	3	-0.71541	1	1	5.91168e-29	126.32	GK(1)GLASPLLAGSLDGAQASAHAK	3	-0.00057902	1
RNA recognition motif. (a.k.a. RRM, RBD, or RNP domain)	8.01261e-06	TGME49_268200-t26_1-p1	56	K	RNA recognition motif-containing protein GN=TGME49_268200	1	6.60673e-06	64.843	ETGCAHLGAQGPK(1)AASPAPAK	3	-0.29784	1	1	0.000391148	46.953	ETGCAHLGAQGPK(1)AASPAPAK	3	-0.016224	1	1	1.98619e-06	87.654	ETGCAHLGAQGPK(1)AASPAPAK	3	-0.14135	1
RNA recognition motif. (a.k.a. RRM, RBD, or RNP domain)	8.01261e-06	TGME49_268200-t26_1-p1	287	K	RNA recognition motif-containing protein GN=TGME49_268200								1	1.36448e-07	138.54	FAESK(1)SQR	2	0.042865	1	1	3.26204e-11	124.98	FAESK(1)SQR	2	-0.22017	1
RNA recognition motif. (a.k.a. RRM, RBD, or RNP domain)	8.01261e-06	TGME49_233230-t26_1-p1	64	K	RNA-binding protein 8A family protein GN=TGME49_233230	1	0.00359078	84.743	SK(1)GAAPAR	2	-0.067709	1
RNA recognition motif. (a.k.a. RRM, RBD, or RNP domain)	8.01261e-06	TGME49_292200-t26_1-p1	1614	K	RNA recognition motif-containing protein GN=TGME49_292200								1	0.0254416	60.08	IAACMGK(1)VEEK	2	0.89583	1
RNA recognition motif. (a.k.a. RRM, RBD, or RNP domain)	8.01261e-06	TGME49_292200-t26_1-p1	1045	K	RNA recognition motif-containing protein GN=TGME49_292200	1	0.00816847	81.017	K(1)LAAPGEFPR	2	-0.70028	1	1	0.00229237	93.561	K(1)LAAPGEFPR	2	0.31037	1	1	0.000351438	102.52	K(1)LAAPGEFPR	2	-0.42372	1
RNA recognition motif. (a.k.a. RRM, RBD, or RNP domain)	8.01261e-06	TGME49_292200-t26_1-p1	2057	K	RNA recognition motif-containing protein GN=TGME49_292200	1	0.0249883	76.774	K(1)TNAYFR	2	0.61791	1
RNA recognition motif. (a.k.a. RRM, RBD, or RNP domain)	8.01261e-06	TGME49_308920-t26_1-p1	109	K	splicing factor U2AF protein GN=TGME49_308920								1	2.43347e-07	119.54	GASSFSSTPSGWK(1)SEK	2	-1.995	1	1	0.00149992	71.354	GASSFSSTPSGWK(1)SEK	2	-1.0514	1
RNA recognition motif. (a.k.a. RRM, RBD, or RNP domain)	8.01261e-06	TGME49_308920-t26_1-p1	68	K	splicing factor U2AF protein GN=TGME49_308920								1	1.62702e-08	147.19	MK(1)SSSYGR	2	0.67068	1	1	1.95583e-09	178.65	MK(1)SSSYGR	2	0.58376	1
RNA recognition motif. (a.k.a. RRM, RBD, or RNP domain)	8.01261e-06	TGME49_289010-t26_1-p1	895	K	RNA recognition motif-containing protein GN=TGME49_289010	1	1.04944e-09	78.674	GGASTGSGSK(1)TGGGGCGDR	2	0.80052	1
RNA recognition motif. (a.k.a. RRM, RBD, or RNP domain)	8.01261e-06	TGME49_218600-t26_1-p1	7	K	RNA recognition motif-containing protein GN=TGME49_218600								1	0.0103565	76.228	SLTSK(1)GVAAR	2	1.0038	1	1	0.0100463	77.192	SLTSK(1)GVAAR	2	0.60919	1
RNA recognition motif. (a.k.a. RRM, RBD, or RNP domain)	8.01261e-06	TGME49_211420-t26_1-p1	89	K	RNA recognition motif-containing protein GN=TGME49_211420								1	0.00444844	116.37	GPGDK(1)RPR	2	-0.45723	1
RNA recognition motif. (a.k.a. RRM, RBD, or RNP domain)	8.01261e-06	TGME49_211420-t26_1-p1	62	K	RNA recognition motif-containing protein GN=TGME49_211420	1	0.00676888	62.287	DAK(1)DAVAELDGYR	2	3.6972	1
RNA recognition motif. (a.k.a. RRM, RBD, or RNP domain)	8.01261e-06	TGME49_312530-t26_1-p1	298	K	"splicing factor, CC1 family protein GN=TGME49_312530"															1	0.0173405	72.2	VQASMAEK(1)NR	2	-0.55643	1
RNA recognition motif. (a.k.a. RRM, RBD, or RNP domain)	8.01261e-06	TGME49_312530-t26_1-p1	47	K	"splicing factor, CC1 family protein GN=TGME49_312530"	1	1.89442e-07	128.22	AGPSK(1)ATIGPPSR	2	0.025628	1	1	0.000454358	122.64	AGPSK(1)ATIGPPSR	2	0.03487	1	1	1.15057e-07	122.66	AGPSK(1)ATIGPPSR	2	0.10175	1
RNA recognition motif. (a.k.a. RRM, RBD, or RNP domain)	8.01261e-06	TGME49_291950-t26_1-p1	566	K	RNA recognition motif-containing protein GN=TGME49_291950	1	5.01408e-12	112.34	IIQEAGGSTAVPVK(1)TR	2	1.1689	1	1	6.80297e-06	85.563	IIQEAGGSTAVPVK(1)TR	2	1.1943	1
RNA recognition motif. (a.k.a. RRM, RBD, or RNP domain)	8.01261e-06	TGME49_291950-t26_1-p1	31	K	RNA recognition motif-containing protein GN=TGME49_291950	1	0.0184794	45.614	ATALEGENASK(1)ALK	2	0.1083	1	1	0.011326	55.335	ATALEGENASK(1)ALK	2	0.28274	1	1	0.000469531	82.651	ATALEGENASK(1)ALK	2	0.59912	2
RNA recognition motif. (a.k.a. RRM, RBD, or RNP domain)	8.01261e-06	TGME49_291950-t26_1-p1	20	K	RNA recognition motif-containing protein GN=TGME49_291950															1	0.00777954	71.933	K(1)ATALEGENASK	2	-1.639	1
RNA recognition motif. (a.k.a. RRM, RBD, or RNP domain)	8.01261e-06	TGME49_262620-t26_1-p1	43	K	RNA recognition motif-containing protein GN=TGME49_262620	1	0.000156933	111.52	DHMK(1)QAGEVLR	2	0.24035	2	1	0.00101626	115.33	DHMK(1)QAGEVLR	2	0.43579	2	1	0.00142183	91.961	DHMK(1)QAGEVLR	2	0.13398	2
RNA recognition motif. (a.k.a. RRM, RBD, or RNP domain)	8.01261e-06	TGME49_262620-t26_1-p1	62	K	RNA recognition motif-containing protein GN=TGME49_262620								1	1.19053e-05	80.585	SK(1)GCGIVEYTNVEDAQK	2	0.2875	1	1	0.00133813	69.081	SK(1)GCGIVEYTNVEDAQK	2	-0.16705	1
RNA recognition motif. (a.k.a. RRM, RBD, or RNP domain)	8.01261e-06	TGME49_222860-t26_1-p1	90	K	"eukaryotic translation initiation factor, putative GN=TGME49_222860"	1	0.0257152	77.732	MGEELLK(1)K	2	0.21646	1	1	0.014394	89.355	MGEELLK(1)K	2	0.58535	1
RNA recognition motif. (a.k.a. RRM, RBD, or RNP domain)	8.01261e-06	TGME49_265530-t26_1-p1	144	K	RNA recognition motif-containing protein GN=TGME49_265530								1	0.00996317	108.46	MDK(1)MTGR	2	-0.57695	1	1	0.00951137	110.81	MDK(1)MTGR	2	-0.076176	1
RNA recognition motif. (a.k.a. RRM, RBD, or RNP domain)	8.01261e-06	TGME49_320100-t26_1-p1	491	K	RNA recognition motif-containing protein GN=TGME49_320100								1	5.54842e-06	104.2	K(1)SMEPASGVSSLQSR	2	-1.0641	1	1	1.24396e-20	113.47	K(1)SMEPASGVSSLQSR	2	0.62579	1
RNA recognition motif. (a.k.a. RRM, RBD, or RNP domain)	8.01261e-06	TGME49_227850-t26_1-p1	112	K	"peptidyl-prolyl cis-trans isomerase, cyclophilin-type domain-containing protein GN=TGME49_227850"	1	0.0326943	72.23	LPSVPLK(1)K	2	0.6754	1	1	0.0268181	80.684	LPSVPLK(1)K	2	-0.090251	1
RNA recognition motif. (a.k.a. RRM, RBD, or RNP domain)	8.01261e-06	TGME49_227850-t26_1-p1	470	K	"peptidyl-prolyl cis-trans isomerase, cyclophilin-type domain-containing protein GN=TGME49_227850"	1	0.00175669	104.82	LSELPQK(1)TAR	2	-0.54383	1	1	0.000287292	102.53	LSELPQK(1)TAR	2	-0.23824	1	1	0.000987327	97.734	LSELPQK(1)TAR	2	-0.18877	1
RNA recognition motif. (a.k.a. RRM, RBD, or RNP domain)	8.01261e-06	TGME49_263595-t26_1-p1	245	K	RNA-binding protein GN=TGME49_263595	1	2.34606e-09	113.22	ETEALQTK(1)MGGR	2	0.1508	1	1	0.000232994	134.38	ETEALQTK(1)MGGR	2	-0.15628	1	1	4.33505e-07	119.74	ETEALQTK(1)MGGR	2	0.94736	1
RNA recognition motif. (a.k.a. RRM, RBD, or RNP domain)	8.01261e-06	TGME49_224850-t26_1-p1	650	K	"polyadenylate binding protein, putative GN=TGME49_224850"	1	1.1131e-24	118.37	PGAGQQQPQGGPGSFK(1)FTPQVR	3	-1.6699	1	1	1.44563e-18	126.26	PGAGQQQPQGGPGSFK(1)FTPQVR	3	-1.529	1	1	2.35484e-11	101.38	PGAGQQQPQGGPGSFK(1)FTPQVR	3	-1.9848	1
RNA recognition motif. (a.k.a. RRM, RBD, or RNP domain)	8.01261e-06	TGME49_224850-t26_1-p1	180	K	"polyadenylate binding protein, putative GN=TGME49_224850"	1	8.44007e-15	131.45	NLDK(1)NIDNK	2	0.15734	1	1	0.00576295	89.913	NLDK(1)NIDNK	2	-0.10418	1	1	0.00642335	89.913	NLDK(1)NIDNK	2	0.36726	1
RNA recognition motif. (a.k.a. RRM, RBD, or RNP domain)	8.01261e-06	TGME49_224850-t26_1-p1	373	K	"polyadenylate binding protein, putative GN=TGME49_224850"	1	0.000385181	128.03	AK(1)FEQMNQDR	2	-0.43762	2	1	0.000147892	138.22	AK(1)FEQMNQDR	2	-0.3061	2	1	0.000172666	108.47	AK(1)FEQMNQDR	2	-0.049179	2
RNA recognition motif. (a.k.a. RRM, RBD, or RNP domain)	8.01261e-06	TGME49_224850-t26_1-p1	167	K	"polyadenylate binding protein, putative GN=TGME49_224850"															1	0.0187714	71.221	K(1)SGNGNIFVK	2	3.3174	1
RNA recognition motif. (a.k.a. RRM, RBD, or RNP domain)	8.01261e-06	TGME49_291930-t26_1-p1	434	K	RNA recognition motif-containing protein GN=TGME49_291930	1	0.000462864	96.604	LQTK(1)GGGVVDK	2	0.24325	1	1	0.00641155	75.739	LQTK(1)GGGVVDK	2	0.08056	1	1	3.60759e-05	120.03	LQTK(1)GGGVVDK	2	0.35114	1
RNA recognition motif. (a.k.a. RRM, RBD, or RNP domain)	8.01261e-06	TGME49_291930-t26_1-p1	4	K	RNA recognition motif-containing protein GN=TGME49_291930	1	0.00627722	97.431	K(1)AAPVAVAR	2	-0.28389	1	1	0.000626524	112.41	K(1)AAPVAVAR	2	-0.35553	1	1	0.000921726	110.38	K(1)AAPVAVAR	2	-0.31283	1
RNA recognition motif. (a.k.a. RRM, RBD, or RNP domain)	8.01261e-06	TGME49_291930-t26_1-p1	46	K	RNA recognition motif-containing protein GN=TGME49_291930	1	0.000877678	72.681	GAAGAPASAK(1)GAPK	2	0.51699	1	1	0.00220154	69.92	GAAGAPASAK(1)GAPK	2	0.38192	1	1	0.00409932	66.215	GAAGAPASAK(1)GAPK	2	0.1282	1
RNA recognition motif. (a.k.a. RRM, RBD, or RNP domain)	8.01261e-06	TGME49_291930-t26_1-p1	597	K	RNA recognition motif-containing protein GN=TGME49_291930								1	0.00448127	79.23	MPVFEDTGK(1)FK	2	1.0872	1
RNA recognition motif. (a.k.a. RRM, RBD, or RNP domain)	8.01261e-06	TGME49_291930-t26_1-p1	686	K	RNA recognition motif-containing protein GN=TGME49_291930	1	4.98472e-16	152.07	AAK(1)DGTVQEFQGTSK	2	0.77483	1	1	1.58009e-06	101.42	AAK(1)DGTVQEFQGTSK	2	0.074266	1
RNA recognition motif. (a.k.a. RRM, RBD, or RNP domain)	8.01261e-06	TGME49_291930-t26_1-p1	441	K	RNA recognition motif-containing protein GN=TGME49_291930	1	0.021854	72.928	GGGVVDK(1)LR	2	0.15022	1								1	0.00406562	96.668	GGGVVDK(1)LR	2	0.011723	1
RNA recognition motif. (a.k.a. RRM, RBD, or RNP domain)	8.01261e-06	TGME49_309800-t26_1-p1	275	K	RNA recognition motif-containing protein GN=TGME49_309800	1	9.14727e-07	113.25	K(1)AEGALPTPQPAK	2	-0.18564	1	1	0.000178314	132.24	K(1)AEGALPTPQPAK	2	-0.31929	1	1	4.15458e-06	111.38	K(1)AEGALPTPQPAK	2	-0.10724	1
RNA recognition motif. (a.k.a. RRM, RBD, or RNP domain)	8.01261e-06	TGME49_205180-t26_1-p1	82	K	RNA recognition motif-containing protein GN=TGME49_205180	1	0.0036883	114.28	ELIK(1)QYNPK	2	0.452	1
RNA recognition motif. (a.k.a. RRM, RBD, or RNP domain)	8.01261e-06	TGME49_215230-t26_1-p1	538	K	RNA recognition motif-containing protein GN=TGME49_215230	1	0.00409393	90.05	YLAAK(1)YEQER	2	0.74703	1	1	0.00117317	96.009	YLAAK(1)YEQER	2	0.19761	1	1	0.00221906	90.05	YLAAK(1)YEQER	2	-0.2099	1
RNA recognition motif. (a.k.a. RRM, RBD, or RNP domain)	8.01261e-06	TGME49_215230-t26_1-p1	505	K	RNA recognition motif-containing protein GN=TGME49_215230								1	0.00885626	58.32	AEFAPK(1)AGQGTSPK	2	-1.1347	1	1	0.000494647	57.414	AEFAPK(1)AGQGTSPK	2	0.16075	1
RNA recognition motif. (a.k.a. RRM, RBD, or RNP domain)	8.01261e-06	TGME49_284050-t26_1-p1	2320	K	DEAD/DEAH box helicase domain-containing protein GN=TGME49_284050	1	0.000521497	46.356	NQPHQPTPGYYK(1)GPPGASVK	3	-0.052524	1								1	9.16295e-05	65.374	NQPHQPTPGYYK(1)GPPGASVK	3	-0.40695	1
RNA recognition motif. (a.k.a. RRM, RBD, or RNP domain)	8.01261e-06	TGME49_284050-t26_1-p1	2328	K	DEAD/DEAH box helicase domain-containing protein GN=TGME49_284050	1	0.00481171	81.92	GPPGASVK(1)YDK	2	4.0323	1								1	0.0171463	67.879	GPPGASVK(1)YDK	2	1.1407	1
AAA domain (Cdc48 subfamily)	0.515381	TGME49_289780-t26_1-p1	755	K	"ATP-dependent hsl protease ATP-binding subunit hslU, putative GN=TGME49_289780"	1	6.09067e-08	109.11	ICSK(1)GGR	2	-0.089582	1								1	0.00972412	110.61	ICSK(1)GGR	2	-0.16569	1
AAA domain (Cdc48 subfamily)	0.515381	TGME49_268650-t26_1-p1	634	K	"chaperone clpB protein, putative GN=TGME49_268650"	1	0.00214537	99.688	LATLEAAAK(1)R	2	0.52643	2	1	0.00772836	83.456	LATLEAAAK(1)R	2	-0.16843	2	1	1.77662e-05	113.62	LATLEAAAK(1)R	2	0.17062	1
AAA domain (Cdc48 subfamily)	0.515381	TGME49_257990-t26_1-p1	147	K	"heat shock protein 101, putative GN=TGME49_257990"	1	8.68344e-09	113.65	K(1)IASSDDDANFEALK	2	0.77526	1	1	3.06839e-05	115.8	K(1)IASSDDDANFEALK	2	-0.10975	1	1	1.21301e-06	102.64	K(1)IASSDDDANFEALK	2	-0.086307	1
S-adenosyl-L-homocysteine hydrolase, NAD binding domain	0.370147	TGME49_326800-t26_1-p1	123	K	S-Adenosyl homocysteine hydrolase GN=TGME49_326800	1	0.00042264	70.783	K(1)ELLFPAINVNDCVTK	2	0.031691	1
S-adenosyl-L-homocysteine hydrolase, NAD binding domain	0.370147	TGME49_326800-t26_1-p1	90	K	S-Adenosyl homocysteine hydrolase GN=TGME49_326800	1	0.00149862	88.021	ILAEGLQK(1)DPQK	2	0.69274	1
S-adenosyl-L-homocysteine hydrolase, NAD binding domain	0.370147	TGME49_326800-t26_1-p1	140	K	S-Adenosyl homocysteine hydrolase GN=TGME49_326800	1	0.0110821	74.841	SK(1)FDNVYGCR	2	0.6848	1
S-adenosyl-L-homocysteine hydrolase, NAD binding domain	0.370147	TGME49_225050-t26_1-p1	119	K	"adenosylhomocysteinase, putative GN=TGME49_225050"								1	0.0104658	63.662	VK(1)DLTLSAFGR	2	-0.19342	1
S-adenosyl-L-homocysteine hydrolase, NAD binding domain	0.370147	TGME49_225050-t26_1-p1	340	K	"adenosylhomocysteinase, putative GN=TGME49_225050"								1	0.000331449	113.44	SK(1)FDNVYGCR	2	-0.055274	1	1	0.00332391	87.789	SK(1)FDNVYGCR	2	0.29268	1
S-adenosyl-L-homocysteine hydrolase, NAD binding domain	0.370147	TGME49_225050-t26_1-p1	290	K	"adenosylhomocysteinase, putative GN=TGME49_225050"								1	3.78109e-05	101.72	ILAEGLQK(1)DPQK	2	0.28259	1	1	8.22398e-07	136.7	ILAEGLQK(1)DPQK	2	0.32304	1
Transketolase, pyrimidine binding domain	0.685432	TGME49_244200-t26_1-p1	704	K	"2-oxoglutarate dehydrogenase e1 component, mitochondrial precursor, putative GN=TGME49_244200"	1	7.79139e-05	62.658	IFTLPPDFNVHPTVGK(1)IYK	3	-1.0407	1	1	3.35169e-05	71.601	IFTLPPDFNVHPTVGK(1)IYK	3	-0.92974	1	1	0.000145139	64.298	IFTLPPDFNVHPTVGK(1)IYK	3	-0.017427	1
Transketolase, pyrimidine binding domain	0.685432	TGME49_244200-t26_1-p1	1112	K	"2-oxoglutarate dehydrogenase e1 component, mitochondrial precursor, putative GN=TGME49_244200"	1	4.98004e-07	143.45	YLHK(1)QENK	2	1.1399	2	1	0.00940032	72.23	YLHK(1)QENK	2	0.74641	2	1	0.00284245	119.86	YLHK(1)QENK	2	0.90858	1
Transketolase, pyrimidine binding domain	0.685432	TGME49_318310-t26_1-p1	269	K	transketolase GN=TGME49_318310	1	0.0033359	93.096	TDK(1)PTLICVR	2	-0.20239	1	1	0.00641792	82.417	TDK(1)PTLICVR	2	0.75247	1	1	0.00142323	94.692	TDK(1)PTLICVR	2	1.4912	1
Transketolase, pyrimidine binding domain	0.685432	TGME49_318310-t26_1-p1	28	K	transketolase GN=TGME49_318310	1	2.45612e-28	149.53	VSPGK(1)TELGATDVLCVNTIR	3	-0.58924	1	1	5.29905e-13	100.53	VSPGK(1)TELGATDVLCVNTIR	3	-0.63054	2
Transketolase, pyrimidine binding domain	0.685432	TGME49_318310-t26_1-p1	21	K	transketolase GN=TGME49_318310	1	0.00269818	53.861	GSNAHLGEANNQPEK(1)K	3	-0.10106	1	1	0.000557651	62.055	GSNAHLGEANNQPEK(1)K	3	0.099615	1	1	0.00236622	51.495	GSNAHLGEANNQPEK(1)K	3	-0.15714	1
Transketolase, pyrimidine binding domain	0.685432	TGME49_318310-t26_1-p1	285	K	transketolase GN=TGME49_318310	1	1.38666e-08	122.1	TTIGFLSSK(1)AGTAK	2	0.63256	1	1	2.25761e-05	108.66	TTIGFLSSK(1)AGTAK	2	-0.21366	1	1	3.43236e-11	129.77	TTIGFLSSK(1)AGTAK	2	0.28184	1
Transketolase, pyrimidine binding domain	0.685432	TGME49_318310-t26_1-p1	601	K	transketolase GN=TGME49_318310	1	2.86697e-05	133.81	K(1)LLTNNWDVR	2	0.81114	1	1	0.00712478	84.198	K(1)LLTNNWDVR	2	0.87751	1	1	0.000116245	117.52	K(1)LLTNNWDVR	2	0.25237	1
Domain of unknown function (DUF814)	0.500216	TGME49_228300-t26_1-p1	138	K	CCDC25 protein GN=TGME49_228300								1	0.032097	54.436	ELLK(1)ALEK	2	0.44641	1	1	0.030168	57.859	ELLK(1)ALEK	2	-0.83865	1
Domain of unknown function (DUF814)	0.500216	TGME49_214090-t26_1-p1	1353	K	signal peptidase GN=TGME49_214090								1	0.0212112	72.607	GAGK(1)LENAR	2	0.042808	1	1	0.0267503	71.451	GAGK(1)LENAR	2	0.38305	1
Transcription factor S-II (TFIIS), central domain	0.370147	TGME49_293670-t26_1-p1	304	K	transcription elongation factor A TFIIS GN=TGME49_293670	1	0.0112541	76.927	EYNMQLK(1)TLK	2	0.78353	1
Transcription factor S-II (TFIIS), central domain	0.370147	TGME49_293670-t26_1-p1	227	K	transcription elongation factor A TFIIS GN=TGME49_293670								1	1.36619e-06	57.142	APEK(1)ASTAVEDYPGPASGDAVR	3	1.3656	1
Transcription factor S-II (TFIIS), central domain	0.370147	TGME49_224660-t26_1-p1	685	K	"transcription factor s-ii (tfiis), central domain-containing protein GN=TGME49_224660"															1	0.010767	55.755	K(1)SSGTSAAAPLGSR	2	-0.49326	1
Cyclic nucleotide-binding domain	0.75048	TGME49_311360-t26_1-p1	699	K	protein kinase G AGC kinase family member PKG GN=TGME49_311360															1	0.0268043	66.056	GTFGTVK(1)LVR	2	0.11288	1
Cyclic nucleotide-binding domain	0.75048	TGME49_242070-t26_1-p1	25	K	cAMP-dependent protein kinase regulatory subunit GN=TGME49_242070	1	6.45513e-20	125.23	AEIVNEVSLAAPVVTK(1)GSK	2	0.21013	1	1	3.19311e-17	150.69	AEIVNEVSLAAPVVTK(1)GSK	2	0.41559	1	1	6.10946e-23	130.56	AEIVNEVSLAAPVVTK(1)GSK	2	-0.077125	1
Cyclic nucleotide-binding domain	0.75048	TGME49_242070-t26_1-p1	309	K	cAMP-dependent protein kinase regulatory subunit GN=TGME49_242070															1	0.0206223	46.475	NDK(1)VVMEYK	2	2.0529	1
Cyclic nucleotide-binding domain	0.75048	TGME49_242070-t26_1-p1	374	K	cAMP-dependent protein kinase regulatory subunit GN=TGME49_242070	1	0.00194819	102.52	AMK(1)QLGLDTK	2	-1.499	1	1	0.00113382	121.9	AMK(1)QLGLDTK	2	-0.26258	1	1	0.000288624	123.96	AMK(1)QLGLDTK	2	-0.83478	1
Cyclic nucleotide-binding domain	0.75048	TGME49_242070-t26_1-p1	108	K	cAMP-dependent protein kinase regulatory subunit GN=TGME49_242070	1	0.00825062	90.15	K(1)FVAPVYPK	2	0.48323	2	1	0.00536307	95.502	K(1)FVAPVYPK	2	-0.25503	2	1	0.0114248	83.948	K(1)FVAPVYPK	2	0.41764	2
Cyclic nucleotide-binding domain	0.75048	TGME49_242070-t26_1-p1	381	K	cAMP-dependent protein kinase regulatory subunit GN=TGME49_242070	1	0.00178042	91.961	QLGLDTK(1)YLDK	2	0.77879	2	1	0.000738086	89.301	QLGLDTK(1)YLDK	2	0.26654	2	1	0.00268424	85.522	QLGLDTK(1)YLDK	2	0.49427	2
Cyclic nucleotide-binding domain	0.75048	TGME49_242070-t26_1-p1	188	K	cAMP-dependent protein kinase regulatory subunit GN=TGME49_242070								0.99806	0.0250091	47.853	K(0.002)FPGEK(0.998)ENK	3	-0.79049	1
Cyclic nucleotide-binding domain	0.75048	TGME49_242070-t26_1-p1	41	K	cAMP-dependent protein kinase regulatory subunit GN=TGME49_242070	1	1.84504e-26	162.46	GATGSSSSGQK(1)ASGSK	2	-0.21901	1	1	6.32042e-19	169.37	GATGSSSSGQK(1)ASGSK	2	0.78951	1	1	0.00122478	74.141	GATGSSSSGQK(1)ASGSK	2	-0.34541	1
Poly(ADP-ribose) polymerase and DNA-Ligase Zn-finger region	0.370147	TGME49_270840-t26_1-p1	7	K	poly(ADP-ribose) polymerase catalytic domain-containing protein GN=TGME49_270840	1	1.19602e-05	64.522	TSK(1)NRPPIPNPYGVDYSPTDR	3	-0.59383	1
Poly(ADP-ribose) polymerase and DNA-Ligase Zn-finger region	0.370147	TGME49_293510-t26_1-p1	278	K	poly(ADP-ribose) polymerase and DNA-Ligase Zn-finger region domain-containing protein GN=TGME49_293510	1	6.37042e-10	106.93	AK(1)TEVGGGEGPLSPEQR	2	0.64528	1	1	7.54827e-06	83.404	AK(1)TEVGGGEGPLSPEQR	2	0.15874	1
Poly(ADP-ribose) polymerase and DNA-Ligase Zn-finger region	0.370147	TGME49_293510-t26_1-p1	89	K	poly(ADP-ribose) polymerase and DNA-Ligase Zn-finger region domain-containing protein GN=TGME49_293510	1	1.72319e-07	63.979	LATSQPFAEPSLGDTEDVHVSK(1)QR	3	0.19219	1
C-terminal domain of 1-Cys peroxiredoxin	0.110009	TGME49_217890-t26_1-p1	92	K	"alkyl hydroperoxide reductase/ Thiol specific antioxidant/ Mal allergen, putative GN=TGME49_217890"	1	0.00346797	86.014	NVELK(1)DGGIGK	2	0.72407	1	1	0.000136892	103.43	NVELK(1)DGGIGK	2	0.92671	1	1	0.0207637	65.179	NVELK(1)DGGIGK	2	1.4841	1
C-terminal domain of 1-Cys peroxiredoxin	0.110009	TGME49_217890-t26_1-p1	67	K	"alkyl hydroperoxide reductase/ Thiol specific antioxidant/ Mal allergen, putative GN=TGME49_217890"	1	0.0111843	77.058	LHGEFEK(1)R	3	-0.4824	1	1	0.00308822	91.069	LHGEFEK(1)R	2	0.10382	2	1	0.0019432	98.997	LHGEFEK(1)R	2	-0.19459	3
C-terminal domain of 1-Cys peroxiredoxin	0.110009	TGME49_217890-t26_1-p1	180	K	"alkyl hydroperoxide reductase/ Thiol specific antioxidant/ Mal allergen, putative GN=TGME49_217890"	0.999897	0.000270321	78.529	GDK(1)AMKPTAEGVK	3	-0.5607	2	0.999509	0.00225083	65.565	GDK(1)AMKPTAEGVK	3	-0.21565	1	0.999922	0.00177579	82.651	GDK(1)AMKPTAEGVK	2	1.0398	3
C-terminal domain of 1-Cys peroxiredoxin	0.110009	TGME49_217890-t26_1-p1	183	K	"alkyl hydroperoxide reductase/ Thiol specific antioxidant/ Mal allergen, putative GN=TGME49_217890"	1	0.0225953	64.82	AMK(1)PTAEGVK	2	0.76675	2	1	0.0134356	73.499	AMK(1)PTAEGVK	2	0.0030469	1	1	0.0134815	74.841	AMK(1)PTAEGVK	2	-0.50501	3
C-terminal domain of 1-Cys peroxiredoxin	0.110009	TGME49_309210-t26_1-p1	391	K	"peroxiredoxin 6, putative GN=TGME49_309210"	1	0.00141402	111.61	ECPSGK(1)NYLR	2	-0.12451	1	1	0.00346912	87.258	ECPSGK(1)NYLR	2	-0.39347	1	1	0.00935835	77.662	ECPSGK(1)NYLR	2	-0.42358	1
C-terminal domain of 1-Cys peroxiredoxin	0.110009	TGME49_309210-t26_1-p1	375	K	"peroxiredoxin 6, putative GN=TGME49_309210"	1	9.9779e-06	89.624	VMVQPTLTDEEAK(1)AK	2	2.5534	2	1	8.97233e-06	89.624	VMVQPTLTDEEAK(1)AK	2	3.9339	3	1	1.26156e-05	98.676	VMVQPTLTDEEAK(1)AK	2	3.5108	2
C-terminal domain of 1-Cys peroxiredoxin	0.110009	TGME49_309210-t26_1-p1	241	K	"peroxiredoxin 6, putative GN=TGME49_309210"	1	0.0164952	90.37	MAPEFAK(1)R	2	0.42522	1	1	0.0335265	76.478	MAPEFAK(1)R	2	0.24464	1
C-terminal domain of 1-Cys peroxiredoxin	0.110009	TGME49_309210-t26_1-p1	285	K	"peroxiredoxin 6, putative GN=TGME49_309210"	1	1.53469e-08	120.92	K(1)LATDLGIMDPEEK	2	-0.4418	1	1	2.68775e-05	107.69	K(1)LATDLGIMDPEEK	2	-0.68768	1	1	0.00232503	71.98	K(1)LATDLGIMDPEEK	2	-0.41865	1
C-terminal domain of 1-Cys peroxiredoxin	0.110009	TGME49_309210-t26_1-p1	300	K	"peroxiredoxin 6, putative GN=TGME49_309210"	1	0.0196948	69.721	DK(1)AGIPVTCR	2	0.22148	1	1	0.000219902	106.58	DK(1)AGIPVTCR	2	-0.45395	2	1	0.0063354	81.625	DK(1)AGIPVTCR	2	-0.5183	1
C-terminal domain of 1-Cys peroxiredoxin	0.110009	TGME49_230410-t26_1-p1	265	K	peroxiredoxin PRX3 GN=TGME49_230410	1	0.00141786	63.185	GEK(1)MMHASFEGVK	3	-0.46754	1	1	0.00356482	59.864	GEK(1)MMHASFEGVK	3	-0.31473	1	1	0.00264192	58.32	GEK(1)MMHASFEGVK	3	0.46723	1
C-terminal domain of 1-Cys peroxiredoxin	0.110009	TGME49_230410-t26_1-p1	253	K	peroxiredoxin PRX3 GN=TGME49_230410	1	8.55552e-17	160.18	NGGK(1)QVCPANWR	2	-2.3018	5	1	2.20162e-07	147.91	NGGK(1)QVCPANWR	2	0.098859	3	1	1.53727e-15	175.49	NGGK(1)QVCPANWR	2	-0.53252	6
C-terminal domain of 1-Cys peroxiredoxin	0.110009	TGME49_230410-t26_1-p1	216	K	peroxiredoxin PRX3 GN=TGME49_230410															1	0.0255547	55.261	TLAIVDK(1)TGTVR	2	-0.11726	1
C-terminal domain of 1-Cys peroxiredoxin	0.110009	TGME49_230410-t26_1-p1	282	K	peroxiredoxin PRX3 GN=TGME49_230410	1	0.028986	74.255	NYLGQLK(1)N	2	-1.4725	1
C-terminal domain of 1-Cys peroxiredoxin	0.110009	TGME49_230410-t26_1-p1	249	K	peroxiredoxin PRX3 GN=TGME49_230410								0.880887	1.04258e-07	117.08	EVEK(0.881)NGGK(0.119)QVCPANWR	3	-0.15917	1
AhpC/TSA family	0.110009	TGME49_217890-t26_1-p1	92	K	"alkyl hydroperoxide reductase/ Thiol specific antioxidant/ Mal allergen, putative GN=TGME49_217890"	1	0.00346797	86.014	NVELK(1)DGGIGK	2	0.72407	1	1	0.000136892	103.43	NVELK(1)DGGIGK	2	0.92671	1	1	0.0207637	65.179	NVELK(1)DGGIGK	2	1.4841	1
AhpC/TSA family	0.110009	TGME49_217890-t26_1-p1	67	K	"alkyl hydroperoxide reductase/ Thiol specific antioxidant/ Mal allergen, putative GN=TGME49_217890"	1	0.0111843	77.058	LHGEFEK(1)R	3	-0.4824	1	1	0.00308822	91.069	LHGEFEK(1)R	2	0.10382	2	1	0.0019432	98.997	LHGEFEK(1)R	2	-0.19459	3
AhpC/TSA family	0.110009	TGME49_217890-t26_1-p1	180	K	"alkyl hydroperoxide reductase/ Thiol specific antioxidant/ Mal allergen, putative GN=TGME49_217890"	0.999897	0.000270321	78.529	GDK(1)AMKPTAEGVK	3	-0.5607	2	0.999509	0.00225083	65.565	GDK(1)AMKPTAEGVK	3	-0.21565	1	0.999922	0.00177579	82.651	GDK(1)AMKPTAEGVK	2	1.0398	3
AhpC/TSA family	0.110009	TGME49_217890-t26_1-p1	183	K	"alkyl hydroperoxide reductase/ Thiol specific antioxidant/ Mal allergen, putative GN=TGME49_217890"	1	0.0225953	64.82	AMK(1)PTAEGVK	2	0.76675	2	1	0.0134356	73.499	AMK(1)PTAEGVK	2	0.0030469	1	1	0.0134815	74.841	AMK(1)PTAEGVK	2	-0.50501	3
AhpC/TSA family	0.110009	TGME49_309210-t26_1-p1	391	K	"peroxiredoxin 6, putative GN=TGME49_309210"	1	0.00141402	111.61	ECPSGK(1)NYLR	2	-0.12451	1	1	0.00346912	87.258	ECPSGK(1)NYLR	2	-0.39347	1	1	0.00935835	77.662	ECPSGK(1)NYLR	2	-0.42358	1
AhpC/TSA family	0.110009	TGME49_309210-t26_1-p1	375	K	"peroxiredoxin 6, putative GN=TGME49_309210"	1	9.9779e-06	89.624	VMVQPTLTDEEAK(1)AK	2	2.5534	2	1	8.97233e-06	89.624	VMVQPTLTDEEAK(1)AK	2	3.9339	3	1	1.26156e-05	98.676	VMVQPTLTDEEAK(1)AK	2	3.5108	2
AhpC/TSA family	0.110009	TGME49_309210-t26_1-p1	241	K	"peroxiredoxin 6, putative GN=TGME49_309210"	1	0.0164952	90.37	MAPEFAK(1)R	2	0.42522	1	1	0.0335265	76.478	MAPEFAK(1)R	2	0.24464	1
AhpC/TSA family	0.110009	TGME49_309210-t26_1-p1	285	K	"peroxiredoxin 6, putative GN=TGME49_309210"	1	1.53469e-08	120.92	K(1)LATDLGIMDPEEK	2	-0.4418	1	1	2.68775e-05	107.69	K(1)LATDLGIMDPEEK	2	-0.68768	1	1	0.00232503	71.98	K(1)LATDLGIMDPEEK	2	-0.41865	1
AhpC/TSA family	0.110009	TGME49_309210-t26_1-p1	300	K	"peroxiredoxin 6, putative GN=TGME49_309210"	1	0.0196948	69.721	DK(1)AGIPVTCR	2	0.22148	1	1	0.000219902	106.58	DK(1)AGIPVTCR	2	-0.45395	2	1	0.0063354	81.625	DK(1)AGIPVTCR	2	-0.5183	1
AhpC/TSA family	0.110009	TGME49_230410-t26_1-p1	265	K	peroxiredoxin PRX3 GN=TGME49_230410	1	0.00141786	63.185	GEK(1)MMHASFEGVK	3	-0.46754	1	1	0.00356482	59.864	GEK(1)MMHASFEGVK	3	-0.31473	1	1	0.00264192	58.32	GEK(1)MMHASFEGVK	3	0.46723	1
AhpC/TSA family	0.110009	TGME49_230410-t26_1-p1	253	K	peroxiredoxin PRX3 GN=TGME49_230410	1	8.55552e-17	160.18	NGGK(1)QVCPANWR	2	-2.3018	5	1	2.20162e-07	147.91	NGGK(1)QVCPANWR	2	0.098859	3	1	1.53727e-15	175.49	NGGK(1)QVCPANWR	2	-0.53252	6
AhpC/TSA family	0.110009	TGME49_230410-t26_1-p1	216	K	peroxiredoxin PRX3 GN=TGME49_230410															1	0.0255547	55.261	TLAIVDK(1)TGTVR	2	-0.11726	1
AhpC/TSA family	0.110009	TGME49_230410-t26_1-p1	282	K	peroxiredoxin PRX3 GN=TGME49_230410	1	0.028986	74.255	NYLGQLK(1)N	2	-1.4725	1
AhpC/TSA family	0.110009	TGME49_230410-t26_1-p1	249	K	peroxiredoxin PRX3 GN=TGME49_230410								0.880887	1.04258e-07	117.08	EVEK(0.881)NGGK(0.119)QVCPANWR	3	-0.15917	1
tRNA synthetases class II (D, K and N)	0.190449	TGME49_205710-t26_1-p1	125	K	lysine-tRNA ligase GN=TGME49_205710	1	5.20612e-07	85.493	AQK(1)PEEELDPTQYFEK	3	-0.56719	2	1	0.00042963	72.797	AQK(1)PEEELDPTQYFEK	2	-0.40854	1	1	0.000466872	83.37	AQK(1)PEEELDPTQYFEK	2	0.20378	1
tRNA synthetases class II (D, K and N)	0.190449	TGME49_205710-t26_1-p1	138	K	lysine-tRNA ligase GN=TGME49_205710	0.999981	0.00329655	48.907	AQKPEEELDPTQYFEK(1)R	3	-0.49563	1								0.999986	0.00486835	48.907	AQKPEEELDPTQYFEK(1)R	3	-1.285	1
tRNA synthetases class II (D, K and N)	0.190449	TGME49_270510-t26_1-p1	398	K	asparaginyl-tRNA synthetase (NOB+tRNA synthase) GN=TGME49_270510	1	2.07967e-26	158.17	DAAAAAAEPLIPLTK(1)DK	2	-0.36553	3	1	9.07104e-09	104.26	DAAAAAAEPLIPLTK(1)DK	2	-0.15645	3	1	1.55736e-09	107.98	DAAAAAAEPLIPLTK(1)DK	2	-0.42081	3
tRNA synthetases class II (D, K and N)	0.190449	TGME49_270510-t26_1-p1	562	K	asparaginyl-tRNA synthetase (NOB+tRNA synthase) GN=TGME49_270510	1	0.00126569	118.91	K(1)PCIVYNYPK	2	0.010038	1
tRNA synthetases class II (D, K and N)	0.190449	TGME49_270510-t26_1-p1	261	K	asparaginyl-tRNA synthetase (NOB+tRNA synthase) GN=TGME49_270510	1	7.08307e-34	178.67	SPAK(1)GQAVELAVR	2	-0.64115	1								1	1.6516e-12	170.95	SPAK(1)GQAVELAVR	3	0.034734	2
tRNA synthetases class II (D, K and N)	0.190449	TGME49_270510-t26_1-p1	529	K	asparaginyl-tRNA synthetase (NOB+tRNA synthase) GN=TGME49_270510	1	0.00306102	59.728	VSYTEAIEVLK(1)AEEPK	2	-0.69701	1	1	1.96135e-05	80.411	VSYTEAIEVLK(1)AEEPK	2	-0.33365	1	1	0.000758836	78.902	VSYTEAIEVLK(1)AEEPK	2	-1.0467	1
tRNA synthetases class II (D, K and N)	0.190449	TGME49_270510-t26_1-p1	383	K	asparaginyl-tRNA synthetase (NOB+tRNA synthase) GN=TGME49_270510	1	6.61226e-24	114.92	TDGAAPK(1)DAAAAAAEPLIPLTK	2	-0.38761	3	1	1.81247e-18	124.1	TDGAAPK(1)DAAAAAAEPLIPLTK	2	0.27021	3	1	2.82638e-15	111.84	TDGAAPK(1)DAAAAAAEPLIPLTK	3	0.5047	2
tRNA synthetases class II (D, K and N)	0.190449	TGME49_270510-t26_1-p1	534	K	asparaginyl-tRNA synthetase (NOB+tRNA synthase) GN=TGME49_270510	1	0.00961058	85.862	AEEPK(1)AQFK	2	0.064045	1	1	0.00132963	106.88	AEEPK(1)AQFK	2	-0.77853	1	1	0.019595	76.221	AEEPK(1)AQFK	2	-0.7315	1
tRNA synthetases class II (D, K and N)	0.190449	TGME49_270510-t26_1-p1	257	K	asparaginyl-tRNA synthetase (NOB+tRNA synthase) GN=TGME49_270510	1	0.000306884	102.05	FTGDIVK(1)SPAK	2	0.37082	2	1	0.000342326	95.477	FTGDIVK(1)SPAK	2	-0.70695	2	1	0.00347225	81.92	FTGDIVK(1)SPAK	2	0.26426	2
tRNA synthetases class II (D, K and N)	0.190449	TGME49_202530-t26_1-p1	254	K	aspartate-tRNA ligase GN=TGME49_202530	1	5.30625e-12	96.379	REEAAPSVAEVAEAPVSK(1)K	3	-0.6989	1	1	2.74794e-10	89.859	REEAAPSVAEVAEAPVSK(1)K	3	-0.82943	2	1	3.95843e-05	83.423	REEAAPSVAEVAEAPVSK(1)K	3	-1.7914	1
tRNA synthetases class II (D, K and N)	0.190449	TGME49_202530-t26_1-p1	369	K	aspartate-tRNA ligase GN=TGME49_202530	1	0.0332873	72.23	GNTK(1)DMIK	2	-0.48404	1	1	0.0308246	72.23	GNTK(1)DMIK	2	-0.30476	1
PADR1 (NUC008) domain	0.370147	TGME49_270840-t26_1-p1	7	K	poly(ADP-ribose) polymerase catalytic domain-containing protein GN=TGME49_270840	1	1.19602e-05	64.522	TSK(1)NRPPIPNPYGVDYSPTDR	3	-0.59383	1
PADR1 (NUC008) domain	0.370147	TGME49_293510-t26_1-p1	278	K	poly(ADP-ribose) polymerase and DNA-Ligase Zn-finger region domain-containing protein GN=TGME49_293510	1	6.37042e-10	106.93	AK(1)TEVGGGEGPLSPEQR	2	0.64528	1	1	7.54827e-06	83.404	AK(1)TEVGGGEGPLSPEQR	2	0.15874	1
PADR1 (NUC008) domain	0.370147	TGME49_293510-t26_1-p1	89	K	poly(ADP-ribose) polymerase and DNA-Ligase Zn-finger region domain-containing protein GN=TGME49_293510	1	1.72319e-07	63.979	LATSQPFAEPSLGDTEDVHVSK(1)QR	3	0.19219	1
Helicase associated domain (HA2)	0.0937973	TGME49_233520-t26_1-p1	446	K	ATP-dependent RNA helicase GN=TGME49_233520								1	0.00554025	51.495	VESLLVSPISK(1)ASAQQR	2	-0.15524	1
Helicase associated domain (HA2)	0.0937973	TGME49_233520-t26_1-p1	7	K	ATP-dependent RNA helicase GN=TGME49_233520	1	0.000211913	73.834	MDGPAPK(1)LDLGSK	2	-0.78196	2	1	0.000737475	73.386	MDGPAPK(1)LDLGSK	2	-0.96395	1	1	7.06154e-06	81.703	MDGPAPK(1)LDLGSK	2	-0.84559	1
Helicase associated domain (HA2)	0.0937973	TGME49_295070-t26_1-p1	92	K	helicase associated domain (ha2) protein GN=TGME49_295070								1	4.99812e-13	158.12	K(1)LEQLQR	2	-0.78906	1
Helicase associated domain (HA2)	0.0937973	TGME49_295070-t26_1-p1	459	K	helicase associated domain (ha2) protein GN=TGME49_295070	1	0.0245862	69.628	K(1)TLEDWR	2	-0.83722	1
Helicase associated domain (HA2)	0.0937973	TGME49_263650-t26_1-p1	303	K	"pre-mRNA-processing protein 8, putative GN=TGME49_263650"	1	0.0197397	43.958	VMHQK(1)YVEAK	3	-0.19993	1								1	0.00364877	71.066	VMHQK(1)YVEAK	3	0.35836	1
Helicase associated domain (HA2)	0.0937973	TGME49_318440-t26_1-p1	387	K	helicase associated domain (ha2) protein GN=TGME49_318440															1	0.00156695	84.954	ISGDAVTSK(1)ETK	2	0.029168	1
Helicase associated domain (HA2)	0.0937973	TGME49_318440-t26_1-p1	884	K	helicase associated domain (ha2) protein GN=TGME49_318440	1	0.000920463	94.309	K(1)LTPCQLLR	2	2.1703	1
Helicase associated domain (HA2)	0.0937973	TGME49_284050-t26_1-p1	2320	K	DEAD/DEAH box helicase domain-containing protein GN=TGME49_284050	1	0.000521497	46.356	NQPHQPTPGYYK(1)GPPGASVK	3	-0.052524	1								1	9.16295e-05	65.374	NQPHQPTPGYYK(1)GPPGASVK	3	-0.40695	1
Helicase associated domain (HA2)	0.0937973	TGME49_284050-t26_1-p1	2328	K	DEAD/DEAH box helicase domain-containing protein GN=TGME49_284050	1	0.00481171	81.92	GPPGASVK(1)YDK	2	4.0323	1								1	0.0171463	67.879	GPPGASVK(1)YDK	2	1.1407	1
Cytochrome b5-like Heme/Steroid binding domain	0.75048	TGME49_276110-t26_1-p1	193	K	cytochrome b5 family heme/steroid binding domain-containing protein GN=TGME49_276110															1	0.0250804	62.088	K(1)NCCTSATATK	2	-0.25276	1
Cytochrome b5-like Heme/Steroid binding domain	0.75048	TGME49_276990-t26_1-p1	66	K	cytochrome b5 family heme/steroid binding domain-containing protein GN=TGME49_276990	1	0.00516579	85.744	APPK(1)PNPCPR	2	-1.1526	1	1	0.00180085	93.178	APPK(1)PNPCPR	2	-0.91481	1	1	0.0144583	74.173	APPK(1)PNPCPR	2	-0.62873	1
NAD(P)-binding Rossmann-like domain	0.685432	TGME49_242415-t26_1-p1	3155	K	histone lysine-specific demethylase GN=TGME49_242415															0.998927	0.0299442	45.022	LGK(0.999)AAK(0.001)SAPR	3	-3.2698	1
NAD(P)-binding Rossmann-like domain	0.685432	TGME49_320750-t26_1-p1	396	K	GDP dissociation inhibitor(predict) GN=TGME49_320750	1	3.41627e-05	113.07	K(1)TGTSGLDGTSR	2	0.25407	1	1	0.000185408	92.295	K(1)TGTSGLDGTSR	2	0.14981	1	1	0.00530615	74.987	K(1)TGTSGLDGTSR	2	0.098043	1
GYF domain	0.190449	TGME49_298610-t26_1-p1	2010	K	GYF domain-containing protein GN=TGME49_298610	1	1.63827e-13	126.25	K(1)TGWAVAATSPGSGDK	2	0.64074	1	1	3.49222e-07	120.9	K(1)TGWAVAATSPGSGDK	2	0.93822	1	1	9.10383e-13	121.03	K(1)TGWAVAATSPGSGDK	2	1.0231	1
GYF domain	0.190449	TGME49_298610-t26_1-p1	1727	K	GYF domain-containing protein GN=TGME49_298610															1	0.0212338	58.083	SATGK(1)VPAR	2	0.71021	1
GYF domain	0.190449	TGME49_224610-t26_1-p1	525	K	GYF domain-containing protein GN=TGME49_224610															1	0.02139	56.721	VALSQPK(1)K	2	2.3528	1
GYF domain	0.190449	TGME49_204160-t26_1-p1	1353	K	GYF domain-containing protein GN=TGME49_204160															1	3.34172e-05	61.265	K(1)TGNATPAGSASSAVR	2	0.424	1
GYF domain	0.190449	TGME49_204160-t26_1-p1	1332	K	GYF domain-containing protein GN=TGME49_204160	1	0.00106984	94.465	LQK(1)LQSQVNPK	2	-2.0154	1	1	0.00013001	103.08	LQK(1)LQSQVNPK	2	-0.46116	1	1	0.000710469	97.734	LQK(1)LQSQVNPK	2	-1.8231	1
Iron-binding zinc finger CDGSH type	0.500216	TGME49_255910-t26_1-p1	155	K	"PfMNL-2 CISD1 family iron-sulfur protein, putative GN=TGME49_255910"								1	1.18337e-05	83.54	LQK(1)QGVNVGPAMLEIR	2	1.3541	1	1	1.09054e-05	90.348	LQK(1)QGVNVGPAMLEIR	2	-0.11632	1
Iron-binding zinc finger CDGSH type	0.500216	TGME49_254030-t26_1-p1	50	K	zinc finger CDGSH-type domain-containing protein GN=TGME49_254030	1	7.34434e-06	85.493	TQPWCDGAHK(1)GTPFK	3	-0.28262	1	1	0.000784524	64.04	TQPWCDGAHK(1)GTPFK	3	-0.51294	1	1	0.000409882	70.197	TQPWCDGAHK(1)GTPFK	3	-0.93365	1
Histidine kinase-, DNA gyrase B-, and HSP90-like ATPase	0.056319	TGME49_236200-t26_1-p1	666	K	"DNA mismatch repair protein, C-terminal domain-containing protein GN=TGME49_236200"	1	0.012766	98.997	SPAAAAK(1)R	2	0.064648	1
Histidine kinase-, DNA gyrase B-, and HSP90-like ATPase	0.056319	TGME49_288380-t26_1-p1	592	K	heat shock protein HSP90 GN=TGME49_288380	1	0.000150442	139.31	IMK(1)AQALR	2	0.25375	2	1	0.00529347	104.21	IMK(1)AQALR	2	-0.20447	1	1	0.00407078	124.83	IMK(1)AQALR	2	0.091411	4
Histidine kinase-, DNA gyrase B-, and HSP90-like ATPase	0.056319	TGME49_288380-t26_1-p1	269	K	heat shock protein HSP90 GN=TGME49_288380	1	9.84628e-07	111.79	EVVVEYEQLNK(1)QK	2	-0.63053	1	1	6.74513e-06	144.57	EVVVEYEQLNK(1)QK	2	-3.9921	1	1	2.42171e-15	111.94	EVVVEYEQLNK(1)QK	2	2.3336	1
Histidine kinase-, DNA gyrase B-, and HSP90-like ATPase	0.056319	TGME49_288380-t26_1-p1	384	K	heat shock protein HSP90 GN=TGME49_288380	1	0.00140543	112.11	ESLQQNK(1)ILK	2	0.10814	2	1	0.0017078	93.598	ESLQQNK(1)ILK	2	-0.69578	1	1	0.000335267	125.71	ESLQQNK(1)ILK	2	-0.15696	1
Histidine kinase-, DNA gyrase B-, and HSP90-like ATPase	0.056319	TGME49_288380-t26_1-p1	56	K	heat shock protein HSP90 GN=TGME49_288380	1	0.00595408	78.548	YEAITDPEK(1)LK	2	-0.40223	1	1	0.00062131	91.123	YEAITDPEK(1)LK	2	0.587	1	1	9.18782e-06	114.9	YEAITDPEK(1)LK	2	0.2786	1
Histidine kinase-, DNA gyrase B-, and HSP90-like ATPase	0.056319	TGME49_288380-t26_1-p1	550	K	heat shock protein HSP90 GN=TGME49_288380	1	0.0213733	47.844	AEFEPLCK(1)LMK	2	1.7222	1
Histidine kinase-, DNA gyrase B-, and HSP90-like ATPase	0.056319	TGME49_288380-t26_1-p1	396	K	heat shock protein HSP90 GN=TGME49_288380	1	0.00092569	91.62	K(1)CLEMFQELEEK	2	-0.29032	1	1	0.00100202	115.57	K(1)CLEMFQELEEK	2	0.085636	1
Histidine kinase-, DNA gyrase B-, and HSP90-like ATPase	0.056319	TGME49_288380-t26_1-p1	258	K	heat shock protein HSP90 GN=TGME49_288380	1	1.04482e-06	110.14	VK(1)EVVVEYEQLNK	3	-1.0037	2	1	7.114e-05	110.51	VK(1)EVVVEYEQLNK	2	-1.8372	1	1	1.75193e-05	103.76	VK(1)EVVVEYEQLNK	3	-0.58129	2
Histidine kinase-, DNA gyrase B-, and HSP90-like ATPase	0.056319	TGME49_292920-t26_1-p1	850	K	"heat shock protein 75, putative GN=TGME49_292920"								1	0.0228253	91.9	K(1)TETAVR	2	-0.35833	1
Histidine kinase-, DNA gyrase B-, and HSP90-like ATPase	0.056319	TGME49_292920-t26_1-p1	716	K	"heat shock protein 75, putative GN=TGME49_292920"	1	9.97842e-09	112.17	MMK(1)ATLQGAPDAQLK	2	-0.81917	4	1	2.75079e-14	159.18	MMK(1)ATLQGAPDAQLK	2	-0.31515	3	1	4.60182e-13	150.05	MMK(1)ATLQGAPDAQLK	2	-0.61814	3
Histidine kinase-, DNA gyrase B-, and HSP90-like ATPase	0.056319	TGME49_292920-t26_1-p1	661	K	"heat shock protein 75, putative GN=TGME49_292920"	1	4.23295e-05	87.824	K(1)PDTPALVGDHR	3	0.61972	3	1	1.083e-09	103.3	K(1)PDTPALVGDHR	3	0.63479	3	1	0.000192949	91.62	K(1)PDTPALVGDHR	3	0.93466	2
Histidine kinase-, DNA gyrase B-, and HSP90-like ATPase	0.056319	TGME49_292920-t26_1-p1	660	K	"heat shock protein 75, putative GN=TGME49_292920"	0.83393	7.52258e-06	95.57	DK(0.834)K(0.166)PDTPALVGDHR	3	0.19681	4	0.973165	4.46158e-06	109.07	DK(0.973)K(0.027)PDTPALVGDHR	3	1.8204	3	0.825353	1.30087e-06	102.5	DK(0.825)K(0.175)PDTPALVGDHR	4	0.17633	4
Histidine kinase-, DNA gyrase B-, and HSP90-like ATPase	0.056319	TGME49_292920-t26_1-p1	657	K	"heat shock protein 75, putative GN=TGME49_292920"	0.946463	3.86131e-09	75.064	FVAIDAPEEDFEPLLEEDK(0.054)EGK(0.946)K	3	0.082712	1	0.949517	6.70046e-14	97.69	FVAIDAPEEDFEPLLEEDK(0.05)EGK(0.95)K	3	0.066052	1	0.967272	2.7631e-10	96.591	FVAIDAPEEDFEPLLEEDK(0.033)EGK(0.967)K	3	0.046079	1
Histidine kinase-, DNA gyrase B-, and HSP90-like ATPase	0.056319	TGME49_292920-t26_1-p1	265	K	"heat shock protein 75, putative GN=TGME49_292920"								1	0.000420113	73.386	SGSLEFLMK(1)HQGEK	3	1.236	1	1	0.00832811	44.968	SGSLEFLMK(1)HQGEK	3	0.67212	1
Histidine kinase-, DNA gyrase B-, and HSP90-like ATPase	0.056319	TGME49_292920-t26_1-p1	343	K	"heat shock protein 75, putative GN=TGME49_292920"								1	0.000377693	76.759	K(1)DCLEFSNIHHVK	3	0.24536	1
Histidine kinase-, DNA gyrase B-, and HSP90-like ATPase	0.056319	TGME49_312230-t26_1-p1	35	K	"DNA topoisomerase 2, putative GN=TGME49_312230"	1	0.0275415	94.806	PK(1)TIEQR	2	-2.8123	1	1	0.00807284	106.91	PK(1)TIEQR	2	-1.5087	1
Histidine kinase-, DNA gyrase B-, and HSP90-like ATPase	0.056319	TGME49_305340-t26_1-p1	472	K	corepressor complex CRC230 GN=TGME49_305340	1	6.65967e-28	121.33	AFGLTK(1)TSAAGPGSAGPAGTGR	3	-1.0628	2	1	1.13485e-29	163.95	AFGLTK(1)TSAAGPGSAGPAGTGR	2	-0.78443	2	1	3.04449e-34	138.66	AFGLTK(1)TSAAGPGSAGPAGTGR	3	-0.29219	2
Histidine kinase-, DNA gyrase B-, and HSP90-like ATPase	0.056319	TGME49_305340-t26_1-p1	1325	K	corepressor complex CRC230 GN=TGME49_305340															1	0.0133102	75.213	K(1)EDLTRPR	3	-0.28425	1
Histidine kinase-, DNA gyrase B-, and HSP90-like ATPase	0.056319	TGME49_305340-t26_1-p1	127	K	corepressor complex CRC230 GN=TGME49_305340															1	0.00434893	42.633	LTETACTSASDK(1)SSAGPR	2	0.19186	2
Histidine kinase-, DNA gyrase B-, and HSP90-like ATPase	0.056319	TGME49_305340-t26_1-p1	466	K	corepressor complex CRC230 GN=TGME49_305340	1	0.00625881	98.04	IEK(1)AFGLTK	2	-0.40665	2	1	0.000464543	117.52	IEK(1)AFGLTK	2	0.34088	1	1	0.0195856	76.228	IEK(1)AFGLTK	2	-0.25429	1
Histidine kinase-, DNA gyrase B-, and HSP90-like ATPase	0.056319	TGME49_305340-t26_1-p1	1790	K	corepressor complex CRC230 GN=TGME49_305340	1	9.17469e-05	89.231	GSGAGASLPPVK(1)QR	2	-0.1597	3	1	7.20736e-06	134.61	GSGAGASLPPVK(1)QR	2	0.033045	4	1	3.16784e-06	102.73	GSGAGASLPPVK(1)QR	2	0.35284	5
Histidine kinase-, DNA gyrase B-, and HSP90-like ATPase	0.056319	TGME49_305340-t26_1-p1	573	K	corepressor complex CRC230 GN=TGME49_305340	1	0.00739141	116.9	DEVVK(1)ALR	2	-0.77719	1	1	0.00104692	116.9	DEVVK(1)ALR	2	-0.62313	1	1	0.00965224	97.798	DEVVK(1)ALR	2	-0.64967	1
Histidine kinase-, DNA gyrase B-, and HSP90-like ATPase	0.056319	TGME49_244560-t26_1-p1	483	K	"heat shock protein 90, putative GN=TGME49_244560"	1	2.33084e-17	169.06	K(1)TLDTMR	2	0.0011688	1	1	5.08053e-06	142.64	K(1)TLDTMR	2	-0.25789	1	1	2.61965e-46	169.06	K(1)TLDTMR	2	-0.25199	2
Histidine kinase-, DNA gyrase B-, and HSP90-like ATPase	0.056319	TGME49_244560-t26_1-p1	273	K	"heat shock protein 90, putative GN=TGME49_244560"	1	0.032867	87.181	LK(1)DLTTR	2	-0.40347	1	1	0.0246828	84.498	LK(1)DLTTR	2	-0.12879	1
Histidine kinase-, DNA gyrase B-, and HSP90-like ATPase	0.056319	TGME49_244560-t26_1-p1	490	K	"heat shock protein 90, putative GN=TGME49_244560"	1	0.000300065	93.098	K(1)LSVDALK	2	-0.34896	1								1	0.0140754	66.273	K(1)LSVDALK	2	-0.72668	1
C-terminal, D2-small domain, of ClpB protein	0.515381	TGME49_289780-t26_1-p1	755	K	"ATP-dependent hsl protease ATP-binding subunit hslU, putative GN=TGME49_289780"	1	6.09067e-08	109.11	ICSK(1)GGR	2	-0.089582	1								1	0.00972412	110.61	ICSK(1)GGR	2	-0.16569	1
C-terminal, D2-small domain, of ClpB protein	0.515381	TGME49_268650-t26_1-p1	634	K	"chaperone clpB protein, putative GN=TGME49_268650"	1	0.00214537	99.688	LATLEAAAK(1)R	2	0.52643	2	1	0.00772836	83.456	LATLEAAAK(1)R	2	-0.16843	2	1	1.77662e-05	113.62	LATLEAAAK(1)R	2	0.17062	1
C-terminal, D2-small domain, of ClpB protein	0.515381	TGME49_257990-t26_1-p1	147	K	"heat shock protein 101, putative GN=TGME49_257990"	1	8.68344e-09	113.65	K(1)IASSDDDANFEALK	2	0.77526	1	1	3.06839e-05	115.8	K(1)IASSDDDANFEALK	2	-0.10975	1	1	1.21301e-06	102.64	K(1)IASSDDDANFEALK	2	-0.086307	1
MutS domain I	0.370147	TGME49_218840-t26_1-p1	1121	K	mutS domain protein GN=TGME49_218840															1	0.0101427	62.287	QTPGK(1)GSAAPSAR	2	1.699	1
MutS domain I	0.370147	TGME49_218840-t26_1-p1	1098	K	mutS domain protein GN=TGME49_218840								1	0.000105608	94.122	APGGEK(1)TPLTAR	2	3.463	1	1	0.010131	69.03	APGGEK(1)TPLTAR	2	4.2395	1
MutS domain I	0.370147	TGME49_218840-t26_1-p1	794	K	mutS domain protein GN=TGME49_218840	1	3.80111e-05	140.35	ATDFSAK(1)NR	2	-0.42325	1	1	0.0192373	74.173	ATDFSAK(1)NR	2	-0.3013	1	1	6.86816e-06	166.52	ATDFSAK(1)NR	2	-1.0273	2
MutS domain I	0.370147	TGME49_218840-t26_1-p1	226	K	mutS domain protein GN=TGME49_218840								1	0.00964442	79.659	DNLLGPK(1)PSR	2	-0.48571	1	1	0.00165203	93.096	DNLLGPK(1)PSR	2	-0.26345	1
MutS domain I	0.370147	TGME49_218840-t26_1-p1	1997	K	mutS domain protein GN=TGME49_218840	1	0.000180525	69.986	IASAK(1)DVLPVLELPALSR	2	2.4595	1
MutS domain I	0.370147	TGME49_218840-t26_1-p1	1732	K	mutS domain protein GN=TGME49_218840	1	4.2048e-09	97.235	FK(1)SSQPLSSPLDSDKR	3	0.19229	2	1	1.58687e-18	113.01	FK(1)SSQPLSSPLDSDKR	3	-0.28277	2	1	2.70895e-05	89.484	FK(1)SSQPLSSPLDSDKR	3	-0.15825	2
MutS domain I	0.370147	TGME49_218840-t26_1-p1	1745	K	mutS domain protein GN=TGME49_218840	1	9.949e-15	143.46	SSQPLSSPLDSDK(1)R	2	-0.13196	1	1	1.7607e-05	104.94	SSQPLSSPLDSDK(1)R	2	-0.38823	1	1	1.18212e-12	150.34	SSQPLSSPLDSDK(1)R	2	-0.33415	1
MutS domain I	0.370147	TGME49_218840-t26_1-p1	1805	K	mutS domain protein GN=TGME49_218840	1	5.35347e-18	117.37	ANALQAHLDAVDQGK(1)IPCK	3	0.13705	2	1	3.08062e-12	115.91	ANALQAHLDAVDQGK(1)IPCK	3	0.72022	1	1	3.84629e-06	89.039	ANALQAHLDAVDQGK(1)IPCK	3	0.59714	1
MutS domain I	0.370147	TGME49_218840-t26_1-p1	1221	K	mutS domain protein GN=TGME49_218840	1	9.72652e-07	49.525	NAK(1)SSAALTPEFECGVAEAQAANAVTHGVER	3	0.58866	1								1	4.25457e-18	88.834	NAK(1)SSAALTPEFECGVAEAQAANAVTHGVER	3	0.06532	1
MutS domain I	0.370147	TGME49_218840-t26_1-p1	1809	K	mutS domain protein GN=TGME49_218840	1	0.00232142	98.04	IPCK(1)IGGVSR	2	0.734	1								1	0.00319318	88.056	IPCK(1)IGGVSR	2	0.70127	1
MutS domain I	0.370147	TGME49_290640-t26_1-p1	31	K	"DNA mismatch repair protein MSH6-1, putative GN=TGME49_290640"	1	0.0160033	61.235	SGGSIYETAGK(1)K	2	1.0657	1
Anticodon binding domain	0.0626758	TGME49_300260-t26_1-p1	67	K	threonyl-tRNA synthetase family protein GN=TGME49_300260	1	4.1715e-08	112.17	RAEK(1)GTVAALATEEK	3	0.04082	2	1	2.55997e-06	141.85	RAEK(1)GTVAALATEEK	3	0.43608	3	1	2.81943e-11	138.73	RAEK(1)GTVAALATEEK	3	0.040532	2
Anticodon binding domain	0.0626758	TGME49_300260-t26_1-p1	743	K	threonyl-tRNA synthetase family protein GN=TGME49_300260	1	7.55718e-11	87.676	QCIVLPISDK(1)VNDYAASVR	3	0.6869	1
Anticodon binding domain	0.0626758	TGME49_300260-t26_1-p1	840	K	threonyl-tRNA synthetase family protein GN=TGME49_300260	1	0.0123853	82.287	TLTLDAWK(1)K	2	-0.018689	1	1	0.0151465	82.287	TLTLDAWK(1)K	2	-1.072	1	1	0.0267503	71.451	TLTLDAWK(1)K	2	-0.39853	1
Anticodon binding domain	0.0626758	TGME49_300260-t26_1-p1	387	K	threonyl-tRNA synthetase family protein GN=TGME49_300260	1	0.00143496	110.39	DYLK(1)LLEEAK	2	-1.1133	1	1	0.000177149	109.16	DYLK(1)LLEEAK	2	-0.25937	1	1	0.00010147	110.84	DYLK(1)LLEEAK	2	-0.59892	1
Anticodon binding domain	0.0626758	TGME49_300260-t26_1-p1	379	K	threonyl-tRNA synthetase family protein GN=TGME49_300260	1	0.00365453	91.549	VYGVSFPDK(1)K	2	-1.3005	2	1	0.000383967	102.52	VYGVSFPDK(1)K	2	0.94947	1	1	0.0134815	74.841	VYGVSFPDK(1)K	2	0.47626	1
Anticodon binding domain	0.0626758	TGME49_300260-t26_1-p1	393	K	threonyl-tRNA synthetase family protein GN=TGME49_300260	1	0.0290402	91.906	LLEEAK(1)K	2	-0.87922	1
Anticodon binding domain	0.0626758	TGME49_300260-t26_1-p1	383	K	threonyl-tRNA synthetase family protein GN=TGME49_300260								1	0.0166208	95.909	LLK(1)DYLK	2	1.2022	1	1	0.0143478	106.36	LLK(1)DYLK	2	1.0192	1
Anticodon binding domain	0.0626758	TGME49_256990-t26_1-p1	516	K	glycyl-tRNA synthetase GN=TGME49_256990	1	0.0120498	75.819	VSK(1)VDLVASR	2	0.37063	2	1	0.00434944	85.813	VSK(1)VDLVASR	2	-0.011881	2	1	0.000128717	117.99	VSK(1)VDLVASR	2	0.72116	2
Anticodon binding domain	0.0626758	TGME49_256990-t26_1-p1	244	K	glycyl-tRNA synthetase GN=TGME49_256990	1	2.27576e-08	118.08	LNAK(1)EGISPEEASR	2	-0.045032	1	1	0.000106886	124.16	LNAK(1)EGISPEEASR	2	0.48106	1	1	1.33352e-06	109.1	LNAK(1)EGISPEEASR	2	0.0027089	1
Anticodon binding domain	0.0626758	TGME49_256990-t26_1-p1	320	K	glycyl-tRNA synthetase GN=TGME49_256990	1	0.00743918	93.556	GQK(1)ASAASR	2	-0.19236	1	1	0.000435157	123.86	GQK(1)ASAASR	2	-0.17405	1
Anticodon binding domain	0.0626758	TGME49_256990-t26_1-p1	761	K	glycyl-tRNA synthetase GN=TGME49_256990	1	0.0287679	58.592	K(1)TYPLVDVK	2	-2.1212	1
Anticodon binding domain	0.0626758	TGME49_256990-t26_1-p1	513	K	glycyl-tRNA synthetase GN=TGME49_256990	1	0.000150847	78.814	SAFDLTSHSK(1)VSK	3	-0.64078	1	1	0.000306727	79.639	SAFDLTSHSK(1)VSK	3	-0.62967	1	1	4.5428e-05	93.348	SAFDLTSHSK(1)VSK	3	-0.71765	1
Anticodon binding domain	0.0626758	TGME49_280600-t26_1-p1	1103	K	"histidyl-tRNA synthetase (HisRS), putative GN=TGME49_280600"	1	1.27317e-07	137.95	EK(1)ATQEVPSLVR	2	0.84897	1	1	1.6731e-05	145.31	EK(1)ATQEVPSLVR	2	0.027073	1	1	4.96868e-07	142.12	EK(1)ATQEVPSLVR	2	1.6599	2
Anticodon binding domain	0.0626758	TGME49_280600-t26_1-p1	622	K	"histidyl-tRNA synthetase (HisRS), putative GN=TGME49_280600"	1	2.04124e-05	103.21	AFLDAVAK(1)AER	2	-3.2899	1								1	0.00613241	77.124	AFLDAVAK(1)AER	2	-0.48887	1
Anticodon binding domain	0.0626758	TGME49_219850-t26_1-p1	139	K	prolyl-tRNA synthetase (ProRS) GN=TGME49_219850	1	0.0207719	108.92	EAK(1)ALQK	2	0.91154	1	1	0.0121632	105.39	EAK(1)ALQK	2	0.41413	1	1	0.0238373	97.602	EAK(1)ALQK	2	0.96239	1
Anticodon binding domain	0.0626758	TGME49_219850-t26_1-p1	323	K	prolyl-tRNA synthetase (ProRS) GN=TGME49_219850	1	1.06595e-22	135.81	APGAK(1)EAVTDSSMLGVTAK	3	-2.274	2	1	1.48531e-17	154.55	APGAK(1)EAVTDSSMLGVTAK	2	-1.4035	1	1	6.06276e-25	143.04	APGAK(1)EAVTDSSMLGVTAK	3	-3.4669	2
Anticodon binding domain	0.0626758	TGME49_219850-t26_1-p1	684	K	prolyl-tRNA synthetase (ProRS) GN=TGME49_219850	1	0.00526276	85.355	LELGPK(1)DLAK	2	-0.043855	1	1	0.00727069	81.017	LELGPK(1)DLAK	2	0.13792	1
Anticodon binding domain	0.0626758	TGME49_219850-t26_1-p1	688	K	prolyl-tRNA synthetase (ProRS) GN=TGME49_219850								1	0.0134976	86.205	DLAK(1)GTAR	2	0.0029459	1
Anticodon binding domain	0.0626758	TGME49_219850-t26_1-p1	173	K	prolyl-tRNA synthetase (ProRS) GN=TGME49_219850	1	0.00458738	73.082	DK(1)GVIAANLFLK	2	-0.55203	1	1	0.00647502	71.888	DK(1)GVIAANLFLK	2	-1.2112	1	1	0.0194232	60.157	DK(1)GVIAANLFLK	2	-0.69074	1
Anticodon binding domain	0.0626758	TGME49_219850-t26_1-p1	648	K	prolyl-tRNA synthetase (ProRS) GN=TGME49_219850	1	0.0170509	77.662	TMLEK(1)ADIR	2	-0.50007	1	1	0.00628673	86.898	TMLEK(1)ADIR	2	-1.445	1	1	0.0195856	76.228	TMLEK(1)ADIR	2	-1.0802	1
Anticodon binding domain	0.0626758	TGME49_219850-t26_1-p1	311	K	prolyl-tRNA synthetase (ProRS) GN=TGME49_219850	1	3.41822e-15	125.33	LAAAPAGGANK(1)PNAPAGK	2	0.18304	1	1	3.88909e-08	120.54	LAAAPAGGANK(1)PNAPAGK	2	-0.3611	1	1	1.59883e-13	120.92	LAAAPAGGANK(1)PNAPAGK	2	-0.48765	1
Anticodon binding domain	0.0626758	TGME49_219850-t26_1-p1	242	K	prolyl-tRNA synthetase (ProRS) GN=TGME49_219850	1	7.35093e-05	90.707	GSVTPLAAMCDEK(1)K	2	-0.70969	1	1	0.000192395	85.909	GSVTPLAAMCDEK(1)K	2	-0.11524	1	1	0.000469531	82.651	GSVTPLAAMCDEK(1)K	2	-0.76895	1
Glutamine amidotransferase class-I	0.603472	TGME49_299210-t26_1-p1	501	K	CTP synthase GN=TGME49_299210								1	5.22377e-06	80.316	SVLNLADANSEEFDK(1)TCK	2	1.0289	1
Glutamine amidotransferase class-I	0.603472	TGME49_230450-t26_1-p1	549	K	bifunctional GMP synthase/glutamine amidotransferase protein GN=TGME49_230450	1	0.00293851	94.692	IINEVK(1)GINR	2	0.34013	1	1	0.000553197	115.78	IINEVK(1)GINR	2	0.15564	1	1	0.000387845	127.76	IINEVK(1)GINR	2	-0.0072985	1
Zn-finger in ubiquitin-hydrolases and other protein	0.500216	TGME49_213870-t26_1-p1	544	K	UBA/TS-N domain-containing protein GN=TGME49_213870	1	1.7401e-12	114.63	VAGAAPNAETVQTLEK(1)K	2	-2.4623	1								1	0.00200506	61.127	VAGAAPNAETVQTLEK(1)K	2	-0.52873	1
Zn-finger in ubiquitin-hydrolases and other protein	0.500216	TGME49_294360-t26_1-p1	50	K	"ubiquitin specific protease 39 isoform 2, putative GN=TGME49_294360"	1	0.000355088	66.152	ASLQEGSSLAEAAGAAK(1)K	2	0.30353	1
Elongation factor Tu GTP binding domain	0.0498943	TGME49_294800-t26_1-p1	371	K	"elongation factor 1-alpha (EF-1-ALPHA), putative GN=TGME49_294800"	1	0.00509857	86.014	SGK(1)TLEEAPK	2	0.53594	1	1	0.000564443	98.754	SGK(1)TLEEAPK	2	0.54908	1	1	0.000841094	98.754	SGK(1)TLEEAPK	2	0.4662	1
Elongation factor Tu GTP binding domain	0.0498943	TGME49_294800-t26_1-p1	225	K	"elongation factor 1-alpha (EF-1-ALPHA), putative GN=TGME49_294800"	1	3.13e-109	237.32	TLVEALDTMEAPK(1)RPSDK	3	-0.43403	13	1	3.9856e-157	280.54	TLVEALDTMEAPK(1)RPSDK	2	-2.7296	14	1	1.0283e-113	260.58	TLVEALDTMEAPK(1)RPSDK	2	0.46259	12
Elongation factor Tu GTP binding domain	0.0498943	TGME49_294800-t26_1-p1	437	K	"elongation factor 1-alpha (EF-1-ALPHA), putative GN=TGME49_294800"	1	0.000743634	97.273	EPGAGSK(1)VTK	2	0.011155	2	1	1.02529e-08	130.44	KEPGAGSK(1)VTK	3	-0.39289	1	1	9.01191e-05	96.059	EPGAGSK(1)VTK	2	-0.034951	3
Elongation factor Tu GTP binding domain	0.0498943	TGME49_294800-t26_1-p1	440	K	"elongation factor 1-alpha (EF-1-ALPHA), putative GN=TGME49_294800"								1	0.0202101	86.794	VTK(1)SAVK	2	1.0415	1	1	0.0236251	97.798	VTK(1)SAVK	2	1.7029	1
Elongation factor Tu GTP binding domain	0.0498943	TGME49_294800-t26_1-p1	210	K	"elongation factor 1-alpha (EF-1-ALPHA), putative GN=TGME49_294800"	1	0.00627282	83.862	STNMSWYK(1)GK	2	0.055121	2	1	0.00793791	81.017	STNMSWYK(1)GK	2	-0.35003	2	1	0.00137441	84.198	STNMSWYK(1)GK	2	-0.17181	2
Elongation factor Tu GTP binding domain	0.0498943	TGME49_294800-t26_1-p1	241	K	"elongation factor 1-alpha (EF-1-ALPHA), putative GN=TGME49_294800"	1	4.29544e-11	91.589	LPLQDVYK(1)IGGIGTVPVGR	3	-1.0183	1	1	2.95126e-05	72.21	LPLQDVYK(1)IGGIGTVPVGR	3	-0.55282	1	1	4.33846e-12	107.72	LPLQDVYK(1)IGGIGTVPVGR	3	-0.37042	1
Elongation factor Tu GTP binding domain	0.0498943	TGME49_294800-t26_1-p1	41	K	"elongation factor 1-alpha (EF-1-ALPHA), putative GN=TGME49_294800"								1	0.0164018	97.798	TIEK(1)FEK	2	1.7268	2
Elongation factor Tu GTP binding domain	0.0498943	TGME49_294800-t26_1-p1	425	K	"elongation factor 1-alpha (EF-1-ALPHA), putative GN=TGME49_294800"	1	0.000183603	89.624	QTVAVGVIK(1)SVEK	2	0.77321	1	1	0.000676992	82.651	QTVAVGVIK(1)SVEK	2	0.56079	1	1	0.000202659	94.717	QTVAVGVIK(1)SVEK	2	0.25951	1
Elongation factor Tu GTP binding domain	0.0498943	TGME49_294800-t26_1-p1	316	K	"elongation factor 1-alpha (EF-1-ALPHA), putative GN=TGME49_294800"	1	3.80431e-34	183.37	GYVASDSK(1)NDPAK	2	-0.055322	1	1	0.000271778	117.21	GYVASDSK(1)NDPAK	2	0.027017	1	1	3.42917e-06	111.79	GYVASDSK(1)NDPAK	2	-0.032841	1
Elongation factor Tu GTP binding domain	0.0498943	TGME49_294800-t26_1-p1	212	K	"elongation factor 1-alpha (EF-1-ALPHA), putative GN=TGME49_294800"	1	2.04096e-11	134.14	GK(1)TLVEALDTMEAPK	3	-0.028874	2	1	6.57398e-07	100.43	GK(1)TLVEALDTMEAPK	2	0.26262	1	1	1.3232e-11	126.77	GK(1)TLVEALDTMEAPK	2	-0.14017	1
Elongation factor Tu GTP binding domain	0.0498943	TGME49_294800-t26_1-p1	362	K	"elongation factor 1-alpha (EF-1-ALPHA), putative GN=TGME49_294800"	1	0.0313901	89.296	FAEIK(1)TK	2	-0.23246	1	1	0.0164018	97.798	FAEIK(1)TK	2	-0.13391	1
Elongation factor Tu GTP binding domain	0.0498943	TGME49_294800-t26_1-p1	154	K	"elongation factor 1-alpha (EF-1-ALPHA), putative GN=TGME49_294800"	1	0.00244387	40.968	QMIVGINK(1)MDSCNYSEDR	3	0.46696	1
Elongation factor Tu GTP binding domain	0.0498943	TGME49_294800-t26_1-p1	416	K	"elongation factor 1-alpha (EF-1-ALPHA), putative GN=TGME49_294800"	1	5.30017e-07	131.17	DMK(1)QTVAVGVIK	2	-2.3116	4	1	3.6304e-05	98.105	DMK(1)QTVAVGVIK	2	-0.33203	3	1	1.4818e-05	103.46	DMK(1)QTVAVGVIK	2	1.217	3
Elongation factor Tu GTP binding domain	0.0498943	TGME49_294800-t26_1-p1	378	K	"elongation factor 1-alpha (EF-1-ALPHA), putative GN=TGME49_294800"	1	0.00138749	113.15	TLEEAPK(1)CIK	2	-2.1256	2	1	0.00087992	119.22	TLEEAPK(1)CIK	2	-0.71574	3	1	0.000329442	103.26	TLEEAPK(1)CIK	2	-0.55641	4
Elongation factor Tu GTP binding domain	0.0498943	TGME49_320570-t26_1-p1	354	K	"elongation factor Tu, putative GN=TGME49_320570"	1	2.1203e-29	144.65	PGTK(1)AYDAR	2	-0.20028	1	1	3.32633e-05	142.83	PGTK(1)AYDAR	2	-1.5089	1	1	0.00332065	142.83	PGTK(1)AYDAR	2	-1.0135	1
Elongation factor Tu GTP binding domain	0.0498943	TGME49_320570-t26_1-p1	523	K	"elongation factor Tu, putative GN=TGME49_320570"															1	0.017684	58.981	LLEVVDK(1)K	2	0.72448	1
Elongation factor Tu GTP binding domain	0.0498943	TGME49_320570-t26_1-p1	183	K	"elongation factor Tu, putative GN=TGME49_320570"								1	0.028667	82.452	TIEK(1)YEK	2	-0.33346	1
Elongation factor Tu GTP binding domain	0.0498943	TGME49_205470-t26_1-p1	373	K	"translation elongation factor 2 family protein, putative GN=TGME49_205470"	1	2.90323e-20	172.27	WTK(1)TQSENTR	2	1.1048	1	1	1.66175e-07	155.11	WTK(1)TQSENTR	2	0.27151	1	1	6.26775e-05	155.11	WTK(1)TQSENTR	2	2.1636	1
Elongation factor Tu GTP binding domain	0.0498943	TGME49_205470-t26_1-p1	520	K	"translation elongation factor 2 family protein, putative GN=TGME49_205470"	1	1.2706e-09	140.91	VFSGTVATGQK(1)VR	2	0.62706	1								1	0.00291226	73.927	VFSGTVATGQK(1)VR	2	0.32211	1
Elongation factor Tu GTP binding domain	0.0498943	TGME49_205470-t26_1-p1	427	K	"translation elongation factor 2 family protein, putative GN=TGME49_205470"	1	0.018586	76.064	DLTGK(1)ALLK	2	0.15228	1	1	0.0161288	76.679	DLTGK(1)ALLK	2	-0.044766	1	1	0.0198312	76.064	DLTGK(1)ALLK	2	0.60246	1
Elongation factor Tu GTP binding domain	0.0498943	TGME49_205470-t26_1-p1	737	K	"translation elongation factor 2 family protein, putative GN=TGME49_205470"	1	0.00252786	96.342	FDFDK(1)NAALK	2	0.034827	2	1	0.000228211	112.36	FDFDK(1)NAALK	2	0.33915	2	1	0.000329442	103.26	FDFDK(1)NAALK	2	0.24455	1
Elongation factor Tu GTP binding domain	0.0498943	TGME49_205470-t26_1-p1	939	K	"translation elongation factor 2 family protein, putative GN=TGME49_205470"	1	0.00116918	68.972	NLK(1)PEIPPFENYYDK	2	0.38469	1	1	0.00769631	53.3	NLK(1)PEIPPFENYYDK	2	-0.69758	1
Elongation factor Tu GTP binding domain	0.0498943	TGME49_205470-t26_1-p1	162	K	"translation elongation factor 2 family protein, putative GN=TGME49_205470"								1	0.0211193	42.068	STLTDSLVSK(1)AGIISAK	2	0.44701	1
Elongation factor Tu GTP binding domain	0.0498943	TGME49_205470-t26_1-p1	924	K	"translation elongation factor 2 family protein, putative GN=TGME49_205470"	1	0.00171751	69.342	GSK(1)MEELVHNIR	3	0.58882	1								1	0.0056522	54.343	GSK(1)MEELVHNIR	3	1.0386	1
Elongation factor Tu GTP binding domain	0.0498943	TGME49_205470-t26_1-p1	533	K	"translation elongation factor 2 family protein, putative GN=TGME49_205470"	1	0.00614756	71.176	YVPGEK(1)TDLYIK	2	1.25	2	1	0.0020856	80.69	YVPGEK(1)TDLYIK	2	-0.6581	2	1	0.000960868	90.614	YVPGEK(1)TDLYIK	2	0.35882	2
Elongation factor Tu GTP binding domain	0.0498943	TGME49_205470-t26_1-p1	418	K	"translation elongation factor 2 family protein, putative GN=TGME49_205470"								1	0.000257977	83.692	MLGSLGIELK(1)GDDR	2	-2.8303	1	1	0.000368436	84.753	MLGSLGIELK(1)GDDR	2	-2.1374	1
Elongation factor Tu GTP binding domain	0.0498943	TGME49_205470-t26_1-p1	408	K	"translation elongation factor 2 family protein, putative GN=TGME49_205470"	1	0.000839357	76.01	YTK(1)MLGSLGIELK	2	0.24382	1	1	1.43947e-05	97.631	YTK(1)MLGSLGIELK	2	-0.49459	1	1	0.00675725	66.004	YTK(1)MLGSLGIELK	2	0.091729	1
Elongation factor Tu GTP binding domain	0.0498943	TGME49_205470-t26_1-p1	367	K	"translation elongation factor 2 family protein, putative GN=TGME49_205470"								1	0.000282445	111.94	LWGNNFYNAK(1)EK	2	1.5657	1	1	6.17491e-07	123.95	LWGNNFYNAK(1)EK	2	0.66122	1
Elongation factor Tu GTP binding domain	0.0498943	TGME49_205470-t26_1-p1	137	K	"translation elongation factor 2 family protein, putative GN=TGME49_205470"	1	0.00186304	103.55	EIMGNPK(1)NIR	2	1.3674	1	1	0.00566852	83.647	EIMGNPK(1)NIR	2	0.72609	1	1	0.000390808	101.9	EIMGNPK(1)NIR	2	0.45774	1
Elongation factor Tu GTP binding domain	0.0498943	TGME49_205470-t26_1-p1	688	K	"translation elongation factor 2 family protein, putative GN=TGME49_205470"	1	0.00174811	44.391	ETVSAPSHMTCLSK(1)SPNK	3	-0.19342	1								1	0.00155671	49.537	ETVSAPSHMTCLSK(1)SPNK	3	0.28628	1
Elongation factor Tu GTP binding domain	0.0498943	TGME49_205470-t26_1-p1	501	K	"translation elongation factor 2 family protein, putative GN=TGME49_205470"	1	3.42251e-08	151.97	MVPTSDK(1)GR	2	-0.31019	1	1	0.000466821	114.89	MVPTSDK(1)GR	2	-0.038092	1	1	0.0151195	66.568	MVPTSDK(1)GR	2	0.20211	3
Elongation factor Tu GTP binding domain	0.0498943	TGME49_205470-t26_1-p1	169	K	"translation elongation factor 2 family protein, putative GN=TGME49_205470"								1	0.034297	48.527	AGIISAK(1)AAGDAR	2	-0.50569	1
Elongation factor Tu GTP binding domain	0.0498943	TGME49_205470-t26_1-p1	539	K	"translation elongation factor 2 family protein, putative GN=TGME49_205470"	1	0.00831662	81.017	TDLYIK(1)SIQR	2	0.39088	1								1	2.00056e-05	113.93	TDLYIK(1)SIQR	2	0.24129	1
Elongation factor Tu GTP binding domain	0.0498943	TGME49_262380-t26_1-p1	379	K	"elongation factor Tu, putative GN=TGME49_262380"	1	3.14051e-08	50.783	ADLPLIIPVESVLSIPGK(1)GTVATGR	3	-1.0381	2	1	3.52143e-08	71.071	ADLPLIIPVESVLSIPGK(1)GTVATGR	3	-0.45648	2	1	4.98657e-07	58.812	ADLPLIIPVESVLSIPGK(1)GTVATGR	3	-0.5318	1
Elongation factor Tu GTP binding domain	0.0498943	TGME49_262380-t26_1-p1	547	K	"elongation factor Tu, putative GN=TGME49_262380"	1	8.02072e-07	106.76	TVASGIVTK(1)PMPEK	2	0.33118	1	1	1.60697e-09	154.65	TVASGIVTK(1)PMPEK	2	-0.11701	1	1	9.85032e-13	152	TVASGIVTK(1)PMPEK	2	-0.15343	1
Elongation factor Tu GTP binding domain	0.0498943	TGME49_262380-t26_1-p1	420	K	"elongation factor Tu, putative GN=TGME49_262380"															1	4.95787e-17	125.98	K(1)TLDDAQAGDQVGCLLK	2	1.0204	1
Elongation factor Tu GTP binding domain	0.0498943	TGME49_228250-t26_1-p1	367	K	elongation factor Tu GTP binding domain-containing protein GN=TGME49_228250	1	0.000144287	73.802	ENSAFADAK(1)EVQLVK	2	-0.21575	2
Elongation factor Tu GTP binding domain	0.0498943	TGME49_228250-t26_1-p1	938	K	elongation factor Tu GTP binding domain-containing protein GN=TGME49_228250	1	2.51896e-05	87.447	HALK(1)EPPLTEEEIR	3	1.3301	1	1	5.7816e-06	91.812	HALK(1)EPPLTEEEIR	3	-0.037543	1
Elongation factor Tu GTP binding domain	0.0498943	TGME49_260170-t26_1-p1	238	K	"elongation factor EF-G, putative GN=TGME49_260170"	1	1.43094e-09	105.28	EGAAPAPASGK(1)AAAAPK	2	0.089438	1	1	1.5522e-07	89.358	EGAAPAPASGK(1)AAAAPK	2	0.086745	1
Elongation factor Tu GTP binding domain	0.0498943	TGME49_260170-t26_1-p1	482	K	"elongation factor EF-G, putative GN=TGME49_260170"	0.997934	1.05818e-05	40.849	YLPAPYEIPQVAYDQDK(0.002)QEEEVPLHADPK(0.998)K	4	0.19806	1
Elongation factor Tu GTP binding domain	0.0498943	TGME49_260170-t26_1-p1	523	K	"elongation factor EF-G, putative GN=TGME49_260170"	1	0.00164036	86.911	GDSVVNVSTQK(1)R	2	-0.36853	1	1	0.00381956	77.597	GDSVVNVSTQK(1)R	2	1.4116	1	1	0.000278922	99.5	GDSVVNVSTQK(1)R	2	0.21535	1
Elongation factor Tu GTP binding domain	0.0498943	TGME49_260170-t26_1-p1	601	K	"elongation factor EF-G, putative GN=TGME49_260170"	1	0.0198218	111.28	FAK(1)ALNR	2	0.75803	1	1	0.00612758	114.59	FAK(1)ALNR	2	1.0888	1	1	0.0167873	104.11	FAK(1)ALNR	2	1.409	1
Elongation factor Tu GTP binding domain	0.0498943	TGME49_214270-t26_1-p1	384	K	"translation initiation factor IF-2, putative GN=TGME49_214270"	0.965298	0.00284886	74.698	LK(0.035)EEGK(0.965)LLSSK	3	1.0371	1	0.955837	0.00259583	75.819	LK(0.044)EEGK(0.956)LLSSK	3	-0.17116	1	0.999927	5.85115e-06	115.92	LKEEGK(1)LLSSK	3	0.20348	1
Elongation factor Tu GTP binding domain	0.0498943	TGME49_214270-t26_1-p1	312	K	"translation initiation factor IF-2, putative GN=TGME49_214270"	1	0.00567747	100.25	K(1)GPLSAAAR	2	0.66559	1	1	0.0287443	72.365	K(1)GPLSAAAR	2	0.22134	1	1	0.0157682	70.028	K(1)GPLSAAAR	2	0.21957	1
Elongation factor Tu GTP binding domain	0.0498943	TGME49_214270-t26_1-p1	837	K	"translation initiation factor IF-2, putative GN=TGME49_214270"															1	0.00109702	89.301	ALLTPQPLK(1)ELR	2	-0.48141	1
Elongation factor Tu GTP binding domain	0.0498943	TGME49_214270-t26_1-p1	1103	K	"translation initiation factor IF-2, putative GN=TGME49_214270"															1	0.00926365	104.37	HFDAK(1)NK	2	0.4922	1
Elongation factor Tu GTP binding domain	0.0498943	TGME49_214270-t26_1-p1	1072	K	"translation initiation factor IF-2, putative GN=TGME49_214270"	0.822835	0.00229522	64.104	VVSLEVNK(0.823)K(0.177)PCDK	3	-1.0452	1	0.805242	0.00166592	69.345	VVSLEVNK(0.805)K(0.195)PCDK	3	-0.51945	1
Elongation factor Tu GTP binding domain	0.0498943	TGME49_214270-t26_1-p1	407	K	"translation initiation factor IF-2, putative GN=TGME49_214270"	1	0.00123403	44.1	QLQEK(1)GVVLGEDQSETSHK	3	0.26224	1	1	0.000279259	52.731	QLQEK(1)GVVLGEDQSETSHK	3	0.70415	1	1	0.00013597	57.284	QLQEK(1)GVVLGEDQSETSHK	3	0.39028	1
Elongation factor Tu GTP binding domain	0.0498943	TGME49_214270-t26_1-p1	768	K	"translation initiation factor IF-2, putative GN=TGME49_214270"	1	0.00234694	97.734	TIAK(1)EAVDSR	2	0.2794	1	1	0.00514447	84.507	TIAK(1)EAVDSR	2	-0.071615	1	1	0.0272133	65.842	TIAK(1)EAVDSR	2	0.090299	1
Elongation factor Tu GTP binding domain	0.0498943	TGME49_235970-t26_1-p1	415	K	"eukaryotic initiation factor-2 gamma, putative GN=TGME49_235970"	1	0.0104132	78.098	VAGLK(1)PEMAK	2	0.40457	1	1	0.000553197	115.78	VAGLK(1)PEMAK	2	-0.28874	1
Elongation factor Tu GTP binding domain	0.0498943	TGME49_286080-t26_1-p1	70	K	elongation factor 2 family protein GN=TGME49_286080								1	1.30763e-06	56.882	GLVSIGEEESTAAAVVPHELK(1)K	3	0.20481	1	1	5.23715e-07	76.492	GLVSIGEEESTAAAVVPHELK(1)K	3	-0.71474	1
Elongation factor Tu GTP binding domain	0.0498943	TGME49_286080-t26_1-p1	396	K	elongation factor 2 family protein GN=TGME49_286080															1	0.0204203	45.891	VVDK(1)PPFSDAPR	2	-0.4859	1
DnaJ C terminal domain	0.275632	TGME49_311240-t26_1-p1	333	K	"DnaJ family chaperone, putative GN=TGME49_311240"	1	8.23335e-06	101.89	GEGMPQQK(1)NPFLK	2	-0.25853	1	1	0.00108611	78.903	GEGMPQQK(1)NPFLK	2	-0.072338	1	1	1.01422e-05	107.97	GEGMPQQK(1)NPFLK	2	-0.0092908	1
DnaJ C terminal domain	0.275632	TGME49_311240-t26_1-p1	23	K	"DnaJ family chaperone, putative GN=TGME49_311240"								0.887126	0.00961884	50.353	GGSK(0.887)EK(0.113)NNTK	2	-0.73777	1
DnaJ C terminal domain	0.275632	TGME49_265310-t26_1-p1	62	K	"heat shock protein 40, putative GN=TGME49_265310"	1	0.0196918	52.527	DIAEAYDVLSDK(1)EK	2	0.19498	1	1	0.00914388	57.973	DIAEAYDVLSDK(1)EK	2	-1.8153	1
DnaJ C terminal domain	0.275632	TGME49_265310-t26_1-p1	301	K	"heat shock protein 40, putative GN=TGME49_265310"	1	0.00904657	45.438	IVPNEGMPVSK(1)RPGEK	3	0.32747	1	1	0.0111912	43.042	IVPNEGMPVSK(1)RPGEK	3	0.26536	1
DnaJ C terminal domain	0.275632	TGME49_207760-t26_1-p1	1209	K	DnaJ C terminal region domain-containing protein GN=TGME49_207760															1	0.0224506	57.434	TQPK(1)VLNIDIPR	2	-3.2368	1
DnaJ C terminal domain	0.275632	TGME49_207760-t26_1-p1	1016	K	DnaJ C terminal region domain-containing protein GN=TGME49_207760	1	0.00495455	51.009	YHPDLNPDPSAK(1)QK	3	-0.34838	1	1	0.00600741	43.878	YHPDLNPDPSAK(1)QK	3	-1.0107	1	1	0.00565215	49.487	YHPDLNPDPSAK(1)QK	3	-0.4542	1
DnaJ C terminal domain	0.275632	TGME49_207760-t26_1-p1	1004	K	DnaJ C terminal region domain-containing protein GN=TGME49_207760	1	3.13997e-05	95.981	K(1)YHPDLNPDPSAK	2	0.36244	2	1	0.000415852	127.36	K(1)YHPDLNPDPSAK	2	1.3286	1	1	6.80629e-08	117.2	K(1)YHPDLNPDPSAK	2	0.66443	2
DnaJ C terminal domain	0.275632	TGME49_207760-t26_1-p1	1468	K	DnaJ C terminal region domain-containing protein GN=TGME49_207760	1	2.25246e-05	95.195	K(1)ADAAGAGVGMDR	2	-0.28827	2	1	6.72792e-06	144.16	K(1)ADAAGAGVGMDR	2	0.52539	4	1	2.46608e-06	109.55	K(1)ADAAGAGVGMDR	2	-0.89891	2
DnaJ C terminal domain	0.275632	TGME49_207760-t26_1-p1	977	K	DnaJ C terminal region domain-containing protein GN=TGME49_207760	1	0.00191337	85.536	GK(1)DPYEVLGCSR	2	-2.7886	1	1	0.0155322	62.162	GK(1)DPYEVLGCSR	2	-0.27583	1	1	0.00175615	83.204	GK(1)DPYEVLGCSR	2	-0.72298	2
ThiF family	0.583085	TGME49_211390-t26_1-p1	213	K	ThiF domain-containing protein(predict) GN=TGME49_211390	1	0.0019469	65.374	VPAPK(1)AQTSQAAGGK	2	0.2996	1								1	0.000287396	86.539	VPAPK(1)AQTSQAAGGK	2	0.045991	1
ThiF family	0.583085	TGME49_290290-t26_1-p1	88	K	ubiquitin-activating enzyme E1 family protein GN=TGME49_290290	1	1.32343e-05	85.837	DLGSNFCLTEEHVK(1)K	3	-0.69001	1	1	0.000153729	74.789	DLGSNFCLTEEHVK(1)K	3	-0.22592	1	1	0.000102287	83.692	DLGSNFCLTEEHVK(1)K	3	-0.72401	1
ThiF family	0.583085	TGME49_290290-t26_1-p1	674	K	ubiquitin-activating enzyme E1 family protein GN=TGME49_290290	1	0.006258	98.044	ENPQK(1)YLER	2	0.40614	2								1	0.00457385	79.427	ENPQK(1)YLER	2	-0.7882	1
ThiF family	0.583085	TGME49_231940-t26_1-p1	13	K	ThiF family protein GN=TGME49_231940															1	0.0268043	66.056	K(1)IPEMSAVVR	2	-0.55842	1
FKBP-type peptidyl-prolyl cis-trans isomerase	0.685432	TGME49_283850-t26_1-p1	315	K	peptidyl-prolyl cis-trans isomerase GN=TGME49_283850								1	0.00874307	101.65	K(1)VDLYTEK	2	-0.014342	1	1	0.00529629	105.52	K(1)VDLYTEK	2	0.054422	1
FKBP-type peptidyl-prolyl cis-trans isomerase	0.685432	TGME49_283850-t26_1-p1	283	K	peptidyl-prolyl cis-trans isomerase GN=TGME49_283850	1	0.0197604	74.841	LDPK(1)NVEIR	2	1.7704	1	1	0.0278591	67.334	LDPK(1)NVEIR	2	-0.49431	2	1	0.00864911	87.258	LDPK(1)NVEIR	2	2.4523	1
FKBP-type peptidyl-prolyl cis-trans isomerase	0.685432	TGME49_283850-t26_1-p1	156	K	peptidyl-prolyl cis-trans isomerase GN=TGME49_283850	1	0.00467563	87.713	DK(1)WEMNVGEK	2	-0.10522	1	1	0.000983633	120.32	DK(1)WEMNVGEK	2	-0.046766	1	1	0.000110979	110.52	DK(1)WEMNVGEK	2	0.25832	1
FKBP-type peptidyl-prolyl cis-trans isomerase	0.685432	TGME49_283850-t26_1-p1	322	K	peptidyl-prolyl cis-trans isomerase GN=TGME49_283850	1	0.00393489	84.507	VDLYTEK(1)QGVR	2	0.0083698	1								1	0.0163645	68.536	VDLYTEK(1)QGVR	2	1.6453	1
FKBP-type peptidyl-prolyl cis-trans isomerase	0.685432	TGME49_285850-t26_1-p1	237	K	"peptidyl-prolyl cis-trans isomerase, FKBP-type domain-containing protein GN=TGME49_285850"	1	1.78753e-06	107.65	LAGK(1)TPESGSANK	2	-0.042104	1	1	2.96773e-08	151.7	LAGK(1)TPESGSANK	2	0.45119	1	1	1.66244e-07	136.24	LAGK(1)TPESGSANK	2	0.43575	1
PCI domain	0.341257	TGME49_292220-t26_1-p1	405	K	PCI domain-containing protein GN=TGME49_292220								1	0.0302261	57.175	VMSDFEK(1)AFIK	2	-0.73999	1
PCI domain	0.341257	TGME49_261210-t26_1-p1	475	K	"26s proteasome subunit p55, putative GN=TGME49_261210"	1	0.00877604	88.819	AK(1)NAALLAR	2	1.0923	1
PCI domain	0.341257	TGME49_294620-t26_1-p1	874	K	"eukaryotic initiation factor-3, subunit 8, putative GN=TGME49_294620"	1	0.0123783	54.486	NPK(1)FALSHDR	3	0.30752	1	1	0.0129828	58.172	NPK(1)FALSHDR	3	0.30148	2	1	0.00172147	92.611	NPK(1)FALSHDR	2	-0.51012	1
PCI domain	0.341257	TGME49_273520-t26_1-p1	243	K	PCI domain-containing protein GN=TGME49_273520	1	0.00777486	91.867	AALAEAAK(1)K	2	-0.93768	1	1	0.00261935	103.55	AALAEAAK(1)K	2	-1.0727	1	1	0.000814545	85.676	AALAEAAK(1)K	2	0.37537	1
PCI domain	0.341257	TGME49_273520-t26_1-p1	244	K	PCI domain-containing protein GN=TGME49_273520								1	0.00245798	52.966	K(1)AAVETHTAAQCILK	3	0.65336	1	1	0.000143176	80.746	K(1)AAVETHTAAQCILK	3	-0.23754	1
PCI domain	0.341257	TGME49_273520-t26_1-p1	273	K	PCI domain-containing protein GN=TGME49_273520								1	0.00643924	41.524	K(1)DHQGNPPLPAGLTMSR	3	-1.3923	1
Cyclophilin type peptidyl-prolyl cis-trans isomerase/CLD	0.013514	TGME49_227850-t26_1-p1	112	K	"peptidyl-prolyl cis-trans isomerase, cyclophilin-type domain-containing protein GN=TGME49_227850"	1	0.0326943	72.23	LPSVPLK(1)K	2	0.6754	1	1	0.0268181	80.684	LPSVPLK(1)K	2	-0.090251	1
Cyclophilin type peptidyl-prolyl cis-trans isomerase/CLD	0.013514	TGME49_227850-t26_1-p1	470	K	"peptidyl-prolyl cis-trans isomerase, cyclophilin-type domain-containing protein GN=TGME49_227850"	1	0.00175669	104.82	LSELPQK(1)TAR	2	-0.54383	1	1	0.000287292	102.53	LSELPQK(1)TAR	2	-0.23824	1	1	0.000987327	97.734	LSELPQK(1)TAR	2	-0.18877	1
Cyclophilin type peptidyl-prolyl cis-trans isomerase/CLD	0.013514	TGME49_283850-t26_1-p1	315	K	peptidyl-prolyl cis-trans isomerase GN=TGME49_283850								1	0.00874307	101.65	K(1)VDLYTEK	2	-0.014342	1	1	0.00529629	105.52	K(1)VDLYTEK	2	0.054422	1
Cyclophilin type peptidyl-prolyl cis-trans isomerase/CLD	0.013514	TGME49_283850-t26_1-p1	283	K	peptidyl-prolyl cis-trans isomerase GN=TGME49_283850	1	0.0197604	74.841	LDPK(1)NVEIR	2	1.7704	1	1	0.0278591	67.334	LDPK(1)NVEIR	2	-0.49431	2	1	0.00864911	87.258	LDPK(1)NVEIR	2	2.4523	1
Cyclophilin type peptidyl-prolyl cis-trans isomerase/CLD	0.013514	TGME49_283850-t26_1-p1	156	K	peptidyl-prolyl cis-trans isomerase GN=TGME49_283850	1	0.00467563	87.713	DK(1)WEMNVGEK	2	-0.10522	1	1	0.000983633	120.32	DK(1)WEMNVGEK	2	-0.046766	1	1	0.000110979	110.52	DK(1)WEMNVGEK	2	0.25832	1
Cyclophilin type peptidyl-prolyl cis-trans isomerase/CLD	0.013514	TGME49_283850-t26_1-p1	322	K	peptidyl-prolyl cis-trans isomerase GN=TGME49_283850	1	0.00393489	84.507	VDLYTEK(1)QGVR	2	0.0083698	1								1	0.0163645	68.536	VDLYTEK(1)QGVR	2	1.6453	1
Cyclophilin type peptidyl-prolyl cis-trans isomerase/CLD	0.013514	TGME49_205700-t26_1-p1	323	K	cyclophilin precursor GN=TGME49_205700	1	0.000687423	59.728	VVAGQEVVK(1)MMEAEGR	3	-1.196	1	1	2.17575e-05	76.158	VVAGQEVVK(1)MMEAEGR	2	0.78357	2	1	0.00208113	51.495	VVAGQEVVK(1)MMEAEGR	3	-0.99614	1
Cyclophilin type peptidyl-prolyl cis-trans isomerase/CLD	0.013514	TGME49_205700-t26_1-p1	220	K	cyclophilin precursor GN=TGME49_205700	1	0.00352515	85.813	ALCTGEK(1)GTGR	2	-1.64	1
Cyclophilin type peptidyl-prolyl cis-trans isomerase/CLD	0.013514	TGME49_305940-t26_1-p1	28	K	"peptidyl-prolyl cis-trans isomerase, cyclophilin-type domain-containing protein GN=TGME49_305940"	1	0.00625707	98.048	TK(1)ALQLPYK	2	-0.45333	1
Cyclophilin type peptidyl-prolyl cis-trans isomerase/CLD	0.013514	TGME49_320640-t26_1-p1	527	K	peptidylprolyl isomerase domain-containing protein GN=TGME49_320640	1	0.00437653	88.596	K(1)ATTTVILGK	2	-0.38458	1	1	0.00153627	96.113	K(1)ATTTVILGK	2	-0.54099	1	1	6.41268e-05	115.57	K(1)ATTTVILGK	2	-0.63696	1
Cyclophilin type peptidyl-prolyl cis-trans isomerase/CLD	0.013514	TGME49_320640-t26_1-p1	536	K	peptidylprolyl isomerase domain-containing protein GN=TGME49_320640	1	7.337e-12	152.64	ATTTVILGK(1)NAK	2	0.018121	1	1	0.000210676	88.338	ATTTVILGK(1)NAK	2	0.080521	1	1	5.76323e-07	123.01	ATTTVILGK(1)NAK	2	0.37515	1
Cyclophilin type peptidyl-prolyl cis-trans isomerase/CLD	0.013514	TGME49_320640-t26_1-p1	164	K	peptidylprolyl isomerase domain-containing protein GN=TGME49_320640	1	0.014311	95.541	GAPGLVK(1)R	2	0.43731	1	1	0.00481217	107.67	GAPGLVK(1)R	2	0.85372	1	1	0.0066257	102.77	GAPGLVK(1)R	2	0.78838	1
Cyclophilin type peptidyl-prolyl cis-trans isomerase/CLD	0.013514	TGME49_270560-t26_1-p1	12	K	peptidyl-prolyl cis-trans isomerase family 1 GN=TGME49_270560	1	7.00394e-29	123.29	K(1)AVSSPSLQASLPSAASEGAGVYR	3	0.66111	1	1	7.23479e-14	94.259	K(1)AVSSPSLQASLPSAASEGAGVYR	3	0.16949	1
Cyclophilin type peptidyl-prolyl cis-trans isomerase/CLD	0.013514	TGME49_229940-t26_1-p1	535	K	"cyclophilin, putative GN=TGME49_229940"	1	1.73692e-06	135.8	LVNSIENAQK(1)R	2	-0.37055	1	1	4.02274e-07	150.46	LVNSIENAQK(1)R	2	-0.51545	1	1	5.53137e-06	157.97	LVNSIENAQK(1)R	2	-0.14599	1
Cyclophilin type peptidyl-prolyl cis-trans isomerase/CLD	0.013514	TGME49_230520-t26_1-p1	161	K	"cyclophilin 1, putative GN=TGME49_230520"	1	0.0127526	74.841	TFADENFK(1)LK	2	0.60511	1	1	0.0232635	64.82	TFADENFK(1)LK	2	0.63513	1
Cyclophilin type peptidyl-prolyl cis-trans isomerase/CLD	0.013514	TGME49_230520-t26_1-p1	212	K	"cyclophilin 1, putative GN=TGME49_230520"	1	3.14219e-37	152.64	VTSGQNVIK(1)MMESQGTQSGSVK	3	-0.31016	1	1	2.69382e-30	165.19	VTSGQNVIK(1)MMESQGTQSGSVK	3	-0.28921	1	1	1.28875e-47	180.04	VTSGQNVIK(1)MMESQGTQSGSVK	3	-0.39869	1
Cyclophilin type peptidyl-prolyl cis-trans isomerase/CLD	0.013514	TGME49_230520-t26_1-p1	116	K	"cyclophilin 1, putative GN=TGME49_230520"	1	0.00924993	67.385	GVGVSGK(1)PLCYK	2	-1.7783	1	1	0.00705281	71.085	GVGVSGK(1)PLCYK	2	-1.2228	1	1	0.00846709	71.085	GVGVSGK(1)PLCYK	2	-0.55171	1
Biotin-requiring enzyme	0.515381	TGME49_284190-t26_1-p1	1335	K	pyruvate carboxylase GN=TGME49_284190	1	6.28972e-05	80.905	QIASPMPGNVLK(1)YK	2	-0.034541	1								1	2.24072e-05	99.669	QIASPMPGNVLK(1)YK	2	-2.5121	1
Biotin-requiring enzyme	0.515381	TGME49_284190-t26_1-p1	1120	K	pyruvate carboxylase GN=TGME49_284190	1	0.000469142	82.202	LLGNPPK(1)VTPSSK	2	1.0281	1	1	5.43668e-05	91.292	LLGNPPK(1)VTPSSK	2	0.27969	1	1	0.00535664	68.033	LLGNPPK(1)VTPSSK	2	0.30475	1
Biotin-requiring enzyme	0.515381	TGME49_284190-t26_1-p1	1339	K	pyruvate carboxylase GN=TGME49_284190	1	0.00865477	108.3	VK(1)EGQTVR	2	0.15164	1								1	2.74605e-18	143.21	VK(1)EGQTVR	2	0.23511	1
Biotin-requiring enzyme	0.515381	TGME49_284190-t26_1-p1	1309	K	pyruvate carboxylase GN=TGME49_284190	1	0.0133058	50.827	TVNVIDTNASK(1)DIVR	2	2.1668	1
Biotin-requiring enzyme	0.515381	TGME49_219550-t26_1-p1	205	K	dihydrolipoyllysine-residue succinyltransferase component of oxoglutarate dehydrogenase GN=TGME49_219550	1	1.06629e-23	102.69	PVSPPEK(1)SSVPQPAPSVSPPKPAPAPK	3	1.2559	4	1	1.27473e-15	87.958	PVSPPEK(1)SSVPQPAPSVSPPKPAPAPK	3	0.67144	5	1	4.10308e-16	101.76	PVSPPEK(1)SSVPQPAPSVSPPKPAPAPK	3	0.52776	5
Biotin-requiring enzyme	0.515381	TGME49_219550-t26_1-p1	225	K	dihydrolipoyllysine-residue succinyltransferase component of oxoglutarate dehydrogenase GN=TGME49_219550	0.987625	2.85829e-12	96.379	SSVPQPAPSVSPPK(0.012)PAPAPK(0.988)K	3	0.52848	4	0.971355	7.36235e-13	102.98	SSVPQPAPSVSPPK(0.029)PAPAPK(0.971)K	3	0.35091	4	0.998223	9.23166e-12	103.9	SSVPQPAPSVSPPK(0.002)PAPAPK(0.998)K	3	0.48017	4
Biotin-requiring enzyme	0.515381	TGME49_219550-t26_1-p1	370	K	dihydrolipoyllysine-residue succinyltransferase component of oxoglutarate dehydrogenase GN=TGME49_219550	1	0.00164223	106.2	ELAHLAVK(1)AR	2	0.34249	2	1	0.00286203	88.392	ELAHLAVK(1)AR	2	0.73129	1	1	0.0189409	70.552	ELAHLAVK(1)AR	3	-0.39919	2
Biotin-requiring enzyme	0.515381	TGME49_219550-t26_1-p1	219	K	dihydrolipoyllysine-residue succinyltransferase component of oxoglutarate dehydrogenase GN=TGME49_219550	1	2.34799e-14	106.75	SSVPQPAPSVSPPK(1)PAPAPK	2	0.48913	3	1	3.88518e-12	107.02	SSVPQPAPSVSPPK(1)PAPAPK	3	1.5384	2	1	1.74698e-17	121.44	SSVPQPAPSVSPPK(1)PAPAPK	2	0.95675	1
Biotin-requiring enzyme	0.515381	TGME49_219550-t26_1-p1	198	K	dihydrolipoyllysine-residue succinyltransferase component of oxoglutarate dehydrogenase GN=TGME49_219550	1	5.1222e-05	107.17	TEAAK(1)PVSPPEK	2	-0.042299	2	1	0.000550093	114.02	TEAAK(1)PVSPPEK	2	0.065801	2	1	7.07384e-07	127.56	TEAAK(1)PVSPPEK	2	0.21373	2
Biotin-requiring enzyme	0.515381	TGME49_219550-t26_1-p1	193	K	dihydrolipoyllysine-residue succinyltransferase component of oxoglutarate dehydrogenase GN=TGME49_219550								1	8.20081e-07	49.937	PLYVIDPTAQPDPAELAAAAAAAAAPATPVK(1)TEAAK	3	1.1568	1	1	4.35979e-38	101.36	PLYVIDPTAQPDPAELAAAAAAAAAPATPVK(1)TEAAK	3	-0.058537	2
Biotin-requiring enzyme	0.515381	TGME49_219550-t26_1-p1	226	K	dihydrolipoyllysine-residue succinyltransferase component of oxoglutarate dehydrogenase GN=TGME49_219550	1	3.10704e-11	139.58	K(1)PASPVVAVQSPGR	2	0.022492	5	1	2.95916e-06	142.45	K(1)PASPVVAVQSPGR	2	-0.1943	2	1	1.66266e-13	158.93	K(1)PASPVVAVQSPGR	2	0.22075	4
Biotin-requiring enzyme	0.515381	TGME49_319920-t26_1-p1	200	K	2-oxo acid dehydrogenases acyltransferase (catalytic domain) domain-containing protein GN=TGME49_319920	1	0.000412956	133.23	EK(1)GVDLAR	2	0.056874	1	1	0.0234552	57.708	EK(1)GVDLAR	2	-0.89702	1	1	0.010945	95.741	EK(1)GVDLAR	2	-0.20992	1
Biotin-requiring enzyme	0.515381	TGME49_319920-t26_1-p1	131	K	2-oxo acid dehydrogenases acyltransferase (catalytic domain) domain-containing protein GN=TGME49_319920	1	0.00766357	66.056	LHQK(1)EGMMVR	2	0.17039	2	1	0.000249172	104.82	LHQK(1)EGMMVR	2	0.33874	1	1	0.000698414	87.149	LHQK(1)EGMMVR	2	0.1851	2
Biotin-requiring enzyme	0.515381	TGME49_319920-t26_1-p1	443	K	2-oxo acid dehydrogenases acyltransferase (catalytic domain) domain-containing protein GN=TGME49_319920	1	0.000569246	96.229	AMVK(1)SMNETVK	2	-1.1725	1	1	6.84247e-05	99.752	AMVK(1)SMNETVK	2	-1.4873	2	1	0.000566961	98.898	AMVK(1)SMNETVK	2	-0.83869	1
Biotin-requiring enzyme	0.515381	TGME49_319920-t26_1-p1	218	K	2-oxo acid dehydrogenases acyltransferase (catalytic domain) domain-containing protein GN=TGME49_319920	1	0.000403537	97.734	NGLITK(1)EDVLK	2	0.30689	2	1	0.00156055	127.83	NGLITK(1)EDVLK	2	-3.8292	1	1	0.00131032	92.866	NGLITK(1)EDVLK	2	-1.6832	1
Biotin-requiring enzyme	0.515381	TGME49_319920-t26_1-p1	478	K	2-oxo acid dehydrogenases acyltransferase (catalytic domain) domain-containing protein GN=TGME49_319920	1	4.68909e-51	208.15	ETLVAHTAK(1)K	3	-0.23161	2	1	0.000239077	136.52	ETLVAHTAK(1)K	2	0.19598	2	1	3.61632e-07	161.51	ETLVAHTAK(1)K	2	0.28442	2
tRNA synthetase class II core domain (G, H, P, S and T)	0.10652	TGME49_300260-t26_1-p1	67	K	threonyl-tRNA synthetase family protein GN=TGME49_300260	1	4.1715e-08	112.17	RAEK(1)GTVAALATEEK	3	0.04082	2	1	2.55997e-06	141.85	RAEK(1)GTVAALATEEK	3	0.43608	3	1	2.81943e-11	138.73	RAEK(1)GTVAALATEEK	3	0.040532	2
tRNA synthetase class II core domain (G, H, P, S and T)	0.10652	TGME49_300260-t26_1-p1	743	K	threonyl-tRNA synthetase family protein GN=TGME49_300260	1	7.55718e-11	87.676	QCIVLPISDK(1)VNDYAASVR	3	0.6869	1
tRNA synthetase class II core domain (G, H, P, S and T)	0.10652	TGME49_300260-t26_1-p1	840	K	threonyl-tRNA synthetase family protein GN=TGME49_300260	1	0.0123853	82.287	TLTLDAWK(1)K	2	-0.018689	1	1	0.0151465	82.287	TLTLDAWK(1)K	2	-1.072	1	1	0.0267503	71.451	TLTLDAWK(1)K	2	-0.39853	1
tRNA synthetase class II core domain (G, H, P, S and T)	0.10652	TGME49_300260-t26_1-p1	387	K	threonyl-tRNA synthetase family protein GN=TGME49_300260	1	0.00143496	110.39	DYLK(1)LLEEAK	2	-1.1133	1	1	0.000177149	109.16	DYLK(1)LLEEAK	2	-0.25937	1	1	0.00010147	110.84	DYLK(1)LLEEAK	2	-0.59892	1
tRNA synthetase class II core domain (G, H, P, S and T)	0.10652	TGME49_300260-t26_1-p1	379	K	threonyl-tRNA synthetase family protein GN=TGME49_300260	1	0.00365453	91.549	VYGVSFPDK(1)K	2	-1.3005	2	1	0.000383967	102.52	VYGVSFPDK(1)K	2	0.94947	1	1	0.0134815	74.841	VYGVSFPDK(1)K	2	0.47626	1
tRNA synthetase class II core domain (G, H, P, S and T)	0.10652	TGME49_300260-t26_1-p1	393	K	threonyl-tRNA synthetase family protein GN=TGME49_300260	1	0.0290402	91.906	LLEEAK(1)K	2	-0.87922	1
tRNA synthetase class II core domain (G, H, P, S and T)	0.10652	TGME49_300260-t26_1-p1	383	K	threonyl-tRNA synthetase family protein GN=TGME49_300260								1	0.0166208	95.909	LLK(1)DYLK	2	1.2022	1	1	0.0143478	106.36	LLK(1)DYLK	2	1.0192	1
tRNA synthetase class II core domain (G, H, P, S and T)	0.10652	TGME49_256990-t26_1-p1	516	K	glycyl-tRNA synthetase GN=TGME49_256990	1	0.0120498	75.819	VSK(1)VDLVASR	2	0.37063	2	1	0.00434944	85.813	VSK(1)VDLVASR	2	-0.011881	2	1	0.000128717	117.99	VSK(1)VDLVASR	2	0.72116	2
tRNA synthetase class II core domain (G, H, P, S and T)	0.10652	TGME49_256990-t26_1-p1	244	K	glycyl-tRNA synthetase GN=TGME49_256990	1	2.27576e-08	118.08	LNAK(1)EGISPEEASR	2	-0.045032	1	1	0.000106886	124.16	LNAK(1)EGISPEEASR	2	0.48106	1	1	1.33352e-06	109.1	LNAK(1)EGISPEEASR	2	0.0027089	1
tRNA synthetase class II core domain (G, H, P, S and T)	0.10652	TGME49_256990-t26_1-p1	320	K	glycyl-tRNA synthetase GN=TGME49_256990	1	0.00743918	93.556	GQK(1)ASAASR	2	-0.19236	1	1	0.000435157	123.86	GQK(1)ASAASR	2	-0.17405	1
tRNA synthetase class II core domain (G, H, P, S and T)	0.10652	TGME49_256990-t26_1-p1	761	K	glycyl-tRNA synthetase GN=TGME49_256990	1	0.0287679	58.592	K(1)TYPLVDVK	2	-2.1212	1
tRNA synthetase class II core domain (G, H, P, S and T)	0.10652	TGME49_256990-t26_1-p1	513	K	glycyl-tRNA synthetase GN=TGME49_256990	1	0.000150847	78.814	SAFDLTSHSK(1)VSK	3	-0.64078	1	1	0.000306727	79.639	SAFDLTSHSK(1)VSK	3	-0.62967	1	1	4.5428e-05	93.348	SAFDLTSHSK(1)VSK	3	-0.71765	1
tRNA synthetase class II core domain (G, H, P, S and T)	0.10652	TGME49_251690-t26_1-p1	87	K	"seryl-tRNA synthetase, cytoplasmic, putative GN=TGME49_251690"	1	0.00146425	131.04	SAELK(1)QR	2	-1.8074	1	1	0.000351814	132.09	SAELK(1)QR	2	-0.96175	1	1	0.00266776	127.84	SAELK(1)QR	2	-1.9035	1
tRNA synthetase class II core domain (G, H, P, S and T)	0.10652	TGME49_251690-t26_1-p1	142	K	"seryl-tRNA synthetase, cytoplasmic, putative GN=TGME49_251690"	1	0.00487856	86.898	NLK(1)IDGTPGR	2	-0.4315	1	1	0.00146511	94.692	NLK(1)IDGTPGR	2	-0.37213	1	1	0.00375911	86.898	NLK(1)IDGTPGR	2	-0.45236	1
tRNA synthetase class II core domain (G, H, P, S and T)	0.10652	TGME49_251690-t26_1-p1	73	K	"seryl-tRNA synthetase, cytoplasmic, putative GN=TGME49_251690"	1	0.00404196	73.881	DAK(1)DPCQDLLAK	2	0.17435	1	1	0.00217853	80.318	DAK(1)DPCQDLLAK	2	0.75258	1	1	0.00206805	80.318	DAK(1)DPCQDLLAK	2	0.15052	1
tRNA synthetase class II core domain (G, H, P, S and T)	0.10652	TGME49_251690-t26_1-p1	12	K	"seryl-tRNA synthetase, cytoplasmic, putative GN=TGME49_251690"															1	0.00262054	85.813	AEK(1)GGDPALVR	2	1.167	1
tRNA synthetase class II core domain (G, H, P, S and T)	0.10652	TGME49_251690-t26_1-p1	62	K	"seryl-tRNA synthetase, cytoplasmic, putative GN=TGME49_251690"	1	7.95438e-05	104.24	ELNAVNK(1)EIGQR	2	-4.1611	1								1	7.25827e-10	100.38	ELNAVNK(1)EIGQR	2	-1.4281	1
tRNA synthetase class II core domain (G, H, P, S and T)	0.10652	TGME49_251690-t26_1-p1	82	K	"seryl-tRNA synthetase, cytoplasmic, putative GN=TGME49_251690"								1	0.003727	64.52	DPCQDLLAK(1)SAELK	2	-1.0247	1
tRNA synthetase class II core domain (G, H, P, S and T)	0.10652	TGME49_219850-t26_1-p1	139	K	prolyl-tRNA synthetase (ProRS) GN=TGME49_219850	1	0.0207719	108.92	EAK(1)ALQK	2	0.91154	1	1	0.0121632	105.39	EAK(1)ALQK	2	0.41413	1	1	0.0238373	97.602	EAK(1)ALQK	2	0.96239	1
tRNA synthetase class II core domain (G, H, P, S and T)	0.10652	TGME49_219850-t26_1-p1	323	K	prolyl-tRNA synthetase (ProRS) GN=TGME49_219850	1	1.06595e-22	135.81	APGAK(1)EAVTDSSMLGVTAK	3	-2.274	2	1	1.48531e-17	154.55	APGAK(1)EAVTDSSMLGVTAK	2	-1.4035	1	1	6.06276e-25	143.04	APGAK(1)EAVTDSSMLGVTAK	3	-3.4669	2
tRNA synthetase class II core domain (G, H, P, S and T)	0.10652	TGME49_219850-t26_1-p1	684	K	prolyl-tRNA synthetase (ProRS) GN=TGME49_219850	1	0.00526276	85.355	LELGPK(1)DLAK	2	-0.043855	1	1	0.00727069	81.017	LELGPK(1)DLAK	2	0.13792	1
tRNA synthetase class II core domain (G, H, P, S and T)	0.10652	TGME49_219850-t26_1-p1	688	K	prolyl-tRNA synthetase (ProRS) GN=TGME49_219850								1	0.0134976	86.205	DLAK(1)GTAR	2	0.0029459	1
tRNA synthetase class II core domain (G, H, P, S and T)	0.10652	TGME49_219850-t26_1-p1	173	K	prolyl-tRNA synthetase (ProRS) GN=TGME49_219850	1	0.00458738	73.082	DK(1)GVIAANLFLK	2	-0.55203	1	1	0.00647502	71.888	DK(1)GVIAANLFLK	2	-1.2112	1	1	0.0194232	60.157	DK(1)GVIAANLFLK	2	-0.69074	1
tRNA synthetase class II core domain (G, H, P, S and T)	0.10652	TGME49_219850-t26_1-p1	648	K	prolyl-tRNA synthetase (ProRS) GN=TGME49_219850	1	0.0170509	77.662	TMLEK(1)ADIR	2	-0.50007	1	1	0.00628673	86.898	TMLEK(1)ADIR	2	-1.445	1	1	0.0195856	76.228	TMLEK(1)ADIR	2	-1.0802	1
tRNA synthetase class II core domain (G, H, P, S and T)	0.10652	TGME49_219850-t26_1-p1	311	K	prolyl-tRNA synthetase (ProRS) GN=TGME49_219850	1	3.41822e-15	125.33	LAAAPAGGANK(1)PNAPAGK	2	0.18304	1	1	3.88909e-08	120.54	LAAAPAGGANK(1)PNAPAGK	2	-0.3611	1	1	1.59883e-13	120.92	LAAAPAGGANK(1)PNAPAGK	2	-0.48765	1
tRNA synthetase class II core domain (G, H, P, S and T)	0.10652	TGME49_219850-t26_1-p1	242	K	prolyl-tRNA synthetase (ProRS) GN=TGME49_219850	1	7.35093e-05	90.707	GSVTPLAAMCDEK(1)K	2	-0.70969	1	1	0.000192395	85.909	GSVTPLAAMCDEK(1)K	2	-0.11524	1	1	0.000469531	82.651	GSVTPLAAMCDEK(1)K	2	-0.76895	1
Elongation factor Tu C-terminal domain	0.275632	TGME49_262380-t26_1-p1	379	K	"elongation factor Tu, putative GN=TGME49_262380"	1	3.14051e-08	50.783	ADLPLIIPVESVLSIPGK(1)GTVATGR	3	-1.0381	2	1	3.52143e-08	71.071	ADLPLIIPVESVLSIPGK(1)GTVATGR	3	-0.45648	2	1	4.98657e-07	58.812	ADLPLIIPVESVLSIPGK(1)GTVATGR	3	-0.5318	1
Elongation factor Tu C-terminal domain	0.275632	TGME49_262380-t26_1-p1	547	K	"elongation factor Tu, putative GN=TGME49_262380"	1	8.02072e-07	106.76	TVASGIVTK(1)PMPEK	2	0.33118	1	1	1.60697e-09	154.65	TVASGIVTK(1)PMPEK	2	-0.11701	1	1	9.85032e-13	152	TVASGIVTK(1)PMPEK	2	-0.15343	1
Elongation factor Tu C-terminal domain	0.275632	TGME49_262380-t26_1-p1	420	K	"elongation factor Tu, putative GN=TGME49_262380"															1	4.95787e-17	125.98	K(1)TLDDAQAGDQVGCLLK	2	1.0204	1
Elongation factor Tu C-terminal domain	0.275632	TGME49_294800-t26_1-p1	371	K	"elongation factor 1-alpha (EF-1-ALPHA), putative GN=TGME49_294800"	1	0.00509857	86.014	SGK(1)TLEEAPK	2	0.53594	1	1	0.000564443	98.754	SGK(1)TLEEAPK	2	0.54908	1	1	0.000841094	98.754	SGK(1)TLEEAPK	2	0.4662	1
Elongation factor Tu C-terminal domain	0.275632	TGME49_294800-t26_1-p1	225	K	"elongation factor 1-alpha (EF-1-ALPHA), putative GN=TGME49_294800"	1	3.13e-109	237.32	TLVEALDTMEAPK(1)RPSDK	3	-0.43403	13	1	3.9856e-157	280.54	TLVEALDTMEAPK(1)RPSDK	2	-2.7296	14	1	1.0283e-113	260.58	TLVEALDTMEAPK(1)RPSDK	2	0.46259	12
Elongation factor Tu C-terminal domain	0.275632	TGME49_294800-t26_1-p1	437	K	"elongation factor 1-alpha (EF-1-ALPHA), putative GN=TGME49_294800"	1	0.000743634	97.273	EPGAGSK(1)VTK	2	0.011155	2	1	1.02529e-08	130.44	KEPGAGSK(1)VTK	3	-0.39289	1	1	9.01191e-05	96.059	EPGAGSK(1)VTK	2	-0.034951	3
Elongation factor Tu C-terminal domain	0.275632	TGME49_294800-t26_1-p1	440	K	"elongation factor 1-alpha (EF-1-ALPHA), putative GN=TGME49_294800"								1	0.0202101	86.794	VTK(1)SAVK	2	1.0415	1	1	0.0236251	97.798	VTK(1)SAVK	2	1.7029	1
Elongation factor Tu C-terminal domain	0.275632	TGME49_294800-t26_1-p1	210	K	"elongation factor 1-alpha (EF-1-ALPHA), putative GN=TGME49_294800"	1	0.00627282	83.862	STNMSWYK(1)GK	2	0.055121	2	1	0.00793791	81.017	STNMSWYK(1)GK	2	-0.35003	2	1	0.00137441	84.198	STNMSWYK(1)GK	2	-0.17181	2
Elongation factor Tu C-terminal domain	0.275632	TGME49_294800-t26_1-p1	241	K	"elongation factor 1-alpha (EF-1-ALPHA), putative GN=TGME49_294800"	1	4.29544e-11	91.589	LPLQDVYK(1)IGGIGTVPVGR	3	-1.0183	1	1	2.95126e-05	72.21	LPLQDVYK(1)IGGIGTVPVGR	3	-0.55282	1	1	4.33846e-12	107.72	LPLQDVYK(1)IGGIGTVPVGR	3	-0.37042	1
Elongation factor Tu C-terminal domain	0.275632	TGME49_294800-t26_1-p1	41	K	"elongation factor 1-alpha (EF-1-ALPHA), putative GN=TGME49_294800"								1	0.0164018	97.798	TIEK(1)FEK	2	1.7268	2
Elongation factor Tu C-terminal domain	0.275632	TGME49_294800-t26_1-p1	425	K	"elongation factor 1-alpha (EF-1-ALPHA), putative GN=TGME49_294800"	1	0.000183603	89.624	QTVAVGVIK(1)SVEK	2	0.77321	1	1	0.000676992	82.651	QTVAVGVIK(1)SVEK	2	0.56079	1	1	0.000202659	94.717	QTVAVGVIK(1)SVEK	2	0.25951	1
Elongation factor Tu C-terminal domain	0.275632	TGME49_294800-t26_1-p1	316	K	"elongation factor 1-alpha (EF-1-ALPHA), putative GN=TGME49_294800"	1	3.80431e-34	183.37	GYVASDSK(1)NDPAK	2	-0.055322	1	1	0.000271778	117.21	GYVASDSK(1)NDPAK	2	0.027017	1	1	3.42917e-06	111.79	GYVASDSK(1)NDPAK	2	-0.032841	1
Elongation factor Tu C-terminal domain	0.275632	TGME49_294800-t26_1-p1	212	K	"elongation factor 1-alpha (EF-1-ALPHA), putative GN=TGME49_294800"	1	2.04096e-11	134.14	GK(1)TLVEALDTMEAPK	3	-0.028874	2	1	6.57398e-07	100.43	GK(1)TLVEALDTMEAPK	2	0.26262	1	1	1.3232e-11	126.77	GK(1)TLVEALDTMEAPK	2	-0.14017	1
Elongation factor Tu C-terminal domain	0.275632	TGME49_294800-t26_1-p1	362	K	"elongation factor 1-alpha (EF-1-ALPHA), putative GN=TGME49_294800"	1	0.0313901	89.296	FAEIK(1)TK	2	-0.23246	1	1	0.0164018	97.798	FAEIK(1)TK	2	-0.13391	1
Elongation factor Tu C-terminal domain	0.275632	TGME49_294800-t26_1-p1	154	K	"elongation factor 1-alpha (EF-1-ALPHA), putative GN=TGME49_294800"	1	0.00244387	40.968	QMIVGINK(1)MDSCNYSEDR	3	0.46696	1
Elongation factor Tu C-terminal domain	0.275632	TGME49_294800-t26_1-p1	416	K	"elongation factor 1-alpha (EF-1-ALPHA), putative GN=TGME49_294800"	1	5.30017e-07	131.17	DMK(1)QTVAVGVIK	2	-2.3116	4	1	3.6304e-05	98.105	DMK(1)QTVAVGVIK	2	-0.33203	3	1	1.4818e-05	103.46	DMK(1)QTVAVGVIK	2	1.217	3
Elongation factor Tu C-terminal domain	0.275632	TGME49_294800-t26_1-p1	378	K	"elongation factor 1-alpha (EF-1-ALPHA), putative GN=TGME49_294800"	1	0.00138749	113.15	TLEEAPK(1)CIK	2	-2.1256	2	1	0.00087992	119.22	TLEEAPK(1)CIK	2	-0.71574	3	1	0.000329442	103.26	TLEEAPK(1)CIK	2	-0.55641	4
Elongation factor Tu C-terminal domain	0.275632	TGME49_320570-t26_1-p1	354	K	"elongation factor Tu, putative GN=TGME49_320570"	1	2.1203e-29	144.65	PGTK(1)AYDAR	2	-0.20028	1	1	3.32633e-05	142.83	PGTK(1)AYDAR	2	-1.5089	1	1	0.00332065	142.83	PGTK(1)AYDAR	2	-1.0135	1
Elongation factor Tu C-terminal domain	0.275632	TGME49_320570-t26_1-p1	523	K	"elongation factor Tu, putative GN=TGME49_320570"															1	0.017684	58.981	LLEVVDK(1)K	2	0.72448	1
Elongation factor Tu C-terminal domain	0.275632	TGME49_320570-t26_1-p1	183	K	"elongation factor Tu, putative GN=TGME49_320570"								1	0.028667	82.452	TIEK(1)YEK	2	-0.33346	1
MutS domain V	0.500216	TGME49_218840-t26_1-p1	1121	K	mutS domain protein GN=TGME49_218840															1	0.0101427	62.287	QTPGK(1)GSAAPSAR	2	1.699	1
MutS domain V	0.500216	TGME49_218840-t26_1-p1	1098	K	mutS domain protein GN=TGME49_218840								1	0.000105608	94.122	APGGEK(1)TPLTAR	2	3.463	1	1	0.010131	69.03	APGGEK(1)TPLTAR	2	4.2395	1
MutS domain V	0.500216	TGME49_218840-t26_1-p1	794	K	mutS domain protein GN=TGME49_218840	1	3.80111e-05	140.35	ATDFSAK(1)NR	2	-0.42325	1	1	0.0192373	74.173	ATDFSAK(1)NR	2	-0.3013	1	1	6.86816e-06	166.52	ATDFSAK(1)NR	2	-1.0273	2
MutS domain V	0.500216	TGME49_218840-t26_1-p1	226	K	mutS domain protein GN=TGME49_218840								1	0.00964442	79.659	DNLLGPK(1)PSR	2	-0.48571	1	1	0.00165203	93.096	DNLLGPK(1)PSR	2	-0.26345	1
MutS domain V	0.500216	TGME49_218840-t26_1-p1	1997	K	mutS domain protein GN=TGME49_218840	1	0.000180525	69.986	IASAK(1)DVLPVLELPALSR	2	2.4595	1
MutS domain V	0.500216	TGME49_218840-t26_1-p1	1732	K	mutS domain protein GN=TGME49_218840	1	4.2048e-09	97.235	FK(1)SSQPLSSPLDSDKR	3	0.19229	2	1	1.58687e-18	113.01	FK(1)SSQPLSSPLDSDKR	3	-0.28277	2	1	2.70895e-05	89.484	FK(1)SSQPLSSPLDSDKR	3	-0.15825	2
MutS domain V	0.500216	TGME49_218840-t26_1-p1	1745	K	mutS domain protein GN=TGME49_218840	1	9.949e-15	143.46	SSQPLSSPLDSDK(1)R	2	-0.13196	1	1	1.7607e-05	104.94	SSQPLSSPLDSDK(1)R	2	-0.38823	1	1	1.18212e-12	150.34	SSQPLSSPLDSDK(1)R	2	-0.33415	1
MutS domain V	0.500216	TGME49_218840-t26_1-p1	1805	K	mutS domain protein GN=TGME49_218840	1	5.35347e-18	117.37	ANALQAHLDAVDQGK(1)IPCK	3	0.13705	2	1	3.08062e-12	115.91	ANALQAHLDAVDQGK(1)IPCK	3	0.72022	1	1	3.84629e-06	89.039	ANALQAHLDAVDQGK(1)IPCK	3	0.59714	1
MutS domain V	0.500216	TGME49_218840-t26_1-p1	1221	K	mutS domain protein GN=TGME49_218840	1	9.72652e-07	49.525	NAK(1)SSAALTPEFECGVAEAQAANAVTHGVER	3	0.58866	1								1	4.25457e-18	88.834	NAK(1)SSAALTPEFECGVAEAQAANAVTHGVER	3	0.06532	1
MutS domain V	0.500216	TGME49_218840-t26_1-p1	1809	K	mutS domain protein GN=TGME49_218840	1	0.00232142	98.04	IPCK(1)IGGVSR	2	0.734	1								1	0.00319318	88.056	IPCK(1)IGGVSR	2	0.70127	1
MutS domain V	0.500216	TGME49_290640-t26_1-p1	31	K	"DNA mismatch repair protein MSH6-1, putative GN=TGME49_290640"	1	0.0160033	61.235	SGGSIYETAGK(1)K	2	1.0657	1
Thioredoxin	0.307298	TGME49_211680-t26_1-p1	398	K	protein disulfide isomerase GN=TGME49_211680								1	0.0156415	48.044	YK(1)DVDHLVVAK	3	0.56087	1	1	0.000425363	87.667	YK(1)DVDHLVVAK	3	0.25267	1
Thioredoxin	0.307298	TGME49_211680-t26_1-p1	456	K	protein disulfide isomerase GN=TGME49_211680	1	0.0049666	48.216	TVEGLTEFVNK(1)HGSK	3	-0.58325	1	1	0.00187621	56.514	TVEGLTEFVNK(1)HGSK	3	0.47954	1
Thioredoxin	0.307298	TGME49_211680-t26_1-p1	210	K	protein disulfide isomerase GN=TGME49_211680	1	0.000247515	86.944	YEEGTEAFTGK(1)TK	2	0.13995	1
Thioredoxin	0.307298	TGME49_238070-t26_1-p1	129	K	glutaredoxin domain-containing protein GN=TGME49_238070	1	0.000908185	41.615	DLQPSHQPPSK(1)DTAVSLEER	3	0.33153	1
Thioredoxin	0.307298	TGME49_238040-t26_1-p1	1030	K	protein disulfide-isomerase domain-containing protein GN=TGME49_238040	1	0.0161675	42.425	SPSASK(1)HLVVAK	3	-0.095073	1								1	0.00361636	60.691	SPSASK(1)HLVVAK	3	-0.10952	1
Thioredoxin	0.307298	TGME49_238040-t26_1-p1	6	K	protein disulfide-isomerase domain-containing protein GN=TGME49_238040								1	0.00948507	72.731	MK(1)ASGGPPGSK	2	-2.0021	1	1	0.00139366	92.19	MK(1)ASGGPPGSK	2	-1.4011	1
Thioredoxin	0.307298	TGME49_238040-t26_1-p1	15	K	protein disulfide-isomerase domain-containing protein GN=TGME49_238040															1	0.00572773	48.899	ASGGPPGSK(1)GGPLVR	2	-0.43709	1
Thioredoxin	0.307298	TGME49_209950-t26_1-p1	189	K	"thioredoxin, putative GN=TGME49_209950"	1	0.027358	68.657	ALSTAFK(1)DK	2	-0.62742	1	1	0.0238024	70.552	ALSTAFK(1)DK	2	0.43575	1	1	0.0174338	77.662	ALSTAFK(1)DK	2	-0.12201	1
Thioredoxin	0.307298	TGME49_270120-t26_1-p1	240	K	thioredoxin-like protein TLP1 GN=TGME49_270120	1	0.0331205	60.167	IEEAIK(1)TSAN	2	-0.3581	1	1	0.0216849	66.19	IEEAIK(1)TSAN	2	0.055133	1
Thioredoxin	0.307298	TGME49_270120-t26_1-p1	142	K	thioredoxin-like protein TLP1 GN=TGME49_270120								1	0.0082499	114.5	K(1)AEDFQK	2	2.5639	1
Thioredoxin	0.307298	TGME49_270120-t26_1-p1	234	K	thioredoxin-like protein TLP1 GN=TGME49_270120	1	1.14823e-05	75.548	VNTVVGGNTAK(1)IEEAIK	2	0.58971	1	1	0.0007016	61.477	VNTVVGGNTAK(1)IEEAIK	2	0.38821	1	1	9.2828e-07	99.044	VNTVVGGNTAK(1)IEEAIK	2	0.26768	1
Thioredoxin	0.307298	TGME49_293870-t26_1-p1	52	K	"thioredoxin, putative GN=TGME49_293870"	0.99333	0.000141391	62.231	QVAPLVEAMSEK(0.007)PEYAK(0.993)VK	3	0.44122	1	0.996324	0.000138203	61.253	QVAPLVEAMSEK(0.004)PEYAK(0.996)VK	3	0.0090411	1
Rieske [2Fe-2S] domain	0.500216	TGME49_320220-t26_1-p1	253	K	"ubiquinol cytochrome c oxidoreductase, putative GN=TGME49_320220"	1	2.57882e-12	112.01	TPDLSK(1)GELAAGATVTR	2	0.10432	1	1	7.85873e-08	111.77	TPDLSK(1)GELAAGATVTR	2	-0.52737	1
Rieske [2Fe-2S] domain	0.500216	TGME49_207620-t26_1-p1	406	K	pyridine nucleotide-disulfide oxidoreductase domain-containing protein GN=TGME49_207620								1	1.18717e-17	163.91	GCK(1)NVTVIGQETVPFER	2	0.76223	1
Rieske [2Fe-2S] domain	0.500216	TGME49_207620-t26_1-p1	377	K	pyridine nucleotide-disulfide oxidoreductase domain-containing protein GN=TGME49_207620	1	1.27763e-06	143.85	K(1)FNSDPR	2	0.38394	1	1	0.0101905	111.82	K(1)FNSDPR	2	-0.18255	1	1	0.00464049	140.98	K(1)FNSDPR	2	-0.72302	2
Rieske [2Fe-2S] domain	0.500216	TGME49_207620-t26_1-p1	107	K	pyridine nucleotide-disulfide oxidoreductase domain-containing protein GN=TGME49_207620	1	0.0111473	102.51	VAACAEK(1)R	2	-0.62841	1	1	0.014394	89.355	VAACAEK(1)R	2	-0.41364	1
2-oxoacid dehydrogenases acyltransferase (catalytic domain)	0.500216	TGME49_219550-t26_1-p1	205	K	dihydrolipoyllysine-residue succinyltransferase component of oxoglutarate dehydrogenase GN=TGME49_219550	1	1.06629e-23	102.69	PVSPPEK(1)SSVPQPAPSVSPPKPAPAPK	3	1.2559	4	1	1.27473e-15	87.958	PVSPPEK(1)SSVPQPAPSVSPPKPAPAPK	3	0.67144	5	1	4.10308e-16	101.76	PVSPPEK(1)SSVPQPAPSVSPPKPAPAPK	3	0.52776	5
2-oxoacid dehydrogenases acyltransferase (catalytic domain)	0.500216	TGME49_219550-t26_1-p1	225	K	dihydrolipoyllysine-residue succinyltransferase component of oxoglutarate dehydrogenase GN=TGME49_219550	0.987625	2.85829e-12	96.379	SSVPQPAPSVSPPK(0.012)PAPAPK(0.988)K	3	0.52848	4	0.971355	7.36235e-13	102.98	SSVPQPAPSVSPPK(0.029)PAPAPK(0.971)K	3	0.35091	4	0.998223	9.23166e-12	103.9	SSVPQPAPSVSPPK(0.002)PAPAPK(0.998)K	3	0.48017	4
2-oxoacid dehydrogenases acyltransferase (catalytic domain)	0.500216	TGME49_219550-t26_1-p1	370	K	dihydrolipoyllysine-residue succinyltransferase component of oxoglutarate dehydrogenase GN=TGME49_219550	1	0.00164223	106.2	ELAHLAVK(1)AR	2	0.34249	2	1	0.00286203	88.392	ELAHLAVK(1)AR	2	0.73129	1	1	0.0189409	70.552	ELAHLAVK(1)AR	3	-0.39919	2
2-oxoacid dehydrogenases acyltransferase (catalytic domain)	0.500216	TGME49_219550-t26_1-p1	219	K	dihydrolipoyllysine-residue succinyltransferase component of oxoglutarate dehydrogenase GN=TGME49_219550	1	2.34799e-14	106.75	SSVPQPAPSVSPPK(1)PAPAPK	2	0.48913	3	1	3.88518e-12	107.02	SSVPQPAPSVSPPK(1)PAPAPK	3	1.5384	2	1	1.74698e-17	121.44	SSVPQPAPSVSPPK(1)PAPAPK	2	0.95675	1
2-oxoacid dehydrogenases acyltransferase (catalytic domain)	0.500216	TGME49_219550-t26_1-p1	198	K	dihydrolipoyllysine-residue succinyltransferase component of oxoglutarate dehydrogenase GN=TGME49_219550	1	5.1222e-05	107.17	TEAAK(1)PVSPPEK	2	-0.042299	2	1	0.000550093	114.02	TEAAK(1)PVSPPEK	2	0.065801	2	1	7.07384e-07	127.56	TEAAK(1)PVSPPEK	2	0.21373	2
2-oxoacid dehydrogenases acyltransferase (catalytic domain)	0.500216	TGME49_219550-t26_1-p1	193	K	dihydrolipoyllysine-residue succinyltransferase component of oxoglutarate dehydrogenase GN=TGME49_219550								1	8.20081e-07	49.937	PLYVIDPTAQPDPAELAAAAAAAAAPATPVK(1)TEAAK	3	1.1568	1	1	4.35979e-38	101.36	PLYVIDPTAQPDPAELAAAAAAAAAPATPVK(1)TEAAK	3	-0.058537	2
2-oxoacid dehydrogenases acyltransferase (catalytic domain)	0.500216	TGME49_219550-t26_1-p1	226	K	dihydrolipoyllysine-residue succinyltransferase component of oxoglutarate dehydrogenase GN=TGME49_219550	1	3.10704e-11	139.58	K(1)PASPVVAVQSPGR	2	0.022492	5	1	2.95916e-06	142.45	K(1)PASPVVAVQSPGR	2	-0.1943	2	1	1.66266e-13	158.93	K(1)PASPVVAVQSPGR	2	0.22075	4
2-oxoacid dehydrogenases acyltransferase (catalytic domain)	0.500216	TGME49_319920-t26_1-p1	200	K	2-oxo acid dehydrogenases acyltransferase (catalytic domain) domain-containing protein GN=TGME49_319920	1	0.000412956	133.23	EK(1)GVDLAR	2	0.056874	1	1	0.0234552	57.708	EK(1)GVDLAR	2	-0.89702	1	1	0.010945	95.741	EK(1)GVDLAR	2	-0.20992	1
2-oxoacid dehydrogenases acyltransferase (catalytic domain)	0.500216	TGME49_319920-t26_1-p1	131	K	2-oxo acid dehydrogenases acyltransferase (catalytic domain) domain-containing protein GN=TGME49_319920	1	0.00766357	66.056	LHQK(1)EGMMVR	2	0.17039	2	1	0.000249172	104.82	LHQK(1)EGMMVR	2	0.33874	1	1	0.000698414	87.149	LHQK(1)EGMMVR	2	0.1851	2
2-oxoacid dehydrogenases acyltransferase (catalytic domain)	0.500216	TGME49_319920-t26_1-p1	443	K	2-oxo acid dehydrogenases acyltransferase (catalytic domain) domain-containing protein GN=TGME49_319920	1	0.000569246	96.229	AMVK(1)SMNETVK	2	-1.1725	1	1	6.84247e-05	99.752	AMVK(1)SMNETVK	2	-1.4873	2	1	0.000566961	98.898	AMVK(1)SMNETVK	2	-0.83869	1
2-oxoacid dehydrogenases acyltransferase (catalytic domain)	0.500216	TGME49_319920-t26_1-p1	218	K	2-oxo acid dehydrogenases acyltransferase (catalytic domain) domain-containing protein GN=TGME49_319920	1	0.000403537	97.734	NGLITK(1)EDVLK	2	0.30689	2	1	0.00156055	127.83	NGLITK(1)EDVLK	2	-3.8292	1	1	0.00131032	92.866	NGLITK(1)EDVLK	2	-1.6832	1
2-oxoacid dehydrogenases acyltransferase (catalytic domain)	0.500216	TGME49_319920-t26_1-p1	478	K	2-oxo acid dehydrogenases acyltransferase (catalytic domain) domain-containing protein GN=TGME49_319920	1	4.68909e-51	208.15	ETLVAHTAK(1)K	3	-0.23161	2	1	0.000239077	136.52	ETLVAHTAK(1)K	2	0.19598	2	1	3.61632e-07	161.51	ETLVAHTAK(1)K	2	0.28442	2
Brix domain	0.685432	TGME49_310380-t26_1-p1	16	K	brix domain containing protein GN=TGME49_310380	1	0.00124422	85.554	K(1)EYLFRK(1)ATEEK	2	-2.7774	2								1	0.00110582	76.073	K(1)EYLFRK(1)ATEEK	2	-2.8152	2
Brix domain	0.685432	TGME49_310380-t26_1-p1	10	K	brix domain containing protein GN=TGME49_310380	1	0.00124422	85.554	K(1)EYLFRK(1)ATEEK	2	-2.7774	2								1	0.00110582	76.073	K(1)EYLFRK(1)ATEEK	2	-2.8152	2
Brix domain	0.685432	TGME49_232520-t26_1-p1	288	K	brix domain-containing protein GN=TGME49_232520	1	0.0126099	82.287	GEVGSK(1)VPR	2	-0.80056	1	1	0.0140192	79.148	GEVGSK(1)VPR	2	-1.0466	1	1	0.0128174	82.287	GEVGSK(1)VPR	2	-2.7163	1
Pyruvate kinase, alpha/beta domain	0.370147	TGME49_256760-t26_1-p1	109	K	pyruvate kinase PyK1 GN=TGME49_256760	1	5.29037e-13	118.21	TVQNIQEAMK(1)QRPEAR	3	-0.075466	1	1	5.60016e-09	99.344	TVQNIQEAMK(1)QRPEAR	3	-0.21188	1	1	2.24977e-28	181.58	TVQNIQEAMK(1)QRPEAR	3	0.3277	2
Pyruvate kinase, alpha/beta domain	0.370147	TGME49_256760-t26_1-p1	4	K	pyruvate kinase PyK1 GN=TGME49_256760	1	7.30859e-06	71.592	ASK(1)QPQTLSAGAVESGR	2	-0.59187	2								1	1.62983e-10	79.489	ASK(1)QPQTLSAGAVESGR	2	0.058785	2
Pyruvate kinase, alpha/beta domain	0.370147	TGME49_256760-t26_1-p1	136	K	pyruvate kinase PyK1 GN=TGME49_256760	1	3.6267e-07	105.14	DHK(1)PITLQQGATLK	3	0.4977	1	1	7.08448e-06	89.992	DHK(1)PITLQQGATLK	3	0.29782	1	1	2.83453e-10	119.62	DHK(1)PITLQQGATLK	2	0.27833	2
Pyruvate kinase, alpha/beta domain	0.370147	TGME49_299070-t26_1-p1	328	K	pyruvate kinase PyKII GN=TGME49_299070	1	3.26531e-09	129.17	GSSDTK(1)ISPGHSDK	2	0.019922	2	1	2.00164e-14	166.79	GSSDTK(1)ISPGHSDK	2	0.044475	2	1	3.35369e-11	133.48	GSSDTK(1)ISPGHSDK	2	-0.12244	2
Pyruvate kinase, alpha/beta domain	0.370147	TGME49_299070-t26_1-p1	336	K	pyruvate kinase PyKII GN=TGME49_299070	1	2.31469e-13	88.09	ISPGHSDK(1)SGEPLDLPVFTSTK	3	0.21007	2	1	3.77092e-18	108.37	ISPGHSDK(1)SGEPLDLPVFTSTK	3	0.60015	2	1	1.1778e-06	70.699	ISPGHSDK(1)SGEPLDLPVFTSTK	3	0.10397	1
Guanine nucleotide exchange factor in Golgi transport N-terminal	0.370147	TGME49_228660-t26_1-p1	1532	K	Sec7 domain-containing protein GN=TGME49_228660	1	0.00572616	100.02	K(1)ACQTLLAR	2	-0.10243	1
Guanine nucleotide exchange factor in Golgi transport N-terminal	0.370147	TGME49_205130-t26_1-p1	4397	K	VOC domain-containing protein(predict) GN=TGME49_205130	1	2.51319e-18	159.12	K(1)VSANDALETVER	2	-0.95896	2	1	4.42318e-05	137.8	K(1)VSANDALETVER	2	0.40747	2	1	9.09933e-08	119.87	K(1)VSANDALETVER	2	0.83848	2
