# Supplementary material for: Protein Lactylation and Metabolic Regulation of the Zoonotic Parasite Toxoplasma gondii
Source: Genomics Proteomics Bioinformatics. 2022 Oct 7;21(6):1163–81. doi: 10.1016/j.gpb.2022.09.010 (PMC11082259; doi:10.1016/j.gpb.2022.09.010)
Supplement: Supplementary Table S6 — KEGG enrichment analysis of lactylated proteins [file mmc29.xlsx]

## Sheet: ident
Table S6 KEGG enrichment analysis of lactylated proteins
Note: KEGG, Kyoto Encyclopedia of Genes and Genomes.
KEGG pathway	Mapping	Background	All mapping	All background	Fold enrichment	Fisher's exact test P value	–log10(P value)	Related proteins
map03040 Spliceosome	49	113	388	1687	1.89	1.32108e-06	5.88	TGME49_273760-t26_1-p1 TGME49_205010-t26_1-p1 TGME49_321560-t26_1-p1 TGME49_314740-t26_1-p1 TGME49_270770-t26_1-p1 TGME49_270140-t26_1-p1 TGME49_254500-t26_1-p1 TGME49_300280-t26_1-p1 TGME49_209690-t26_1-p1 TGME49_318140-t26_1-p1 TGME49_223390-t26_1-p1 TGME49_279430-t26_1-p1 TGME49_221660-t26_1-p1 TGME49_326000-t26_1-p1 TGME49_246500-t26_1-p1 TGME49_214820-t26_1-p1 TGME49_269200-t26_1-p1 TGME49_3…
map00020 Citrate cycle (TCA cycle)	12	19	388	1687	2.75	0.00100325	3	TGME49_226730-t26_1-p1 TGME49_244200-t26_1-p1 TGME49_215280-t26_1-p1 TGME49_309752-t26_1-p1 TGME49_215590-t26_1-p1 TGME49_267330-t26_1-p1 TGME49_219550-t26_1-p1 TGME49_284190-t26_1-p1 TGME49_313140-t26_1-p1 TGME49_268890-t26_1-p1 TGME49_206470-t26_1-p1 TGME49_290600-t26_1-p1
map00970 Aminoacyl-tRNA biosynthesis	19	39	388	1687	2.12	0.00103511	2.99	TGME49_253290-t26_1-p1 TGME49_210750-t26_1-p1 TGME49_288360-t26_1-p1 TGME49_280600-t26_1-p1 TGME49_217460-t26_1-p1 TGME49_263870-t26_1-p1 TGME49_205710-t26_1-p1 TGME49_202530-t26_1-p1 TGME49_256990-t26_1-p1 TGME49_292080-t26_1-p1 TGME49_299810-t26_1-p1 TGME49_251690-t26_1-p1 TGME49_219540-t26_1-p1 TGME49_289300-t26_1-p1 TGME49_300260-t26_1-p1 TGME49_210840-t26_1-p1 TGME49_270510-t26_1-p1 TGME49_2…
map03013 RNA transport	29	73	388	1687	1.73	0.00178164	2.75	TGME49_235540-t26_1-p1 TGME49_269180-t26_1-p1 TGME49_273520-t26_1-p1 TGME49_294670-t26_1-p1 TGME49_248340-t26_1-p1 TGME49_254500-t26_1-p1 TGME49_222860-t26_1-p1 TGME49_317720-t26_1-p1 TGME49_250770-t26_1-p1 TGME49_228190-t26_1-p1 TGME49_215560-t26_1-p1 TGME49_251500-t26_1-p1 TGME49_211690-t26_1-p1 TGME49_320100-t26_1-p1 TGME49_235970-t26_1-p1 TGME49_262720-t26_1-p1 TGME49_201680-t26_1-p1 TGME49_3…
map00010 Glycolysis / Gluconeogenesis	16	34	388	1687	2.05	0.00465991	2.33	TGME49_268850-t26_1-p1 TGME49_321900-t26_1-p1 TGME49_318230-t26_1-p1 TGME49_256760-t26_1-p1 TGME49_289690-t26_1-p1 TGME49_265450-t26_1-p1 TGME49_268860-t26_1-p1 TGME49_236040-t26_1-p1 TGME49_206470-t26_1-p1 TGME49_285980-t26_1-p1 TGME49_299070-t26_1-p1 TGME49_318430-t26_1-p1 TGME49_205380-t26_1-p1 TGME49_297060-t26_1-p1 TGME49_232350-t26_1-p1 TGME49_247510-t26_1-p1
map00630 Glyoxylate and dicarboxylate metabolism	8	13	388	1687	2.68	0.0148443	1.83	TGME49_226730-t26_1-p1 TGME49_301120-t26_1-p1 TGME49_209870-t26_1-p1 TGME49_202960-t26_1-p1 TGME49_232250-t26_1-p1 TGME49_268890-t26_1-p1 TGME49_206470-t26_1-p1 TGME49_237470-t26_1-p1
map00190 Oxidative phosphorylation	14	33	388	1687	1.84	0.0240994	1.62	TGME49_315620-t26_1-p1 TGME49_215280-t26_1-p1 TGME49_261950-t26_1-p1 TGME49_215590-t26_1-p1 TGME49_256970-t26_1-p1 TGME49_284540-t26_1-p1 TGME49_283830-t26_1-p1 TGME49_240550-t26_1-p1 TGME49_320220-t26_1-p1 TGME49_219800-t26_1-p1 TGME49_305290-t26_1-p1 TGME49_204400-t26_1-p1 TGME49_231910-t26_1-p1 TGME49_208590-t26_1-p1
map04066 HIF-1 signaling pathway	12	27	388	1687	1.93	0.0285545	1.54	TGME49_318430-t26_1-p1 TGME49_268850-t26_1-p1 TGME49_321900-t26_1-p1 TGME49_318230-t26_1-p1 TGME49_232350-t26_1-p1 TGME49_289690-t26_1-p1 TGME49_268860-t26_1-p1 TGME49_265450-t26_1-p1 TGME49_236040-t26_1-p1 TGME49_205550-t26_1-p1 TGME49_315150-t26_1-p1 TGME49_210690-t26_1-p1

## Sheet: ident Pathway2Protein
Table S6 KEGG enrichment analysis of lactylated proteins
KEGG pathway	Fisher's exact test P value	Mapping	Fold enrichment	Protein accession	Position	Amino acid	Protein description	Exp.1 localization probability	Exp.1 PEP	Exp.1 score	Exp.1 modified sequence	Exp.1 charge	Exp.1 mass error (ppm)	Exp.1 MS/MS count	Exp.2 localization probability	Exp.2 PEP	Exp.2 score	Exp.2 modified sequence	Exp.2 charge	Exp.2 mass error (ppm)	Exp.2 MS/MS count	Exp.3 localization probability	Exp.3 PEP	Exp.3 score	Exp.3 modified sequence	Exp.3 charge	Exp.3 mass error (ppm)	Exp.3 MS/MS count
map00790 Folate biosynthesis	1	1	0.24	TGME49_285750-t26_1-p1	343	K	"6,7-dihydropteridine reductase GN=TGME49_285750"	1	4.28952e-61	203.29	SLAASAAK(1)EESAAR	2	1.3969	1	1	0.000315204	82.578	SLAASAAK(1)EESAAR	2	2.0378	1	1	1.3175e-20	173.59	SLAASAAK(1)EESAAR	2	1.5948	1
map04725 Cholinergic synapse	0.911933	3	0.82	TGME49_226030-t26_1-p1	12	K	AGC kinase GN=TGME49_226030	1	3.29544e-06	91.969	LIPSNK(1)DGSGDHSQR	3	0.26419	1	1	1.48134e-06	104.95	LIPSNK(1)DGSGDHSQR	3	-0.14999	1	1	0.000355881	71.98	LIPSNK(1)DGSGDHSQR	3	0.33979	1
map04725 Cholinergic synapse	0.911933	3	0.82	TGME49_217600-t26_1-p1	5	K	calcium-dependent protein kinase CDPK9 GN=TGME49_217600	1	0.000151209	113.22	PETK(1)GGGYAER	2	-0.13019	1	1	0.00537084	77.062	PETK(1)GGGYAER	2	-0.69176	1	1	0.0177355	67.385	PETK(1)GGGYAER	2	0.24589	1
map04725 Cholinergic synapse	0.911933	3	0.82	TGME49_205550-t26_1-p1	504	K	AGC kinase GN=TGME49_205550	1	0.000320596	72.898	SLSK(1)SASSFAPVGGK	2	-1.9972	1	1	3.65373e-06	103.66	SLSK(1)SASSFAPVGGK	2	-3.0496	1
map04010 MAPK signaling pathway	0.98759	4	0.54	TGME49_273760-t26_1-p1	71	K	heat shock protein HSP70 GN=TGME49_273760	1	1.49948e-22	141.44	NPENTIFDAK(1)R	2	0.35708	1								1	0.00010007	132.62	NPENTIFDAK(1)R	2	0.49175	1
map04010 MAPK signaling pathway	0.98759	4	0.54	TGME49_273760-t26_1-p1	138	K	heat shock protein HSP70 GN=TGME49_273760	1	9.18933e-05	102.97	EIAEAYLGK(1)EVK	2	-0.056814	1	1	0.000105608	122.34	EIAEAYLGK(1)EVK	2	1.8513	2	1	8.70124e-06	112.5	EIAEAYLGK(1)EVK	2	0.50874	1
map04010 MAPK signaling pathway	0.98759	4	0.54	TGME49_273760-t26_1-p1	253	K	heat shock protein HSP70 GN=TGME49_273760	1	0.00342662	118.71	GK(1)DISTNSR	2	0.43102	1	1	2.91227e-11	159.79	GK(1)DISTNSR	2	0.10822	1	1	0.0008295	117.53	GK(1)DISTNSR	2	0.30581	1
map04010 MAPK signaling pathway	0.98759	4	0.54	TGME49_273760-t26_1-p1	509	K	heat shock protein HSP70 GN=TGME49_273760	1	2.76169e-55	201	SNQITITNDK(1)GR	2	-0.52306	1	1	7.95772e-12	158.34	SNQITITNDK(1)GR	2	-0.56888	1	1	1.58071e-11	169.98	SNQITITNDK(1)GR	2	-0.3892	1
map04010 MAPK signaling pathway	0.98759	4	0.54	TGME49_273760-t26_1-p1	188	K	heat shock protein HSP70 GN=TGME49_273760	1	2.32926e-06	83.404	IINEPTAAAIAYGLDK(1)K	2	0.42403	3	1	1.0084e-05	83.404	IINEPTAAAIAYGLDK(1)K	3	-0.18782	3	1	0.000126686	87.676	IINEPTAAAIAYGLDK(1)K	3	0.24039	2
map04010 MAPK signaling pathway	0.98759	4	0.54	TGME49_273760-t26_1-p1	425	K	heat shock protein HSP70 GN=TGME49_273760								1	0.0188836	85.67	NTTIPTK(1)K	2	-0.034379	1	1	0.0261685	80.455	NTTIPTK(1)K	2	0.5871	1
map04010 MAPK signaling pathway	0.98759	4	0.54	TGME49_273760-t26_1-p1	112	K	heat shock protein HSP70 GN=TGME49_273760	1	1.70565e-17	111.62	VIAGPGDKPLIEVTYQGEK(1)K	3	0.83066	2	1	6.70978e-13	121.82	VIAGPGDKPLIEVTYQGEK(1)K	3	0.35458	2	1	1.02743e-17	119.62	VIAGPGDKPLIEVTYQGEK(1)K	3	0.48885	1
map04010 MAPK signaling pathway	0.98759	4	0.54	TGME49_273760-t26_1-p1	324	K	heat shock protein HSP70 GN=TGME49_273760	1	0.000539345	113.93	VLK(1)DSGIDK	2	0.27614	4	1	0.000886658	92.239	VLK(1)DSGIDK	2	0.2346	3	1	0.00621367	84.054	VLK(1)DSGIDK	2	-0.28748	3
map04010 MAPK signaling pathway	0.98759	4	0.54	TGME49_273760-t26_1-p1	77	K	heat shock protein HSP70 GN=TGME49_273760	1	6.46831e-17	161.48	K(1)FDDPSVQSDMK	2	-0.92624	3	1	6.73161e-05	143.31	K(1)FDDPSVQSDMK	2	-0.2577	3	1	1.27735e-21	184.31	K(1)FDDPSVQSDMK	2	-0.8849	3
map04010 MAPK signaling pathway	0.98759	4	0.54	TGME49_273760-t26_1-p1	56	K	heat shock protein HSP70 GN=TGME49_273760															1	7.17079e-05	103.43	LVGDAAK(1)NQVAR	2	-0.12967	1
map04010 MAPK signaling pathway	0.98759	4	0.54	TGME49_273760-t26_1-p1	526	K	heat shock protein HSP70 GN=TGME49_273760	1	0.00396103	109.66	MVQEAEK(1)YK	2	0.75538	1	1	0.000469806	111.46	MVQEAEK(1)YK	2	0.12128	1	1	0.00104828	109.66	MVQEAEK(1)YK	2	-0.045048	1
map04010 MAPK signaling pathway	0.98759	4	0.54	TGME49_273760-t26_1-p1	499	K	heat shock protein HSP70 GN=TGME49_273760	1	4.81055e-61	202.25	STGK(1)SNQITITNDK	2	0.4082	2	1	5.1958e-14	162.41	STGK(1)SNQITITNDK	2	0.66669	1	1	4.16826e-46	212.11	STGK(1)SNQITITNDK	2	0.55478	2
map04010 MAPK signaling pathway	0.98759	4	0.54	TGME49_273760-t26_1-p1	321	K	heat shock protein HSP70 GN=TGME49_273760	1	0.000462864	96.604	NSLLPVEK(1)VLK	2	0.015002	1	1	0.000649119	90.689	NSLLPVEK(1)VLK	2	0.5548	1	1	0.00158791	90.614	NSLLPVEK(1)VLK	2	-0.8266	2
map04010 MAPK signaling pathway	0.98759	4	0.54	TGME49_273760-t26_1-p1	599	K	heat shock protein HSP70 GN=TGME49_273760	1	2.50058e-21	163.99	QK(1)EVESVCTPIITK	2	-0.28771	2	1	8.23343e-10	156.24	QK(1)EVESVCTPIITK	2	0.52731	1	1	3.3037e-28	194.48	QK(1)EVESVCTPIITK	2	-0.5574	2
map04010 MAPK signaling pathway	0.98759	4	0.54	TGME49_226030-t26_1-p1	12	K	AGC kinase GN=TGME49_226030	1	3.29544e-06	91.969	LIPSNK(1)DGSGDHSQR	3	0.26419	1	1	1.48134e-06	104.95	LIPSNK(1)DGSGDHSQR	3	-0.14999	1	1	0.000355881	71.98	LIPSNK(1)DGSGDHSQR	3	0.33979	1
map04010 MAPK signaling pathway	0.98759	4	0.54	TGME49_205550-t26_1-p1	504	K	AGC kinase GN=TGME49_205550	1	0.000320596	72.898	SLSK(1)SASSFAPVGGK	2	-1.9972	1	1	3.65373e-06	103.66	SLSK(1)SASSFAPVGGK	2	-3.0496	1
map04010 MAPK signaling pathway	0.98759	4	0.54	TGME49_312200-t26_1-p1	73	K	serine/threonine protein phosphatase GN=TGME49_312200															1	0.00185187	91.701	TEGNEFFK(1)TR	2	-1.5116	1
map04910 Insulin signaling pathway	0.82837	11	0.89	TGME49_310670-t26_1-p1	772	K	"glycogen phosphorylase 1, putative GN=TGME49_310670"	1	0.0038994	103.83	EHEVAK(1)IR	2	0.13834	2	1	0.000374328	121.99	EHEVAK(1)IR	2	-0.023943	2	1	0.00194954	116.25	EHEVAK(1)IR	3	-0.1359	2
map04910 Insulin signaling pathway	0.82837	11	0.89	TGME49_310670-t26_1-p1	250	K	"glycogen phosphorylase 1, putative GN=TGME49_310670"	1	0.00870247	89.08	FYGSVK(1)EYR	2	0.24675	1	1	0.014198	78.939	FYGSVK(1)EYR	2	-0.21735	1	1	0.0280988	70.552	FYGSVK(1)EYR	2	-0.035338	1
map04910 Insulin signaling pathway	0.82837	11	0.89	TGME49_205380-t26_1-p1	92	K	fructose-bisphospatase I GN=TGME49_205380	1	0.00874129	42.068	K(1)QTTSEDIGGLASVANK	3	0.1055	1								1	1.22779e-06	98.062	K(1)QTTSEDIGGLASVANK	2	-0.031789	1
map04910 Insulin signaling pathway	0.82837	11	0.89	TGME49_205380-t26_1-p1	246	K	fructose-bisphospatase I GN=TGME49_205380	1	0.0328672	41.164	IYAINGGK(1)VNK	2	-1.1694	1								1	0.0179749	57.532	IYAINGGK(1)VNK	2	0.13784	1
map04910 Insulin signaling pathway	0.82837	11	0.89	TGME49_233905-t26_1-p1	348	K	"histone kinase SNF1, putative GN=TGME49_233905"															1	0.00667885	67.113	K(1)LGYDVDEK	2	-1.5141	1
map04910 Insulin signaling pathway	0.82837	11	0.89	TGME49_310700-t26_1-p1	25	K	serine/threonine phosophatase PP1 GN=TGME49_310700	1	9.12903e-07	113.76	PGK(1)PVQLTEAEIR	2	2.7305	1	1	0.000447579	84.753	PGK(1)PVQLTEAEIR	2	0.056335	1	1	1.9697e-05	102.52	PGK(1)PVQLTEAEIR	2	-0.23394	1
map04910 Insulin signaling pathway	0.82837	11	0.89	TGME49_226030-t26_1-p1	12	K	AGC kinase GN=TGME49_226030	1	3.29544e-06	91.969	LIPSNK(1)DGSGDHSQR	3	0.26419	1	1	1.48134e-06	104.95	LIPSNK(1)DGSGDHSQR	3	-0.14999	1	1	0.000355881	71.98	LIPSNK(1)DGSGDHSQR	3	0.33979	1
map04910 Insulin signaling pathway	0.82837	11	0.89	TGME49_251490-t26_1-p1	170	K	"ACR, COG2135 domain-containing protein GN=TGME49_251490"															1	0.0199876	70.389	VPGQPK(1)GEGK	2	0.58739	1
map04910 Insulin signaling pathway	0.82837	11	0.89	TGME49_265450-t26_1-p1	103	K	hexokinase GN=TGME49_265450	1	0.00975373	85.355	GK(1)MEIIQDK	2	-2.9877	1	1	0.00321912	98.044	GK(1)MEIIQDK	2	-0.46827	1	1	0.00761153	88.495	GK(1)MEIIQDK	2	-2.2755	1
map04910 Insulin signaling pathway	0.82837	11	0.89	TGME49_265450-t26_1-p1	446	K	hexokinase GN=TGME49_265450	1	4.45343e-15	101.17	LVAGDAAK(1)NIHYCIADDGSGK	3	-0.10076	1	1	6.24829e-08	84.946	LVAGDAAK(1)NIHYCIADDGSGK	3	0.14488	1	1	2.11817e-12	102.43	LVAGDAAK(1)NIHYCIADDGSGK	3	0.2162	1
map04910 Insulin signaling pathway	0.82837	11	0.89	TGME49_242070-t26_1-p1	25	K	cAMP-dependent protein kinase regulatory subunit GN=TGME49_242070	1	6.45513e-20	125.23	AEIVNEVSLAAPVVTK(1)GSK	2	0.21013	1	1	3.19311e-17	150.69	AEIVNEVSLAAPVVTK(1)GSK	2	0.41559	1	1	6.10946e-23	130.56	AEIVNEVSLAAPVVTK(1)GSK	2	-0.077125	1
map04910 Insulin signaling pathway	0.82837	11	0.89	TGME49_242070-t26_1-p1	309	K	cAMP-dependent protein kinase regulatory subunit GN=TGME49_242070															1	0.0206223	46.475	NDK(1)VVMEYK	2	2.0529	1
map04910 Insulin signaling pathway	0.82837	11	0.89	TGME49_242070-t26_1-p1	374	K	cAMP-dependent protein kinase regulatory subunit GN=TGME49_242070	1	0.00194819	102.52	AMK(1)QLGLDTK	2	-1.499	1	1	0.00113382	121.9	AMK(1)QLGLDTK	2	-0.26258	1	1	0.000288624	123.96	AMK(1)QLGLDTK	2	-0.83478	1
map04910 Insulin signaling pathway	0.82837	11	0.89	TGME49_242070-t26_1-p1	108	K	cAMP-dependent protein kinase regulatory subunit GN=TGME49_242070	1	0.00825062	90.15	K(1)FVAPVYPK	2	0.48323	2	1	0.00536307	95.502	K(1)FVAPVYPK	2	-0.25503	2	1	0.0114248	83.948	K(1)FVAPVYPK	2	0.41764	2
map04910 Insulin signaling pathway	0.82837	11	0.89	TGME49_242070-t26_1-p1	381	K	cAMP-dependent protein kinase regulatory subunit GN=TGME49_242070	1	0.00178042	91.961	QLGLDTK(1)YLDK	2	0.77879	2	1	0.000738086	89.301	QLGLDTK(1)YLDK	2	0.26654	2	1	0.00268424	85.522	QLGLDTK(1)YLDK	2	0.49427	2
map04910 Insulin signaling pathway	0.82837	11	0.89	TGME49_242070-t26_1-p1	188	K	cAMP-dependent protein kinase regulatory subunit GN=TGME49_242070								0.99806	0.0250091	47.853	K(0.002)FPGEK(0.998)ENK	3	-0.79049	1
map04910 Insulin signaling pathway	0.82837	11	0.89	TGME49_242070-t26_1-p1	41	K	cAMP-dependent protein kinase regulatory subunit GN=TGME49_242070	1	1.84504e-26	162.46	GATGSSSSGQK(1)ASGSK	2	-0.21901	1	1	6.32042e-19	169.37	GATGSSSSGQK(1)ASGSK	2	0.78951	1	1	0.00122478	74.141	GATGSSSSGQK(1)ASGSK	2	-0.34541	1
map04910 Insulin signaling pathway	0.82837	11	0.89	TGME49_247510-t26_1-p1	249	K	fructose-bisphospatase II GN=TGME49_247510	1	0.00411692	53.565	IYSVNEGNYK(1)AFPDGVK	2	0.8576	1								1	0.00218501	58.98	IYSVNEGNYK(1)AFPDGVK	2	0.26866	1
map04910 Insulin signaling pathway	0.82837	11	0.89	TGME49_210690-t26_1-p1	237	K	ribosomal protein RPS6 GN=TGME49_210690	1	0.000855717	75.736	AQAAAAPK(1)PAEVK	2	0.3029	1	1	0.0108826	60.55	AQAAAAPK(1)PAEVK	2	0.16252	1	1	0.000844055	79.875	AQAAAAPK(1)PAEVK	2	0.38248	1
map04910 Insulin signaling pathway	0.82837	11	0.89	TGME49_210690-t26_1-p1	229	K	ribosomal protein RPS6 GN=TGME49_210690	1	0.0108187	83.948	K(1)AQAAAAPK	2	0.45538	1	1	0.0151465	82.287	K(1)AQAAAAPK	2	0.42096	1	1	0.00201989	104.2	K(1)AQAAAAPK	2	0.38166	1
map04910 Insulin signaling pathway	0.82837	11	0.89	TGME49_210690-t26_1-p1	227	K	ribosomal protein RPS6 GN=TGME49_210690															1	0.0249459	55.676	ADVVAK(1)K	2	0.034572	1
map04910 Insulin signaling pathway	0.82837	11	0.89	TGME49_210690-t26_1-p1	242	K	ribosomal protein RPS6 GN=TGME49_210690	1	0.00718128	118.33	PAEVK(1)VVK	2	0.039193	1	1	0.00365041	107.57	PAEVK(1)VVK	2	-0.33557	1	1	0.00430247	107.57	PAEVK(1)VVK	2	-0.30343	1
map04910 Insulin signaling pathway	0.82837	11	0.89	TGME49_315150-t26_1-p1	98	K	"eukaryotic initiation factor-4E, putative GN=TGME49_315150"	1	0.000148292	78.814	LPK(1)NVPSPVLAAK	2	-0.037279	1	1	1.92183e-05	96.866	LPK(1)NVPSPVLAAK	2	0.71739	1	1	1.52959e-05	105.03	LPK(1)NVPSPVLAAK	2	-1.3606	1
map04910 Insulin signaling pathway	0.82837	11	0.89	TGME49_315150-t26_1-p1	108	K	"eukaryotic initiation factor-4E, putative GN=TGME49_315150"	1	0.0105159	70.942	NVPSPVLAAK(1)K	2	-2.7868	1	1	0.0312088	61.344	NVPSPVLAAK(1)K	2	-1.6852	1	1	0.0149527	69.721	NVPSPVLAAK(1)K	2	-1.6772	1
map05412 Arrhythmogenic right ventricular cardiomyopathy (ARVC)	0.728748	2	1.74	TGME49_209030-t26_1-p1	327	K	actin ACT1 GN=TGME49_209030	1	9.61095e-07	112.44	ELTSLAPSTMK(1)IK	2	0.53772	1	1	4.36504e-09	107.53	ELTSLAPSTMK(1)IK	2	0.99368	1	1	8.3339e-06	109	ELTSLAPSTMK(1)IK	2	0.6108	1
map05412 Arrhythmogenic right ventricular cardiomyopathy (ARVC)	0.728748	2	1.74	TGME49_209030-t26_1-p1	40	K	actin ACT1 GN=TGME49_209030	1	4.47207e-19	164.64	PK(1)NPGIMVGMEEK	2	-0.56246	7	1	1.68455e-06	143.98	PK(1)NPGIMVGMEEK	2	-0.98711	6	1	3.8109e-16	173.72	PK(1)NPGIMVGMEEK	2	-0.5006	5
map05412 Arrhythmogenic right ventricular cardiomyopathy (ARVC)	0.728748	2	1.74	TGME49_209030-t26_1-p1	51	K	actin ACT1 GN=TGME49_209030	1	8.49329e-10	82.635	NPGIMVGMEEK(1)DCYVGDEAQSK	3	-0.47483	1	1	1.94712e-09	82.635	NPGIMVGMEEK(1)DCYVGDEAQSK	3	0.023379	1
map05412 Arrhythmogenic right ventricular cardiomyopathy (ARVC)	0.728748	2	1.74	TGME49_209030-t26_1-p1	329	K	actin ACT1 GN=TGME49_209030	1	0.0236715	67.704	IK(1)VVAPPER	2	-0.16422	2	1	0.0294704	66.056	IK(1)VVAPPER	2	-0.090273	1
map05412 Arrhythmogenic right ventricular cardiomyopathy (ARVC)	0.728748	2	1.74	TGME49_209030-t26_1-p1	114	K	actin ACT1 GN=TGME49_209030	1	1.50915e-13	96.562	VAPEEHPVLLTEAPLNPK(1)ANR	3	1.0583	2	1	1.39247e-13	132.62	VAPEEHPVLLTEAPLNPK(1)ANR	3	0.53306	1	1	1.18785e-25	97.083	VAPEEHPVLLTEAPLNPK(1)ANR	3	0.014496	1
map05412 Arrhythmogenic right ventricular cardiomyopathy (ARVC)	0.728748	2	1.74	TGME49_209030-t26_1-p1	316	K	actin ACT1 GN=TGME49_209030	1	3.1109e-07	107.74	LTK(1)ELTSLAPSTMK	2	0.38522	1								1	2.10997e-09	117.08	LTK(1)ELTSLAPSTMK	2	1.2518	1
map05412 Arrhythmogenic right ventricular cardiomyopathy (ARVC)	0.728748	2	1.74	TGME49_230420-t26_1-p1	641	K	sarco/endoplasmic reticulum Ca2+-ATPase GN=TGME49_230420	1	1.05069e-05	130.56	K(1)LLEDAANFAK	2	-3.4325	1	1	0.0015772	129.89	K(1)LLEDAANFAK	2	-1.7283	1	1	7.64312e-05	127.87	K(1)LLEDAANFAK	2	-1.729	1
map05412 Arrhythmogenic right ventricular cardiomyopathy (ARVC)	0.728748	2	1.74	TGME49_230420-t26_1-p1	14	K	sarco/endoplasmic reticulum Ca2+-ATPase GN=TGME49_230420	1	1.0213e-07	147.36	AVGALSK(1)HR	2	0.39589	1	1	0.00196068	103.55	AVGALSK(1)HR	2	0.048214	1	1	0.00141965	107.57	AVGALSK(1)HR	2	-0.10246	1
map04810 Regulation of actin cytoskeleton	0.836511	3	1	TGME49_310700-t26_1-p1	25	K	serine/threonine phosophatase PP1 GN=TGME49_310700	1	9.12903e-07	113.76	PGK(1)PVQLTEAEIR	2	2.7305	1	1	0.000447579	84.753	PGK(1)PVQLTEAEIR	2	0.056335	1	1	1.9697e-05	102.52	PGK(1)PVQLTEAEIR	2	-0.23394	1
map04810 Regulation of actin cytoskeleton	0.836511	3	1	TGME49_220400-t26_1-p1	91	K	actin depolymerizing factor ADF GN=TGME49_220400	1	0.00186142	85.672	MTYASSK(1)DALLK	2	0.24469	1	1	0.000346957	89.43	MTYASSK(1)DALLK	2	2.3555	1	1	3.22269e-14	110.98	MTYASSK(1)DALLK	2	2.1688	1
map04810 Regulation of actin cytoskeleton	0.836511	3	1	TGME49_209030-t26_1-p1	327	K	actin ACT1 GN=TGME49_209030	1	9.61095e-07	112.44	ELTSLAPSTMK(1)IK	2	0.53772	1	1	4.36504e-09	107.53	ELTSLAPSTMK(1)IK	2	0.99368	1	1	8.3339e-06	109	ELTSLAPSTMK(1)IK	2	0.6108	1
map04810 Regulation of actin cytoskeleton	0.836511	3	1	TGME49_209030-t26_1-p1	40	K	actin ACT1 GN=TGME49_209030	1	4.47207e-19	164.64	PK(1)NPGIMVGMEEK	2	-0.56246	7	1	1.68455e-06	143.98	PK(1)NPGIMVGMEEK	2	-0.98711	6	1	3.8109e-16	173.72	PK(1)NPGIMVGMEEK	2	-0.5006	5
map04810 Regulation of actin cytoskeleton	0.836511	3	1	TGME49_209030-t26_1-p1	51	K	actin ACT1 GN=TGME49_209030	1	8.49329e-10	82.635	NPGIMVGMEEK(1)DCYVGDEAQSK	3	-0.47483	1	1	1.94712e-09	82.635	NPGIMVGMEEK(1)DCYVGDEAQSK	3	0.023379	1
map04810 Regulation of actin cytoskeleton	0.836511	3	1	TGME49_209030-t26_1-p1	329	K	actin ACT1 GN=TGME49_209030	1	0.0236715	67.704	IK(1)VVAPPER	2	-0.16422	2	1	0.0294704	66.056	IK(1)VVAPPER	2	-0.090273	1
map04810 Regulation of actin cytoskeleton	0.836511	3	1	TGME49_209030-t26_1-p1	114	K	actin ACT1 GN=TGME49_209030	1	1.50915e-13	96.562	VAPEEHPVLLTEAPLNPK(1)ANR	3	1.0583	2	1	1.39247e-13	132.62	VAPEEHPVLLTEAPLNPK(1)ANR	3	0.53306	1	1	1.18785e-25	97.083	VAPEEHPVLLTEAPLNPK(1)ANR	3	0.014496	1
map04810 Regulation of actin cytoskeleton	0.836511	3	1	TGME49_209030-t26_1-p1	316	K	actin ACT1 GN=TGME49_209030	1	3.1109e-07	107.74	LTK(1)ELTSLAPSTMK	2	0.38522	1								1	2.10997e-09	117.08	LTK(1)ELTSLAPSTMK	2	1.2518	1
map05010 Alzheimer disease	0.785729	10	0.93	TGME49_215280-t26_1-p1	205	K	succinate dehydrogenase [ubiquinone] iron-sulfur protein GN=TGME49_215280	1	2.95353e-08	108.63	K(1)DPNVENLQSIEDR	2	-0.20668	1	1	4.68452e-07	145.69	K(1)DPNVENLQSIEDR	2	-0.17434	1	1	3.41231e-11	130.72	K(1)DPNVENLQSIEDR	2	-0.92714	2
map05010 Alzheimer disease	0.785729	10	0.93	TGME49_215280-t26_1-p1	330	K	succinate dehydrogenase [ubiquinone] iron-sulfur protein GN=TGME49_215280								1	0.00765745	63.29	SLQAQQALEK(1)SQK	2	2.1751	1
map05010 Alzheimer disease	0.785729	10	0.93	TGME49_261950-t26_1-p1	69	K	ATP synthase beta subunit ATP-B GN=TGME49_261950	1	1.24633e-21	156.72	K(1)PASAAPPAGTNHGR	3	-0.042957	4	1	1.9103e-05	112.67	K(1)PASAAPPAGTNHGR	2	0.089588	4	1	3.85026e-13	151.73	K(1)PASAAPPAGTNHGR	2	-0.072226	4
map05010 Alzheimer disease	0.785729	10	0.93	TGME49_261950-t26_1-p1	286	K	ATP synthase beta subunit ATP-B GN=TGME49_261950	1	4.30088e-11	144.57	LEDGK(1)FDFTGSK	2	1.4388	2	1	0.000362912	80.746	LEDGK(1)FDFTGSK	2	1.7473	3
map05010 Alzheimer disease	0.785729	10	0.93	TGME49_261950-t26_1-p1	182	K	ATP synthase beta subunit ATP-B GN=TGME49_261950	1	4.7641e-27	142.94	IMNVIGEPVDECGPVPAK(1)K	2	0.8101	6	1	6.10993e-12	118.48	IMNVIGEPVDECGPVPAK(1)K	3	1.9877	7	1	8.9716e-27	149.19	IMNVIGEPVDECGPVPAK(1)K	2	-0.57238	4
map05010 Alzheimer disease	0.785729	10	0.93	TGME49_261950-t26_1-p1	551	K	ATP synthase beta subunit ATP-B GN=TGME49_261950	1	1.47032e-16	156.14	AVK(1)MAQEAASGK	2	-0.23799	6	1	0.00074726	130.44	AVK(1)MAQEAASGK	2	-1.5512	7	1	2.61458e-08	156.14	AVK(1)MAQEAASGK	2	-1.4828	7
map05010 Alzheimer disease	0.785729	10	0.93	TGME49_219750-t26_1-p1	16	K	"cytochrome c, putative GN=TGME49_219750"	1	3.94654e-09	100.04	AEPDVQVPSGDIK(1)AGAK	3	-0.24395	3	1	1.68974e-07	88.427	AEPDVQVPSGDIK(1)AGAK	3	-0.86506	3	1	3.86317e-17	132.51	AEPDVQVPSGDIK(1)AGAK	3	-0.38426	3
map05010 Alzheimer disease	0.785729	10	0.93	TGME49_215590-t26_1-p1	572	K	flavoprotein subunit of succinate dehydrogenase GN=TGME49_215590	1	0.002218	99.283	SFADVGVK(1)DR	2	0.48495	1	1	0.00021934	106.62	SFADVGVK(1)DR	2	-0.23783	1
map05010 Alzheimer disease	0.785729	10	0.93	TGME49_215590-t26_1-p1	623	K	flavoprotein subunit of succinate dehydrogenase GN=TGME49_215590															1	0.010239	73.975	DDK(1)NWMK	2	1.6489	1
map05010 Alzheimer disease	0.785729	10	0.93	TGME49_215590-t26_1-p1	194	K	flavoprotein subunit of succinate dehydrogenase GN=TGME49_215590	1	2.56634e-12	160.88	FGK(1)GGQAYR	2	0.36556	2	1	1.49562e-11	164.53	FGK(1)GGQAYR	2	0.32526	2	1	0.00121201	108.74	FGK(1)GGQAYR	2	1.504	2
map05010 Alzheimer disease	0.785729	10	0.93	TGME49_215590-t26_1-p1	666	K	flavoprotein subunit of succinate dehydrogenase GN=TGME49_215590	1	6.34313e-07	79.489	QVISQPLDNEMEHIPPAK(1)R	3	-0.75746	4	1	1.28258e-05	74.618	QVISQPLDNEMEHIPPAK(1)R	3	-0.41045	4	1	9.40345e-05	73.688	QVISQPLDNEMEHIPPAK(1)R	3	0.26745	5
map05010 Alzheimer disease	0.785729	10	0.93	TGME49_215590-t26_1-p1	497	K	flavoprotein subunit of succinate dehydrogenase GN=TGME49_215590	1	2.79975e-28	121.25	K(1)DASAPSLPPNAGEETLAMVDR	3	0.12599	1	1	2.25478e-18	104.23	K(1)DASAPSLPPNAGEETLAMVDR	3	0.09276	1	1	6.69012e-21	117.01	K(1)DASAPSLPPNAGEETLAMVDR	3	-0.063412	1
map05010 Alzheimer disease	0.785729	10	0.93	TGME49_215590-t26_1-p1	160	K	flavoprotein subunit of succinate dehydrogenase GN=TGME49_215590	1	0.0132273	122.15	EAPK(1)VVR	2	0.042577	1
map05010 Alzheimer disease	0.785729	10	0.93	TGME49_215590-t26_1-p1	351	K	flavoprotein subunit of succinate dehydrogenase GN=TGME49_215590	1	0.00728816	74.611	YAPTAK(1)DLASR	2	-0.34836	1	1	0.000170662	98.156	YAPTAK(1)DLASR	2	0.042193	1	1	5.51202e-05	123.67	YAPTAK(1)DLASR	2	0.45902	1
map05010 Alzheimer disease	0.785729	10	0.93	TGME49_284540-t26_1-p1	194	K	"ATP synthase F1, delta subunit protein GN=TGME49_284540"	1	2.15455e-08	92.703	PLSAQQQK(1)EIVAALQNR	3	-0.62908	1	1	0.000560766	58.164	PLSAQQQK(1)EIVAALQNR	3	-0.81554	1
map05010 Alzheimer disease	0.785729	10	0.93	TGME49_320220-t26_1-p1	253	K	"ubiquinol cytochrome c oxidoreductase, putative GN=TGME49_320220"	1	2.57882e-12	112.01	TPDLSK(1)GELAAGATVTR	2	0.10432	1	1	7.85873e-08	111.77	TPDLSK(1)GELAAGATVTR	2	-0.52737	1
map05010 Alzheimer disease	0.785729	10	0.93	TGME49_289690-t26_1-p1	274	K	glyceraldehyde-3-phosphate dehydrogenase GAPDH1 GN=TGME49_289690	1	2.27113e-10	83.064	VIMSAPPK(1)DDTPMFVMGVNNDQYK	3	0.17622	1								1	2.18266e-05	52.91	VIMSAPPK(1)DDTPMFVMGVNNDQYK	3	-0.3911	1
map05010 Alzheimer disease	0.785729	10	0.93	TGME49_289690-t26_1-p1	370	K	glyceraldehyde-3-phosphate dehydrogenase GAPDH1 GN=TGME49_289690								1	0.000802445	80.69	AVGK(1)IIPSLNGK	2	-0.91068	1
map05010 Alzheimer disease	0.785729	10	0.93	TGME49_289690-t26_1-p1	366	K	glyceraldehyde-3-phosphate dehydrogenase GAPDH1 GN=TGME49_289690	1	1.81423e-14	107.63	SAGVNIIPASTGAAK(1)AVGK	2	1.3792	2	1	4.93843e-10	92.474	SAGVNIIPASTGAAK(1)AVGK	2	0.2864	1	1	3.08262e-12	112.91	SAGVNIIPASTGAAK(1)AVGK	2	0.30301	1
map05010 Alzheimer disease	0.785729	10	0.93	TGME49_289690-t26_1-p1	214	K	glyceraldehyde-3-phosphate dehydrogenase GAPDH1 GN=TGME49_289690															1	0.0181399	77.192	DGK(1)LIVGGK	2	1.5289	1
map05010 Alzheimer disease	0.785729	10	0.93	TGME49_289690-t26_1-p1	255	K	glyceraldehyde-3-phosphate dehydrogenase GAPDH1 GN=TGME49_289690	1	2.3905e-43	188.96	EK(1)AQAHLTNGAK	2	0.73828	2	1	1.20454e-05	145.29	EK(1)AQAHLTNGAK	2	0.89339	2	1	1.86721e-65	234.52	EK(1)AQAHLTNGAK	2	1.5215	3
map05010 Alzheimer disease	0.785729	10	0.93	TGME49_289690-t26_1-p1	405	K	glyceraldehyde-3-phosphate dehydrogenase GAPDH1 GN=TGME49_289690	1	1.87496e-32	182.1	PAK(1)YEDIVAAVK	2	1.1366	4	1	8.11842e-12	158.11	PAK(1)YEDIVAAVK	2	1.0241	2	1	1.63926e-07	147.26	PAK(1)YEDIVAAVK	2	1.3907	3
map05010 Alzheimer disease	0.785729	10	0.93	TGME49_204400-t26_1-p1	436	K	"ATPase synthase subunit alpha, putative GN=TGME49_204400"															1	0.0172862	62.633	AMK(1)QVAGTMK	2	-3.0029	1
map05010 Alzheimer disease	0.785729	10	0.93	TGME49_204400-t26_1-p1	71	K	"ATPase synthase subunit alpha, putative GN=TGME49_204400"	1	3.54743e-09	121.45	IAGWK(1)TQTSTEEVGR	2	-0.8677	4	1	1.47673e-06	143.05	IAGWK(1)TQTSTEEVGR	2	-0.66873	5	1	1.84363e-16	167.32	IAGWK(1)TQTSTEEVGR	2	-0.51514	6
map05010 Alzheimer disease	0.785729	10	0.93	TGME49_204400-t26_1-p1	175	K	"ATPase synthase subunit alpha, putative GN=TGME49_204400"								1	0.00484102	105.14	GPIPAK(1)ER	2	-0.099306	1	1	0.00272947	119.41	GPIPAK(1)ER	2	-0.027096	1
map05010 Alzheimer disease	0.785729	10	0.93	TGME49_204400-t26_1-p1	511	K	"ATPase synthase subunit alpha, putative GN=TGME49_204400"	1	0.00190521	71.879	GYLDPLDPK(1)EISR	2	-0.030874	1
map05010 Alzheimer disease	0.785729	10	0.93	TGME49_230420-t26_1-p1	641	K	sarco/endoplasmic reticulum Ca2+-ATPase GN=TGME49_230420	1	1.05069e-05	130.56	K(1)LLEDAANFAK	2	-3.4325	1	1	0.0015772	129.89	K(1)LLEDAANFAK	2	-1.7283	1	1	7.64312e-05	127.87	K(1)LLEDAANFAK	2	-1.729	1
map05010 Alzheimer disease	0.785729	10	0.93	TGME49_230420-t26_1-p1	14	K	sarco/endoplasmic reticulum Ca2+-ATPase GN=TGME49_230420	1	1.0213e-07	147.36	AVGALSK(1)HR	2	0.39589	1	1	0.00196068	103.55	AVGALSK(1)HR	2	0.048214	1	1	0.00141965	107.57	AVGALSK(1)HR	2	-0.10246	1
map05010 Alzheimer disease	0.785729	10	0.93	TGME49_231910-t26_1-p1	100	K	ATP synthase F1 gamma subunit GN=TGME49_231910								1	0.0212422	58.916	IPVDPK(1)EK	2	0.95624	1
map05143 African trypanosomiasis	1	1	4.35	TGME49_205550-t26_1-p1	504	K	AGC kinase GN=TGME49_205550	1	0.000320596	72.898	SLSK(1)SASSFAPVGGK	2	-1.9972	1	1	3.65373e-06	103.66	SLSK(1)SASSFAPVGGK	2	-3.0496	1
map04146 Peroxisome	0.989929	4	0.53	TGME49_232250-t26_1-p1	501	K	catalase GN=TGME49_232250	1	0.00923698	59.116	AIGLPTAACYPAK(1)M	2	-0.26706	1	1	0.000208649	85.672	AIGLPTAACYPAK(1)M	2	0.26679	1	1	4.15259e-05	70.089	AIGLPTAACYPAK(1)M	2	0.99777	1
map04146 Peroxisome	0.989929	4	0.53	TGME49_232250-t26_1-p1	232	K	catalase GN=TGME49_232250								1	0.000600391	86.898	TNQGIK(1)NLNR	2	2.353	1
map04146 Peroxisome	0.989929	4	0.53	TGME49_232250-t26_1-p1	260	K	catalase GN=TGME49_232250	1	0.00921531	86.67	DLFNAIAK(1)R	2	-0.11183	1	1	0.0101435	86.67	DLFNAIAK(1)R	2	-0.62724	1	1	0.00997586	85.676	DLFNAIAK(1)R	2	-1.224	1
map04146 Peroxisome	0.989929	4	0.53	TGME49_247760-t26_1-p1	146	K	AMP-binding enzyme domain-containing protein GN=TGME49_247760															1	0.0227554	46.797	GVSSSK(1)TSPGGER	2	0.054156	1
map04146 Peroxisome	0.989929	4	0.53	TGME49_247760-t26_1-p1	140	K	AMP-binding enzyme domain-containing protein GN=TGME49_247760															1	1.03793e-05	84.249	PACADGEVPATGQK(1)GVSSSK	3	0.95313	1
map04146 Peroxisome	0.989929	4	0.53	TGME49_229140-t26_1-p1	180	K	MaoC family domain-containing protein GN=TGME49_229140	1	0.0184932	60.364	K(1)SSVSFQEPPTK	2	1.7323	1	1	0.000159861	93.348	K(1)SSVSFQEPPTK	2	0.91055	1	1	4.17859e-07	119.39	K(1)SSVSFQEPPTK	2	0.72499	1
map04146 Peroxisome	0.989929	4	0.53	TGME49_313140-t26_1-p1	265	K	isocitrate dehydrogenase GN=TGME49_313140	1	0.0294267	48.284	MWK(1)SPNGTIR	2	0.0032366	1	1	0.0247852	56.548	MWK(1)SPNGTIR	2	-2.0161	1
map04146 Peroxisome	0.989929	4	0.53	TGME49_313140-t26_1-p1	256	K	isocitrate dehydrogenase GN=TGME49_313140	1	0.0239991	101.64	VK(1)EFNLK	2	0.56422	1	1	0.00146062	123.69	VK(1)EFNLK	2	2.1944	2	1	0.00954941	101.64	VK(1)EFNLK	2	4.3276	2
map04146 Peroxisome	0.989929	4	0.53	TGME49_313140-t26_1-p1	227	K	isocitrate dehydrogenase GN=TGME49_313140	1	5.98139e-08	95.662	DQTEDK(1)VTLEAAEAIK	2	-0.67927	1	1	2.19766e-07	125.98	DQTEDK(1)VTLEAAEAIK	2	-0.75446	1	1	3.14298e-34	185.02	DQTEDK(1)VTLEAAEAIK	2	-0.44317	1
map05323 Rheumatoid arthritis	0.51855	5	1.36	TGME49_219800-t26_1-p1	7	K	"vacuolar ATP synthase subunit b, putative GN=TGME49_219800"	1	2.95294e-23	133.95	AAQAAK(1)ADAALAHAAAASR	2	1.7858	1								1	4.30187e-32	169.59	AAQAAK(1)ADAALAHAAAASR	2	2.5345	1
map05323 Rheumatoid arthritis	0.51855	5	1.36	TGME49_315620-t26_1-p1	170	K	"vacuolar ATP synthase subunit C, putative GN=TGME49_315620"	1	6.73277e-05	130.98	K(1)TGPATYFQR	2	1.4795	1	1	0.000275979	112.13	K(1)TGPATYFQR	2	-1.1514	1	1	0.000225601	121.6	K(1)TGPATYFQR	2	1.0079	1
map05323 Rheumatoid arthritis	0.51855	5	1.36	TGME49_305290-t26_1-p1	262	K	"vacuolar atp synthase subunit e, putative GN=TGME49_305290"								1	0.00450391	71.176	ALVEAVLPNAVK(1)R	2	0.62706	1
map05323 Rheumatoid arthritis	0.51855	5	1.36	TGME49_256970-t26_1-p1	128	K	"vacuolar ATP synthase subunit A, putative GN=TGME49_256970"															1	0.0173431	45.653	GVDVPALDHK(1)K	3	0.38931	1
map05323 Rheumatoid arthritis	0.51855	5	1.36	TGME49_208590-t26_1-p1	66	K	"vacuolar ATP synthase subunit 54kD, putative GN=TGME49_208590"	1	0.00043951	64.5	TLEK(1)AGVLPAGLSAVLSK	2	2.4977	1	1	2.68287e-08	93.215	TLEK(1)AGVLPAGLSAVLSK	2	1.93	1	1	6.87945e-07	97.083	TLEK(1)AGVLPAGLSAVLSK	2	2.2005	1
map03030 DNA replication	0.981256	4	0.58	TGME49_280690-t26_1-p1	574	K	DNA polymerase epsilon subunit B protein GN=TGME49_280690	1	0.0310835	47.849	GRRPQGK(1)R	2	-2.3822	1
map03030 DNA replication	0.981256	4	0.58	TGME49_216730-t26_1-p1	936	K	MCM2/3/5 family protein GN=TGME49_216730	1	1.8658e-11	134.88	GQTGK(1)NATATGSVEK	2	0.27085	1	1	5.64971e-06	93.424	GQTGK(1)NATATGSVEK	2	0.61454	1
map03030 DNA replication	0.981256	4	0.58	TGME49_235170-t26_1-p1	163	K	"ATPase, AAA family protein GN=TGME49_235170"								1	0.0337704	58.955	VSPAVEVK(1)R	2	-0.87585	1
map03030 DNA replication	0.981256	4	0.58	TGME49_235170-t26_1-p1	439	K	"ATPase, AAA family protein GN=TGME49_235170"	1	0.00699966	75.088	K(1)VEESVVPLTK	2	-2.3584	1	1	0.0147943	71.176	K(1)VEESVVPLTK	2	-3.1784	2	1	2.11939e-05	112.5	K(1)VEESVVPLTK	2	-2.0316	2
map03030 DNA replication	0.981256	4	0.58	TGME49_235170-t26_1-p1	108	K	"ATPase, AAA family protein GN=TGME49_235170"	1	0.000138187	117.09	IPK(1)TSSMSQGR	2	1.9583	1								1	1.78191e-05	116.55	IPK(1)TSSMSQGR	2	0.70317	1
map03030 DNA replication	0.981256	4	0.58	TGME49_235170-t26_1-p1	15	K	"ATPase, AAA family protein GN=TGME49_235170"								1	0.0228347	57.175	PK(1)VPPPSASAAK	2	0.88201	1
map03030 DNA replication	0.981256	4	0.58	TGME49_237220-t26_1-p1	409	K	"DNA replication licensing factor Mcm7, putative GN=TGME49_237220"															1	0.000168612	102.52	ESLQIAEK(1)VAK	2	-1.3703	1
map05170 Human immunodeficiency virus 1 infection	0.999081	4	0.4	TGME49_220400-t26_1-p1	91	K	actin depolymerizing factor ADF GN=TGME49_220400	1	0.00186142	85.672	MTYASSK(1)DALLK	2	0.24469	1	1	0.000346957	89.43	MTYASSK(1)DALLK	2	2.3555	1	1	3.22269e-14	110.98	MTYASSK(1)DALLK	2	2.1688	1
map05170 Human immunodeficiency virus 1 infection	0.999081	4	0.4	TGME49_205550-t26_1-p1	504	K	AGC kinase GN=TGME49_205550	1	0.000320596	72.898	SLSK(1)SASSFAPVGGK	2	-1.9972	1	1	3.65373e-06	103.66	SLSK(1)SASSFAPVGGK	2	-3.0496	1
map05170 Human immunodeficiency virus 1 infection	0.999081	4	0.4	TGME49_240870-t26_1-p1	203	K	"beta adaptin protein, putative GN=TGME49_240870"	1	0.003215	78.324	NILNAK(1)ESNVNK	2	0.40773	1	1	0.0199917	59.116	NILNAK(1)ESNVNK	2	0.96821	1	1	0.0205804	59.116	NILNAK(1)ESNVNK	2	-1.8136	1
map05170 Human immunodeficiency virus 1 infection	0.999081	4	0.4	TGME49_219750-t26_1-p1	16	K	"cytochrome c, putative GN=TGME49_219750"	1	3.94654e-09	100.04	AEPDVQVPSGDIK(1)AGAK	3	-0.24395	3	1	1.68974e-07	88.427	AEPDVQVPSGDIK(1)AGAK	3	-0.86506	3	1	3.86317e-17	132.51	AEPDVQVPSGDIK(1)AGAK	3	-0.38426	3
map05110 Vibrio cholerae infection	0.302405	9	1.4	TGME49_315620-t26_1-p1	170	K	"vacuolar ATP synthase subunit C, putative GN=TGME49_315620"	1	6.73277e-05	130.98	K(1)TGPATYFQR	2	1.4795	1	1	0.000275979	112.13	K(1)TGPATYFQR	2	-1.1514	1	1	0.000225601	121.6	K(1)TGPATYFQR	2	1.0079	1
map05110 Vibrio cholerae infection	0.302405	9	1.4	TGME49_209030-t26_1-p1	327	K	actin ACT1 GN=TGME49_209030	1	9.61095e-07	112.44	ELTSLAPSTMK(1)IK	2	0.53772	1	1	4.36504e-09	107.53	ELTSLAPSTMK(1)IK	2	0.99368	1	1	8.3339e-06	109	ELTSLAPSTMK(1)IK	2	0.6108	1
map05110 Vibrio cholerae infection	0.302405	9	1.4	TGME49_209030-t26_1-p1	40	K	actin ACT1 GN=TGME49_209030	1	4.47207e-19	164.64	PK(1)NPGIMVGMEEK	2	-0.56246	7	1	1.68455e-06	143.98	PK(1)NPGIMVGMEEK	2	-0.98711	6	1	3.8109e-16	173.72	PK(1)NPGIMVGMEEK	2	-0.5006	5
map05110 Vibrio cholerae infection	0.302405	9	1.4	TGME49_209030-t26_1-p1	51	K	actin ACT1 GN=TGME49_209030	1	8.49329e-10	82.635	NPGIMVGMEEK(1)DCYVGDEAQSK	3	-0.47483	1	1	1.94712e-09	82.635	NPGIMVGMEEK(1)DCYVGDEAQSK	3	0.023379	1
map05110 Vibrio cholerae infection	0.302405	9	1.4	TGME49_209030-t26_1-p1	329	K	actin ACT1 GN=TGME49_209030	1	0.0236715	67.704	IK(1)VVAPPER	2	-0.16422	2	1	0.0294704	66.056	IK(1)VVAPPER	2	-0.090273	1
map05110 Vibrio cholerae infection	0.302405	9	1.4	TGME49_209030-t26_1-p1	114	K	actin ACT1 GN=TGME49_209030	1	1.50915e-13	96.562	VAPEEHPVLLTEAPLNPK(1)ANR	3	1.0583	2	1	1.39247e-13	132.62	VAPEEHPVLLTEAPLNPK(1)ANR	3	0.53306	1	1	1.18785e-25	97.083	VAPEEHPVLLTEAPLNPK(1)ANR	3	0.014496	1
map05110 Vibrio cholerae infection	0.302405	9	1.4	TGME49_209030-t26_1-p1	316	K	actin ACT1 GN=TGME49_209030	1	3.1109e-07	107.74	LTK(1)ELTSLAPSTMK	2	0.38522	1								1	2.10997e-09	117.08	LTK(1)ELTSLAPSTMK	2	1.2518	1
map05110 Vibrio cholerae infection	0.302405	9	1.4	TGME49_256970-t26_1-p1	128	K	"vacuolar ATP synthase subunit A, putative GN=TGME49_256970"															1	0.0173431	45.653	GVDVPALDHK(1)K	3	0.38931	1
map05110 Vibrio cholerae infection	0.302405	9	1.4	TGME49_226030-t26_1-p1	12	K	AGC kinase GN=TGME49_226030	1	3.29544e-06	91.969	LIPSNK(1)DGSGDHSQR	3	0.26419	1	1	1.48134e-06	104.95	LIPSNK(1)DGSGDHSQR	3	-0.14999	1	1	0.000355881	71.98	LIPSNK(1)DGSGDHSQR	3	0.33979	1
map05110 Vibrio cholerae infection	0.302405	9	1.4	TGME49_219800-t26_1-p1	7	K	"vacuolar ATP synthase subunit b, putative GN=TGME49_219800"	1	2.95294e-23	133.95	AAQAAK(1)ADAALAHAAAASR	2	1.7858	1								1	4.30187e-32	169.59	AAQAAK(1)ADAALAHAAAASR	2	2.5345	1
map05110 Vibrio cholerae infection	0.302405	9	1.4	TGME49_205550-t26_1-p1	504	K	AGC kinase GN=TGME49_205550	1	0.000320596	72.898	SLSK(1)SASSFAPVGGK	2	-1.9972	1	1	3.65373e-06	103.66	SLSK(1)SASSFAPVGGK	2	-3.0496	1
map05110 Vibrio cholerae infection	0.302405	9	1.4	TGME49_305290-t26_1-p1	262	K	"vacuolar atp synthase subunit e, putative GN=TGME49_305290"								1	0.00450391	71.176	ALVEAVLPNAVK(1)R	2	0.62706	1
map05110 Vibrio cholerae infection	0.302405	9	1.4	TGME49_269980-t26_1-p1	109	K	"preprotein translocase Sec61, putative GN=TGME49_269980"	1	0.028742	56.956	IIQVDQSLK(1)EDR	2	1.3618	1								1	0.00408941	66.989	IIQVDQSLK(1)EDR	2	-0.3306	1
map05110 Vibrio cholerae infection	0.302405	9	1.4	TGME49_269980-t26_1-p1	271	K	"preprotein translocase Sec61, putative GN=TGME49_269980"								1	0.0331448	63.076	VDLAVK(1)YQR	2	1.6464	1
map05110 Vibrio cholerae infection	0.302405	9	1.4	TGME49_208590-t26_1-p1	66	K	"vacuolar ATP synthase subunit 54kD, putative GN=TGME49_208590"	1	0.00043951	64.5	TLEK(1)AGVLPAGLSAVLSK	2	2.4977	1	1	2.68287e-08	93.215	TLEK(1)AGVLPAGLSAVLSK	2	1.93	1	1	6.87945e-07	97.083	TLEK(1)AGVLPAGLSAVLSK	2	2.2005	1
map05225 Hepatocellular carcinoma	0.74775	4	1.09	TGME49_278440-t26_1-p1	2656	K	SWI2/SNF2 Brahma-like putative GN=TGME49_278440								1	0.00252208	65.038	GEGGAASTGVSK(1)FR	2	-0.75944	1	1	2.59179e-10	81.632	GEGGAASTGVSK(1)FR	2	0.55278	1
map05225 Hepatocellular carcinoma	0.74775	4	1.09	TGME49_205550-t26_1-p1	504	K	AGC kinase GN=TGME49_205550	1	0.000320596	72.898	SLSK(1)SASSFAPVGGK	2	-1.9972	1	1	3.65373e-06	103.66	SLSK(1)SASSFAPVGGK	2	-3.0496	1
map05225 Hepatocellular carcinoma	0.74775	4	1.09	TGME49_209030-t26_1-p1	327	K	actin ACT1 GN=TGME49_209030	1	9.61095e-07	112.44	ELTSLAPSTMK(1)IK	2	0.53772	1	1	4.36504e-09	107.53	ELTSLAPSTMK(1)IK	2	0.99368	1	1	8.3339e-06	109	ELTSLAPSTMK(1)IK	2	0.6108	1
map05225 Hepatocellular carcinoma	0.74775	4	1.09	TGME49_209030-t26_1-p1	40	K	actin ACT1 GN=TGME49_209030	1	4.47207e-19	164.64	PK(1)NPGIMVGMEEK	2	-0.56246	7	1	1.68455e-06	143.98	PK(1)NPGIMVGMEEK	2	-0.98711	6	1	3.8109e-16	173.72	PK(1)NPGIMVGMEEK	2	-0.5006	5
map05225 Hepatocellular carcinoma	0.74775	4	1.09	TGME49_209030-t26_1-p1	51	K	actin ACT1 GN=TGME49_209030	1	8.49329e-10	82.635	NPGIMVGMEEK(1)DCYVGDEAQSK	3	-0.47483	1	1	1.94712e-09	82.635	NPGIMVGMEEK(1)DCYVGDEAQSK	3	0.023379	1
map05225 Hepatocellular carcinoma	0.74775	4	1.09	TGME49_209030-t26_1-p1	329	K	actin ACT1 GN=TGME49_209030	1	0.0236715	67.704	IK(1)VVAPPER	2	-0.16422	2	1	0.0294704	66.056	IK(1)VVAPPER	2	-0.090273	1
map05225 Hepatocellular carcinoma	0.74775	4	1.09	TGME49_209030-t26_1-p1	114	K	actin ACT1 GN=TGME49_209030	1	1.50915e-13	96.562	VAPEEHPVLLTEAPLNPK(1)ANR	3	1.0583	2	1	1.39247e-13	132.62	VAPEEHPVLLTEAPLNPK(1)ANR	3	0.53306	1	1	1.18785e-25	97.083	VAPEEHPVLLTEAPLNPK(1)ANR	3	0.014496	1
map05225 Hepatocellular carcinoma	0.74775	4	1.09	TGME49_209030-t26_1-p1	316	K	actin ACT1 GN=TGME49_209030	1	3.1109e-07	107.74	LTK(1)ELTSLAPSTMK	2	0.38522	1								1	2.10997e-09	117.08	LTK(1)ELTSLAPSTMK	2	1.2518	1
map05225 Hepatocellular carcinoma	0.74775	4	1.09	TGME49_309730-t26_1-p1	568	K	thioredoxin reductase GN=TGME49_309730	1	0.0240311	47.548	K(1)SPEDVDITPPCLAK	2	-3.4168	1	1	0.0107539	53.168	K(1)SPEDVDITPPCLAK	2	-3.0359	1
map05225 Hepatocellular carcinoma	0.74775	4	1.09	TGME49_309730-t26_1-p1	660	K	thioredoxin reductase GN=TGME49_309730	1	1.02312e-17	137.79	ASGEPFVASGGCGGGK(1)CG	2	-0.25464	1								1	9.64274e-07	95.073	ASGEPFVASGGCGGGK(1)CG	2	-0.55789	1
map05225 Hepatocellular carcinoma	0.74775	4	1.09	TGME49_309730-t26_1-p1	420	K	thioredoxin reductase GN=TGME49_309730	1	0.000209828	106.38	IQVTFQVGK(1)EK	2	-1.5035	1	1	0.0033776	81.92	IQVTFQVGK(1)EK	2	-0.99785	1	1	0.000220285	101.71	IQVTFQVGK(1)EK	2	-1.2523	1
map05225 Hepatocellular carcinoma	0.74775	4	1.09	TGME49_309730-t26_1-p1	270	K	thioredoxin reductase GN=TGME49_309730	1	0.00208917	84.169	K(1)AGVTYINAYAK	2	1.0756	1	1	0.000173355	92.792	K(1)AGVTYINAYAK	2	1.9229	1	1	4.97583e-07	121.21	K(1)AGVTYINAYAK	2	1.4674	1
map04916 Melanogenesis	0.984865	2	0.54	TGME49_226030-t26_1-p1	12	K	AGC kinase GN=TGME49_226030	1	3.29544e-06	91.969	LIPSNK(1)DGSGDHSQR	3	0.26419	1	1	1.48134e-06	104.95	LIPSNK(1)DGSGDHSQR	3	-0.14999	1	1	0.000355881	71.98	LIPSNK(1)DGSGDHSQR	3	0.33979	1
map04916 Melanogenesis	0.984865	2	0.54	TGME49_205550-t26_1-p1	504	K	AGC kinase GN=TGME49_205550	1	0.000320596	72.898	SLSK(1)SASSFAPVGGK	2	-1.9972	1	1	3.65373e-06	103.66	SLSK(1)SASSFAPVGGK	2	-3.0496	1
map00983 Drug metabolism - other enzymes	0.405416	5	1.55	TGME49_233110-t26_1-p1	450	K	IMP dehydrogenas GN=TGME49_233110	1	1.58662e-35	177.04	ASALSEASPSAK(1)SEASR	2	-0.14448	1	1	7.68334e-33	185.26	ASALSEASPSAK(1)SEASR	2	-0.39193	1	1	1.33751e-22	156.67	ASALSEASPSAK(1)SEASR	2	0.23405	1
map00983 Drug metabolism - other enzymes	0.405416	5	1.55	TGME49_259660-t26_1-p1	16	K	orotate phosphoribosyltransferase GN=TGME49_259660	1	8.78449e-09	99.055	K(1)VLAGPPGETDEYQGR	2	1.0336	2	1	3.17117e-08	134.14	K(1)VLAGPPGETDEYQGR	2	1.4174	2	1	3.96095e-09	105.28	K(1)VLAGPPGETDEYQGR	2	1.7713	2
map00983 Drug metabolism - other enzymes	0.405416	5	1.55	TGME49_312480-t26_1-p1	9	K	"uracil phosphoribosyltransferase FUR1, putative GN=TGME49_312480"	1	0.00127324	61.409	AQVPASGK(1)LLVDPR	2	0.38903	1	1	0.000138058	80.632	AQVPASGK(1)LLVDPR	2	-2.0339	1
map00983 Drug metabolism - other enzymes	0.405416	5	1.55	TGME49_230450-t26_1-p1	549	K	bifunctional GMP synthase/glutamine amidotransferase protein GN=TGME49_230450	1	0.00293851	94.692	IINEVK(1)GINR	2	0.34013	1	1	0.000553197	115.78	IINEVK(1)GINR	2	0.15564	1	1	0.000387845	127.76	IINEVK(1)GINR	2	-0.0072985	1
map00983 Drug metabolism - other enzymes	0.405416	5	1.55	TGME49_233140-t26_1-p1	162	K	"deoxyuridine 5'-triphosphate nucleotidohydrolase, putative GN=TGME49_233140"	1	2.02427e-27	149.47	GEGGFGSTTCPAGEPEMK(1)K	2	-1.021	1	1	5.12369e-12	130.38	GEGGFGSTTCPAGEPEMK(1)K	2	-0.90484	1	1	9.84247e-31	162.77	GEGGFGSTTCPAGEPEMK(1)K	2	-0.60372	1
map00471 D-Glutamine and D-glutamate metabolism	1	1	4.35	TGME49_293180-t26_1-p1	427	K	NADP-specific glutamate dehydrogenase GN=TGME49_293180	1	5.72596e-05	106.54	VSEFAAK(1)YSTVK	2	-0.01277	1	1	0.00108385	127.85	VSEFAAK(1)YSTVK	2	1.176	1	1	0.00295155	77.894	VSEFAAK(1)YSTVK	2	0.12311	1
map04931 Insulin resistance	0.949326	4	0.7	TGME49_233905-t26_1-p1	348	K	"histone kinase SNF1, putative GN=TGME49_233905"															1	0.00667885	67.113	K(1)LGYDVDEK	2	-1.5141	1
map04931 Insulin resistance	0.949326	4	0.7	TGME49_310700-t26_1-p1	25	K	serine/threonine phosophatase PP1 GN=TGME49_310700	1	9.12903e-07	113.76	PGK(1)PVQLTEAEIR	2	2.7305	1	1	0.000447579	84.753	PGK(1)PVQLTEAEIR	2	0.056335	1	1	1.9697e-05	102.52	PGK(1)PVQLTEAEIR	2	-0.23394	1
map04931 Insulin resistance	0.949326	4	0.7	TGME49_251490-t26_1-p1	170	K	"ACR, COG2135 domain-containing protein GN=TGME49_251490"															1	0.0199876	70.389	VPGQPK(1)GEGK	2	0.58739	1
map04931 Insulin resistance	0.949326	4	0.7	TGME49_310670-t26_1-p1	772	K	"glycogen phosphorylase 1, putative GN=TGME49_310670"	1	0.0038994	103.83	EHEVAK(1)IR	2	0.13834	2	1	0.000374328	121.99	EHEVAK(1)IR	2	-0.023943	2	1	0.00194954	116.25	EHEVAK(1)IR	3	-0.1359	2
map04931 Insulin resistance	0.949326	4	0.7	TGME49_310670-t26_1-p1	250	K	"glycogen phosphorylase 1, putative GN=TGME49_310670"	1	0.00870247	89.08	FYGSVK(1)EYR	2	0.24675	1	1	0.014198	78.939	FYGSVK(1)EYR	2	-0.21735	1	1	0.0280988	70.552	FYGSVK(1)EYR	2	-0.035338	1
map04213 Longevity regulating pathway - multiple species	0.712827	6	1.04	TGME49_273760-t26_1-p1	71	K	heat shock protein HSP70 GN=TGME49_273760	1	1.49948e-22	141.44	NPENTIFDAK(1)R	2	0.35708	1								1	0.00010007	132.62	NPENTIFDAK(1)R	2	0.49175	1
map04213 Longevity regulating pathway - multiple species	0.712827	6	1.04	TGME49_273760-t26_1-p1	138	K	heat shock protein HSP70 GN=TGME49_273760	1	9.18933e-05	102.97	EIAEAYLGK(1)EVK	2	-0.056814	1	1	0.000105608	122.34	EIAEAYLGK(1)EVK	2	1.8513	2	1	8.70124e-06	112.5	EIAEAYLGK(1)EVK	2	0.50874	1
map04213 Longevity regulating pathway - multiple species	0.712827	6	1.04	TGME49_273760-t26_1-p1	253	K	heat shock protein HSP70 GN=TGME49_273760	1	0.00342662	118.71	GK(1)DISTNSR	2	0.43102	1	1	2.91227e-11	159.79	GK(1)DISTNSR	2	0.10822	1	1	0.0008295	117.53	GK(1)DISTNSR	2	0.30581	1
map04213 Longevity regulating pathway - multiple species	0.712827	6	1.04	TGME49_273760-t26_1-p1	509	K	heat shock protein HSP70 GN=TGME49_273760	1	2.76169e-55	201	SNQITITNDK(1)GR	2	-0.52306	1	1	7.95772e-12	158.34	SNQITITNDK(1)GR	2	-0.56888	1	1	1.58071e-11	169.98	SNQITITNDK(1)GR	2	-0.3892	1
map04213 Longevity regulating pathway - multiple species	0.712827	6	1.04	TGME49_273760-t26_1-p1	188	K	heat shock protein HSP70 GN=TGME49_273760	1	2.32926e-06	83.404	IINEPTAAAIAYGLDK(1)K	2	0.42403	3	1	1.0084e-05	83.404	IINEPTAAAIAYGLDK(1)K	3	-0.18782	3	1	0.000126686	87.676	IINEPTAAAIAYGLDK(1)K	3	0.24039	2
map04213 Longevity regulating pathway - multiple species	0.712827	6	1.04	TGME49_273760-t26_1-p1	425	K	heat shock protein HSP70 GN=TGME49_273760								1	0.0188836	85.67	NTTIPTK(1)K	2	-0.034379	1	1	0.0261685	80.455	NTTIPTK(1)K	2	0.5871	1
map04213 Longevity regulating pathway - multiple species	0.712827	6	1.04	TGME49_273760-t26_1-p1	112	K	heat shock protein HSP70 GN=TGME49_273760	1	1.70565e-17	111.62	VIAGPGDKPLIEVTYQGEK(1)K	3	0.83066	2	1	6.70978e-13	121.82	VIAGPGDKPLIEVTYQGEK(1)K	3	0.35458	2	1	1.02743e-17	119.62	VIAGPGDKPLIEVTYQGEK(1)K	3	0.48885	1
map04213 Longevity regulating pathway - multiple species	0.712827	6	1.04	TGME49_273760-t26_1-p1	324	K	heat shock protein HSP70 GN=TGME49_273760	1	0.000539345	113.93	VLK(1)DSGIDK	2	0.27614	4	1	0.000886658	92.239	VLK(1)DSGIDK	2	0.2346	3	1	0.00621367	84.054	VLK(1)DSGIDK	2	-0.28748	3
map04213 Longevity regulating pathway - multiple species	0.712827	6	1.04	TGME49_273760-t26_1-p1	77	K	heat shock protein HSP70 GN=TGME49_273760	1	6.46831e-17	161.48	K(1)FDDPSVQSDMK	2	-0.92624	3	1	6.73161e-05	143.31	K(1)FDDPSVQSDMK	2	-0.2577	3	1	1.27735e-21	184.31	K(1)FDDPSVQSDMK	2	-0.8849	3
map04213 Longevity regulating pathway - multiple species	0.712827	6	1.04	TGME49_273760-t26_1-p1	56	K	heat shock protein HSP70 GN=TGME49_273760															1	7.17079e-05	103.43	LVGDAAK(1)NQVAR	2	-0.12967	1
map04213 Longevity regulating pathway - multiple species	0.712827	6	1.04	TGME49_273760-t26_1-p1	526	K	heat shock protein HSP70 GN=TGME49_273760	1	0.00396103	109.66	MVQEAEK(1)YK	2	0.75538	1	1	0.000469806	111.46	MVQEAEK(1)YK	2	0.12128	1	1	0.00104828	109.66	MVQEAEK(1)YK	2	-0.045048	1
map04213 Longevity regulating pathway - multiple species	0.712827	6	1.04	TGME49_273760-t26_1-p1	499	K	heat shock protein HSP70 GN=TGME49_273760	1	4.81055e-61	202.25	STGK(1)SNQITITNDK	2	0.4082	2	1	5.1958e-14	162.41	STGK(1)SNQITITNDK	2	0.66669	1	1	4.16826e-46	212.11	STGK(1)SNQITITNDK	2	0.55478	2
map04213 Longevity regulating pathway - multiple species	0.712827	6	1.04	TGME49_273760-t26_1-p1	321	K	heat shock protein HSP70 GN=TGME49_273760	1	0.000462864	96.604	NSLLPVEK(1)VLK	2	0.015002	1	1	0.000649119	90.689	NSLLPVEK(1)VLK	2	0.5548	1	1	0.00158791	90.614	NSLLPVEK(1)VLK	2	-0.8266	2
map04213 Longevity regulating pathway - multiple species	0.712827	6	1.04	TGME49_273760-t26_1-p1	599	K	heat shock protein HSP70 GN=TGME49_273760	1	2.50058e-21	163.99	QK(1)EVESVCTPIITK	2	-0.28771	2	1	8.23343e-10	156.24	QK(1)EVESVCTPIITK	2	0.52731	1	1	3.3037e-28	194.48	QK(1)EVESVCTPIITK	2	-0.5574	2
map04213 Longevity regulating pathway - multiple species	0.712827	6	1.04	TGME49_233905-t26_1-p1	348	K	"histone kinase SNF1, putative GN=TGME49_233905"															1	0.00667885	67.113	K(1)LGYDVDEK	2	-1.5141	1
map04213 Longevity regulating pathway - multiple species	0.712827	6	1.04	TGME49_232250-t26_1-p1	501	K	catalase GN=TGME49_232250	1	0.00923698	59.116	AIGLPTAACYPAK(1)M	2	-0.26706	1	1	0.000208649	85.672	AIGLPTAACYPAK(1)M	2	0.26679	1	1	4.15259e-05	70.089	AIGLPTAACYPAK(1)M	2	0.99777	1
map04213 Longevity regulating pathway - multiple species	0.712827	6	1.04	TGME49_232250-t26_1-p1	232	K	catalase GN=TGME49_232250								1	0.000600391	86.898	TNQGIK(1)NLNR	2	2.353	1
map04213 Longevity regulating pathway - multiple species	0.712827	6	1.04	TGME49_232250-t26_1-p1	260	K	catalase GN=TGME49_232250	1	0.00921531	86.67	DLFNAIAK(1)R	2	-0.11183	1	1	0.0101435	86.67	DLFNAIAK(1)R	2	-0.62724	1	1	0.00997586	85.676	DLFNAIAK(1)R	2	-1.224	1
map04213 Longevity regulating pathway - multiple species	0.712827	6	1.04	TGME49_226030-t26_1-p1	12	K	AGC kinase GN=TGME49_226030	1	3.29544e-06	91.969	LIPSNK(1)DGSGDHSQR	3	0.26419	1	1	1.48134e-06	104.95	LIPSNK(1)DGSGDHSQR	3	-0.14999	1	1	0.000355881	71.98	LIPSNK(1)DGSGDHSQR	3	0.33979	1
map04213 Longevity regulating pathway - multiple species	0.712827	6	1.04	TGME49_268650-t26_1-p1	634	K	"chaperone clpB protein, putative GN=TGME49_268650"	1	0.00214537	99.688	LATLEAAAK(1)R	2	0.52643	2	1	0.00772836	83.456	LATLEAAAK(1)R	2	-0.16843	2	1	1.77662e-05	113.62	LATLEAAAK(1)R	2	0.17062	1
map04213 Longevity regulating pathway - multiple species	0.712827	6	1.04	TGME49_257990-t26_1-p1	147	K	"heat shock protein 101, putative GN=TGME49_257990"	1	8.68344e-09	113.65	K(1)IASSDDDANFEALK	2	0.77526	1	1	3.06839e-05	115.8	K(1)IASSDDDANFEALK	2	-0.10975	1	1	1.21301e-06	102.64	K(1)IASSDDDANFEALK	2	-0.086307	1
map04218 Cellular senescence	0.999956	2	0.23	TGME49_310700-t26_1-p1	25	K	serine/threonine phosophatase PP1 GN=TGME49_310700	1	9.12903e-07	113.76	PGK(1)PVQLTEAEIR	2	2.7305	1	1	0.000447579	84.753	PGK(1)PVQLTEAEIR	2	0.056335	1	1	1.9697e-05	102.52	PGK(1)PVQLTEAEIR	2	-0.23394	1
map04218 Cellular senescence	0.999956	2	0.23	TGME49_249900-t26_1-p1	11	K	"adenine nucleotide translocator, putative GN=TGME49_249900"	1	0.000745321	77.279	AAPTVSAGGK(1)EK	2	-0.71696	1	1	2.44998e-05	104.24	AAPTVSAGGK(1)EK	2	-0.46321	1	1	7.35977e-05	97.463	AAPTVSAGGK(1)EK	2	-0.37261	1
map04218 Cellular senescence	0.999956	2	0.23	TGME49_249900-t26_1-p1	164	K	"adenine nucleotide translocator, putative GN=TGME49_249900"	1	8.38452e-10	147.62	LASDVGK(1)GNER	3	0.14062	2	1	3.75872e-06	146.16	LASDVGK(1)GNER	3	0.10297	2	1	0.000170434	102.4	LASDVGK(1)GNER	2	-0.38452	1
map04218 Cellular senescence	0.999956	2	0.23	TGME49_249900-t26_1-p1	263	K	"adenine nucleotide translocator, putative GN=TGME49_249900"	1	4.23483e-83	222.45	K(1)GEQEIQYTGTADCWK	2	-0.22657	7	1	2.04655e-55	210.9	K(1)GEQEIQYTGTADCWK	2	0.21221	7	1	1.90437e-54	215.48	K(1)GEQEIQYTGTADCWK	2	0.74176	7
map04218 Cellular senescence	0.999956	2	0.23	TGME49_249900-t26_1-p1	279	K	"adenine nucleotide translocator, putative GN=TGME49_249900"															1	0.0007029	111.61	K(1)VYQQEGFK	2	0.20346	1
map04218 Cellular senescence	0.999956	2	0.23	TGME49_249900-t26_1-p1	62	K	"adenine nucleotide translocator, putative GN=TGME49_249900"	1	4.53638e-26	157.58	MLIQTQDSIPEIK(1)EGK	3	-0.22515	4	1	3.13257e-69	217.48	MLIQTQDSIPEIK(1)EGK	3	-0.28332	4	1	3.42659e-22	163.9	MLIQTQDSIPEIK(1)EGK	3	-0.28149	4
map04218 Cellular senescence	0.999956	2	0.23	TGME49_249900-t26_1-p1	14	K	"adenine nucleotide translocator, putative GN=TGME49_249900"	1	7.8724e-218	299.04	K(1)GNADSQLMNTAK	2	0.94815	2	1	3.9336e-126	263.2	K(1)GNADSQLMNTAK	2	-0.019839	4	1	1.47089e-07	128.76	K(1)GNADSQLMNTAK	2	0.48257	3
map04919 Thyroid hormone signaling pathway	0.880734	5	0.84	TGME49_321450-t26_1-p1	2764	K	Myb family DNA-binding domain-containing protein GN=TGME49_321450	1	1.49725e-06	74.776	GSACGQK(1)ASQTSVPGSGQDR	2	-0.74417	1
map04919 Thyroid hormone signaling pathway	0.880734	5	0.84	TGME49_226030-t26_1-p1	12	K	AGC kinase GN=TGME49_226030	1	3.29544e-06	91.969	LIPSNK(1)DGSGDHSQR	3	0.26419	1	1	1.48134e-06	104.95	LIPSNK(1)DGSGDHSQR	3	-0.14999	1	1	0.000355881	71.98	LIPSNK(1)DGSGDHSQR	3	0.33979	1
map04919 Thyroid hormone signaling pathway	0.880734	5	0.84	TGME49_205550-t26_1-p1	504	K	AGC kinase GN=TGME49_205550	1	0.000320596	72.898	SLSK(1)SASSFAPVGGK	2	-1.9972	1	1	3.65373e-06	103.66	SLSK(1)SASSFAPVGGK	2	-3.0496	1
map04919 Thyroid hormone signaling pathway	0.880734	5	0.84	TGME49_209030-t26_1-p1	327	K	actin ACT1 GN=TGME49_209030	1	9.61095e-07	112.44	ELTSLAPSTMK(1)IK	2	0.53772	1	1	4.36504e-09	107.53	ELTSLAPSTMK(1)IK	2	0.99368	1	1	8.3339e-06	109	ELTSLAPSTMK(1)IK	2	0.6108	1
map04919 Thyroid hormone signaling pathway	0.880734	5	0.84	TGME49_209030-t26_1-p1	40	K	actin ACT1 GN=TGME49_209030	1	4.47207e-19	164.64	PK(1)NPGIMVGMEEK	2	-0.56246	7	1	1.68455e-06	143.98	PK(1)NPGIMVGMEEK	2	-0.98711	6	1	3.8109e-16	173.72	PK(1)NPGIMVGMEEK	2	-0.5006	5
map04919 Thyroid hormone signaling pathway	0.880734	5	0.84	TGME49_209030-t26_1-p1	51	K	actin ACT1 GN=TGME49_209030	1	8.49329e-10	82.635	NPGIMVGMEEK(1)DCYVGDEAQSK	3	-0.47483	1	1	1.94712e-09	82.635	NPGIMVGMEEK(1)DCYVGDEAQSK	3	0.023379	1
map04919 Thyroid hormone signaling pathway	0.880734	5	0.84	TGME49_209030-t26_1-p1	329	K	actin ACT1 GN=TGME49_209030	1	0.0236715	67.704	IK(1)VVAPPER	2	-0.16422	2	1	0.0294704	66.056	IK(1)VVAPPER	2	-0.090273	1
map04919 Thyroid hormone signaling pathway	0.880734	5	0.84	TGME49_209030-t26_1-p1	114	K	actin ACT1 GN=TGME49_209030	1	1.50915e-13	96.562	VAPEEHPVLLTEAPLNPK(1)ANR	3	1.0583	2	1	1.39247e-13	132.62	VAPEEHPVLLTEAPLNPK(1)ANR	3	0.53306	1	1	1.18785e-25	97.083	VAPEEHPVLLTEAPLNPK(1)ANR	3	0.014496	1
map04919 Thyroid hormone signaling pathway	0.880734	5	0.84	TGME49_209030-t26_1-p1	316	K	actin ACT1 GN=TGME49_209030	1	3.1109e-07	107.74	LTK(1)ELTSLAPSTMK	2	0.38522	1								1	2.10997e-09	117.08	LTK(1)ELTSLAPSTMK	2	1.2518	1
map04919 Thyroid hormone signaling pathway	0.880734	5	0.84	TGME49_230420-t26_1-p1	641	K	sarco/endoplasmic reticulum Ca2+-ATPase GN=TGME49_230420	1	1.05069e-05	130.56	K(1)LLEDAANFAK	2	-3.4325	1	1	0.0015772	129.89	K(1)LLEDAANFAK	2	-1.7283	1	1	7.64312e-05	127.87	K(1)LLEDAANFAK	2	-1.729	1
map04919 Thyroid hormone signaling pathway	0.880734	5	0.84	TGME49_230420-t26_1-p1	14	K	sarco/endoplasmic reticulum Ca2+-ATPase GN=TGME49_230420	1	1.0213e-07	147.36	AVGALSK(1)HR	2	0.39589	1	1	0.00196068	103.55	AVGALSK(1)HR	2	0.048214	1	1	0.00141965	107.57	AVGALSK(1)HR	2	-0.10246	1
map00770 Pantothenate and CoA biosynthesis	0.839238	2	1.24	TGME49_230990-t26_1-p1	276	K	Putative nucleotidyltransferase family protein(predict) GN=TGME49_230990								1	0.0057334	49.298	SSDAAANQPK(1)TSPR	2	0.37284	1
map00770 Pantothenate and CoA biosynthesis	0.839238	2	1.24	TGME49_318600-t26_1-p1	460	K	DNA /pantothenate metabolism flavoprotein GN=TGME49_318600	1	1.14416e-44	191.95	LETNAETLHAK(1)AR	2	-0.20197	4	1	2.01762e-76	237.26	LETNAETLHAK(1)AR	2	-0.31815	4	1	3.67891e-30	198.48	LETNAETLHAK(1)AR	2	-0.038926	4
map05031 Amphetamine addiction	0.991842	4	0.51	TGME49_310700-t26_1-p1	25	K	serine/threonine phosophatase PP1 GN=TGME49_310700	1	9.12903e-07	113.76	PGK(1)PVQLTEAEIR	2	2.7305	1	1	0.000447579	84.753	PGK(1)PVQLTEAEIR	2	0.056335	1	1	1.9697e-05	102.52	PGK(1)PVQLTEAEIR	2	-0.23394	1
map05031 Amphetamine addiction	0.991842	4	0.51	TGME49_226030-t26_1-p1	12	K	AGC kinase GN=TGME49_226030	1	3.29544e-06	91.969	LIPSNK(1)DGSGDHSQR	3	0.26419	1	1	1.48134e-06	104.95	LIPSNK(1)DGSGDHSQR	3	-0.14999	1	1	0.000355881	71.98	LIPSNK(1)DGSGDHSQR	3	0.33979	1
map05031 Amphetamine addiction	0.991842	4	0.51	TGME49_217600-t26_1-p1	5	K	calcium-dependent protein kinase CDPK9 GN=TGME49_217600	1	0.000151209	113.22	PETK(1)GGGYAER	2	-0.13019	1	1	0.00537084	77.062	PETK(1)GGGYAER	2	-0.69176	1	1	0.0177355	67.385	PETK(1)GGGYAER	2	0.24589	1
map05031 Amphetamine addiction	0.991842	4	0.51	TGME49_205550-t26_1-p1	504	K	AGC kinase GN=TGME49_205550	1	0.000320596	72.898	SLSK(1)SASSFAPVGGK	2	-1.9972	1	1	3.65373e-06	103.66	SLSK(1)SASSFAPVGGK	2	-3.0496	1
map04714 Thermogenesis	0.2641	16	1.26	TGME49_215280-t26_1-p1	205	K	succinate dehydrogenase [ubiquinone] iron-sulfur protein GN=TGME49_215280	1	2.95353e-08	108.63	K(1)DPNVENLQSIEDR	2	-0.20668	1	1	4.68452e-07	145.69	K(1)DPNVENLQSIEDR	2	-0.17434	1	1	3.41231e-11	130.72	K(1)DPNVENLQSIEDR	2	-0.92714	2
map04714 Thermogenesis	0.2641	16	1.26	TGME49_215280-t26_1-p1	330	K	succinate dehydrogenase [ubiquinone] iron-sulfur protein GN=TGME49_215280								1	0.00765745	63.29	SLQAQQALEK(1)SQK	2	2.1751	1
map04714 Thermogenesis	0.2641	16	1.26	TGME49_261950-t26_1-p1	69	K	ATP synthase beta subunit ATP-B GN=TGME49_261950	1	1.24633e-21	156.72	K(1)PASAAPPAGTNHGR	3	-0.042957	4	1	1.9103e-05	112.67	K(1)PASAAPPAGTNHGR	2	0.089588	4	1	3.85026e-13	151.73	K(1)PASAAPPAGTNHGR	2	-0.072226	4
map04714 Thermogenesis	0.2641	16	1.26	TGME49_261950-t26_1-p1	286	K	ATP synthase beta subunit ATP-B GN=TGME49_261950	1	4.30088e-11	144.57	LEDGK(1)FDFTGSK	2	1.4388	2	1	0.000362912	80.746	LEDGK(1)FDFTGSK	2	1.7473	3
map04714 Thermogenesis	0.2641	16	1.26	TGME49_261950-t26_1-p1	182	K	ATP synthase beta subunit ATP-B GN=TGME49_261950	1	4.7641e-27	142.94	IMNVIGEPVDECGPVPAK(1)K	2	0.8101	6	1	6.10993e-12	118.48	IMNVIGEPVDECGPVPAK(1)K	3	1.9877	7	1	8.9716e-27	149.19	IMNVIGEPVDECGPVPAK(1)K	2	-0.57238	4
map04714 Thermogenesis	0.2641	16	1.26	TGME49_261950-t26_1-p1	551	K	ATP synthase beta subunit ATP-B GN=TGME49_261950	1	1.47032e-16	156.14	AVK(1)MAQEAASGK	2	-0.23799	6	1	0.00074726	130.44	AVK(1)MAQEAASGK	2	-1.5512	7	1	2.61458e-08	156.14	AVK(1)MAQEAASGK	2	-1.4828	7
map04714 Thermogenesis	0.2641	16	1.26	TGME49_311360-t26_1-p1	699	K	protein kinase G AGC kinase family member PKG GN=TGME49_311360															1	0.0268043	66.056	GTFGTVK(1)LVR	2	0.11288	1
map04714 Thermogenesis	0.2641	16	1.26	TGME49_209030-t26_1-p1	327	K	actin ACT1 GN=TGME49_209030	1	9.61095e-07	112.44	ELTSLAPSTMK(1)IK	2	0.53772	1	1	4.36504e-09	107.53	ELTSLAPSTMK(1)IK	2	0.99368	1	1	8.3339e-06	109	ELTSLAPSTMK(1)IK	2	0.6108	1
map04714 Thermogenesis	0.2641	16	1.26	TGME49_209030-t26_1-p1	40	K	actin ACT1 GN=TGME49_209030	1	4.47207e-19	164.64	PK(1)NPGIMVGMEEK	2	-0.56246	7	1	1.68455e-06	143.98	PK(1)NPGIMVGMEEK	2	-0.98711	6	1	3.8109e-16	173.72	PK(1)NPGIMVGMEEK	2	-0.5006	5
map04714 Thermogenesis	0.2641	16	1.26	TGME49_209030-t26_1-p1	51	K	actin ACT1 GN=TGME49_209030	1	8.49329e-10	82.635	NPGIMVGMEEK(1)DCYVGDEAQSK	3	-0.47483	1	1	1.94712e-09	82.635	NPGIMVGMEEK(1)DCYVGDEAQSK	3	0.023379	1
map04714 Thermogenesis	0.2641	16	1.26	TGME49_209030-t26_1-p1	329	K	actin ACT1 GN=TGME49_209030	1	0.0236715	67.704	IK(1)VVAPPER	2	-0.16422	2	1	0.0294704	66.056	IK(1)VVAPPER	2	-0.090273	1
map04714 Thermogenesis	0.2641	16	1.26	TGME49_209030-t26_1-p1	114	K	actin ACT1 GN=TGME49_209030	1	1.50915e-13	96.562	VAPEEHPVLLTEAPLNPK(1)ANR	3	1.0583	2	1	1.39247e-13	132.62	VAPEEHPVLLTEAPLNPK(1)ANR	3	0.53306	1	1	1.18785e-25	97.083	VAPEEHPVLLTEAPLNPK(1)ANR	3	0.014496	1
map04714 Thermogenesis	0.2641	16	1.26	TGME49_209030-t26_1-p1	316	K	actin ACT1 GN=TGME49_209030	1	3.1109e-07	107.74	LTK(1)ELTSLAPSTMK	2	0.38522	1								1	2.10997e-09	117.08	LTK(1)ELTSLAPSTMK	2	1.2518	1
map04714 Thermogenesis	0.2641	16	1.26	TGME49_215590-t26_1-p1	572	K	flavoprotein subunit of succinate dehydrogenase GN=TGME49_215590	1	0.002218	99.283	SFADVGVK(1)DR	2	0.48495	1	1	0.00021934	106.62	SFADVGVK(1)DR	2	-0.23783	1
map04714 Thermogenesis	0.2641	16	1.26	TGME49_215590-t26_1-p1	623	K	flavoprotein subunit of succinate dehydrogenase GN=TGME49_215590															1	0.010239	73.975	DDK(1)NWMK	2	1.6489	1
map04714 Thermogenesis	0.2641	16	1.26	TGME49_215590-t26_1-p1	194	K	flavoprotein subunit of succinate dehydrogenase GN=TGME49_215590	1	2.56634e-12	160.88	FGK(1)GGQAYR	2	0.36556	2	1	1.49562e-11	164.53	FGK(1)GGQAYR	2	0.32526	2	1	0.00121201	108.74	FGK(1)GGQAYR	2	1.504	2
map04714 Thermogenesis	0.2641	16	1.26	TGME49_215590-t26_1-p1	666	K	flavoprotein subunit of succinate dehydrogenase GN=TGME49_215590	1	6.34313e-07	79.489	QVISQPLDNEMEHIPPAK(1)R	3	-0.75746	4	1	1.28258e-05	74.618	QVISQPLDNEMEHIPPAK(1)R	3	-0.41045	4	1	9.40345e-05	73.688	QVISQPLDNEMEHIPPAK(1)R	3	0.26745	5
map04714 Thermogenesis	0.2641	16	1.26	TGME49_215590-t26_1-p1	497	K	flavoprotein subunit of succinate dehydrogenase GN=TGME49_215590	1	2.79975e-28	121.25	K(1)DASAPSLPPNAGEETLAMVDR	3	0.12599	1	1	2.25478e-18	104.23	K(1)DASAPSLPPNAGEETLAMVDR	3	0.09276	1	1	6.69012e-21	117.01	K(1)DASAPSLPPNAGEETLAMVDR	3	-0.063412	1
map04714 Thermogenesis	0.2641	16	1.26	TGME49_215590-t26_1-p1	160	K	flavoprotein subunit of succinate dehydrogenase GN=TGME49_215590	1	0.0132273	122.15	EAPK(1)VVR	2	0.042577	1
map04714 Thermogenesis	0.2641	16	1.26	TGME49_215590-t26_1-p1	351	K	flavoprotein subunit of succinate dehydrogenase GN=TGME49_215590	1	0.00728816	74.611	YAPTAK(1)DLASR	2	-0.34836	1	1	0.000170662	98.156	YAPTAK(1)DLASR	2	0.042193	1	1	5.51202e-05	123.67	YAPTAK(1)DLASR	2	0.45902	1
map04714 Thermogenesis	0.2641	16	1.26	TGME49_284540-t26_1-p1	194	K	"ATP synthase F1, delta subunit protein GN=TGME49_284540"	1	2.15455e-08	92.703	PLSAQQQK(1)EIVAALQNR	3	-0.62908	1	1	0.000560766	58.164	PLSAQQQK(1)EIVAALQNR	3	-0.81554	1
map04714 Thermogenesis	0.2641	16	1.26	TGME49_240550-t26_1-p1	33	K	"copper chaperone COX17-1, putative GN=TGME49_240550"	1	7.04999e-12	164.1	VNAAGK(1)R	2	1.6406	1	1	2.37885e-13	164.1	VNAAGK(1)R	2	2.2498	1	1	5.24972e-35	164.1	VNAAGK(1)R	2	0.28001	1
map04714 Thermogenesis	0.2641	16	1.26	TGME49_233905-t26_1-p1	348	K	"histone kinase SNF1, putative GN=TGME49_233905"															1	0.00667885	67.113	K(1)LGYDVDEK	2	-1.5141	1
map04714 Thermogenesis	0.2641	16	1.26	TGME49_320220-t26_1-p1	253	K	"ubiquinol cytochrome c oxidoreductase, putative GN=TGME49_320220"	1	2.57882e-12	112.01	TPDLSK(1)GELAAGATVTR	2	0.10432	1	1	7.85873e-08	111.77	TPDLSK(1)GELAAGATVTR	2	-0.52737	1
map04714 Thermogenesis	0.2641	16	1.26	TGME49_247760-t26_1-p1	146	K	AMP-binding enzyme domain-containing protein GN=TGME49_247760															1	0.0227554	46.797	GVSSSK(1)TSPGGER	2	0.054156	1
map04714 Thermogenesis	0.2641	16	1.26	TGME49_247760-t26_1-p1	140	K	AMP-binding enzyme domain-containing protein GN=TGME49_247760															1	1.03793e-05	84.249	PACADGEVPATGQK(1)GVSSSK	3	0.95313	1
map04714 Thermogenesis	0.2641	16	1.26	TGME49_226030-t26_1-p1	12	K	AGC kinase GN=TGME49_226030	1	3.29544e-06	91.969	LIPSNK(1)DGSGDHSQR	3	0.26419	1	1	1.48134e-06	104.95	LIPSNK(1)DGSGDHSQR	3	-0.14999	1	1	0.000355881	71.98	LIPSNK(1)DGSGDHSQR	3	0.33979	1
map04714 Thermogenesis	0.2641	16	1.26	TGME49_242415-t26_1-p1	3155	K	histone lysine-specific demethylase GN=TGME49_242415															0.998927	0.0299442	45.022	LGK(0.999)AAK(0.001)SAPR	3	-3.2698	1
map04714 Thermogenesis	0.2641	16	1.26	TGME49_278440-t26_1-p1	2656	K	SWI2/SNF2 Brahma-like putative GN=TGME49_278440								1	0.00252208	65.038	GEGGAASTGVSK(1)FR	2	-0.75944	1	1	2.59179e-10	81.632	GEGGAASTGVSK(1)FR	2	0.55278	1
map04714 Thermogenesis	0.2641	16	1.26	TGME49_204400-t26_1-p1	436	K	"ATPase synthase subunit alpha, putative GN=TGME49_204400"															1	0.0172862	62.633	AMK(1)QVAGTMK	2	-3.0029	1
map04714 Thermogenesis	0.2641	16	1.26	TGME49_204400-t26_1-p1	71	K	"ATPase synthase subunit alpha, putative GN=TGME49_204400"	1	3.54743e-09	121.45	IAGWK(1)TQTSTEEVGR	2	-0.8677	4	1	1.47673e-06	143.05	IAGWK(1)TQTSTEEVGR	2	-0.66873	5	1	1.84363e-16	167.32	IAGWK(1)TQTSTEEVGR	2	-0.51514	6
map04714 Thermogenesis	0.2641	16	1.26	TGME49_204400-t26_1-p1	175	K	"ATPase synthase subunit alpha, putative GN=TGME49_204400"								1	0.00484102	105.14	GPIPAK(1)ER	2	-0.099306	1	1	0.00272947	119.41	GPIPAK(1)ER	2	-0.027096	1
map04714 Thermogenesis	0.2641	16	1.26	TGME49_204400-t26_1-p1	511	K	"ATPase synthase subunit alpha, putative GN=TGME49_204400"	1	0.00190521	71.879	GYLDPLDPK(1)EISR	2	-0.030874	1
map04714 Thermogenesis	0.2641	16	1.26	TGME49_231910-t26_1-p1	100	K	ATP synthase F1 gamma subunit GN=TGME49_231910								1	0.0212422	58.916	IPVDPK(1)EK	2	0.95624	1
map04714 Thermogenesis	0.2641	16	1.26	TGME49_210690-t26_1-p1	237	K	ribosomal protein RPS6 GN=TGME49_210690	1	0.000855717	75.736	AQAAAAPK(1)PAEVK	2	0.3029	1	1	0.0108826	60.55	AQAAAAPK(1)PAEVK	2	0.16252	1	1	0.000844055	79.875	AQAAAAPK(1)PAEVK	2	0.38248	1
map04714 Thermogenesis	0.2641	16	1.26	TGME49_210690-t26_1-p1	229	K	ribosomal protein RPS6 GN=TGME49_210690	1	0.0108187	83.948	K(1)AQAAAAPK	2	0.45538	1	1	0.0151465	82.287	K(1)AQAAAAPK	2	0.42096	1	1	0.00201989	104.2	K(1)AQAAAAPK	2	0.38166	1
map04714 Thermogenesis	0.2641	16	1.26	TGME49_210690-t26_1-p1	227	K	ribosomal protein RPS6 GN=TGME49_210690															1	0.0249459	55.676	ADVVAK(1)K	2	0.034572	1
map04714 Thermogenesis	0.2641	16	1.26	TGME49_210690-t26_1-p1	242	K	ribosomal protein RPS6 GN=TGME49_210690	1	0.00718128	118.33	PAEVK(1)VVK	2	0.039193	1	1	0.00365041	107.57	PAEVK(1)VVK	2	-0.33557	1	1	0.00430247	107.57	PAEVK(1)VVK	2	-0.30343	1
map00910 Nitrogen metabolism	0.406282	2	4.35	TGME49_293180-t26_1-p1	427	K	NADP-specific glutamate dehydrogenase GN=TGME49_293180	1	5.72596e-05	106.54	VSEFAAK(1)YSTVK	2	-0.01277	1	1	0.00108385	127.85	VSEFAAK(1)YSTVK	2	1.176	1	1	0.00295155	77.894	VSEFAAK(1)YSTVK	2	0.12311	1
map00910 Nitrogen metabolism	0.406282	2	4.35	TGME49_259950-t26_1-p1	397	K	"carbonate dehydratase, eukaryotic-type domain-containing protein GN=TGME49_259950"	1	0.00387152	64.04	K(1)VQETGGGGLFCTK	2	0.22094	1	1	0.000642988	79.346	K(1)VQETGGGGLFCTK	2	0.55237	1
map00910 Nitrogen metabolism	0.406282	2	4.35	TGME49_259950-t26_1-p1	469	K	"carbonate dehydratase, eukaryotic-type domain-containing protein GN=TGME49_259950"								1	0.000208229	110.98	LK(1)AAGASGGATR	2	-0.32477	1	1	0.000592226	95.417	LK(1)AAGASGGATR	2	-0.42682	1
map04940 Type I diabetes mellitus	1	1	2.17	TGME49_247550-t26_1-p1	345	K	heat shock protein HSP60 GN=TGME49_247550	1	0.0105592	104.2	AK(1)SVTVTK	2	-0.23798	1	1	0.00168128	112.11	AK(1)SVTVTK	2	0.045781	1	1	0.0107614	96.034	AK(1)SVTVTK	2	0.0018655	1
map04940 Type I diabetes mellitus	1	1	2.17	TGME49_247550-t26_1-p1	190	K	heat shock protein HSP60 GN=TGME49_247550	1	0.000984157	94.767	LIADAMEK(1)VGR	2	0.25549	1	1	0.0033776	81.92	LIADAMEK(1)VGR	2	0.58977	1	1	0.0192451	66.267	LIADAMEK(1)VGR	2	1.2177	1
map05152 Tuberculosis	0.919386	6	0.77	TGME49_247550-t26_1-p1	345	K	heat shock protein HSP60 GN=TGME49_247550	1	0.0105592	104.2	AK(1)SVTVTK	2	-0.23798	1	1	0.00168128	112.11	AK(1)SVTVTK	2	0.045781	1	1	0.0107614	96.034	AK(1)SVTVTK	2	0.0018655	1
map05152 Tuberculosis	0.919386	6	0.77	TGME49_247550-t26_1-p1	190	K	heat shock protein HSP60 GN=TGME49_247550	1	0.000984157	94.767	LIADAMEK(1)VGR	2	0.25549	1	1	0.0033776	81.92	LIADAMEK(1)VGR	2	0.58977	1	1	0.0192451	66.267	LIADAMEK(1)VGR	2	1.2177	1
map05152 Tuberculosis	0.919386	6	0.77	TGME49_267810-t26_1-p1	41	K	Rab 5 GN=TGME49_267810	1	0.00310195	62.088	TPGELPK(1)TLHFK	3	-0.1855	1
map05152 Tuberculosis	0.919386	6	0.77	TGME49_219750-t26_1-p1	16	K	"cytochrome c, putative GN=TGME49_219750"	1	3.94654e-09	100.04	AEPDVQVPSGDIK(1)AGAK	3	-0.24395	3	1	1.68974e-07	88.427	AEPDVQVPSGDIK(1)AGAK	3	-0.86506	3	1	3.86317e-17	132.51	AEPDVQVPSGDIK(1)AGAK	3	-0.38426	3
map05152 Tuberculosis	0.919386	6	0.77	TGME49_251780-t26_1-p1	630	K	heat shock protein GN=TGME49_251780	0.863668	0.0151917	109.66	K(0.136)K(0.864)DAVQAK	2	-0.098726	1	0.980597	2.82031e-08	153.24	K(0.019)K(0.981)DAVQAK	2	-0.61187	1	0.989607	5.05664e-09	179.37	K(0.01)K(0.99)DAVQAK	2	-0.52652	1
map05152 Tuberculosis	0.919386	6	0.77	TGME49_251780-t26_1-p1	463	K	heat shock protein GN=TGME49_251780	1	3.52618e-25	118.36	EPSK(1)GVNPDEAVAMGAAIQAGVLK	3	0.14736	1								1	1.87375e-22	124.76	EPSK(1)GVNPDEAVAMGAAIQAGVLK	3	0.25142	1
map05152 Tuberculosis	0.919386	6	0.77	TGME49_251780-t26_1-p1	188	K	heat shock protein GN=TGME49_251780	1	0.0030864	117.02	RYDEDAIK(1)K	3	0.67748	2	1	0.00078048	131.82	RYDEDAIK(1)K	3	0.76374	2	1	0.0074146	146.17	RYDEDAIK(1)K	2	-0.12908	1
map05152 Tuberculosis	0.919386	6	0.77	TGME49_251780-t26_1-p1	346	K	heat shock protein GN=TGME49_251780	1	0.00396197	108.43	K(1)AQGIDLTK	2	0.32727	1	1	0.000624767	113.93	K(1)AQGIDLTK	2	0.4274	2	1	0.00089366	110.53	K(1)AQGIDLTK	2	0.24226	1
map05152 Tuberculosis	0.919386	6	0.77	TGME49_251780-t26_1-p1	394	K	heat shock protein GN=TGME49_251780	1	1.32141e-06	56.428	VQTEVNLPFITADQTGPK(1)HLQVK	3	-0.3018	1	1	7.34471e-07	60.133	VQTEVNLPFITADQTGPK(1)HLQVK	3	-0.36233	1
map05152 Tuberculosis	0.919386	6	0.77	TGME49_251780-t26_1-p1	191	K	heat shock protein GN=TGME49_251780	1	0.0218269	82.279	EK(1)EILPYK	2	-1.3497	1	1	0.000196002	124.98	EK(1)EILPYK	2	-1.3281	1	1	0.00218654	111.95	EK(1)EILPYK	2	-1.7777	1
map05152 Tuberculosis	0.919386	6	0.77	TGME49_251780-t26_1-p1	483	K	heat shock protein GN=TGME49_251780	1	7.50232e-14	87.816	GVNPDEAVAMGAAIQAGVLK(1)GEIK	3	-0.47841	1	1	3.63062e-05	41.908	GVNPDEAVAMGAAIQAGVLK(1)GEIK	3	0.6371	1	1	4.413e-15	103.55	GVNPDEAVAMGAAIQAGVLK(1)GEIK	3	0.0028611	1
map05152 Tuberculosis	0.919386	6	0.77	TGME49_251780-t26_1-p1	689	K	heat shock protein GN=TGME49_251780															1	6.92199e-08	149.23	EALK(1)TLQEASWK	2	0.3996	1
map05152 Tuberculosis	0.919386	6	0.77	TGME49_251780-t26_1-p1	354	K	heat shock protein GN=TGME49_251780	1	0.00234031	97.813	AQGIDLTK(1)DK	2	0.58447	2	1	0.000963036	96.957	AQGIDLTK(1)DK	2	0.27376	1	1	0.000536684	100.88	AQGIDLTK(1)DK	2	0.57417	1
map05152 Tuberculosis	0.919386	6	0.77	TGME49_251780-t26_1-p1	648	K	heat shock protein GN=TGME49_251780															1	7.69737e-11	108.96	NEAETLIYSVEK(1)QMADLK	3	-0.31557	1
map05152 Tuberculosis	0.919386	6	0.77	TGME49_251780-t26_1-p1	264	K	heat shock protein GN=TGME49_251780								1	0.000138785	92.295	DAGK(1)IAGLEVLR	2	-0.1686	1
map05152 Tuberculosis	0.919386	6	0.77	TGME49_248880-t26_1-p1	254	K	GTPase RAB7 GN=TGME49_248880	1	0.0210887	107.29	K(1)FSNQYK	2	2.4315	1	1	0.0262432	107.29	K(1)FSNQYK	2	0.50427	1	1	7.98413e-25	148.04	K(1)FSNQYK	2	0.40941	1
map05152 Tuberculosis	0.919386	6	0.77	TGME49_248880-t26_1-p1	253	K	GTPase RAB7 GN=TGME49_248880	1	6.23935e-05	125.75	TSLMNQYVNK(1)K	2	-0.30696	1
map05152 Tuberculosis	0.919386	6	0.77	TGME49_248880-t26_1-p1	260	K	GTPase RAB7 GN=TGME49_248880	1	6.99982e-09	101.05	FSNQYK(1)ATIGADFLTK	2	1.1629	1	1	1.81234e-05	81.01	FSNQYK(1)ATIGADFLTK	2	2.1049	1
map05152 Tuberculosis	0.919386	6	0.77	TGME49_208590-t26_1-p1	66	K	"vacuolar ATP synthase subunit 54kD, putative GN=TGME49_208590"	1	0.00043951	64.5	TLEK(1)AGVLPAGLSAVLSK	2	2.4977	1	1	2.68287e-08	93.215	TLEK(1)AGVLPAGLSAVLSK	2	1.93	1	1	6.87945e-07	97.083	TLEK(1)AGVLPAGLSAVLSK	2	2.2005	1
map04211 Longevity regulating pathway	0.948793	5	0.7	TGME49_233905-t26_1-p1	348	K	"histone kinase SNF1, putative GN=TGME49_233905"															1	0.00667885	67.113	K(1)LGYDVDEK	2	-1.5141	1
map04211 Longevity regulating pathway	0.948793	5	0.7	TGME49_232250-t26_1-p1	501	K	catalase GN=TGME49_232250	1	0.00923698	59.116	AIGLPTAACYPAK(1)M	2	-0.26706	1	1	0.000208649	85.672	AIGLPTAACYPAK(1)M	2	0.26679	1	1	4.15259e-05	70.089	AIGLPTAACYPAK(1)M	2	0.99777	1
map04211 Longevity regulating pathway	0.948793	5	0.7	TGME49_232250-t26_1-p1	232	K	catalase GN=TGME49_232250								1	0.000600391	86.898	TNQGIK(1)NLNR	2	2.353	1
map04211 Longevity regulating pathway	0.948793	5	0.7	TGME49_232250-t26_1-p1	260	K	catalase GN=TGME49_232250	1	0.00921531	86.67	DLFNAIAK(1)R	2	-0.11183	1	1	0.0101435	86.67	DLFNAIAK(1)R	2	-0.62724	1	1	0.00997586	85.676	DLFNAIAK(1)R	2	-1.224	1
map04211 Longevity regulating pathway	0.948793	5	0.7	TGME49_226030-t26_1-p1	12	K	AGC kinase GN=TGME49_226030	1	3.29544e-06	91.969	LIPSNK(1)DGSGDHSQR	3	0.26419	1	1	1.48134e-06	104.95	LIPSNK(1)DGSGDHSQR	3	-0.14999	1	1	0.000355881	71.98	LIPSNK(1)DGSGDHSQR	3	0.33979	1
map04211 Longevity regulating pathway	0.948793	5	0.7	TGME49_217600-t26_1-p1	5	K	calcium-dependent protein kinase CDPK9 GN=TGME49_217600	1	0.000151209	113.22	PETK(1)GGGYAER	2	-0.13019	1	1	0.00537084	77.062	PETK(1)GGGYAER	2	-0.69176	1	1	0.0177355	67.385	PETK(1)GGGYAER	2	0.24589	1
map04211 Longevity regulating pathway	0.948793	5	0.7	TGME49_315150-t26_1-p1	98	K	"eukaryotic initiation factor-4E, putative GN=TGME49_315150"	1	0.000148292	78.814	LPK(1)NVPSPVLAAK	2	-0.037279	1	1	1.92183e-05	96.866	LPK(1)NVPSPVLAAK	2	0.71739	1	1	1.52959e-05	105.03	LPK(1)NVPSPVLAAK	2	-1.3606	1
map04211 Longevity regulating pathway	0.948793	5	0.7	TGME49_315150-t26_1-p1	108	K	"eukaryotic initiation factor-4E, putative GN=TGME49_315150"	1	0.0105159	70.942	NVPSPVLAAK(1)K	2	-2.7868	1	1	0.0312088	61.344	NVPSPVLAAK(1)K	2	-1.6852	1	1	0.0149527	69.721	NVPSPVLAAK(1)K	2	-1.6772	1
map00120 Primary bile acid biosynthesis	1	1	2.17	TGME49_229140-t26_1-p1	180	K	MaoC family domain-containing protein GN=TGME49_229140	1	0.0184932	60.364	K(1)SSVSFQEPPTK	2	1.7323	1	1	0.000159861	93.348	K(1)SSVSFQEPPTK	2	0.91055	1	1	4.17859e-07	119.39	K(1)SSVSFQEPPTK	2	0.72499	1
map04622 RIG-I-like receptor signaling pathway	0.580009	3	1.63	TGME49_228040-t26_1-p1	795	K	PPIC-type PPIASE domain-containing protein GN=TGME49_228040	1	4.72324e-06	98.943	SSK(1)NVNAGSEDIAR	2	0.96556	1	1	0.000109523	121.99	SSK(1)NVNAGSEDIAR	2	0.39524	1
map04622 RIG-I-like receptor signaling pathway	0.580009	3	1.63	TGME49_226250-t26_1-p1	205	K	DEAD (Asp-Glu-Ala-Asp) box polypeptide DDX3X GN=TGME49_226250	1	0.000794539	76.759	LQSTGIK(1)FDSYDK	2	-2.0893	1
map04622 RIG-I-like receptor signaling pathway	0.580009	3	1.63	TGME49_226250-t26_1-p1	252	K	DEAD (Asp-Glu-Ala-Asp) box polypeptide DDX3X GN=TGME49_226250								1	9.67578e-05	101.39	VNYTK(1)PTPIQK	2	0.2093	1	1	0.00232047	87.184	VNYTK(1)PTPIQK	2	1.1079	1
map04622 RIG-I-like receptor signaling pathway	0.580009	3	1.63	TGME49_226250-t26_1-p1	561	K	DEAD (Asp-Glu-Ala-Asp) box polypeptide DDX3X GN=TGME49_226250								1	0.00651339	55.755	AAK(1)CPILVATDVAAR	2	-1.2076	1	1	9.06104e-07	75.316	AAK(1)CPILVATDVAAR	2	-0.1364	1
map04622 RIG-I-like receptor signaling pathway	0.580009	3	1.63	TGME49_226250-t26_1-p1	29	K	DEAD (Asp-Glu-Ala-Asp) box polypeptide DDX3X GN=TGME49_226250	1	1.66188e-23	166.69	VGQAAGLQQPK(1)R	2	-0.046779	1	1	1.04736e-25	184.36	VGQAAGLQQPK(1)R	2	0.59702	1	1	5.01217e-16	180.97	VGQAAGLQQPK(1)R	2	0.3345	1
map04622 RIG-I-like receptor signaling pathway	0.580009	3	1.63	TGME49_226250-t26_1-p1	358	K	DEAD (Asp-Glu-Ala-Asp) box polypeptide DDX3X GN=TGME49_226250	1	0.000371351	95.273	TVAVYGGSDVK(1)R	2	0.32914	1	1	0.000916273	86.288	TVAVYGGSDVK(1)R	2	0.79318	1	1	0.000108618	101.72	TVAVYGGSDVK(1)R	2	-0.17449	1
map04622 RIG-I-like receptor signaling pathway	0.580009	3	1.63	TGME49_226250-t26_1-p1	211	K	DEAD (Asp-Glu-Ala-Asp) box polypeptide DDX3X GN=TGME49_226250	1	0.000131335	98.902	FDSYDK(1)VPVELK	2	-0.48365	1								1	7.7322e-07	132.79	FDSYDK(1)VPVELK	2	-0.23298	1
map04622 RIG-I-like receptor signaling pathway	0.580009	3	1.63	TGME49_263820-t26_1-p1	43	K	DEAD/DEAH box helicase domain-containing protein GN=TGME49_263820	0.999348	0.0294858	40.724	K(0.999)NK(0.315)HLQEK(0.685)R	2	0.47457	1
map04960 Aldosterone-regulated sodium reabsorption	1	1	0.72	TGME49_205550-t26_1-p1	504	K	AGC kinase GN=TGME49_205550	1	0.000320596	72.898	SLSK(1)SASSFAPVGGK	2	-1.9972	1	1	3.65373e-06	103.66	SLSK(1)SASSFAPVGGK	2	-3.0496	1
map05223 Non-small cell lung cancer	1	1	0.62	TGME49_205550-t26_1-p1	504	K	AGC kinase GN=TGME49_205550	1	0.000320596	72.898	SLSK(1)SASSFAPVGGK	2	-1.9972	1	1	3.65373e-06	103.66	SLSK(1)SASSFAPVGGK	2	-3.0496	1
map00640 Propanoate metabolism	0.223051	8	1.58	TGME49_232350-t26_1-p1	94	K	lactate dehydrogenase LDH1 GN=TGME49_232350	1	0.000129256	119.74	VPGK(1)PDSEWSR	2	-0.35119	2	1	0.000260638	109.72	VPGK(1)PDSEWSR	2	-0.091934	2	1	3.45571e-05	119.74	VPGK(1)PDSEWSR	2	0.15802	2
map00640 Propanoate metabolism	0.223051	8	1.58	TGME49_232350-t26_1-p1	43	K	lactate dehydrogenase LDH1 GN=TGME49_232350	1	7.05576e-10	93.226	ELADVVLYDVVK(1)GMPEGK	3	0.62956	1	1	8.89034e-09	115.73	ELADVVLYDVVK(1)GMPEGK	3	-0.14593	2	1	6.42338e-14	116.06	ELADVVLYDVVK(1)GMPEGK	3	-0.33058	1
map00640 Propanoate metabolism	0.223051	8	1.58	TGME49_232350-t26_1-p1	218	K	lactate dehydrogenase LDH1 GN=TGME49_232350	1	1.11693e-09	97.904	DGVVTEK(1)QLEEIAEHTK	3	-0.75368	1	1	7.15866e-56	211.78	DGVVTEK(1)QLEEIAEHTK	2	-1.3503	2	1	4.85804e-44	204.13	DGVVTEK(1)QLEEIAEHTK	2	-0.3266	2
map00640 Propanoate metabolism	0.223051	8	1.58	TGME49_232350-t26_1-p1	322	K	lactate dehydrogenase LDH1 GN=TGME49_232350	1	3.16515e-08	95.57	SVDDVMALNK(1)AVAALQA	2	0.3007	1	1	5.21899e-08	107.74	SVDDVMALNK(1)AVAALQA	2	-0.029494	1	1	1.37558e-11	86.214	SVDDVMALNK(1)AVAALQA	2	-0.40308	1
map00640 Propanoate metabolism	0.223051	8	1.58	TGME49_232350-t26_1-p1	211	K	lactate dehydrogenase LDH1 GN=TGME49_232350	1	0.00131711	117.25	FIK(1)DGVVTEK	2	0.041299	2	1	0.00021934	113.67	FIK(1)DGVVTEK	2	-0.48615	2	1	0.000109033	132.25	FIK(1)DGVVTEK	2	-0.45587	2
map00640 Propanoate metabolism	0.223051	8	1.58	TGME49_239490-t26_1-p1	559	K	dehydrogenase E1 component family protein GN=TGME49_239490								1	2.24339e-07	152.89	NK(1)QHYPQLK	2	0.61591	1	1	0.00386735	133.23	NK(1)QHYPQLK	3	-0.72551	2
map00640 Propanoate metabolism	0.223051	8	1.58	TGME49_239490-t26_1-p1	398	K	dehydrogenase E1 component family protein GN=TGME49_239490															1	0.000108849	49.559	NNGYAISTPVK(1)DQYAGDGIAIR	3	-1.1302	1
map00640 Propanoate metabolism	0.223051	8	1.58	TGME49_239490-t26_1-p1	566	K	dehydrogenase E1 component family protein GN=TGME49_239490	1	0.00530888	72.2	QHYPQLK(1)EYESL	2	0.34222	1	1	2.6085e-10	120.06	QHYPQLK(1)EYESL	2	-1.0271	1	1	6.46506e-08	149.96	QHYPQLK(1)EYESL	2	-1.412	1
map00640 Propanoate metabolism	0.223051	8	1.58	TGME49_239490-t26_1-p1	522	K	dehydrogenase E1 component family protein GN=TGME49_239490	0.999991	6.72637e-07	151.29	VVEK(1)DKR	2	0.45146	1								0.998726	0.0167769	137.18	VVEK(0.999)DK(0.001)R	2	-0.11757	1
map00640 Propanoate metabolism	0.223051	8	1.58	TGME49_239490-t26_1-p1	518	K	dehydrogenase E1 component family protein GN=TGME49_239490	1	0.0116768	95.909	MMK(1)VVEK	2	0.71462	5	1	0.0236429	84.498	MMK(1)VVEK	2	-0.58902	5	1	0.0076719	93.374	MMK(1)VVEK	2	0.71904	4
map00640 Propanoate metabolism	0.223051	8	1.58	TGME49_239490-t26_1-p1	500	K	dehydrogenase E1 component family protein GN=TGME49_239490	1	8.55623e-28	164.41	YLDNLNLWSDK(1)QDEELR	3	-0.41743	2	1	1.1599e-08	109.04	YLDNLNLWSDK(1)QDEELR	3	0.08691	2	1	3.43152e-17	135.09	YLDNLNLWSDK(1)QDEELRK	3	0.023201	3
map00640 Propanoate metabolism	0.223051	8	1.58	TGME49_301120-t26_1-p1	230	K	acetyl-CoA acetyltransferase GN=TGME49_301120	1	5.93644e-43	154.84	SGVMQNEGIEPVTVAAETK(1)GETK	2	0.86521	3	1	2.90433e-30	162.83	SGVMQNEGIEPVTVAAETK(1)GETK	3	0.081921	2	1	6.89454e-55	183.63	SGVMQNEGIEPVTVAAETK(1)GETK	3	-0.15253	1
map00640 Propanoate metabolism	0.223051	8	1.58	TGME49_301120-t26_1-p1	293	K	acetyl-CoA acetyltransferase GN=TGME49_301120	1	0.000134189	118.28	VLNLDIK(1)PLAR	2	-0.011247	1	1	0.000208175	107.06	VLNLDIK(1)PLAR	2	-0.12548	1	1	0.0119982	72.2	VLNLDIK(1)PLAR	2	0.31711	1
map00640 Propanoate metabolism	0.223051	8	1.58	TGME49_301120-t26_1-p1	249	K	acetyl-CoA acetyltransferase GN=TGME49_301120	1	0.0110215	48.568	LDK(1)VASLRPCFK	2	-1.1553	1								1	0.00128649	65.043	LDK(1)VASLRPCFK	2	-2.1618	2
map00640 Propanoate metabolism	0.223051	8	1.58	TGME49_301120-t26_1-p1	211	K	acetyl-CoA acetyltransferase GN=TGME49_301120								1	3.86855e-14	91.416	AAEAWK(1)SGVMQNEGIEPVTVAAETK	3	-0.044874	1	1	1.19001e-09	89.979	AAEAWK(1)SGVMQNEGIEPVTVAAETK	3	0.18096	1
map00640 Propanoate metabolism	0.223051	8	1.58	TGME49_318430-t26_1-p1	509	K	malate dehydrogenase MDH GN=TGME49_318430	1	0.0260037	62.005	TLLAAAPK(1)SA	2	-0.15457	1
map00640 Propanoate metabolism	0.223051	8	1.58	TGME49_309752-t26_1-p1	315	K	"succinate-Coenzyme A ligase, beta subunit, putative GN=TGME49_309752"	1	5.05662e-07	143.28	QK(1)DIFSQR	2	0.41135	1								1	2.59549e-22	200.07	QK(1)DIFSQR	2	0.33056	1
map00640 Propanoate metabolism	0.223051	8	1.58	TGME49_309752-t26_1-p1	172	K	"succinate-Coenzyme A ligase, beta subunit, putative GN=TGME49_309752"	1	0.00342662	118.71	TLVTK(1)QTGK	2	-0.54045	1	1	0.000450446	123.35	TLVTK(1)QTGK	2	-1.2712	1	1	0.0116769	83.647	TLVTK(1)QTGK	2	0.72059	2
map00640 Propanoate metabolism	0.223051	8	1.58	TGME49_309752-t26_1-p1	279	K	"succinate-Coenzyme A ligase, beta subunit, putative GN=TGME49_309752"	1	0.000155092	58.479	SK(1)DCTQIEVNPLVETHDGR	3	1.3726	1	1	0.000157238	53.359	SK(1)DCTQIEVNPLVETHDGR	3	1.4575	1
map00640 Propanoate metabolism	0.223051	8	1.58	TGME49_206470-t26_1-p1	276	K	pyruvate dehydrogenase complex subunit PDH-E3II GN=TGME49_206470	1	0.00654787	89.698	EMEK(1)TGIK	2	0.64699	2	1	0.0179992	82.426	EMEK(1)TGIK	2	0.20674	2	1	0.0134334	91.783	EMEK(1)TGIK	2	-0.42858	2
map00640 Propanoate metabolism	0.223051	8	1.58	TGME49_206470-t26_1-p1	514	K	pyruvate dehydrogenase complex subunit PDH-E3II GN=TGME49_206470	1	0.000297794	80.312	EACMACYDK(1)PIHMA	2	0.10115	1	1	1.08316e-05	95.273	EACMACYDK(1)PIHMA	2	0.45669	1	1	1.36412e-06	109	EACMACYDK(1)PIHMA	2	-0.10472	1
map00640 Propanoate metabolism	0.223051	8	1.58	TGME49_206470-t26_1-p1	455	K	pyruvate dehydrogenase complex subunit PDH-E3II GN=TGME49_206470	1	0.0197532	74.849	VLAHK(1)DSDK	2	0.055194	1
map00640 Propanoate metabolism	0.223051	8	1.58	TGME49_206470-t26_1-p1	420	K	pyruvate dehydrogenase complex subunit PDH-E3II GN=TGME49_206470	1	9.69734e-38	185.95	TEEELK(1)ANGVSYNK	2	0.080993	1
map00640 Propanoate metabolism	0.223051	8	1.58	TGME49_206470-t26_1-p1	176	K	pyruvate dehydrogenase complex subunit PDH-E3II GN=TGME49_206470	1	3.43173e-20	145.04	LTDSNSVEVTPNGK(1)SEK	3	0.034524	2	1	1.4825e-99	239.33	LTDSNSVEVTPNGK(1)SEK	2	-1.6723	2	1	5.93174e-96	242.1	LTDSNSVEVTPNGK(1)SEK	2	-0.80587	2
map00640 Propanoate metabolism	0.223051	8	1.58	TGME49_290600-t26_1-p1	74	K	succinyl-CoA-synthetase alpha SCSA GN=TGME49_290600	1	0.000357482	99.5	K(1)GSTWQSSDGK	2	1.748	1	1	4.45748e-34	178.71	K(1)GSTWQSSDGK	2	-1.2658	2	1	2.5212e-05	149.49	K(1)GSTWQSSDGK	2	-0.10746	2
map00640 Propanoate metabolism	0.223051	8	1.58	TGME49_290600-t26_1-p1	166	K	succinyl-CoA-synthetase alpha SCSA GN=TGME49_290600	1	0.00537084	55.755	LIGPNCPGIIK(1)PGECK	2	0.043202	1	1	0.000193763	75.01	LIGPNCPGIIK(1)PGECK	2	1.0883	1	1	0.0154884	48.899	LIGPNCPGIIK(1)PGECK	2	0.69304	1
map00640 Propanoate metabolism	0.223051	8	1.58	TGME49_290600-t26_1-p1	94	K	succinyl-CoA-synthetase alpha SCSA GN=TGME49_290600	1	0.000154105	90.861	FSLPVFGTVK(1)EAK	2	-0.89718	1	1	1.99105e-05	96.756	FSLPVFGTVK(1)EAK	2	-0.088663	1	1	1.86179e-05	103.14	FSLPVFGTVK(1)EAK	2	-0.29039	1
map00640 Propanoate metabolism	0.223051	8	1.58	TGME49_319920-t26_1-p1	200	K	2-oxo acid dehydrogenases acyltransferase (catalytic domain) domain-containing protein GN=TGME49_319920	1	0.000412956	133.23	EK(1)GVDLAR	2	0.056874	1	1	0.0234552	57.708	EK(1)GVDLAR	2	-0.89702	1	1	0.010945	95.741	EK(1)GVDLAR	2	-0.20992	1
map00640 Propanoate metabolism	0.223051	8	1.58	TGME49_319920-t26_1-p1	131	K	2-oxo acid dehydrogenases acyltransferase (catalytic domain) domain-containing protein GN=TGME49_319920	1	0.00766357	66.056	LHQK(1)EGMMVR	2	0.17039	2	1	0.000249172	104.82	LHQK(1)EGMMVR	2	0.33874	1	1	0.000698414	87.149	LHQK(1)EGMMVR	2	0.1851	2
map00640 Propanoate metabolism	0.223051	8	1.58	TGME49_319920-t26_1-p1	443	K	2-oxo acid dehydrogenases acyltransferase (catalytic domain) domain-containing protein GN=TGME49_319920	1	0.000569246	96.229	AMVK(1)SMNETVK	2	-1.1725	1	1	6.84247e-05	99.752	AMVK(1)SMNETVK	2	-1.4873	2	1	0.000566961	98.898	AMVK(1)SMNETVK	2	-0.83869	1
map00640 Propanoate metabolism	0.223051	8	1.58	TGME49_319920-t26_1-p1	218	K	2-oxo acid dehydrogenases acyltransferase (catalytic domain) domain-containing protein GN=TGME49_319920	1	0.000403537	97.734	NGLITK(1)EDVLK	2	0.30689	2	1	0.00156055	127.83	NGLITK(1)EDVLK	2	-3.8292	1	1	0.00131032	92.866	NGLITK(1)EDVLK	2	-1.6832	1
map00640 Propanoate metabolism	0.223051	8	1.58	TGME49_319920-t26_1-p1	478	K	2-oxo acid dehydrogenases acyltransferase (catalytic domain) domain-containing protein GN=TGME49_319920	1	4.68909e-51	208.15	ETLVAHTAK(1)K	3	-0.23161	2	1	0.000239077	136.52	ETLVAHTAK(1)K	2	0.19598	2	1	3.61632e-07	161.51	ETLVAHTAK(1)K	2	0.28442	2
map05206 MicroRNAs in cancer	0.997615	2	0.38	TGME49_286750-t26_1-p1	5	K	MA3 domain-containing protein GN=TGME49_286750	1	0.0157052	56.81	ASNK(1)ALGK	2	0.14148	1
map05206 MicroRNAs in cancer	0.997615	2	0.38	TGME49_205550-t26_1-p1	504	K	AGC kinase GN=TGME49_205550	1	0.000320596	72.898	SLSK(1)SASSFAPVGGK	2	-1.9972	1	1	3.65373e-06	103.66	SLSK(1)SASSFAPVGGK	2	-3.0496	1
map04973 Carbohydrate digestion and absorption	0.728748	2	1.74	TGME49_265450-t26_1-p1	103	K	hexokinase GN=TGME49_265450	1	0.00975373	85.355	GK(1)MEIIQDK	2	-2.9877	1	1	0.00321912	98.044	GK(1)MEIIQDK	2	-0.46827	1	1	0.00761153	88.495	GK(1)MEIIQDK	2	-2.2755	1
map04973 Carbohydrate digestion and absorption	0.728748	2	1.74	TGME49_265450-t26_1-p1	446	K	hexokinase GN=TGME49_265450	1	4.45343e-15	101.17	LVAGDAAK(1)NIHYCIADDGSGK	3	-0.10076	1	1	6.24829e-08	84.946	LVAGDAAK(1)NIHYCIADDGSGK	3	0.14488	1	1	2.11817e-12	102.43	LVAGDAAK(1)NIHYCIADDGSGK	3	0.2162	1
map04973 Carbohydrate digestion and absorption	0.728748	2	1.74	TGME49_221380-t26_1-p1	141	K	alba 1 GN=TGME49_221380								0.99877	0.0101281	49.333	EMK(0.001)PEEITK(0.999)TGGFR	3	-0.23603	1
map05100 Bacterial invasion of epithelial cells	0.791158	2	1.45	TGME49_290950-t26_1-p1	1479	K	"clathrin heavy chain, putative GN=TGME49_290950"	1	0.00179797	89.171	K(1)AGHLAVVEK	3	-0.60405	1								1	7.67413e-05	102.52	K(1)AGHLAVVEK	3	0.080325	1
map05100 Bacterial invasion of epithelial cells	0.791158	2	1.45	TGME49_209030-t26_1-p1	327	K	actin ACT1 GN=TGME49_209030	1	9.61095e-07	112.44	ELTSLAPSTMK(1)IK	2	0.53772	1	1	4.36504e-09	107.53	ELTSLAPSTMK(1)IK	2	0.99368	1	1	8.3339e-06	109	ELTSLAPSTMK(1)IK	2	0.6108	1
map05100 Bacterial invasion of epithelial cells	0.791158	2	1.45	TGME49_209030-t26_1-p1	40	K	actin ACT1 GN=TGME49_209030	1	4.47207e-19	164.64	PK(1)NPGIMVGMEEK	2	-0.56246	7	1	1.68455e-06	143.98	PK(1)NPGIMVGMEEK	2	-0.98711	6	1	3.8109e-16	173.72	PK(1)NPGIMVGMEEK	2	-0.5006	5
map05100 Bacterial invasion of epithelial cells	0.791158	2	1.45	TGME49_209030-t26_1-p1	51	K	actin ACT1 GN=TGME49_209030	1	8.49329e-10	82.635	NPGIMVGMEEK(1)DCYVGDEAQSK	3	-0.47483	1	1	1.94712e-09	82.635	NPGIMVGMEEK(1)DCYVGDEAQSK	3	0.023379	1
map05100 Bacterial invasion of epithelial cells	0.791158	2	1.45	TGME49_209030-t26_1-p1	329	K	actin ACT1 GN=TGME49_209030	1	0.0236715	67.704	IK(1)VVAPPER	2	-0.16422	2	1	0.0294704	66.056	IK(1)VVAPPER	2	-0.090273	1
map05100 Bacterial invasion of epithelial cells	0.791158	2	1.45	TGME49_209030-t26_1-p1	114	K	actin ACT1 GN=TGME49_209030	1	1.50915e-13	96.562	VAPEEHPVLLTEAPLNPK(1)ANR	3	1.0583	2	1	1.39247e-13	132.62	VAPEEHPVLLTEAPLNPK(1)ANR	3	0.53306	1	1	1.18785e-25	97.083	VAPEEHPVLLTEAPLNPK(1)ANR	3	0.014496	1
map05100 Bacterial invasion of epithelial cells	0.791158	2	1.45	TGME49_209030-t26_1-p1	316	K	actin ACT1 GN=TGME49_209030	1	3.1109e-07	107.74	LTK(1)ELTSLAPSTMK	2	0.38522	1								1	2.10997e-09	117.08	LTK(1)ELTSLAPSTMK	2	1.2518	1
map00010 Glycolysis / Gluconeogenesis	0.00465991	16	2.05	TGME49_268850-t26_1-p1	112	K	enolase 2 GN=TGME49_268850	0.999977	9.73708e-07	103.88	IIKPALIGK(1)DPCDQK	2	0.86154	2	0.999999	2.09534e-05	105.39	IIKPALIGK(1)DPCDQK	2	0.48429	2	0.999997	5.4339e-05	97.073	IIKPALIGK(1)DPCDQK	2	0.24496	2
map00010 Glycolysis / Gluconeogenesis	0.00465991	16	2.05	TGME49_268850-t26_1-p1	103	K	enolase 2 GN=TGME49_268850	1	0.00219423	99.568	AVENIHK(1)IIK	2	-1.6869	1	1	0.000276488	103.18	AVENIHK(1)IIK	2	-1.17	1	1	0.0187714	71.221	AVENIHK(1)IIK	2	-1.9612	1
map00010 Glycolysis / Gluconeogenesis	0.00465991	16	2.05	TGME49_268850-t26_1-p1	162	K	enolase 2 GN=TGME49_268850	1	0.00140971	88.596	AGAAAK(1)GMPLYK	2	0.81595	1	1	0.000195535	89.171	AGAAAK(1)GMPLYK	2	-0.12282	1	1	0.000807581	92.611	AGAAAK(1)GMPLYK	2	-0.17685	1
map00010 Glycolysis / Gluconeogenesis	0.00465991	16	2.05	TGME49_268850-t26_1-p1	405	K	enolase 2 GN=TGME49_268850								1	1.30521e-07	64.249	VNQIGTVSESIEACQLAQK(1)NK	3	0.44906	1
map00010 Glycolysis / Gluconeogenesis	0.00465991	16	2.05	TGME49_321900-t26_1-p1	220	K	"fructose-1,6-bisphosphate aldolase GN=TGME49_321900"	1	0.00461699	82.494	ALQASCLK(1)GWK	2	-0.33767	1	1	0.00121719	87.184	ALQASCLK(1)GWK	2	0.3418	1	1	0.0261196	61.344	ALQASCLK(1)GWK	2	-0.0035954	1
map00010 Glycolysis / Gluconeogenesis	0.00465991	16	2.05	TGME49_318230-t26_1-p1	92	K	phosphoglycerate kinase PGKI GN=TGME49_318230	1	7.81269e-05	104.24	K(1)VTFVEDCVGPK	2	-0.29107	1	1	0.000310586	88.101	K(1)VTFVEDCVGPK	2	-0.23785	1
map00010 Glycolysis / Gluconeogenesis	0.00465991	16	2.05	TGME49_318230-t26_1-p1	103	K	phosphoglycerate kinase PGKI GN=TGME49_318230															1	0.00131305	44.238	VTFVEDCVGPK(1)AEEAVQAAK	3	-1.3839	1
map00010 Glycolysis / Gluconeogenesis	0.00465991	16	2.05	TGME49_318230-t26_1-p1	206	K	phosphoglycerate kinase PGKI GN=TGME49_318230	1	5.254e-08	86.548	ALECPEK(1)PFLAILGGAK	2	-0.41839	2	1	6.06156e-08	109.04	ALECPEK(1)PFLAILGGAK	2	0.2703	1	1	0.000137733	87.429	ALECPEK(1)PFLAILGGAK	2	-0.24832	1
map00010 Glycolysis / Gluconeogenesis	0.00465991	16	2.05	TGME49_318230-t26_1-p1	141	K	phosphoglycerate kinase PGKI GN=TGME49_318230	1	0.0044559	88.596	IK(1)ASPEAIAK	2	0.17697	1	1	0.00434944	85.813	IK(1)ASPEAIAK	2	0.10964	1	1	0.00419094	86.014	IK(1)ASPEAIAK	2	-0.13537	1
map00010 Glycolysis / Gluconeogenesis	0.00465991	16	2.05	TGME49_318230-t26_1-p1	139	K	phosphoglycerate kinase PGKI GN=TGME49_318230	1	0.00406901	90.15	GVDEQGNK(1)IK	2	0.12402	1	1	2.44775e-11	162.64	GVDEQGNK(1)IK	2	0.12924	1	1	1.88091e-11	174.41	GVDEQGNK(1)IK	2	0.030913	1
map00010 Glycolysis / Gluconeogenesis	0.00465991	16	2.05	TGME49_318230-t26_1-p1	31	K	phosphoglycerate kinase PGKI GN=TGME49_318230	1	1.09539e-07	92.096	VDFNVPMK(1)DGVVQDATR	3	-0.44147	2	1	0.000761713	66.201	VDFNVPMK(1)DGVVQDATR	2	-0.46059	1
map00010 Glycolysis / Gluconeogenesis	0.00465991	16	2.05	TGME49_256760-t26_1-p1	109	K	pyruvate kinase PyK1 GN=TGME49_256760	1	5.29037e-13	118.21	TVQNIQEAMK(1)QRPEAR	3	-0.075466	1	1	5.60016e-09	99.344	TVQNIQEAMK(1)QRPEAR	3	-0.21188	1	1	2.24977e-28	181.58	TVQNIQEAMK(1)QRPEAR	3	0.3277	2
map00010 Glycolysis / Gluconeogenesis	0.00465991	16	2.05	TGME49_256760-t26_1-p1	4	K	pyruvate kinase PyK1 GN=TGME49_256760	1	7.30859e-06	71.592	ASK(1)QPQTLSAGAVESGR	2	-0.59187	2								1	1.62983e-10	79.489	ASK(1)QPQTLSAGAVESGR	2	0.058785	2
map00010 Glycolysis / Gluconeogenesis	0.00465991	16	2.05	TGME49_256760-t26_1-p1	136	K	pyruvate kinase PyK1 GN=TGME49_256760	1	3.6267e-07	105.14	DHK(1)PITLQQGATLK	3	0.4977	1	1	7.08448e-06	89.992	DHK(1)PITLQQGATLK	3	0.29782	1	1	2.83453e-10	119.62	DHK(1)PITLQQGATLK	2	0.27833	2
map00010 Glycolysis / Gluconeogenesis	0.00465991	16	2.05	TGME49_289690-t26_1-p1	274	K	glyceraldehyde-3-phosphate dehydrogenase GAPDH1 GN=TGME49_289690	1	2.27113e-10	83.064	VIMSAPPK(1)DDTPMFVMGVNNDQYK	3	0.17622	1								1	2.18266e-05	52.91	VIMSAPPK(1)DDTPMFVMGVNNDQYK	3	-0.3911	1
map00010 Glycolysis / Gluconeogenesis	0.00465991	16	2.05	TGME49_289690-t26_1-p1	370	K	glyceraldehyde-3-phosphate dehydrogenase GAPDH1 GN=TGME49_289690								1	0.000802445	80.69	AVGK(1)IIPSLNGK	2	-0.91068	1
map00010 Glycolysis / Gluconeogenesis	0.00465991	16	2.05	TGME49_289690-t26_1-p1	366	K	glyceraldehyde-3-phosphate dehydrogenase GAPDH1 GN=TGME49_289690	1	1.81423e-14	107.63	SAGVNIIPASTGAAK(1)AVGK	2	1.3792	2	1	4.93843e-10	92.474	SAGVNIIPASTGAAK(1)AVGK	2	0.2864	1	1	3.08262e-12	112.91	SAGVNIIPASTGAAK(1)AVGK	2	0.30301	1
map00010 Glycolysis / Gluconeogenesis	0.00465991	16	2.05	TGME49_289690-t26_1-p1	214	K	glyceraldehyde-3-phosphate dehydrogenase GAPDH1 GN=TGME49_289690															1	0.0181399	77.192	DGK(1)LIVGGK	2	1.5289	1
map00010 Glycolysis / Gluconeogenesis	0.00465991	16	2.05	TGME49_289690-t26_1-p1	255	K	glyceraldehyde-3-phosphate dehydrogenase GAPDH1 GN=TGME49_289690	1	2.3905e-43	188.96	EK(1)AQAHLTNGAK	2	0.73828	2	1	1.20454e-05	145.29	EK(1)AQAHLTNGAK	2	0.89339	2	1	1.86721e-65	234.52	EK(1)AQAHLTNGAK	2	1.5215	3
map00010 Glycolysis / Gluconeogenesis	0.00465991	16	2.05	TGME49_289690-t26_1-p1	405	K	glyceraldehyde-3-phosphate dehydrogenase GAPDH1 GN=TGME49_289690	1	1.87496e-32	182.1	PAK(1)YEDIVAAVK	2	1.1366	4	1	8.11842e-12	158.11	PAK(1)YEDIVAAVK	2	1.0241	2	1	1.63926e-07	147.26	PAK(1)YEDIVAAVK	2	1.3907	3
map00010 Glycolysis / Gluconeogenesis	0.00465991	16	2.05	TGME49_265450-t26_1-p1	103	K	hexokinase GN=TGME49_265450	1	0.00975373	85.355	GK(1)MEIIQDK	2	-2.9877	1	1	0.00321912	98.044	GK(1)MEIIQDK	2	-0.46827	1	1	0.00761153	88.495	GK(1)MEIIQDK	2	-2.2755	1
map00010 Glycolysis / Gluconeogenesis	0.00465991	16	2.05	TGME49_265450-t26_1-p1	446	K	hexokinase GN=TGME49_265450	1	4.45343e-15	101.17	LVAGDAAK(1)NIHYCIADDGSGK	3	-0.10076	1	1	6.24829e-08	84.946	LVAGDAAK(1)NIHYCIADDGSGK	3	0.14488	1	1	2.11817e-12	102.43	LVAGDAAK(1)NIHYCIADDGSGK	3	0.2162	1
map00010 Glycolysis / Gluconeogenesis	0.00465991	16	2.05	TGME49_268860-t26_1-p1	81	K	enolase 1 GN=TGME49_268860	1	1.18563e-16	158.01	PALLGK(1)DPCDQK	2	0.021055	1	1	0.000142135	107.39	PALLGK(1)DPCDQK	2	-0.02882	1	1	3.95111e-07	118.87	PALLGK(1)DPCDQK	2	0.083025	1
map00010 Glycolysis / Gluconeogenesis	0.00465991	16	2.05	TGME49_236040-t26_1-p1	180	K	"fructose-1,6-bisphosphate aldolase GN=TGME49_236040"	1	8.16159e-09	114.54	VDK(1)GLETLPLTDDEK	2	-0.29066	1	1	1.56212e-09	149.22	VDK(1)GLETLPLTDDEK	2	-0.14724	1	1	1.29723e-11	130.01	VDK(1)GLETLPLTDDEK	2	0.17099	1
map00010 Glycolysis / Gluconeogenesis	0.00465991	16	2.05	TGME49_236040-t26_1-p1	393	K	"fructose-1,6-bisphosphate aldolase GN=TGME49_236040"	1	1.15866e-38	197.79	AK(1)AQQVLMER	2	0.38356	3	1	0.000147892	138.22	AK(1)AQQVLMER	2	1.1129	4	1	1.39854e-05	115.7	AK(1)AQQVLMER	2	1.1019	3
map00010 Glycolysis / Gluconeogenesis	0.00465991	16	2.05	TGME49_236040-t26_1-p1	206	K	"fructose-1,6-bisphosphate aldolase GN=TGME49_236040"	1	0.00728543	116.73	K(1)YYEAGAR	2	-0.2992	1								1	0.00443777	107.29	K(1)YYEAGAR	2	0.011686	1
map00010 Glycolysis / Gluconeogenesis	0.00465991	16	2.05	TGME49_236040-t26_1-p1	177	K	"fructose-1,6-bisphosphate aldolase GN=TGME49_236040"	1	0.0190098	60.301	AEGIIPGIK(1)VDK	2	1.037	1	1	0.0269819	54.343	AEGIIPGIK(1)VDK	2	1.0644	1	1	0.0113548	67.519	AEGIIPGIK(1)VDK	2	0.48869	1
map00010 Glycolysis / Gluconeogenesis	0.00465991	16	2.05	TGME49_236040-t26_1-p1	111	K	"fructose-1,6-bisphosphate aldolase GN=TGME49_236040"	1	4.42366e-05	79.614	GILAADESTGTIK(1)K	2	1.1064	1								1	0.00026307	86.944	GILAADESTGTIK(1)K	2	-3.8434	1
map00010 Glycolysis / Gluconeogenesis	0.00465991	16	2.05	TGME49_236040-t26_1-p1	429	K	"fructose-1,6-bisphosphate aldolase GN=TGME49_236040"	1	2.49618e-07	83.806	YGGGAGGAAAASSLFEK(1)R	3	-2.2122	2	1	0.000474844	67.645	YGGGAGGAAAASSLFEK(1)R	2	-2.2902	1	1	1.26023e-17	130.4	YGGGAGGAAAASSLFEK(1)R	3	-0.45038	3
map00010 Glycolysis / Gluconeogenesis	0.00465991	16	2.05	TGME49_206470-t26_1-p1	276	K	pyruvate dehydrogenase complex subunit PDH-E3II GN=TGME49_206470	1	0.00654787	89.698	EMEK(1)TGIK	2	0.64699	2	1	0.0179992	82.426	EMEK(1)TGIK	2	0.20674	2	1	0.0134334	91.783	EMEK(1)TGIK	2	-0.42858	2
map00010 Glycolysis / Gluconeogenesis	0.00465991	16	2.05	TGME49_206470-t26_1-p1	514	K	pyruvate dehydrogenase complex subunit PDH-E3II GN=TGME49_206470	1	0.000297794	80.312	EACMACYDK(1)PIHMA	2	0.10115	1	1	1.08316e-05	95.273	EACMACYDK(1)PIHMA	2	0.45669	1	1	1.36412e-06	109	EACMACYDK(1)PIHMA	2	-0.10472	1
map00010 Glycolysis / Gluconeogenesis	0.00465991	16	2.05	TGME49_206470-t26_1-p1	455	K	pyruvate dehydrogenase complex subunit PDH-E3II GN=TGME49_206470	1	0.0197532	74.849	VLAHK(1)DSDK	2	0.055194	1
map00010 Glycolysis / Gluconeogenesis	0.00465991	16	2.05	TGME49_206470-t26_1-p1	420	K	pyruvate dehydrogenase complex subunit PDH-E3II GN=TGME49_206470	1	9.69734e-38	185.95	TEEELK(1)ANGVSYNK	2	0.080993	1
map00010 Glycolysis / Gluconeogenesis	0.00465991	16	2.05	TGME49_206470-t26_1-p1	176	K	pyruvate dehydrogenase complex subunit PDH-E3II GN=TGME49_206470	1	3.43173e-20	145.04	LTDSNSVEVTPNGK(1)SEK	3	0.034524	2	1	1.4825e-99	239.33	LTDSNSVEVTPNGK(1)SEK	2	-1.6723	2	1	5.93174e-96	242.1	LTDSNSVEVTPNGK(1)SEK	2	-0.80587	2
map00010 Glycolysis / Gluconeogenesis	0.00465991	16	2.05	TGME49_285980-t26_1-p1	461	K	glucosephosphate-mutase GPM1 GN=TGME49_285980								1	0.00243042	54.103	ELLQEGK(1)SVDVSPPATK	2	-1.0014	1	1	0.00126656	69.935	ELLQEGK(1)SVDVSPPATK	2	-0.92688	1
map00010 Glycolysis / Gluconeogenesis	0.00465991	16	2.05	TGME49_285980-t26_1-p1	193	K	glucosephosphate-mutase GPM1 GN=TGME49_285980	1	0.000369574	94.309	LPK(1)FSIDK	2	0.29713	1	1	0.00146976	113.71	LPK(1)FSIDK	2	1.2513	1	1	0.00696884	102.07	LPK(1)FSIDK	2	0.9956	1
map00010 Glycolysis / Gluconeogenesis	0.00465991	16	2.05	TGME49_299070-t26_1-p1	328	K	pyruvate kinase PyKII GN=TGME49_299070	1	3.26531e-09	129.17	GSSDTK(1)ISPGHSDK	2	0.019922	2	1	2.00164e-14	166.79	GSSDTK(1)ISPGHSDK	2	0.044475	2	1	3.35369e-11	133.48	GSSDTK(1)ISPGHSDK	2	-0.12244	2
map00010 Glycolysis / Gluconeogenesis	0.00465991	16	2.05	TGME49_299070-t26_1-p1	336	K	pyruvate kinase PyKII GN=TGME49_299070	1	2.31469e-13	88.09	ISPGHSDK(1)SGEPLDLPVFTSTK	3	0.21007	2	1	3.77092e-18	108.37	ISPGHSDK(1)SGEPLDLPVFTSTK	3	0.60015	2	1	1.1778e-06	70.699	ISPGHSDK(1)SGEPLDLPVFTSTK	3	0.10397	1
map00010 Glycolysis / Gluconeogenesis	0.00465991	16	2.05	TGME49_318430-t26_1-p1	509	K	malate dehydrogenase MDH GN=TGME49_318430	1	0.0260037	62.005	TLLAAAPK(1)SA	2	-0.15457	1
map00010 Glycolysis / Gluconeogenesis	0.00465991	16	2.05	TGME49_205380-t26_1-p1	92	K	fructose-bisphospatase I GN=TGME49_205380	1	0.00874129	42.068	K(1)QTTSEDIGGLASVANK	3	0.1055	1								1	1.22779e-06	98.062	K(1)QTTSEDIGGLASVANK	2	-0.031789	1
map00010 Glycolysis / Gluconeogenesis	0.00465991	16	2.05	TGME49_205380-t26_1-p1	246	K	fructose-bisphospatase I GN=TGME49_205380	1	0.0328672	41.164	IYAINGGK(1)VNK	2	-1.1694	1								1	0.0179749	57.532	IYAINGGK(1)VNK	2	0.13784	1
map00010 Glycolysis / Gluconeogenesis	0.00465991	16	2.05	TGME49_297060-t26_1-p1	328	K	phosphoglycerate mutase PGMII GN=TGME49_297060								1	0.000197737	97.734	AK(1)MEAVANQGK	2	0.24813	1	1	0.000322962	100.88	AK(1)MEAVANQGK	2	0.11765	1
map00010 Glycolysis / Gluconeogenesis	0.00465991	16	2.05	TGME49_297060-t26_1-p1	337	K	phosphoglycerate mutase PGMII GN=TGME49_297060															1	0.0014726	91.549	MEAVANQGK(1)AK	2	-0.32287	1
map00010 Glycolysis / Gluconeogenesis	0.00465991	16	2.05	TGME49_232350-t26_1-p1	94	K	lactate dehydrogenase LDH1 GN=TGME49_232350	1	0.000129256	119.74	VPGK(1)PDSEWSR	2	-0.35119	2	1	0.000260638	109.72	VPGK(1)PDSEWSR	2	-0.091934	2	1	3.45571e-05	119.74	VPGK(1)PDSEWSR	2	0.15802	2
map00010 Glycolysis / Gluconeogenesis	0.00465991	16	2.05	TGME49_232350-t26_1-p1	43	K	lactate dehydrogenase LDH1 GN=TGME49_232350	1	7.05576e-10	93.226	ELADVVLYDVVK(1)GMPEGK	3	0.62956	1	1	8.89034e-09	115.73	ELADVVLYDVVK(1)GMPEGK	3	-0.14593	2	1	6.42338e-14	116.06	ELADVVLYDVVK(1)GMPEGK	3	-0.33058	1
map00010 Glycolysis / Gluconeogenesis	0.00465991	16	2.05	TGME49_232350-t26_1-p1	218	K	lactate dehydrogenase LDH1 GN=TGME49_232350	1	1.11693e-09	97.904	DGVVTEK(1)QLEEIAEHTK	3	-0.75368	1	1	7.15866e-56	211.78	DGVVTEK(1)QLEEIAEHTK	2	-1.3503	2	1	4.85804e-44	204.13	DGVVTEK(1)QLEEIAEHTK	2	-0.3266	2
map00010 Glycolysis / Gluconeogenesis	0.00465991	16	2.05	TGME49_232350-t26_1-p1	322	K	lactate dehydrogenase LDH1 GN=TGME49_232350	1	3.16515e-08	95.57	SVDDVMALNK(1)AVAALQA	2	0.3007	1	1	5.21899e-08	107.74	SVDDVMALNK(1)AVAALQA	2	-0.029494	1	1	1.37558e-11	86.214	SVDDVMALNK(1)AVAALQA	2	-0.40308	1
map00010 Glycolysis / Gluconeogenesis	0.00465991	16	2.05	TGME49_232350-t26_1-p1	211	K	lactate dehydrogenase LDH1 GN=TGME49_232350	1	0.00131711	117.25	FIK(1)DGVVTEK	2	0.041299	2	1	0.00021934	113.67	FIK(1)DGVVTEK	2	-0.48615	2	1	0.000109033	132.25	FIK(1)DGVVTEK	2	-0.45587	2
map00010 Glycolysis / Gluconeogenesis	0.00465991	16	2.05	TGME49_247510-t26_1-p1	249	K	fructose-bisphospatase II GN=TGME49_247510	1	0.00411692	53.565	IYSVNEGNYK(1)AFPDGVK	2	0.8576	1								1	0.00218501	58.98	IYSVNEGNYK(1)AFPDGVK	2	0.26866	1
map05414 Dilated cardiomyopathy (DCM)	0.580009	3	1.63	TGME49_226030-t26_1-p1	12	K	AGC kinase GN=TGME49_226030	1	3.29544e-06	91.969	LIPSNK(1)DGSGDHSQR	3	0.26419	1	1	1.48134e-06	104.95	LIPSNK(1)DGSGDHSQR	3	-0.14999	1	1	0.000355881	71.98	LIPSNK(1)DGSGDHSQR	3	0.33979	1
map05414 Dilated cardiomyopathy (DCM)	0.580009	3	1.63	TGME49_209030-t26_1-p1	327	K	actin ACT1 GN=TGME49_209030	1	9.61095e-07	112.44	ELTSLAPSTMK(1)IK	2	0.53772	1	1	4.36504e-09	107.53	ELTSLAPSTMK(1)IK	2	0.99368	1	1	8.3339e-06	109	ELTSLAPSTMK(1)IK	2	0.6108	1
map05414 Dilated cardiomyopathy (DCM)	0.580009	3	1.63	TGME49_209030-t26_1-p1	40	K	actin ACT1 GN=TGME49_209030	1	4.47207e-19	164.64	PK(1)NPGIMVGMEEK	2	-0.56246	7	1	1.68455e-06	143.98	PK(1)NPGIMVGMEEK	2	-0.98711	6	1	3.8109e-16	173.72	PK(1)NPGIMVGMEEK	2	-0.5006	5
map05414 Dilated cardiomyopathy (DCM)	0.580009	3	1.63	TGME49_209030-t26_1-p1	51	K	actin ACT1 GN=TGME49_209030	1	8.49329e-10	82.635	NPGIMVGMEEK(1)DCYVGDEAQSK	3	-0.47483	1	1	1.94712e-09	82.635	NPGIMVGMEEK(1)DCYVGDEAQSK	3	0.023379	1
map05414 Dilated cardiomyopathy (DCM)	0.580009	3	1.63	TGME49_209030-t26_1-p1	329	K	actin ACT1 GN=TGME49_209030	1	0.0236715	67.704	IK(1)VVAPPER	2	-0.16422	2	1	0.0294704	66.056	IK(1)VVAPPER	2	-0.090273	1
map05414 Dilated cardiomyopathy (DCM)	0.580009	3	1.63	TGME49_209030-t26_1-p1	114	K	actin ACT1 GN=TGME49_209030	1	1.50915e-13	96.562	VAPEEHPVLLTEAPLNPK(1)ANR	3	1.0583	2	1	1.39247e-13	132.62	VAPEEHPVLLTEAPLNPK(1)ANR	3	0.53306	1	1	1.18785e-25	97.083	VAPEEHPVLLTEAPLNPK(1)ANR	3	0.014496	1
map05414 Dilated cardiomyopathy (DCM)	0.580009	3	1.63	TGME49_209030-t26_1-p1	316	K	actin ACT1 GN=TGME49_209030	1	3.1109e-07	107.74	LTK(1)ELTSLAPSTMK	2	0.38522	1								1	2.10997e-09	117.08	LTK(1)ELTSLAPSTMK	2	1.2518	1
map05414 Dilated cardiomyopathy (DCM)	0.580009	3	1.63	TGME49_230420-t26_1-p1	641	K	sarco/endoplasmic reticulum Ca2+-ATPase GN=TGME49_230420	1	1.05069e-05	130.56	K(1)LLEDAANFAK	2	-3.4325	1	1	0.0015772	129.89	K(1)LLEDAANFAK	2	-1.7283	1	1	7.64312e-05	127.87	K(1)LLEDAANFAK	2	-1.729	1
map05414 Dilated cardiomyopathy (DCM)	0.580009	3	1.63	TGME49_230420-t26_1-p1	14	K	sarco/endoplasmic reticulum Ca2+-ATPase GN=TGME49_230420	1	1.0213e-07	147.36	AVGALSK(1)HR	2	0.39589	1	1	0.00196068	103.55	AVGALSK(1)HR	2	0.048214	1	1	0.00141965	107.57	AVGALSK(1)HR	2	-0.10246	1
map05133 Pertussis	1	1	0.31	TGME49_220400-t26_1-p1	91	K	actin depolymerizing factor ADF GN=TGME49_220400	1	0.00186142	85.672	MTYASSK(1)DALLK	2	0.24469	1	1	0.000346957	89.43	MTYASSK(1)DALLK	2	2.3555	1	1	3.22269e-14	110.98	MTYASSK(1)DALLK	2	2.1688	1
map05214 Glioma	0.964195	5	0.66	TGME49_217600-t26_1-p1	5	K	calcium-dependent protein kinase CDPK9 GN=TGME49_217600	1	0.000151209	113.22	PETK(1)GGGYAER	2	-0.13019	1	1	0.00537084	77.062	PETK(1)GGGYAER	2	-0.69176	1	1	0.0177355	67.385	PETK(1)GGGYAER	2	0.24589	1
map05214 Glioma	0.964195	5	0.66	TGME49_301440-t26_1-p1	350	K	calcium-dependent protein kinase CDPK1 GN=TGME49_301440	1	6.01463e-10	153.97	YTFELPQWK(1)K	2	0.16567	1	1	4.52327e-08	157.34	YTFELPQWK(1)K	2	0.25411	1	1	7.63727e-05	153.97	YTFELPQWK(1)K	2	-0.21861	1
map05214 Glioma	0.964195	5	0.66	TGME49_301440-t26_1-p1	59	K	calcium-dependent protein kinase CDPK1 GN=TGME49_301440								1	0.00549584	62.287	VLGK(1)GSFGEVILCK	2	0.33742	1	1	0.0035142	67.136	VLGK(1)GSFGEVILCK	2	1.4631	1
map05214 Glioma	0.964195	5	0.66	TGME49_301440-t26_1-p1	93	K	calcium-dependent protein kinase CDPK1 GN=TGME49_301440	1	0.00859019	108.74	TDK(1)ESLLR	2	-0.18878	1	1	0.00260578	109.71	TDK(1)ESLLR	2	-0.061773	1	1	0.0122603	93.649	TDK(1)ESLLR	2	-0.25877	1
map05214 Glioma	0.964195	5	0.66	TGME49_301440-t26_1-p1	80	K	calcium-dependent protein kinase CDPK1 GN=TGME49_301440	1	0.00091232	74.789	ITGQECAVK(1)VISK	2	0.21841	1	1	0.000185384	114.64	ITGQECAVK(1)VISK	2	0.028749	1	1	0.00653696	66.246	ITGQECAVK(1)VISK	2	-0.039389	1
map05214 Glioma	0.964195	5	0.66	TGME49_301440-t26_1-p1	341	K	calcium-dependent protein kinase CDPK1 GN=TGME49_301440	1	0.00298581	87.713	GK(1)YTFELPQWK	2	0.18858	1	1	0.00232722	84.479	GK(1)YTFELPQWK	2	-0.1036	1	1	0.000104025	133.42	GK(1)YTFELPQWK	2	0.27037	1
map05214 Glioma	0.964195	5	0.66	TGME49_206590-t26_1-p1	165	K	calcium-dependent protein kinase CDPK2A GN=TGME49_206590	1	7.12621e-15	146.67	GAGLFSSTSTQK(1)SK	2	0.61118	1	1	2.14313e-05	90.759	GAGLFSSTSTQK(1)SK	2	1.0407	1	1	1.23606e-06	109.44	GAGLFSSTSTQK(1)SK	2	0.36965	1
map05214 Glioma	0.964195	5	0.66	TGME49_206590-t26_1-p1	777	K	calcium-dependent protein kinase CDPK2A GN=TGME49_206590															1	0.00631246	52.862	GTPTETHK(1)LESAGAAPS	2	-0.35162	1
map05214 Glioma	0.964195	5	0.66	TGME49_206590-t26_1-p1	729	K	calcium-dependent protein kinase CDPK2A GN=TGME49_206590	1	6.61043e-15	147.1	K(1)TVNAAAVASPETR	2	-0.074604	1	1	1.00466e-13	159.22	K(1)TVNAAAVASPETR	2	0.12232	1	1	1.06765e-34	140.93	K(1)TVNAAAVASPETR	2	-0.26207	1
map05214 Glioma	0.964195	5	0.66	TGME49_205550-t26_1-p1	504	K	AGC kinase GN=TGME49_205550	1	0.000320596	72.898	SLSK(1)SASSFAPVGGK	2	-1.9972	1	1	3.65373e-06	103.66	SLSK(1)SASSFAPVGGK	2	-3.0496	1
map05214 Glioma	0.964195	5	0.66	TGME49_315190-t26_1-p1	2963	K	"CAM kinase, SNF1 family GN=TGME49_315190"	1	0.00857034	59.198	LVSLDGK(1)NAPVR	2	2.4531	2	1	0.0129606	60.255	LVSLDGK(1)NAPVR	2	-0.23789	1	1	0.0110414	60.255	LVSLDGK(1)NAPVR	2	-0.10379	1
map05230 Central carbon metabolism in cancer	0.34737	6	1.53	TGME49_232350-t26_1-p1	94	K	lactate dehydrogenase LDH1 GN=TGME49_232350	1	0.000129256	119.74	VPGK(1)PDSEWSR	2	-0.35119	2	1	0.000260638	109.72	VPGK(1)PDSEWSR	2	-0.091934	2	1	3.45571e-05	119.74	VPGK(1)PDSEWSR	2	0.15802	2
map05230 Central carbon metabolism in cancer	0.34737	6	1.53	TGME49_232350-t26_1-p1	43	K	lactate dehydrogenase LDH1 GN=TGME49_232350	1	7.05576e-10	93.226	ELADVVLYDVVK(1)GMPEGK	3	0.62956	1	1	8.89034e-09	115.73	ELADVVLYDVVK(1)GMPEGK	3	-0.14593	2	1	6.42338e-14	116.06	ELADVVLYDVVK(1)GMPEGK	3	-0.33058	1
map05230 Central carbon metabolism in cancer	0.34737	6	1.53	TGME49_232350-t26_1-p1	218	K	lactate dehydrogenase LDH1 GN=TGME49_232350	1	1.11693e-09	97.904	DGVVTEK(1)QLEEIAEHTK	3	-0.75368	1	1	7.15866e-56	211.78	DGVVTEK(1)QLEEIAEHTK	2	-1.3503	2	1	4.85804e-44	204.13	DGVVTEK(1)QLEEIAEHTK	2	-0.3266	2
map05230 Central carbon metabolism in cancer	0.34737	6	1.53	TGME49_232350-t26_1-p1	322	K	lactate dehydrogenase LDH1 GN=TGME49_232350	1	3.16515e-08	95.57	SVDDVMALNK(1)AVAALQA	2	0.3007	1	1	5.21899e-08	107.74	SVDDVMALNK(1)AVAALQA	2	-0.029494	1	1	1.37558e-11	86.214	SVDDVMALNK(1)AVAALQA	2	-0.40308	1
map05230 Central carbon metabolism in cancer	0.34737	6	1.53	TGME49_232350-t26_1-p1	211	K	lactate dehydrogenase LDH1 GN=TGME49_232350	1	0.00131711	117.25	FIK(1)DGVVTEK	2	0.041299	2	1	0.00021934	113.67	FIK(1)DGVVTEK	2	-0.48615	2	1	0.000109033	132.25	FIK(1)DGVVTEK	2	-0.45587	2
map05230 Central carbon metabolism in cancer	0.34737	6	1.53	TGME49_297060-t26_1-p1	328	K	phosphoglycerate mutase PGMII GN=TGME49_297060								1	0.000197737	97.734	AK(1)MEAVANQGK	2	0.24813	1	1	0.000322962	100.88	AK(1)MEAVANQGK	2	0.11765	1
map05230 Central carbon metabolism in cancer	0.34737	6	1.53	TGME49_297060-t26_1-p1	337	K	phosphoglycerate mutase PGMII GN=TGME49_297060															1	0.0014726	91.549	MEAVANQGK(1)AK	2	-0.32287	1
map05230 Central carbon metabolism in cancer	0.34737	6	1.53	TGME49_256760-t26_1-p1	109	K	pyruvate kinase PyK1 GN=TGME49_256760	1	5.29037e-13	118.21	TVQNIQEAMK(1)QRPEAR	3	-0.075466	1	1	5.60016e-09	99.344	TVQNIQEAMK(1)QRPEAR	3	-0.21188	1	1	2.24977e-28	181.58	TVQNIQEAMK(1)QRPEAR	3	0.3277	2
map05230 Central carbon metabolism in cancer	0.34737	6	1.53	TGME49_256760-t26_1-p1	4	K	pyruvate kinase PyK1 GN=TGME49_256760	1	7.30859e-06	71.592	ASK(1)QPQTLSAGAVESGR	2	-0.59187	2								1	1.62983e-10	79.489	ASK(1)QPQTLSAGAVESGR	2	0.058785	2
map05230 Central carbon metabolism in cancer	0.34737	6	1.53	TGME49_256760-t26_1-p1	136	K	pyruvate kinase PyK1 GN=TGME49_256760	1	3.6267e-07	105.14	DHK(1)PITLQQGATLK	3	0.4977	1	1	7.08448e-06	89.992	DHK(1)PITLQQGATLK	3	0.29782	1	1	2.83453e-10	119.62	DHK(1)PITLQQGATLK	2	0.27833	2
map05230 Central carbon metabolism in cancer	0.34737	6	1.53	TGME49_299070-t26_1-p1	328	K	pyruvate kinase PyKII GN=TGME49_299070	1	3.26531e-09	129.17	GSSDTK(1)ISPGHSDK	2	0.019922	2	1	2.00164e-14	166.79	GSSDTK(1)ISPGHSDK	2	0.044475	2	1	3.35369e-11	133.48	GSSDTK(1)ISPGHSDK	2	-0.12244	2
map05230 Central carbon metabolism in cancer	0.34737	6	1.53	TGME49_299070-t26_1-p1	336	K	pyruvate kinase PyKII GN=TGME49_299070	1	2.31469e-13	88.09	ISPGHSDK(1)SGEPLDLPVFTSTK	3	0.21007	2	1	3.77092e-18	108.37	ISPGHSDK(1)SGEPLDLPVFTSTK	3	0.60015	2	1	1.1778e-06	70.699	ISPGHSDK(1)SGEPLDLPVFTSTK	3	0.10397	1
map05230 Central carbon metabolism in cancer	0.34737	6	1.53	TGME49_318430-t26_1-p1	509	K	malate dehydrogenase MDH GN=TGME49_318430	1	0.0260037	62.005	TLLAAAPK(1)SA	2	-0.15457	1
map05230 Central carbon metabolism in cancer	0.34737	6	1.53	TGME49_265450-t26_1-p1	103	K	hexokinase GN=TGME49_265450	1	0.00975373	85.355	GK(1)MEIIQDK	2	-2.9877	1	1	0.00321912	98.044	GK(1)MEIIQDK	2	-0.46827	1	1	0.00761153	88.495	GK(1)MEIIQDK	2	-2.2755	1
map05230 Central carbon metabolism in cancer	0.34737	6	1.53	TGME49_265450-t26_1-p1	446	K	hexokinase GN=TGME49_265450	1	4.45343e-15	101.17	LVAGDAAK(1)NIHYCIADDGSGK	3	-0.10076	1	1	6.24829e-08	84.946	LVAGDAAK(1)NIHYCIADDGSGK	3	0.14488	1	1	2.11817e-12	102.43	LVAGDAAK(1)NIHYCIADDGSGK	3	0.2162	1
map00785 Lipoic acid metabolism	1	1	1.45	TGME49_271820-t26_1-p1	292	K	lipoyltransferase and lipoate-protein ligase subfamily protein GN=TGME49_271820	1	0.0258169	78.113	YLTPSK(1)EK	2	0.1935	1	1	0.0168046	83.429	YLTPSK(1)EK	2	-0.05559	1	1	0.0261685	80.455	YLTPSK(1)EK	2	-0.058678	1
map00785 Lipoic acid metabolism	1	1	1.45	TGME49_271820-t26_1-p1	351	K	lipoyltransferase and lipoate-protein ligase subfamily protein GN=TGME49_271820	1	0.000132847	134.26	GMEPVEK(1)LR	2	-1.2028	2	1	0.00173262	105.52	GMEPVEK(1)LR	2	-0.8467	3	1	0.000369829	105.52	GMEPVEK(1)LR	2	-1.5015	3
map00785 Lipoic acid metabolism	1	1	1.45	TGME49_271820-t26_1-p1	235	K	lipoyltransferase and lipoate-protein ligase subfamily protein GN=TGME49_271820								1	0.000214204	78.244	ALEK(1)AFGIAGAASGR	2	-0.088993	1	1	9.8119e-05	65.949	ALEK(1)AFGIAGAASGR	2	0.77559	1
map00785 Lipoic acid metabolism	1	1	1.45	TGME49_271820-t26_1-p1	454	K	lipoyltransferase and lipoate-protein ligase subfamily protein GN=TGME49_271820	1	0.000139774	79.639	LEK(1)VSPELDSHLR	3	-1.9483	1	1	2.59402e-05	106.58	LEK(1)VSPELDSHLR	3	-2.8474	3
map04972 Pancreatic secretion	0.580009	3	1.63	TGME49_205550-t26_1-p1	504	K	AGC kinase GN=TGME49_205550	1	0.000320596	72.898	SLSK(1)SASSFAPVGGK	2	-1.9972	1	1	3.65373e-06	103.66	SLSK(1)SASSFAPVGGK	2	-3.0496	1
map04972 Pancreatic secretion	0.580009	3	1.63	TGME49_230420-t26_1-p1	641	K	sarco/endoplasmic reticulum Ca2+-ATPase GN=TGME49_230420	1	1.05069e-05	130.56	K(1)LLEDAANFAK	2	-3.4325	1	1	0.0015772	129.89	K(1)LLEDAANFAK	2	-1.7283	1	1	7.64312e-05	127.87	K(1)LLEDAANFAK	2	-1.729	1
map04972 Pancreatic secretion	0.580009	3	1.63	TGME49_230420-t26_1-p1	14	K	sarco/endoplasmic reticulum Ca2+-ATPase GN=TGME49_230420	1	1.0213e-07	147.36	AVGALSK(1)HR	2	0.39589	1	1	0.00196068	103.55	AVGALSK(1)HR	2	0.048214	1	1	0.00141965	107.57	AVGALSK(1)HR	2	-0.10246	1
map04972 Pancreatic secretion	0.580009	3	1.63	TGME49_289680-t26_1-p1	197	K	Ras-related protein Rab11 GN=TGME49_289680								1	0.012176	53.211	GQK(1)IHLDEER	3	-2.5736	1
map04972 Pancreatic secretion	0.580009	3	1.63	TGME49_289680-t26_1-p1	180	K	Ras-related protein Rab11 GN=TGME49_289680	1	1.13552e-21	162.29	K(1)QIEDNPQSTTQPGR	2	-0.22133	1	1	3.06839e-05	115.8	K(1)QIEDNPQSTTQPGR	3	0.31285	2	1	1.99049e-10	123.42	K(1)QIEDNPQSTTQPGR	2	0.13592	1
map05200 Pathways in cancer	0.996981	7	0.52	TGME49_226030-t26_1-p1	12	K	AGC kinase GN=TGME49_226030	1	3.29544e-06	91.969	LIPSNK(1)DGSGDHSQR	3	0.26419	1	1	1.48134e-06	104.95	LIPSNK(1)DGSGDHSQR	3	-0.14999	1	1	0.000355881	71.98	LIPSNK(1)DGSGDHSQR	3	0.33979	1
map05200 Pathways in cancer	0.996981	7	0.52	TGME49_288380-t26_1-p1	592	K	heat shock protein HSP90 GN=TGME49_288380	1	0.000150442	139.31	IMK(1)AQALR	2	0.25375	2	1	0.00529347	104.21	IMK(1)AQALR	2	-0.20447	1	1	0.00407078	124.83	IMK(1)AQALR	2	0.091411	4
map05200 Pathways in cancer	0.996981	7	0.52	TGME49_288380-t26_1-p1	269	K	heat shock protein HSP90 GN=TGME49_288380	1	9.84628e-07	111.79	EVVVEYEQLNK(1)QK	2	-0.63053	1	1	6.74513e-06	144.57	EVVVEYEQLNK(1)QK	2	-3.9921	1	1	2.42171e-15	111.94	EVVVEYEQLNK(1)QK	2	2.3336	1
map05200 Pathways in cancer	0.996981	7	0.52	TGME49_288380-t26_1-p1	384	K	heat shock protein HSP90 GN=TGME49_288380	1	0.00140543	112.11	ESLQQNK(1)ILK	2	0.10814	2	1	0.0017078	93.598	ESLQQNK(1)ILK	2	-0.69578	1	1	0.000335267	125.71	ESLQQNK(1)ILK	2	-0.15696	1
map05200 Pathways in cancer	0.996981	7	0.52	TGME49_288380-t26_1-p1	56	K	heat shock protein HSP90 GN=TGME49_288380	1	0.00595408	78.548	YEAITDPEK(1)LK	2	-0.40223	1	1	0.00062131	91.123	YEAITDPEK(1)LK	2	0.587	1	1	9.18782e-06	114.9	YEAITDPEK(1)LK	2	0.2786	1
map05200 Pathways in cancer	0.996981	7	0.52	TGME49_288380-t26_1-p1	550	K	heat shock protein HSP90 GN=TGME49_288380	1	0.0213733	47.844	AEFEPLCK(1)LMK	2	1.7222	1
map05200 Pathways in cancer	0.996981	7	0.52	TGME49_288380-t26_1-p1	396	K	heat shock protein HSP90 GN=TGME49_288380	1	0.00092569	91.62	K(1)CLEMFQELEEK	2	-0.29032	1	1	0.00100202	115.57	K(1)CLEMFQELEEK	2	0.085636	1
map05200 Pathways in cancer	0.996981	7	0.52	TGME49_288380-t26_1-p1	258	K	heat shock protein HSP90 GN=TGME49_288380	1	1.04482e-06	110.14	VK(1)EVVVEYEQLNK	3	-1.0037	2	1	7.114e-05	110.51	VK(1)EVVVEYEQLNK	2	-1.8372	1	1	1.75193e-05	103.76	VK(1)EVVVEYEQLNK	3	-0.58129	2
map05200 Pathways in cancer	0.996981	7	0.52	TGME49_205550-t26_1-p1	504	K	AGC kinase GN=TGME49_205550	1	0.000320596	72.898	SLSK(1)SASSFAPVGGK	2	-1.9972	1	1	3.65373e-06	103.66	SLSK(1)SASSFAPVGGK	2	-3.0496	1
map05200 Pathways in cancer	0.996981	7	0.52	TGME49_219750-t26_1-p1	16	K	"cytochrome c, putative GN=TGME49_219750"	1	3.94654e-09	100.04	AEPDVQVPSGDIK(1)AGAK	3	-0.24395	3	1	1.68974e-07	88.427	AEPDVQVPSGDIK(1)AGAK	3	-0.86506	3	1	3.86317e-17	132.51	AEPDVQVPSGDIK(1)AGAK	3	-0.38426	3
map05200 Pathways in cancer	0.996981	7	0.52	TGME49_309730-t26_1-p1	568	K	thioredoxin reductase GN=TGME49_309730	1	0.0240311	47.548	K(1)SPEDVDITPPCLAK	2	-3.4168	1	1	0.0107539	53.168	K(1)SPEDVDITPPCLAK	2	-3.0359	1
map05200 Pathways in cancer	0.996981	7	0.52	TGME49_309730-t26_1-p1	660	K	thioredoxin reductase GN=TGME49_309730	1	1.02312e-17	137.79	ASGEPFVASGGCGGGK(1)CG	2	-0.25464	1								1	9.64274e-07	95.073	ASGEPFVASGGCGGGK(1)CG	2	-0.55789	1
map05200 Pathways in cancer	0.996981	7	0.52	TGME49_309730-t26_1-p1	420	K	thioredoxin reductase GN=TGME49_309730	1	0.000209828	106.38	IQVTFQVGK(1)EK	2	-1.5035	1	1	0.0033776	81.92	IQVTFQVGK(1)EK	2	-0.99785	1	1	0.000220285	101.71	IQVTFQVGK(1)EK	2	-1.2523	1
map05200 Pathways in cancer	0.996981	7	0.52	TGME49_309730-t26_1-p1	270	K	thioredoxin reductase GN=TGME49_309730	1	0.00208917	84.169	K(1)AGVTYINAYAK	2	1.0756	1	1	0.000173355	92.792	K(1)AGVTYINAYAK	2	1.9229	1	1	4.97583e-07	121.21	K(1)AGVTYINAYAK	2	1.4674	1
map05200 Pathways in cancer	0.996981	7	0.52	TGME49_244560-t26_1-p1	483	K	"heat shock protein 90, putative GN=TGME49_244560"	1	2.33084e-17	169.06	K(1)TLDTMR	2	0.0011688	1	1	5.08053e-06	142.64	K(1)TLDTMR	2	-0.25789	1	1	2.61965e-46	169.06	K(1)TLDTMR	2	-0.25199	2
map05200 Pathways in cancer	0.996981	7	0.52	TGME49_244560-t26_1-p1	273	K	"heat shock protein 90, putative GN=TGME49_244560"	1	0.032867	87.181	LK(1)DLTTR	2	-0.40347	1	1	0.0246828	84.498	LK(1)DLTTR	2	-0.12879	1
map05200 Pathways in cancer	0.996981	7	0.52	TGME49_244560-t26_1-p1	490	K	"heat shock protein 90, putative GN=TGME49_244560"	1	0.000300065	93.098	K(1)LSVDALK	2	-0.34896	1								1	0.0140754	66.273	K(1)LSVDALK	2	-0.72668	1
map05200 Pathways in cancer	0.996981	7	0.52	TGME49_290640-t26_1-p1	31	K	"DNA mismatch repair protein MSH6-1, putative GN=TGME49_290640"	1	0.0160033	61.235	SGGSIYETAGK(1)K	2	1.0657	1
map03320 PPAR signaling pathway	0.97438	2	0.62	TGME49_247760-t26_1-p1	146	K	AMP-binding enzyme domain-containing protein GN=TGME49_247760															1	0.0227554	46.797	GVSSSK(1)TSPGGER	2	0.054156	1
map03320 PPAR signaling pathway	0.97438	2	0.62	TGME49_247760-t26_1-p1	140	K	AMP-binding enzyme domain-containing protein GN=TGME49_247760															1	1.03793e-05	84.249	PACADGEVPATGQK(1)GVSSSK	3	0.95313	1
map03320 PPAR signaling pathway	0.97438	2	0.62	TGME49_238950-t26_1-p1	1010	K	"fatty acyl-CoA desaturase, putative GN=TGME49_238950"								1	5.73933e-05	115.1	GNENVSMK(1)TGEAIK	2	-0.69834	1
map03320 PPAR signaling pathway	0.97438	2	0.62	TGME49_238950-t26_1-p1	1018	K	"fatty acyl-CoA desaturase, putative GN=TGME49_238950"	1	0.00450566	73.082	K(1)TPVLAPSEELR	2	-1.2074	1	1	0.00716391	73.435	K(1)TPVLAPSEELR	2	-0.61908	1	1	0.000252508	99.844	K(1)TPVLAPSEELR	2	-0.50945	2
map04110 Cell cycle	0.988408	5	0.56	TGME49_245470-t26_1-p1	328	K	"mitotic checkpoint protein, BUB3 family protein GN=TGME49_245470"	1	0.0116028	77.062	DEDVRPK(1)ALQA	2	0.3252	1	1	0.0171416	79.659	DEDVRPK(1)ALQA	2	-0.41698	1	1	0.0187744	77.062	DEDVRPK(1)ALQA	2	0.34794	1
map04110 Cell cycle	0.988408	5	0.56	TGME49_205250-t26_1-p1	202	K	rhoptry protein ROP18 GN=TGME49_205250								1	0.0151029	75.387	ADSGCVIGK(1)R	2	0.19282	1	1	3.27211e-05	114.4	ADSGCVIGK(1)R	2	-0.28919	1
map04110 Cell cycle	0.988408	5	0.56	TGME49_263090-t26_1-p1	142	K	14-3-3 protein GN=TGME49_263090								1	2.41009e-34	197.27	ELSK(1)QHMQNK	2	-0.94789	3	1	1.75723e-12	121.6	ELSK(1)QHMQNK	2	-1.4555	3
map04110 Cell cycle	0.988408	5	0.56	TGME49_263090-t26_1-p1	138	K	14-3-3 protein GN=TGME49_263090								1	0.000128592	92.856	IISSVEQK(1)ELSK	2	2.1653	1
map04110 Cell cycle	0.988408	5	0.56	TGME49_216730-t26_1-p1	936	K	MCM2/3/5 family protein GN=TGME49_216730	1	1.8658e-11	134.88	GQTGK(1)NATATGSVEK	2	0.27085	1	1	5.64971e-06	93.424	GQTGK(1)NATATGSVEK	2	0.61454	1
map04110 Cell cycle	0.988408	5	0.56	TGME49_237220-t26_1-p1	409	K	"DNA replication licensing factor Mcm7, putative GN=TGME49_237220"															1	0.000168612	102.52	ESLQIAEK(1)VAK	2	-1.3703	1
map05231 Choline metabolism in cancer	0.984865	2	0.54	TGME49_239250-t26_1-p1	445	K	"diacylglycerol kinase, putative GN=TGME49_239250"															1	0.0277032	40.103	DAQK(1)K(1)PR	2	0.15685	1
map05231 Choline metabolism in cancer	0.984865	2	0.54	TGME49_239250-t26_1-p1	444	K	"diacylglycerol kinase, putative GN=TGME49_239250"															1	0.0277032	40.103	DAQK(1)K(1)PR	2	0.15685	1
map05231 Choline metabolism in cancer	0.984865	2	0.54	TGME49_205550-t26_1-p1	504	K	AGC kinase GN=TGME49_205550	1	0.000320596	72.898	SLSK(1)SASSFAPVGGK	2	-1.9972	1	1	3.65373e-06	103.66	SLSK(1)SASSFAPVGGK	2	-3.0496	1
map04666 Fc gamma R-mediated phagocytosis	0.90479	2	0.97	TGME49_220400-t26_1-p1	91	K	actin depolymerizing factor ADF GN=TGME49_220400	1	0.00186142	85.672	MTYASSK(1)DALLK	2	0.24469	1	1	0.000346957	89.43	MTYASSK(1)DALLK	2	2.3555	1	1	3.22269e-14	110.98	MTYASSK(1)DALLK	2	2.1688	1
map04666 Fc gamma R-mediated phagocytosis	0.90479	2	0.97	TGME49_205550-t26_1-p1	504	K	AGC kinase GN=TGME49_205550	1	0.000320596	72.898	SLSK(1)SASSFAPVGGK	2	-1.9972	1	1	3.65373e-06	103.66	SLSK(1)SASSFAPVGGK	2	-3.0496	1
map05416 Viral myocarditis	0.086782	5	2.72	TGME49_254940-t26_1-p1	2398	K	MIF4G domain-containing protein GN=TGME49_254940	1	0.0190724	54.343	K(1)VTNVPLTEVR	2	0.27119	1								1	0.0121031	54.343	K(1)VTNVPLTEVR	2	1.3779	1
map05416 Viral myocarditis	0.086782	5	2.72	TGME49_254940-t26_1-p1	2949	K	MIF4G domain-containing protein GN=TGME49_254940								1	0.0149016	72.2	SK(1)LGNAGNDR	2	1.5965	1
map05416 Viral myocarditis	0.086782	5	2.72	TGME49_254940-t26_1-p1	2989	K	MIF4G domain-containing protein GN=TGME49_254940	1	0.0139493	46.378	GGAQAVK(1)GGLMGR	2	0.46119	1
map05416 Viral myocarditis	0.086782	5	2.72	TGME49_254940-t26_1-p1	2931	K	MIF4G domain-containing protein GN=TGME49_254940															1	0.0145135	70.089	TSGAK(1)DWLASK	2	-1.4723	1
map05416 Viral myocarditis	0.086782	5	2.72	TGME49_269180-t26_1-p1	2079	K	MIF4G domain-containing protein GN=TGME49_269180															1	0.0288838	70.028	ASESSWVK(1)K	2	1.5986	1
map05416 Viral myocarditis	0.086782	5	2.72	TGME49_269180-t26_1-p1	1010	K	MIF4G domain-containing protein GN=TGME49_269180	1	0.00156923	54.764	AGASPVSPATK(1)SGLGTGR	2	4.3938	1
map05416 Viral myocarditis	0.086782	5	2.72	TGME49_269180-t26_1-p1	1619	K	MIF4G domain-containing protein GN=TGME49_269180	1	0.000310968	84.753	K(1)ETGAEAANVVTK	2	0.15249	1	1	3.64011e-05	103.83	K(1)ETGAEAANVVTK	2	-0.40285	1	1	1.49671e-07	129.77	K(1)ETGAEAANVVTK	2	-0.25554	1
map05416 Viral myocarditis	0.086782	5	2.72	TGME49_269180-t26_1-p1	2489	K	MIF4G domain-containing protein GN=TGME49_269180								1	0.0057334	49.298	APAEPSSPAK(1)DSSR	2	1.2173	1
map05416 Viral myocarditis	0.086782	5	2.72	TGME49_269180-t26_1-p1	2329	K	MIF4G domain-containing protein GN=TGME49_269180															1	0.000578789	100.58	FAATK(1)EGPTR	2	-1.0084	1
map05416 Viral myocarditis	0.086782	5	2.72	TGME49_269180-t26_1-p1	1334	K	MIF4G domain-containing protein GN=TGME49_269180	1	3.4265e-11	66.925	VAETAGPQK(1)PAGCYAAVVAASQPAQAPR	3	1.2375	1
map05416 Viral myocarditis	0.086782	5	2.72	TGME49_269180-t26_1-p1	815	K	MIF4G domain-containing protein GN=TGME49_269180	1	5.16614e-08	109.07	PSSVPQK(1)LSEEAPK	2	-0.13462	1	1	0.000105456	121.45	PSSVPQK(1)LSEEAPK	2	1.1125	1	1	1.37178e-06	108.97	PSSVPQK(1)LSEEAPK	2	0.43571	1
map05416 Viral myocarditis	0.086782	5	2.72	TGME49_209030-t26_1-p1	327	K	actin ACT1 GN=TGME49_209030	1	9.61095e-07	112.44	ELTSLAPSTMK(1)IK	2	0.53772	1	1	4.36504e-09	107.53	ELTSLAPSTMK(1)IK	2	0.99368	1	1	8.3339e-06	109	ELTSLAPSTMK(1)IK	2	0.6108	1
map05416 Viral myocarditis	0.086782	5	2.72	TGME49_209030-t26_1-p1	40	K	actin ACT1 GN=TGME49_209030	1	4.47207e-19	164.64	PK(1)NPGIMVGMEEK	2	-0.56246	7	1	1.68455e-06	143.98	PK(1)NPGIMVGMEEK	2	-0.98711	6	1	3.8109e-16	173.72	PK(1)NPGIMVGMEEK	2	-0.5006	5
map05416 Viral myocarditis	0.086782	5	2.72	TGME49_209030-t26_1-p1	51	K	actin ACT1 GN=TGME49_209030	1	8.49329e-10	82.635	NPGIMVGMEEK(1)DCYVGDEAQSK	3	-0.47483	1	1	1.94712e-09	82.635	NPGIMVGMEEK(1)DCYVGDEAQSK	3	0.023379	1
map05416 Viral myocarditis	0.086782	5	2.72	TGME49_209030-t26_1-p1	329	K	actin ACT1 GN=TGME49_209030	1	0.0236715	67.704	IK(1)VVAPPER	2	-0.16422	2	1	0.0294704	66.056	IK(1)VVAPPER	2	-0.090273	1
map05416 Viral myocarditis	0.086782	5	2.72	TGME49_209030-t26_1-p1	114	K	actin ACT1 GN=TGME49_209030	1	1.50915e-13	96.562	VAPEEHPVLLTEAPLNPK(1)ANR	3	1.0583	2	1	1.39247e-13	132.62	VAPEEHPVLLTEAPLNPK(1)ANR	3	0.53306	1	1	1.18785e-25	97.083	VAPEEHPVLLTEAPLNPK(1)ANR	3	0.014496	1
map05416 Viral myocarditis	0.086782	5	2.72	TGME49_209030-t26_1-p1	316	K	actin ACT1 GN=TGME49_209030	1	3.1109e-07	107.74	LTK(1)ELTSLAPSTMK	2	0.38522	1								1	2.10997e-09	117.08	LTK(1)ELTSLAPSTMK	2	1.2518	1
map05416 Viral myocarditis	0.086782	5	2.72	TGME49_219750-t26_1-p1	16	K	"cytochrome c, putative GN=TGME49_219750"	1	3.94654e-09	100.04	AEPDVQVPSGDIK(1)AGAK	3	-0.24395	3	1	1.68974e-07	88.427	AEPDVQVPSGDIK(1)AGAK	3	-0.86506	3	1	3.86317e-17	132.51	AEPDVQVPSGDIK(1)AGAK	3	-0.38426	3
map05416 Viral myocarditis	0.086782	5	2.72	TGME49_257350-t26_1-p1	740	K	"eukaryotic translation initiation factor, putative GN=TGME49_257350"								1	0.0179992	82.426	AK(1)ALSDLR	2	0.099827	1
map04270 Vascular smooth muscle contraction	0.925864	4	0.76	TGME49_310700-t26_1-p1	25	K	serine/threonine phosophatase PP1 GN=TGME49_310700	1	9.12903e-07	113.76	PGK(1)PVQLTEAEIR	2	2.7305	1	1	0.000447579	84.753	PGK(1)PVQLTEAEIR	2	0.056335	1	1	1.9697e-05	102.52	PGK(1)PVQLTEAEIR	2	-0.23394	1
map04270 Vascular smooth muscle contraction	0.925864	4	0.76	TGME49_226030-t26_1-p1	12	K	AGC kinase GN=TGME49_226030	1	3.29544e-06	91.969	LIPSNK(1)DGSGDHSQR	3	0.26419	1	1	1.48134e-06	104.95	LIPSNK(1)DGSGDHSQR	3	-0.14999	1	1	0.000355881	71.98	LIPSNK(1)DGSGDHSQR	3	0.33979	1
map04270 Vascular smooth muscle contraction	0.925864	4	0.76	TGME49_311360-t26_1-p1	699	K	protein kinase G AGC kinase family member PKG GN=TGME49_311360															1	0.0268043	66.056	GTFGTVK(1)LVR	2	0.11288	1
map04270 Vascular smooth muscle contraction	0.925864	4	0.76	TGME49_205550-t26_1-p1	504	K	AGC kinase GN=TGME49_205550	1	0.000320596	72.898	SLSK(1)SASSFAPVGGK	2	-1.9972	1	1	3.65373e-06	103.66	SLSK(1)SASSFAPVGGK	2	-3.0496	1
map04713 Circadian entrainment	0.97621	3	0.59	TGME49_226030-t26_1-p1	12	K	AGC kinase GN=TGME49_226030	1	3.29544e-06	91.969	LIPSNK(1)DGSGDHSQR	3	0.26419	1	1	1.48134e-06	104.95	LIPSNK(1)DGSGDHSQR	3	-0.14999	1	1	0.000355881	71.98	LIPSNK(1)DGSGDHSQR	3	0.33979	1
map04713 Circadian entrainment	0.97621	3	0.59	TGME49_311360-t26_1-p1	699	K	protein kinase G AGC kinase family member PKG GN=TGME49_311360															1	0.0268043	66.056	GTFGTVK(1)LVR	2	0.11288	1
map04713 Circadian entrainment	0.97621	3	0.59	TGME49_205550-t26_1-p1	504	K	AGC kinase GN=TGME49_205550	1	0.000320596	72.898	SLSK(1)SASSFAPVGGK	2	-1.9972	1	1	3.65373e-06	103.66	SLSK(1)SASSFAPVGGK	2	-3.0496	1
map04212 Longevity regulating pathway - worm	0.779502	5	0.99	TGME49_232250-t26_1-p1	501	K	catalase GN=TGME49_232250	1	0.00923698	59.116	AIGLPTAACYPAK(1)M	2	-0.26706	1	1	0.000208649	85.672	AIGLPTAACYPAK(1)M	2	0.26679	1	1	4.15259e-05	70.089	AIGLPTAACYPAK(1)M	2	0.99777	1
map04212 Longevity regulating pathway - worm	0.779502	5	0.99	TGME49_232250-t26_1-p1	232	K	catalase GN=TGME49_232250								1	0.000600391	86.898	TNQGIK(1)NLNR	2	2.353	1
map04212 Longevity regulating pathway - worm	0.779502	5	0.99	TGME49_232250-t26_1-p1	260	K	catalase GN=TGME49_232250	1	0.00921531	86.67	DLFNAIAK(1)R	2	-0.11183	1	1	0.0101435	86.67	DLFNAIAK(1)R	2	-0.62724	1	1	0.00997586	85.676	DLFNAIAK(1)R	2	-1.224	1
map04212 Longevity regulating pathway - worm	0.779502	5	0.99	TGME49_247550-t26_1-p1	345	K	heat shock protein HSP60 GN=TGME49_247550	1	0.0105592	104.2	AK(1)SVTVTK	2	-0.23798	1	1	0.00168128	112.11	AK(1)SVTVTK	2	0.045781	1	1	0.0107614	96.034	AK(1)SVTVTK	2	0.0018655	1
map04212 Longevity regulating pathway - worm	0.779502	5	0.99	TGME49_247550-t26_1-p1	190	K	heat shock protein HSP60 GN=TGME49_247550	1	0.000984157	94.767	LIADAMEK(1)VGR	2	0.25549	1	1	0.0033776	81.92	LIADAMEK(1)VGR	2	0.58977	1	1	0.0192451	66.267	LIADAMEK(1)VGR	2	1.2177	1
map04212 Longevity regulating pathway - worm	0.779502	5	0.99	TGME49_270840-t26_1-p1	7	K	poly(ADP-ribose) polymerase catalytic domain-containing protein GN=TGME49_270840	1	1.19602e-05	64.522	TSK(1)NRPPIPNPYGVDYSPTDR	3	-0.59383	1
map04212 Longevity regulating pathway - worm	0.779502	5	0.99	TGME49_238950-t26_1-p1	1010	K	"fatty acyl-CoA desaturase, putative GN=TGME49_238950"								1	5.73933e-05	115.1	GNENVSMK(1)TGEAIK	2	-0.69834	1
map04212 Longevity regulating pathway - worm	0.779502	5	0.99	TGME49_238950-t26_1-p1	1018	K	"fatty acyl-CoA desaturase, putative GN=TGME49_238950"	1	0.00450566	73.082	K(1)TPVLAPSEELR	2	-1.2074	1	1	0.00716391	73.435	K(1)TPVLAPSEELR	2	-0.61908	1	1	0.000252508	99.844	K(1)TPVLAPSEELR	2	-0.50945	2
map04212 Longevity regulating pathway - worm	0.779502	5	0.99	TGME49_251780-t26_1-p1	630	K	heat shock protein GN=TGME49_251780	0.863668	0.0151917	109.66	K(0.136)K(0.864)DAVQAK	2	-0.098726	1	0.980597	2.82031e-08	153.24	K(0.019)K(0.981)DAVQAK	2	-0.61187	1	0.989607	5.05664e-09	179.37	K(0.01)K(0.99)DAVQAK	2	-0.52652	1
map04212 Longevity regulating pathway - worm	0.779502	5	0.99	TGME49_251780-t26_1-p1	463	K	heat shock protein GN=TGME49_251780	1	3.52618e-25	118.36	EPSK(1)GVNPDEAVAMGAAIQAGVLK	3	0.14736	1								1	1.87375e-22	124.76	EPSK(1)GVNPDEAVAMGAAIQAGVLK	3	0.25142	1
map04212 Longevity regulating pathway - worm	0.779502	5	0.99	TGME49_251780-t26_1-p1	188	K	heat shock protein GN=TGME49_251780	1	0.0030864	117.02	RYDEDAIK(1)K	3	0.67748	2	1	0.00078048	131.82	RYDEDAIK(1)K	3	0.76374	2	1	0.0074146	146.17	RYDEDAIK(1)K	2	-0.12908	1
map04212 Longevity regulating pathway - worm	0.779502	5	0.99	TGME49_251780-t26_1-p1	346	K	heat shock protein GN=TGME49_251780	1	0.00396197	108.43	K(1)AQGIDLTK	2	0.32727	1	1	0.000624767	113.93	K(1)AQGIDLTK	2	0.4274	2	1	0.00089366	110.53	K(1)AQGIDLTK	2	0.24226	1
map04212 Longevity regulating pathway - worm	0.779502	5	0.99	TGME49_251780-t26_1-p1	394	K	heat shock protein GN=TGME49_251780	1	1.32141e-06	56.428	VQTEVNLPFITADQTGPK(1)HLQVK	3	-0.3018	1	1	7.34471e-07	60.133	VQTEVNLPFITADQTGPK(1)HLQVK	3	-0.36233	1
map04212 Longevity regulating pathway - worm	0.779502	5	0.99	TGME49_251780-t26_1-p1	191	K	heat shock protein GN=TGME49_251780	1	0.0218269	82.279	EK(1)EILPYK	2	-1.3497	1	1	0.000196002	124.98	EK(1)EILPYK	2	-1.3281	1	1	0.00218654	111.95	EK(1)EILPYK	2	-1.7777	1
map04212 Longevity regulating pathway - worm	0.779502	5	0.99	TGME49_251780-t26_1-p1	483	K	heat shock protein GN=TGME49_251780	1	7.50232e-14	87.816	GVNPDEAVAMGAAIQAGVLK(1)GEIK	3	-0.47841	1	1	3.63062e-05	41.908	GVNPDEAVAMGAAIQAGVLK(1)GEIK	3	0.6371	1	1	4.413e-15	103.55	GVNPDEAVAMGAAIQAGVLK(1)GEIK	3	0.0028611	1
map04212 Longevity regulating pathway - worm	0.779502	5	0.99	TGME49_251780-t26_1-p1	689	K	heat shock protein GN=TGME49_251780															1	6.92199e-08	149.23	EALK(1)TLQEASWK	2	0.3996	1
map04212 Longevity regulating pathway - worm	0.779502	5	0.99	TGME49_251780-t26_1-p1	354	K	heat shock protein GN=TGME49_251780	1	0.00234031	97.813	AQGIDLTK(1)DK	2	0.58447	2	1	0.000963036	96.957	AQGIDLTK(1)DK	2	0.27376	1	1	0.000536684	100.88	AQGIDLTK(1)DK	2	0.57417	1
map04212 Longevity regulating pathway - worm	0.779502	5	0.99	TGME49_251780-t26_1-p1	648	K	heat shock protein GN=TGME49_251780															1	7.69737e-11	108.96	NEAETLIYSVEK(1)QMADLK	3	-0.31557	1
map04212 Longevity regulating pathway - worm	0.779502	5	0.99	TGME49_251780-t26_1-p1	264	K	heat shock protein GN=TGME49_251780								1	0.000138785	92.295	DAGK(1)IAGLEVLR	2	-0.1686	1
map00600 Sphingolipid metabolism	1	1	0.48	TGME49_283710-t26_1-p1	335	K	longevity-assurance protein (LAG1) domain-containing protein GN=TGME49_283710								1	1.9706e-07	148.96	MAQASTSK(1)SDSK	2	0.20408	1	1	2.93245e-10	156.81	MAQASTSK(1)SDSK	2	0.065917	2
map04912 GnRH signaling pathway	0.991065	2	0.48	TGME49_226030-t26_1-p1	12	K	AGC kinase GN=TGME49_226030	1	3.29544e-06	91.969	LIPSNK(1)DGSGDHSQR	3	0.26419	1	1	1.48134e-06	104.95	LIPSNK(1)DGSGDHSQR	3	-0.14999	1	1	0.000355881	71.98	LIPSNK(1)DGSGDHSQR	3	0.33979	1
map04912 GnRH signaling pathway	0.991065	2	0.48	TGME49_205550-t26_1-p1	504	K	AGC kinase GN=TGME49_205550	1	0.000320596	72.898	SLSK(1)SASSFAPVGGK	2	-1.9972	1	1	3.65373e-06	103.66	SLSK(1)SASSFAPVGGK	2	-3.0496	1
map00220 Arginine biosynthesis	0.542644	2	2.9	TGME49_293180-t26_1-p1	427	K	NADP-specific glutamate dehydrogenase GN=TGME49_293180	1	5.72596e-05	106.54	VSEFAAK(1)YSTVK	2	-0.01277	1	1	0.00108385	127.85	VSEFAAK(1)YSTVK	2	1.176	1	1	0.00295155	77.894	VSEFAAK(1)YSTVK	2	0.12311	1
map00220 Arginine biosynthesis	0.542644	2	2.9	TGME49_264030-t26_1-p1	150	K	"aminotransferase, putative GN=TGME49_264030"	1	0.0132456	74.464	VVECK(1)YAVR	2	0.97873	1								1	0.00557811	82.287	VVECK(1)YAVR	2	-0.56566	1
map05322 Systemic lupus erythematosus	0.199937	6	1.86	TGME49_300280-t26_1-p1	55	K	LSM domain-containing protein GN=TGME49_300280	1	0.0247264	100.02	HK(1)LADGK	2	-0.066753	1
map05322 Systemic lupus erythematosus	0.199937	6	1.86	TGME49_239260-t26_1-p1	13	K	histone H4 GN=TGME49_239260								1	0.0131795	86.472	GLGK(1)GGAK	2	-0.72689	1	1	0.0116232	94.662	GLGK(1)GGAK	2	-0.15146	1
map05322 Systemic lupus erythematosus	0.199937	6	1.86	TGME49_209910-t26_1-p1	4	K	histone H2Bv GN=TGME49_209910								1	0.00152938	113.26	SGK(1)GPAQK	2	-0.97572	2	1	0.0301016	59.597	SGK(1)GPAQK	2	-0.29648	1
map05322 Systemic lupus erythematosus	0.199937	6	1.86	TGME49_209910-t26_1-p1	19	K	histone H2Bv GN=TGME49_209910	1	0.000847473	128.86	TAGK(1)SLGPR	2	-0.033927	2	1	0.000460369	122.33	TAGK(1)SLGPR	2	-0.31882	1	1	0.00127271	152.11	TAGK(1)SLGPR	2	-0.37899	2
map05322 Systemic lupus erythematosus	0.199937	6	1.86	TGME49_209910-t26_1-p1	9	K	histone H2Bv GN=TGME49_209910	1	4.31803e-39	199.4	GPAQK(1)SQAAK	2	-0.53353	2	1	6.25881e-17	169.76	GPAQK(1)SQAAK	2	-0.16677	1	1	5.22676e-10	147.75	GPAQK(1)SQAAK	2	-0.10435	3
map05322 Systemic lupus erythematosus	0.199937	6	1.86	TGME49_209910-t26_1-p1	105	K	histone H2Bv GN=TGME49_209910	1	6.86148e-10	101.9	LLLPGELSK(1)HAVSEGTK	3	0.66344	1	1	1.37897e-06	85.362	LLLPGELSK(1)HAVSEGTK	2	-0.054866	2	1	8.84707e-08	100.58	LLLPGELSK(1)HAVSEGTK	3	0.5028	1
map05322 Systemic lupus erythematosus	0.199937	6	1.86	TGME49_300200-t26_1-p1	6	K	histone H2AZ GN=TGME49_300200	1	0.00137121	83.862	MDGAGK(1)VGGK	2	0.040982	1	1	0.00346503	74.841	MDGAGK(1)VGGK	2	0.1942	1	1	0.00227974	74.841	MDGAGK(1)VGGK	2	-0.41952	1
map05322 Systemic lupus erythematosus	0.199937	6	1.86	TGME49_300200-t26_1-p1	18	K	histone H2AZ GN=TGME49_300200	1	0.00383739	89.047	VGGK(1)VGGMGK	2	-0.36413	1								1	0.000426636	101.65	VGGK(1)VGGMGK	2	-0.67022	2
map05322 Systemic lupus erythematosus	0.199937	6	1.86	TGME49_300200-t26_1-p1	24	K	histone H2AZ GN=TGME49_300200	1	0.0162311	78.516	VGGMGK(1)GGK	2	0.23185	1	1	0.00684464	88.294	VGGMGK(1)GGK	2	-0.19091	3	1	0.000480583	102.51	VGGMGK(1)GGK	2	0.11897	3
map05322 Systemic lupus erythematosus	0.199937	6	1.86	TGME49_300200-t26_1-p1	151	K	histone H2AZ GN=TGME49_300200								1	0.000529259	125.16	GPSTQPMK(1)K	2	-0.68011	3	1	0.00172311	138.06	GPSTQPMK(1)K	2	-0.13208	3
map05322 Systemic lupus erythematosus	0.199937	6	1.86	TGME49_300200-t26_1-p1	10	K	histone H2AZ GN=TGME49_300200	1	0.0190179	85.212	VGGK(1)VGGK	2	0.65665	1								1	0.0293451	77.923	VGGK(1)VGGK	2	0.42597	1
map05322 Systemic lupus erythematosus	0.199937	6	1.86	TGME49_300200-t26_1-p1	143	K	histone H2AZ GN=TGME49_300200	1	7.12176e-07	119.25	SLMTK(1)GPSTQPMK	2	-0.78253	5	1	4.00917e-05	129.37	SLMTK(1)GPSTQPMK	2	-0.78924	6	1	1.87672e-11	160.38	SLMTK(1)GPSTQPMK	2	-0.6028	6
map05322 Systemic lupus erythematosus	0.199937	6	1.86	TGME49_251870-t26_1-p1	99	K	histone H2Bb GN=TGME49_251870	1	4.36374e-09	85.563	LVLPGELAK(1)HAVSEGTK	2	-1.0531	2	1	1.21386e-08	99.044	LVLPGELAK(1)HAVSEGTK	2	0.50815	1	1	1.11912e-12	116.06	LVLPGELAK(1)HAVSEGTK	2	-0.7897	1
map05322 Systemic lupus erythematosus	0.199937	6	1.86	TGME49_251870-t26_1-p1	47	K	histone H2Bb GN=TGME49_251870	1	0.00117092	88.338	QVHPETGISK(1)K	2	0.2866	2	1	0.000485654	86.014	QVHPETGISK(1)K	3	0.22678	1	1	0.0160381	46.955	QVHPETGISK(1)K	3	0.48495	1
map05322 Systemic lupus erythematosus	0.199937	6	1.86	TGME49_261240-t26_1-p1	123	K	histone H3 GN=TGME49_261240	1	0.0258721	48.044	VTIMPK(1)DIQLAR	2	1.0685	1
map05322 Systemic lupus erythematosus	0.199937	6	1.86	TGME49_261240-t26_1-p1	28	K	histone H3 GN=TGME49_261240	1	0.000991983	121.9	K(1)SAPMSGGIK	2	-0.63293	7	1	0.000209324	113.69	K(1)SAPMSGGIK	2	-0.31841	7	1	0.000102919	117.02	K(1)SAPMSGGIK	2	-0.99382	6
map05322 Systemic lupus erythematosus	0.199937	6	1.86	TGME49_261240-t26_1-p1	24	K	histone H3 GN=TGME49_261240	1	9.34508e-05	140.63	QLASK(1)AAR	2	-0.31707	1	1	0.006121	102.51	QLASK(1)AAR	2	-0.19686	2	1	0.00912973	98.629	QLASK(1)AAR	2	-0.36906	1
map05322 Systemic lupus erythematosus	0.199937	6	1.86	TGME49_261240-t26_1-p1	15	K	histone H3 GN=TGME49_261240								1	0.0223532	78.77	STGGK(1)APR	2	-0.80491	1
map04750 Inflammatory mediator regulation of TRP channels	0.953773	3	0.69	TGME49_310700-t26_1-p1	25	K	serine/threonine phosophatase PP1 GN=TGME49_310700	1	9.12903e-07	113.76	PGK(1)PVQLTEAEIR	2	2.7305	1	1	0.000447579	84.753	PGK(1)PVQLTEAEIR	2	0.056335	1	1	1.9697e-05	102.52	PGK(1)PVQLTEAEIR	2	-0.23394	1
map04750 Inflammatory mediator regulation of TRP channels	0.953773	3	0.69	TGME49_226030-t26_1-p1	12	K	AGC kinase GN=TGME49_226030	1	3.29544e-06	91.969	LIPSNK(1)DGSGDHSQR	3	0.26419	1	1	1.48134e-06	104.95	LIPSNK(1)DGSGDHSQR	3	-0.14999	1	1	0.000355881	71.98	LIPSNK(1)DGSGDHSQR	3	0.33979	1
map04750 Inflammatory mediator regulation of TRP channels	0.953773	3	0.69	TGME49_205550-t26_1-p1	504	K	AGC kinase GN=TGME49_205550	1	0.000320596	72.898	SLSK(1)SASSFAPVGGK	2	-1.9972	1	1	3.65373e-06	103.66	SLSK(1)SASSFAPVGGK	2	-3.0496	1
map01523 Antifolate resistance	1	1	0.54	TGME49_249180-t26_1-p1	59	K	bifunctional dihydrofolate reductase-thymidylate synthase GN=TGME49_249180	1	1.11627e-08	96.773	FAK(1)TGDSGLPSPSVGK	2	-1.6737	1	1	8.55388e-06	84.859	FAK(1)TGDSGLPSPSVGK	2	-1.8861	1	1	1.95886e-27	176.49	FAK(1)TGDSGLPSPSVGK	2	-2.1643	1
map01523 Antifolate resistance	1	1	0.54	TGME49_249180-t26_1-p1	398	K	bifunctional dihydrofolate reductase-thymidylate synthase GN=TGME49_249180	1	0.000350697	78.69	GDTNANHLSEK(1)GVK	3	0.057785	2	1	0.00358606	54.812	GDTNANHLSEK(1)GVK	3	-0.32633	1	1	3.69926e-10	87.863	GDTNANHLSEK(1)GVK	3	-0.45777	1
map01523 Antifolate resistance	1	1	0.54	TGME49_249180-t26_1-p1	221	K	bifunctional dihydrofolate reductase-thymidylate synthase GN=TGME49_249180								1	0.000154995	75.764	EK(1)DNEATYRPIFISK	3	0.20492	1	1	0.00946455	48.351	EK(1)DNEATYRPIFISK	3	1.1369	1
map01523 Antifolate resistance	1	1	0.54	TGME49_249180-t26_1-p1	90	K	bifunctional dihydrofolate reductase-thymidylate synthase GN=TGME49_249180	1	0.0115372	74.376	K(1)FRPLVDR	3	0.15077	1
map01523 Antifolate resistance	1	1	0.54	TGME49_249180-t26_1-p1	40	K	bifunctional dihydrofolate reductase-thymidylate synthase GN=TGME49_249180								1	8.74719e-05	142.89	VTK(1)TTPEEASR	2	0.03197	1	1	7.5311e-08	160.72	VTK(1)TTPEEASR	2	-0.19782	1
map01523 Antifolate resistance	1	1	0.54	TGME49_249180-t26_1-p1	72	K	bifunctional dihydrofolate reductase-thymidylate synthase GN=TGME49_249180	1	3.47559e-06	101.3	TGDSGLPSPSVGK(1)R	2	0.73031	1	1	3.30207e-05	89.359	TGDSGLPSPSVGK(1)R	2	-0.51271	1	1	0.000603059	79.875	TGDSGLPSPSVGK(1)R	2	0.76085	1
map01523 Antifolate resistance	1	1	0.54	TGME49_249180-t26_1-p1	405	K	bifunctional dihydrofolate reductase-thymidylate synthase GN=TGME49_249180	1	0.0136355	97.635	IWDK(1)NVTR	2	0.41516	1	1	0.0203666	80.438	IWDK(1)NVTR	2	0.20724	1	1	0.00880965	99.139	IWDK(1)NVTR	2	0.29494	1
map00730 Thiamine metabolism	0.648119	3	1.45	TGME49_215250-t26_1-p1	812	K	"thiamin pyrophosphokinase, catalytic domain-containing protein GN=TGME49_215250"	1	0.00436484	52.862	LQPSGAFEPPLEK(1)SHES	2	0.63783	1	1	0.00328205	52.862	LQPSGAFEPPLEK(1)SHES	2	0.36911	1	1	0.000179798	86.488	LQPSGAFEPPLEK(1)SHES	2	0.15303	1
map00730 Thiamine metabolism	0.648119	3	1.45	TGME49_224900-t26_1-p1	34	K	"adenylate kinase, putative GN=TGME49_224900"	1	0.0241189	63.32	YACLAK(1)PEGR	2	-0.4301	1	1	0.00553772	83.862	YACLAK(1)PEGR	2	-0.074615	1	1	0.0154421	73.499	YACLAK(1)PEGR	2	-0.82544	1
map00730 Thiamine metabolism	0.648119	3	1.45	TGME49_224900-t26_1-p1	83	K	"adenylate kinase, putative GN=TGME49_224900"	1	3.02475e-06	96.067	HAVATGTEYGK(1)QAK	3	-0.68106	1	1	4.81719e-14	162.93	HAVATGTEYGK(1)QAK	3	-0.3819	2	1	0.000129484	78.705	HAVATGTEYGK(1)QAK	2	-0.81123	2
map00730 Thiamine metabolism	0.648119	3	1.45	TGME49_224900-t26_1-p1	7	K	"adenylate kinase, putative GN=TGME49_224900"															1	0.00952238	73.637	AAPSGK(1)R	2	-1.2646	1
map00730 Thiamine metabolism	0.648119	3	1.45	TGME49_211090-t26_1-p1	592	K	"aminotransferase, class V superfamily protein GN=TGME49_211090"								1	0.0110247	74.415	LVK(1)QIHR	2	-1.4796	1
map00730 Thiamine metabolism	0.648119	3	1.45	TGME49_211090-t26_1-p1	610	K	"aminotransferase, class V superfamily protein GN=TGME49_211090"	1	0.0016149	67.997	ELSPLYEMEMAK(1)R	3	-0.72808	1	1	0.00414957	71.879	ELSPLYEMEMAK(1)R	2	0.63494	1
map00330 Arginine and proline metabolism	0.980306	2	0.58	TGME49_290670-t26_1-p1	386	K	leucyl aminopeptidase LAP GN=TGME49_290670	1	2.77058e-51	181.4	TVAVVLPTCQK(1)VCPSAEGQR	3	1.2001	5	1	2.64733e-17	148.06	TVAVVLPTCQK(1)VCPSAEGQR	2	0.20928	4	1	2.00985e-36	173.21	TVAVVLPTCQK(1)VCPSAEGQR	2	0.12263	5
map00330 Arginine and proline metabolism	0.980306	2	0.58	TGME49_290920-t26_1-p1	380	K	"oxidoreductase, 2OG-Fe(II) oxygenase family protein GN=TGME49_290920"	0.99896	0.0018508	45.347	EVLK(0.999)VAAEQSK(0.001)PEGPQGAR	3	1.1688	1								0.999988	0.000249239	70.094	EVLK(1)VAAEQSKPEGPQGAR	3	1.3382	1
map00562 Inositol phosphate metabolism	1	1	0.2	TGME49_276170-t26_1-p1	1197	K	phosphatidylinositol 3- and 4-kinase GN=TGME49_276170															1	0.0183751	55.908	TSEPVTK(1)K	2	1.4445	1
map04216 Ferroptosis	1	1	0.43	TGME49_247760-t26_1-p1	146	K	AMP-binding enzyme domain-containing protein GN=TGME49_247760															1	0.0227554	46.797	GVSSSK(1)TSPGGER	2	0.054156	1
map04216 Ferroptosis	1	1	0.43	TGME49_247760-t26_1-p1	140	K	AMP-binding enzyme domain-containing protein GN=TGME49_247760															1	1.03793e-05	84.249	PACADGEVPATGQK(1)GVSSSK	3	0.95313	1
map04657 IL-17 signaling pathway	0.800531	3	1.09	TGME49_288380-t26_1-p1	592	K	heat shock protein HSP90 GN=TGME49_288380	1	0.000150442	139.31	IMK(1)AQALR	2	0.25375	2	1	0.00529347	104.21	IMK(1)AQALR	2	-0.20447	1	1	0.00407078	124.83	IMK(1)AQALR	2	0.091411	4
map04657 IL-17 signaling pathway	0.800531	3	1.09	TGME49_288380-t26_1-p1	269	K	heat shock protein HSP90 GN=TGME49_288380	1	9.84628e-07	111.79	EVVVEYEQLNK(1)QK	2	-0.63053	1	1	6.74513e-06	144.57	EVVVEYEQLNK(1)QK	2	-3.9921	1	1	2.42171e-15	111.94	EVVVEYEQLNK(1)QK	2	2.3336	1
map04657 IL-17 signaling pathway	0.800531	3	1.09	TGME49_288380-t26_1-p1	384	K	heat shock protein HSP90 GN=TGME49_288380	1	0.00140543	112.11	ESLQQNK(1)ILK	2	0.10814	2	1	0.0017078	93.598	ESLQQNK(1)ILK	2	-0.69578	1	1	0.000335267	125.71	ESLQQNK(1)ILK	2	-0.15696	1
map04657 IL-17 signaling pathway	0.800531	3	1.09	TGME49_288380-t26_1-p1	56	K	heat shock protein HSP90 GN=TGME49_288380	1	0.00595408	78.548	YEAITDPEK(1)LK	2	-0.40223	1	1	0.00062131	91.123	YEAITDPEK(1)LK	2	0.587	1	1	9.18782e-06	114.9	YEAITDPEK(1)LK	2	0.2786	1
map04657 IL-17 signaling pathway	0.800531	3	1.09	TGME49_288380-t26_1-p1	550	K	heat shock protein HSP90 GN=TGME49_288380	1	0.0213733	47.844	AEFEPLCK(1)LMK	2	1.7222	1
map04657 IL-17 signaling pathway	0.800531	3	1.09	TGME49_288380-t26_1-p1	396	K	heat shock protein HSP90 GN=TGME49_288380	1	0.00092569	91.62	K(1)CLEMFQELEEK	2	-0.29032	1	1	0.00100202	115.57	K(1)CLEMFQELEEK	2	0.085636	1
map04657 IL-17 signaling pathway	0.800531	3	1.09	TGME49_288380-t26_1-p1	258	K	heat shock protein HSP90 GN=TGME49_288380	1	1.04482e-06	110.14	VK(1)EVVVEYEQLNK	3	-1.0037	2	1	7.114e-05	110.51	VK(1)EVVVEYEQLNK	2	-1.8372	1	1	1.75193e-05	103.76	VK(1)EVVVEYEQLNK	3	-0.58129	2
map04657 IL-17 signaling pathway	0.800531	3	1.09	TGME49_304760-t26_1-p1	519	K	RNA recognition motif-containing protein GN=TGME49_304760	1	6.39782e-08	95.57	EK(1)VLAPAAYPAVLPLR	2	-0.032404	1	1	1.94813e-07	115.91	EK(1)VLAPAAYPAVLPLR	2	0.089958	1	1	2.61372e-06	96.673	EK(1)VLAPAAYPAVLPLR	2	0.43646	1
map04657 IL-17 signaling pathway	0.800531	3	1.09	TGME49_304760-t26_1-p1	949	K	RNA recognition motif-containing protein GN=TGME49_304760								1	0.00294159	44.734	EGGLK(1)YEASPHAPLGPR	3	-1.0761	1	1	0.00331344	45.384	EGGLK(1)YEASPHAPLGPR	3	-0.88064	1
map04657 IL-17 signaling pathway	0.800531	3	1.09	TGME49_304760-t26_1-p1	428	K	RNA recognition motif-containing protein GN=TGME49_304760	1	0.00671515	76.302	APPGPK(1)GASCR	2	-0.88443	1	1	0.0215126	62.466	APPGPK(1)GASCR	2	-0.7273	1	1	0.0133923	71.03	APPGPK(1)GASCR	2	-0.60366	1
map04657 IL-17 signaling pathway	0.800531	3	1.09	TGME49_244560-t26_1-p1	483	K	"heat shock protein 90, putative GN=TGME49_244560"	1	2.33084e-17	169.06	K(1)TLDTMR	2	0.0011688	1	1	5.08053e-06	142.64	K(1)TLDTMR	2	-0.25789	1	1	2.61965e-46	169.06	K(1)TLDTMR	2	-0.25199	2
map04657 IL-17 signaling pathway	0.800531	3	1.09	TGME49_244560-t26_1-p1	273	K	"heat shock protein 90, putative GN=TGME49_244560"	1	0.032867	87.181	LK(1)DLTTR	2	-0.40347	1	1	0.0246828	84.498	LK(1)DLTTR	2	-0.12879	1
map04657 IL-17 signaling pathway	0.800531	3	1.09	TGME49_244560-t26_1-p1	490	K	"heat shock protein 90, putative GN=TGME49_244560"	1	0.000300065	93.098	K(1)LSVDALK	2	-0.34896	1								1	0.0140754	66.273	K(1)LSVDALK	2	-0.72668	1
map04120 Ubiquitin mediated proteolysis	0.997751	6	0.48	TGME49_291020-t26_1-p1	1093	K	myosin head (motor domain) domain-containing protein GN=TGME49_291020	1	0.0280761	40.724	RNVTVYQK(1)K	2	-1.6465	1
map04120 Ubiquitin mediated proteolysis	0.997751	6	0.48	TGME49_320210-t26_1-p1	33	K	"WD domain, G-beta repeat domain containing protein GN=TGME49_320210"	1	4.72895e-13	80.082	K(1)HLETSGVCPVTAQSLSEADLADVK	3	0.47739	2	1	3.1514e-19	121.1	K(1)HLETSGVCPVTAQSLSEADLADVK	3	-0.11265	1	1	4.7447e-11	94.594	K(1)HLETSGVCPVTAQSLSEADLADVK	3	0.066966	1
map04120 Ubiquitin mediated proteolysis	0.997751	6	0.48	TGME49_320210-t26_1-p1	290	K	"WD domain, G-beta repeat domain containing protein GN=TGME49_320210"	1	2.27576e-08	118.08	ASGDSPYK(1)TAATIR	2	0.71305	1	1	0.000421623	80.507	ASGDSPYK(1)TAATIR	2	0.95451	1	1	2.03644e-05	99.927	ASGDSPYK(1)TAATIR	2	0.93991	1
map04120 Ubiquitin mediated proteolysis	0.997751	6	0.48	TGME49_211390-t26_1-p1	213	K	ThiF domain-containing protein(predict) GN=TGME49_211390	1	0.0019469	65.374	VPAPK(1)AQTSQAAGGK	2	0.2996	1								1	0.000287396	86.539	VPAPK(1)AQTSQAAGGK	2	0.045991	1
map04120 Ubiquitin mediated proteolysis	0.997751	6	0.48	TGME49_305940-t26_1-p1	28	K	"peptidyl-prolyl cis-trans isomerase, cyclophilin-type domain-containing protein GN=TGME49_305940"	1	0.00625707	98.048	TK(1)ALQLPYK	2	-0.45333	1
map04120 Ubiquitin mediated proteolysis	0.997751	6	0.48	TGME49_243240-t26_1-p1	467	K	"WD domain, G-beta repeat-containing protein GN=TGME49_243240"	1	0.017728	63.32	SDGSQRPTK(1)K	2	0.027696	1	1	0.00489637	70.942	SDGSQRPTK(1)K	2	-0.13823	1	1	0.000376232	110.08	SDGSQRPTK(1)K	2	-0.074963	1
map04120 Ubiquitin mediated proteolysis	0.997751	6	0.48	TGME49_290290-t26_1-p1	88	K	ubiquitin-activating enzyme E1 family protein GN=TGME49_290290	1	1.32343e-05	85.837	DLGSNFCLTEEHVK(1)K	3	-0.69001	1	1	0.000153729	74.789	DLGSNFCLTEEHVK(1)K	3	-0.22592	1	1	0.000102287	83.692	DLGSNFCLTEEHVK(1)K	3	-0.72401	1
map04120 Ubiquitin mediated proteolysis	0.997751	6	0.48	TGME49_290290-t26_1-p1	674	K	ubiquitin-activating enzyme E1 family protein GN=TGME49_290290	1	0.006258	98.044	ENPQK(1)YLER	2	0.40614	2								1	0.00457385	79.427	ENPQK(1)YLER	2	-0.7882	1
map04330 Notch signaling pathway	1	1	0.31	TGME49_233190-t26_1-p1	310	K	SKIP/SNW domain-containing protein GN=TGME49_233190															1	0.000606529	78.903	NQK(1)GYTIPLDK	2	1.2955	1
map04330 Notch signaling pathway	1	1	0.31	TGME49_233190-t26_1-p1	307	K	SKIP/SNW domain-containing protein GN=TGME49_233190								1	8.79488e-05	95.094	IPPSISNWK(1)NQK	2	0.83041	1	1	0.00189495	81.92	IPPSISNWK(1)NQK	2	0.19158	1
map04330 Notch signaling pathway	1	1	0.31	TGME49_233190-t26_1-p1	288	K	SKIP/SNW domain-containing protein GN=TGME49_233190	1	1.19657e-52	210.35	K(1)LTQQDQAEWK	2	-1.0283	1	1	1.47918e-11	162.68	K(1)LTQQDQAEWK	2	-0.43936	1	1	3.63298e-12	174.42	K(1)LTQQDQAEWK	2	-0.041879	2
map00270 Cysteine and methionine metabolism	0.256192	7	1.6	TGME49_218780-t26_1-p1	391	K	"phosphoserine aminotransferase, putative GN=TGME49_218780"	1	8.14779e-11	68.445	FSVVGPSLGEEYEREEEGGEQAGGAK(1)K	3	0.78497	1
map00270 Cysteine and methionine metabolism	0.256192	7	1.6	TGME49_218780-t26_1-p1	322	K	"phosphoserine aminotransferase, putative GN=TGME49_218780"	1	4.88941e-05	83.54	K(1)QGGLAAWSEVCEAK	2	-0.30797	1	1	8.78244e-07	100.43	K(1)QGGLAAWSEVCEAK	2	-0.098795	1	1	0.00137398	75.018	K(1)QGGLAAWSEVCEAK	2	0.15553	1
map00270 Cysteine and methionine metabolism	0.256192	7	1.6	TGME49_232350-t26_1-p1	94	K	lactate dehydrogenase LDH1 GN=TGME49_232350	1	0.000129256	119.74	VPGK(1)PDSEWSR	2	-0.35119	2	1	0.000260638	109.72	VPGK(1)PDSEWSR	2	-0.091934	2	1	3.45571e-05	119.74	VPGK(1)PDSEWSR	2	0.15802	2
map00270 Cysteine and methionine metabolism	0.256192	7	1.6	TGME49_232350-t26_1-p1	43	K	lactate dehydrogenase LDH1 GN=TGME49_232350	1	7.05576e-10	93.226	ELADVVLYDVVK(1)GMPEGK	3	0.62956	1	1	8.89034e-09	115.73	ELADVVLYDVVK(1)GMPEGK	3	-0.14593	2	1	6.42338e-14	116.06	ELADVVLYDVVK(1)GMPEGK	3	-0.33058	1
map00270 Cysteine and methionine metabolism	0.256192	7	1.6	TGME49_232350-t26_1-p1	218	K	lactate dehydrogenase LDH1 GN=TGME49_232350	1	1.11693e-09	97.904	DGVVTEK(1)QLEEIAEHTK	3	-0.75368	1	1	7.15866e-56	211.78	DGVVTEK(1)QLEEIAEHTK	2	-1.3503	2	1	4.85804e-44	204.13	DGVVTEK(1)QLEEIAEHTK	2	-0.3266	2
map00270 Cysteine and methionine metabolism	0.256192	7	1.6	TGME49_232350-t26_1-p1	322	K	lactate dehydrogenase LDH1 GN=TGME49_232350	1	3.16515e-08	95.57	SVDDVMALNK(1)AVAALQA	2	0.3007	1	1	5.21899e-08	107.74	SVDDVMALNK(1)AVAALQA	2	-0.029494	1	1	1.37558e-11	86.214	SVDDVMALNK(1)AVAALQA	2	-0.40308	1
map00270 Cysteine and methionine metabolism	0.256192	7	1.6	TGME49_232350-t26_1-p1	211	K	lactate dehydrogenase LDH1 GN=TGME49_232350	1	0.00131711	117.25	FIK(1)DGVVTEK	2	0.041299	2	1	0.00021934	113.67	FIK(1)DGVVTEK	2	-0.48615	2	1	0.000109033	132.25	FIK(1)DGVVTEK	2	-0.45587	2
map00270 Cysteine and methionine metabolism	0.256192	7	1.6	TGME49_239820-t26_1-p1	8	K	D-3-phosphoglycerate dehydrogenase GN=TGME49_239820	1	0.00354452	125.31	AEATAQK(1)R	2	-0.15635	1	1	9.98545e-08	151.04	AEATAQK(1)R	2	0.12678	1	1	0.00186715	137.9	AEATAQK(1)R	2	0.15283	1
map00270 Cysteine and methionine metabolism	0.256192	7	1.6	TGME49_239820-t26_1-p1	278	K	D-3-phosphoglycerate dehydrogenase GN=TGME49_239820								1	0.000191653	110.08	EFSK(1)DNPLIQAK	2	-1.3909	1
map00270 Cysteine and methionine metabolism	0.256192	7	1.6	TGME49_239820-t26_1-p1	43	K	D-3-phosphoglycerate dehydrogenase GN=TGME49_239820	1	2.53293e-13	155.06	LK(1)LSEEELCR	2	-0.27364	1	1	0.00117647	123.79	LK(1)LSEEELCR	2	0.29936	1
map00270 Cysteine and methionine metabolism	0.256192	7	1.6	TGME49_318430-t26_1-p1	509	K	malate dehydrogenase MDH GN=TGME49_318430	1	0.0260037	62.005	TLLAAAPK(1)SA	2	-0.15457	1
map00270 Cysteine and methionine metabolism	0.256192	7	1.6	TGME49_326800-t26_1-p1	123	K	S-Adenosyl homocysteine hydrolase GN=TGME49_326800	1	0.00042264	70.783	K(1)ELLFPAINVNDCVTK	2	0.031691	1
map00270 Cysteine and methionine metabolism	0.256192	7	1.6	TGME49_326800-t26_1-p1	90	K	S-Adenosyl homocysteine hydrolase GN=TGME49_326800	1	0.00149862	88.021	ILAEGLQK(1)DPQK	2	0.69274	1
map00270 Cysteine and methionine metabolism	0.256192	7	1.6	TGME49_326800-t26_1-p1	140	K	S-Adenosyl homocysteine hydrolase GN=TGME49_326800	1	0.0110821	74.841	SK(1)FDNVYGCR	2	0.6848	1
map00270 Cysteine and methionine metabolism	0.256192	7	1.6	TGME49_225050-t26_1-p1	119	K	"adenosylhomocysteinase, putative GN=TGME49_225050"								1	0.0104658	63.662	VK(1)DLTLSAFGR	2	-0.19342	1
map00270 Cysteine and methionine metabolism	0.256192	7	1.6	TGME49_225050-t26_1-p1	340	K	"adenosylhomocysteinase, putative GN=TGME49_225050"								1	0.000331449	113.44	SK(1)FDNVYGCR	2	-0.055274	1	1	0.00332391	87.789	SK(1)FDNVYGCR	2	0.29268	1
map00270 Cysteine and methionine metabolism	0.256192	7	1.6	TGME49_225050-t26_1-p1	290	K	"adenosylhomocysteinase, putative GN=TGME49_225050"								1	3.78109e-05	101.72	ILAEGLQK(1)DPQK	2	0.28259	1	1	8.22398e-07	136.7	ILAEGLQK(1)DPQK	2	0.32304	1
map00270 Cysteine and methionine metabolism	0.256192	7	1.6	TGME49_257750-t26_1-p1	299	K	homocysteine s-methyltransferase domain-containing protein GN=TGME49_257750															1	0.00374125	80.69	DSLAASLEK(1)TR	2	-0.068667	1
map05222 Small cell lung cancer	1	1	0.33	TGME49_219750-t26_1-p1	16	K	"cytochrome c, putative GN=TGME49_219750"	1	3.94654e-09	100.04	AEPDVQVPSGDIK(1)AGAK	3	-0.24395	3	1	1.68974e-07	88.427	AEPDVQVPSGDIK(1)AGAK	3	-0.86506	3	1	3.86317e-17	132.51	AEPDVQVPSGDIK(1)AGAK	3	-0.38426	3
map04361 Axon regeneration	0.962882	3	0.65	TGME49_233905-t26_1-p1	348	K	"histone kinase SNF1, putative GN=TGME49_233905"															1	0.00667885	67.113	K(1)LGYDVDEK	2	-1.5141	1
map04361 Axon regeneration	0.962882	3	0.65	TGME49_226030-t26_1-p1	12	K	AGC kinase GN=TGME49_226030	1	3.29544e-06	91.969	LIPSNK(1)DGSGDHSQR	3	0.26419	1	1	1.48134e-06	104.95	LIPSNK(1)DGSGDHSQR	3	-0.14999	1	1	0.000355881	71.98	LIPSNK(1)DGSGDHSQR	3	0.33979	1
map04361 Axon regeneration	0.962882	3	0.65	TGME49_239250-t26_1-p1	445	K	"diacylglycerol kinase, putative GN=TGME49_239250"															1	0.0277032	40.103	DAQK(1)K(1)PR	2	0.15685	1
map04361 Axon regeneration	0.962882	3	0.65	TGME49_239250-t26_1-p1	444	K	"diacylglycerol kinase, putative GN=TGME49_239250"															1	0.0277032	40.103	DAQK(1)K(1)PR	2	0.15685	1
map00500 Starch and sucrose metabolism	0.800531	3	1.09	TGME49_265450-t26_1-p1	103	K	hexokinase GN=TGME49_265450	1	0.00975373	85.355	GK(1)MEIIQDK	2	-2.9877	1	1	0.00321912	98.044	GK(1)MEIIQDK	2	-0.46827	1	1	0.00761153	88.495	GK(1)MEIIQDK	2	-2.2755	1
map00500 Starch and sucrose metabolism	0.800531	3	1.09	TGME49_265450-t26_1-p1	446	K	hexokinase GN=TGME49_265450	1	4.45343e-15	101.17	LVAGDAAK(1)NIHYCIADDGSGK	3	-0.10076	1	1	6.24829e-08	84.946	LVAGDAAK(1)NIHYCIADDGSGK	3	0.14488	1	1	2.11817e-12	102.43	LVAGDAAK(1)NIHYCIADDGSGK	3	0.2162	1
map00500 Starch and sucrose metabolism	0.800531	3	1.09	TGME49_310670-t26_1-p1	772	K	"glycogen phosphorylase 1, putative GN=TGME49_310670"	1	0.0038994	103.83	EHEVAK(1)IR	2	0.13834	2	1	0.000374328	121.99	EHEVAK(1)IR	2	-0.023943	2	1	0.00194954	116.25	EHEVAK(1)IR	3	-0.1359	2
map00500 Starch and sucrose metabolism	0.800531	3	1.09	TGME49_310670-t26_1-p1	250	K	"glycogen phosphorylase 1, putative GN=TGME49_310670"	1	0.00870247	89.08	FYGSVK(1)EYR	2	0.24675	1	1	0.014198	78.939	FYGSVK(1)EYR	2	-0.21735	1	1	0.0280988	70.552	FYGSVK(1)EYR	2	-0.035338	1
map00500 Starch and sucrose metabolism	0.800531	3	1.09	TGME49_285980-t26_1-p1	461	K	glucosephosphate-mutase GPM1 GN=TGME49_285980								1	0.00243042	54.103	ELLQEGK(1)SVDVSPPATK	2	-1.0014	1	1	0.00126656	69.935	ELLQEGK(1)SVDVSPPATK	2	-0.92688	1
map00500 Starch and sucrose metabolism	0.800531	3	1.09	TGME49_285980-t26_1-p1	193	K	glucosephosphate-mutase GPM1 GN=TGME49_285980	1	0.000369574	94.309	LPK(1)FSIDK	2	0.29713	1	1	0.00146976	113.71	LPK(1)FSIDK	2	1.2513	1	1	0.00696884	102.07	LPK(1)FSIDK	2	0.9956	1
map04014 Ras signaling pathway	0.97621	3	0.59	TGME49_226030-t26_1-p1	12	K	AGC kinase GN=TGME49_226030	1	3.29544e-06	91.969	LIPSNK(1)DGSGDHSQR	3	0.26419	1	1	1.48134e-06	104.95	LIPSNK(1)DGSGDHSQR	3	-0.14999	1	1	0.000355881	71.98	LIPSNK(1)DGSGDHSQR	3	0.33979	1
map04014 Ras signaling pathway	0.97621	3	0.59	TGME49_267810-t26_1-p1	41	K	Rab 5 GN=TGME49_267810	1	0.00310195	62.088	TPGELPK(1)TLHFK	3	-0.1855	1
map04014 Ras signaling pathway	0.97621	3	0.59	TGME49_205550-t26_1-p1	504	K	AGC kinase GN=TGME49_205550	1	0.000320596	72.898	SLSK(1)SASSFAPVGGK	2	-1.9972	1	1	3.65373e-06	103.66	SLSK(1)SASSFAPVGGK	2	-3.0496	1
map00051 Fructose and mannose metabolism	0.246978	6	1.74	TGME49_205380-t26_1-p1	92	K	fructose-bisphospatase I GN=TGME49_205380	1	0.00874129	42.068	K(1)QTTSEDIGGLASVANK	3	0.1055	1								1	1.22779e-06	98.062	K(1)QTTSEDIGGLASVANK	2	-0.031789	1
map00051 Fructose and mannose metabolism	0.246978	6	1.74	TGME49_205380-t26_1-p1	246	K	fructose-bisphospatase I GN=TGME49_205380	1	0.0328672	41.164	IYAINGGK(1)VNK	2	-1.1694	1								1	0.0179749	57.532	IYAINGGK(1)VNK	2	0.13784	1
map00051 Fructose and mannose metabolism	0.246978	6	1.74	TGME49_260140-t26_1-p1	411	K	phosphomannose isomerase type I protein GN=TGME49_260140	1	1.03733e-06	109.83	K(1)ELCDGDVLADPR	2	0.35855	1	1	3.91629e-05	95.264	K(1)ELCDGDVLADPR	2	0.90155	1	1	0.000709423	82.529	K(1)ELCDGDVLADPR	2	0.32786	1
map00051 Fructose and mannose metabolism	0.246978	6	1.74	TGME49_260140-t26_1-p1	249	K	phosphomannose isomerase type I protein GN=TGME49_260140															1	0.006747	87.696	WLGK(1)SQAR	2	0.55302	1
map00051 Fructose and mannose metabolism	0.246978	6	1.74	TGME49_265450-t26_1-p1	103	K	hexokinase GN=TGME49_265450	1	0.00975373	85.355	GK(1)MEIIQDK	2	-2.9877	1	1	0.00321912	98.044	GK(1)MEIIQDK	2	-0.46827	1	1	0.00761153	88.495	GK(1)MEIIQDK	2	-2.2755	1
map00051 Fructose and mannose metabolism	0.246978	6	1.74	TGME49_265450-t26_1-p1	446	K	hexokinase GN=TGME49_265450	1	4.45343e-15	101.17	LVAGDAAK(1)NIHYCIADDGSGK	3	-0.10076	1	1	6.24829e-08	84.946	LVAGDAAK(1)NIHYCIADDGSGK	3	0.14488	1	1	2.11817e-12	102.43	LVAGDAAK(1)NIHYCIADDGSGK	3	0.2162	1
map00051 Fructose and mannose metabolism	0.246978	6	1.74	TGME49_236040-t26_1-p1	180	K	"fructose-1,6-bisphosphate aldolase GN=TGME49_236040"	1	8.16159e-09	114.54	VDK(1)GLETLPLTDDEK	2	-0.29066	1	1	1.56212e-09	149.22	VDK(1)GLETLPLTDDEK	2	-0.14724	1	1	1.29723e-11	130.01	VDK(1)GLETLPLTDDEK	2	0.17099	1
map00051 Fructose and mannose metabolism	0.246978	6	1.74	TGME49_236040-t26_1-p1	393	K	"fructose-1,6-bisphosphate aldolase GN=TGME49_236040"	1	1.15866e-38	197.79	AK(1)AQQVLMER	2	0.38356	3	1	0.000147892	138.22	AK(1)AQQVLMER	2	1.1129	4	1	1.39854e-05	115.7	AK(1)AQQVLMER	2	1.1019	3
map00051 Fructose and mannose metabolism	0.246978	6	1.74	TGME49_236040-t26_1-p1	206	K	"fructose-1,6-bisphosphate aldolase GN=TGME49_236040"	1	0.00728543	116.73	K(1)YYEAGAR	2	-0.2992	1								1	0.00443777	107.29	K(1)YYEAGAR	2	0.011686	1
map00051 Fructose and mannose metabolism	0.246978	6	1.74	TGME49_236040-t26_1-p1	177	K	"fructose-1,6-bisphosphate aldolase GN=TGME49_236040"	1	0.0190098	60.301	AEGIIPGIK(1)VDK	2	1.037	1	1	0.0269819	54.343	AEGIIPGIK(1)VDK	2	1.0644	1	1	0.0113548	67.519	AEGIIPGIK(1)VDK	2	0.48869	1
map00051 Fructose and mannose metabolism	0.246978	6	1.74	TGME49_236040-t26_1-p1	111	K	"fructose-1,6-bisphosphate aldolase GN=TGME49_236040"	1	4.42366e-05	79.614	GILAADESTGTIK(1)K	2	1.1064	1								1	0.00026307	86.944	GILAADESTGTIK(1)K	2	-3.8434	1
map00051 Fructose and mannose metabolism	0.246978	6	1.74	TGME49_236040-t26_1-p1	429	K	"fructose-1,6-bisphosphate aldolase GN=TGME49_236040"	1	2.49618e-07	83.806	YGGGAGGAAAASSLFEK(1)R	3	-2.2122	2	1	0.000474844	67.645	YGGGAGGAAAASSLFEK(1)R	2	-2.2902	1	1	1.26023e-17	130.4	YGGGAGGAAAASSLFEK(1)R	3	-0.45038	3
map00051 Fructose and mannose metabolism	0.246978	6	1.74	TGME49_321900-t26_1-p1	220	K	"fructose-1,6-bisphosphate aldolase GN=TGME49_321900"	1	0.00461699	82.494	ALQASCLK(1)GWK	2	-0.33767	1	1	0.00121719	87.184	ALQASCLK(1)GWK	2	0.3418	1	1	0.0261196	61.344	ALQASCLK(1)GWK	2	-0.0035954	1
map00051 Fructose and mannose metabolism	0.246978	6	1.74	TGME49_247510-t26_1-p1	249	K	fructose-bisphospatase II GN=TGME49_247510	1	0.00411692	53.565	IYSVNEGNYK(1)AFPDGVK	2	0.8576	1								1	0.00218501	58.98	IYSVNEGNYK(1)AFPDGVK	2	0.26866	1
map04020 Calcium signaling pathway	0.990937	8	0.59	TGME49_206590-t26_1-p1	165	K	calcium-dependent protein kinase CDPK2A GN=TGME49_206590	1	7.12621e-15	146.67	GAGLFSSTSTQK(1)SK	2	0.61118	1	1	2.14313e-05	90.759	GAGLFSSTSTQK(1)SK	2	1.0407	1	1	1.23606e-06	109.44	GAGLFSSTSTQK(1)SK	2	0.36965	1
map04020 Calcium signaling pathway	0.990937	8	0.59	TGME49_206590-t26_1-p1	777	K	calcium-dependent protein kinase CDPK2A GN=TGME49_206590															1	0.00631246	52.862	GTPTETHK(1)LESAGAAPS	2	-0.35162	1
map04020 Calcium signaling pathway	0.990937	8	0.59	TGME49_206590-t26_1-p1	729	K	calcium-dependent protein kinase CDPK2A GN=TGME49_206590	1	6.61043e-15	147.1	K(1)TVNAAAVASPETR	2	-0.074604	1	1	1.00466e-13	159.22	K(1)TVNAAAVASPETR	2	0.12232	1	1	1.06765e-34	140.93	K(1)TVNAAAVASPETR	2	-0.26207	1
map04020 Calcium signaling pathway	0.990937	8	0.59	TGME49_315190-t26_1-p1	2963	K	"CAM kinase, SNF1 family GN=TGME49_315190"	1	0.00857034	59.198	LVSLDGK(1)NAPVR	2	2.4531	2	1	0.0129606	60.255	LVSLDGK(1)NAPVR	2	-0.23789	1	1	0.0110414	60.255	LVSLDGK(1)NAPVR	2	-0.10379	1
map04020 Calcium signaling pathway	0.990937	8	0.59	TGME49_226030-t26_1-p1	12	K	AGC kinase GN=TGME49_226030	1	3.29544e-06	91.969	LIPSNK(1)DGSGDHSQR	3	0.26419	1	1	1.48134e-06	104.95	LIPSNK(1)DGSGDHSQR	3	-0.14999	1	1	0.000355881	71.98	LIPSNK(1)DGSGDHSQR	3	0.33979	1
map04020 Calcium signaling pathway	0.990937	8	0.59	TGME49_301440-t26_1-p1	350	K	calcium-dependent protein kinase CDPK1 GN=TGME49_301440	1	6.01463e-10	153.97	YTFELPQWK(1)K	2	0.16567	1	1	4.52327e-08	157.34	YTFELPQWK(1)K	2	0.25411	1	1	7.63727e-05	153.97	YTFELPQWK(1)K	2	-0.21861	1
map04020 Calcium signaling pathway	0.990937	8	0.59	TGME49_301440-t26_1-p1	59	K	calcium-dependent protein kinase CDPK1 GN=TGME49_301440								1	0.00549584	62.287	VLGK(1)GSFGEVILCK	2	0.33742	1	1	0.0035142	67.136	VLGK(1)GSFGEVILCK	2	1.4631	1
map04020 Calcium signaling pathway	0.990937	8	0.59	TGME49_301440-t26_1-p1	93	K	calcium-dependent protein kinase CDPK1 GN=TGME49_301440	1	0.00859019	108.74	TDK(1)ESLLR	2	-0.18878	1	1	0.00260578	109.71	TDK(1)ESLLR	2	-0.061773	1	1	0.0122603	93.649	TDK(1)ESLLR	2	-0.25877	1
map04020 Calcium signaling pathway	0.990937	8	0.59	TGME49_301440-t26_1-p1	80	K	calcium-dependent protein kinase CDPK1 GN=TGME49_301440	1	0.00091232	74.789	ITGQECAVK(1)VISK	2	0.21841	1	1	0.000185384	114.64	ITGQECAVK(1)VISK	2	0.028749	1	1	0.00653696	66.246	ITGQECAVK(1)VISK	2	-0.039389	1
map04020 Calcium signaling pathway	0.990937	8	0.59	TGME49_301440-t26_1-p1	341	K	calcium-dependent protein kinase CDPK1 GN=TGME49_301440	1	0.00298581	87.713	GK(1)YTFELPQWK	2	0.18858	1	1	0.00232722	84.479	GK(1)YTFELPQWK	2	-0.1036	1	1	0.000104025	133.42	GK(1)YTFELPQWK	2	0.27037	1
map04020 Calcium signaling pathway	0.990937	8	0.59	TGME49_217600-t26_1-p1	5	K	calcium-dependent protein kinase CDPK9 GN=TGME49_217600	1	0.000151209	113.22	PETK(1)GGGYAER	2	-0.13019	1	1	0.00537084	77.062	PETK(1)GGGYAER	2	-0.69176	1	1	0.0177355	67.385	PETK(1)GGGYAER	2	0.24589	1
map04020 Calcium signaling pathway	0.990937	8	0.59	TGME49_205550-t26_1-p1	504	K	AGC kinase GN=TGME49_205550	1	0.000320596	72.898	SLSK(1)SASSFAPVGGK	2	-1.9972	1	1	3.65373e-06	103.66	SLSK(1)SASSFAPVGGK	2	-3.0496	1
map04020 Calcium signaling pathway	0.990937	8	0.59	TGME49_230420-t26_1-p1	641	K	sarco/endoplasmic reticulum Ca2+-ATPase GN=TGME49_230420	1	1.05069e-05	130.56	K(1)LLEDAANFAK	2	-3.4325	1	1	0.0015772	129.89	K(1)LLEDAANFAK	2	-1.7283	1	1	7.64312e-05	127.87	K(1)LLEDAANFAK	2	-1.729	1
map04020 Calcium signaling pathway	0.990937	8	0.59	TGME49_230420-t26_1-p1	14	K	sarco/endoplasmic reticulum Ca2+-ATPase GN=TGME49_230420	1	1.0213e-07	147.36	AVGALSK(1)HR	2	0.39589	1	1	0.00196068	103.55	AVGALSK(1)HR	2	0.048214	1	1	0.00141965	107.57	AVGALSK(1)HR	2	-0.10246	1
map04020 Calcium signaling pathway	0.990937	8	0.59	TGME49_249900-t26_1-p1	11	K	"adenine nucleotide translocator, putative GN=TGME49_249900"	1	0.000745321	77.279	AAPTVSAGGK(1)EK	2	-0.71696	1	1	2.44998e-05	104.24	AAPTVSAGGK(1)EK	2	-0.46321	1	1	7.35977e-05	97.463	AAPTVSAGGK(1)EK	2	-0.37261	1
map04020 Calcium signaling pathway	0.990937	8	0.59	TGME49_249900-t26_1-p1	164	K	"adenine nucleotide translocator, putative GN=TGME49_249900"	1	8.38452e-10	147.62	LASDVGK(1)GNER	3	0.14062	2	1	3.75872e-06	146.16	LASDVGK(1)GNER	3	0.10297	2	1	0.000170434	102.4	LASDVGK(1)GNER	2	-0.38452	1
map04020 Calcium signaling pathway	0.990937	8	0.59	TGME49_249900-t26_1-p1	263	K	"adenine nucleotide translocator, putative GN=TGME49_249900"	1	4.23483e-83	222.45	K(1)GEQEIQYTGTADCWK	2	-0.22657	7	1	2.04655e-55	210.9	K(1)GEQEIQYTGTADCWK	2	0.21221	7	1	1.90437e-54	215.48	K(1)GEQEIQYTGTADCWK	2	0.74176	7
map04020 Calcium signaling pathway	0.990937	8	0.59	TGME49_249900-t26_1-p1	279	K	"adenine nucleotide translocator, putative GN=TGME49_249900"															1	0.0007029	111.61	K(1)VYQQEGFK	2	0.20346	1
map04020 Calcium signaling pathway	0.990937	8	0.59	TGME49_249900-t26_1-p1	62	K	"adenine nucleotide translocator, putative GN=TGME49_249900"	1	4.53638e-26	157.58	MLIQTQDSIPEIK(1)EGK	3	-0.22515	4	1	3.13257e-69	217.48	MLIQTQDSIPEIK(1)EGK	3	-0.28332	4	1	3.42659e-22	163.9	MLIQTQDSIPEIK(1)EGK	3	-0.28149	4
map04020 Calcium signaling pathway	0.990937	8	0.59	TGME49_249900-t26_1-p1	14	K	"adenine nucleotide translocator, putative GN=TGME49_249900"	1	7.8724e-218	299.04	K(1)GNADSQLMNTAK	2	0.94815	2	1	3.9336e-126	263.2	K(1)GNADSQLMNTAK	2	-0.019839	4	1	1.47089e-07	128.76	K(1)GNADSQLMNTAK	2	0.48257	3
map04922 Glucagon signaling pathway	0.785729	10	0.93	TGME49_299070-t26_1-p1	328	K	pyruvate kinase PyKII GN=TGME49_299070	1	3.26531e-09	129.17	GSSDTK(1)ISPGHSDK	2	0.019922	2	1	2.00164e-14	166.79	GSSDTK(1)ISPGHSDK	2	0.044475	2	1	3.35369e-11	133.48	GSSDTK(1)ISPGHSDK	2	-0.12244	2
map04922 Glucagon signaling pathway	0.785729	10	0.93	TGME49_299070-t26_1-p1	336	K	pyruvate kinase PyKII GN=TGME49_299070	1	2.31469e-13	88.09	ISPGHSDK(1)SGEPLDLPVFTSTK	3	0.21007	2	1	3.77092e-18	108.37	ISPGHSDK(1)SGEPLDLPVFTSTK	3	0.60015	2	1	1.1778e-06	70.699	ISPGHSDK(1)SGEPLDLPVFTSTK	3	0.10397	1
map04922 Glucagon signaling pathway	0.785729	10	0.93	TGME49_318430-t26_1-p1	509	K	malate dehydrogenase MDH GN=TGME49_318430	1	0.0260037	62.005	TLLAAAPK(1)SA	2	-0.15457	1
map04922 Glucagon signaling pathway	0.785729	10	0.93	TGME49_310670-t26_1-p1	772	K	"glycogen phosphorylase 1, putative GN=TGME49_310670"	1	0.0038994	103.83	EHEVAK(1)IR	2	0.13834	2	1	0.000374328	121.99	EHEVAK(1)IR	2	-0.023943	2	1	0.00194954	116.25	EHEVAK(1)IR	3	-0.1359	2
map04922 Glucagon signaling pathway	0.785729	10	0.93	TGME49_310670-t26_1-p1	250	K	"glycogen phosphorylase 1, putative GN=TGME49_310670"	1	0.00870247	89.08	FYGSVK(1)EYR	2	0.24675	1	1	0.014198	78.939	FYGSVK(1)EYR	2	-0.21735	1	1	0.0280988	70.552	FYGSVK(1)EYR	2	-0.035338	1
map04922 Glucagon signaling pathway	0.785729	10	0.93	TGME49_297060-t26_1-p1	328	K	phosphoglycerate mutase PGMII GN=TGME49_297060								1	0.000197737	97.734	AK(1)MEAVANQGK	2	0.24813	1	1	0.000322962	100.88	AK(1)MEAVANQGK	2	0.11765	1
map04922 Glucagon signaling pathway	0.785729	10	0.93	TGME49_297060-t26_1-p1	337	K	phosphoglycerate mutase PGMII GN=TGME49_297060															1	0.0014726	91.549	MEAVANQGK(1)AK	2	-0.32287	1
map04922 Glucagon signaling pathway	0.785729	10	0.93	TGME49_205380-t26_1-p1	92	K	fructose-bisphospatase I GN=TGME49_205380	1	0.00874129	42.068	K(1)QTTSEDIGGLASVANK	3	0.1055	1								1	1.22779e-06	98.062	K(1)QTTSEDIGGLASVANK	2	-0.031789	1
map04922 Glucagon signaling pathway	0.785729	10	0.93	TGME49_205380-t26_1-p1	246	K	fructose-bisphospatase I GN=TGME49_205380	1	0.0328672	41.164	IYAINGGK(1)VNK	2	-1.1694	1								1	0.0179749	57.532	IYAINGGK(1)VNK	2	0.13784	1
map04922 Glucagon signaling pathway	0.785729	10	0.93	TGME49_232350-t26_1-p1	94	K	lactate dehydrogenase LDH1 GN=TGME49_232350	1	0.000129256	119.74	VPGK(1)PDSEWSR	2	-0.35119	2	1	0.000260638	109.72	VPGK(1)PDSEWSR	2	-0.091934	2	1	3.45571e-05	119.74	VPGK(1)PDSEWSR	2	0.15802	2
map04922 Glucagon signaling pathway	0.785729	10	0.93	TGME49_232350-t26_1-p1	43	K	lactate dehydrogenase LDH1 GN=TGME49_232350	1	7.05576e-10	93.226	ELADVVLYDVVK(1)GMPEGK	3	0.62956	1	1	8.89034e-09	115.73	ELADVVLYDVVK(1)GMPEGK	3	-0.14593	2	1	6.42338e-14	116.06	ELADVVLYDVVK(1)GMPEGK	3	-0.33058	1
map04922 Glucagon signaling pathway	0.785729	10	0.93	TGME49_232350-t26_1-p1	218	K	lactate dehydrogenase LDH1 GN=TGME49_232350	1	1.11693e-09	97.904	DGVVTEK(1)QLEEIAEHTK	3	-0.75368	1	1	7.15866e-56	211.78	DGVVTEK(1)QLEEIAEHTK	2	-1.3503	2	1	4.85804e-44	204.13	DGVVTEK(1)QLEEIAEHTK	2	-0.3266	2
map04922 Glucagon signaling pathway	0.785729	10	0.93	TGME49_232350-t26_1-p1	322	K	lactate dehydrogenase LDH1 GN=TGME49_232350	1	3.16515e-08	95.57	SVDDVMALNK(1)AVAALQA	2	0.3007	1	1	5.21899e-08	107.74	SVDDVMALNK(1)AVAALQA	2	-0.029494	1	1	1.37558e-11	86.214	SVDDVMALNK(1)AVAALQA	2	-0.40308	1
map04922 Glucagon signaling pathway	0.785729	10	0.93	TGME49_232350-t26_1-p1	211	K	lactate dehydrogenase LDH1 GN=TGME49_232350	1	0.00131711	117.25	FIK(1)DGVVTEK	2	0.041299	2	1	0.00021934	113.67	FIK(1)DGVVTEK	2	-0.48615	2	1	0.000109033	132.25	FIK(1)DGVVTEK	2	-0.45587	2
map04922 Glucagon signaling pathway	0.785729	10	0.93	TGME49_233905-t26_1-p1	348	K	"histone kinase SNF1, putative GN=TGME49_233905"															1	0.00667885	67.113	K(1)LGYDVDEK	2	-1.5141	1
map04922 Glucagon signaling pathway	0.785729	10	0.93	TGME49_256760-t26_1-p1	109	K	pyruvate kinase PyK1 GN=TGME49_256760	1	5.29037e-13	118.21	TVQNIQEAMK(1)QRPEAR	3	-0.075466	1	1	5.60016e-09	99.344	TVQNIQEAMK(1)QRPEAR	3	-0.21188	1	1	2.24977e-28	181.58	TVQNIQEAMK(1)QRPEAR	3	0.3277	2
map04922 Glucagon signaling pathway	0.785729	10	0.93	TGME49_256760-t26_1-p1	4	K	pyruvate kinase PyK1 GN=TGME49_256760	1	7.30859e-06	71.592	ASK(1)QPQTLSAGAVESGR	2	-0.59187	2								1	1.62983e-10	79.489	ASK(1)QPQTLSAGAVESGR	2	0.058785	2
map04922 Glucagon signaling pathway	0.785729	10	0.93	TGME49_256760-t26_1-p1	136	K	pyruvate kinase PyK1 GN=TGME49_256760	1	3.6267e-07	105.14	DHK(1)PITLQQGATLK	3	0.4977	1	1	7.08448e-06	89.992	DHK(1)PITLQQGATLK	3	0.29782	1	1	2.83453e-10	119.62	DHK(1)PITLQQGATLK	2	0.27833	2
map04922 Glucagon signaling pathway	0.785729	10	0.93	TGME49_226030-t26_1-p1	12	K	AGC kinase GN=TGME49_226030	1	3.29544e-06	91.969	LIPSNK(1)DGSGDHSQR	3	0.26419	1	1	1.48134e-06	104.95	LIPSNK(1)DGSGDHSQR	3	-0.14999	1	1	0.000355881	71.98	LIPSNK(1)DGSGDHSQR	3	0.33979	1
map04922 Glucagon signaling pathway	0.785729	10	0.93	TGME49_247510-t26_1-p1	249	K	fructose-bisphospatase II GN=TGME49_247510	1	0.00411692	53.565	IYSVNEGNYK(1)AFPDGVK	2	0.8576	1								1	0.00218501	58.98	IYSVNEGNYK(1)AFPDGVK	2	0.26866	1
map05215 Prostate cancer	0.956663	2	0.72	TGME49_288380-t26_1-p1	592	K	heat shock protein HSP90 GN=TGME49_288380	1	0.000150442	139.31	IMK(1)AQALR	2	0.25375	2	1	0.00529347	104.21	IMK(1)AQALR	2	-0.20447	1	1	0.00407078	124.83	IMK(1)AQALR	2	0.091411	4
map05215 Prostate cancer	0.956663	2	0.72	TGME49_288380-t26_1-p1	269	K	heat shock protein HSP90 GN=TGME49_288380	1	9.84628e-07	111.79	EVVVEYEQLNK(1)QK	2	-0.63053	1	1	6.74513e-06	144.57	EVVVEYEQLNK(1)QK	2	-3.9921	1	1	2.42171e-15	111.94	EVVVEYEQLNK(1)QK	2	2.3336	1
map05215 Prostate cancer	0.956663	2	0.72	TGME49_288380-t26_1-p1	384	K	heat shock protein HSP90 GN=TGME49_288380	1	0.00140543	112.11	ESLQQNK(1)ILK	2	0.10814	2	1	0.0017078	93.598	ESLQQNK(1)ILK	2	-0.69578	1	1	0.000335267	125.71	ESLQQNK(1)ILK	2	-0.15696	1
map05215 Prostate cancer	0.956663	2	0.72	TGME49_288380-t26_1-p1	56	K	heat shock protein HSP90 GN=TGME49_288380	1	0.00595408	78.548	YEAITDPEK(1)LK	2	-0.40223	1	1	0.00062131	91.123	YEAITDPEK(1)LK	2	0.587	1	1	9.18782e-06	114.9	YEAITDPEK(1)LK	2	0.2786	1
map05215 Prostate cancer	0.956663	2	0.72	TGME49_288380-t26_1-p1	550	K	heat shock protein HSP90 GN=TGME49_288380	1	0.0213733	47.844	AEFEPLCK(1)LMK	2	1.7222	1
map05215 Prostate cancer	0.956663	2	0.72	TGME49_288380-t26_1-p1	396	K	heat shock protein HSP90 GN=TGME49_288380	1	0.00092569	91.62	K(1)CLEMFQELEEK	2	-0.29032	1	1	0.00100202	115.57	K(1)CLEMFQELEEK	2	0.085636	1
map05215 Prostate cancer	0.956663	2	0.72	TGME49_288380-t26_1-p1	258	K	heat shock protein HSP90 GN=TGME49_288380	1	1.04482e-06	110.14	VK(1)EVVVEYEQLNK	3	-1.0037	2	1	7.114e-05	110.51	VK(1)EVVVEYEQLNK	2	-1.8372	1	1	1.75193e-05	103.76	VK(1)EVVVEYEQLNK	3	-0.58129	2
map05215 Prostate cancer	0.956663	2	0.72	TGME49_244560-t26_1-p1	483	K	"heat shock protein 90, putative GN=TGME49_244560"	1	2.33084e-17	169.06	K(1)TLDTMR	2	0.0011688	1	1	5.08053e-06	142.64	K(1)TLDTMR	2	-0.25789	1	1	2.61965e-46	169.06	K(1)TLDTMR	2	-0.25199	2
map05215 Prostate cancer	0.956663	2	0.72	TGME49_244560-t26_1-p1	273	K	"heat shock protein 90, putative GN=TGME49_244560"	1	0.032867	87.181	LK(1)DLTTR	2	-0.40347	1	1	0.0246828	84.498	LK(1)DLTTR	2	-0.12879	1
map05215 Prostate cancer	0.956663	2	0.72	TGME49_244560-t26_1-p1	490	K	"heat shock protein 90, putative GN=TGME49_244560"	1	0.000300065	93.098	K(1)LSVDALK	2	-0.34896	1								1	0.0140754	66.273	K(1)LSVDALK	2	-0.72668	1
map04710 Circadian rhythm	0.943652	2	0.79	TGME49_233905-t26_1-p1	348	K	"histone kinase SNF1, putative GN=TGME49_233905"															1	0.00667885	67.113	K(1)LGYDVDEK	2	-1.5141	1
map04710 Circadian rhythm	0.943652	2	0.79	TGME49_240640-t26_1-p1	45	K	casein kinase I GN=TGME49_240640	1	0.000576524	89.189	SK(1)HPQLLYESK	3	-0.19509	1								1	0.000677084	81.676	SK(1)HPQLLYESK	3	0.22677	1
map04710 Circadian rhythm	0.943652	2	0.79	TGME49_240640-t26_1-p1	43	K	casein kinase I GN=TGME49_240640															1	0.00848568	93.195	LESIK(1)SK	2	-0.49831	1
map04962 Vasopressin-regulated water reabsorption	0.62051	5	1.21	TGME49_226030-t26_1-p1	12	K	AGC kinase GN=TGME49_226030	1	3.29544e-06	91.969	LIPSNK(1)DGSGDHSQR	3	0.26419	1	1	1.48134e-06	104.95	LIPSNK(1)DGSGDHSQR	3	-0.14999	1	1	0.000355881	71.98	LIPSNK(1)DGSGDHSQR	3	0.33979	1
map04962 Vasopressin-regulated water reabsorption	0.62051	5	1.21	TGME49_267810-t26_1-p1	41	K	Rab 5 GN=TGME49_267810	1	0.00310195	62.088	TPGELPK(1)TLHFK	3	-0.1855	1
map04962 Vasopressin-regulated water reabsorption	0.62051	5	1.21	TGME49_320480-t26_1-p1	38	K	Rab11b GN=TGME49_320480	1	0.0287567	75.043	GTLPK(1)SPK	2	0.36926	1
map04962 Vasopressin-regulated water reabsorption	0.62051	5	1.21	TGME49_294550-t26_1-p1	3487	K	dynein heavy chain GN=TGME49_294550	1	7.05859e-06	101.89	EAAEAVTNIPK(1)K	2	-0.13541	1	1	0.000377329	111.94	EAAEAVTNIPK(1)K	2	-0.16762	1	1	0.000380023	98.182	EAAEAVTNIPK(1)K	2	0.56843	1
map04962 Vasopressin-regulated water reabsorption	0.62051	5	1.21	TGME49_289680-t26_1-p1	197	K	Ras-related protein Rab11 GN=TGME49_289680								1	0.012176	53.211	GQK(1)IHLDEER	3	-2.5736	1
map04962 Vasopressin-regulated water reabsorption	0.62051	5	1.21	TGME49_289680-t26_1-p1	180	K	Ras-related protein Rab11 GN=TGME49_289680	1	1.13552e-21	162.29	K(1)QIEDNPQSTTQPGR	2	-0.22133	1	1	3.06839e-05	115.8	K(1)QIEDNPQSTTQPGR	3	0.31285	2	1	1.99049e-10	123.42	K(1)QIEDNPQSTTQPGR	2	0.13592	1
map04723 Retrograde endocannabinoid signaling	0.90479	2	0.97	TGME49_226030-t26_1-p1	12	K	AGC kinase GN=TGME49_226030	1	3.29544e-06	91.969	LIPSNK(1)DGSGDHSQR	3	0.26419	1	1	1.48134e-06	104.95	LIPSNK(1)DGSGDHSQR	3	-0.14999	1	1	0.000355881	71.98	LIPSNK(1)DGSGDHSQR	3	0.33979	1
map04723 Retrograde endocannabinoid signaling	0.90479	2	0.97	TGME49_205550-t26_1-p1	504	K	AGC kinase GN=TGME49_205550	1	0.000320596	72.898	SLSK(1)SASSFAPVGGK	2	-1.9972	1	1	3.65373e-06	103.66	SLSK(1)SASSFAPVGGK	2	-3.0496	1
map05034 Alcoholism	0.862788	9	0.85	TGME49_239260-t26_1-p1	13	K	histone H4 GN=TGME49_239260								1	0.0131795	86.472	GLGK(1)GGAK	2	-0.72689	1	1	0.0116232	94.662	GLGK(1)GGAK	2	-0.15146	1
map05034 Alcoholism	0.862788	9	0.85	TGME49_209910-t26_1-p1	4	K	histone H2Bv GN=TGME49_209910								1	0.00152938	113.26	SGK(1)GPAQK	2	-0.97572	2	1	0.0301016	59.597	SGK(1)GPAQK	2	-0.29648	1
map05034 Alcoholism	0.862788	9	0.85	TGME49_209910-t26_1-p1	19	K	histone H2Bv GN=TGME49_209910	1	0.000847473	128.86	TAGK(1)SLGPR	2	-0.033927	2	1	0.000460369	122.33	TAGK(1)SLGPR	2	-0.31882	1	1	0.00127271	152.11	TAGK(1)SLGPR	2	-0.37899	2
map05034 Alcoholism	0.862788	9	0.85	TGME49_209910-t26_1-p1	9	K	histone H2Bv GN=TGME49_209910	1	4.31803e-39	199.4	GPAQK(1)SQAAK	2	-0.53353	2	1	6.25881e-17	169.76	GPAQK(1)SQAAK	2	-0.16677	1	1	5.22676e-10	147.75	GPAQK(1)SQAAK	2	-0.10435	3
map05034 Alcoholism	0.862788	9	0.85	TGME49_209910-t26_1-p1	105	K	histone H2Bv GN=TGME49_209910	1	6.86148e-10	101.9	LLLPGELSK(1)HAVSEGTK	3	0.66344	1	1	1.37897e-06	85.362	LLLPGELSK(1)HAVSEGTK	2	-0.054866	2	1	8.84707e-08	100.58	LLLPGELSK(1)HAVSEGTK	3	0.5028	1
map05034 Alcoholism	0.862788	9	0.85	TGME49_251870-t26_1-p1	99	K	histone H2Bb GN=TGME49_251870	1	4.36374e-09	85.563	LVLPGELAK(1)HAVSEGTK	2	-1.0531	2	1	1.21386e-08	99.044	LVLPGELAK(1)HAVSEGTK	2	0.50815	1	1	1.11912e-12	116.06	LVLPGELAK(1)HAVSEGTK	2	-0.7897	1
map05034 Alcoholism	0.862788	9	0.85	TGME49_251870-t26_1-p1	47	K	histone H2Bb GN=TGME49_251870	1	0.00117092	88.338	QVHPETGISK(1)K	2	0.2866	2	1	0.000485654	86.014	QVHPETGISK(1)K	3	0.22678	1	1	0.0160381	46.955	QVHPETGISK(1)K	3	0.48495	1
map05034 Alcoholism	0.862788	9	0.85	TGME49_310700-t26_1-p1	25	K	serine/threonine phosophatase PP1 GN=TGME49_310700	1	9.12903e-07	113.76	PGK(1)PVQLTEAEIR	2	2.7305	1	1	0.000447579	84.753	PGK(1)PVQLTEAEIR	2	0.056335	1	1	1.9697e-05	102.52	PGK(1)PVQLTEAEIR	2	-0.23394	1
map05034 Alcoholism	0.862788	9	0.85	TGME49_226030-t26_1-p1	12	K	AGC kinase GN=TGME49_226030	1	3.29544e-06	91.969	LIPSNK(1)DGSGDHSQR	3	0.26419	1	1	1.48134e-06	104.95	LIPSNK(1)DGSGDHSQR	3	-0.14999	1	1	0.000355881	71.98	LIPSNK(1)DGSGDHSQR	3	0.33979	1
map05034 Alcoholism	0.862788	9	0.85	TGME49_217600-t26_1-p1	5	K	calcium-dependent protein kinase CDPK9 GN=TGME49_217600	1	0.000151209	113.22	PETK(1)GGGYAER	2	-0.13019	1	1	0.00537084	77.062	PETK(1)GGGYAER	2	-0.69176	1	1	0.0177355	67.385	PETK(1)GGGYAER	2	0.24589	1
map05034 Alcoholism	0.862788	9	0.85	TGME49_300200-t26_1-p1	6	K	histone H2AZ GN=TGME49_300200	1	0.00137121	83.862	MDGAGK(1)VGGK	2	0.040982	1	1	0.00346503	74.841	MDGAGK(1)VGGK	2	0.1942	1	1	0.00227974	74.841	MDGAGK(1)VGGK	2	-0.41952	1
map05034 Alcoholism	0.862788	9	0.85	TGME49_300200-t26_1-p1	18	K	histone H2AZ GN=TGME49_300200	1	0.00383739	89.047	VGGK(1)VGGMGK	2	-0.36413	1								1	0.000426636	101.65	VGGK(1)VGGMGK	2	-0.67022	2
map05034 Alcoholism	0.862788	9	0.85	TGME49_300200-t26_1-p1	24	K	histone H2AZ GN=TGME49_300200	1	0.0162311	78.516	VGGMGK(1)GGK	2	0.23185	1	1	0.00684464	88.294	VGGMGK(1)GGK	2	-0.19091	3	1	0.000480583	102.51	VGGMGK(1)GGK	2	0.11897	3
map05034 Alcoholism	0.862788	9	0.85	TGME49_300200-t26_1-p1	151	K	histone H2AZ GN=TGME49_300200								1	0.000529259	125.16	GPSTQPMK(1)K	2	-0.68011	3	1	0.00172311	138.06	GPSTQPMK(1)K	2	-0.13208	3
map05034 Alcoholism	0.862788	9	0.85	TGME49_300200-t26_1-p1	10	K	histone H2AZ GN=TGME49_300200	1	0.0190179	85.212	VGGK(1)VGGK	2	0.65665	1								1	0.0293451	77.923	VGGK(1)VGGK	2	0.42597	1
map05034 Alcoholism	0.862788	9	0.85	TGME49_300200-t26_1-p1	143	K	histone H2AZ GN=TGME49_300200	1	7.12176e-07	119.25	SLMTK(1)GPSTQPMK	2	-0.78253	5	1	4.00917e-05	129.37	SLMTK(1)GPSTQPMK	2	-0.78924	6	1	1.87672e-11	160.38	SLMTK(1)GPSTQPMK	2	-0.6028	6
map05034 Alcoholism	0.862788	9	0.85	TGME49_293380-t26_1-p1	661	K	histone lysine acetyltransferase HAT1 GN=TGME49_293380															1	0.00042372	88.163	SAGATPGATGGK(1)K	2	-0.78579	1
map05034 Alcoholism	0.862788	9	0.85	TGME49_261240-t26_1-p1	123	K	histone H3 GN=TGME49_261240	1	0.0258721	48.044	VTIMPK(1)DIQLAR	2	1.0685	1
map05034 Alcoholism	0.862788	9	0.85	TGME49_261240-t26_1-p1	28	K	histone H3 GN=TGME49_261240	1	0.000991983	121.9	K(1)SAPMSGGIK	2	-0.63293	7	1	0.000209324	113.69	K(1)SAPMSGGIK	2	-0.31841	7	1	0.000102919	117.02	K(1)SAPMSGGIK	2	-0.99382	6
map05034 Alcoholism	0.862788	9	0.85	TGME49_261240-t26_1-p1	24	K	histone H3 GN=TGME49_261240	1	9.34508e-05	140.63	QLASK(1)AAR	2	-0.31707	1	1	0.006121	102.51	QLASK(1)AAR	2	-0.19686	2	1	0.00912973	98.629	QLASK(1)AAR	2	-0.36906	1
map05034 Alcoholism	0.862788	9	0.85	TGME49_261240-t26_1-p1	15	K	histone H3 GN=TGME49_261240								1	0.0223532	78.77	STGGK(1)APR	2	-0.80491	1
map01521 EGFR tyrosine kinase inhibitor resistance	0.648119	3	1.45	TGME49_205550-t26_1-p1	504	K	AGC kinase GN=TGME49_205550	1	0.000320596	72.898	SLSK(1)SASSFAPVGGK	2	-1.9972	1	1	3.65373e-06	103.66	SLSK(1)SASSFAPVGGK	2	-3.0496	1
map01521 EGFR tyrosine kinase inhibitor resistance	0.648119	3	1.45	TGME49_315150-t26_1-p1	98	K	"eukaryotic initiation factor-4E, putative GN=TGME49_315150"	1	0.000148292	78.814	LPK(1)NVPSPVLAAK	2	-0.037279	1	1	1.92183e-05	96.866	LPK(1)NVPSPVLAAK	2	0.71739	1	1	1.52959e-05	105.03	LPK(1)NVPSPVLAAK	2	-1.3606	1
map01521 EGFR tyrosine kinase inhibitor resistance	0.648119	3	1.45	TGME49_315150-t26_1-p1	108	K	"eukaryotic initiation factor-4E, putative GN=TGME49_315150"	1	0.0105159	70.942	NVPSPVLAAK(1)K	2	-2.7868	1	1	0.0312088	61.344	NVPSPVLAAK(1)K	2	-1.6852	1	1	0.0149527	69.721	NVPSPVLAAK(1)K	2	-1.6772	1
map01521 EGFR tyrosine kinase inhibitor resistance	0.648119	3	1.45	TGME49_210690-t26_1-p1	237	K	ribosomal protein RPS6 GN=TGME49_210690	1	0.000855717	75.736	AQAAAAPK(1)PAEVK	2	0.3029	1	1	0.0108826	60.55	AQAAAAPK(1)PAEVK	2	0.16252	1	1	0.000844055	79.875	AQAAAAPK(1)PAEVK	2	0.38248	1
map01521 EGFR tyrosine kinase inhibitor resistance	0.648119	3	1.45	TGME49_210690-t26_1-p1	229	K	ribosomal protein RPS6 GN=TGME49_210690	1	0.0108187	83.948	K(1)AQAAAAPK	2	0.45538	1	1	0.0151465	82.287	K(1)AQAAAAPK	2	0.42096	1	1	0.00201989	104.2	K(1)AQAAAAPK	2	0.38166	1
map01521 EGFR tyrosine kinase inhibitor resistance	0.648119	3	1.45	TGME49_210690-t26_1-p1	227	K	ribosomal protein RPS6 GN=TGME49_210690															1	0.0249459	55.676	ADVVAK(1)K	2	0.034572	1
map01521 EGFR tyrosine kinase inhibitor resistance	0.648119	3	1.45	TGME49_210690-t26_1-p1	242	K	ribosomal protein RPS6 GN=TGME49_210690	1	0.00718128	118.33	PAEVK(1)VVK	2	0.039193	1	1	0.00365041	107.57	PAEVK(1)VVK	2	-0.33557	1	1	0.00430247	107.57	PAEVK(1)VVK	2	-0.30343	1
map04611 Platelet activation	0.704775	4	1.16	TGME49_310700-t26_1-p1	25	K	serine/threonine phosophatase PP1 GN=TGME49_310700	1	9.12903e-07	113.76	PGK(1)PVQLTEAEIR	2	2.7305	1	1	0.000447579	84.753	PGK(1)PVQLTEAEIR	2	0.056335	1	1	1.9697e-05	102.52	PGK(1)PVQLTEAEIR	2	-0.23394	1
map04611 Platelet activation	0.704775	4	1.16	TGME49_226030-t26_1-p1	12	K	AGC kinase GN=TGME49_226030	1	3.29544e-06	91.969	LIPSNK(1)DGSGDHSQR	3	0.26419	1	1	1.48134e-06	104.95	LIPSNK(1)DGSGDHSQR	3	-0.14999	1	1	0.000355881	71.98	LIPSNK(1)DGSGDHSQR	3	0.33979	1
map04611 Platelet activation	0.704775	4	1.16	TGME49_311360-t26_1-p1	699	K	protein kinase G AGC kinase family member PKG GN=TGME49_311360															1	0.0268043	66.056	GTFGTVK(1)LVR	2	0.11288	1
map04611 Platelet activation	0.704775	4	1.16	TGME49_209030-t26_1-p1	327	K	actin ACT1 GN=TGME49_209030	1	9.61095e-07	112.44	ELTSLAPSTMK(1)IK	2	0.53772	1	1	4.36504e-09	107.53	ELTSLAPSTMK(1)IK	2	0.99368	1	1	8.3339e-06	109	ELTSLAPSTMK(1)IK	2	0.6108	1
map04611 Platelet activation	0.704775	4	1.16	TGME49_209030-t26_1-p1	40	K	actin ACT1 GN=TGME49_209030	1	4.47207e-19	164.64	PK(1)NPGIMVGMEEK	2	-0.56246	7	1	1.68455e-06	143.98	PK(1)NPGIMVGMEEK	2	-0.98711	6	1	3.8109e-16	173.72	PK(1)NPGIMVGMEEK	2	-0.5006	5
map04611 Platelet activation	0.704775	4	1.16	TGME49_209030-t26_1-p1	51	K	actin ACT1 GN=TGME49_209030	1	8.49329e-10	82.635	NPGIMVGMEEK(1)DCYVGDEAQSK	3	-0.47483	1	1	1.94712e-09	82.635	NPGIMVGMEEK(1)DCYVGDEAQSK	3	0.023379	1
map04611 Platelet activation	0.704775	4	1.16	TGME49_209030-t26_1-p1	329	K	actin ACT1 GN=TGME49_209030	1	0.0236715	67.704	IK(1)VVAPPER	2	-0.16422	2	1	0.0294704	66.056	IK(1)VVAPPER	2	-0.090273	1
map04611 Platelet activation	0.704775	4	1.16	TGME49_209030-t26_1-p1	114	K	actin ACT1 GN=TGME49_209030	1	1.50915e-13	96.562	VAPEEHPVLLTEAPLNPK(1)ANR	3	1.0583	2	1	1.39247e-13	132.62	VAPEEHPVLLTEAPLNPK(1)ANR	3	0.53306	1	1	1.18785e-25	97.083	VAPEEHPVLLTEAPLNPK(1)ANR	3	0.014496	1
map04611 Platelet activation	0.704775	4	1.16	TGME49_209030-t26_1-p1	316	K	actin ACT1 GN=TGME49_209030	1	3.1109e-07	107.74	LTK(1)ELTSLAPSTMK	2	0.38522	1								1	2.10997e-09	117.08	LTK(1)ELTSLAPSTMK	2	1.2518	1
map05150 Staphylococcus aureus infection	1	1	4.35	TGME49_261080-t26_1-p1	3011	K	kringle domain-containing protein GN=TGME49_261080								1	0.0126771	57.859	LK(1)TRLQELK	3	0.30433	1
map05135 Yersinia infection	1	1	0.31	TGME49_209030-t26_1-p1	327	K	actin ACT1 GN=TGME49_209030	1	9.61095e-07	112.44	ELTSLAPSTMK(1)IK	2	0.53772	1	1	4.36504e-09	107.53	ELTSLAPSTMK(1)IK	2	0.99368	1	1	8.3339e-06	109	ELTSLAPSTMK(1)IK	2	0.6108	1
map05135 Yersinia infection	1	1	0.31	TGME49_209030-t26_1-p1	40	K	actin ACT1 GN=TGME49_209030	1	4.47207e-19	164.64	PK(1)NPGIMVGMEEK	2	-0.56246	7	1	1.68455e-06	143.98	PK(1)NPGIMVGMEEK	2	-0.98711	6	1	3.8109e-16	173.72	PK(1)NPGIMVGMEEK	2	-0.5006	5
map05135 Yersinia infection	1	1	0.31	TGME49_209030-t26_1-p1	51	K	actin ACT1 GN=TGME49_209030	1	8.49329e-10	82.635	NPGIMVGMEEK(1)DCYVGDEAQSK	3	-0.47483	1	1	1.94712e-09	82.635	NPGIMVGMEEK(1)DCYVGDEAQSK	3	0.023379	1
map05135 Yersinia infection	1	1	0.31	TGME49_209030-t26_1-p1	329	K	actin ACT1 GN=TGME49_209030	1	0.0236715	67.704	IK(1)VVAPPER	2	-0.16422	2	1	0.0294704	66.056	IK(1)VVAPPER	2	-0.090273	1
map05135 Yersinia infection	1	1	0.31	TGME49_209030-t26_1-p1	114	K	actin ACT1 GN=TGME49_209030	1	1.50915e-13	96.562	VAPEEHPVLLTEAPLNPK(1)ANR	3	1.0583	2	1	1.39247e-13	132.62	VAPEEHPVLLTEAPLNPK(1)ANR	3	0.53306	1	1	1.18785e-25	97.083	VAPEEHPVLLTEAPLNPK(1)ANR	3	0.014496	1
map05135 Yersinia infection	1	1	0.31	TGME49_209030-t26_1-p1	316	K	actin ACT1 GN=TGME49_209030	1	3.1109e-07	107.74	LTK(1)ELTSLAPSTMK	2	0.38522	1								1	2.10997e-09	117.08	LTK(1)ELTSLAPSTMK	2	1.2518	1
map04728 Dopaminergic synapse	0.97703	4	0.6	TGME49_310700-t26_1-p1	25	K	serine/threonine phosophatase PP1 GN=TGME49_310700	1	9.12903e-07	113.76	PGK(1)PVQLTEAEIR	2	2.7305	1	1	0.000447579	84.753	PGK(1)PVQLTEAEIR	2	0.056335	1	1	1.9697e-05	102.52	PGK(1)PVQLTEAEIR	2	-0.23394	1
map04728 Dopaminergic synapse	0.97703	4	0.6	TGME49_226030-t26_1-p1	12	K	AGC kinase GN=TGME49_226030	1	3.29544e-06	91.969	LIPSNK(1)DGSGDHSQR	3	0.26419	1	1	1.48134e-06	104.95	LIPSNK(1)DGSGDHSQR	3	-0.14999	1	1	0.000355881	71.98	LIPSNK(1)DGSGDHSQR	3	0.33979	1
map04728 Dopaminergic synapse	0.97703	4	0.6	TGME49_205550-t26_1-p1	504	K	AGC kinase GN=TGME49_205550	1	0.000320596	72.898	SLSK(1)SASSFAPVGGK	2	-1.9972	1	1	3.65373e-06	103.66	SLSK(1)SASSFAPVGGK	2	-3.0496	1
map04728 Dopaminergic synapse	0.97703	4	0.6	TGME49_265330-t26_1-p1	292	K	"cell-cycle-associated protein kinase GSK, putative GN=TGME49_265330"								1	0.0289542	82.305	FPDVK(1)PR	2	-0.15079	1
map04728 Dopaminergic synapse	0.97703	4	0.6	TGME49_265330-t26_1-p1	13	K	"cell-cycle-associated protein kinase GSK, putative GN=TGME49_265330"	1	1.32515e-07	84.94	PDPQYDPAAAQK(1)SSNAR	2	0.8374	2	1	3.34559e-08	124.99	PDPQYDPAAAQK(1)SSNAR	2	-0.12867	3	1	6.1912e-07	94.865	PDPQYDPAAAQK(1)SSNAR	3	0.69354	2
map04370 VEGF signaling pathway	1	1	0.72	TGME49_205550-t26_1-p1	504	K	AGC kinase GN=TGME49_205550	1	0.000320596	72.898	SLSK(1)SASSFAPVGGK	2	-1.9972	1	1	3.65373e-06	103.66	SLSK(1)SASSFAPVGGK	2	-3.0496	1
map00310 Lysine degradation	0.499314	6	1.3	TGME49_226810-t26_1-p1	5670	K	histone lysine methyltransferase SET1 GN=TGME49_226810	1	0.0196848	67.334	K(1)EALGVTPCR	2	0.11012	1
map00310 Lysine degradation	0.499314	6	1.3	TGME49_301120-t26_1-p1	230	K	acetyl-CoA acetyltransferase GN=TGME49_301120	1	5.93644e-43	154.84	SGVMQNEGIEPVTVAAETK(1)GETK	2	0.86521	3	1	2.90433e-30	162.83	SGVMQNEGIEPVTVAAETK(1)GETK	3	0.081921	2	1	6.89454e-55	183.63	SGVMQNEGIEPVTVAAETK(1)GETK	3	-0.15253	1
map00310 Lysine degradation	0.499314	6	1.3	TGME49_301120-t26_1-p1	293	K	acetyl-CoA acetyltransferase GN=TGME49_301120	1	0.000134189	118.28	VLNLDIK(1)PLAR	2	-0.011247	1	1	0.000208175	107.06	VLNLDIK(1)PLAR	2	-0.12548	1	1	0.0119982	72.2	VLNLDIK(1)PLAR	2	0.31711	1
map00310 Lysine degradation	0.499314	6	1.3	TGME49_301120-t26_1-p1	249	K	acetyl-CoA acetyltransferase GN=TGME49_301120	1	0.0110215	48.568	LDK(1)VASLRPCFK	2	-1.1553	1								1	0.00128649	65.043	LDK(1)VASLRPCFK	2	-2.1618	2
map00310 Lysine degradation	0.499314	6	1.3	TGME49_301120-t26_1-p1	211	K	acetyl-CoA acetyltransferase GN=TGME49_301120								1	3.86855e-14	91.416	AAEAWK(1)SGVMQNEGIEPVTVAAETK	3	-0.044874	1	1	1.19001e-09	89.979	AAEAWK(1)SGVMQNEGIEPVTVAAETK	3	0.18096	1
map00310 Lysine degradation	0.499314	6	1.3	TGME49_230890-t26_1-p1	107	K	PHD-finger domain-containing protein GN=TGME49_230890	1	4.80853e-11	143.42	DANFK(1)DSQSSLR	2	-0.61571	1	1	3.93369e-13	168.98	DANFK(1)DSQSSLR	2	-0.2826	1	1	2.57192e-72	184.1	DANFK(1)DSQSSLR	2	-0.07356	1
map00310 Lysine degradation	0.499314	6	1.3	TGME49_206470-t26_1-p1	276	K	pyruvate dehydrogenase complex subunit PDH-E3II GN=TGME49_206470	1	0.00654787	89.698	EMEK(1)TGIK	2	0.64699	2	1	0.0179992	82.426	EMEK(1)TGIK	2	0.20674	2	1	0.0134334	91.783	EMEK(1)TGIK	2	-0.42858	2
map00310 Lysine degradation	0.499314	6	1.3	TGME49_206470-t26_1-p1	514	K	pyruvate dehydrogenase complex subunit PDH-E3II GN=TGME49_206470	1	0.000297794	80.312	EACMACYDK(1)PIHMA	2	0.10115	1	1	1.08316e-05	95.273	EACMACYDK(1)PIHMA	2	0.45669	1	1	1.36412e-06	109	EACMACYDK(1)PIHMA	2	-0.10472	1
map00310 Lysine degradation	0.499314	6	1.3	TGME49_206470-t26_1-p1	455	K	pyruvate dehydrogenase complex subunit PDH-E3II GN=TGME49_206470	1	0.0197532	74.849	VLAHK(1)DSDK	2	0.055194	1
map00310 Lysine degradation	0.499314	6	1.3	TGME49_206470-t26_1-p1	420	K	pyruvate dehydrogenase complex subunit PDH-E3II GN=TGME49_206470	1	9.69734e-38	185.95	TEEELK(1)ANGVSYNK	2	0.080993	1
map00310 Lysine degradation	0.499314	6	1.3	TGME49_206470-t26_1-p1	176	K	pyruvate dehydrogenase complex subunit PDH-E3II GN=TGME49_206470	1	3.43173e-20	145.04	LTDSNSVEVTPNGK(1)SEK	3	0.034524	2	1	1.4825e-99	239.33	LTDSNSVEVTPNGK(1)SEK	2	-1.6723	2	1	5.93174e-96	242.1	LTDSNSVEVTPNGK(1)SEK	2	-0.80587	2
map00310 Lysine degradation	0.499314	6	1.3	TGME49_219550-t26_1-p1	205	K	dihydrolipoyllysine-residue succinyltransferase component of oxoglutarate dehydrogenase GN=TGME49_219550	1	1.06629e-23	102.69	PVSPPEK(1)SSVPQPAPSVSPPKPAPAPK	3	1.2559	4	1	1.27473e-15	87.958	PVSPPEK(1)SSVPQPAPSVSPPKPAPAPK	3	0.67144	5	1	4.10308e-16	101.76	PVSPPEK(1)SSVPQPAPSVSPPKPAPAPK	3	0.52776	5
map00310 Lysine degradation	0.499314	6	1.3	TGME49_219550-t26_1-p1	225	K	dihydrolipoyllysine-residue succinyltransferase component of oxoglutarate dehydrogenase GN=TGME49_219550	0.987625	2.85829e-12	96.379	SSVPQPAPSVSPPK(0.012)PAPAPK(0.988)K	3	0.52848	4	0.971355	7.36235e-13	102.98	SSVPQPAPSVSPPK(0.029)PAPAPK(0.971)K	3	0.35091	4	0.998223	9.23166e-12	103.9	SSVPQPAPSVSPPK(0.002)PAPAPK(0.998)K	3	0.48017	4
map00310 Lysine degradation	0.499314	6	1.3	TGME49_219550-t26_1-p1	370	K	dihydrolipoyllysine-residue succinyltransferase component of oxoglutarate dehydrogenase GN=TGME49_219550	1	0.00164223	106.2	ELAHLAVK(1)AR	2	0.34249	2	1	0.00286203	88.392	ELAHLAVK(1)AR	2	0.73129	1	1	0.0189409	70.552	ELAHLAVK(1)AR	3	-0.39919	2
map00310 Lysine degradation	0.499314	6	1.3	TGME49_219550-t26_1-p1	219	K	dihydrolipoyllysine-residue succinyltransferase component of oxoglutarate dehydrogenase GN=TGME49_219550	1	2.34799e-14	106.75	SSVPQPAPSVSPPK(1)PAPAPK	2	0.48913	3	1	3.88518e-12	107.02	SSVPQPAPSVSPPK(1)PAPAPK	3	1.5384	2	1	1.74698e-17	121.44	SSVPQPAPSVSPPK(1)PAPAPK	2	0.95675	1
map00310 Lysine degradation	0.499314	6	1.3	TGME49_219550-t26_1-p1	198	K	dihydrolipoyllysine-residue succinyltransferase component of oxoglutarate dehydrogenase GN=TGME49_219550	1	5.1222e-05	107.17	TEAAK(1)PVSPPEK	2	-0.042299	2	1	0.000550093	114.02	TEAAK(1)PVSPPEK	2	0.065801	2	1	7.07384e-07	127.56	TEAAK(1)PVSPPEK	2	0.21373	2
map00310 Lysine degradation	0.499314	6	1.3	TGME49_219550-t26_1-p1	193	K	dihydrolipoyllysine-residue succinyltransferase component of oxoglutarate dehydrogenase GN=TGME49_219550								1	8.20081e-07	49.937	PLYVIDPTAQPDPAELAAAAAAAAAPATPVK(1)TEAAK	3	1.1568	1	1	4.35979e-38	101.36	PLYVIDPTAQPDPAELAAAAAAAAAPATPVK(1)TEAAK	3	-0.058537	2
map00310 Lysine degradation	0.499314	6	1.3	TGME49_219550-t26_1-p1	226	K	dihydrolipoyllysine-residue succinyltransferase component of oxoglutarate dehydrogenase GN=TGME49_219550	1	3.10704e-11	139.58	K(1)PASPVVAVQSPGR	2	0.022492	5	1	2.95916e-06	142.45	K(1)PASPVVAVQSPGR	2	-0.1943	2	1	1.66266e-13	158.93	K(1)PASPVVAVQSPGR	2	0.22075	4
map00310 Lysine degradation	0.499314	6	1.3	TGME49_232090-t26_1-p1	202	K	"3-hydroxyacyl-CoA dehydrogenase, NAD binding domain-containing protein GN=TGME49_232090"															1	9.10582e-11	160.52	LTDAEATEFFK(1)R	2	-1.5309	1
map05032 Morphine addiction	0.953773	3	0.69	TGME49_226030-t26_1-p1	12	K	AGC kinase GN=TGME49_226030	1	3.29544e-06	91.969	LIPSNK(1)DGSGDHSQR	3	0.26419	1	1	1.48134e-06	104.95	LIPSNK(1)DGSGDHSQR	3	-0.14999	1	1	0.000355881	71.98	LIPSNK(1)DGSGDHSQR	3	0.33979	1
map05032 Morphine addiction	0.953773	3	0.69	TGME49_280410-t26_1-p1	956	K	3'5'-cyclic nucleotide phosphodiesterase domain-containing protein GN=TGME49_280410	1	0.0273388	56.258	QK(1)VMSMIIK	2	1.9241	1
map05032 Morphine addiction	0.953773	3	0.69	TGME49_280410-t26_1-p1	212	K	3'5'-cyclic nucleotide phosphodiesterase domain-containing protein GN=TGME49_280410															1	0.0145177	64.82	TIGAK(1)PVPDR	2	2.5618	1
map05032 Morphine addiction	0.953773	3	0.69	TGME49_205550-t26_1-p1	504	K	AGC kinase GN=TGME49_205550	1	0.000320596	72.898	SLSK(1)SASSFAPVGGK	2	-1.9972	1	1	3.65373e-06	103.66	SLSK(1)SASSFAPVGGK	2	-3.0496	1
map00650 Butanoate metabolism	0.90479	2	0.97	TGME49_301120-t26_1-p1	230	K	acetyl-CoA acetyltransferase GN=TGME49_301120	1	5.93644e-43	154.84	SGVMQNEGIEPVTVAAETK(1)GETK	2	0.86521	3	1	2.90433e-30	162.83	SGVMQNEGIEPVTVAAETK(1)GETK	3	0.081921	2	1	6.89454e-55	183.63	SGVMQNEGIEPVTVAAETK(1)GETK	3	-0.15253	1
map00650 Butanoate metabolism	0.90479	2	0.97	TGME49_301120-t26_1-p1	293	K	acetyl-CoA acetyltransferase GN=TGME49_301120	1	0.000134189	118.28	VLNLDIK(1)PLAR	2	-0.011247	1	1	0.000208175	107.06	VLNLDIK(1)PLAR	2	-0.12548	1	1	0.0119982	72.2	VLNLDIK(1)PLAR	2	0.31711	1
map00650 Butanoate metabolism	0.90479	2	0.97	TGME49_301120-t26_1-p1	249	K	acetyl-CoA acetyltransferase GN=TGME49_301120	1	0.0110215	48.568	LDK(1)VASLRPCFK	2	-1.1553	1								1	0.00128649	65.043	LDK(1)VASLRPCFK	2	-2.1618	2
map00650 Butanoate metabolism	0.90479	2	0.97	TGME49_301120-t26_1-p1	211	K	acetyl-CoA acetyltransferase GN=TGME49_301120								1	3.86855e-14	91.416	AAEAWK(1)SGVMQNEGIEPVTVAAETK	3	-0.044874	1	1	1.19001e-09	89.979	AAEAWK(1)SGVMQNEGIEPVTVAAETK	3	0.18096	1
map00650 Butanoate metabolism	0.90479	2	0.97	TGME49_232090-t26_1-p1	202	K	"3-hydroxyacyl-CoA dehydrogenase, NAD binding domain-containing protein GN=TGME49_232090"															1	9.10582e-11	160.52	LTDAEATEFFK(1)R	2	-1.5309	1
map00563 Glycosylphosphatidylinositol (GPI)-anchor biosynthesis	1	1	0.4	TGME49_275568-t26_1-p1	543	K	GPI transamidase subunit PIG-U protein GN=TGME49_275568								1	0.0101054	74.611	VFTSSESFEK(1)R	2	-0.54053	1
map05164 Influenza A	0.343713	8	1.39	TGME49_209030-t26_1-p1	327	K	actin ACT1 GN=TGME49_209030	1	9.61095e-07	112.44	ELTSLAPSTMK(1)IK	2	0.53772	1	1	4.36504e-09	107.53	ELTSLAPSTMK(1)IK	2	0.99368	1	1	8.3339e-06	109	ELTSLAPSTMK(1)IK	2	0.6108	1
map05164 Influenza A	0.343713	8	1.39	TGME49_209030-t26_1-p1	40	K	actin ACT1 GN=TGME49_209030	1	4.47207e-19	164.64	PK(1)NPGIMVGMEEK	2	-0.56246	7	1	1.68455e-06	143.98	PK(1)NPGIMVGMEEK	2	-0.98711	6	1	3.8109e-16	173.72	PK(1)NPGIMVGMEEK	2	-0.5006	5
map05164 Influenza A	0.343713	8	1.39	TGME49_209030-t26_1-p1	51	K	actin ACT1 GN=TGME49_209030	1	8.49329e-10	82.635	NPGIMVGMEEK(1)DCYVGDEAQSK	3	-0.47483	1	1	1.94712e-09	82.635	NPGIMVGMEEK(1)DCYVGDEAQSK	3	0.023379	1
map05164 Influenza A	0.343713	8	1.39	TGME49_209030-t26_1-p1	329	K	actin ACT1 GN=TGME49_209030	1	0.0236715	67.704	IK(1)VVAPPER	2	-0.16422	2	1	0.0294704	66.056	IK(1)VVAPPER	2	-0.090273	1
map05164 Influenza A	0.343713	8	1.39	TGME49_209030-t26_1-p1	114	K	actin ACT1 GN=TGME49_209030	1	1.50915e-13	96.562	VAPEEHPVLLTEAPLNPK(1)ANR	3	1.0583	2	1	1.39247e-13	132.62	VAPEEHPVLLTEAPLNPK(1)ANR	3	0.53306	1	1	1.18785e-25	97.083	VAPEEHPVLLTEAPLNPK(1)ANR	3	0.014496	1
map05164 Influenza A	0.343713	8	1.39	TGME49_209030-t26_1-p1	316	K	actin ACT1 GN=TGME49_209030	1	3.1109e-07	107.74	LTK(1)ELTSLAPSTMK	2	0.38522	1								1	2.10997e-09	117.08	LTK(1)ELTSLAPSTMK	2	1.2518	1
map05164 Influenza A	0.343713	8	1.39	TGME49_219750-t26_1-p1	16	K	"cytochrome c, putative GN=TGME49_219750"	1	3.94654e-09	100.04	AEPDVQVPSGDIK(1)AGAK	3	-0.24395	3	1	1.68974e-07	88.427	AEPDVQVPSGDIK(1)AGAK	3	-0.86506	3	1	3.86317e-17	132.51	AEPDVQVPSGDIK(1)AGAK	3	-0.38426	3
map05164 Influenza A	0.343713	8	1.39	TGME49_320480-t26_1-p1	38	K	Rab11b GN=TGME49_320480	1	0.0287567	75.043	GTLPK(1)SPK	2	0.36926	1
map05164 Influenza A	0.343713	8	1.39	TGME49_205550-t26_1-p1	504	K	AGC kinase GN=TGME49_205550	1	0.000320596	72.898	SLSK(1)SASSFAPVGGK	2	-1.9972	1	1	3.65373e-06	103.66	SLSK(1)SASSFAPVGGK	2	-3.0496	1
map05164 Influenza A	0.343713	8	1.39	TGME49_261080-t26_1-p1	3011	K	kringle domain-containing protein GN=TGME49_261080								1	0.0126771	57.859	LK(1)TRLQELK	3	0.30433	1
map05164 Influenza A	0.343713	8	1.39	TGME49_249900-t26_1-p1	11	K	"adenine nucleotide translocator, putative GN=TGME49_249900"	1	0.000745321	77.279	AAPTVSAGGK(1)EK	2	-0.71696	1	1	2.44998e-05	104.24	AAPTVSAGGK(1)EK	2	-0.46321	1	1	7.35977e-05	97.463	AAPTVSAGGK(1)EK	2	-0.37261	1
map05164 Influenza A	0.343713	8	1.39	TGME49_249900-t26_1-p1	164	K	"adenine nucleotide translocator, putative GN=TGME49_249900"	1	8.38452e-10	147.62	LASDVGK(1)GNER	3	0.14062	2	1	3.75872e-06	146.16	LASDVGK(1)GNER	3	0.10297	2	1	0.000170434	102.4	LASDVGK(1)GNER	2	-0.38452	1
map05164 Influenza A	0.343713	8	1.39	TGME49_249900-t26_1-p1	263	K	"adenine nucleotide translocator, putative GN=TGME49_249900"	1	4.23483e-83	222.45	K(1)GEQEIQYTGTADCWK	2	-0.22657	7	1	2.04655e-55	210.9	K(1)GEQEIQYTGTADCWK	2	0.21221	7	1	1.90437e-54	215.48	K(1)GEQEIQYTGTADCWK	2	0.74176	7
map05164 Influenza A	0.343713	8	1.39	TGME49_249900-t26_1-p1	279	K	"adenine nucleotide translocator, putative GN=TGME49_249900"															1	0.0007029	111.61	K(1)VYQQEGFK	2	0.20346	1
map05164 Influenza A	0.343713	8	1.39	TGME49_249900-t26_1-p1	62	K	"adenine nucleotide translocator, putative GN=TGME49_249900"	1	4.53638e-26	157.58	MLIQTQDSIPEIK(1)EGK	3	-0.22515	4	1	3.13257e-69	217.48	MLIQTQDSIPEIK(1)EGK	3	-0.28332	4	1	3.42659e-22	163.9	MLIQTQDSIPEIK(1)EGK	3	-0.28149	4
map05164 Influenza A	0.343713	8	1.39	TGME49_249900-t26_1-p1	14	K	"adenine nucleotide translocator, putative GN=TGME49_249900"	1	7.8724e-218	299.04	K(1)GNADSQLMNTAK	2	0.94815	2	1	3.9336e-126	263.2	K(1)GNADSQLMNTAK	2	-0.019839	4	1	1.47089e-07	128.76	K(1)GNADSQLMNTAK	2	0.48257	3
map05164 Influenza A	0.343713	8	1.39	TGME49_252290-t26_1-p1	41	K	"importin alpha, putative GN=TGME49_252290"								1	0.0222613	95.541	EQNLAK(1)K	2	-1.7915	1	1	0.010658	71.715	EQNLAK(1)K	2	-1.1744	1
map05164 Influenza A	0.343713	8	1.39	TGME49_289680-t26_1-p1	197	K	Ras-related protein Rab11 GN=TGME49_289680								1	0.012176	53.211	GQK(1)IHLDEER	3	-2.5736	1
map05164 Influenza A	0.343713	8	1.39	TGME49_289680-t26_1-p1	180	K	Ras-related protein Rab11 GN=TGME49_289680	1	1.13552e-21	162.29	K(1)QIEDNPQSTTQPGR	2	-0.22133	1	1	3.06839e-05	115.8	K(1)QIEDNPQSTTQPGR	3	0.31285	2	1	1.99049e-10	123.42	K(1)QIEDNPQSTTQPGR	2	0.13592	1
map05016 Huntington disease	0.938169	12	0.77	TGME49_235920-t26_1-p1	359	K	"dynein, axonemal, heavy chain 2 family protein GN=TGME49_235920"															1	0.0251341	47.082	K(1)ISSEVIK	2	2.8902	1
map05016 Huntington disease	0.938169	12	0.77	TGME49_215280-t26_1-p1	205	K	succinate dehydrogenase [ubiquinone] iron-sulfur protein GN=TGME49_215280	1	2.95353e-08	108.63	K(1)DPNVENLQSIEDR	2	-0.20668	1	1	4.68452e-07	145.69	K(1)DPNVENLQSIEDR	2	-0.17434	1	1	3.41231e-11	130.72	K(1)DPNVENLQSIEDR	2	-0.92714	2
map05016 Huntington disease	0.938169	12	0.77	TGME49_215280-t26_1-p1	330	K	succinate dehydrogenase [ubiquinone] iron-sulfur protein GN=TGME49_215280								1	0.00765745	63.29	SLQAQQALEK(1)SQK	2	2.1751	1
map05016 Huntington disease	0.938169	12	0.77	TGME49_261950-t26_1-p1	69	K	ATP synthase beta subunit ATP-B GN=TGME49_261950	1	1.24633e-21	156.72	K(1)PASAAPPAGTNHGR	3	-0.042957	4	1	1.9103e-05	112.67	K(1)PASAAPPAGTNHGR	2	0.089588	4	1	3.85026e-13	151.73	K(1)PASAAPPAGTNHGR	2	-0.072226	4
map05016 Huntington disease	0.938169	12	0.77	TGME49_261950-t26_1-p1	286	K	ATP synthase beta subunit ATP-B GN=TGME49_261950	1	4.30088e-11	144.57	LEDGK(1)FDFTGSK	2	1.4388	2	1	0.000362912	80.746	LEDGK(1)FDFTGSK	2	1.7473	3
map05016 Huntington disease	0.938169	12	0.77	TGME49_261950-t26_1-p1	182	K	ATP synthase beta subunit ATP-B GN=TGME49_261950	1	4.7641e-27	142.94	IMNVIGEPVDECGPVPAK(1)K	2	0.8101	6	1	6.10993e-12	118.48	IMNVIGEPVDECGPVPAK(1)K	3	1.9877	7	1	8.9716e-27	149.19	IMNVIGEPVDECGPVPAK(1)K	2	-0.57238	4
map05016 Huntington disease	0.938169	12	0.77	TGME49_261950-t26_1-p1	551	K	ATP synthase beta subunit ATP-B GN=TGME49_261950	1	1.47032e-16	156.14	AVK(1)MAQEAASGK	2	-0.23799	6	1	0.00074726	130.44	AVK(1)MAQEAASGK	2	-1.5512	7	1	2.61458e-08	156.14	AVK(1)MAQEAASGK	2	-1.4828	7
map05016 Huntington disease	0.938169	12	0.77	TGME49_219750-t26_1-p1	16	K	"cytochrome c, putative GN=TGME49_219750"	1	3.94654e-09	100.04	AEPDVQVPSGDIK(1)AGAK	3	-0.24395	3	1	1.68974e-07	88.427	AEPDVQVPSGDIK(1)AGAK	3	-0.86506	3	1	3.86317e-17	132.51	AEPDVQVPSGDIK(1)AGAK	3	-0.38426	3
map05016 Huntington disease	0.938169	12	0.77	TGME49_215590-t26_1-p1	572	K	flavoprotein subunit of succinate dehydrogenase GN=TGME49_215590	1	0.002218	99.283	SFADVGVK(1)DR	2	0.48495	1	1	0.00021934	106.62	SFADVGVK(1)DR	2	-0.23783	1
map05016 Huntington disease	0.938169	12	0.77	TGME49_215590-t26_1-p1	623	K	flavoprotein subunit of succinate dehydrogenase GN=TGME49_215590															1	0.010239	73.975	DDK(1)NWMK	2	1.6489	1
map05016 Huntington disease	0.938169	12	0.77	TGME49_215590-t26_1-p1	194	K	flavoprotein subunit of succinate dehydrogenase GN=TGME49_215590	1	2.56634e-12	160.88	FGK(1)GGQAYR	2	0.36556	2	1	1.49562e-11	164.53	FGK(1)GGQAYR	2	0.32526	2	1	0.00121201	108.74	FGK(1)GGQAYR	2	1.504	2
map05016 Huntington disease	0.938169	12	0.77	TGME49_215590-t26_1-p1	666	K	flavoprotein subunit of succinate dehydrogenase GN=TGME49_215590	1	6.34313e-07	79.489	QVISQPLDNEMEHIPPAK(1)R	3	-0.75746	4	1	1.28258e-05	74.618	QVISQPLDNEMEHIPPAK(1)R	3	-0.41045	4	1	9.40345e-05	73.688	QVISQPLDNEMEHIPPAK(1)R	3	0.26745	5
map05016 Huntington disease	0.938169	12	0.77	TGME49_215590-t26_1-p1	497	K	flavoprotein subunit of succinate dehydrogenase GN=TGME49_215590	1	2.79975e-28	121.25	K(1)DASAPSLPPNAGEETLAMVDR	3	0.12599	1	1	2.25478e-18	104.23	K(1)DASAPSLPPNAGEETLAMVDR	3	0.09276	1	1	6.69012e-21	117.01	K(1)DASAPSLPPNAGEETLAMVDR	3	-0.063412	1
map05016 Huntington disease	0.938169	12	0.77	TGME49_215590-t26_1-p1	160	K	flavoprotein subunit of succinate dehydrogenase GN=TGME49_215590	1	0.0132273	122.15	EAPK(1)VVR	2	0.042577	1
map05016 Huntington disease	0.938169	12	0.77	TGME49_215590-t26_1-p1	351	K	flavoprotein subunit of succinate dehydrogenase GN=TGME49_215590	1	0.00728816	74.611	YAPTAK(1)DLASR	2	-0.34836	1	1	0.000170662	98.156	YAPTAK(1)DLASR	2	0.042193	1	1	5.51202e-05	123.67	YAPTAK(1)DLASR	2	0.45902	1
map05016 Huntington disease	0.938169	12	0.77	TGME49_284540-t26_1-p1	194	K	"ATP synthase F1, delta subunit protein GN=TGME49_284540"	1	2.15455e-08	92.703	PLSAQQQK(1)EIVAALQNR	3	-0.62908	1	1	0.000560766	58.164	PLSAQQQK(1)EIVAALQNR	3	-0.81554	1
map05016 Huntington disease	0.938169	12	0.77	TGME49_290950-t26_1-p1	1479	K	"clathrin heavy chain, putative GN=TGME49_290950"	1	0.00179797	89.171	K(1)AGHLAVVEK	3	-0.60405	1								1	7.67413e-05	102.52	K(1)AGHLAVVEK	3	0.080325	1
map05016 Huntington disease	0.938169	12	0.77	TGME49_320220-t26_1-p1	253	K	"ubiquinol cytochrome c oxidoreductase, putative GN=TGME49_320220"	1	2.57882e-12	112.01	TPDLSK(1)GELAAGATVTR	2	0.10432	1	1	7.85873e-08	111.77	TPDLSK(1)GELAAGATVTR	2	-0.52737	1
map05016 Huntington disease	0.938169	12	0.77	TGME49_249900-t26_1-p1	11	K	"adenine nucleotide translocator, putative GN=TGME49_249900"	1	0.000745321	77.279	AAPTVSAGGK(1)EK	2	-0.71696	1	1	2.44998e-05	104.24	AAPTVSAGGK(1)EK	2	-0.46321	1	1	7.35977e-05	97.463	AAPTVSAGGK(1)EK	2	-0.37261	1
map05016 Huntington disease	0.938169	12	0.77	TGME49_249900-t26_1-p1	164	K	"adenine nucleotide translocator, putative GN=TGME49_249900"	1	8.38452e-10	147.62	LASDVGK(1)GNER	3	0.14062	2	1	3.75872e-06	146.16	LASDVGK(1)GNER	3	0.10297	2	1	0.000170434	102.4	LASDVGK(1)GNER	2	-0.38452	1
map05016 Huntington disease	0.938169	12	0.77	TGME49_249900-t26_1-p1	263	K	"adenine nucleotide translocator, putative GN=TGME49_249900"	1	4.23483e-83	222.45	K(1)GEQEIQYTGTADCWK	2	-0.22657	7	1	2.04655e-55	210.9	K(1)GEQEIQYTGTADCWK	2	0.21221	7	1	1.90437e-54	215.48	K(1)GEQEIQYTGTADCWK	2	0.74176	7
map05016 Huntington disease	0.938169	12	0.77	TGME49_249900-t26_1-p1	279	K	"adenine nucleotide translocator, putative GN=TGME49_249900"															1	0.0007029	111.61	K(1)VYQQEGFK	2	0.20346	1
map05016 Huntington disease	0.938169	12	0.77	TGME49_249900-t26_1-p1	62	K	"adenine nucleotide translocator, putative GN=TGME49_249900"	1	4.53638e-26	157.58	MLIQTQDSIPEIK(1)EGK	3	-0.22515	4	1	3.13257e-69	217.48	MLIQTQDSIPEIK(1)EGK	3	-0.28332	4	1	3.42659e-22	163.9	MLIQTQDSIPEIK(1)EGK	3	-0.28149	4
map05016 Huntington disease	0.938169	12	0.77	TGME49_249900-t26_1-p1	14	K	"adenine nucleotide translocator, putative GN=TGME49_249900"	1	7.8724e-218	299.04	K(1)GNADSQLMNTAK	2	0.94815	2	1	3.9336e-126	263.2	K(1)GNADSQLMNTAK	2	-0.019839	4	1	1.47089e-07	128.76	K(1)GNADSQLMNTAK	2	0.48257	3
map05016 Huntington disease	0.938169	12	0.77	TGME49_204400-t26_1-p1	436	K	"ATPase synthase subunit alpha, putative GN=TGME49_204400"															1	0.0172862	62.633	AMK(1)QVAGTMK	2	-3.0029	1
map05016 Huntington disease	0.938169	12	0.77	TGME49_204400-t26_1-p1	71	K	"ATPase synthase subunit alpha, putative GN=TGME49_204400"	1	3.54743e-09	121.45	IAGWK(1)TQTSTEEVGR	2	-0.8677	4	1	1.47673e-06	143.05	IAGWK(1)TQTSTEEVGR	2	-0.66873	5	1	1.84363e-16	167.32	IAGWK(1)TQTSTEEVGR	2	-0.51514	6
map05016 Huntington disease	0.938169	12	0.77	TGME49_204400-t26_1-p1	175	K	"ATPase synthase subunit alpha, putative GN=TGME49_204400"								1	0.00484102	105.14	GPIPAK(1)ER	2	-0.099306	1	1	0.00272947	119.41	GPIPAK(1)ER	2	-0.027096	1
map05016 Huntington disease	0.938169	12	0.77	TGME49_204400-t26_1-p1	511	K	"ATPase synthase subunit alpha, putative GN=TGME49_204400"	1	0.00190521	71.879	GYLDPLDPK(1)EISR	2	-0.030874	1
map05016 Huntington disease	0.938169	12	0.77	TGME49_231910-t26_1-p1	100	K	ATP synthase F1 gamma subunit GN=TGME49_231910								1	0.0212422	58.916	IPVDPK(1)EK	2	0.95624	1
map05016 Huntington disease	0.938169	12	0.77	TGME49_225260-t26_1-p1	746	K	DNA-directed RNA polymerase II RPB1 GN=TGME49_225260															1	0.0117932	52.255	VNK(1)ELNSAR	2	1.6401	1
map04961 Endocrine and other factor-regulated calcium reabsorption	0.543577	4	1.45	TGME49_290950-t26_1-p1	1479	K	"clathrin heavy chain, putative GN=TGME49_290950"	1	0.00179797	89.171	K(1)AGHLAVVEK	3	-0.60405	1								1	7.67413e-05	102.52	K(1)AGHLAVVEK	3	0.080325	1
map04961 Endocrine and other factor-regulated calcium reabsorption	0.543577	4	1.45	TGME49_226030-t26_1-p1	12	K	AGC kinase GN=TGME49_226030	1	3.29544e-06	91.969	LIPSNK(1)DGSGDHSQR	3	0.26419	1	1	1.48134e-06	104.95	LIPSNK(1)DGSGDHSQR	3	-0.14999	1	1	0.000355881	71.98	LIPSNK(1)DGSGDHSQR	3	0.33979	1
map04961 Endocrine and other factor-regulated calcium reabsorption	0.543577	4	1.45	TGME49_205550-t26_1-p1	504	K	AGC kinase GN=TGME49_205550	1	0.000320596	72.898	SLSK(1)SASSFAPVGGK	2	-1.9972	1	1	3.65373e-06	103.66	SLSK(1)SASSFAPVGGK	2	-3.0496	1
map04961 Endocrine and other factor-regulated calcium reabsorption	0.543577	4	1.45	TGME49_289680-t26_1-p1	197	K	Ras-related protein Rab11 GN=TGME49_289680								1	0.012176	53.211	GQK(1)IHLDEER	3	-2.5736	1
map04961 Endocrine and other factor-regulated calcium reabsorption	0.543577	4	1.45	TGME49_289680-t26_1-p1	180	K	Ras-related protein Rab11 GN=TGME49_289680	1	1.13552e-21	162.29	K(1)QIEDNPQSTTQPGR	2	-0.22133	1	1	3.06839e-05	115.8	K(1)QIEDNPQSTTQPGR	3	0.31285	2	1	1.99049e-10	123.42	K(1)QIEDNPQSTTQPGR	2	0.13592	1
map04740 Olfactory transduction	0.99817	2	0.36	TGME49_226030-t26_1-p1	12	K	AGC kinase GN=TGME49_226030	1	3.29544e-06	91.969	LIPSNK(1)DGSGDHSQR	3	0.26419	1	1	1.48134e-06	104.95	LIPSNK(1)DGSGDHSQR	3	-0.14999	1	1	0.000355881	71.98	LIPSNK(1)DGSGDHSQR	3	0.33979	1
map04740 Olfactory transduction	0.99817	2	0.36	TGME49_311360-t26_1-p1	699	K	protein kinase G AGC kinase family member PKG GN=TGME49_311360															1	0.0268043	66.056	GTFGTVK(1)LVR	2	0.11288	1
map04933 AGE-RAGE signaling pathway in diabetic complications	1	1	1.45	TGME49_205550-t26_1-p1	504	K	AGC kinase GN=TGME49_205550	1	0.000320596	72.898	SLSK(1)SASSFAPVGGK	2	-1.9972	1	1	3.65373e-06	103.66	SLSK(1)SASSFAPVGGK	2	-3.0496	1
map04210 Apoptosis	0.958273	4	0.67	TGME49_316400-t26_1-p1	163	K	alpha tubulin TUBA1 GN=TGME49_316400															1	0.0273369	79.474	LSVDYGK(1)K	2	0.23305	1
map04210 Apoptosis	0.958273	4	0.67	TGME49_316400-t26_1-p1	326	K	alpha tubulin TUBA1 GN=TGME49_316400								1	0.00367439	54.768	GDVVPK(1)DVNAAVATIK	2	0.32431	1
map04210 Apoptosis	0.958273	4	0.67	TGME49_316400-t26_1-p1	336	K	alpha tubulin TUBA1 GN=TGME49_316400	1	0.00126901	89.507	DVNAAVATIK(1)TK	2	-0.083165	1	1	0.00255477	78.814	DVNAAVATIK(1)TK	2	0.30631	1	1	0.00176875	83.087	DVNAAVATIK(1)TK	2	0.31441	1
map04210 Apoptosis	0.958273	4	0.67	TGME49_270840-t26_1-p1	7	K	poly(ADP-ribose) polymerase catalytic domain-containing protein GN=TGME49_270840	1	1.19602e-05	64.522	TSK(1)NRPPIPNPYGVDYSPTDR	3	-0.59383	1
map04210 Apoptosis	0.958273	4	0.67	TGME49_209030-t26_1-p1	327	K	actin ACT1 GN=TGME49_209030	1	9.61095e-07	112.44	ELTSLAPSTMK(1)IK	2	0.53772	1	1	4.36504e-09	107.53	ELTSLAPSTMK(1)IK	2	0.99368	1	1	8.3339e-06	109	ELTSLAPSTMK(1)IK	2	0.6108	1
map04210 Apoptosis	0.958273	4	0.67	TGME49_209030-t26_1-p1	40	K	actin ACT1 GN=TGME49_209030	1	4.47207e-19	164.64	PK(1)NPGIMVGMEEK	2	-0.56246	7	1	1.68455e-06	143.98	PK(1)NPGIMVGMEEK	2	-0.98711	6	1	3.8109e-16	173.72	PK(1)NPGIMVGMEEK	2	-0.5006	5
map04210 Apoptosis	0.958273	4	0.67	TGME49_209030-t26_1-p1	51	K	actin ACT1 GN=TGME49_209030	1	8.49329e-10	82.635	NPGIMVGMEEK(1)DCYVGDEAQSK	3	-0.47483	1	1	1.94712e-09	82.635	NPGIMVGMEEK(1)DCYVGDEAQSK	3	0.023379	1
map04210 Apoptosis	0.958273	4	0.67	TGME49_209030-t26_1-p1	329	K	actin ACT1 GN=TGME49_209030	1	0.0236715	67.704	IK(1)VVAPPER	2	-0.16422	2	1	0.0294704	66.056	IK(1)VVAPPER	2	-0.090273	1
map04210 Apoptosis	0.958273	4	0.67	TGME49_209030-t26_1-p1	114	K	actin ACT1 GN=TGME49_209030	1	1.50915e-13	96.562	VAPEEHPVLLTEAPLNPK(1)ANR	3	1.0583	2	1	1.39247e-13	132.62	VAPEEHPVLLTEAPLNPK(1)ANR	3	0.53306	1	1	1.18785e-25	97.083	VAPEEHPVLLTEAPLNPK(1)ANR	3	0.014496	1
map04210 Apoptosis	0.958273	4	0.67	TGME49_209030-t26_1-p1	316	K	actin ACT1 GN=TGME49_209030	1	3.1109e-07	107.74	LTK(1)ELTSLAPSTMK	2	0.38522	1								1	2.10997e-09	117.08	LTK(1)ELTSLAPSTMK	2	1.2518	1
map04210 Apoptosis	0.958273	4	0.67	TGME49_219750-t26_1-p1	16	K	"cytochrome c, putative GN=TGME49_219750"	1	3.94654e-09	100.04	AEPDVQVPSGDIK(1)AGAK	3	-0.24395	3	1	1.68974e-07	88.427	AEPDVQVPSGDIK(1)AGAK	3	-0.86506	3	1	3.86317e-17	132.51	AEPDVQVPSGDIK(1)AGAK	3	-0.38426	3
map04659 Th17 cell differentiation	1	1	0.72	TGME49_288380-t26_1-p1	592	K	heat shock protein HSP90 GN=TGME49_288380	1	0.000150442	139.31	IMK(1)AQALR	2	0.25375	2	1	0.00529347	104.21	IMK(1)AQALR	2	-0.20447	1	1	0.00407078	124.83	IMK(1)AQALR	2	0.091411	4
map04659 Th17 cell differentiation	1	1	0.72	TGME49_288380-t26_1-p1	269	K	heat shock protein HSP90 GN=TGME49_288380	1	9.84628e-07	111.79	EVVVEYEQLNK(1)QK	2	-0.63053	1	1	6.74513e-06	144.57	EVVVEYEQLNK(1)QK	2	-3.9921	1	1	2.42171e-15	111.94	EVVVEYEQLNK(1)QK	2	2.3336	1
map04659 Th17 cell differentiation	1	1	0.72	TGME49_288380-t26_1-p1	384	K	heat shock protein HSP90 GN=TGME49_288380	1	0.00140543	112.11	ESLQQNK(1)ILK	2	0.10814	2	1	0.0017078	93.598	ESLQQNK(1)ILK	2	-0.69578	1	1	0.000335267	125.71	ESLQQNK(1)ILK	2	-0.15696	1
map04659 Th17 cell differentiation	1	1	0.72	TGME49_288380-t26_1-p1	56	K	heat shock protein HSP90 GN=TGME49_288380	1	0.00595408	78.548	YEAITDPEK(1)LK	2	-0.40223	1	1	0.00062131	91.123	YEAITDPEK(1)LK	2	0.587	1	1	9.18782e-06	114.9	YEAITDPEK(1)LK	2	0.2786	1
map04659 Th17 cell differentiation	1	1	0.72	TGME49_288380-t26_1-p1	550	K	heat shock protein HSP90 GN=TGME49_288380	1	0.0213733	47.844	AEFEPLCK(1)LMK	2	1.7222	1
map04659 Th17 cell differentiation	1	1	0.72	TGME49_288380-t26_1-p1	396	K	heat shock protein HSP90 GN=TGME49_288380	1	0.00092569	91.62	K(1)CLEMFQELEEK	2	-0.29032	1	1	0.00100202	115.57	K(1)CLEMFQELEEK	2	0.085636	1
map04659 Th17 cell differentiation	1	1	0.72	TGME49_288380-t26_1-p1	258	K	heat shock protein HSP90 GN=TGME49_288380	1	1.04482e-06	110.14	VK(1)EVVVEYEQLNK	3	-1.0037	2	1	7.114e-05	110.51	VK(1)EVVVEYEQLNK	2	-1.8372	1	1	1.75193e-05	103.76	VK(1)EVVVEYEQLNK	3	-0.58129	2
map04911 Insulin secretion	0.876271	2	1.09	TGME49_226030-t26_1-p1	12	K	AGC kinase GN=TGME49_226030	1	3.29544e-06	91.969	LIPSNK(1)DGSGDHSQR	3	0.26419	1	1	1.48134e-06	104.95	LIPSNK(1)DGSGDHSQR	3	-0.14999	1	1	0.000355881	71.98	LIPSNK(1)DGSGDHSQR	3	0.33979	1
map04911 Insulin secretion	0.876271	2	1.09	TGME49_205550-t26_1-p1	504	K	AGC kinase GN=TGME49_205550	1	0.000320596	72.898	SLSK(1)SASSFAPVGGK	2	-1.9972	1	1	3.65373e-06	103.66	SLSK(1)SASSFAPVGGK	2	-3.0496	1
map04614 Renin-angiotensin system	0.406282	2	4.35	TGME49_286120-t26_1-p1	779	K	prolyl endopeptidase GN=TGME49_286120	1	2.56961e-06	54.15	YIAELQHSVGSSPK(1)QTNPLVIR	3	1.0203	1
map04614 Renin-angiotensin system	0.406282	2	4.35	TGME49_286120-t26_1-p1	385	K	prolyl endopeptidase GN=TGME49_286120	1	0.00847951	59.709	TSNAQGMFDFSK(1)LK	2	0.4873	1
map04614 Renin-angiotensin system	0.406282	2	4.35	TGME49_224350-t26_1-p1	1237	K	"aminopeptidase N, putative GN=TGME49_224350"	1	1.80768e-07	116.71	DK(1)EAAALAMNHFK	3	0.11108	1								1	3.90879e-07	107.39	DK(1)EAAALAMNHFK	2	0.59174	2
map04614 Renin-angiotensin system	0.406282	2	4.35	TGME49_224350-t26_1-p1	1132	K	"aminopeptidase N, putative GN=TGME49_224350"	1	0.00164569	106.16	LPK(1)IYVEAFK	2	0.30978	1	1	0.000884713	119.27	LPK(1)IYVEAFK	2	0.091774	1	1	5.64327e-05	115.29	LPK(1)IYVEAFK	2	0.22616	1
map04614 Renin-angiotensin system	0.406282	2	4.35	TGME49_224350-t26_1-p1	1313	K	"aminopeptidase N, putative GN=TGME49_224350"	1	9.32549e-40	197.07	ELQK(1)HADFTAK	3	-0.18142	4	1	0.00820153	68.515	ELQK(1)HADFTAK	3	-0.24934	2	1	3.48989e-75	243.85	ELQK(1)HADFTAK	2	0.54661	2
map04614 Renin-angiotensin system	0.406282	2	4.35	TGME49_224350-t26_1-p1	1320	K	"aminopeptidase N, putative GN=TGME49_224350"								1	0.0321942	55.98	HADFTAK(1)NPNR	2	0.013687	1	1	0.00688504	54.584	HADFTAK(1)NPNR	3	-1.9496	1
map04612 Antigen processing and presentation	0.926748	2	0.87	TGME49_273760-t26_1-p1	71	K	heat shock protein HSP70 GN=TGME49_273760	1	1.49948e-22	141.44	NPENTIFDAK(1)R	2	0.35708	1								1	0.00010007	132.62	NPENTIFDAK(1)R	2	0.49175	1
map04612 Antigen processing and presentation	0.926748	2	0.87	TGME49_273760-t26_1-p1	138	K	heat shock protein HSP70 GN=TGME49_273760	1	9.18933e-05	102.97	EIAEAYLGK(1)EVK	2	-0.056814	1	1	0.000105608	122.34	EIAEAYLGK(1)EVK	2	1.8513	2	1	8.70124e-06	112.5	EIAEAYLGK(1)EVK	2	0.50874	1
map04612 Antigen processing and presentation	0.926748	2	0.87	TGME49_273760-t26_1-p1	253	K	heat shock protein HSP70 GN=TGME49_273760	1	0.00342662	118.71	GK(1)DISTNSR	2	0.43102	1	1	2.91227e-11	159.79	GK(1)DISTNSR	2	0.10822	1	1	0.0008295	117.53	GK(1)DISTNSR	2	0.30581	1
map04612 Antigen processing and presentation	0.926748	2	0.87	TGME49_273760-t26_1-p1	509	K	heat shock protein HSP70 GN=TGME49_273760	1	2.76169e-55	201	SNQITITNDK(1)GR	2	-0.52306	1	1	7.95772e-12	158.34	SNQITITNDK(1)GR	2	-0.56888	1	1	1.58071e-11	169.98	SNQITITNDK(1)GR	2	-0.3892	1
map04612 Antigen processing and presentation	0.926748	2	0.87	TGME49_273760-t26_1-p1	188	K	heat shock protein HSP70 GN=TGME49_273760	1	2.32926e-06	83.404	IINEPTAAAIAYGLDK(1)K	2	0.42403	3	1	1.0084e-05	83.404	IINEPTAAAIAYGLDK(1)K	3	-0.18782	3	1	0.000126686	87.676	IINEPTAAAIAYGLDK(1)K	3	0.24039	2
map04612 Antigen processing and presentation	0.926748	2	0.87	TGME49_273760-t26_1-p1	425	K	heat shock protein HSP70 GN=TGME49_273760								1	0.0188836	85.67	NTTIPTK(1)K	2	-0.034379	1	1	0.0261685	80.455	NTTIPTK(1)K	2	0.5871	1
map04612 Antigen processing and presentation	0.926748	2	0.87	TGME49_273760-t26_1-p1	112	K	heat shock protein HSP70 GN=TGME49_273760	1	1.70565e-17	111.62	VIAGPGDKPLIEVTYQGEK(1)K	3	0.83066	2	1	6.70978e-13	121.82	VIAGPGDKPLIEVTYQGEK(1)K	3	0.35458	2	1	1.02743e-17	119.62	VIAGPGDKPLIEVTYQGEK(1)K	3	0.48885	1
map04612 Antigen processing and presentation	0.926748	2	0.87	TGME49_273760-t26_1-p1	324	K	heat shock protein HSP70 GN=TGME49_273760	1	0.000539345	113.93	VLK(1)DSGIDK	2	0.27614	4	1	0.000886658	92.239	VLK(1)DSGIDK	2	0.2346	3	1	0.00621367	84.054	VLK(1)DSGIDK	2	-0.28748	3
map04612 Antigen processing and presentation	0.926748	2	0.87	TGME49_273760-t26_1-p1	77	K	heat shock protein HSP70 GN=TGME49_273760	1	6.46831e-17	161.48	K(1)FDDPSVQSDMK	2	-0.92624	3	1	6.73161e-05	143.31	K(1)FDDPSVQSDMK	2	-0.2577	3	1	1.27735e-21	184.31	K(1)FDDPSVQSDMK	2	-0.8849	3
map04612 Antigen processing and presentation	0.926748	2	0.87	TGME49_273760-t26_1-p1	56	K	heat shock protein HSP70 GN=TGME49_273760															1	7.17079e-05	103.43	LVGDAAK(1)NQVAR	2	-0.12967	1
map04612 Antigen processing and presentation	0.926748	2	0.87	TGME49_273760-t26_1-p1	526	K	heat shock protein HSP70 GN=TGME49_273760	1	0.00396103	109.66	MVQEAEK(1)YK	2	0.75538	1	1	0.000469806	111.46	MVQEAEK(1)YK	2	0.12128	1	1	0.00104828	109.66	MVQEAEK(1)YK	2	-0.045048	1
map04612 Antigen processing and presentation	0.926748	2	0.87	TGME49_273760-t26_1-p1	499	K	heat shock protein HSP70 GN=TGME49_273760	1	4.81055e-61	202.25	STGK(1)SNQITITNDK	2	0.4082	2	1	5.1958e-14	162.41	STGK(1)SNQITITNDK	2	0.66669	1	1	4.16826e-46	212.11	STGK(1)SNQITITNDK	2	0.55478	2
map04612 Antigen processing and presentation	0.926748	2	0.87	TGME49_273760-t26_1-p1	321	K	heat shock protein HSP70 GN=TGME49_273760	1	0.000462864	96.604	NSLLPVEK(1)VLK	2	0.015002	1	1	0.000649119	90.689	NSLLPVEK(1)VLK	2	0.5548	1	1	0.00158791	90.614	NSLLPVEK(1)VLK	2	-0.8266	2
map04612 Antigen processing and presentation	0.926748	2	0.87	TGME49_273760-t26_1-p1	599	K	heat shock protein HSP70 GN=TGME49_273760	1	2.50058e-21	163.99	QK(1)EVESVCTPIITK	2	-0.28771	2	1	8.23343e-10	156.24	QK(1)EVESVCTPIITK	2	0.52731	1	1	3.3037e-28	194.48	QK(1)EVESVCTPIITK	2	-0.5574	2
map04612 Antigen processing and presentation	0.926748	2	0.87	TGME49_288380-t26_1-p1	592	K	heat shock protein HSP90 GN=TGME49_288380	1	0.000150442	139.31	IMK(1)AQALR	2	0.25375	2	1	0.00529347	104.21	IMK(1)AQALR	2	-0.20447	1	1	0.00407078	124.83	IMK(1)AQALR	2	0.091411	4
map04612 Antigen processing and presentation	0.926748	2	0.87	TGME49_288380-t26_1-p1	269	K	heat shock protein HSP90 GN=TGME49_288380	1	9.84628e-07	111.79	EVVVEYEQLNK(1)QK	2	-0.63053	1	1	6.74513e-06	144.57	EVVVEYEQLNK(1)QK	2	-3.9921	1	1	2.42171e-15	111.94	EVVVEYEQLNK(1)QK	2	2.3336	1
map04612 Antigen processing and presentation	0.926748	2	0.87	TGME49_288380-t26_1-p1	384	K	heat shock protein HSP90 GN=TGME49_288380	1	0.00140543	112.11	ESLQQNK(1)ILK	2	0.10814	2	1	0.0017078	93.598	ESLQQNK(1)ILK	2	-0.69578	1	1	0.000335267	125.71	ESLQQNK(1)ILK	2	-0.15696	1
map04612 Antigen processing and presentation	0.926748	2	0.87	TGME49_288380-t26_1-p1	56	K	heat shock protein HSP90 GN=TGME49_288380	1	0.00595408	78.548	YEAITDPEK(1)LK	2	-0.40223	1	1	0.00062131	91.123	YEAITDPEK(1)LK	2	0.587	1	1	9.18782e-06	114.9	YEAITDPEK(1)LK	2	0.2786	1
map04612 Antigen processing and presentation	0.926748	2	0.87	TGME49_288380-t26_1-p1	550	K	heat shock protein HSP90 GN=TGME49_288380	1	0.0213733	47.844	AEFEPLCK(1)LMK	2	1.7222	1
map04612 Antigen processing and presentation	0.926748	2	0.87	TGME49_288380-t26_1-p1	396	K	heat shock protein HSP90 GN=TGME49_288380	1	0.00092569	91.62	K(1)CLEMFQELEEK	2	-0.29032	1	1	0.00100202	115.57	K(1)CLEMFQELEEK	2	0.085636	1
map04612 Antigen processing and presentation	0.926748	2	0.87	TGME49_288380-t26_1-p1	258	K	heat shock protein HSP90 GN=TGME49_288380	1	1.04482e-06	110.14	VK(1)EVVVEYEQLNK	3	-1.0037	2	1	7.114e-05	110.51	VK(1)EVVVEYEQLNK	2	-1.8372	1	1	1.75193e-05	103.76	VK(1)EVVVEYEQLNK	3	-0.58129	2
map04971 Gastric acid secretion	0.980306	2	0.58	TGME49_226030-t26_1-p1	12	K	AGC kinase GN=TGME49_226030	1	3.29544e-06	91.969	LIPSNK(1)DGSGDHSQR	3	0.26419	1	1	1.48134e-06	104.95	LIPSNK(1)DGSGDHSQR	3	-0.14999	1	1	0.000355881	71.98	LIPSNK(1)DGSGDHSQR	3	0.33979	1
map04971 Gastric acid secretion	0.980306	2	0.58	TGME49_205550-t26_1-p1	504	K	AGC kinase GN=TGME49_205550	1	0.000320596	72.898	SLSK(1)SASSFAPVGGK	2	-1.9972	1	1	3.65373e-06	103.66	SLSK(1)SASSFAPVGGK	2	-3.0496	1
map04927 Cortisol synthesis and secretion	1	1	0.62	TGME49_226030-t26_1-p1	12	K	AGC kinase GN=TGME49_226030	1	3.29544e-06	91.969	LIPSNK(1)DGSGDHSQR	3	0.26419	1	1	1.48134e-06	104.95	LIPSNK(1)DGSGDHSQR	3	-0.14999	1	1	0.000355881	71.98	LIPSNK(1)DGSGDHSQR	3	0.33979	1
map04914 Progesterone-mediated oocyte maturation	0.984865	2	0.54	TGME49_226030-t26_1-p1	12	K	AGC kinase GN=TGME49_226030	1	3.29544e-06	91.969	LIPSNK(1)DGSGDHSQR	3	0.26419	1	1	1.48134e-06	104.95	LIPSNK(1)DGSGDHSQR	3	-0.14999	1	1	0.000355881	71.98	LIPSNK(1)DGSGDHSQR	3	0.33979	1
map04914 Progesterone-mediated oocyte maturation	0.984865	2	0.54	TGME49_288380-t26_1-p1	592	K	heat shock protein HSP90 GN=TGME49_288380	1	0.000150442	139.31	IMK(1)AQALR	2	0.25375	2	1	0.00529347	104.21	IMK(1)AQALR	2	-0.20447	1	1	0.00407078	124.83	IMK(1)AQALR	2	0.091411	4
map04914 Progesterone-mediated oocyte maturation	0.984865	2	0.54	TGME49_288380-t26_1-p1	269	K	heat shock protein HSP90 GN=TGME49_288380	1	9.84628e-07	111.79	EVVVEYEQLNK(1)QK	2	-0.63053	1	1	6.74513e-06	144.57	EVVVEYEQLNK(1)QK	2	-3.9921	1	1	2.42171e-15	111.94	EVVVEYEQLNK(1)QK	2	2.3336	1
map04914 Progesterone-mediated oocyte maturation	0.984865	2	0.54	TGME49_288380-t26_1-p1	384	K	heat shock protein HSP90 GN=TGME49_288380	1	0.00140543	112.11	ESLQQNK(1)ILK	2	0.10814	2	1	0.0017078	93.598	ESLQQNK(1)ILK	2	-0.69578	1	1	0.000335267	125.71	ESLQQNK(1)ILK	2	-0.15696	1
map04914 Progesterone-mediated oocyte maturation	0.984865	2	0.54	TGME49_288380-t26_1-p1	56	K	heat shock protein HSP90 GN=TGME49_288380	1	0.00595408	78.548	YEAITDPEK(1)LK	2	-0.40223	1	1	0.00062131	91.123	YEAITDPEK(1)LK	2	0.587	1	1	9.18782e-06	114.9	YEAITDPEK(1)LK	2	0.2786	1
map04914 Progesterone-mediated oocyte maturation	0.984865	2	0.54	TGME49_288380-t26_1-p1	550	K	heat shock protein HSP90 GN=TGME49_288380	1	0.0213733	47.844	AEFEPLCK(1)LMK	2	1.7222	1
map04914 Progesterone-mediated oocyte maturation	0.984865	2	0.54	TGME49_288380-t26_1-p1	396	K	heat shock protein HSP90 GN=TGME49_288380	1	0.00092569	91.62	K(1)CLEMFQELEEK	2	-0.29032	1	1	0.00100202	115.57	K(1)CLEMFQELEEK	2	0.085636	1
map04914 Progesterone-mediated oocyte maturation	0.984865	2	0.54	TGME49_288380-t26_1-p1	258	K	heat shock protein HSP90 GN=TGME49_288380	1	1.04482e-06	110.14	VK(1)EVVVEYEQLNK	3	-1.0037	2	1	7.114e-05	110.51	VK(1)EVVVEYEQLNK	2	-1.8372	1	1	1.75193e-05	103.76	VK(1)EVVVEYEQLNK	3	-0.58129	2
map04510 Focal adhesion	0.911933	3	0.82	TGME49_310700-t26_1-p1	25	K	serine/threonine phosophatase PP1 GN=TGME49_310700	1	9.12903e-07	113.76	PGK(1)PVQLTEAEIR	2	2.7305	1	1	0.000447579	84.753	PGK(1)PVQLTEAEIR	2	0.056335	1	1	1.9697e-05	102.52	PGK(1)PVQLTEAEIR	2	-0.23394	1
map04510 Focal adhesion	0.911933	3	0.82	TGME49_205550-t26_1-p1	504	K	AGC kinase GN=TGME49_205550	1	0.000320596	72.898	SLSK(1)SASSFAPVGGK	2	-1.9972	1	1	3.65373e-06	103.66	SLSK(1)SASSFAPVGGK	2	-3.0496	1
map04510 Focal adhesion	0.911933	3	0.82	TGME49_209030-t26_1-p1	327	K	actin ACT1 GN=TGME49_209030	1	9.61095e-07	112.44	ELTSLAPSTMK(1)IK	2	0.53772	1	1	4.36504e-09	107.53	ELTSLAPSTMK(1)IK	2	0.99368	1	1	8.3339e-06	109	ELTSLAPSTMK(1)IK	2	0.6108	1
map04510 Focal adhesion	0.911933	3	0.82	TGME49_209030-t26_1-p1	40	K	actin ACT1 GN=TGME49_209030	1	4.47207e-19	164.64	PK(1)NPGIMVGMEEK	2	-0.56246	7	1	1.68455e-06	143.98	PK(1)NPGIMVGMEEK	2	-0.98711	6	1	3.8109e-16	173.72	PK(1)NPGIMVGMEEK	2	-0.5006	5
map04510 Focal adhesion	0.911933	3	0.82	TGME49_209030-t26_1-p1	51	K	actin ACT1 GN=TGME49_209030	1	8.49329e-10	82.635	NPGIMVGMEEK(1)DCYVGDEAQSK	3	-0.47483	1	1	1.94712e-09	82.635	NPGIMVGMEEK(1)DCYVGDEAQSK	3	0.023379	1
map04510 Focal adhesion	0.911933	3	0.82	TGME49_209030-t26_1-p1	329	K	actin ACT1 GN=TGME49_209030	1	0.0236715	67.704	IK(1)VVAPPER	2	-0.16422	2	1	0.0294704	66.056	IK(1)VVAPPER	2	-0.090273	1
map04510 Focal adhesion	0.911933	3	0.82	TGME49_209030-t26_1-p1	114	K	actin ACT1 GN=TGME49_209030	1	1.50915e-13	96.562	VAPEEHPVLLTEAPLNPK(1)ANR	3	1.0583	2	1	1.39247e-13	132.62	VAPEEHPVLLTEAPLNPK(1)ANR	3	0.53306	1	1	1.18785e-25	97.083	VAPEEHPVLLTEAPLNPK(1)ANR	3	0.014496	1
map04510 Focal adhesion	0.911933	3	0.82	TGME49_209030-t26_1-p1	316	K	actin ACT1 GN=TGME49_209030	1	3.1109e-07	107.74	LTK(1)ELTSLAPSTMK	2	0.38522	1								1	2.10997e-09	117.08	LTK(1)ELTSLAPSTMK	2	1.2518	1
map04066 HIF-1 signaling pathway	0.0285545	12	1.93	TGME49_318430-t26_1-p1	509	K	malate dehydrogenase MDH GN=TGME49_318430	1	0.0260037	62.005	TLLAAAPK(1)SA	2	-0.15457	1
map04066 HIF-1 signaling pathway	0.0285545	12	1.93	TGME49_268850-t26_1-p1	112	K	enolase 2 GN=TGME49_268850	0.999977	9.73708e-07	103.88	IIKPALIGK(1)DPCDQK	2	0.86154	2	0.999999	2.09534e-05	105.39	IIKPALIGK(1)DPCDQK	2	0.48429	2	0.999997	5.4339e-05	97.073	IIKPALIGK(1)DPCDQK	2	0.24496	2
map04066 HIF-1 signaling pathway	0.0285545	12	1.93	TGME49_268850-t26_1-p1	103	K	enolase 2 GN=TGME49_268850	1	0.00219423	99.568	AVENIHK(1)IIK	2	-1.6869	1	1	0.000276488	103.18	AVENIHK(1)IIK	2	-1.17	1	1	0.0187714	71.221	AVENIHK(1)IIK	2	-1.9612	1
map04066 HIF-1 signaling pathway	0.0285545	12	1.93	TGME49_268850-t26_1-p1	162	K	enolase 2 GN=TGME49_268850	1	0.00140971	88.596	AGAAAK(1)GMPLYK	2	0.81595	1	1	0.000195535	89.171	AGAAAK(1)GMPLYK	2	-0.12282	1	1	0.000807581	92.611	AGAAAK(1)GMPLYK	2	-0.17685	1
map04066 HIF-1 signaling pathway	0.0285545	12	1.93	TGME49_268850-t26_1-p1	405	K	enolase 2 GN=TGME49_268850								1	1.30521e-07	64.249	VNQIGTVSESIEACQLAQK(1)NK	3	0.44906	1
map04066 HIF-1 signaling pathway	0.0285545	12	1.93	TGME49_321900-t26_1-p1	220	K	"fructose-1,6-bisphosphate aldolase GN=TGME49_321900"	1	0.00461699	82.494	ALQASCLK(1)GWK	2	-0.33767	1	1	0.00121719	87.184	ALQASCLK(1)GWK	2	0.3418	1	1	0.0261196	61.344	ALQASCLK(1)GWK	2	-0.0035954	1
map04066 HIF-1 signaling pathway	0.0285545	12	1.93	TGME49_318230-t26_1-p1	92	K	phosphoglycerate kinase PGKI GN=TGME49_318230	1	7.81269e-05	104.24	K(1)VTFVEDCVGPK	2	-0.29107	1	1	0.000310586	88.101	K(1)VTFVEDCVGPK	2	-0.23785	1
map04066 HIF-1 signaling pathway	0.0285545	12	1.93	TGME49_318230-t26_1-p1	103	K	phosphoglycerate kinase PGKI GN=TGME49_318230															1	0.00131305	44.238	VTFVEDCVGPK(1)AEEAVQAAK	3	-1.3839	1
map04066 HIF-1 signaling pathway	0.0285545	12	1.93	TGME49_318230-t26_1-p1	206	K	phosphoglycerate kinase PGKI GN=TGME49_318230	1	5.254e-08	86.548	ALECPEK(1)PFLAILGGAK	2	-0.41839	2	1	6.06156e-08	109.04	ALECPEK(1)PFLAILGGAK	2	0.2703	1	1	0.000137733	87.429	ALECPEK(1)PFLAILGGAK	2	-0.24832	1
map04066 HIF-1 signaling pathway	0.0285545	12	1.93	TGME49_318230-t26_1-p1	141	K	phosphoglycerate kinase PGKI GN=TGME49_318230	1	0.0044559	88.596	IK(1)ASPEAIAK	2	0.17697	1	1	0.00434944	85.813	IK(1)ASPEAIAK	2	0.10964	1	1	0.00419094	86.014	IK(1)ASPEAIAK	2	-0.13537	1
map04066 HIF-1 signaling pathway	0.0285545	12	1.93	TGME49_318230-t26_1-p1	139	K	phosphoglycerate kinase PGKI GN=TGME49_318230	1	0.00406901	90.15	GVDEQGNK(1)IK	2	0.12402	1	1	2.44775e-11	162.64	GVDEQGNK(1)IK	2	0.12924	1	1	1.88091e-11	174.41	GVDEQGNK(1)IK	2	0.030913	1
map04066 HIF-1 signaling pathway	0.0285545	12	1.93	TGME49_318230-t26_1-p1	31	K	phosphoglycerate kinase PGKI GN=TGME49_318230	1	1.09539e-07	92.096	VDFNVPMK(1)DGVVQDATR	3	-0.44147	2	1	0.000761713	66.201	VDFNVPMK(1)DGVVQDATR	2	-0.46059	1
map04066 HIF-1 signaling pathway	0.0285545	12	1.93	TGME49_232350-t26_1-p1	94	K	lactate dehydrogenase LDH1 GN=TGME49_232350	1	0.000129256	119.74	VPGK(1)PDSEWSR	2	-0.35119	2	1	0.000260638	109.72	VPGK(1)PDSEWSR	2	-0.091934	2	1	3.45571e-05	119.74	VPGK(1)PDSEWSR	2	0.15802	2
map04066 HIF-1 signaling pathway	0.0285545	12	1.93	TGME49_232350-t26_1-p1	43	K	lactate dehydrogenase LDH1 GN=TGME49_232350	1	7.05576e-10	93.226	ELADVVLYDVVK(1)GMPEGK	3	0.62956	1	1	8.89034e-09	115.73	ELADVVLYDVVK(1)GMPEGK	3	-0.14593	2	1	6.42338e-14	116.06	ELADVVLYDVVK(1)GMPEGK	3	-0.33058	1
map04066 HIF-1 signaling pathway	0.0285545	12	1.93	TGME49_232350-t26_1-p1	218	K	lactate dehydrogenase LDH1 GN=TGME49_232350	1	1.11693e-09	97.904	DGVVTEK(1)QLEEIAEHTK	3	-0.75368	1	1	7.15866e-56	211.78	DGVVTEK(1)QLEEIAEHTK	2	-1.3503	2	1	4.85804e-44	204.13	DGVVTEK(1)QLEEIAEHTK	2	-0.3266	2
map04066 HIF-1 signaling pathway	0.0285545	12	1.93	TGME49_232350-t26_1-p1	322	K	lactate dehydrogenase LDH1 GN=TGME49_232350	1	3.16515e-08	95.57	SVDDVMALNK(1)AVAALQA	2	0.3007	1	1	5.21899e-08	107.74	SVDDVMALNK(1)AVAALQA	2	-0.029494	1	1	1.37558e-11	86.214	SVDDVMALNK(1)AVAALQA	2	-0.40308	1
map04066 HIF-1 signaling pathway	0.0285545	12	1.93	TGME49_232350-t26_1-p1	211	K	lactate dehydrogenase LDH1 GN=TGME49_232350	1	0.00131711	117.25	FIK(1)DGVVTEK	2	0.041299	2	1	0.00021934	113.67	FIK(1)DGVVTEK	2	-0.48615	2	1	0.000109033	132.25	FIK(1)DGVVTEK	2	-0.45587	2
map04066 HIF-1 signaling pathway	0.0285545	12	1.93	TGME49_289690-t26_1-p1	274	K	glyceraldehyde-3-phosphate dehydrogenase GAPDH1 GN=TGME49_289690	1	2.27113e-10	83.064	VIMSAPPK(1)DDTPMFVMGVNNDQYK	3	0.17622	1								1	2.18266e-05	52.91	VIMSAPPK(1)DDTPMFVMGVNNDQYK	3	-0.3911	1
map04066 HIF-1 signaling pathway	0.0285545	12	1.93	TGME49_289690-t26_1-p1	370	K	glyceraldehyde-3-phosphate dehydrogenase GAPDH1 GN=TGME49_289690								1	0.000802445	80.69	AVGK(1)IIPSLNGK	2	-0.91068	1
map04066 HIF-1 signaling pathway	0.0285545	12	1.93	TGME49_289690-t26_1-p1	366	K	glyceraldehyde-3-phosphate dehydrogenase GAPDH1 GN=TGME49_289690	1	1.81423e-14	107.63	SAGVNIIPASTGAAK(1)AVGK	2	1.3792	2	1	4.93843e-10	92.474	SAGVNIIPASTGAAK(1)AVGK	2	0.2864	1	1	3.08262e-12	112.91	SAGVNIIPASTGAAK(1)AVGK	2	0.30301	1
map04066 HIF-1 signaling pathway	0.0285545	12	1.93	TGME49_289690-t26_1-p1	214	K	glyceraldehyde-3-phosphate dehydrogenase GAPDH1 GN=TGME49_289690															1	0.0181399	77.192	DGK(1)LIVGGK	2	1.5289	1
map04066 HIF-1 signaling pathway	0.0285545	12	1.93	TGME49_289690-t26_1-p1	255	K	glyceraldehyde-3-phosphate dehydrogenase GAPDH1 GN=TGME49_289690	1	2.3905e-43	188.96	EK(1)AQAHLTNGAK	2	0.73828	2	1	1.20454e-05	145.29	EK(1)AQAHLTNGAK	2	0.89339	2	1	1.86721e-65	234.52	EK(1)AQAHLTNGAK	2	1.5215	3
map04066 HIF-1 signaling pathway	0.0285545	12	1.93	TGME49_289690-t26_1-p1	405	K	glyceraldehyde-3-phosphate dehydrogenase GAPDH1 GN=TGME49_289690	1	1.87496e-32	182.1	PAK(1)YEDIVAAVK	2	1.1366	4	1	8.11842e-12	158.11	PAK(1)YEDIVAAVK	2	1.0241	2	1	1.63926e-07	147.26	PAK(1)YEDIVAAVK	2	1.3907	3
map04066 HIF-1 signaling pathway	0.0285545	12	1.93	TGME49_268860-t26_1-p1	81	K	enolase 1 GN=TGME49_268860	1	1.18563e-16	158.01	PALLGK(1)DPCDQK	2	0.021055	1	1	0.000142135	107.39	PALLGK(1)DPCDQK	2	-0.02882	1	1	3.95111e-07	118.87	PALLGK(1)DPCDQK	2	0.083025	1
map04066 HIF-1 signaling pathway	0.0285545	12	1.93	TGME49_265450-t26_1-p1	103	K	hexokinase GN=TGME49_265450	1	0.00975373	85.355	GK(1)MEIIQDK	2	-2.9877	1	1	0.00321912	98.044	GK(1)MEIIQDK	2	-0.46827	1	1	0.00761153	88.495	GK(1)MEIIQDK	2	-2.2755	1
map04066 HIF-1 signaling pathway	0.0285545	12	1.93	TGME49_265450-t26_1-p1	446	K	hexokinase GN=TGME49_265450	1	4.45343e-15	101.17	LVAGDAAK(1)NIHYCIADDGSGK	3	-0.10076	1	1	6.24829e-08	84.946	LVAGDAAK(1)NIHYCIADDGSGK	3	0.14488	1	1	2.11817e-12	102.43	LVAGDAAK(1)NIHYCIADDGSGK	3	0.2162	1
map04066 HIF-1 signaling pathway	0.0285545	12	1.93	TGME49_236040-t26_1-p1	180	K	"fructose-1,6-bisphosphate aldolase GN=TGME49_236040"	1	8.16159e-09	114.54	VDK(1)GLETLPLTDDEK	2	-0.29066	1	1	1.56212e-09	149.22	VDK(1)GLETLPLTDDEK	2	-0.14724	1	1	1.29723e-11	130.01	VDK(1)GLETLPLTDDEK	2	0.17099	1
map04066 HIF-1 signaling pathway	0.0285545	12	1.93	TGME49_236040-t26_1-p1	393	K	"fructose-1,6-bisphosphate aldolase GN=TGME49_236040"	1	1.15866e-38	197.79	AK(1)AQQVLMER	2	0.38356	3	1	0.000147892	138.22	AK(1)AQQVLMER	2	1.1129	4	1	1.39854e-05	115.7	AK(1)AQQVLMER	2	1.1019	3
map04066 HIF-1 signaling pathway	0.0285545	12	1.93	TGME49_236040-t26_1-p1	206	K	"fructose-1,6-bisphosphate aldolase GN=TGME49_236040"	1	0.00728543	116.73	K(1)YYEAGAR	2	-0.2992	1								1	0.00443777	107.29	K(1)YYEAGAR	2	0.011686	1
map04066 HIF-1 signaling pathway	0.0285545	12	1.93	TGME49_236040-t26_1-p1	177	K	"fructose-1,6-bisphosphate aldolase GN=TGME49_236040"	1	0.0190098	60.301	AEGIIPGIK(1)VDK	2	1.037	1	1	0.0269819	54.343	AEGIIPGIK(1)VDK	2	1.0644	1	1	0.0113548	67.519	AEGIIPGIK(1)VDK	2	0.48869	1
map04066 HIF-1 signaling pathway	0.0285545	12	1.93	TGME49_236040-t26_1-p1	111	K	"fructose-1,6-bisphosphate aldolase GN=TGME49_236040"	1	4.42366e-05	79.614	GILAADESTGTIK(1)K	2	1.1064	1								1	0.00026307	86.944	GILAADESTGTIK(1)K	2	-3.8434	1
map04066 HIF-1 signaling pathway	0.0285545	12	1.93	TGME49_236040-t26_1-p1	429	K	"fructose-1,6-bisphosphate aldolase GN=TGME49_236040"	1	2.49618e-07	83.806	YGGGAGGAAAASSLFEK(1)R	3	-2.2122	2	1	0.000474844	67.645	YGGGAGGAAAASSLFEK(1)R	2	-2.2902	1	1	1.26023e-17	130.4	YGGGAGGAAAASSLFEK(1)R	3	-0.45038	3
map04066 HIF-1 signaling pathway	0.0285545	12	1.93	TGME49_205550-t26_1-p1	504	K	AGC kinase GN=TGME49_205550	1	0.000320596	72.898	SLSK(1)SASSFAPVGGK	2	-1.9972	1	1	3.65373e-06	103.66	SLSK(1)SASSFAPVGGK	2	-3.0496	1
map04066 HIF-1 signaling pathway	0.0285545	12	1.93	TGME49_315150-t26_1-p1	98	K	"eukaryotic initiation factor-4E, putative GN=TGME49_315150"	1	0.000148292	78.814	LPK(1)NVPSPVLAAK	2	-0.037279	1	1	1.92183e-05	96.866	LPK(1)NVPSPVLAAK	2	0.71739	1	1	1.52959e-05	105.03	LPK(1)NVPSPVLAAK	2	-1.3606	1
map04066 HIF-1 signaling pathway	0.0285545	12	1.93	TGME49_315150-t26_1-p1	108	K	"eukaryotic initiation factor-4E, putative GN=TGME49_315150"	1	0.0105159	70.942	NVPSPVLAAK(1)K	2	-2.7868	1	1	0.0312088	61.344	NVPSPVLAAK(1)K	2	-1.6852	1	1	0.0149527	69.721	NVPSPVLAAK(1)K	2	-1.6772	1
map04066 HIF-1 signaling pathway	0.0285545	12	1.93	TGME49_210690-t26_1-p1	237	K	ribosomal protein RPS6 GN=TGME49_210690	1	0.000855717	75.736	AQAAAAPK(1)PAEVK	2	0.3029	1	1	0.0108826	60.55	AQAAAAPK(1)PAEVK	2	0.16252	1	1	0.000844055	79.875	AQAAAAPK(1)PAEVK	2	0.38248	1
map04066 HIF-1 signaling pathway	0.0285545	12	1.93	TGME49_210690-t26_1-p1	229	K	ribosomal protein RPS6 GN=TGME49_210690	1	0.0108187	83.948	K(1)AQAAAAPK	2	0.45538	1	1	0.0151465	82.287	K(1)AQAAAAPK	2	0.42096	1	1	0.00201989	104.2	K(1)AQAAAAPK	2	0.38166	1
map04066 HIF-1 signaling pathway	0.0285545	12	1.93	TGME49_210690-t26_1-p1	227	K	ribosomal protein RPS6 GN=TGME49_210690															1	0.0249459	55.676	ADVVAK(1)K	2	0.034572	1
map04066 HIF-1 signaling pathway	0.0285545	12	1.93	TGME49_210690-t26_1-p1	242	K	ribosomal protein RPS6 GN=TGME49_210690	1	0.00718128	118.33	PAEVK(1)VVK	2	0.039193	1	1	0.00365041	107.57	PAEVK(1)VVK	2	-0.33557	1	1	0.00430247	107.57	PAEVK(1)VVK	2	-0.30343	1
map01524 Platinum drug resistance	0.953773	3	0.69	TGME49_219750-t26_1-p1	16	K	"cytochrome c, putative GN=TGME49_219750"	1	3.94654e-09	100.04	AEPDVQVPSGDIK(1)AGAK	3	-0.24395	3	1	1.68974e-07	88.427	AEPDVQVPSGDIK(1)AGAK	3	-0.86506	3	1	3.86317e-17	132.51	AEPDVQVPSGDIK(1)AGAK	3	-0.38426	3
map01524 Platinum drug resistance	0.953773	3	0.69	TGME49_312230-t26_1-p1	35	K	"DNA topoisomerase 2, putative GN=TGME49_312230"	1	0.0275415	94.806	PK(1)TIEQR	2	-2.8123	1	1	0.00807284	106.91	PK(1)TIEQR	2	-1.5087	1
map01524 Platinum drug resistance	0.953773	3	0.69	TGME49_290640-t26_1-p1	31	K	"DNA mismatch repair protein MSH6-1, putative GN=TGME49_290640"	1	0.0160033	61.235	SGGSIYETAGK(1)K	2	1.0657	1
map05120 Epithelial cell signaling in Helicobacter pylori infection	0.405416	5	1.55	TGME49_219800-t26_1-p1	7	K	"vacuolar ATP synthase subunit b, putative GN=TGME49_219800"	1	2.95294e-23	133.95	AAQAAK(1)ADAALAHAAAASR	2	1.7858	1								1	4.30187e-32	169.59	AAQAAK(1)ADAALAHAAAASR	2	2.5345	1
map05120 Epithelial cell signaling in Helicobacter pylori infection	0.405416	5	1.55	TGME49_315620-t26_1-p1	170	K	"vacuolar ATP synthase subunit C, putative GN=TGME49_315620"	1	6.73277e-05	130.98	K(1)TGPATYFQR	2	1.4795	1	1	0.000275979	112.13	K(1)TGPATYFQR	2	-1.1514	1	1	0.000225601	121.6	K(1)TGPATYFQR	2	1.0079	1
map05120 Epithelial cell signaling in Helicobacter pylori infection	0.405416	5	1.55	TGME49_305290-t26_1-p1	262	K	"vacuolar atp synthase subunit e, putative GN=TGME49_305290"								1	0.00450391	71.176	ALVEAVLPNAVK(1)R	2	0.62706	1
map05120 Epithelial cell signaling in Helicobacter pylori infection	0.405416	5	1.55	TGME49_256970-t26_1-p1	128	K	"vacuolar ATP synthase subunit A, putative GN=TGME49_256970"															1	0.0173431	45.653	GVDVPALDHK(1)K	3	0.38931	1
map05120 Epithelial cell signaling in Helicobacter pylori infection	0.405416	5	1.55	TGME49_208590-t26_1-p1	66	K	"vacuolar ATP synthase subunit 54kD, putative GN=TGME49_208590"	1	0.00043951	64.5	TLEK(1)AGVLPAGLSAVLSK	2	2.4977	1	1	2.68287e-08	93.215	TLEK(1)AGVLPAGLSAVLSK	2	1.93	1	1	6.87945e-07	97.083	TLEK(1)AGVLPAGLSAVLSK	2	2.2005	1
map00130 Ubiquinone and other terpenoid-quinone biosynthesis	0.647749	2	2.17	TGME49_266850-t26_1-p1	90	K	3-demethylubiquinone-9 3-O-methyltransferase GN=TGME49_266850	1	4.77955e-07	84.403	LK(1)HTYAGAAGSTSIER	3	-0.92937	1								1	0.000208541	75.548	LK(1)HTYAGAAGSTSIER	3	-1.0305	1
map00130 Ubiquinone and other terpenoid-quinone biosynthesis	0.647749	2	2.17	TGME49_295690-t26_1-p1	298	K	ubiquinone/menaquinone biosynthesis methyltransferase subfamily protein GN=TGME49_295690	1	0.000221557	43.37	QACTSALEK(1)DFQGHSNAGGMR	3	0.3771	1	1	1.82401e-05	65.184	QACTSALEK(1)DFQGHSNAGGMR	3	-0.078247	1	1	3.85561e-05	61.276	QACTSALEK(1)DFQGHSNAGGMR	3	-0.093648	1
map00130 Ubiquinone and other terpenoid-quinone biosynthesis	0.647749	2	2.17	TGME49_295690-t26_1-p1	383	K	ubiquinone/menaquinone biosynthesis methyltransferase subfamily protein GN=TGME49_295690	1	0.021026	61.344	TQLGGFDGK(1)R	2	0.27285	1	1	0.000512977	99.568	TQLGGFDGK(1)R	2	0.25862	1
map04664 Fc epsilon RI signaling pathway	1	1	0.72	TGME49_205550-t26_1-p1	504	K	AGC kinase GN=TGME49_205550	1	0.000320596	72.898	SLSK(1)SASSFAPVGGK	2	-1.9972	1	1	3.65373e-06	103.66	SLSK(1)SASSFAPVGGK	2	-3.0496	1
map04966 Collecting duct acid secretion	0.411946	4	1.74	TGME49_219800-t26_1-p1	7	K	"vacuolar ATP synthase subunit b, putative GN=TGME49_219800"	1	2.95294e-23	133.95	AAQAAK(1)ADAALAHAAAASR	2	1.7858	1								1	4.30187e-32	169.59	AAQAAK(1)ADAALAHAAAASR	2	2.5345	1
map04966 Collecting duct acid secretion	0.411946	4	1.74	TGME49_315620-t26_1-p1	170	K	"vacuolar ATP synthase subunit C, putative GN=TGME49_315620"	1	6.73277e-05	130.98	K(1)TGPATYFQR	2	1.4795	1	1	0.000275979	112.13	K(1)TGPATYFQR	2	-1.1514	1	1	0.000225601	121.6	K(1)TGPATYFQR	2	1.0079	1
map04966 Collecting duct acid secretion	0.411946	4	1.74	TGME49_305290-t26_1-p1	262	K	"vacuolar atp synthase subunit e, putative GN=TGME49_305290"								1	0.00450391	71.176	ALVEAVLPNAVK(1)R	2	0.62706	1
map04966 Collecting duct acid secretion	0.411946	4	1.74	TGME49_256970-t26_1-p1	128	K	"vacuolar ATP synthase subunit A, putative GN=TGME49_256970"															1	0.0173431	45.653	GVDVPALDHK(1)K	3	0.38931	1
map05202 Transcriptional misregulation in cancer	0.836511	3	1	TGME49_321450-t26_1-p1	2764	K	Myb family DNA-binding domain-containing protein GN=TGME49_321450	1	1.49725e-06	74.776	GSACGQK(1)ASQTSVPGSGQDR	2	-0.74417	1
map05202 Transcriptional misregulation in cancer	0.836511	3	1	TGME49_230890-t26_1-p1	107	K	PHD-finger domain-containing protein GN=TGME49_230890	1	4.80853e-11	143.42	DANFK(1)DSQSSLR	2	-0.61571	1	1	3.93369e-13	168.98	DANFK(1)DSQSSLR	2	-0.2826	1	1	2.57192e-72	184.1	DANFK(1)DSQSSLR	2	-0.07356	1
map05202 Transcriptional misregulation in cancer	0.836511	3	1	TGME49_261240-t26_1-p1	123	K	histone H3 GN=TGME49_261240	1	0.0258721	48.044	VTIMPK(1)DIQLAR	2	1.0685	1
map05202 Transcriptional misregulation in cancer	0.836511	3	1	TGME49_261240-t26_1-p1	28	K	histone H3 GN=TGME49_261240	1	0.000991983	121.9	K(1)SAPMSGGIK	2	-0.63293	7	1	0.000209324	113.69	K(1)SAPMSGGIK	2	-0.31841	7	1	0.000102919	117.02	K(1)SAPMSGGIK	2	-0.99382	6
map05202 Transcriptional misregulation in cancer	0.836511	3	1	TGME49_261240-t26_1-p1	24	K	histone H3 GN=TGME49_261240	1	9.34508e-05	140.63	QLASK(1)AAR	2	-0.31707	1	1	0.006121	102.51	QLASK(1)AAR	2	-0.19686	2	1	0.00912973	98.629	QLASK(1)AAR	2	-0.36906	1
map05202 Transcriptional misregulation in cancer	0.836511	3	1	TGME49_261240-t26_1-p1	15	K	histone H3 GN=TGME49_261240								1	0.0223532	78.77	STGGK(1)APR	2	-0.80491	1
map03013 RNA transport	0.00178164	29	1.73	TGME49_235540-t26_1-p1	88	K	"eukaryotic initiation factor-2 beta, putative GN=TGME49_235540"	1	4.39781e-06	75.445	IQTLIEK(1)HNPDLSGAK	3	0.095343	1	1	0.000271355	68.481	IQTLIEK(1)HNPDLSGAK	3	1.1964	1	1	0.000145132	78.95	IQTLIEK(1)HNPDLSGAK	3	1.566	1
map03013 RNA transport	0.00178164	29	1.73	TGME49_235540-t26_1-p1	48	K	"eukaryotic initiation factor-2 beta, putative GN=TGME49_235540"	1	5.07982e-08	80.752	K(1)ETEQAQEEAPIIDGTGELFK	3	-1.9021	1
map03013 RNA transport	0.00178164	29	1.73	TGME49_269180-t26_1-p1	2079	K	MIF4G domain-containing protein GN=TGME49_269180															1	0.0288838	70.028	ASESSWVK(1)K	2	1.5986	1
map03013 RNA transport	0.00178164	29	1.73	TGME49_269180-t26_1-p1	1010	K	MIF4G domain-containing protein GN=TGME49_269180	1	0.00156923	54.764	AGASPVSPATK(1)SGLGTGR	2	4.3938	1
map03013 RNA transport	0.00178164	29	1.73	TGME49_269180-t26_1-p1	1619	K	MIF4G domain-containing protein GN=TGME49_269180	1	0.000310968	84.753	K(1)ETGAEAANVVTK	2	0.15249	1	1	3.64011e-05	103.83	K(1)ETGAEAANVVTK	2	-0.40285	1	1	1.49671e-07	129.77	K(1)ETGAEAANVVTK	2	-0.25554	1
map03013 RNA transport	0.00178164	29	1.73	TGME49_269180-t26_1-p1	2489	K	MIF4G domain-containing protein GN=TGME49_269180								1	0.0057334	49.298	APAEPSSPAK(1)DSSR	2	1.2173	1
map03013 RNA transport	0.00178164	29	1.73	TGME49_269180-t26_1-p1	2329	K	MIF4G domain-containing protein GN=TGME49_269180															1	0.000578789	100.58	FAATK(1)EGPTR	2	-1.0084	1
map03013 RNA transport	0.00178164	29	1.73	TGME49_269180-t26_1-p1	1334	K	MIF4G domain-containing protein GN=TGME49_269180	1	3.4265e-11	66.925	VAETAGPQK(1)PAGCYAAVVAASQPAQAPR	3	1.2375	1
map03013 RNA transport	0.00178164	29	1.73	TGME49_269180-t26_1-p1	815	K	MIF4G domain-containing protein GN=TGME49_269180	1	5.16614e-08	109.07	PSSVPQK(1)LSEEAPK	2	-0.13462	1	1	0.000105456	121.45	PSSVPQK(1)LSEEAPK	2	1.1125	1	1	1.37178e-06	108.97	PSSVPQK(1)LSEEAPK	2	0.43571	1
map03013 RNA transport	0.00178164	29	1.73	TGME49_273520-t26_1-p1	243	K	PCI domain-containing protein GN=TGME49_273520	1	0.00777486	91.867	AALAEAAK(1)K	2	-0.93768	1	1	0.00261935	103.55	AALAEAAK(1)K	2	-1.0727	1	1	0.000814545	85.676	AALAEAAK(1)K	2	0.37537	1
map03013 RNA transport	0.00178164	29	1.73	TGME49_273520-t26_1-p1	244	K	PCI domain-containing protein GN=TGME49_273520								1	0.00245798	52.966	K(1)AAVETHTAAQCILK	3	0.65336	1	1	0.000143176	80.746	K(1)AAVETHTAAQCILK	3	-0.23754	1
map03013 RNA transport	0.00178164	29	1.73	TGME49_273520-t26_1-p1	273	K	PCI domain-containing protein GN=TGME49_273520								1	0.00643924	41.524	K(1)DHQGNPPLPAGLTMSR	3	-1.3923	1
map03013 RNA transport	0.00178164	29	1.73	TGME49_294670-t26_1-p1	69	K	translation initiation factor 3 subunit GN=TGME49_294670	1	6.41517e-12	162.25	INK(1)DVYAR	2	-2.933	1	1	0.000335709	122.28	INK(1)DVYAR	2	-2.6759	1	1	0.00146295	114.28	INK(1)DVYAR	2	-2.1136	1
map03013 RNA transport	0.00178164	29	1.73	TGME49_294670-t26_1-p1	53	K	translation initiation factor 3 subunit GN=TGME49_294670	1	0.012931	99.139	GETLK(1)VTK	2	0.3024	1
map03013 RNA transport	0.00178164	29	1.73	TGME49_294670-t26_1-p1	171	K	translation initiation factor 3 subunit GN=TGME49_294670	1	0.0107259	77.662	SAGAGK(1)YIPR	2	0.20956	1	1	0.00283907	88.495	SAGAGK(1)YIPR	2	0.13237	1	1	0.000689065	99.815	SAGAGK(1)YIPR	2	0.0040257	1
map03013 RNA transport	0.00178164	29	1.73	TGME49_248340-t26_1-p1	52	K	GTP-binding nuclear protein ran/tc4 GN=TGME49_248340	1	1.76329e-06	99.927	K(1)YIPTLGVEVHPLK	2	-0.87011	2	1	2.97298e-06	103.83	K(1)YIPTLGVEVHPLK	3	-0.29874	1	1	6.32594e-07	103.67	K(1)YIPTLGVEVHPLK	2	-0.32355	2
map03013 RNA transport	0.00178164	29	1.73	TGME49_248340-t26_1-p1	51	K	GTP-binding nuclear protein ran/tc4 GN=TGME49_248340	1	5.63321e-06	142.43	HLTGEFEK(1)K	2	0.24344	1								1	0.00386539	133.23	HLTGEFEK(1)K	3	-0.2524	2
map03013 RNA transport	0.00178164	29	1.73	TGME49_254500-t26_1-p1	290	K	"WD domain, G-beta repeat protein(predict) GN=TGME49_254500"	1	0.00150586	67.415	VQTK(1)GGTDSSVSSGK	2	0.85854	1	1	3.36123e-05	119.65	VQTK(1)GGTDSSVSSGK	2	0.71388	1	1	5.56246e-10	119.65	VQTK(1)GGTDSSVSSGK	2	0.12053	1
map03013 RNA transport	0.00178164	29	1.73	TGME49_222860-t26_1-p1	90	K	"eukaryotic translation initiation factor, putative GN=TGME49_222860"	1	0.0257152	77.732	MGEELLK(1)K	2	0.21646	1	1	0.014394	89.355	MGEELLK(1)K	2	0.58535	1
map03013 RNA transport	0.00178164	29	1.73	TGME49_317720-t26_1-p1	125	K	"eukaryotic translation initiation factor 3 subunit 7, putative GN=TGME49_317720"															1	0.000218177	94.09	APVK(1)QSTAAFNEK	2	-0.65799	1
map03013 RNA transport	0.00178164	29	1.73	TGME49_317720-t26_1-p1	433	K	"eukaryotic translation initiation factor 3 subunit 7, putative GN=TGME49_317720"															0.999996	0.0025567	56.514	KPSPGDEMTGGHSK(1)R	3	0.61748	1
map03013 RNA transport	0.00178164	29	1.73	TGME49_250770-t26_1-p1	315	K	"eukaryotic initiation factor-4A, putative GN=TGME49_250770"	1	1.93272e-43	183.7	DFTVSSMHGDMDQK(1)SR	2	-0.058857	2	1	8.93857e-84	231.13	DFTVSSMHGDMDQK(1)SR	2	0.81297	2	1	2.38922e-17	143.67	DFTVSSMHGDMDQK(1)SR	2	0.40548	2
map03013 RNA transport	0.00178164	29	1.73	TGME49_250770-t26_1-p1	243	K	"eukaryotic initiation factor-4A, putative GN=TGME49_250770"	1	2.26627e-05	95.264	ILVK(1)NDELTLEGIR	2	0.91467	1	1	3.71212e-05	112.42	ILVK(1)NDELTLEGIR	2	1.5874	1
map03013 RNA transport	0.00178164	29	1.73	TGME49_250770-t26_1-p1	174	K	"eukaryotic initiation factor-4A, putative GN=TGME49_250770"	1	0.023376	80.219	VHDMMEK(1)R	2	-0.68619	1	1	0.0048841	83.206	VHDMMEK(1)R	3	-0.59124	1	1	0.00861915	99.442	VHDMMEK(1)R	3	-1.1516	2
map03013 RNA transport	0.00178164	29	1.73	TGME49_250770-t26_1-p1	61	K	"eukaryotic initiation factor-4A, putative GN=TGME49_250770"	1	3.94622e-17	142.45	GIYSYGFEK(1)PSAIQQR	2	-0.7224	1	1	2.52297e-07	124.62	GIYSYGFEK(1)PSAIQQR	2	-0.30911	1	1	8.35275e-19	151.56	GIYSYGFEK(1)PSAIQQR	2	-0.60503	1
map03013 RNA transport	0.00178164	29	1.73	TGME49_250770-t26_1-p1	199	K	"eukaryotic initiation factor-4A, putative GN=TGME49_250770"	1	0.00687866	75.819	GFK(1)SQIYDVFK	2	0.7284	1								1	0.00125128	93.345	GFK(1)SQIYDVFK	2	-0.057134	1
map03013 RNA transport	0.00178164	29	1.73	TGME49_250770-t26_1-p1	297	K	"eukaryotic initiation factor-4A, putative GN=TGME49_250770"	1	0.00253543	89.301	VDFLTSK(1)MSER	2	2.0173	1	1	0.00437384	79.492	VDFLTSK(1)MSER	2	1.5646	1
map03013 RNA transport	0.00178164	29	1.73	TGME49_228190-t26_1-p1	272	K	"eukaryotic initiation factor-3, subunit 5, putative GN=TGME49_228190"	1	1.30587e-25	174.05	LSDQLNK(1)CGAYVR	2	0.22642	2	1	9.22202e-37	198.55	LSDQLNK(1)CGAYVR	2	0.37509	2	1	3.27803e-30	199.4	LSDQLNK(1)CGAYVR	2	-0.015987	2
map03013 RNA transport	0.00178164	29	1.73	TGME49_215560-t26_1-p1	414	K	histone arginine methyltransferase PRMT5 GN=TGME49_215560	1	2.82606e-05	117.93	K(1)SDAQSVALSPR	2	0.19538	1	1	9.3853e-30	158.11	K(1)SDAQSVALSPR	2	0.17839	1	1	0.00070908	69.92	K(1)SDAQSVALSPR	2	0.31422	1
map03013 RNA transport	0.00178164	29	1.73	TGME49_251500-t26_1-p1	246	K	"eukaryotic initiation factor-3, subunit 3, putative GN=TGME49_251500"	1	2.42079e-09	116.37	AK(1)ASYPLR	2	-0.95129	2	1	0.000304574	122.52	AK(1)ASYPLR	2	-1.1137	2	1	0.00206699	130.27	AK(1)ASYPLR	2	-0.95618	2
map03013 RNA transport	0.00178164	29	1.73	TGME49_251500-t26_1-p1	499	K	"eukaryotic initiation factor-3, subunit 3, putative GN=TGME49_251500"															1	0.000348492	102.62	ESLK(1)QQQLQK	2	-1.3129	1
map03013 RNA transport	0.00178164	29	1.73	TGME49_251500-t26_1-p1	582	K	"eukaryotic initiation factor-3, subunit 3, putative GN=TGME49_251500"	1	2.82879e-10	88.983	K(1)QTPAGLSAAVAAAAADAK	2	-0.59506	2	1	1.21519e-10	93.5	K(1)QTPAGLSAAVAAAAADAK	2	-0.29176	2	1	9.74726e-08	100.28	K(1)QTPAGLSAAVAAAAADAK	2	0.45121	2
map03013 RNA transport	0.00178164	29	1.73	TGME49_211690-t26_1-p1	953	K	AAA family protein GN=TGME49_211690	1	2.15781e-09	125.22	DDTPLGSSALQNTK(1)K	2	-0.87495	2	1	7.66672e-10	154.72	DDTPLGSSALQNTK(1)K	2	-0.54352	1	1	2.51151e-16	165.64	DDTPLGSSALQNTK(1)K	2	-0.062355	1
map03013 RNA transport	0.00178164	29	1.73	TGME49_211690-t26_1-p1	738	K	AAA family protein GN=TGME49_211690	1	0.0280545	61.344	K(1)AYGDMFEGK	2	-0.84955	1	1	0.00897835	81.92	K(1)AYGDMFEGK	2	-0.084423	1	1	0.00338331	87.667	K(1)AYGDMFEGK	2	0.3707	1
map03013 RNA transport	0.00178164	29	1.73	TGME49_211690-t26_1-p1	832	K	AAA family protein GN=TGME49_211690	1	0.00257299	48.391	LASGEGAK(1)HADILTCR	3	0.099856	1	1	0.000195873	70.802	LASGEGAK(1)HADILTCR	3	-0.7281	1	1	2.66193e-10	76.795	LASGEGAK(1)HADILTCR	3	0.58686	1
map03013 RNA transport	0.00178164	29	1.73	TGME49_211690-t26_1-p1	357	K	AAA family protein GN=TGME49_211690								1	0.00688224	91.867	K(1)IQTEGVGR	2	1.6518	1	1	0.00412801	134.26	K(1)IQTEGVGR	2	1.1408	1
map03013 RNA transport	0.00178164	29	1.73	TGME49_211690-t26_1-p1	489	K	AAA family protein GN=TGME49_211690	1	0.0153723	43.594	GK(1)GAYPGAHLSK	3	0.077144	1	1	0.0162774	44.829	GK(1)GAYPGAHLSK	3	-0.62206	1	1	0.0131289	45.115	GK(1)GAYPGAHLSK	3	-0.27762	1
map03013 RNA transport	0.00178164	29	1.73	TGME49_211690-t26_1-p1	336	K	AAA family protein GN=TGME49_211690	1	0.0147068	67.385	GK(1)EPSQNQFFK	2	0.033706	1	1	5.45539e-05	97.734	GK(1)EPSQNQFFK	2	0.48353	1	1	0.00286682	84.687	GK(1)EPSQNQFFK	2	1.341	1
map03013 RNA transport	0.00178164	29	1.73	TGME49_320100-t26_1-p1	491	K	RNA recognition motif-containing protein GN=TGME49_320100								1	5.54842e-06	104.2	K(1)SMEPASGVSSLQSR	2	-1.0641	1	1	1.24396e-20	113.47	K(1)SMEPASGVSSLQSR	2	0.62579	1
map03013 RNA transport	0.00178164	29	1.73	TGME49_235970-t26_1-p1	415	K	"eukaryotic initiation factor-2 gamma, putative GN=TGME49_235970"	1	0.0104132	78.098	VAGLK(1)PEMAK	2	0.40457	1	1	0.000553197	115.78	VAGLK(1)PEMAK	2	-0.28874	1
map03013 RNA transport	0.00178164	29	1.73	TGME49_262720-t26_1-p1	88	K	"eukaryotic initiation factor-1A, putative GN=TGME49_262720"	1	0.00538937	70.089	DFQNDK(1)GDVIAK	2	0.46103	1
map03013 RNA transport	0.00178164	29	1.73	TGME49_201680-t26_1-p1	860	K	"eukaryotic initiation factor-3 subunit 10, putative GN=TGME49_201680"	1	0.00881825	107.57	K(1)YLEQLEK	2	0.72214	1	1	3.0188e-13	145.72	K(1)YLEQLEK	2	0.077801	1	1	0.00281353	119.75	K(1)YLEQLEK	2	-0.13117	1
map03013 RNA transport	0.00178164	29	1.73	TGME49_201680-t26_1-p1	673	K	"eukaryotic initiation factor-3 subunit 10, putative GN=TGME49_201680"								1	0.00047197	80.746	SETAAQMLEEIK(1)K	2	-3.4071	1
map03013 RNA transport	0.00178164	29	1.73	TGME49_201680-t26_1-p1	867	K	"eukaryotic initiation factor-3 subunit 10, putative GN=TGME49_201680"								1	0.00143007	116.73	YLEQLEK(1)K	2	0.3248	1
map03013 RNA transport	0.00178164	29	1.73	TGME49_201680-t26_1-p1	885	K	"eukaryotic initiation factor-3 subunit 10, putative GN=TGME49_201680"	1	8.88599e-14	123.35	LAEQAEK(1)QR	2	-0.021647	1								1	0.00252976	101.65	LAEQAEK(1)QR	2	0.075539	1
map03013 RNA transport	0.00178164	29	1.73	TGME49_201680-t26_1-p1	686	K	"eukaryotic initiation factor-3 subunit 10, putative GN=TGME49_201680"	1	0.0221305	65.278	ASSNILIK(1)GK	2	0.49937	1	1	0.000230036	105.98	ASSNILIK(1)GK	2	0.2958	1	1	0.0047145	72.321	ASSNILIK(1)GK	2	0.29873	1
map03013 RNA transport	0.00178164	29	1.73	TGME49_315150-t26_1-p1	98	K	"eukaryotic initiation factor-4E, putative GN=TGME49_315150"	1	0.000148292	78.814	LPK(1)NVPSPVLAAK	2	-0.037279	1	1	1.92183e-05	96.866	LPK(1)NVPSPVLAAK	2	0.71739	1	1	1.52959e-05	105.03	LPK(1)NVPSPVLAAK	2	-1.3606	1
map03013 RNA transport	0.00178164	29	1.73	TGME49_315150-t26_1-p1	108	K	"eukaryotic initiation factor-4E, putative GN=TGME49_315150"	1	0.0105159	70.942	NVPSPVLAAK(1)K	2	-2.7868	1	1	0.0312088	61.344	NVPSPVLAAK(1)K	2	-1.6852	1	1	0.0149527	69.721	NVPSPVLAAK(1)K	2	-1.6772	1
map03013 RNA transport	0.00178164	29	1.73	TGME49_224850-t26_1-p1	650	K	"polyadenylate binding protein, putative GN=TGME49_224850"	1	1.1131e-24	118.37	PGAGQQQPQGGPGSFK(1)FTPQVR	3	-1.6699	1	1	1.44563e-18	126.26	PGAGQQQPQGGPGSFK(1)FTPQVR	3	-1.529	1	1	2.35484e-11	101.38	PGAGQQQPQGGPGSFK(1)FTPQVR	3	-1.9848	1
map03013 RNA transport	0.00178164	29	1.73	TGME49_224850-t26_1-p1	180	K	"polyadenylate binding protein, putative GN=TGME49_224850"	1	8.44007e-15	131.45	NLDK(1)NIDNK	2	0.15734	1	1	0.00576295	89.913	NLDK(1)NIDNK	2	-0.10418	1	1	0.00642335	89.913	NLDK(1)NIDNK	2	0.36726	1
map03013 RNA transport	0.00178164	29	1.73	TGME49_224850-t26_1-p1	373	K	"polyadenylate binding protein, putative GN=TGME49_224850"	1	0.000385181	128.03	AK(1)FEQMNQDR	2	-0.43762	2	1	0.000147892	138.22	AK(1)FEQMNQDR	2	-0.3061	2	1	0.000172666	108.47	AK(1)FEQMNQDR	2	-0.049179	2
map03013 RNA transport	0.00178164	29	1.73	TGME49_224850-t26_1-p1	167	K	"polyadenylate binding protein, putative GN=TGME49_224850"															1	0.0187714	71.221	K(1)SGNGNIFVK	2	3.3174	1
map03013 RNA transport	0.00178164	29	1.73	TGME49_294800-t26_1-p1	371	K	"elongation factor 1-alpha (EF-1-ALPHA), putative GN=TGME49_294800"	1	0.00509857	86.014	SGK(1)TLEEAPK	2	0.53594	1	1	0.000564443	98.754	SGK(1)TLEEAPK	2	0.54908	1	1	0.000841094	98.754	SGK(1)TLEEAPK	2	0.4662	1
map03013 RNA transport	0.00178164	29	1.73	TGME49_294800-t26_1-p1	225	K	"elongation factor 1-alpha (EF-1-ALPHA), putative GN=TGME49_294800"	1	3.13e-109	237.32	TLVEALDTMEAPK(1)RPSDK	3	-0.43403	13	1	3.9856e-157	280.54	TLVEALDTMEAPK(1)RPSDK	2	-2.7296	14	1	1.0283e-113	260.58	TLVEALDTMEAPK(1)RPSDK	2	0.46259	12
map03013 RNA transport	0.00178164	29	1.73	TGME49_294800-t26_1-p1	437	K	"elongation factor 1-alpha (EF-1-ALPHA), putative GN=TGME49_294800"	1	0.000743634	97.273	EPGAGSK(1)VTK	2	0.011155	2	1	1.02529e-08	130.44	KEPGAGSK(1)VTK	3	-0.39289	1	1	9.01191e-05	96.059	EPGAGSK(1)VTK	2	-0.034951	3
map03013 RNA transport	0.00178164	29	1.73	TGME49_294800-t26_1-p1	440	K	"elongation factor 1-alpha (EF-1-ALPHA), putative GN=TGME49_294800"								1	0.0202101	86.794	VTK(1)SAVK	2	1.0415	1	1	0.0236251	97.798	VTK(1)SAVK	2	1.7029	1
map03013 RNA transport	0.00178164	29	1.73	TGME49_294800-t26_1-p1	210	K	"elongation factor 1-alpha (EF-1-ALPHA), putative GN=TGME49_294800"	1	0.00627282	83.862	STNMSWYK(1)GK	2	0.055121	2	1	0.00793791	81.017	STNMSWYK(1)GK	2	-0.35003	2	1	0.00137441	84.198	STNMSWYK(1)GK	2	-0.17181	2
map03013 RNA transport	0.00178164	29	1.73	TGME49_294800-t26_1-p1	241	K	"elongation factor 1-alpha (EF-1-ALPHA), putative GN=TGME49_294800"	1	4.29544e-11	91.589	LPLQDVYK(1)IGGIGTVPVGR	3	-1.0183	1	1	2.95126e-05	72.21	LPLQDVYK(1)IGGIGTVPVGR	3	-0.55282	1	1	4.33846e-12	107.72	LPLQDVYK(1)IGGIGTVPVGR	3	-0.37042	1
map03013 RNA transport	0.00178164	29	1.73	TGME49_294800-t26_1-p1	41	K	"elongation factor 1-alpha (EF-1-ALPHA), putative GN=TGME49_294800"								1	0.0164018	97.798	TIEK(1)FEK	2	1.7268	2
map03013 RNA transport	0.00178164	29	1.73	TGME49_294800-t26_1-p1	425	K	"elongation factor 1-alpha (EF-1-ALPHA), putative GN=TGME49_294800"	1	0.000183603	89.624	QTVAVGVIK(1)SVEK	2	0.77321	1	1	0.000676992	82.651	QTVAVGVIK(1)SVEK	2	0.56079	1	1	0.000202659	94.717	QTVAVGVIK(1)SVEK	2	0.25951	1
map03013 RNA transport	0.00178164	29	1.73	TGME49_294800-t26_1-p1	316	K	"elongation factor 1-alpha (EF-1-ALPHA), putative GN=TGME49_294800"	1	3.80431e-34	183.37	GYVASDSK(1)NDPAK	2	-0.055322	1	1	0.000271778	117.21	GYVASDSK(1)NDPAK	2	0.027017	1	1	3.42917e-06	111.79	GYVASDSK(1)NDPAK	2	-0.032841	1
map03013 RNA transport	0.00178164	29	1.73	TGME49_294800-t26_1-p1	212	K	"elongation factor 1-alpha (EF-1-ALPHA), putative GN=TGME49_294800"	1	2.04096e-11	134.14	GK(1)TLVEALDTMEAPK	3	-0.028874	2	1	6.57398e-07	100.43	GK(1)TLVEALDTMEAPK	2	0.26262	1	1	1.3232e-11	126.77	GK(1)TLVEALDTMEAPK	2	-0.14017	1
map03013 RNA transport	0.00178164	29	1.73	TGME49_294800-t26_1-p1	362	K	"elongation factor 1-alpha (EF-1-ALPHA), putative GN=TGME49_294800"	1	0.0313901	89.296	FAEIK(1)TK	2	-0.23246	1	1	0.0164018	97.798	FAEIK(1)TK	2	-0.13391	1
map03013 RNA transport	0.00178164	29	1.73	TGME49_294800-t26_1-p1	154	K	"elongation factor 1-alpha (EF-1-ALPHA), putative GN=TGME49_294800"	1	0.00244387	40.968	QMIVGINK(1)MDSCNYSEDR	3	0.46696	1
map03013 RNA transport	0.00178164	29	1.73	TGME49_294800-t26_1-p1	416	K	"elongation factor 1-alpha (EF-1-ALPHA), putative GN=TGME49_294800"	1	5.30017e-07	131.17	DMK(1)QTVAVGVIK	2	-2.3116	4	1	3.6304e-05	98.105	DMK(1)QTVAVGVIK	2	-0.33203	3	1	1.4818e-05	103.46	DMK(1)QTVAVGVIK	2	1.217	3
map03013 RNA transport	0.00178164	29	1.73	TGME49_294800-t26_1-p1	378	K	"elongation factor 1-alpha (EF-1-ALPHA), putative GN=TGME49_294800"	1	0.00138749	113.15	TLEEAPK(1)CIK	2	-2.1256	2	1	0.00087992	119.22	TLEEAPK(1)CIK	2	-0.71574	3	1	0.000329442	103.26	TLEEAPK(1)CIK	2	-0.55641	4
map03013 RNA transport	0.00178164	29	1.73	TGME49_294620-t26_1-p1	874	K	"eukaryotic initiation factor-3, subunit 8, putative GN=TGME49_294620"	1	0.0123783	54.486	NPK(1)FALSHDR	3	0.30752	1	1	0.0129828	58.172	NPK(1)FALSHDR	3	0.30148	2	1	0.00172147	92.611	NPK(1)FALSHDR	2	-0.51012	1
map03013 RNA transport	0.00178164	29	1.73	TGME49_311160-t26_1-p1	153	K	PWI domain-containing protein GN=TGME49_311160															1	5.24454e-10	102.97	EEAAK(1)INEELIR	2	-0.96946	1
map03013 RNA transport	0.00178164	29	1.73	TGME49_257350-t26_1-p1	740	K	"eukaryotic translation initiation factor, putative GN=TGME49_257350"								1	0.0179992	82.426	AK(1)ALSDLR	2	0.099827	1
map03013 RNA transport	0.00178164	29	1.73	TGME49_233230-t26_1-p1	64	K	RNA-binding protein 8A family protein GN=TGME49_233230	1	0.00359078	84.743	SK(1)GAAPAR	2	-0.067709	1
map03013 RNA transport	0.00178164	29	1.73	TGME49_292200-t26_1-p1	1614	K	RNA recognition motif-containing protein GN=TGME49_292200								1	0.0254416	60.08	IAACMGK(1)VEEK	2	0.89583	1
map03013 RNA transport	0.00178164	29	1.73	TGME49_292200-t26_1-p1	1045	K	RNA recognition motif-containing protein GN=TGME49_292200	1	0.00816847	81.017	K(1)LAAPGEFPR	2	-0.70028	1	1	0.00229237	93.561	K(1)LAAPGEFPR	2	0.31037	1	1	0.000351438	102.52	K(1)LAAPGEFPR	2	-0.42372	1
map03013 RNA transport	0.00178164	29	1.73	TGME49_292200-t26_1-p1	2057	K	RNA recognition motif-containing protein GN=TGME49_292200	1	0.0249883	76.774	K(1)TNAYFR	2	0.61791	1
map03013 RNA transport	0.00178164	29	1.73	TGME49_254940-t26_1-p1	2398	K	MIF4G domain-containing protein GN=TGME49_254940	1	0.0190724	54.343	K(1)VTNVPLTEVR	2	0.27119	1								1	0.0121031	54.343	K(1)VTNVPLTEVR	2	1.3779	1
map03013 RNA transport	0.00178164	29	1.73	TGME49_254940-t26_1-p1	2949	K	MIF4G domain-containing protein GN=TGME49_254940								1	0.0149016	72.2	SK(1)LGNAGNDR	2	1.5965	1
map03013 RNA transport	0.00178164	29	1.73	TGME49_254940-t26_1-p1	2989	K	MIF4G domain-containing protein GN=TGME49_254940	1	0.0139493	46.378	GGAQAVK(1)GGLMGR	2	0.46119	1
map03013 RNA transport	0.00178164	29	1.73	TGME49_254940-t26_1-p1	2931	K	MIF4G domain-containing protein GN=TGME49_254940															1	0.0145135	70.089	TSGAK(1)DWLASK	2	-1.4723	1
map03013 RNA transport	0.00178164	29	1.73	TGME49_201400-t26_1-p1	110	K	Sin3-associated polypeptide SAP18 GN=TGME49_201400	1	0.0302955	49.448	AVAPPK(1)GLSSR	2	-0.14257	1	1	0.0125607	69.721	AVAPPK(1)GLSSR	2	-0.69591	1	1	0.0149527	69.721	AVAPPK(1)GLSSR	2	-1.3591	1
map03013 RNA transport	0.00178164	29	1.73	TGME49_201400-t26_1-p1	460	K	Sin3-associated polypeptide SAP18 GN=TGME49_201400	1	0.000468611	82.069	K(1)LVQDAEMAGIMK	2	2.415	2	1	9.38925e-05	110.38	K(1)LVQDAEMAGIMK	2	2.5317	2	1	5.90924e-06	110.38	K(1)LVQDAEMAGIMK	2	3.0108	2
map03013 RNA transport	0.00178164	29	1.73	TGME49_214270-t26_1-p1	384	K	"translation initiation factor IF-2, putative GN=TGME49_214270"	0.965298	0.00284886	74.698	LK(0.035)EEGK(0.965)LLSSK	3	1.0371	1	0.955837	0.00259583	75.819	LK(0.044)EEGK(0.956)LLSSK	3	-0.17116	1	0.999927	5.85115e-06	115.92	LKEEGK(1)LLSSK	3	0.20348	1
map03013 RNA transport	0.00178164	29	1.73	TGME49_214270-t26_1-p1	312	K	"translation initiation factor IF-2, putative GN=TGME49_214270"	1	0.00567747	100.25	K(1)GPLSAAAR	2	0.66559	1	1	0.0287443	72.365	K(1)GPLSAAAR	2	0.22134	1	1	0.0157682	70.028	K(1)GPLSAAAR	2	0.21957	1
map03013 RNA transport	0.00178164	29	1.73	TGME49_214270-t26_1-p1	837	K	"translation initiation factor IF-2, putative GN=TGME49_214270"															1	0.00109702	89.301	ALLTPQPLK(1)ELR	2	-0.48141	1
map03013 RNA transport	0.00178164	29	1.73	TGME49_214270-t26_1-p1	1103	K	"translation initiation factor IF-2, putative GN=TGME49_214270"															1	0.00926365	104.37	HFDAK(1)NK	2	0.4922	1
map03013 RNA transport	0.00178164	29	1.73	TGME49_214270-t26_1-p1	1072	K	"translation initiation factor IF-2, putative GN=TGME49_214270"	0.822835	0.00229522	64.104	VVSLEVNK(0.823)K(0.177)PCDK	3	-1.0452	1	0.805242	0.00166592	69.345	VVSLEVNK(0.805)K(0.195)PCDK	3	-0.51945	1
map03013 RNA transport	0.00178164	29	1.73	TGME49_214270-t26_1-p1	407	K	"translation initiation factor IF-2, putative GN=TGME49_214270"	1	0.00123403	44.1	QLQEK(1)GVVLGEDQSETSHK	3	0.26224	1	1	0.000279259	52.731	QLQEK(1)GVVLGEDQSETSHK	3	0.70415	1	1	0.00013597	57.284	QLQEK(1)GVVLGEDQSETSHK	3	0.39028	1
map03013 RNA transport	0.00178164	29	1.73	TGME49_214270-t26_1-p1	768	K	"translation initiation factor IF-2, putative GN=TGME49_214270"	1	0.00234694	97.734	TIAK(1)EAVDSR	2	0.2794	1	1	0.00514447	84.507	TIAK(1)EAVDSR	2	-0.071615	1	1	0.0272133	65.842	TIAK(1)EAVDSR	2	0.090299	1
map03013 RNA transport	0.00178164	29	1.73	TGME49_244650-t26_1-p1	25	K	"eukaryotic initiation factor-5, putative GN=TGME49_244650"	1	0.0134462	78.516	LVSK(1)IEGR	2	0.46194	1	1	0.00956106	93.162	LVSK(1)IEGR	2	0.57419	1
map01522 Endocrine resistance	0.984865	2	0.54	TGME49_321450-t26_1-p1	2764	K	Myb family DNA-binding domain-containing protein GN=TGME49_321450	1	1.49725e-06	74.776	GSACGQK(1)ASQTSVPGSGQDR	2	-0.74417	1
map01522 Endocrine resistance	0.984865	2	0.54	TGME49_226030-t26_1-p1	12	K	AGC kinase GN=TGME49_226030	1	3.29544e-06	91.969	LIPSNK(1)DGSGDHSQR	3	0.26419	1	1	1.48134e-06	104.95	LIPSNK(1)DGSGDHSQR	3	-0.14999	1	1	0.000355881	71.98	LIPSNK(1)DGSGDHSQR	3	0.33979	1
map04918 Thyroid hormone synthesis	0.341623	4	1.93	TGME49_311720-t26_1-p1	628	K	chaperonin protein BiP GN=TGME49_311720	1	0.00247584	58.079	LK(1)DVEAVCNPIISK	3	-0.65836	1	1	8.20207e-05	126.77	LK(1)DVEAVCNPIISK	3	0.0074544	2	1	0.00347195	66.436	LK(1)DVEAVCNPIISK	3	0.38452	2
map04918 Thyroid hormone synthesis	0.341623	4	1.93	TGME49_311720-t26_1-p1	163	K	chaperonin protein BiP GN=TGME49_311720	1	0.000265163	103.91	MK(1)ETAEQFLGK	2	1.9986	1
map04918 Thyroid hormone synthesis	0.341623	4	1.93	TGME49_311720-t26_1-p1	334	K	chaperonin protein BiP GN=TGME49_311720	1	1.34098e-18	162.31	AK(1)FEELNSDLFQK	2	-0.6984	1								1	1.55334e-08	148.62	AK(1)FEELNSDLFQK	2	-0.92198	1
map04918 Thyroid hormone synthesis	0.341623	4	1.93	TGME49_311720-t26_1-p1	453	K	chaperonin protein BiP GN=TGME49_311720	1	0.0271361	76.221	NTVIPTK(1)K	2	0.30554	1	1	0.0263604	66.299	NTVIPTK(1)K	2	0.082993	1
map04918 Thyroid hormone synthesis	0.341623	4	1.93	TGME49_311720-t26_1-p1	116	K	chaperonin protein BiP GN=TGME49_311720								1	0.000492977	121.09	FNEK(1)EVQK	2	-0.59623	1	1	0.00958254	140.14	FNEK(1)EVQK	2	0.26539	1
map04918 Thyroid hormone synthesis	0.341623	4	1.93	TGME49_311720-t26_1-p1	446	K	chaperonin protein BiP GN=TGME49_311720								1	0.000583747	80.245	IINK(1)NTVIPTK	2	2.6196	1
map04918 Thyroid hormone synthesis	0.341623	4	1.93	TGME49_311720-t26_1-p1	351	K	chaperonin protein BiP GN=TGME49_311720	0.752432	3.63791e-06	80.738	TLK(0.248)PVK(0.752)QVLEDADLQK	3	-1.3871	1
map04918 Thyroid hormone synthesis	0.341623	4	1.93	TGME49_226030-t26_1-p1	12	K	AGC kinase GN=TGME49_226030	1	3.29544e-06	91.969	LIPSNK(1)DGSGDHSQR	3	0.26419	1	1	1.48134e-06	104.95	LIPSNK(1)DGSGDHSQR	3	-0.14999	1	1	0.000355881	71.98	LIPSNK(1)DGSGDHSQR	3	0.33979	1
map04918 Thyroid hormone synthesis	0.341623	4	1.93	TGME49_205550-t26_1-p1	504	K	AGC kinase GN=TGME49_205550	1	0.000320596	72.898	SLSK(1)SASSFAPVGGK	2	-1.9972	1	1	3.65373e-06	103.66	SLSK(1)SASSFAPVGGK	2	-3.0496	1
map04918 Thyroid hormone synthesis	0.341623	4	1.93	TGME49_244560-t26_1-p1	483	K	"heat shock protein 90, putative GN=TGME49_244560"	1	2.33084e-17	169.06	K(1)TLDTMR	2	0.0011688	1	1	5.08053e-06	142.64	K(1)TLDTMR	2	-0.25789	1	1	2.61965e-46	169.06	K(1)TLDTMR	2	-0.25199	2
map04918 Thyroid hormone synthesis	0.341623	4	1.93	TGME49_244560-t26_1-p1	273	K	"heat shock protein 90, putative GN=TGME49_244560"	1	0.032867	87.181	LK(1)DLTTR	2	-0.40347	1	1	0.0246828	84.498	LK(1)DLTTR	2	-0.12879	1
map04918 Thyroid hormone synthesis	0.341623	4	1.93	TGME49_244560-t26_1-p1	490	K	"heat shock protein 90, putative GN=TGME49_244560"	1	0.000300065	93.098	K(1)LSVDALK	2	-0.34896	1								1	0.0140754	66.273	K(1)LSVDALK	2	-0.72668	1
map04530 Tight junction	0.938622	4	0.72	TGME49_233905-t26_1-p1	348	K	"histone kinase SNF1, putative GN=TGME49_233905"															1	0.00667885	67.113	K(1)LGYDVDEK	2	-1.5141	1
map04530 Tight junction	0.938622	4	0.72	TGME49_316400-t26_1-p1	163	K	alpha tubulin TUBA1 GN=TGME49_316400															1	0.0273369	79.474	LSVDYGK(1)K	2	0.23305	1
map04530 Tight junction	0.938622	4	0.72	TGME49_316400-t26_1-p1	326	K	alpha tubulin TUBA1 GN=TGME49_316400								1	0.00367439	54.768	GDVVPK(1)DVNAAVATIK	2	0.32431	1
map04530 Tight junction	0.938622	4	0.72	TGME49_316400-t26_1-p1	336	K	alpha tubulin TUBA1 GN=TGME49_316400	1	0.00126901	89.507	DVNAAVATIK(1)TK	2	-0.083165	1	1	0.00255477	78.814	DVNAAVATIK(1)TK	2	0.30631	1	1	0.00176875	83.087	DVNAAVATIK(1)TK	2	0.31441	1
map04530 Tight junction	0.938622	4	0.72	TGME49_226030-t26_1-p1	12	K	AGC kinase GN=TGME49_226030	1	3.29544e-06	91.969	LIPSNK(1)DGSGDHSQR	3	0.26419	1	1	1.48134e-06	104.95	LIPSNK(1)DGSGDHSQR	3	-0.14999	1	1	0.000355881	71.98	LIPSNK(1)DGSGDHSQR	3	0.33979	1
map04530 Tight junction	0.938622	4	0.72	TGME49_209030-t26_1-p1	327	K	actin ACT1 GN=TGME49_209030	1	9.61095e-07	112.44	ELTSLAPSTMK(1)IK	2	0.53772	1	1	4.36504e-09	107.53	ELTSLAPSTMK(1)IK	2	0.99368	1	1	8.3339e-06	109	ELTSLAPSTMK(1)IK	2	0.6108	1
map04530 Tight junction	0.938622	4	0.72	TGME49_209030-t26_1-p1	40	K	actin ACT1 GN=TGME49_209030	1	4.47207e-19	164.64	PK(1)NPGIMVGMEEK	2	-0.56246	7	1	1.68455e-06	143.98	PK(1)NPGIMVGMEEK	2	-0.98711	6	1	3.8109e-16	173.72	PK(1)NPGIMVGMEEK	2	-0.5006	5
map04530 Tight junction	0.938622	4	0.72	TGME49_209030-t26_1-p1	51	K	actin ACT1 GN=TGME49_209030	1	8.49329e-10	82.635	NPGIMVGMEEK(1)DCYVGDEAQSK	3	-0.47483	1	1	1.94712e-09	82.635	NPGIMVGMEEK(1)DCYVGDEAQSK	3	0.023379	1
map04530 Tight junction	0.938622	4	0.72	TGME49_209030-t26_1-p1	329	K	actin ACT1 GN=TGME49_209030	1	0.0236715	67.704	IK(1)VVAPPER	2	-0.16422	2	1	0.0294704	66.056	IK(1)VVAPPER	2	-0.090273	1
map04530 Tight junction	0.938622	4	0.72	TGME49_209030-t26_1-p1	114	K	actin ACT1 GN=TGME49_209030	1	1.50915e-13	96.562	VAPEEHPVLLTEAPLNPK(1)ANR	3	1.0583	2	1	1.39247e-13	132.62	VAPEEHPVLLTEAPLNPK(1)ANR	3	0.53306	1	1	1.18785e-25	97.083	VAPEEHPVLLTEAPLNPK(1)ANR	3	0.014496	1
map04530 Tight junction	0.938622	4	0.72	TGME49_209030-t26_1-p1	316	K	actin ACT1 GN=TGME49_209030	1	3.1109e-07	107.74	LTK(1)ELTSLAPSTMK	2	0.38522	1								1	2.10997e-09	117.08	LTK(1)ELTSLAPSTMK	2	1.2518	1
map05012 Parkinson disease	0.134039	12	1.53	TGME49_215280-t26_1-p1	205	K	succinate dehydrogenase [ubiquinone] iron-sulfur protein GN=TGME49_215280	1	2.95353e-08	108.63	K(1)DPNVENLQSIEDR	2	-0.20668	1	1	4.68452e-07	145.69	K(1)DPNVENLQSIEDR	2	-0.17434	1	1	3.41231e-11	130.72	K(1)DPNVENLQSIEDR	2	-0.92714	2
map05012 Parkinson disease	0.134039	12	1.53	TGME49_215280-t26_1-p1	330	K	succinate dehydrogenase [ubiquinone] iron-sulfur protein GN=TGME49_215280								1	0.00765745	63.29	SLQAQQALEK(1)SQK	2	2.1751	1
map05012 Parkinson disease	0.134039	12	1.53	TGME49_261950-t26_1-p1	69	K	ATP synthase beta subunit ATP-B GN=TGME49_261950	1	1.24633e-21	156.72	K(1)PASAAPPAGTNHGR	3	-0.042957	4	1	1.9103e-05	112.67	K(1)PASAAPPAGTNHGR	2	0.089588	4	1	3.85026e-13	151.73	K(1)PASAAPPAGTNHGR	2	-0.072226	4
map05012 Parkinson disease	0.134039	12	1.53	TGME49_261950-t26_1-p1	286	K	ATP synthase beta subunit ATP-B GN=TGME49_261950	1	4.30088e-11	144.57	LEDGK(1)FDFTGSK	2	1.4388	2	1	0.000362912	80.746	LEDGK(1)FDFTGSK	2	1.7473	3
map05012 Parkinson disease	0.134039	12	1.53	TGME49_261950-t26_1-p1	182	K	ATP synthase beta subunit ATP-B GN=TGME49_261950	1	4.7641e-27	142.94	IMNVIGEPVDECGPVPAK(1)K	2	0.8101	6	1	6.10993e-12	118.48	IMNVIGEPVDECGPVPAK(1)K	3	1.9877	7	1	8.9716e-27	149.19	IMNVIGEPVDECGPVPAK(1)K	2	-0.57238	4
map05012 Parkinson disease	0.134039	12	1.53	TGME49_261950-t26_1-p1	551	K	ATP synthase beta subunit ATP-B GN=TGME49_261950	1	1.47032e-16	156.14	AVK(1)MAQEAASGK	2	-0.23799	6	1	0.00074726	130.44	AVK(1)MAQEAASGK	2	-1.5512	7	1	2.61458e-08	156.14	AVK(1)MAQEAASGK	2	-1.4828	7
map05012 Parkinson disease	0.134039	12	1.53	TGME49_219750-t26_1-p1	16	K	"cytochrome c, putative GN=TGME49_219750"	1	3.94654e-09	100.04	AEPDVQVPSGDIK(1)AGAK	3	-0.24395	3	1	1.68974e-07	88.427	AEPDVQVPSGDIK(1)AGAK	3	-0.86506	3	1	3.86317e-17	132.51	AEPDVQVPSGDIK(1)AGAK	3	-0.38426	3
map05012 Parkinson disease	0.134039	12	1.53	TGME49_215590-t26_1-p1	572	K	flavoprotein subunit of succinate dehydrogenase GN=TGME49_215590	1	0.002218	99.283	SFADVGVK(1)DR	2	0.48495	1	1	0.00021934	106.62	SFADVGVK(1)DR	2	-0.23783	1
map05012 Parkinson disease	0.134039	12	1.53	TGME49_215590-t26_1-p1	623	K	flavoprotein subunit of succinate dehydrogenase GN=TGME49_215590															1	0.010239	73.975	DDK(1)NWMK	2	1.6489	1
map05012 Parkinson disease	0.134039	12	1.53	TGME49_215590-t26_1-p1	194	K	flavoprotein subunit of succinate dehydrogenase GN=TGME49_215590	1	2.56634e-12	160.88	FGK(1)GGQAYR	2	0.36556	2	1	1.49562e-11	164.53	FGK(1)GGQAYR	2	0.32526	2	1	0.00121201	108.74	FGK(1)GGQAYR	2	1.504	2
map05012 Parkinson disease	0.134039	12	1.53	TGME49_215590-t26_1-p1	666	K	flavoprotein subunit of succinate dehydrogenase GN=TGME49_215590	1	6.34313e-07	79.489	QVISQPLDNEMEHIPPAK(1)R	3	-0.75746	4	1	1.28258e-05	74.618	QVISQPLDNEMEHIPPAK(1)R	3	-0.41045	4	1	9.40345e-05	73.688	QVISQPLDNEMEHIPPAK(1)R	3	0.26745	5
map05012 Parkinson disease	0.134039	12	1.53	TGME49_215590-t26_1-p1	497	K	flavoprotein subunit of succinate dehydrogenase GN=TGME49_215590	1	2.79975e-28	121.25	K(1)DASAPSLPPNAGEETLAMVDR	3	0.12599	1	1	2.25478e-18	104.23	K(1)DASAPSLPPNAGEETLAMVDR	3	0.09276	1	1	6.69012e-21	117.01	K(1)DASAPSLPPNAGEETLAMVDR	3	-0.063412	1
map05012 Parkinson disease	0.134039	12	1.53	TGME49_215590-t26_1-p1	160	K	flavoprotein subunit of succinate dehydrogenase GN=TGME49_215590	1	0.0132273	122.15	EAPK(1)VVR	2	0.042577	1
map05012 Parkinson disease	0.134039	12	1.53	TGME49_215590-t26_1-p1	351	K	flavoprotein subunit of succinate dehydrogenase GN=TGME49_215590	1	0.00728816	74.611	YAPTAK(1)DLASR	2	-0.34836	1	1	0.000170662	98.156	YAPTAK(1)DLASR	2	0.042193	1	1	5.51202e-05	123.67	YAPTAK(1)DLASR	2	0.45902	1
map05012 Parkinson disease	0.134039	12	1.53	TGME49_284540-t26_1-p1	194	K	"ATP synthase F1, delta subunit protein GN=TGME49_284540"	1	2.15455e-08	92.703	PLSAQQQK(1)EIVAALQNR	3	-0.62908	1	1	0.000560766	58.164	PLSAQQQK(1)EIVAALQNR	3	-0.81554	1
map05012 Parkinson disease	0.134039	12	1.53	TGME49_320220-t26_1-p1	253	K	"ubiquinol cytochrome c oxidoreductase, putative GN=TGME49_320220"	1	2.57882e-12	112.01	TPDLSK(1)GELAAGATVTR	2	0.10432	1	1	7.85873e-08	111.77	TPDLSK(1)GELAAGATVTR	2	-0.52737	1
map05012 Parkinson disease	0.134039	12	1.53	TGME49_226030-t26_1-p1	12	K	AGC kinase GN=TGME49_226030	1	3.29544e-06	91.969	LIPSNK(1)DGSGDHSQR	3	0.26419	1	1	1.48134e-06	104.95	LIPSNK(1)DGSGDHSQR	3	-0.14999	1	1	0.000355881	71.98	LIPSNK(1)DGSGDHSQR	3	0.33979	1
map05012 Parkinson disease	0.134039	12	1.53	TGME49_214290-t26_1-p1	242	K	DJ-1 family protein GN=TGME49_214290	1	5.30017e-07	131.17	LIEVLYNK(1)EQAK	2	-1.7958	1	1	8.1746e-12	122.33	LIEVLYNK(1)EQAK	2	-3.3084	1	1	0.00049037	96.745	LIEVLYNK(1)EQAK	2	-2.5285	1
map05012 Parkinson disease	0.134039	12	1.53	TGME49_249900-t26_1-p1	11	K	"adenine nucleotide translocator, putative GN=TGME49_249900"	1	0.000745321	77.279	AAPTVSAGGK(1)EK	2	-0.71696	1	1	2.44998e-05	104.24	AAPTVSAGGK(1)EK	2	-0.46321	1	1	7.35977e-05	97.463	AAPTVSAGGK(1)EK	2	-0.37261	1
map05012 Parkinson disease	0.134039	12	1.53	TGME49_249900-t26_1-p1	164	K	"adenine nucleotide translocator, putative GN=TGME49_249900"	1	8.38452e-10	147.62	LASDVGK(1)GNER	3	0.14062	2	1	3.75872e-06	146.16	LASDVGK(1)GNER	3	0.10297	2	1	0.000170434	102.4	LASDVGK(1)GNER	2	-0.38452	1
map05012 Parkinson disease	0.134039	12	1.53	TGME49_249900-t26_1-p1	263	K	"adenine nucleotide translocator, putative GN=TGME49_249900"	1	4.23483e-83	222.45	K(1)GEQEIQYTGTADCWK	2	-0.22657	7	1	2.04655e-55	210.9	K(1)GEQEIQYTGTADCWK	2	0.21221	7	1	1.90437e-54	215.48	K(1)GEQEIQYTGTADCWK	2	0.74176	7
map05012 Parkinson disease	0.134039	12	1.53	TGME49_249900-t26_1-p1	279	K	"adenine nucleotide translocator, putative GN=TGME49_249900"															1	0.0007029	111.61	K(1)VYQQEGFK	2	0.20346	1
map05012 Parkinson disease	0.134039	12	1.53	TGME49_249900-t26_1-p1	62	K	"adenine nucleotide translocator, putative GN=TGME49_249900"	1	4.53638e-26	157.58	MLIQTQDSIPEIK(1)EGK	3	-0.22515	4	1	3.13257e-69	217.48	MLIQTQDSIPEIK(1)EGK	3	-0.28332	4	1	3.42659e-22	163.9	MLIQTQDSIPEIK(1)EGK	3	-0.28149	4
map05012 Parkinson disease	0.134039	12	1.53	TGME49_249900-t26_1-p1	14	K	"adenine nucleotide translocator, putative GN=TGME49_249900"	1	7.8724e-218	299.04	K(1)GNADSQLMNTAK	2	0.94815	2	1	3.9336e-126	263.2	K(1)GNADSQLMNTAK	2	-0.019839	4	1	1.47089e-07	128.76	K(1)GNADSQLMNTAK	2	0.48257	3
map05012 Parkinson disease	0.134039	12	1.53	TGME49_204400-t26_1-p1	436	K	"ATPase synthase subunit alpha, putative GN=TGME49_204400"															1	0.0172862	62.633	AMK(1)QVAGTMK	2	-3.0029	1
map05012 Parkinson disease	0.134039	12	1.53	TGME49_204400-t26_1-p1	71	K	"ATPase synthase subunit alpha, putative GN=TGME49_204400"	1	3.54743e-09	121.45	IAGWK(1)TQTSTEEVGR	2	-0.8677	4	1	1.47673e-06	143.05	IAGWK(1)TQTSTEEVGR	2	-0.66873	5	1	1.84363e-16	167.32	IAGWK(1)TQTSTEEVGR	2	-0.51514	6
map05012 Parkinson disease	0.134039	12	1.53	TGME49_204400-t26_1-p1	175	K	"ATPase synthase subunit alpha, putative GN=TGME49_204400"								1	0.00484102	105.14	GPIPAK(1)ER	2	-0.099306	1	1	0.00272947	119.41	GPIPAK(1)ER	2	-0.027096	1
map05012 Parkinson disease	0.134039	12	1.53	TGME49_204400-t26_1-p1	511	K	"ATPase synthase subunit alpha, putative GN=TGME49_204400"	1	0.00190521	71.879	GYLDPLDPK(1)EISR	2	-0.030874	1
map05012 Parkinson disease	0.134039	12	1.53	TGME49_231910-t26_1-p1	100	K	ATP synthase F1 gamma subunit GN=TGME49_231910								1	0.0212422	58.916	IPVDPK(1)EK	2	0.95624	1
map05012 Parkinson disease	0.134039	12	1.53	TGME49_290290-t26_1-p1	88	K	ubiquitin-activating enzyme E1 family protein GN=TGME49_290290	1	1.32343e-05	85.837	DLGSNFCLTEEHVK(1)K	3	-0.69001	1	1	0.000153729	74.789	DLGSNFCLTEEHVK(1)K	3	-0.22592	1	1	0.000102287	83.692	DLGSNFCLTEEHVK(1)K	3	-0.72401	1
map05012 Parkinson disease	0.134039	12	1.53	TGME49_290290-t26_1-p1	674	K	ubiquitin-activating enzyme E1 family protein GN=TGME49_290290	1	0.006258	98.044	ENPQK(1)YLER	2	0.40614	2								1	0.00457385	79.427	ENPQK(1)YLER	2	-0.7882	1
map05410 Hypertrophic cardiomyopathy (HCM)	0.707162	3	1.3	TGME49_233905-t26_1-p1	348	K	"histone kinase SNF1, putative GN=TGME49_233905"															1	0.00667885	67.113	K(1)LGYDVDEK	2	-1.5141	1
map05410 Hypertrophic cardiomyopathy (HCM)	0.707162	3	1.3	TGME49_209030-t26_1-p1	327	K	actin ACT1 GN=TGME49_209030	1	9.61095e-07	112.44	ELTSLAPSTMK(1)IK	2	0.53772	1	1	4.36504e-09	107.53	ELTSLAPSTMK(1)IK	2	0.99368	1	1	8.3339e-06	109	ELTSLAPSTMK(1)IK	2	0.6108	1
map05410 Hypertrophic cardiomyopathy (HCM)	0.707162	3	1.3	TGME49_209030-t26_1-p1	40	K	actin ACT1 GN=TGME49_209030	1	4.47207e-19	164.64	PK(1)NPGIMVGMEEK	2	-0.56246	7	1	1.68455e-06	143.98	PK(1)NPGIMVGMEEK	2	-0.98711	6	1	3.8109e-16	173.72	PK(1)NPGIMVGMEEK	2	-0.5006	5
map05410 Hypertrophic cardiomyopathy (HCM)	0.707162	3	1.3	TGME49_209030-t26_1-p1	51	K	actin ACT1 GN=TGME49_209030	1	8.49329e-10	82.635	NPGIMVGMEEK(1)DCYVGDEAQSK	3	-0.47483	1	1	1.94712e-09	82.635	NPGIMVGMEEK(1)DCYVGDEAQSK	3	0.023379	1
map05410 Hypertrophic cardiomyopathy (HCM)	0.707162	3	1.3	TGME49_209030-t26_1-p1	329	K	actin ACT1 GN=TGME49_209030	1	0.0236715	67.704	IK(1)VVAPPER	2	-0.16422	2	1	0.0294704	66.056	IK(1)VVAPPER	2	-0.090273	1
map05410 Hypertrophic cardiomyopathy (HCM)	0.707162	3	1.3	TGME49_209030-t26_1-p1	114	K	actin ACT1 GN=TGME49_209030	1	1.50915e-13	96.562	VAPEEHPVLLTEAPLNPK(1)ANR	3	1.0583	2	1	1.39247e-13	132.62	VAPEEHPVLLTEAPLNPK(1)ANR	3	0.53306	1	1	1.18785e-25	97.083	VAPEEHPVLLTEAPLNPK(1)ANR	3	0.014496	1
map05410 Hypertrophic cardiomyopathy (HCM)	0.707162	3	1.3	TGME49_209030-t26_1-p1	316	K	actin ACT1 GN=TGME49_209030	1	3.1109e-07	107.74	LTK(1)ELTSLAPSTMK	2	0.38522	1								1	2.10997e-09	117.08	LTK(1)ELTSLAPSTMK	2	1.2518	1
map05410 Hypertrophic cardiomyopathy (HCM)	0.707162	3	1.3	TGME49_230420-t26_1-p1	641	K	sarco/endoplasmic reticulum Ca2+-ATPase GN=TGME49_230420	1	1.05069e-05	130.56	K(1)LLEDAANFAK	2	-3.4325	1	1	0.0015772	129.89	K(1)LLEDAANFAK	2	-1.7283	1	1	7.64312e-05	127.87	K(1)LLEDAANFAK	2	-1.729	1
map05410 Hypertrophic cardiomyopathy (HCM)	0.707162	3	1.3	TGME49_230420-t26_1-p1	14	K	sarco/endoplasmic reticulum Ca2+-ATPase GN=TGME49_230420	1	1.0213e-07	147.36	AVGALSK(1)HR	2	0.39589	1	1	0.00196068	103.55	AVGALSK(1)HR	2	0.048214	1	1	0.00141965	107.57	AVGALSK(1)HR	2	-0.10246	1
map00240 Pyrimidine metabolism	0.746771	6	1	TGME49_288630-t26_1-p1	18	K	"nucleosome assembly protein (NAP), putative GN=TGME49_288630"	1	1.23632e-16	157.68	NNAEAAACQK(1)QR	3	0.030404	2	1	5.62666e-26	186.74	NNAEAAACQK(1)QR	3	-0.39559	2	1	1.95017e-11	169.52	NNAEAAACQK(1)QR	3	-0.79885	2
map00240 Pyrimidine metabolism	0.746771	6	1	TGME49_299210-t26_1-p1	501	K	CTP synthase GN=TGME49_299210								1	5.22377e-06	80.316	SVLNLADANSEEFDK(1)TCK	2	1.0289	1
map00240 Pyrimidine metabolism	0.746771	6	1	TGME49_249180-t26_1-p1	59	K	bifunctional dihydrofolate reductase-thymidylate synthase GN=TGME49_249180	1	1.11627e-08	96.773	FAK(1)TGDSGLPSPSVGK	2	-1.6737	1	1	8.55388e-06	84.859	FAK(1)TGDSGLPSPSVGK	2	-1.8861	1	1	1.95886e-27	176.49	FAK(1)TGDSGLPSPSVGK	2	-2.1643	1
map00240 Pyrimidine metabolism	0.746771	6	1	TGME49_249180-t26_1-p1	398	K	bifunctional dihydrofolate reductase-thymidylate synthase GN=TGME49_249180	1	0.000350697	78.69	GDTNANHLSEK(1)GVK	3	0.057785	2	1	0.00358606	54.812	GDTNANHLSEK(1)GVK	3	-0.32633	1	1	3.69926e-10	87.863	GDTNANHLSEK(1)GVK	3	-0.45777	1
map00240 Pyrimidine metabolism	0.746771	6	1	TGME49_249180-t26_1-p1	221	K	bifunctional dihydrofolate reductase-thymidylate synthase GN=TGME49_249180								1	0.000154995	75.764	EK(1)DNEATYRPIFISK	3	0.20492	1	1	0.00946455	48.351	EK(1)DNEATYRPIFISK	3	1.1369	1
map00240 Pyrimidine metabolism	0.746771	6	1	TGME49_249180-t26_1-p1	90	K	bifunctional dihydrofolate reductase-thymidylate synthase GN=TGME49_249180	1	0.0115372	74.376	K(1)FRPLVDR	3	0.15077	1
map00240 Pyrimidine metabolism	0.746771	6	1	TGME49_249180-t26_1-p1	40	K	bifunctional dihydrofolate reductase-thymidylate synthase GN=TGME49_249180								1	8.74719e-05	142.89	VTK(1)TTPEEASR	2	0.03197	1	1	7.5311e-08	160.72	VTK(1)TTPEEASR	2	-0.19782	1
map00240 Pyrimidine metabolism	0.746771	6	1	TGME49_249180-t26_1-p1	72	K	bifunctional dihydrofolate reductase-thymidylate synthase GN=TGME49_249180	1	3.47559e-06	101.3	TGDSGLPSPSVGK(1)R	2	0.73031	1	1	3.30207e-05	89.359	TGDSGLPSPSVGK(1)R	2	-0.51271	1	1	0.000603059	79.875	TGDSGLPSPSVGK(1)R	2	0.76085	1
map00240 Pyrimidine metabolism	0.746771	6	1	TGME49_249180-t26_1-p1	405	K	bifunctional dihydrofolate reductase-thymidylate synthase GN=TGME49_249180	1	0.0136355	97.635	IWDK(1)NVTR	2	0.41516	1	1	0.0203666	80.438	IWDK(1)NVTR	2	0.20724	1	1	0.00880965	99.139	IWDK(1)NVTR	2	0.29494	1
map00240 Pyrimidine metabolism	0.746771	6	1	TGME49_259660-t26_1-p1	16	K	orotate phosphoribosyltransferase GN=TGME49_259660	1	8.78449e-09	99.055	K(1)VLAGPPGETDEYQGR	2	1.0336	2	1	3.17117e-08	134.14	K(1)VLAGPPGETDEYQGR	2	1.4174	2	1	3.96095e-09	105.28	K(1)VLAGPPGETDEYQGR	2	1.7713	2
map00240 Pyrimidine metabolism	0.746771	6	1	TGME49_312480-t26_1-p1	9	K	"uracil phosphoribosyltransferase FUR1, putative GN=TGME49_312480"	1	0.00127324	61.409	AQVPASGK(1)LLVDPR	2	0.38903	1	1	0.000138058	80.632	AQVPASGK(1)LLVDPR	2	-2.0339	1
map00240 Pyrimidine metabolism	0.746771	6	1	TGME49_233140-t26_1-p1	162	K	"deoxyuridine 5'-triphosphate nucleotidohydrolase, putative GN=TGME49_233140"	1	2.02427e-27	149.47	GEGGFGSTTCPAGEPEMK(1)K	2	-1.021	1	1	5.12369e-12	130.38	GEGGFGSTTCPAGEPEMK(1)K	2	-0.90484	1	1	9.84247e-31	162.77	GEGGFGSTTCPAGEPEMK(1)K	2	-0.60372	1
map05160 Hepatitis C	0.871789	4	0.87	TGME49_204100-t26_1-p1	989	K	eIF2 kinase IF2K-C GN=TGME49_204100								1	0.023999	42.718	SFSGNK(1)AK(1)R	2	-1.5666	1	1	0.0270885	45.368	SFSGNK(1)AK(1)R	2	-1.8987	1
map05160 Hepatitis C	0.871789	4	0.87	TGME49_204100-t26_1-p1	987	K	eIF2 kinase IF2K-C GN=TGME49_204100								1	0.023999	42.718	SFSGNK(1)AK(1)R	2	-1.5666	1	1	0.0270885	45.368	SFSGNK(1)AK(1)R	2	-1.8987	1
map05160 Hepatitis C	0.871789	4	0.87	TGME49_263090-t26_1-p1	142	K	14-3-3 protein GN=TGME49_263090								1	2.41009e-34	197.27	ELSK(1)QHMQNK	2	-0.94789	3	1	1.75723e-12	121.6	ELSK(1)QHMQNK	2	-1.4555	3
map05160 Hepatitis C	0.871789	4	0.87	TGME49_263090-t26_1-p1	138	K	14-3-3 protein GN=TGME49_263090								1	0.000128592	92.856	IISSVEQK(1)ELSK	2	2.1653	1
map05160 Hepatitis C	0.871789	4	0.87	TGME49_219750-t26_1-p1	16	K	"cytochrome c, putative GN=TGME49_219750"	1	3.94654e-09	100.04	AEPDVQVPSGDIK(1)AGAK	3	-0.24395	3	1	1.68974e-07	88.427	AEPDVQVPSGDIK(1)AGAK	3	-0.86506	3	1	3.86317e-17	132.51	AEPDVQVPSGDIK(1)AGAK	3	-0.38426	3
map05160 Hepatitis C	0.871789	4	0.87	TGME49_273520-t26_1-p1	243	K	PCI domain-containing protein GN=TGME49_273520	1	0.00777486	91.867	AALAEAAK(1)K	2	-0.93768	1	1	0.00261935	103.55	AALAEAAK(1)K	2	-1.0727	1	1	0.000814545	85.676	AALAEAAK(1)K	2	0.37537	1
map05160 Hepatitis C	0.871789	4	0.87	TGME49_273520-t26_1-p1	244	K	PCI domain-containing protein GN=TGME49_273520								1	0.00245798	52.966	K(1)AAVETHTAAQCILK	3	0.65336	1	1	0.000143176	80.746	K(1)AAVETHTAAQCILK	3	-0.23754	1
map05160 Hepatitis C	0.871789	4	0.87	TGME49_273520-t26_1-p1	273	K	PCI domain-containing protein GN=TGME49_273520								1	0.00643924	41.524	K(1)DHQGNPPLPAGLTMSR	3	-1.3923	1
map04726 Serotonergic synapse	0.728748	2	1.74	TGME49_226030-t26_1-p1	12	K	AGC kinase GN=TGME49_226030	1	3.29544e-06	91.969	LIPSNK(1)DGSGDHSQR	3	0.26419	1	1	1.48134e-06	104.95	LIPSNK(1)DGSGDHSQR	3	-0.14999	1	1	0.000355881	71.98	LIPSNK(1)DGSGDHSQR	3	0.33979	1
map04726 Serotonergic synapse	0.728748	2	1.74	TGME49_205550-t26_1-p1	504	K	AGC kinase GN=TGME49_205550	1	0.000320596	72.898	SLSK(1)SASSFAPVGGK	2	-1.9972	1	1	3.65373e-06	103.66	SLSK(1)SASSFAPVGGK	2	-3.0496	1
map00564 Glycerophospholipid metabolism	0.89866	5	0.81	TGME49_246530-t26_1-p1	802	K	phospholipase D active site domain-containing protein GN=TGME49_246530	1	0.0013459	115.57	LSEK(1)SIGSSR	2	0.747	1
map00564 Glycerophospholipid metabolism	0.89866	5	0.81	TGME49_239250-t26_1-p1	445	K	"diacylglycerol kinase, putative GN=TGME49_239250"															1	0.0277032	40.103	DAQK(1)K(1)PR	2	0.15685	1
map00564 Glycerophospholipid metabolism	0.89866	5	0.81	TGME49_239250-t26_1-p1	444	K	"diacylglycerol kinase, putative GN=TGME49_239250"															1	0.0277032	40.103	DAQK(1)K(1)PR	2	0.15685	1
map00564 Glycerophospholipid metabolism	0.89866	5	0.81	TGME49_273540-t26_1-p1	543	K	"phosphatidylserine synthase, putative GN=TGME49_273540"	1	0.0295423	66.962	LLAK(1)SPGGK	2	0.57879	1	1	0.0347209	61.78	LLAK(1)SPGGK	2	-0.35203	1	1	0.00557811	82.287	LLAK(1)SPGGK	2	0.71617	1
map00564 Glycerophospholipid metabolism	0.89866	5	0.81	TGME49_261760-t26_1-p1	419	K	CDP-alcohol phosphatidyltransferase superfamily protein GN=TGME49_261760	1	0.0196346	84.568	GK(1)AAMMQK	2	-0.23039	1	1	0.0123352	87.181	GK(1)AAMMQK	2	-0.16029	1	1	0.0181538	87.181	GK(1)AAMMQK	2	0.48721	1
map00564 Glycerophospholipid metabolism	0.89866	5	0.81	TGME49_228290-t26_1-p1	295	K	phospholipase/carboxylesterase GN=TGME49_228290	1	0.000854039	75.764	DAPEDK(1)PGFLASK	2	-0.31151	1	1	2.38248e-05	96.135	DAPEDK(1)PGFLASK	2	0.19858	1	1	0.00101342	78.505	DAPEDK(1)PGFLASK	2	-0.11124	1
map04610 Complement and coagulation cascades	1	1	0.48	TGME49_261080-t26_1-p1	3011	K	kringle domain-containing protein GN=TGME49_261080								1	0.0126771	57.859	LK(1)TRLQELK	3	0.30433	1
map04072 Phospholipase D signaling pathway	0.89141	3	0.87	TGME49_239250-t26_1-p1	445	K	"diacylglycerol kinase, putative GN=TGME49_239250"															1	0.0277032	40.103	DAQK(1)K(1)PR	2	0.15685	1
map04072 Phospholipase D signaling pathway	0.89141	3	0.87	TGME49_239250-t26_1-p1	444	K	"diacylglycerol kinase, putative GN=TGME49_239250"															1	0.0277032	40.103	DAQK(1)K(1)PR	2	0.15685	1
map04072 Phospholipase D signaling pathway	0.89141	3	0.87	TGME49_205550-t26_1-p1	504	K	AGC kinase GN=TGME49_205550	1	0.000320596	72.898	SLSK(1)SASSFAPVGGK	2	-1.9972	1	1	3.65373e-06	103.66	SLSK(1)SASSFAPVGGK	2	-3.0496	1
map04072 Phospholipase D signaling pathway	0.89141	3	0.87	TGME49_216050-t26_1-p1	4	K	tetratricopeptide repeat-containing protein GN=TGME49_216050								1	0.0122139	54.259	AHK(1)TAGDPGR	2	2.2115	1	1	0.00412231	67.385	AHK(1)TAGDPGR	2	2.5035	1
map04260 Cardiac muscle contraction	0.926748	2	0.87	TGME49_320220-t26_1-p1	253	K	"ubiquinol cytochrome c oxidoreductase, putative GN=TGME49_320220"	1	2.57882e-12	112.01	TPDLSK(1)GELAAGATVTR	2	0.10432	1	1	7.85873e-08	111.77	TPDLSK(1)GELAAGATVTR	2	-0.52737	1
map04260 Cardiac muscle contraction	0.926748	2	0.87	TGME49_230420-t26_1-p1	641	K	sarco/endoplasmic reticulum Ca2+-ATPase GN=TGME49_230420	1	1.05069e-05	130.56	K(1)LLEDAANFAK	2	-3.4325	1	1	0.0015772	129.89	K(1)LLEDAANFAK	2	-1.7283	1	1	7.64312e-05	127.87	K(1)LLEDAANFAK	2	-1.729	1
map04260 Cardiac muscle contraction	0.926748	2	0.87	TGME49_230420-t26_1-p1	14	K	sarco/endoplasmic reticulum Ca2+-ATPase GN=TGME49_230420	1	1.0213e-07	147.36	AVGALSK(1)HR	2	0.39589	1	1	0.00196068	103.55	AVGALSK(1)HR	2	0.048214	1	1	0.00141965	107.57	AVGALSK(1)HR	2	-0.10246	1
map04921 Oxytocin signaling pathway	0.877107	10	0.84	TGME49_206590-t26_1-p1	165	K	calcium-dependent protein kinase CDPK2A GN=TGME49_206590	1	7.12621e-15	146.67	GAGLFSSTSTQK(1)SK	2	0.61118	1	1	2.14313e-05	90.759	GAGLFSSTSTQK(1)SK	2	1.0407	1	1	1.23606e-06	109.44	GAGLFSSTSTQK(1)SK	2	0.36965	1
map04921 Oxytocin signaling pathway	0.877107	10	0.84	TGME49_206590-t26_1-p1	777	K	calcium-dependent protein kinase CDPK2A GN=TGME49_206590															1	0.00631246	52.862	GTPTETHK(1)LESAGAAPS	2	-0.35162	1
map04921 Oxytocin signaling pathway	0.877107	10	0.84	TGME49_206590-t26_1-p1	729	K	calcium-dependent protein kinase CDPK2A GN=TGME49_206590	1	6.61043e-15	147.1	K(1)TVNAAAVASPETR	2	-0.074604	1	1	1.00466e-13	159.22	K(1)TVNAAAVASPETR	2	0.12232	1	1	1.06765e-34	140.93	K(1)TVNAAAVASPETR	2	-0.26207	1
map04921 Oxytocin signaling pathway	0.877107	10	0.84	TGME49_209030-t26_1-p1	327	K	actin ACT1 GN=TGME49_209030	1	9.61095e-07	112.44	ELTSLAPSTMK(1)IK	2	0.53772	1	1	4.36504e-09	107.53	ELTSLAPSTMK(1)IK	2	0.99368	1	1	8.3339e-06	109	ELTSLAPSTMK(1)IK	2	0.6108	1
map04921 Oxytocin signaling pathway	0.877107	10	0.84	TGME49_209030-t26_1-p1	40	K	actin ACT1 GN=TGME49_209030	1	4.47207e-19	164.64	PK(1)NPGIMVGMEEK	2	-0.56246	7	1	1.68455e-06	143.98	PK(1)NPGIMVGMEEK	2	-0.98711	6	1	3.8109e-16	173.72	PK(1)NPGIMVGMEEK	2	-0.5006	5
map04921 Oxytocin signaling pathway	0.877107	10	0.84	TGME49_209030-t26_1-p1	51	K	actin ACT1 GN=TGME49_209030	1	8.49329e-10	82.635	NPGIMVGMEEK(1)DCYVGDEAQSK	3	-0.47483	1	1	1.94712e-09	82.635	NPGIMVGMEEK(1)DCYVGDEAQSK	3	0.023379	1
map04921 Oxytocin signaling pathway	0.877107	10	0.84	TGME49_209030-t26_1-p1	329	K	actin ACT1 GN=TGME49_209030	1	0.0236715	67.704	IK(1)VVAPPER	2	-0.16422	2	1	0.0294704	66.056	IK(1)VVAPPER	2	-0.090273	1
map04921 Oxytocin signaling pathway	0.877107	10	0.84	TGME49_209030-t26_1-p1	114	K	actin ACT1 GN=TGME49_209030	1	1.50915e-13	96.562	VAPEEHPVLLTEAPLNPK(1)ANR	3	1.0583	2	1	1.39247e-13	132.62	VAPEEHPVLLTEAPLNPK(1)ANR	3	0.53306	1	1	1.18785e-25	97.083	VAPEEHPVLLTEAPLNPK(1)ANR	3	0.014496	1
map04921 Oxytocin signaling pathway	0.877107	10	0.84	TGME49_209030-t26_1-p1	316	K	actin ACT1 GN=TGME49_209030	1	3.1109e-07	107.74	LTK(1)ELTSLAPSTMK	2	0.38522	1								1	2.10997e-09	117.08	LTK(1)ELTSLAPSTMK	2	1.2518	1
map04921 Oxytocin signaling pathway	0.877107	10	0.84	TGME49_205470-t26_1-p1	373	K	"translation elongation factor 2 family protein, putative GN=TGME49_205470"	1	2.90323e-20	172.27	WTK(1)TQSENTR	2	1.1048	1	1	1.66175e-07	155.11	WTK(1)TQSENTR	2	0.27151	1	1	6.26775e-05	155.11	WTK(1)TQSENTR	2	2.1636	1
map04921 Oxytocin signaling pathway	0.877107	10	0.84	TGME49_205470-t26_1-p1	520	K	"translation elongation factor 2 family protein, putative GN=TGME49_205470"	1	1.2706e-09	140.91	VFSGTVATGQK(1)VR	2	0.62706	1								1	0.00291226	73.927	VFSGTVATGQK(1)VR	2	0.32211	1
map04921 Oxytocin signaling pathway	0.877107	10	0.84	TGME49_205470-t26_1-p1	427	K	"translation elongation factor 2 family protein, putative GN=TGME49_205470"	1	0.018586	76.064	DLTGK(1)ALLK	2	0.15228	1	1	0.0161288	76.679	DLTGK(1)ALLK	2	-0.044766	1	1	0.0198312	76.064	DLTGK(1)ALLK	2	0.60246	1
map04921 Oxytocin signaling pathway	0.877107	10	0.84	TGME49_205470-t26_1-p1	737	K	"translation elongation factor 2 family protein, putative GN=TGME49_205470"	1	0.00252786	96.342	FDFDK(1)NAALK	2	0.034827	2	1	0.000228211	112.36	FDFDK(1)NAALK	2	0.33915	2	1	0.000329442	103.26	FDFDK(1)NAALK	2	0.24455	1
map04921 Oxytocin signaling pathway	0.877107	10	0.84	TGME49_205470-t26_1-p1	939	K	"translation elongation factor 2 family protein, putative GN=TGME49_205470"	1	0.00116918	68.972	NLK(1)PEIPPFENYYDK	2	0.38469	1	1	0.00769631	53.3	NLK(1)PEIPPFENYYDK	2	-0.69758	1
map04921 Oxytocin signaling pathway	0.877107	10	0.84	TGME49_205470-t26_1-p1	162	K	"translation elongation factor 2 family protein, putative GN=TGME49_205470"								1	0.0211193	42.068	STLTDSLVSK(1)AGIISAK	2	0.44701	1
map04921 Oxytocin signaling pathway	0.877107	10	0.84	TGME49_205470-t26_1-p1	924	K	"translation elongation factor 2 family protein, putative GN=TGME49_205470"	1	0.00171751	69.342	GSK(1)MEELVHNIR	3	0.58882	1								1	0.0056522	54.343	GSK(1)MEELVHNIR	3	1.0386	1
map04921 Oxytocin signaling pathway	0.877107	10	0.84	TGME49_205470-t26_1-p1	533	K	"translation elongation factor 2 family protein, putative GN=TGME49_205470"	1	0.00614756	71.176	YVPGEK(1)TDLYIK	2	1.25	2	1	0.0020856	80.69	YVPGEK(1)TDLYIK	2	-0.6581	2	1	0.000960868	90.614	YVPGEK(1)TDLYIK	2	0.35882	2
map04921 Oxytocin signaling pathway	0.877107	10	0.84	TGME49_205470-t26_1-p1	418	K	"translation elongation factor 2 family protein, putative GN=TGME49_205470"								1	0.000257977	83.692	MLGSLGIELK(1)GDDR	2	-2.8303	1	1	0.000368436	84.753	MLGSLGIELK(1)GDDR	2	-2.1374	1
map04921 Oxytocin signaling pathway	0.877107	10	0.84	TGME49_205470-t26_1-p1	408	K	"translation elongation factor 2 family protein, putative GN=TGME49_205470"	1	0.000839357	76.01	YTK(1)MLGSLGIELK	2	0.24382	1	1	1.43947e-05	97.631	YTK(1)MLGSLGIELK	2	-0.49459	1	1	0.00675725	66.004	YTK(1)MLGSLGIELK	2	0.091729	1
map04921 Oxytocin signaling pathway	0.877107	10	0.84	TGME49_205470-t26_1-p1	367	K	"translation elongation factor 2 family protein, putative GN=TGME49_205470"								1	0.000282445	111.94	LWGNNFYNAK(1)EK	2	1.5657	1	1	6.17491e-07	123.95	LWGNNFYNAK(1)EK	2	0.66122	1
map04921 Oxytocin signaling pathway	0.877107	10	0.84	TGME49_205470-t26_1-p1	137	K	"translation elongation factor 2 family protein, putative GN=TGME49_205470"	1	0.00186304	103.55	EIMGNPK(1)NIR	2	1.3674	1	1	0.00566852	83.647	EIMGNPK(1)NIR	2	0.72609	1	1	0.000390808	101.9	EIMGNPK(1)NIR	2	0.45774	1
map04921 Oxytocin signaling pathway	0.877107	10	0.84	TGME49_205470-t26_1-p1	688	K	"translation elongation factor 2 family protein, putative GN=TGME49_205470"	1	0.00174811	44.391	ETVSAPSHMTCLSK(1)SPNK	3	-0.19342	1								1	0.00155671	49.537	ETVSAPSHMTCLSK(1)SPNK	3	0.28628	1
map04921 Oxytocin signaling pathway	0.877107	10	0.84	TGME49_205470-t26_1-p1	501	K	"translation elongation factor 2 family protein, putative GN=TGME49_205470"	1	3.42251e-08	151.97	MVPTSDK(1)GR	2	-0.31019	1	1	0.000466821	114.89	MVPTSDK(1)GR	2	-0.038092	1	1	0.0151195	66.568	MVPTSDK(1)GR	2	0.20211	3
map04921 Oxytocin signaling pathway	0.877107	10	0.84	TGME49_205470-t26_1-p1	169	K	"translation elongation factor 2 family protein, putative GN=TGME49_205470"								1	0.034297	48.527	AGIISAK(1)AAGDAR	2	-0.50569	1
map04921 Oxytocin signaling pathway	0.877107	10	0.84	TGME49_205470-t26_1-p1	539	K	"translation elongation factor 2 family protein, putative GN=TGME49_205470"	1	0.00831662	81.017	TDLYIK(1)SIQR	2	0.39088	1								1	2.00056e-05	113.93	TDLYIK(1)SIQR	2	0.24129	1
map04921 Oxytocin signaling pathway	0.877107	10	0.84	TGME49_315190-t26_1-p1	2963	K	"CAM kinase, SNF1 family GN=TGME49_315190"	1	0.00857034	59.198	LVSLDGK(1)NAPVR	2	2.4531	2	1	0.0129606	60.255	LVSLDGK(1)NAPVR	2	-0.23789	1	1	0.0110414	60.255	LVSLDGK(1)NAPVR	2	-0.10379	1
map04921 Oxytocin signaling pathway	0.877107	10	0.84	TGME49_233905-t26_1-p1	348	K	"histone kinase SNF1, putative GN=TGME49_233905"															1	0.00667885	67.113	K(1)LGYDVDEK	2	-1.5141	1
map04921 Oxytocin signaling pathway	0.877107	10	0.84	TGME49_310700-t26_1-p1	25	K	serine/threonine phosophatase PP1 GN=TGME49_310700	1	9.12903e-07	113.76	PGK(1)PVQLTEAEIR	2	2.7305	1	1	0.000447579	84.753	PGK(1)PVQLTEAEIR	2	0.056335	1	1	1.9697e-05	102.52	PGK(1)PVQLTEAEIR	2	-0.23394	1
map04921 Oxytocin signaling pathway	0.877107	10	0.84	TGME49_226030-t26_1-p1	12	K	AGC kinase GN=TGME49_226030	1	3.29544e-06	91.969	LIPSNK(1)DGSGDHSQR	3	0.26419	1	1	1.48134e-06	104.95	LIPSNK(1)DGSGDHSQR	3	-0.14999	1	1	0.000355881	71.98	LIPSNK(1)DGSGDHSQR	3	0.33979	1
map04921 Oxytocin signaling pathway	0.877107	10	0.84	TGME49_301440-t26_1-p1	350	K	calcium-dependent protein kinase CDPK1 GN=TGME49_301440	1	6.01463e-10	153.97	YTFELPQWK(1)K	2	0.16567	1	1	4.52327e-08	157.34	YTFELPQWK(1)K	2	0.25411	1	1	7.63727e-05	153.97	YTFELPQWK(1)K	2	-0.21861	1
map04921 Oxytocin signaling pathway	0.877107	10	0.84	TGME49_301440-t26_1-p1	59	K	calcium-dependent protein kinase CDPK1 GN=TGME49_301440								1	0.00549584	62.287	VLGK(1)GSFGEVILCK	2	0.33742	1	1	0.0035142	67.136	VLGK(1)GSFGEVILCK	2	1.4631	1
map04921 Oxytocin signaling pathway	0.877107	10	0.84	TGME49_301440-t26_1-p1	93	K	calcium-dependent protein kinase CDPK1 GN=TGME49_301440	1	0.00859019	108.74	TDK(1)ESLLR	2	-0.18878	1	1	0.00260578	109.71	TDK(1)ESLLR	2	-0.061773	1	1	0.0122603	93.649	TDK(1)ESLLR	2	-0.25877	1
map04921 Oxytocin signaling pathway	0.877107	10	0.84	TGME49_301440-t26_1-p1	80	K	calcium-dependent protein kinase CDPK1 GN=TGME49_301440	1	0.00091232	74.789	ITGQECAVK(1)VISK	2	0.21841	1	1	0.000185384	114.64	ITGQECAVK(1)VISK	2	0.028749	1	1	0.00653696	66.246	ITGQECAVK(1)VISK	2	-0.039389	1
map04921 Oxytocin signaling pathway	0.877107	10	0.84	TGME49_301440-t26_1-p1	341	K	calcium-dependent protein kinase CDPK1 GN=TGME49_301440	1	0.00298581	87.713	GK(1)YTFELPQWK	2	0.18858	1	1	0.00232722	84.479	GK(1)YTFELPQWK	2	-0.1036	1	1	0.000104025	133.42	GK(1)YTFELPQWK	2	0.27037	1
map04921 Oxytocin signaling pathway	0.877107	10	0.84	TGME49_217600-t26_1-p1	5	K	calcium-dependent protein kinase CDPK9 GN=TGME49_217600	1	0.000151209	113.22	PETK(1)GGGYAER	2	-0.13019	1	1	0.00537084	77.062	PETK(1)GGGYAER	2	-0.69176	1	1	0.0177355	67.385	PETK(1)GGGYAER	2	0.24589	1
map04921 Oxytocin signaling pathway	0.877107	10	0.84	TGME49_205550-t26_1-p1	504	K	AGC kinase GN=TGME49_205550	1	0.000320596	72.898	SLSK(1)SASSFAPVGGK	2	-1.9972	1	1	3.65373e-06	103.66	SLSK(1)SASSFAPVGGK	2	-3.0496	1
map04930 Type II diabetes mellitus	0.416695	3	2.17	TGME49_256760-t26_1-p1	109	K	pyruvate kinase PyK1 GN=TGME49_256760	1	5.29037e-13	118.21	TVQNIQEAMK(1)QRPEAR	3	-0.075466	1	1	5.60016e-09	99.344	TVQNIQEAMK(1)QRPEAR	3	-0.21188	1	1	2.24977e-28	181.58	TVQNIQEAMK(1)QRPEAR	3	0.3277	2
map04930 Type II diabetes mellitus	0.416695	3	2.17	TGME49_256760-t26_1-p1	4	K	pyruvate kinase PyK1 GN=TGME49_256760	1	7.30859e-06	71.592	ASK(1)QPQTLSAGAVESGR	2	-0.59187	2								1	1.62983e-10	79.489	ASK(1)QPQTLSAGAVESGR	2	0.058785	2
map04930 Type II diabetes mellitus	0.416695	3	2.17	TGME49_256760-t26_1-p1	136	K	pyruvate kinase PyK1 GN=TGME49_256760	1	3.6267e-07	105.14	DHK(1)PITLQQGATLK	3	0.4977	1	1	7.08448e-06	89.992	DHK(1)PITLQQGATLK	3	0.29782	1	1	2.83453e-10	119.62	DHK(1)PITLQQGATLK	2	0.27833	2
map04930 Type II diabetes mellitus	0.416695	3	2.17	TGME49_299070-t26_1-p1	328	K	pyruvate kinase PyKII GN=TGME49_299070	1	3.26531e-09	129.17	GSSDTK(1)ISPGHSDK	2	0.019922	2	1	2.00164e-14	166.79	GSSDTK(1)ISPGHSDK	2	0.044475	2	1	3.35369e-11	133.48	GSSDTK(1)ISPGHSDK	2	-0.12244	2
map04930 Type II diabetes mellitus	0.416695	3	2.17	TGME49_299070-t26_1-p1	336	K	pyruvate kinase PyKII GN=TGME49_299070	1	2.31469e-13	88.09	ISPGHSDK(1)SGEPLDLPVFTSTK	3	0.21007	2	1	3.77092e-18	108.37	ISPGHSDK(1)SGEPLDLPVFTSTK	3	0.60015	2	1	1.1778e-06	70.699	ISPGHSDK(1)SGEPLDLPVFTSTK	3	0.10397	1
map04930 Type II diabetes mellitus	0.416695	3	2.17	TGME49_265450-t26_1-p1	103	K	hexokinase GN=TGME49_265450	1	0.00975373	85.355	GK(1)MEIIQDK	2	-2.9877	1	1	0.00321912	98.044	GK(1)MEIIQDK	2	-0.46827	1	1	0.00761153	88.495	GK(1)MEIIQDK	2	-2.2755	1
map04930 Type II diabetes mellitus	0.416695	3	2.17	TGME49_265450-t26_1-p1	446	K	hexokinase GN=TGME49_265450	1	4.45343e-15	101.17	LVAGDAAK(1)NIHYCIADDGSGK	3	-0.10076	1	1	6.24829e-08	84.946	LVAGDAAK(1)NIHYCIADDGSGK	3	0.14488	1	1	2.11817e-12	102.43	LVAGDAAK(1)NIHYCIADDGSGK	3	0.2162	1
map04340 Hedgehog signaling pathway	0.943652	2	0.79	TGME49_226030-t26_1-p1	12	K	AGC kinase GN=TGME49_226030	1	3.29544e-06	91.969	LIPSNK(1)DGSGDHSQR	3	0.26419	1	1	1.48134e-06	104.95	LIPSNK(1)DGSGDHSQR	3	-0.14999	1	1	0.000355881	71.98	LIPSNK(1)DGSGDHSQR	3	0.33979	1
map04340 Hedgehog signaling pathway	0.943652	2	0.79	TGME49_240640-t26_1-p1	45	K	casein kinase I GN=TGME49_240640	1	0.000576524	89.189	SK(1)HPQLLYESK	3	-0.19509	1								1	0.000677084	81.676	SK(1)HPQLLYESK	3	0.22677	1
map04340 Hedgehog signaling pathway	0.943652	2	0.79	TGME49_240640-t26_1-p1	43	K	casein kinase I GN=TGME49_240640															1	0.00848568	93.195	LESIK(1)SK	2	-0.49831	1
map04742 Taste transduction	1	1	0.4	TGME49_226030-t26_1-p1	12	K	AGC kinase GN=TGME49_226030	1	3.29544e-06	91.969	LIPSNK(1)DGSGDHSQR	3	0.26419	1	1	1.48134e-06	104.95	LIPSNK(1)DGSGDHSQR	3	-0.14999	1	1	0.000355881	71.98	LIPSNK(1)DGSGDHSQR	3	0.33979	1
map03040 Spliceosome	1.32108e-06	49	1.89	TGME49_273760-t26_1-p1	71	K	heat shock protein HSP70 GN=TGME49_273760	1	1.49948e-22	141.44	NPENTIFDAK(1)R	2	0.35708	1								1	0.00010007	132.62	NPENTIFDAK(1)R	2	0.49175	1
map03040 Spliceosome	1.32108e-06	49	1.89	TGME49_273760-t26_1-p1	138	K	heat shock protein HSP70 GN=TGME49_273760	1	9.18933e-05	102.97	EIAEAYLGK(1)EVK	2	-0.056814	1	1	0.000105608	122.34	EIAEAYLGK(1)EVK	2	1.8513	2	1	8.70124e-06	112.5	EIAEAYLGK(1)EVK	2	0.50874	1
map03040 Spliceosome	1.32108e-06	49	1.89	TGME49_273760-t26_1-p1	253	K	heat shock protein HSP70 GN=TGME49_273760	1	0.00342662	118.71	GK(1)DISTNSR	2	0.43102	1	1	2.91227e-11	159.79	GK(1)DISTNSR	2	0.10822	1	1	0.0008295	117.53	GK(1)DISTNSR	2	0.30581	1
map03040 Spliceosome	1.32108e-06	49	1.89	TGME49_273760-t26_1-p1	509	K	heat shock protein HSP70 GN=TGME49_273760	1	2.76169e-55	201	SNQITITNDK(1)GR	2	-0.52306	1	1	7.95772e-12	158.34	SNQITITNDK(1)GR	2	-0.56888	1	1	1.58071e-11	169.98	SNQITITNDK(1)GR	2	-0.3892	1
map03040 Spliceosome	1.32108e-06	49	1.89	TGME49_273760-t26_1-p1	188	K	heat shock protein HSP70 GN=TGME49_273760	1	2.32926e-06	83.404	IINEPTAAAIAYGLDK(1)K	2	0.42403	3	1	1.0084e-05	83.404	IINEPTAAAIAYGLDK(1)K	3	-0.18782	3	1	0.000126686	87.676	IINEPTAAAIAYGLDK(1)K	3	0.24039	2
map03040 Spliceosome	1.32108e-06	49	1.89	TGME49_273760-t26_1-p1	425	K	heat shock protein HSP70 GN=TGME49_273760								1	0.0188836	85.67	NTTIPTK(1)K	2	-0.034379	1	1	0.0261685	80.455	NTTIPTK(1)K	2	0.5871	1
map03040 Spliceosome	1.32108e-06	49	1.89	TGME49_273760-t26_1-p1	112	K	heat shock protein HSP70 GN=TGME49_273760	1	1.70565e-17	111.62	VIAGPGDKPLIEVTYQGEK(1)K	3	0.83066	2	1	6.70978e-13	121.82	VIAGPGDKPLIEVTYQGEK(1)K	3	0.35458	2	1	1.02743e-17	119.62	VIAGPGDKPLIEVTYQGEK(1)K	3	0.48885	1
map03040 Spliceosome	1.32108e-06	49	1.89	TGME49_273760-t26_1-p1	324	K	heat shock protein HSP70 GN=TGME49_273760	1	0.000539345	113.93	VLK(1)DSGIDK	2	0.27614	4	1	0.000886658	92.239	VLK(1)DSGIDK	2	0.2346	3	1	0.00621367	84.054	VLK(1)DSGIDK	2	-0.28748	3
map03040 Spliceosome	1.32108e-06	49	1.89	TGME49_273760-t26_1-p1	77	K	heat shock protein HSP70 GN=TGME49_273760	1	6.46831e-17	161.48	K(1)FDDPSVQSDMK	2	-0.92624	3	1	6.73161e-05	143.31	K(1)FDDPSVQSDMK	2	-0.2577	3	1	1.27735e-21	184.31	K(1)FDDPSVQSDMK	2	-0.8849	3
map03040 Spliceosome	1.32108e-06	49	1.89	TGME49_273760-t26_1-p1	56	K	heat shock protein HSP70 GN=TGME49_273760															1	7.17079e-05	103.43	LVGDAAK(1)NQVAR	2	-0.12967	1
map03040 Spliceosome	1.32108e-06	49	1.89	TGME49_273760-t26_1-p1	526	K	heat shock protein HSP70 GN=TGME49_273760	1	0.00396103	109.66	MVQEAEK(1)YK	2	0.75538	1	1	0.000469806	111.46	MVQEAEK(1)YK	2	0.12128	1	1	0.00104828	109.66	MVQEAEK(1)YK	2	-0.045048	1
map03040 Spliceosome	1.32108e-06	49	1.89	TGME49_273760-t26_1-p1	499	K	heat shock protein HSP70 GN=TGME49_273760	1	4.81055e-61	202.25	STGK(1)SNQITITNDK	2	0.4082	2	1	5.1958e-14	162.41	STGK(1)SNQITITNDK	2	0.66669	1	1	4.16826e-46	212.11	STGK(1)SNQITITNDK	2	0.55478	2
map03040 Spliceosome	1.32108e-06	49	1.89	TGME49_273760-t26_1-p1	321	K	heat shock protein HSP70 GN=TGME49_273760	1	0.000462864	96.604	NSLLPVEK(1)VLK	2	0.015002	1	1	0.000649119	90.689	NSLLPVEK(1)VLK	2	0.5548	1	1	0.00158791	90.614	NSLLPVEK(1)VLK	2	-0.8266	2
map03040 Spliceosome	1.32108e-06	49	1.89	TGME49_273760-t26_1-p1	599	K	heat shock protein HSP70 GN=TGME49_273760	1	2.50058e-21	163.99	QK(1)EVESVCTPIITK	2	-0.28771	2	1	8.23343e-10	156.24	QK(1)EVESVCTPIITK	2	0.52731	1	1	3.3037e-28	194.48	QK(1)EVESVCTPIITK	2	-0.5574	2
map03040 Spliceosome	1.32108e-06	49	1.89	TGME49_205010-t26_1-p1	281	K	"U2 small nuclear ribonucleoprotein family protein, putative GN=TGME49_205010"	1	0.0115089	76.282	TGLGAAPGK(1)K	2	-0.60333	1								1	0.0052322	83.883	TGLGAAPGK(1)K	2	-0.20594	1
map03040 Spliceosome	1.32108e-06	49	1.89	TGME49_321560-t26_1-p1	534	K	zinc knuckle domain-containing protein GN=TGME49_321560	1	2.70398e-11	148.18	AK(1)NMQTAFVPYR	2	-0.89527	1	1	0.00095425	128.85	AK(1)NMQTAFVPYR	2	-0.0016572	1	1	2.55301e-05	110.08	AK(1)NMQTAFVPYR	2	-0.96627	1
map03040 Spliceosome	1.32108e-06	49	1.89	TGME49_314740-t26_1-p1	749	K	PSP protein GN=TGME49_314740								1	0.00814661	85.29	GTQTVTK(1)SK	2	-0.4888	1	1	1.13676e-07	117.7	GTQTVTK(1)SK	2	0.88971	1
map03040 Spliceosome	1.32108e-06	49	1.89	TGME49_270770-t26_1-p1	660	K	PWI domain-containing protein GN=TGME49_270770								1	0.000302718	128.27	MQK(1)AQETLK	2	0.4125	1
map03040 Spliceosome	1.32108e-06	49	1.89	TGME49_270770-t26_1-p1	614	K	PWI domain-containing protein GN=TGME49_270770	1	2.10638e-12	117	TELK(1)TSAAQTPSQELR	2	0.76706	1	1	3.9142e-12	149.22	TELK(1)TSAAQTPSQELR	2	1.0902	1	1	0.0013125	73.252	TELK(1)TSAAQTPSQELR	2	0.87654	1
map03040 Spliceosome	1.32108e-06	49	1.89	TGME49_270140-t26_1-p1	134	K	"splicing factor DIM1, putative GN=TGME49_270140"															1	0.0167871	62.528	GLVISPK(1)DYSTK	2	1.0242	1
map03040 Spliceosome	1.32108e-06	49	1.89	TGME49_270140-t26_1-p1	139	K	"splicing factor DIM1, putative GN=TGME49_270140"	1	0.0312127	89.55	DYSTK(1)YR	2	-0.55481	1	1	0.0163299	98.418	DYSTK(1)YR	2	-0.80923	1
map03040 Spliceosome	1.32108e-06	49	1.89	TGME49_254500-t26_1-p1	290	K	"WD domain, G-beta repeat protein(predict) GN=TGME49_254500"	1	0.00150586	67.415	VQTK(1)GGTDSSVSSGK	2	0.85854	1	1	3.36123e-05	119.65	VQTK(1)GGTDSSVSSGK	2	0.71388	1	1	5.56246e-10	119.65	VQTK(1)GGTDSSVSSGK	2	0.12053	1
map03040 Spliceosome	1.32108e-06	49	1.89	TGME49_300280-t26_1-p1	55	K	LSM domain-containing protein GN=TGME49_300280	1	0.0247264	100.02	HK(1)LADGK	2	-0.066753	1
map03040 Spliceosome	1.32108e-06	49	1.89	TGME49_209690-t26_1-p1	147	K	small nuclear ribonucleoprotein GN=TGME49_209690								1	1.33805e-05	83.204	VDAGAGSATK(1)AK	2	0.45951	1	1	5.4941e-07	122.39	VDAGAGSATK(1)AK	2	-0.08095	1
map03040 Spliceosome	1.32108e-06	49	1.89	TGME49_318140-t26_1-p1	474	K	SART-1 family protein GN=TGME49_318140	1	0.0203828	62.338	EALEAAK(1)VSAK	2	0.23052	1	1	0.00406494	80.245	EALEAAK(1)VSAK	2	0.10043	1
map03040 Spliceosome	1.32108e-06	49	1.89	TGME49_318140-t26_1-p1	436	K	SART-1 family protein GN=TGME49_318140															0.996171	0.000855623	59.68	ETPLEDDDGIK(0.004)PAAVK(0.996)K	3	0.9985	1
map03040 Spliceosome	1.32108e-06	49	1.89	TGME49_223390-t26_1-p1	49	K	"activating signal cointegrator 1 complex subunit 3 family 1 ASCC3L1, putative GN=TGME49_223390"								1	0.0118383	95.358	K(1)LYPMGDK	2	0.58096	1
map03040 Spliceosome	1.32108e-06	49	1.89	TGME49_223390-t26_1-p1	581	K	"activating signal cointegrator 1 complex subunit 3 family 1 ASCC3L1, putative GN=TGME49_223390"	1	0.00513727	52.5	NAK(1)TGAVDLASFK	2	0.088726	1								1	0.0114367	47.774	NAK(1)TGAVDLASFK	2	0.41657	1
map03040 Spliceosome	1.32108e-06	49	1.89	TGME49_279430-t26_1-p1	115	K	cwf18 pre-mRNA splicing factor protein GN=TGME49_279430	1	0.00025308	53.554	AVPK(1)VAPDGAEEVLSHQDR	3	-0.50452	1
map03040 Spliceosome	1.32108e-06	49	1.89	TGME49_221660-t26_1-p1	231	K	DEAD/DEAH box helicase domain-containing protein GN=TGME49_221660	1	0.0172077	40.727	GLEK(1)CK(1)SLENK	2	1.1479	1
map03040 Spliceosome	1.32108e-06	49	1.89	TGME49_221660-t26_1-p1	233	K	DEAD/DEAH box helicase domain-containing protein GN=TGME49_221660	1	0.0172077	40.727	GLEK(1)CK(1)SLENK	2	1.1479	1
map03040 Spliceosome	1.32108e-06	49	1.89	TGME49_221660-t26_1-p1	494	K	DEAD/DEAH box helicase domain-containing protein GN=TGME49_221660	1	0.000413662	76.759	TVK(1)AGGEAVAPGGR	2	0.0053826	1	1	1.09331e-14	112.42	TVK(1)AGGEAVAPGGR	2	0.58079	1	1	0.000368436	84.753	TVK(1)AGGEAVAPGGR	2	-0.33917	1
map03040 Spliceosome	1.32108e-06	49	1.89	TGME49_221660-t26_1-p1	292	K	DEAD/DEAH box helicase domain-containing protein GN=TGME49_221660															1	5.69019e-10	90.778	K(1)IERPEQEAAEAATQGPTSQTSK	3	0.81129	1
map03040 Spliceosome	1.32108e-06	49	1.89	TGME49_326000-t26_1-p1	6	K	"RNA binding protein, putative GN=TGME49_326000"	1	0.000505617	63.681	SGLEK(1)SGFGIAHDFK	2	0.053769	1
map03040 Spliceosome	1.32108e-06	49	1.89	TGME49_246500-t26_1-p1	548	K	surp module domain-containing protein GN=TGME49_246500	1	4.9082e-08	109.6	K(1)APSPPVAPAPPAK	2	0.33691	1
map03040 Spliceosome	1.32108e-06	49	1.89	TGME49_246500-t26_1-p1	412	K	surp module domain-containing protein GN=TGME49_246500	1	0.0199198	111.04	VVK(1)DYIR	2	1.0108	1	1	0.0170849	91.906	VVK(1)DYIR	2	0.9555	1	1	0.00369327	120.65	VVK(1)DYIR	2	0.81532	1
map03040 Spliceosome	1.32108e-06	49	1.89	TGME49_246500-t26_1-p1	561	K	surp module domain-containing protein GN=TGME49_246500	1	1.33228e-06	105.65	APSPPVAPAPPAK(1)R	2	-0.60392	1	1	0.000114919	118.88	APSPPVAPAPPAK(1)R	2	0.6581	1
map03040 Spliceosome	1.32108e-06	49	1.89	TGME49_246500-t26_1-p1	47	K	surp module domain-containing protein GN=TGME49_246500	1	0.0130372	56.087	GIIEK(1)TAQFVAK	2	-1.5131	1	1	0.00796561	69.815	GIIEK(1)TAQFVAK	2	0.029397	1	1	0.00640404	73.632	GIIEK(1)TAQFVAK	2	-0.09369	2
map03040 Spliceosome	1.32108e-06	49	1.89	TGME49_214820-t26_1-p1	127	K	G-patch domain-containing protein GN=TGME49_214820															1	0.0075194	79.201	AVK(1)SEAFGDR	2	0.15775	1
map03040 Spliceosome	1.32108e-06	49	1.89	TGME49_269200-t26_1-p1	84	K	"crooked neck family 1 protein isoform 2, putative GN=TGME49_269200"															1	0.0030059	83.948	K(1)EFEDTLR	2	-0.016826	1
map03040 Spliceosome	1.32108e-06	49	1.89	TGME49_269200-t26_1-p1	34	K	"crooked neck family 1 protein isoform 2, putative GN=TGME49_269200"								1	0.0170849	91.906	MMEVK(1)NK	2	-0.60722	1
map03040 Spliceosome	1.32108e-06	49	1.89	TGME49_269200-t26_1-p1	36	K	"crooked neck family 1 protein isoform 2, putative GN=TGME49_269200"	1	4.61472e-21	151.56	NK(1)MPAPVQITAEQLLR	2	1.2092	2	1	3.41255e-08	130.47	NK(1)MPAPVQITAEQLLR	2	-0.53375	2	1	6.93541e-12	113.65	NK(1)MPAPVQITAEQLLR	3	-0.0081243	1
map03040 Spliceosome	1.32108e-06	49	1.89	TGME49_304760-t26_1-p1	519	K	RNA recognition motif-containing protein GN=TGME49_304760	1	6.39782e-08	95.57	EK(1)VLAPAAYPAVLPLR	2	-0.032404	1	1	1.94813e-07	115.91	EK(1)VLAPAAYPAVLPLR	2	0.089958	1	1	2.61372e-06	96.673	EK(1)VLAPAAYPAVLPLR	2	0.43646	1
map03040 Spliceosome	1.32108e-06	49	1.89	TGME49_304760-t26_1-p1	949	K	RNA recognition motif-containing protein GN=TGME49_304760								1	0.00294159	44.734	EGGLK(1)YEASPHAPLGPR	3	-1.0761	1	1	0.00331344	45.384	EGGLK(1)YEASPHAPLGPR	3	-0.88064	1
map03040 Spliceosome	1.32108e-06	49	1.89	TGME49_304760-t26_1-p1	428	K	RNA recognition motif-containing protein GN=TGME49_304760	1	0.00671515	76.302	APPGPK(1)GASCR	2	-0.88443	1	1	0.0215126	62.466	APPGPK(1)GASCR	2	-0.7273	1	1	0.0133923	71.03	APPGPK(1)GASCR	2	-0.60366	1
map03040 Spliceosome	1.32108e-06	49	1.89	TGME49_298020-t26_1-p1	97	K	DEAD-family helicase GN=TGME49_298020	1	0.0320024	50.897	VLPAAGK(1)EPPSVR	2	1.3243	1	1	0.0111019	60.364	VLPAAGK(1)EPPSVR	2	0.33603	1
map03040 Spliceosome	1.32108e-06	49	1.89	TGME49_298020-t26_1-p1	475	K	DEAD-family helicase GN=TGME49_298020	1	1.99547e-06	134.75	K(1)NFLMQQEIEK	2	2.0987	1	1	0.000116857	142.89	K(1)NFLMQQEIEK	2	3.7525	1	1	0.000155076	103.44	K(1)NFLMQQEIEK	2	-0.57584	2
map03040 Spliceosome	1.32108e-06	49	1.89	TGME49_325900-t26_1-p1	6	K	zinc finger (CCCH type) motif-containing protein GN=TGME49_325900															1	0.00685718	42.947	SGLEK(1)SGFGIAHDFK	2	-0.14993	1
map03040 Spliceosome	1.32108e-06	49	1.89	TGME49_325900-t26_1-p1	138	K	zinc finger (CCCH type) motif-containing protein GN=TGME49_325900															1	0.000377054	66.826	AADQLPYGK(1)LEDHEGR	3	0.56559	1
map03040 Spliceosome	1.32108e-06	49	1.89	TGME49_275750-t26_1-p1	9	K	"small nuclear ribonucleoprotein E, putative GN=TGME49_275750"	1	0.000122554	134.25	SGGVMSNK(1)K	2	0.52127	1	1	4.57504e-06	147.2	SGGVMSNK(1)K	2	0.34365	1	1	0.000549878	130.66	SGGVMSNK(1)K	2	0.2114	1
map03040 Spliceosome	1.32108e-06	49	1.89	TGME49_233230-t26_1-p1	64	K	RNA-binding protein 8A family protein GN=TGME49_233230	1	0.00359078	84.743	SK(1)GAAPAR	2	-0.067709	1
map03040 Spliceosome	1.32108e-06	49	1.89	TGME49_310860-t26_1-p1	320	K	U5 snRNP-specific protein GN=TGME49_310860	1	1.93729e-11	140.82	EK(1)GVGAGTSPLLYR	2	-0.17813	1	1	4.003e-06	101.3	EK(1)GVGAGTSPLLYR	2	0.3006	1	1	3.4652e-11	128.22	EK(1)GVGAGTSPLLYR	2	0.26667	1
map03040 Spliceosome	1.32108e-06	49	1.89	TGME49_308920-t26_1-p1	109	K	splicing factor U2AF protein GN=TGME49_308920								1	2.43347e-07	119.54	GASSFSSTPSGWK(1)SEK	2	-1.995	1	1	0.00149992	71.354	GASSFSSTPSGWK(1)SEK	2	-1.0514	1
map03040 Spliceosome	1.32108e-06	49	1.89	TGME49_308920-t26_1-p1	68	K	splicing factor U2AF protein GN=TGME49_308920								1	1.62702e-08	147.19	MK(1)SSSYGR	2	0.67068	1	1	1.95583e-09	178.65	MK(1)SSSYGR	2	0.58376	1
map03040 Spliceosome	1.32108e-06	49	1.89	TGME49_203220-t26_1-p1	838	K	DEAD/DEAH box helicase domain-containing protein GN=TGME49_203220	1	5.03664e-24	108.96	NAQGGDSSSLTSGTSSSAHAPAK(1)R	3	0.29101	1	1	1.10764e-18	119.41	NAQGGDSSSLTSGTSSSAHAPAK(1)R	3	-0.14495	1	1	1.98565e-29	131.82	NAQGGDSSSLTSGTSSSAHAPAK(1)R	3	0.57114	1
map03040 Spliceosome	1.32108e-06	49	1.89	TGME49_211420-t26_1-p1	89	K	RNA recognition motif-containing protein GN=TGME49_211420								1	0.00444844	116.37	GPGDK(1)RPR	2	-0.45723	1
map03040 Spliceosome	1.32108e-06	49	1.89	TGME49_211420-t26_1-p1	62	K	RNA recognition motif-containing protein GN=TGME49_211420	1	0.00676888	62.287	DAK(1)DAVAELDGYR	2	3.6972	1
map03040 Spliceosome	1.32108e-06	49	1.89	TGME49_233190-t26_1-p1	310	K	SKIP/SNW domain-containing protein GN=TGME49_233190															1	0.000606529	78.903	NQK(1)GYTIPLDK	2	1.2955	1
map03040 Spliceosome	1.32108e-06	49	1.89	TGME49_233190-t26_1-p1	307	K	SKIP/SNW domain-containing protein GN=TGME49_233190								1	8.79488e-05	95.094	IPPSISNWK(1)NQK	2	0.83041	1	1	0.00189495	81.92	IPPSISNWK(1)NQK	2	0.19158	1
map03040 Spliceosome	1.32108e-06	49	1.89	TGME49_233190-t26_1-p1	288	K	SKIP/SNW domain-containing protein GN=TGME49_233190	1	1.19657e-52	210.35	K(1)LTQQDQAEWK	2	-1.0283	1	1	1.47918e-11	162.68	K(1)LTQQDQAEWK	2	-0.43936	1	1	3.63298e-12	174.42	K(1)LTQQDQAEWK	2	-0.041879	2
map03040 Spliceosome	1.32108e-06	49	1.89	TGME49_231970-t26_1-p1	166	K	pre-mRNA processing splicing factor PRP8 GN=TGME49_231970	1	0.0270864	65.719	SPFYGK(1)DVR	2	0.34288	1	1	0.0259515	68.847	SPFYGK(1)DVR	2	-0.13667	1	1	0.022127	74.533	SPFYGK(1)DVR	2	0.20343	1
map03040 Spliceosome	1.32108e-06	49	1.89	TGME49_231970-t26_1-p1	216	K	pre-mRNA processing splicing factor PRP8 GN=TGME49_231970	1	0.000122198	54.964	YPPPLPGPGQVSAGPPK(1)DLR	3	-0.34316	1
map03040 Spliceosome	1.32108e-06	49	1.89	TGME49_231970-t26_1-p1	223	K	pre-mRNA processing splicing factor PRP8 GN=TGME49_231970	1	0.000137821	117.2	VK(1)TAEELLAEK	2	-0.8765	1	1	0.00245468	84.169	VK(1)TAEELLAEK	2	-0.50836	1
map03040 Spliceosome	1.32108e-06	49	1.89	TGME49_243540-t26_1-p1	80	K	"WD domain, G-beta repeat-containing protein GN=TGME49_243540"								1	1.01334e-12	103.41	FEVQQK(1)ASNFQAVCPTHDR	3	0.0051545	1
map03040 Spliceosome	1.32108e-06	49	1.89	TGME49_291950-t26_1-p1	566	K	RNA recognition motif-containing protein GN=TGME49_291950	1	5.01408e-12	112.34	IIQEAGGSTAVPVK(1)TR	2	1.1689	1	1	6.80297e-06	85.563	IIQEAGGSTAVPVK(1)TR	2	1.1943	1
map03040 Spliceosome	1.32108e-06	49	1.89	TGME49_291950-t26_1-p1	31	K	RNA recognition motif-containing protein GN=TGME49_291950	1	0.0184794	45.614	ATALEGENASK(1)ALK	2	0.1083	1	1	0.011326	55.335	ATALEGENASK(1)ALK	2	0.28274	1	1	0.000469531	82.651	ATALEGENASK(1)ALK	2	0.59912	2
map03040 Spliceosome	1.32108e-06	49	1.89	TGME49_291950-t26_1-p1	20	K	RNA recognition motif-containing protein GN=TGME49_291950															1	0.00777954	71.933	K(1)ATALEGENASK	2	-1.639	1
map03040 Spliceosome	1.32108e-06	49	1.89	TGME49_275310-t26_1-p1	349	K	U1-type domain-containing protein(predict) GN=TGME49_275310	1	0.0215197	65.879	TK(1)IVTLQTPR	2	-0.53655	1	1	0.0195208	68.107	TK(1)IVTLQTPR	2	-0.13373	1
map03040 Spliceosome	1.32108e-06	49	1.89	TGME49_275310-t26_1-p1	321	K	U1-type domain-containing protein(predict) GN=TGME49_275310								1	0.00169409	107.21	K(1)VAPPVEHR	2	0.20919	1
map03040 Spliceosome	1.32108e-06	49	1.89	TGME49_228000-t26_1-p1	104	K	"splicing factor 3A subunit 2, putative GN=TGME49_228000"															1	3.9073e-09	105.39	AESAVAPVPAK(1)VAPSR	2	0.74545	1
map03040 Spliceosome	1.32108e-06	49	1.89	TGME49_228000-t26_1-p1	93	K	"splicing factor 3A subunit 2, putative GN=TGME49_228000"								1	0.0187458	53.869	EK(1)AESAVAPVPAK	2	-0.30909	1
map03040 Spliceosome	1.32108e-06	49	1.89	TGME49_270560-t26_1-p1	12	K	peptidyl-prolyl cis-trans isomerase family 1 GN=TGME49_270560	1	7.00394e-29	123.29	K(1)AVSSPSLQASLPSAASEGAGVYR	3	0.66111	1	1	7.23479e-14	94.259	K(1)AVSSPSLQASLPSAASEGAGVYR	3	0.16949	1
map03040 Spliceosome	1.32108e-06	49	1.89	TGME49_294360-t26_1-p1	50	K	"ubiquitin specific protease 39 isoform 2, putative GN=TGME49_294360"	1	0.000355088	66.152	ASLQEGSSLAEAAGAAK(1)K	2	0.30353	1
map03040 Spliceosome	1.32108e-06	49	1.89	TGME49_320210-t26_1-p1	33	K	"WD domain, G-beta repeat domain containing protein GN=TGME49_320210"	1	4.72895e-13	80.082	K(1)HLETSGVCPVTAQSLSEADLADVK	3	0.47739	2	1	3.1514e-19	121.1	K(1)HLETSGVCPVTAQSLSEADLADVK	3	-0.11265	1	1	4.7447e-11	94.594	K(1)HLETSGVCPVTAQSLSEADLADVK	3	0.066966	1
map03040 Spliceosome	1.32108e-06	49	1.89	TGME49_320210-t26_1-p1	290	K	"WD domain, G-beta repeat domain containing protein GN=TGME49_320210"	1	2.27576e-08	118.08	ASGDSPYK(1)TAATIR	2	0.71305	1	1	0.000421623	80.507	ASGDSPYK(1)TAATIR	2	0.95451	1	1	2.03644e-05	99.927	ASGDSPYK(1)TAATIR	2	0.93991	1
map03040 Spliceosome	1.32108e-06	49	1.89	TGME49_310820-t26_1-p1	301	K	"SLU7 splicing factor, putative GN=TGME49_310820"	1	0.0330826	86.872	INTK(1)NLR	2	-0.40693	1								1	4.2432e-10	129.39	INTK(1)NLR	2	-2.3607	1
map03040 Spliceosome	1.32108e-06	49	1.89	TGME49_263650-t26_1-p1	303	K	"pre-mRNA-processing protein 8, putative GN=TGME49_263650"	1	0.0197397	43.958	VMHQK(1)YVEAK	3	-0.19993	1								1	0.00364877	71.066	VMHQK(1)YVEAK	3	0.35836	1
map03040 Spliceosome	1.32108e-06	49	1.89	TGME49_219790-t26_1-p1	244	K	pre-mRNA processing factor PRP3 GN=TGME49_219790	1	0.0285008	92.692	VVPLQK(1)R	2	-1.3966	1
map03040 Spliceosome	1.32108e-06	49	1.89	TGME49_285230-t26_1-p1	576	K	PRP38 family protein GN=TGME49_285230	1	0.000149735	95.502	K(1)MQQLMER	2	0.13423	1	1	0.000178351	128.12	K(1)MQQLMER	2	-0.88191	1	1	0.0256328	83.948	K(1)MQQLMER	2	-0.071844	1
map03040 Spliceosome	1.32108e-06	49	1.89	TGME49_285230-t26_1-p1	493	K	PRP38 family protein GN=TGME49_285230	1	0.00166086	105.98	ALATGK(1)DYAR	2	1.4328	2	1	0.000199899	107.79	ALATGK(1)DYAR	2	1.5657	1	1	1.7271e-10	119.68	ALATGK(1)DYAR	2	-1.4237	2
map03040 Spliceosome	1.32108e-06	49	1.89	TGME49_270740-t26_1-p1	28	K	Cwf15/Cwc15 cell cycle control protein GN=TGME49_270740								1	0.00881069	78.488	LVATQK(1)VSAK	2	0.41283	1
map03040 Spliceosome	1.32108e-06	49	1.89	TGME49_270740-t26_1-p1	44	K	Cwf15/Cwc15 cell cycle control protein GN=TGME49_270740								1	0.00687598	74.698	K(1)AAQGPQTSDR	2	0.17251	1	1	0.00278722	65.179	K(1)AAQGPQTSDR	2	-0.26127	1
map03040 Spliceosome	1.32108e-06	49	1.89	TGME49_309800-t26_1-p1	275	K	RNA recognition motif-containing protein GN=TGME49_309800	1	9.14727e-07	113.25	K(1)AEGALPTPQPAK	2	-0.18564	1	1	0.000178314	132.24	K(1)AEGALPTPQPAK	2	-0.31929	1	1	4.15458e-06	111.38	K(1)AEGALPTPQPAK	2	-0.10724	1
map03040 Spliceosome	1.32108e-06	49	1.89	TGME49_319850-t26_1-p1	178	K	"splicing factor U2AF family SnRNP auxilary factor large subunit, RRM domain-containing protein GN=TGME49_319850"															1	1.28643e-11	131.35	SPGGGGAAGGGK(1)GAR	2	-0.56232	1
map03040 Spliceosome	1.32108e-06	49	1.89	TGME49_319850-t26_1-p1	223	K	"splicing factor U2AF family SnRNP auxilary factor large subunit, RRM domain-containing protein GN=TGME49_319850"	1	0.00136168	50.178	AGGFQK(1)LADSEGHEPIR	3	-1.9892	1
map03040 Spliceosome	1.32108e-06	49	1.89	TGME49_205220-t26_1-p1	1043	K	"U5 snRNP-associated subunit, putative GN=TGME49_205220"	1	0.00557771	79.659	STSSLPQK(1)GGR	2	-0.79484	1	1	0.000690046	90.05	STSSLPQK(1)GGR	2	-0.40535	1	1	7.20557e-06	113.44	STSSLPQK(1)GGR	2	-0.14564	1
map03040 Spliceosome	1.32108e-06	49	1.89	TGME49_233520-t26_1-p1	446	K	ATP-dependent RNA helicase GN=TGME49_233520								1	0.00554025	51.495	VESLLVSPISK(1)ASAQQR	2	-0.15524	1
map03040 Spliceosome	1.32108e-06	49	1.89	TGME49_233520-t26_1-p1	7	K	ATP-dependent RNA helicase GN=TGME49_233520	1	0.000211913	73.834	MDGPAPK(1)LDLGSK	2	-0.78196	2	1	0.000737475	73.386	MDGPAPK(1)LDLGSK	2	-0.96395	1	1	7.06154e-06	81.703	MDGPAPK(1)LDLGSK	2	-0.84559	1
map03040 Spliceosome	1.32108e-06	49	1.89	TGME49_205180-t26_1-p1	82	K	RNA recognition motif-containing protein GN=TGME49_205180	1	0.0036883	114.28	ELIK(1)QYNPK	2	0.452	1
map03040 Spliceosome	1.32108e-06	49	1.89	TGME49_275480-t26_1-p1	120	K	Myb family DNA-binding domain-containing protein GN=TGME49_275480	1	0.0214647	72.928	K(1)SLVPAAAR	2	0.076169	1
map03040 Spliceosome	1.32108e-06	49	1.89	TGME49_314790-t26_1-p1	7	K	"small nuclear ribonucleoprotein G, putative GN=TGME49_314790"	1	2.55716e-08	117.2	PGVMGK(1)AGPAADLR	2	0.29598	1	1	1.21957e-05	104.55	PGVMGK(1)AGPAADLR	2	0.75048	1	1	4.93376e-07	112.02	PGVMGK(1)AGPAADLR	2	0.59917	2
map03040 Spliceosome	1.32108e-06	49	1.89	TGME49_286080-t26_1-p1	70	K	elongation factor 2 family protein GN=TGME49_286080								1	1.30763e-06	56.882	GLVSIGEEESTAAAVVPHELK(1)K	3	0.20481	1	1	5.23715e-07	76.492	GLVSIGEEESTAAAVVPHELK(1)K	3	-0.71474	1
map03040 Spliceosome	1.32108e-06	49	1.89	TGME49_286080-t26_1-p1	396	K	elongation factor 2 family protein GN=TGME49_286080															1	0.0204203	45.891	VVDK(1)PPFSDAPR	2	-0.4859	1
map03040 Spliceosome	1.32108e-06	49	1.89	TGME49_229210-t26_1-p1	178	K	"small nuclear ribonucleoprotein polypeptide A', putative GN=TGME49_229210"	1	4.69252e-06	75.743	K(1)SHAALGVSSVGAAEEK	3	-0.31764	1	1	0.00604275	42.068	K(1)SHAALGVSSVGAAEEK	3	0.087402	1	1	0.000770622	54.764	K(1)SHAALGVSSVGAAEEK	3	-0.82679	1
map01210 2-Oxocarboxylic acid metabolism	0.201729	4	2.48	TGME49_226730-t26_1-p1	1049	K	aconitate hydratase ACN/IRP GN=TGME49_226730	1	0.00130943	117.7	NLTK(1)QHSGEN	2	-0.050738	1	1	0.000287413	102.52	NLTK(1)QHSGEN	2	-0.62629	1	1	0.0114549	76.228	NLTK(1)QHSGEN	2	-0.42919	1
map01210 2-Oxocarboxylic acid metabolism	0.201729	4	2.48	TGME49_226730-t26_1-p1	863	K	aconitate hydratase ACN/IRP GN=TGME49_226730	1	1.6292e-07	143.03	K(1)DFNTYGAR	2	0.36675	1	1	0.00116689	109.29	K(1)DFNTYGAR	2	0.37591	1	1	0.00384177	133.13	K(1)DFNTYGAR	2	0.21659	1
map01210 2-Oxocarboxylic acid metabolism	0.201729	4	2.48	TGME49_226730-t26_1-p1	895	K	aconitate hydratase ACN/IRP GN=TGME49_226730	1	0.0194667	84.743	LCPK(1)DGPK	2	-2.8108	1	1	0.00947627	93.429	LCPK(1)DGPK	2	-0.97424	2
map01210 2-Oxocarboxylic acid metabolism	0.201729	4	2.48	TGME49_226730-t26_1-p1	296	K	aconitate hydratase ACN/IRP GN=TGME49_226730	1	8.3859e-10	147.62	SPEAFEK(1)NLAK	2	0.075237	2	1	0.000133853	141.08	SPEAFEK(1)NLAK	2	0.41942	1	1	0.000108422	134.3	SPEAFEK(1)NLAK	2	0.22495	2
map01210 2-Oxocarboxylic acid metabolism	0.201729	4	2.48	TGME49_226730-t26_1-p1	785	K	aconitate hydratase ACN/IRP GN=TGME49_226730	1	1.41644e-23	138.66	VYEHITEGTPAWNALK(1)TAK	3	0.10032	1	1	1.63104e-12	128.59	VYEHITEGTPAWNALK(1)TAK	3	0.77435	1	1	1.97019e-23	126.07	VYEHITEGTPAWNALK(1)TAK	3	-0.21972	1
map01210 2-Oxocarboxylic acid metabolism	0.201729	4	2.48	TGME49_226730-t26_1-p1	223	K	aconitate hydratase ACN/IRP GN=TGME49_226730	0.999801	2.12087e-08	56.562	NCDGFSIKPEDVQTILDWQK(1)ASQAQK	3	0.029223	1
map01210 2-Oxocarboxylic acid metabolism	0.201729	4	2.48	TGME49_226730-t26_1-p1	788	K	aconitate hydratase ACN/IRP GN=TGME49_226730	1	2.43099e-07	127.32	TAK(1)ASDLFDWDEK	2	0.10531	2	1	1.86074e-05	105.19	TAK(1)ASDLFDWDEK	2	0.18932	2	1	1.0232e-07	121.18	TAK(1)ASDLFDWDEK	2	-0.44411	2
map01210 2-Oxocarboxylic acid metabolism	0.201729	4	2.48	TGME49_226730-t26_1-p1	300	K	aconitate hydratase ACN/IRP GN=TGME49_226730															1	0.00783025	131.22	NLAK(1)EMER	2	-0.29148	2
map01210 2-Oxocarboxylic acid metabolism	0.201729	4	2.48	TGME49_264030-t26_1-p1	150	K	"aminotransferase, putative GN=TGME49_264030"	1	0.0132456	74.464	VVECK(1)YAVR	2	0.97873	1								1	0.00557811	82.287	VVECK(1)YAVR	2	-0.56566	1
map01210 2-Oxocarboxylic acid metabolism	0.201729	4	2.48	TGME49_313140-t26_1-p1	265	K	isocitrate dehydrogenase GN=TGME49_313140	1	0.0294267	48.284	MWK(1)SPNGTIR	2	0.0032366	1	1	0.0247852	56.548	MWK(1)SPNGTIR	2	-2.0161	1
map01210 2-Oxocarboxylic acid metabolism	0.201729	4	2.48	TGME49_313140-t26_1-p1	256	K	isocitrate dehydrogenase GN=TGME49_313140	1	0.0239991	101.64	VK(1)EFNLK	2	0.56422	1	1	0.00146062	123.69	VK(1)EFNLK	2	2.1944	2	1	0.00954941	101.64	VK(1)EFNLK	2	4.3276	2
map01210 2-Oxocarboxylic acid metabolism	0.201729	4	2.48	TGME49_313140-t26_1-p1	227	K	isocitrate dehydrogenase GN=TGME49_313140	1	5.98139e-08	95.662	DQTEDK(1)VTLEAAEAIK	2	-0.67927	1	1	2.19766e-07	125.98	DQTEDK(1)VTLEAAEAIK	2	-0.75446	1	1	3.14298e-34	185.02	DQTEDK(1)VTLEAAEAIK	2	-0.44317	1
map01210 2-Oxocarboxylic acid metabolism	0.201729	4	2.48	TGME49_268890-t26_1-p1	423	K	citrate synthase I GN=TGME49_268890	1	0.000416461	96.82	K(1)IAEDTLASGR	2	0.64307	2	1	9.36038e-05	113.61	K(1)IAEDTLASGR	2	0.21459	2	1	0.00158791	90.614	K(1)IAEDTLASGR	2	0.62405	2
map01210 2-Oxocarboxylic acid metabolism	0.201729	4	2.48	TGME49_268890-t26_1-p1	410	K	citrate synthase I GN=TGME49_268890	1	5.27766e-34	181.26	DVHCK(1)LNGAAPTR	3	-0.58913	6	1	3.25697e-09	157.23	DVHCK(1)LNGAAPTR	2	-0.9056	5	1	7.33568e-09	150.22	DVHCK(1)LNGAAPTR	2	-1.3328	6
map04371 Apelin signaling pathway	0.998564	4	0.41	TGME49_233905-t26_1-p1	348	K	"histone kinase SNF1, putative GN=TGME49_233905"															1	0.00667885	67.113	K(1)LGYDVDEK	2	-1.5141	1
map04371 Apelin signaling pathway	0.998564	4	0.41	TGME49_226030-t26_1-p1	12	K	AGC kinase GN=TGME49_226030	1	3.29544e-06	91.969	LIPSNK(1)DGSGDHSQR	3	0.26419	1	1	1.48134e-06	104.95	LIPSNK(1)DGSGDHSQR	3	-0.14999	1	1	0.000355881	71.98	LIPSNK(1)DGSGDHSQR	3	0.33979	1
map04371 Apelin signaling pathway	0.998564	4	0.41	TGME49_217600-t26_1-p1	5	K	calcium-dependent protein kinase CDPK9 GN=TGME49_217600	1	0.000151209	113.22	PETK(1)GGGYAER	2	-0.13019	1	1	0.00537084	77.062	PETK(1)GGGYAER	2	-0.69176	1	1	0.0177355	67.385	PETK(1)GGGYAER	2	0.24589	1
map04371 Apelin signaling pathway	0.998564	4	0.41	TGME49_210690-t26_1-p1	237	K	ribosomal protein RPS6 GN=TGME49_210690	1	0.000855717	75.736	AQAAAAPK(1)PAEVK	2	0.3029	1	1	0.0108826	60.55	AQAAAAPK(1)PAEVK	2	0.16252	1	1	0.000844055	79.875	AQAAAAPK(1)PAEVK	2	0.38248	1
map04371 Apelin signaling pathway	0.998564	4	0.41	TGME49_210690-t26_1-p1	229	K	ribosomal protein RPS6 GN=TGME49_210690	1	0.0108187	83.948	K(1)AQAAAAPK	2	0.45538	1	1	0.0151465	82.287	K(1)AQAAAAPK	2	0.42096	1	1	0.00201989	104.2	K(1)AQAAAAPK	2	0.38166	1
map04371 Apelin signaling pathway	0.998564	4	0.41	TGME49_210690-t26_1-p1	227	K	ribosomal protein RPS6 GN=TGME49_210690															1	0.0249459	55.676	ADVVAK(1)K	2	0.034572	1
map04371 Apelin signaling pathway	0.998564	4	0.41	TGME49_210690-t26_1-p1	242	K	ribosomal protein RPS6 GN=TGME49_210690	1	0.00718128	118.33	PAEVK(1)VVK	2	0.039193	1	1	0.00365041	107.57	PAEVK(1)VVK	2	-0.33557	1	1	0.00430247	107.57	PAEVK(1)VVK	2	-0.30343	1
map04012 ErbB signaling pathway	1	1	0.72	TGME49_205550-t26_1-p1	504	K	AGC kinase GN=TGME49_205550	1	0.000320596	72.898	SLSK(1)SASSFAPVGGK	2	-1.9972	1	1	3.65373e-06	103.66	SLSK(1)SASSFAPVGGK	2	-3.0496	1
map00760 Nicotinate and nicotinamide metabolism	1	1	0.36	TGME49_208530-t26_1-p1	3	K	nicotinate phosphoribosyltransferase GN=TGME49_208530								1	0.00533352	75.213	MEK(1)NQSR	2	0.93089	1
map00760 Nicotinate and nicotinamide metabolism	1	1	0.36	TGME49_208530-t26_1-p1	283	K	nicotinate phosphoribosyltransferase GN=TGME49_208530	1	0.0241597	101.28	GK(1)DIIER	2	0.056314	1	1	0.0162628	98.997	GK(1)DIIER	2	-0.35525	1
map03018 RNA degradation	0.52743	12	1.11	TGME49_313010-t26_1-p1	92	K	DEAD (Asp-Glu-Ala-Asp) box polypeptide DDX6 GN=TGME49_313010	1	5.32892e-09	111.06	VK(1)TEDVTK	2	-0.10355	1
map03018 RNA degradation	0.52743	12	1.11	TGME49_313010-t26_1-p1	87	K	DEAD (Asp-Glu-Ala-Asp) box polypeptide DDX6 GN=TGME49_313010	1	0.0201222	74.464	VVLPPK(1)DNR	2	0.24633	1	1	0.0133038	79.986	VVLPPK(1)DNR	2	-0.3879	2
map03018 RNA degradation	0.52743	12	1.11	TGME49_246970-t26_1-p1	1342	K	3'-5' exonuclease domain-containing protein GN=TGME49_246970								1	0.000387812	94.767	DSIQEGK(1)TAFR	2	-0.30317	1	1	0.00347225	81.92	DSIQEGK(1)TAFR	2	-0.66525	1
map03018 RNA degradation	0.52743	12	1.11	TGME49_247550-t26_1-p1	345	K	heat shock protein HSP60 GN=TGME49_247550	1	0.0105592	104.2	AK(1)SVTVTK	2	-0.23798	1	1	0.00168128	112.11	AK(1)SVTVTK	2	0.045781	1	1	0.0107614	96.034	AK(1)SVTVTK	2	0.0018655	1
map03018 RNA degradation	0.52743	12	1.11	TGME49_247550-t26_1-p1	190	K	heat shock protein HSP60 GN=TGME49_247550	1	0.000984157	94.767	LIADAMEK(1)VGR	2	0.25549	1	1	0.0033776	81.92	LIADAMEK(1)VGR	2	0.58977	1	1	0.0192451	66.267	LIADAMEK(1)VGR	2	1.2177	1
map03018 RNA degradation	0.52743	12	1.11	TGME49_224850-t26_1-p1	650	K	"polyadenylate binding protein, putative GN=TGME49_224850"	1	1.1131e-24	118.37	PGAGQQQPQGGPGSFK(1)FTPQVR	3	-1.6699	1	1	1.44563e-18	126.26	PGAGQQQPQGGPGSFK(1)FTPQVR	3	-1.529	1	1	2.35484e-11	101.38	PGAGQQQPQGGPGSFK(1)FTPQVR	3	-1.9848	1
map03018 RNA degradation	0.52743	12	1.11	TGME49_224850-t26_1-p1	180	K	"polyadenylate binding protein, putative GN=TGME49_224850"	1	8.44007e-15	131.45	NLDK(1)NIDNK	2	0.15734	1	1	0.00576295	89.913	NLDK(1)NIDNK	2	-0.10418	1	1	0.00642335	89.913	NLDK(1)NIDNK	2	0.36726	1
map03018 RNA degradation	0.52743	12	1.11	TGME49_224850-t26_1-p1	373	K	"polyadenylate binding protein, putative GN=TGME49_224850"	1	0.000385181	128.03	AK(1)FEQMNQDR	2	-0.43762	2	1	0.000147892	138.22	AK(1)FEQMNQDR	2	-0.3061	2	1	0.000172666	108.47	AK(1)FEQMNQDR	2	-0.049179	2
map03018 RNA degradation	0.52743	12	1.11	TGME49_224850-t26_1-p1	167	K	"polyadenylate binding protein, putative GN=TGME49_224850"															1	0.0187714	71.221	K(1)SGNGNIFVK	2	3.3174	1
map03018 RNA degradation	0.52743	12	1.11	TGME49_268850-t26_1-p1	112	K	enolase 2 GN=TGME49_268850	0.999977	9.73708e-07	103.88	IIKPALIGK(1)DPCDQK	2	0.86154	2	0.999999	2.09534e-05	105.39	IIKPALIGK(1)DPCDQK	2	0.48429	2	0.999997	5.4339e-05	97.073	IIKPALIGK(1)DPCDQK	2	0.24496	2
map03018 RNA degradation	0.52743	12	1.11	TGME49_268850-t26_1-p1	103	K	enolase 2 GN=TGME49_268850	1	0.00219423	99.568	AVENIHK(1)IIK	2	-1.6869	1	1	0.000276488	103.18	AVENIHK(1)IIK	2	-1.17	1	1	0.0187714	71.221	AVENIHK(1)IIK	2	-1.9612	1
map03018 RNA degradation	0.52743	12	1.11	TGME49_268850-t26_1-p1	162	K	enolase 2 GN=TGME49_268850	1	0.00140971	88.596	AGAAAK(1)GMPLYK	2	0.81595	1	1	0.000195535	89.171	AGAAAK(1)GMPLYK	2	-0.12282	1	1	0.000807581	92.611	AGAAAK(1)GMPLYK	2	-0.17685	1
map03018 RNA degradation	0.52743	12	1.11	TGME49_268850-t26_1-p1	405	K	enolase 2 GN=TGME49_268850								1	1.30521e-07	64.249	VNQIGTVSESIEACQLAQK(1)NK	3	0.44906	1
map03018 RNA degradation	0.52743	12	1.11	TGME49_233930-t26_1-p1	350	K	CAF1 family ribonuclease GN=TGME49_233930	1	0.0277723	68.335	NEK(1)FLGVDR	2	-0.7029	1	1	0.0014206	106.4	NEK(1)FLGVDR	2	0.44186	1	1	0.00261164	101.38	NEK(1)FLGVDR	2	0.5244	1
map03018 RNA degradation	0.52743	12	1.11	TGME49_233930-t26_1-p1	836	K	CAF1 family ribonuclease GN=TGME49_233930	1	0.0156241	79.148	IASAACK(1)EK	2	-0.47684	1								1	0.00554695	91.867	IASAACK(1)EK	2	-0.74855	1
map03018 RNA degradation	0.52743	12	1.11	TGME49_285660-t26_1-p1	846	K	DEAD/DEAH box helicase domain-containing protein GN=TGME49_285660															1	5.53804e-07	92.633	ESSHQSSK(1)GVFQTAEAK	3	-0.33591	1
map03018 RNA degradation	0.52743	12	1.11	TGME49_292200-t26_1-p1	1614	K	RNA recognition motif-containing protein GN=TGME49_292200								1	0.0254416	60.08	IAACMGK(1)VEEK	2	0.89583	1
map03018 RNA degradation	0.52743	12	1.11	TGME49_292200-t26_1-p1	1045	K	RNA recognition motif-containing protein GN=TGME49_292200	1	0.00816847	81.017	K(1)LAAPGEFPR	2	-0.70028	1	1	0.00229237	93.561	K(1)LAAPGEFPR	2	0.31037	1	1	0.000351438	102.52	K(1)LAAPGEFPR	2	-0.42372	1
map03018 RNA degradation	0.52743	12	1.11	TGME49_292200-t26_1-p1	2057	K	RNA recognition motif-containing protein GN=TGME49_292200	1	0.0249883	76.774	K(1)TNAYFR	2	0.61791	1
map03018 RNA degradation	0.52743	12	1.11	TGME49_233020-t26_1-p1	315	K	"Not1 N-terminal domain, CCR4-Not complex component protein GN=TGME49_233020"	1	9.04795e-05	79.346	NSGALSAPAK(1)APSSR	2	-0.13591	1	1	0.020737	48.423	NSGALSAPAK(1)APSSR	2	-0.062398	1	1	0.00156572	73.802	NSGALSAPAK(1)APSSR	2	-0.31637	1
map03018 RNA degradation	0.52743	12	1.11	TGME49_268860-t26_1-p1	81	K	enolase 1 GN=TGME49_268860	1	1.18563e-16	158.01	PALLGK(1)DPCDQK	2	0.021055	1	1	0.000142135	107.39	PALLGK(1)DPCDQK	2	-0.02882	1	1	3.95111e-07	118.87	PALLGK(1)DPCDQK	2	0.083025	1
map03018 RNA degradation	0.52743	12	1.11	TGME49_320100-t26_1-p1	491	K	RNA recognition motif-containing protein GN=TGME49_320100								1	5.54842e-06	104.2	K(1)SMEPASGVSSLQSR	2	-1.0641	1	1	1.24396e-20	113.47	K(1)SMEPASGVSSLQSR	2	0.62579	1
map03018 RNA degradation	0.52743	12	1.11	TGME49_251780-t26_1-p1	630	K	heat shock protein GN=TGME49_251780	0.863668	0.0151917	109.66	K(0.136)K(0.864)DAVQAK	2	-0.098726	1	0.980597	2.82031e-08	153.24	K(0.019)K(0.981)DAVQAK	2	-0.61187	1	0.989607	5.05664e-09	179.37	K(0.01)K(0.99)DAVQAK	2	-0.52652	1
map03018 RNA degradation	0.52743	12	1.11	TGME49_251780-t26_1-p1	463	K	heat shock protein GN=TGME49_251780	1	3.52618e-25	118.36	EPSK(1)GVNPDEAVAMGAAIQAGVLK	3	0.14736	1								1	1.87375e-22	124.76	EPSK(1)GVNPDEAVAMGAAIQAGVLK	3	0.25142	1
map03018 RNA degradation	0.52743	12	1.11	TGME49_251780-t26_1-p1	188	K	heat shock protein GN=TGME49_251780	1	0.0030864	117.02	RYDEDAIK(1)K	3	0.67748	2	1	0.00078048	131.82	RYDEDAIK(1)K	3	0.76374	2	1	0.0074146	146.17	RYDEDAIK(1)K	2	-0.12908	1
map03018 RNA degradation	0.52743	12	1.11	TGME49_251780-t26_1-p1	346	K	heat shock protein GN=TGME49_251780	1	0.00396197	108.43	K(1)AQGIDLTK	2	0.32727	1	1	0.000624767	113.93	K(1)AQGIDLTK	2	0.4274	2	1	0.00089366	110.53	K(1)AQGIDLTK	2	0.24226	1
map03018 RNA degradation	0.52743	12	1.11	TGME49_251780-t26_1-p1	394	K	heat shock protein GN=TGME49_251780	1	1.32141e-06	56.428	VQTEVNLPFITADQTGPK(1)HLQVK	3	-0.3018	1	1	7.34471e-07	60.133	VQTEVNLPFITADQTGPK(1)HLQVK	3	-0.36233	1
map03018 RNA degradation	0.52743	12	1.11	TGME49_251780-t26_1-p1	191	K	heat shock protein GN=TGME49_251780	1	0.0218269	82.279	EK(1)EILPYK	2	-1.3497	1	1	0.000196002	124.98	EK(1)EILPYK	2	-1.3281	1	1	0.00218654	111.95	EK(1)EILPYK	2	-1.7777	1
map03018 RNA degradation	0.52743	12	1.11	TGME49_251780-t26_1-p1	483	K	heat shock protein GN=TGME49_251780	1	7.50232e-14	87.816	GVNPDEAVAMGAAIQAGVLK(1)GEIK	3	-0.47841	1	1	3.63062e-05	41.908	GVNPDEAVAMGAAIQAGVLK(1)GEIK	3	0.6371	1	1	4.413e-15	103.55	GVNPDEAVAMGAAIQAGVLK(1)GEIK	3	0.0028611	1
map03018 RNA degradation	0.52743	12	1.11	TGME49_251780-t26_1-p1	689	K	heat shock protein GN=TGME49_251780															1	6.92199e-08	149.23	EALK(1)TLQEASWK	2	0.3996	1
map03018 RNA degradation	0.52743	12	1.11	TGME49_251780-t26_1-p1	354	K	heat shock protein GN=TGME49_251780	1	0.00234031	97.813	AQGIDLTK(1)DK	2	0.58447	2	1	0.000963036	96.957	AQGIDLTK(1)DK	2	0.27376	1	1	0.000536684	100.88	AQGIDLTK(1)DK	2	0.57417	1
map03018 RNA degradation	0.52743	12	1.11	TGME49_251780-t26_1-p1	648	K	heat shock protein GN=TGME49_251780															1	7.69737e-11	108.96	NEAETLIYSVEK(1)QMADLK	3	-0.31557	1
map03018 RNA degradation	0.52743	12	1.11	TGME49_251780-t26_1-p1	264	K	heat shock protein GN=TGME49_251780								1	0.000138785	92.295	DAGK(1)IAGLEVLR	2	-0.1686	1
map04926 Relaxin signaling pathway	0.839238	2	1.24	TGME49_226030-t26_1-p1	12	K	AGC kinase GN=TGME49_226030	1	3.29544e-06	91.969	LIPSNK(1)DGSGDHSQR	3	0.26419	1	1	1.48134e-06	104.95	LIPSNK(1)DGSGDHSQR	3	-0.14999	1	1	0.000355881	71.98	LIPSNK(1)DGSGDHSQR	3	0.33979	1
map04926 Relaxin signaling pathway	0.839238	2	1.24	TGME49_205550-t26_1-p1	504	K	AGC kinase GN=TGME49_205550	1	0.000320596	72.898	SLSK(1)SASSFAPVGGK	2	-1.9972	1	1	3.65373e-06	103.66	SLSK(1)SASSFAPVGGK	2	-3.0496	1
map05418 Fluid shear stress and atherosclerosis	0.890454	6	0.82	TGME49_233905-t26_1-p1	348	K	"histone kinase SNF1, putative GN=TGME49_233905"															1	0.00667885	67.113	K(1)LGYDVDEK	2	-1.5141	1
map05418 Fluid shear stress and atherosclerosis	0.890454	6	0.82	TGME49_288380-t26_1-p1	592	K	heat shock protein HSP90 GN=TGME49_288380	1	0.000150442	139.31	IMK(1)AQALR	2	0.25375	2	1	0.00529347	104.21	IMK(1)AQALR	2	-0.20447	1	1	0.00407078	124.83	IMK(1)AQALR	2	0.091411	4
map05418 Fluid shear stress and atherosclerosis	0.890454	6	0.82	TGME49_288380-t26_1-p1	269	K	heat shock protein HSP90 GN=TGME49_288380	1	9.84628e-07	111.79	EVVVEYEQLNK(1)QK	2	-0.63053	1	1	6.74513e-06	144.57	EVVVEYEQLNK(1)QK	2	-3.9921	1	1	2.42171e-15	111.94	EVVVEYEQLNK(1)QK	2	2.3336	1
map05418 Fluid shear stress and atherosclerosis	0.890454	6	0.82	TGME49_288380-t26_1-p1	384	K	heat shock protein HSP90 GN=TGME49_288380	1	0.00140543	112.11	ESLQQNK(1)ILK	2	0.10814	2	1	0.0017078	93.598	ESLQQNK(1)ILK	2	-0.69578	1	1	0.000335267	125.71	ESLQQNK(1)ILK	2	-0.15696	1
map05418 Fluid shear stress and atherosclerosis	0.890454	6	0.82	TGME49_288380-t26_1-p1	56	K	heat shock protein HSP90 GN=TGME49_288380	1	0.00595408	78.548	YEAITDPEK(1)LK	2	-0.40223	1	1	0.00062131	91.123	YEAITDPEK(1)LK	2	0.587	1	1	9.18782e-06	114.9	YEAITDPEK(1)LK	2	0.2786	1
map05418 Fluid shear stress and atherosclerosis	0.890454	6	0.82	TGME49_288380-t26_1-p1	550	K	heat shock protein HSP90 GN=TGME49_288380	1	0.0213733	47.844	AEFEPLCK(1)LMK	2	1.7222	1
map05418 Fluid shear stress and atherosclerosis	0.890454	6	0.82	TGME49_288380-t26_1-p1	396	K	heat shock protein HSP90 GN=TGME49_288380	1	0.00092569	91.62	K(1)CLEMFQELEEK	2	-0.29032	1	1	0.00100202	115.57	K(1)CLEMFQELEEK	2	0.085636	1
map05418 Fluid shear stress and atherosclerosis	0.890454	6	0.82	TGME49_288380-t26_1-p1	258	K	heat shock protein HSP90 GN=TGME49_288380	1	1.04482e-06	110.14	VK(1)EVVVEYEQLNK	3	-1.0037	2	1	7.114e-05	110.51	VK(1)EVVVEYEQLNK	2	-1.8372	1	1	1.75193e-05	103.76	VK(1)EVVVEYEQLNK	3	-0.58129	2
map05418 Fluid shear stress and atherosclerosis	0.890454	6	0.82	TGME49_209030-t26_1-p1	327	K	actin ACT1 GN=TGME49_209030	1	9.61095e-07	112.44	ELTSLAPSTMK(1)IK	2	0.53772	1	1	4.36504e-09	107.53	ELTSLAPSTMK(1)IK	2	0.99368	1	1	8.3339e-06	109	ELTSLAPSTMK(1)IK	2	0.6108	1
map05418 Fluid shear stress and atherosclerosis	0.890454	6	0.82	TGME49_209030-t26_1-p1	40	K	actin ACT1 GN=TGME49_209030	1	4.47207e-19	164.64	PK(1)NPGIMVGMEEK	2	-0.56246	7	1	1.68455e-06	143.98	PK(1)NPGIMVGMEEK	2	-0.98711	6	1	3.8109e-16	173.72	PK(1)NPGIMVGMEEK	2	-0.5006	5
map05418 Fluid shear stress and atherosclerosis	0.890454	6	0.82	TGME49_209030-t26_1-p1	51	K	actin ACT1 GN=TGME49_209030	1	8.49329e-10	82.635	NPGIMVGMEEK(1)DCYVGDEAQSK	3	-0.47483	1	1	1.94712e-09	82.635	NPGIMVGMEEK(1)DCYVGDEAQSK	3	0.023379	1
map05418 Fluid shear stress and atherosclerosis	0.890454	6	0.82	TGME49_209030-t26_1-p1	329	K	actin ACT1 GN=TGME49_209030	1	0.0236715	67.704	IK(1)VVAPPER	2	-0.16422	2	1	0.0294704	66.056	IK(1)VVAPPER	2	-0.090273	1
map05418 Fluid shear stress and atherosclerosis	0.890454	6	0.82	TGME49_209030-t26_1-p1	114	K	actin ACT1 GN=TGME49_209030	1	1.50915e-13	96.562	VAPEEHPVLLTEAPLNPK(1)ANR	3	1.0583	2	1	1.39247e-13	132.62	VAPEEHPVLLTEAPLNPK(1)ANR	3	0.53306	1	1	1.18785e-25	97.083	VAPEEHPVLLTEAPLNPK(1)ANR	3	0.014496	1
map05418 Fluid shear stress and atherosclerosis	0.890454	6	0.82	TGME49_209030-t26_1-p1	316	K	actin ACT1 GN=TGME49_209030	1	3.1109e-07	107.74	LTK(1)ELTSLAPSTMK	2	0.38522	1								1	2.10997e-09	117.08	LTK(1)ELTSLAPSTMK	2	1.2518	1
map05418 Fluid shear stress and atherosclerosis	0.890454	6	0.82	TGME49_270120-t26_1-p1	240	K	thioredoxin-like protein TLP1 GN=TGME49_270120	1	0.0331205	60.167	IEEAIK(1)TSAN	2	-0.3581	1	1	0.0216849	66.19	IEEAIK(1)TSAN	2	0.055133	1
map05418 Fluid shear stress and atherosclerosis	0.890454	6	0.82	TGME49_270120-t26_1-p1	142	K	thioredoxin-like protein TLP1 GN=TGME49_270120								1	0.0082499	114.5	K(1)AEDFQK	2	2.5639	1
map05418 Fluid shear stress and atherosclerosis	0.890454	6	0.82	TGME49_270120-t26_1-p1	234	K	thioredoxin-like protein TLP1 GN=TGME49_270120	1	1.14823e-05	75.548	VNTVVGGNTAK(1)IEEAIK	2	0.58971	1	1	0.0007016	61.477	VNTVVGGNTAK(1)IEEAIK	2	0.38821	1	1	9.2828e-07	99.044	VNTVVGGNTAK(1)IEEAIK	2	0.26768	1
map05418 Fluid shear stress and atherosclerosis	0.890454	6	0.82	TGME49_244560-t26_1-p1	483	K	"heat shock protein 90, putative GN=TGME49_244560"	1	2.33084e-17	169.06	K(1)TLDTMR	2	0.0011688	1	1	5.08053e-06	142.64	K(1)TLDTMR	2	-0.25789	1	1	2.61965e-46	169.06	K(1)TLDTMR	2	-0.25199	2
map05418 Fluid shear stress and atherosclerosis	0.890454	6	0.82	TGME49_244560-t26_1-p1	273	K	"heat shock protein 90, putative GN=TGME49_244560"	1	0.032867	87.181	LK(1)DLTTR	2	-0.40347	1	1	0.0246828	84.498	LK(1)DLTTR	2	-0.12879	1
map05418 Fluid shear stress and atherosclerosis	0.890454	6	0.82	TGME49_244560-t26_1-p1	490	K	"heat shock protein 90, putative GN=TGME49_244560"	1	0.000300065	93.098	K(1)LSVDALK	2	-0.34896	1								1	0.0140754	66.273	K(1)LSVDALK	2	-0.72668	1
map05418 Fluid shear stress and atherosclerosis	0.890454	6	0.82	TGME49_293870-t26_1-p1	52	K	"thioredoxin, putative GN=TGME49_293870"	0.99333	0.000141391	62.231	QVAPLVEAMSEK(0.007)PEYAK(0.993)VK	3	0.44122	1	0.996324	0.000138203	61.253	QVAPLVEAMSEK(0.004)PEYAK(0.996)VK	3	0.0090411	1
map04964 Proximal tubule bicarbonate reclamation	1	1	4.35	TGME49_293180-t26_1-p1	427	K	NADP-specific glutamate dehydrogenase GN=TGME49_293180	1	5.72596e-05	106.54	VSEFAAK(1)YSTVK	2	-0.01277	1	1	0.00108385	127.85	VSEFAAK(1)YSTVK	2	1.176	1	1	0.00295155	77.894	VSEFAAK(1)YSTVK	2	0.12311	1
map04934 Cushing syndrome	1	1	0.33	TGME49_226030-t26_1-p1	12	K	AGC kinase GN=TGME49_226030	1	3.29544e-06	91.969	LIPSNK(1)DGSGDHSQR	3	0.26419	1	1	1.48134e-06	104.95	LIPSNK(1)DGSGDHSQR	3	-0.14999	1	1	0.000355881	71.98	LIPSNK(1)DGSGDHSQR	3	0.33979	1
map03010 Ribosome	0.0176004	33	1.45	TGME49_299050-t26_1-p1	68	K	ribosomal protein RPL17 GN=TGME49_299050	1	0.0119613	77.318	K(1)FTGCIGR	2	-0.12964	1
map03010 Ribosome	0.0176004	33	1.45	TGME49_261570-t26_1-p1	42	K	ribosomal protein RPL7A GN=TGME49_261570	1	0.00604781	99.013	SPIFAK(1)TPR	2	-0.51149	1	1	0.00224176	102.06	SPIFAK(1)TPR	2	-0.67421	1	1	0.0102451	85.355	SPIFAK(1)TPR	2	-0.51844	1
map03010 Ribosome	0.0176004	33	1.45	TGME49_261570-t26_1-p1	36	K	ribosomal protein RPL7A GN=TGME49_261570								1	0.0311553	64.711	VQK(1)SPIFAK	2	1.4837	1
map03010 Ribosome	0.0176004	33	1.45	TGME49_261570-t26_1-p1	227	K	ribosomal protein RPL7A GN=TGME49_261570	0.999998	0.000756266	65.467	KEDQAELEAQCK(1)IYR	3	-1.3715	1	0.999997	0.00112473	63.682	KEDQAELEAQCK(1)IYR	3	-0.97788	1	0.999832	0.0113926	46.318	KEDQAELEAQCK(1)IYR	3	-0.85495	1
map03010 Ribosome	0.0176004	33	1.45	TGME49_261570-t26_1-p1	29	K	ribosomal protein RPL7A GN=TGME49_261570	1	0.003215	78.324	LPAAPLAGK(1)SGK	2	0.4891	1	1	3.32524e-05	98.105	LPAAPLAGK(1)SGK	2	0.50987	1	1	0.00150204	85.554	LPAAPLAGK(1)SGK	2	0.46675	1
map03010 Ribosome	0.0176004	33	1.45	TGME49_261570-t26_1-p1	268	K	ribosomal protein RPL7A GN=TGME49_261570	1	0.0249776	78.516	LINIELK(1)K	2	-0.033114	1	1	0.014394	89.355	LINIELK(1)K	2	0.175	1	1	0.0155641	89.355	LINIELK(1)K	2	0.60812	1
map03010 Ribosome	0.0176004	33	1.45	TGME49_261570-t26_1-p1	270	K	ribosomal protein RPL7A GN=TGME49_261570															1	0.0206728	64.776	K(1)MGLQLA	2	-2.1865	1
map03010 Ribosome	0.0176004	33	1.45	TGME49_223050-t26_1-p1	181	K	ribosomal protein RPS20 GN=TGME49_223050	1	5.94692e-06	103.83	K(1)SPCGEGTNTWDR	2	0.47903	1	1	4.26824e-05	104.55	K(1)SPCGEGTNTWDR	2	-0.51697	1	1	0.00131612	77.776	K(1)SPCGEGTNTWDR	2	-0.11874	1
map03010 Ribosome	0.0176004	33	1.45	TGME49_223050-t26_1-p1	160	K	ribosomal protein RPS20 GN=TGME49_223050	1	0.000145587	114.89	EK(1)NLQVAGPVR	2	-0.35834	1	1	0.000113503	141.88	EK(1)NLQVAGPVR	2	0.29575	1	1	4.58412e-05	121.9	EK(1)NLQVAGPVR	2	0.67857	1
map03010 Ribosome	0.0176004	33	1.45	TGME49_223050-t26_1-p1	121	K	ribosomal protein RPS20 GN=TGME49_223050	1	5.1222e-05	107.17	LMK(1)GGLEGEEQR	2	-1.4957	3	1	7.90088e-12	158.42	LMK(1)GGLEGEEQR	2	-3.4778	3	1	1.36045e-05	111.79	LMK(1)GGLEGEEQR	2	-1.5771	2
map03010 Ribosome	0.0176004	33	1.45	TGME49_292130-t26_1-p1	274	K	ribosomal protein RPL13A GN=TGME49_292130	1	1.62311e-05	58.693	SFAQTTLPK(1)DQVAFLQQYGHA	3	0.17563	1	1	8.42826e-06	71.376	SFAQTTLPK(1)DQVAFLQQYGHA	3	0.37549	1	1	0.00122369	42.118	SFAQTTLPK(1)DQVAFLQQYGHA	3	-0.080564	1
map03010 Ribosome	0.0176004	33	1.45	TGME49_232710-t26_1-p1	241	K	ribosomal protein RPS3A GN=TGME49_232710	1	2.386e-18	141.6	K(1)VQAESGEAQNTLTAETK	2	0.1261	1	1	8.19639e-34	190.55	K(1)VQAESGEAQNTLTAETK	3	0.24724	2	1	1.1611e-19	153.21	K(1)VQAESGEAQNTLTAETK	2	0.24481	1
map03010 Ribosome	0.0176004	33	1.45	TGME49_232710-t26_1-p1	19	K	ribosomal protein RPS3A GN=TGME49_232710	1	0.0290635	74.173	K(1)IGDPFLK	2	0.51308	1	1	0.0125659	93.649	K(1)IGDPFLK	2	0.10173	1	1	0.0127701	92.838	K(1)IGDPFLK	2	0.35687	1
map03010 Ribosome	0.0176004	33	1.45	TGME49_232710-t26_1-p1	55	K	ribosomal protein RPS3A GN=TGME49_232710	1	0.00891842	58.32	SQGTK(1)LAVDGLR	2	0.25825	1								1	0.0239488	56.087	SQGTK(1)LAVDGLR	2	2.5394	1
map03010 Ribosome	0.0176004	33	1.45	TGME49_231080-t26_1-p1	66	K	ribosomal protein RPL38 GN=TGME49_231080	1	1.44558e-05	95.981	AQK(1)LEGSLPPSLEK	2	-1.1605	2	1	0.000257977	83.692	AQK(1)LEGSLPPSLEK	2	-0.26791	2	1	1.03046e-05	101.2	AQK(1)LEGSLPPSLEK	2	-0.84785	1
map03010 Ribosome	0.0176004	33	1.45	TGME49_320050-t26_1-p1	278	K	ribosomal protein RPL5 GN=TGME49_320050	1	0.0151841	94.114	TAK(1)GQYVR	2	-0.10156	1	1	2.43747e-05	133.6	TAK(1)GQYVR	2	-0.31077	1	1	0.00900436	133.12	TAK(1)GQYVR	2	0.31912	1
map03010 Ribosome	0.0176004	33	1.45	TGME49_320050-t26_1-p1	5	K	ribosomal protein RPL5 GN=TGME49_320050	1	0.032275	88.029	AFVK(1)ALK	2	-0.14994	1	1	0.0164865	97.068	AFVK(1)ALK	2	-0.23754	1
map03010 Ribosome	0.0176004	33	1.45	TGME49_245460-t26_1-p1	123	K	ribosomal protein RPS8 GN=TGME49_245460								1	0.0182098	73.327	SFYGLDLGK(1)K	2	0.77888	1	1	0.00416978	63.624	SFYGLDLGK(1)K	2	0.68867	1
map03010 Ribosome	0.0176004	33	1.45	TGME49_289530-t26_1-p1	152	K	ribosomal protein RPL19 GN=TGME49_289530	1	1.05323e-09	145.91	EK(1)ALQEQLEAR	2	0.20808	1	1	3.49618e-35	199.7	EK(1)ALQEQLEAR	2	-0.045615	1	1	1.55239e-08	169.65	EK(1)ALQEQLEAR	2	0.41745	1
map03010 Ribosome	0.0176004	33	1.45	TGME49_289530-t26_1-p1	7	K	ribosomal protein RPL19 GN=TGME49_289530															1	0.0208323	64.236	SLQLQK(1)R	2	0.88635	1
map03010 Ribosome	0.0176004	33	1.45	TGME49_210690-t26_1-p1	237	K	ribosomal protein RPS6 GN=TGME49_210690	1	0.000855717	75.736	AQAAAAPK(1)PAEVK	2	0.3029	1	1	0.0108826	60.55	AQAAAAPK(1)PAEVK	2	0.16252	1	1	0.000844055	79.875	AQAAAAPK(1)PAEVK	2	0.38248	1
map03010 Ribosome	0.0176004	33	1.45	TGME49_210690-t26_1-p1	229	K	ribosomal protein RPS6 GN=TGME49_210690	1	0.0108187	83.948	K(1)AQAAAAPK	2	0.45538	1	1	0.0151465	82.287	K(1)AQAAAAPK	2	0.42096	1	1	0.00201989	104.2	K(1)AQAAAAPK	2	0.38166	1
map03010 Ribosome	0.0176004	33	1.45	TGME49_210690-t26_1-p1	227	K	ribosomal protein RPS6 GN=TGME49_210690															1	0.0249459	55.676	ADVVAK(1)K	2	0.034572	1
map03010 Ribosome	0.0176004	33	1.45	TGME49_210690-t26_1-p1	242	K	ribosomal protein RPS6 GN=TGME49_210690	1	0.00718128	118.33	PAEVK(1)VVK	2	0.039193	1	1	0.00365041	107.57	PAEVK(1)VVK	2	-0.33557	1	1	0.00430247	107.57	PAEVK(1)VVK	2	-0.30343	1
map03010 Ribosome	0.0176004	33	1.45	TGME49_288720-t26_1-p1	101	K	ribosomal protein RPL10 GN=TGME49_288720	1	1.32719e-23	168.98	INK(1)MLSCAGADR	3	0.19854	5	1	1.11035e-60	225.55	INK(1)MLSCAGADR	3	-0.4085	4	1	5.48786e-11	165.07	INK(1)MLSCAGADR	2	-0.3076	3
map03010 Ribosome	0.0176004	33	1.45	TGME49_309120-t26_1-p1	384	K	ribosomal protein RPL4 GN=TGME49_309120															1	5.44623e-05	96.113	LAQTEGTK(1)QR	2	0.77531	1
map03010 Ribosome	0.0176004	33	1.45	TGME49_313390-t26_1-p1	231	K	ribosomal protein RPL6 GN=TGME49_313390								0.999999	0.000946334	60.541	KQDEGMFVQQSDSK(1)AK	3	-1.4474	1
map03010 Ribosome	0.0176004	33	1.45	TGME49_313390-t26_1-p1	233	K	ribosomal protein RPL6 GN=TGME49_313390	1	0.00448094	88.495	AK(1)QALPAQFK	2	1.1421	1	1	0.000174925	109.29	AK(1)QALPAQFK	2	1.0328	1	1	0.000941358	98.055	AK(1)QALPAQFK	2	1.0953	1
map03010 Ribosome	0.0176004	33	1.45	TGME49_313390-t26_1-p1	257	K	ribosomal protein RPL6 GN=TGME49_313390	1	0.00627282	83.862	ALLASLSK(1)DK	2	-0.048353	2	1	0.0149016	72.2	ALLASLSK(1)DK	2	0.1356	1	1	0.00524253	83.862	ALLASLSK(1)DK	2	0.12569	1
map03010 Ribosome	0.0176004	33	1.45	TGME49_312090-t26_1-p1	112	K	ribosomal protein RPL23 GN=TGME49_312090								1	8.3687e-05	87.083	GEMK(1)GSAVTGPVGK	2	-1.5605	2
map03010 Ribosome	0.0176004	33	1.45	TGME49_227360-t26_1-p1	363	K	ribosomal protein RPL3 GN=TGME49_227360	1	0.0122838	43.604	FIDTSAK(1)WGHGR	3	0.077448	1	1	0.01461	42.976	FIDTSAK(1)WGHGR	3	-0.92085	1
map03010 Ribosome	0.0176004	33	1.45	TGME49_227360-t26_1-p1	173	K	ribosomal protein RPL3 GN=TGME49_227360								1	0.0322903	89.752	TPIGSK(1)K	2	0.17037	1
map03010 Ribosome	0.0176004	33	1.45	TGME49_227360-t26_1-p1	66	K	ribosomal protein RPL3 GN=TGME49_227360	0.999999	2.03353e-14	158.3	ELDKPGSK(1)LHK	2	0.64325	2	0.999998	7.04026e-07	153.54	ELDKPGSK(1)LHK	2	0.87635	2	1	6.38708e-06	159.44	ELDKPGSK(1)LHK	3	0.83084	2
map03010 Ribosome	0.0176004	33	1.45	TGME49_227360-t26_1-p1	377	K	ribosomal protein RPL3 GN=TGME49_227360								1	0.00949371	93.374	AK(1)FYGPLK	2	0.21479	1	1	0.00504404	106.04	AK(1)FYGPLK	2	0.43041	1
map03010 Ribosome	0.0176004	33	1.45	TGME49_245620-t26_1-p1	107	K	ribosomal-ubiquitin protein RPS27A GN=TGME49_245620								1	0.000261969	129.63	FYK(1)VDGNDK	2	0.3117	1
map03010 Ribosome	0.0176004	33	1.45	TGME49_251950-t26_1-p1	330	K	ribosomal protein l7/l12 c-terminal domain-containing protein GN=TGME49_251950								1	0.0139298	66.393	K(1)AVPAAEAEALK	2	1.778	1
map03010 Ribosome	0.0176004	33	1.45	TGME49_262690-t26_1-p1	33	K	ribosomal protein RPL27 GN=TGME49_262690								1	0.0037812	70.089	GVVVNTWEGSK(1)ER	2	-2.0834	1
map03010 Ribosome	0.0176004	33	1.45	TGME49_262690-t26_1-p1	129	K	ribosomal protein RPL27 GN=TGME49_262690	1	0.000394069	98.156	FTNPVNEK(1)VGK	2	-0.74567	1	1	0.000246137	108.98	FTNPVNEK(1)VGK	2	-0.41058	1	1	8.25294e-05	108.35	FTNPVNEK(1)VGK	2	-0.59679	1
map03010 Ribosome	0.0176004	33	1.45	TGME49_262690-t26_1-p1	135	K	ribosomal protein RPL27 GN=TGME49_262690	1	0.00583001	100.02	VSK(1)DLLFLR	2	-0.088548	2	1	0.000467925	113.62	VSK(1)DLLFLR	2	0.098263	2	1	0.00260794	128.28	VSK(1)DLLFLR	2	0.10542	2
map03010 Ribosome	0.0176004	33	1.45	TGME49_207440-t26_1-p1	177	K	ribosomal protein RPS4 GN=TGME49_207440	1	0.0249021	68.915	K(1)VVVGPK	2	-0.28852	1
map03010 Ribosome	0.0176004	33	1.45	TGME49_207440-t26_1-p1	282	K	ribosomal protein RPS4 GN=TGME49_207440	1	0.00255584	96.229	GEK(1)AWISLPK	2	0.55908	1	1	0.00603517	83.045	GEK(1)AWISLPK	2	0.47171	1	1	0.00483935	84.687	GEK(1)AWISLPK	2	0.6561	1
map03010 Ribosome	0.0176004	33	1.45	TGME49_232230-t26_1-p1	7	K	ribosomal protein RPL30 GN=TGME49_232230	1	0.00094211	122.69	K(1)SGSEGINSR	2	-0.17488	1	1	0.00326562	77.062	K(1)SGSEGINSR	2	-1.6529	1	1	0.00766536	78.903	K(1)SGSEGINSR	2	-0.83923	1
map03010 Ribosome	0.0176004	33	1.45	TGME49_250810-t26_1-p1	81	K	ribosomal protein RPL35 GN=TGME49_250810	1	0.0229679	103.02	K(1)ELAQLR	2	0.26027	1	1	0.0164313	105.2	K(1)ELAQLR	2	-0.031507	1
map03010 Ribosome	0.0176004	33	1.45	TGME49_250810-t26_1-p1	70	K	ribosomal protein RPL35 GN=TGME49_250810								1	0.0313115	62.107	SQK(1)ELVK	2	0.076524	1
map03010 Ribosome	0.0176004	33	1.45	TGME49_253800-t26_1-p1	521	K	"ribosomal protein L15, putative GN=TGME49_253800"								1	0.0212485	66.993	AHIK(1)PYK	2	0.21474	1
map03010 Ribosome	0.0176004	33	1.45	TGME49_253800-t26_1-p1	556	K	"ribosomal protein L15, putative GN=TGME49_253800"															1	0.0194232	60.157	YVK(1)PQWLIDEEK	2	1.4112	1
map03010 Ribosome	0.0176004	33	1.45	TGME49_253800-t26_1-p1	530	K	"ribosomal protein L15, putative GN=TGME49_253800"	1	0.0088673	88.495	FEVLPK(1)TAR	2	-0.29656	1	1	0.0278591	67.334	FEVLPK(1)TAR	2	0.60536	1
map03010 Ribosome	0.0176004	33	1.45	TGME49_231140-t26_1-p1	62	K	ribosomal protein RPS25 GN=TGME49_231140								1	1.62108e-05	106.14	TK(1)EQIAAAAAAGSR	2	0.51724	1
map03010 Ribosome	0.0176004	33	1.45	TGME49_238010-t26_1-p1	34	K	ribosomal protein RPL23A GN=TGME49_238010	1	0.0236994	70.908	GLK(1)ASSSFK	2	0.59592	1	1	0.0126465	80.755	GLK(1)ASSSFK	2	0.20393	1	1	0.00554695	91.867	GLK(1)ASSSFK	2	0.89767	1
map03010 Ribosome	0.0176004	33	1.45	TGME49_238010-t26_1-p1	31	K	ribosomal protein RPL23A GN=TGME49_238010	1	0.0165837	78.149	AQQAAK(1)GLK	2	-0.21004	1	1	0.00676471	87.639	AQQAAK(1)GLK	2	0.1196	1	1	0.00998402	85.666	AQQAAK(1)GLK	2	0.086563	1
map03010 Ribosome	0.0176004	33	1.45	TGME49_239760-t26_1-p1	36	K	ribosomal protein RPL22 GN=TGME49_239760	1	8.68637e-14	125.98	FTVDCQK(1)PVDDNIIEAK	3	0.33668	2	1	3.57403e-08	125.45	FTVDCQK(1)PVDDNIIEAK	3	-0.008192	2	1	2.75928e-13	123.08	FTVDCQK(1)PVDDNIIEAK	2	0.11734	1
map03010 Ribosome	0.0176004	33	1.45	TGME49_263700-t26_1-p1	8	K	ribosomal protein RPS14 GN=TGME49_263700	1	2.72313e-32	140.45	SAK(1)AATGEEGEAQGSGLGPATR	2	0.27467	2	1	4.61459e-24	153.65	SAK(1)AATGEEGEAQGSGLGPATR	2	0.17366	2	1	8.96167e-41	165.47	SAK(1)AATGEEGEAQGSGLGPATR	2	0.068378	2
map03010 Ribosome	0.0176004	33	1.45	TGME49_263700-t26_1-p1	111	K	ribosomal protein RPS14 GN=TGME49_263700	1	0.000220543	88.075	SK(1)TPGPGAQSALR	2	0.077424	1	1	0.0032439	71.513	SK(1)TPGPGAQSALR	2	-0.29684	1	1	9.80752e-05	98.942	SK(1)TPGPGAQSALR	2	-0.15818	1
map03010 Ribosome	0.0176004	33	1.45	TGME49_230050-t26_1-p1	222	K	"50S ribosomal protein L3, putative GN=TGME49_230050"	1	0.0309257	56.205	ESK(1)FYDPAPIIK	2	0.82844	1								1	0.0294302	54.343	ESK(1)FYDPAPIIK	2	-0.30798	1
map03010 Ribosome	0.0176004	33	1.45	TGME49_289750-t26_1-p1	11	K	ribosomal-ubiquitin protein RPL40 GN=TGME49_289750	1	2.69531e-24	140.95	TLTGK(1)TITLDVEPSDTIENVK	3	-0.25526	3	1	4.42841e-31	180.04	TLTGK(1)TITLDVEPSDTIENVK	2	-1.7807	4	1	1.19141e-27	154.6	TLTGK(1)TITLDVEPSDTIENVK	2	-2.0631	2
map03010 Ribosome	0.0176004	33	1.45	TGME49_266060-t26_1-p1	8	K	ribosomal protein RPSA GN=TGME49_266060	1	2.19738e-07	127.71	QAK(1)LSLQEDSIAK	2	0.73429	1	1	0.000330322	126.83	QAK(1)LSLQEDSIAK	2	0.1993	1	1	3.92081e-05	101.32	QAK(1)LSLQEDSIAK	2	-0.17896	2
map03010 Ribosome	0.0176004	33	1.45	TGME49_213350-t26_1-p1	77	K	ribosomal protein RPS15 GN=TGME49_213350	1	9.56251e-10	103.88	NCAFGEK(1)PEPVNTHLR	3	0.2741	3	1	4.67439e-08	94.007	NCAFGEK(1)PEPVNTHLR	3	-0.090442	2	1	0.000158435	78.191	NCAFGEK(1)PEPVNTHLR	3	0.24947	2
map03010 Ribosome	0.0176004	33	1.45	TGME49_216010-t26_1-p1	306	K	ribosomal protein RPL24 GN=TGME49_216010								1	0.0119215	74.841	VK(1)QEDGSFIR	2	0.64537	1
map03010 Ribosome	0.0176004	33	1.45	TGME49_229250-t26_1-p1	40	K	ribosomal protein RPL28 GN=TGME49_229250	1	0.00123508	79.889	NTLK(1)YSGIAHK	3	0.14437	1	1	0.000245806	88.24	NTLK(1)YSGIAHK	3	-0.12383	1	1	0.0215165	64.64	NTLK(1)YSGIAHK	2	-0.15891	1
map03010 Ribosome	0.0176004	33	1.45	TGME49_239100-t26_1-p1	89	K	ribosomal protein RPS7 GN=TGME49_239100	1	0.00797485	111.95	LVQELEK(1)K	2	-0.21234	1	1	0.000824199	120.15	LVQELEK(1)K	2	0.38936	1	1	0.00430247	107.57	LVQELEK(1)K	2	-0.14691	1
map00062 Fatty acid elongation	0.707162	3	1.3	TGME49_285240-t26_1-p1	333	K	3-oxo-5-alpha-steroid 4-dehydrogenase GN=TGME49_285240	1	0.0245132	79.474	SEFK(1)DYPR	2	0.21888	1	1	0.011984	87.476	SEFK(1)DYPR	2	0.1653	1	1	0.0101716	135	SEFK(1)DYPR	2	0.27657	1
map00062 Fatty acid elongation	0.707162	3	1.3	TGME49_311290-t26_1-p1	160	K	"protein tyrosine phosphatase family protein, ptpla protein GN=TGME49_311290"	1	1.03401e-05	92.939	K(1)AFGDDAATAIVK	2	-0.63179	1	1	0.000555586	79.639	K(1)AFGDDAATAIVK	2	0.32139	1	1	0.00175052	76.728	K(1)AFGDDAATAIVK	2	-3.2749	1
map00062 Fatty acid elongation	0.707162	3	1.3	TGME49_232090-t26_1-p1	202	K	"3-hydroxyacyl-CoA dehydrogenase, NAD binding domain-containing protein GN=TGME49_232090"															1	9.10582e-11	160.52	LTDAEATEFFK(1)R	2	-1.5309	1
map04310 Wnt signaling pathway	0.949326	4	0.7	TGME49_226030-t26_1-p1	12	K	AGC kinase GN=TGME49_226030	1	3.29544e-06	91.969	LIPSNK(1)DGSGDHSQR	3	0.26419	1	1	1.48134e-06	104.95	LIPSNK(1)DGSGDHSQR	3	-0.14999	1	1	0.000355881	71.98	LIPSNK(1)DGSGDHSQR	3	0.33979	1
map04310 Wnt signaling pathway	0.949326	4	0.7	TGME49_305820-t26_1-p1	7	K	SGS domain-containing protein GN=TGME49_305820								1	0.0168202	67.326	AATEQK(1)RPQETSISR	2	-0.099771	1	1	0.00238051	52.527	AATEQK(1)RPQETSISR	2	-0.91664	1
map04310 Wnt signaling pathway	0.949326	4	0.7	TGME49_205550-t26_1-p1	504	K	AGC kinase GN=TGME49_205550	1	0.000320596	72.898	SLSK(1)SASSFAPVGGK	2	-1.9972	1	1	3.65373e-06	103.66	SLSK(1)SASSFAPVGGK	2	-3.0496	1
map04310 Wnt signaling pathway	0.949326	4	0.7	TGME49_240640-t26_1-p1	45	K	casein kinase I GN=TGME49_240640	1	0.000576524	89.189	SK(1)HPQLLYESK	3	-0.19509	1								1	0.000677084	81.676	SK(1)HPQLLYESK	3	0.22677	1
map04310 Wnt signaling pathway	0.949326	4	0.7	TGME49_240640-t26_1-p1	43	K	casein kinase I GN=TGME49_240640															1	0.00848568	93.195	LESIK(1)SK	2	-0.49831	1
map05020 Prion diseases	0.648119	3	1.45	TGME49_311720-t26_1-p1	628	K	chaperonin protein BiP GN=TGME49_311720	1	0.00247584	58.079	LK(1)DVEAVCNPIISK	3	-0.65836	1	1	8.20207e-05	126.77	LK(1)DVEAVCNPIISK	3	0.0074544	2	1	0.00347195	66.436	LK(1)DVEAVCNPIISK	3	0.38452	2
map05020 Prion diseases	0.648119	3	1.45	TGME49_311720-t26_1-p1	163	K	chaperonin protein BiP GN=TGME49_311720	1	0.000265163	103.91	MK(1)ETAEQFLGK	2	1.9986	1
map05020 Prion diseases	0.648119	3	1.45	TGME49_311720-t26_1-p1	334	K	chaperonin protein BiP GN=TGME49_311720	1	1.34098e-18	162.31	AK(1)FEELNSDLFQK	2	-0.6984	1								1	1.55334e-08	148.62	AK(1)FEELNSDLFQK	2	-0.92198	1
map05020 Prion diseases	0.648119	3	1.45	TGME49_311720-t26_1-p1	453	K	chaperonin protein BiP GN=TGME49_311720	1	0.0271361	76.221	NTVIPTK(1)K	2	0.30554	1	1	0.0263604	66.299	NTVIPTK(1)K	2	0.082993	1
map05020 Prion diseases	0.648119	3	1.45	TGME49_311720-t26_1-p1	116	K	chaperonin protein BiP GN=TGME49_311720								1	0.000492977	121.09	FNEK(1)EVQK	2	-0.59623	1	1	0.00958254	140.14	FNEK(1)EVQK	2	0.26539	1
map05020 Prion diseases	0.648119	3	1.45	TGME49_311720-t26_1-p1	446	K	chaperonin protein BiP GN=TGME49_311720								1	0.000583747	80.245	IINK(1)NTVIPTK	2	2.6196	1
map05020 Prion diseases	0.648119	3	1.45	TGME49_311720-t26_1-p1	351	K	chaperonin protein BiP GN=TGME49_311720	0.752432	3.63791e-06	80.738	TLK(0.248)PVK(0.752)QVLEDADLQK	3	-1.3871	1
map05020 Prion diseases	0.648119	3	1.45	TGME49_226030-t26_1-p1	12	K	AGC kinase GN=TGME49_226030	1	3.29544e-06	91.969	LIPSNK(1)DGSGDHSQR	3	0.26419	1	1	1.48134e-06	104.95	LIPSNK(1)DGSGDHSQR	3	-0.14999	1	1	0.000355881	71.98	LIPSNK(1)DGSGDHSQR	3	0.33979	1
map05020 Prion diseases	0.648119	3	1.45	TGME49_252220-t26_1-p1	391	K	tetratricopeptide repeat domain containing protein GN=TGME49_252220	1	0.000800861	72.898	GNEYFK(1)QGDYPAAK	2	-0.48947	1	1	8.3687e-05	87.083	GNEYFK(1)QGDYPAAK	2	-1.0826	1	1	3.72105e-05	97.797	GNEYFK(1)QGDYPAAK	2	-0.31923	1
map05020 Prion diseases	0.648119	3	1.45	TGME49_252220-t26_1-p1	222	K	tetratricopeptide repeat domain containing protein GN=TGME49_252220	1	4.18025e-10	107.82	GSAENASATK(1)AAAGVK	2	-0.13435	1	1	1.87793e-07	115.38	GSAENASATK(1)AAAGVK	2	0.39335	2	1	0.00584658	54.281	GSAENASATK(1)AAAGVK	2	-0.12252	1
map04932 Non-alcoholic fatty liver disease (NAFLD)	0.712827	6	1.04	TGME49_233905-t26_1-p1	348	K	"histone kinase SNF1, putative GN=TGME49_233905"															1	0.00667885	67.113	K(1)LGYDVDEK	2	-1.5141	1
map04932 Non-alcoholic fatty liver disease (NAFLD)	0.712827	6	1.04	TGME49_320220-t26_1-p1	253	K	"ubiquinol cytochrome c oxidoreductase, putative GN=TGME49_320220"	1	2.57882e-12	112.01	TPDLSK(1)GELAAGATVTR	2	0.10432	1	1	7.85873e-08	111.77	TPDLSK(1)GELAAGATVTR	2	-0.52737	1
map04932 Non-alcoholic fatty liver disease (NAFLD)	0.712827	6	1.04	TGME49_215280-t26_1-p1	205	K	succinate dehydrogenase [ubiquinone] iron-sulfur protein GN=TGME49_215280	1	2.95353e-08	108.63	K(1)DPNVENLQSIEDR	2	-0.20668	1	1	4.68452e-07	145.69	K(1)DPNVENLQSIEDR	2	-0.17434	1	1	3.41231e-11	130.72	K(1)DPNVENLQSIEDR	2	-0.92714	2
map04932 Non-alcoholic fatty liver disease (NAFLD)	0.712827	6	1.04	TGME49_215280-t26_1-p1	330	K	succinate dehydrogenase [ubiquinone] iron-sulfur protein GN=TGME49_215280								1	0.00765745	63.29	SLQAQQALEK(1)SQK	2	2.1751	1
map04932 Non-alcoholic fatty liver disease (NAFLD)	0.712827	6	1.04	TGME49_219750-t26_1-p1	16	K	"cytochrome c, putative GN=TGME49_219750"	1	3.94654e-09	100.04	AEPDVQVPSGDIK(1)AGAK	3	-0.24395	3	1	1.68974e-07	88.427	AEPDVQVPSGDIK(1)AGAK	3	-0.86506	3	1	3.86317e-17	132.51	AEPDVQVPSGDIK(1)AGAK	3	-0.38426	3
map04932 Non-alcoholic fatty liver disease (NAFLD)	0.712827	6	1.04	TGME49_215590-t26_1-p1	572	K	flavoprotein subunit of succinate dehydrogenase GN=TGME49_215590	1	0.002218	99.283	SFADVGVK(1)DR	2	0.48495	1	1	0.00021934	106.62	SFADVGVK(1)DR	2	-0.23783	1
map04932 Non-alcoholic fatty liver disease (NAFLD)	0.712827	6	1.04	TGME49_215590-t26_1-p1	623	K	flavoprotein subunit of succinate dehydrogenase GN=TGME49_215590															1	0.010239	73.975	DDK(1)NWMK	2	1.6489	1
map04932 Non-alcoholic fatty liver disease (NAFLD)	0.712827	6	1.04	TGME49_215590-t26_1-p1	194	K	flavoprotein subunit of succinate dehydrogenase GN=TGME49_215590	1	2.56634e-12	160.88	FGK(1)GGQAYR	2	0.36556	2	1	1.49562e-11	164.53	FGK(1)GGQAYR	2	0.32526	2	1	0.00121201	108.74	FGK(1)GGQAYR	2	1.504	2
map04932 Non-alcoholic fatty liver disease (NAFLD)	0.712827	6	1.04	TGME49_215590-t26_1-p1	666	K	flavoprotein subunit of succinate dehydrogenase GN=TGME49_215590	1	6.34313e-07	79.489	QVISQPLDNEMEHIPPAK(1)R	3	-0.75746	4	1	1.28258e-05	74.618	QVISQPLDNEMEHIPPAK(1)R	3	-0.41045	4	1	9.40345e-05	73.688	QVISQPLDNEMEHIPPAK(1)R	3	0.26745	5
map04932 Non-alcoholic fatty liver disease (NAFLD)	0.712827	6	1.04	TGME49_215590-t26_1-p1	497	K	flavoprotein subunit of succinate dehydrogenase GN=TGME49_215590	1	2.79975e-28	121.25	K(1)DASAPSLPPNAGEETLAMVDR	3	0.12599	1	1	2.25478e-18	104.23	K(1)DASAPSLPPNAGEETLAMVDR	3	0.09276	1	1	6.69012e-21	117.01	K(1)DASAPSLPPNAGEETLAMVDR	3	-0.063412	1
map04932 Non-alcoholic fatty liver disease (NAFLD)	0.712827	6	1.04	TGME49_215590-t26_1-p1	160	K	flavoprotein subunit of succinate dehydrogenase GN=TGME49_215590	1	0.0132273	122.15	EAPK(1)VVR	2	0.042577	1
map04932 Non-alcoholic fatty liver disease (NAFLD)	0.712827	6	1.04	TGME49_215590-t26_1-p1	351	K	flavoprotein subunit of succinate dehydrogenase GN=TGME49_215590	1	0.00728816	74.611	YAPTAK(1)DLASR	2	-0.34836	1	1	0.000170662	98.156	YAPTAK(1)DLASR	2	0.042193	1	1	5.51202e-05	123.67	YAPTAK(1)DLASR	2	0.45902	1
map04932 Non-alcoholic fatty liver disease (NAFLD)	0.712827	6	1.04	TGME49_265330-t26_1-p1	292	K	"cell-cycle-associated protein kinase GSK, putative GN=TGME49_265330"								1	0.0289542	82.305	FPDVK(1)PR	2	-0.15079	1
map04932 Non-alcoholic fatty liver disease (NAFLD)	0.712827	6	1.04	TGME49_265330-t26_1-p1	13	K	"cell-cycle-associated protein kinase GSK, putative GN=TGME49_265330"	1	1.32515e-07	84.94	PDPQYDPAAAQK(1)SSNAR	2	0.8374	2	1	3.34559e-08	124.99	PDPQYDPAAAQK(1)SSNAR	2	-0.12867	3	1	6.1912e-07	94.865	PDPQYDPAAAQK(1)SSNAR	3	0.69354	2
map04721 Synaptic vesicle cycle	0.635753	6	1.13	TGME49_290950-t26_1-p1	1479	K	"clathrin heavy chain, putative GN=TGME49_290950"	1	0.00179797	89.171	K(1)AGHLAVVEK	3	-0.60405	1								1	7.67413e-05	102.52	K(1)AGHLAVVEK	3	0.080325	1
map04721 Synaptic vesicle cycle	0.635753	6	1.13	TGME49_219800-t26_1-p1	7	K	"vacuolar ATP synthase subunit b, putative GN=TGME49_219800"	1	2.95294e-23	133.95	AAQAAK(1)ADAALAHAAAASR	2	1.7858	1								1	4.30187e-32	169.59	AAQAAK(1)ADAALAHAAAASR	2	2.5345	1
map04721 Synaptic vesicle cycle	0.635753	6	1.13	TGME49_315620-t26_1-p1	170	K	"vacuolar ATP synthase subunit C, putative GN=TGME49_315620"	1	6.73277e-05	130.98	K(1)TGPATYFQR	2	1.4795	1	1	0.000275979	112.13	K(1)TGPATYFQR	2	-1.1514	1	1	0.000225601	121.6	K(1)TGPATYFQR	2	1.0079	1
map04721 Synaptic vesicle cycle	0.635753	6	1.13	TGME49_305290-t26_1-p1	262	K	"vacuolar atp synthase subunit e, putative GN=TGME49_305290"								1	0.00450391	71.176	ALVEAVLPNAVK(1)R	2	0.62706	1
map04721 Synaptic vesicle cycle	0.635753	6	1.13	TGME49_256970-t26_1-p1	128	K	"vacuolar ATP synthase subunit A, putative GN=TGME49_256970"															1	0.0173431	45.653	GVDVPALDHK(1)K	3	0.38931	1
map04721 Synaptic vesicle cycle	0.635753	6	1.13	TGME49_208590-t26_1-p1	66	K	"vacuolar ATP synthase subunit 54kD, putative GN=TGME49_208590"	1	0.00043951	64.5	TLEK(1)AGVLPAGLSAVLSK	2	2.4977	1	1	2.68287e-08	93.215	TLEK(1)AGVLPAGLSAVLSK	2	1.93	1	1	6.87945e-07	97.083	TLEK(1)AGVLPAGLSAVLSK	2	2.2005	1
map05014 Amyotrophic lateral sclerosis (ALS)	0.876271	2	1.09	TGME49_232250-t26_1-p1	501	K	catalase GN=TGME49_232250	1	0.00923698	59.116	AIGLPTAACYPAK(1)M	2	-0.26706	1	1	0.000208649	85.672	AIGLPTAACYPAK(1)M	2	0.26679	1	1	4.15259e-05	70.089	AIGLPTAACYPAK(1)M	2	0.99777	1
map05014 Amyotrophic lateral sclerosis (ALS)	0.876271	2	1.09	TGME49_232250-t26_1-p1	232	K	catalase GN=TGME49_232250								1	0.000600391	86.898	TNQGIK(1)NLNR	2	2.353	1
map05014 Amyotrophic lateral sclerosis (ALS)	0.876271	2	1.09	TGME49_232250-t26_1-p1	260	K	catalase GN=TGME49_232250	1	0.00921531	86.67	DLFNAIAK(1)R	2	-0.11183	1	1	0.0101435	86.67	DLFNAIAK(1)R	2	-0.62724	1	1	0.00997586	85.676	DLFNAIAK(1)R	2	-1.224	1
map05014 Amyotrophic lateral sclerosis (ALS)	0.876271	2	1.09	TGME49_219750-t26_1-p1	16	K	"cytochrome c, putative GN=TGME49_219750"	1	3.94654e-09	100.04	AEPDVQVPSGDIK(1)AGAK	3	-0.24395	3	1	1.68974e-07	88.427	AEPDVQVPSGDIK(1)AGAK	3	-0.86506	3	1	3.86317e-17	132.51	AEPDVQVPSGDIK(1)AGAK	3	-0.38426	3
map04320 Dorso-ventral axis formation	1	1	0.87	TGME49_265530-t26_1-p1	144	K	RNA recognition motif-containing protein GN=TGME49_265530								1	0.00996317	108.46	MDK(1)MTGR	2	-0.57695	1	1	0.00951137	110.81	MDK(1)MTGR	2	-0.076176	1
map00450 Selenocompound metabolism	0.502681	3	1.86	TGME49_289300-t26_1-p1	424	K	methionyl-tRNA synthetase GN=TGME49_289300								1	4.84296e-05	123.75	DPTTGK(1)PLQK	2	-0.23122	2	0.999342	0.00142307	64.52	LTDYK(0.001)DPTTGK(0.999)PLQK	3	0.65023	1
map00450 Selenocompound metabolism	0.502681	3	1.86	TGME49_289300-t26_1-p1	117	K	methionyl-tRNA synthetase GN=TGME49_289300	1	0.00027584	103.43	LAETK(1)TAAPEK	2	1.6409	1	1	0.00237998	122.7	LAETK(1)TAAPEK	2	0.77381	1	1	6.70007e-05	125.97	LAETK(1)TAAPEK	2	0.64469	1
map00450 Selenocompound metabolism	0.502681	3	1.86	TGME49_289300-t26_1-p1	638	K	methionyl-tRNA synthetase GN=TGME49_289300	1	0.00334154	77.644	ATSLCVK(1)FCEGK	2	-1.552	1	1	0.00116667	84.365	ATSLCVK(1)FCEGK	2	-1.4341	1	1	0.000718968	93.766	ATSLCVK(1)FCEGK	2	-0.79327	1
map00450 Selenocompound metabolism	0.502681	3	1.86	TGME49_280560-t26_1-p1	1266	K	"selenide, water dikinase GN=TGME49_280560"	1	0.0153458	79.148	K(1)TFVPFPQK	2	0.3337	1
map00450 Selenocompound metabolism	0.502681	3	1.86	TGME49_280560-t26_1-p1	691	K	"selenide, water dikinase GN=TGME49_280560"															1	0.0027968	47.223	TACGK(1)SGVSHAECIQTK	3	-1.8234	1
map00450 Selenocompound metabolism	0.502681	3	1.86	TGME49_309730-t26_1-p1	568	K	thioredoxin reductase GN=TGME49_309730	1	0.0240311	47.548	K(1)SPEDVDITPPCLAK	2	-3.4168	1	1	0.0107539	53.168	K(1)SPEDVDITPPCLAK	2	-3.0359	1
map00450 Selenocompound metabolism	0.502681	3	1.86	TGME49_309730-t26_1-p1	660	K	thioredoxin reductase GN=TGME49_309730	1	1.02312e-17	137.79	ASGEPFVASGGCGGGK(1)CG	2	-0.25464	1								1	9.64274e-07	95.073	ASGEPFVASGGCGGGK(1)CG	2	-0.55789	1
map00450 Selenocompound metabolism	0.502681	3	1.86	TGME49_309730-t26_1-p1	420	K	thioredoxin reductase GN=TGME49_309730	1	0.000209828	106.38	IQVTFQVGK(1)EK	2	-1.5035	1	1	0.0033776	81.92	IQVTFQVGK(1)EK	2	-0.99785	1	1	0.000220285	101.71	IQVTFQVGK(1)EK	2	-1.2523	1
map00450 Selenocompound metabolism	0.502681	3	1.86	TGME49_309730-t26_1-p1	270	K	thioredoxin reductase GN=TGME49_309730	1	0.00208917	84.169	K(1)AGVTYINAYAK	2	1.0756	1	1	0.000173355	92.792	K(1)AGVTYINAYAK	2	1.9229	1	1	4.97583e-07	121.21	K(1)AGVTYINAYAK	2	1.4674	1
map04140 Autophagy - animal	0.920662	8	0.77	TGME49_233905-t26_1-p1	348	K	"histone kinase SNF1, putative GN=TGME49_233905"															1	0.00667885	67.113	K(1)LGYDVDEK	2	-1.5141	1
map04140 Autophagy - animal	0.920662	8	0.77	TGME49_200280-t26_1-p1	436	K	"WD domain, G-beta repeat-containing protein GN=TGME49_200280"															1	0.00116795	57.288	AK(1)AQAPAAHGVSGER	3	-0.11321	1
map04140 Autophagy - animal	0.920662	8	0.77	TGME49_204100-t26_1-p1	989	K	eIF2 kinase IF2K-C GN=TGME49_204100								1	0.023999	42.718	SFSGNK(1)AK(1)R	2	-1.5666	1	1	0.0270885	45.368	SFSGNK(1)AK(1)R	2	-1.8987	1
map04140 Autophagy - animal	0.920662	8	0.77	TGME49_204100-t26_1-p1	987	K	eIF2 kinase IF2K-C GN=TGME49_204100								1	0.023999	42.718	SFSGNK(1)AK(1)R	2	-1.5666	1	1	0.0270885	45.368	SFSGNK(1)AK(1)R	2	-1.8987	1
map04140 Autophagy - animal	0.920662	8	0.77	TGME49_244370-t26_1-p1	575	K	"TDC1, putative GN=TGME49_244370"	1	4.2192e-05	70.555	IAEMLDEQDHSCSPFTDK(1)K	3	-1.1724	1	1	2.48746e-12	124.63	IAEMLDEQDHSCSPFTDK(1)K	3	-1.3425	1	1	6.43357e-12	105.9	IAEMLDEQDHSCSPFTDK(1)K	3	-1.0513	1
map04140 Autophagy - animal	0.920662	8	0.77	TGME49_226030-t26_1-p1	12	K	AGC kinase GN=TGME49_226030	1	3.29544e-06	91.969	LIPSNK(1)DGSGDHSQR	3	0.26419	1	1	1.48134e-06	104.95	LIPSNK(1)DGSGDHSQR	3	-0.14999	1	1	0.000355881	71.98	LIPSNK(1)DGSGDHSQR	3	0.33979	1
map04140 Autophagy - animal	0.920662	8	0.77	TGME49_214770-t26_1-p1	2	K	"small GTP binding protein rab1a, putative GN=TGME49_214770"	1	0.00385107	69.721	MK(1)PEYDYLFK	2	0.21163	1	1	0.00281327	77.062	MK(1)PEYDYLFK	2	0.40318	1	1	0.00123374	79.659	MK(1)PEYDYLFK	2	-0.30316	1
map04140 Autophagy - animal	0.920662	8	0.77	TGME49_214770-t26_1-p1	55	K	"small GTP binding protein rab1a, putative GN=TGME49_214770"	1	0.020723	66.663	TIDLDGK(1)TVK	2	-1.2162	1	1	0.0282132	61.344	TIDLDGK(1)TVK	2	0.13786	1
map04140 Autophagy - animal	0.920662	8	0.77	TGME49_210408-t26_1-p1	62	K	HMG (high mobility group) box domain-containing protein GN=TGME49_210408								1	0.0152984	52.527	MVGEAWGK(1)LSDAQK	2	1.1435	1	1	5.15735e-05	95.981	MVGEAWGK(1)LSDAQK	2	0.9958	1
map04140 Autophagy - animal	0.920662	8	0.77	TGME49_248880-t26_1-p1	254	K	GTPase RAB7 GN=TGME49_248880	1	0.0210887	107.29	K(1)FSNQYK	2	2.4315	1	1	0.0262432	107.29	K(1)FSNQYK	2	0.50427	1	1	7.98413e-25	148.04	K(1)FSNQYK	2	0.40941	1
map04140 Autophagy - animal	0.920662	8	0.77	TGME49_248880-t26_1-p1	253	K	GTPase RAB7 GN=TGME49_248880	1	6.23935e-05	125.75	TSLMNQYVNK(1)K	2	-0.30696	1
map04140 Autophagy - animal	0.920662	8	0.77	TGME49_248880-t26_1-p1	260	K	GTPase RAB7 GN=TGME49_248880	1	6.99982e-09	101.05	FSNQYK(1)ATIGADFLTK	2	1.1629	1	1	1.81234e-05	81.01	FSNQYK(1)ATIGADFLTK	2	2.1049	1
map00440 Phosphonate and phosphinate metabolism	1	1	0.87	TGME49_261760-t26_1-p1	419	K	CDP-alcohol phosphatidyltransferase superfamily protein GN=TGME49_261760	1	0.0196346	84.568	GK(1)AAMMQK	2	-0.23039	1	1	0.0123352	87.181	GK(1)AAMMQK	2	-0.16029	1	1	0.0181538	87.181	GK(1)AAMMQK	2	0.48721	1
map04745 Phototransduction - fly	0.980306	2	0.58	TGME49_205550-t26_1-p1	504	K	AGC kinase GN=TGME49_205550	1	0.000320596	72.898	SLSK(1)SASSFAPVGGK	2	-1.9972	1	1	3.65373e-06	103.66	SLSK(1)SASSFAPVGGK	2	-3.0496	1
map04745 Phototransduction - fly	0.980306	2	0.58	TGME49_209030-t26_1-p1	327	K	actin ACT1 GN=TGME49_209030	1	9.61095e-07	112.44	ELTSLAPSTMK(1)IK	2	0.53772	1	1	4.36504e-09	107.53	ELTSLAPSTMK(1)IK	2	0.99368	1	1	8.3339e-06	109	ELTSLAPSTMK(1)IK	2	0.6108	1
map04745 Phototransduction - fly	0.980306	2	0.58	TGME49_209030-t26_1-p1	40	K	actin ACT1 GN=TGME49_209030	1	4.47207e-19	164.64	PK(1)NPGIMVGMEEK	2	-0.56246	7	1	1.68455e-06	143.98	PK(1)NPGIMVGMEEK	2	-0.98711	6	1	3.8109e-16	173.72	PK(1)NPGIMVGMEEK	2	-0.5006	5
map04745 Phototransduction - fly	0.980306	2	0.58	TGME49_209030-t26_1-p1	51	K	actin ACT1 GN=TGME49_209030	1	8.49329e-10	82.635	NPGIMVGMEEK(1)DCYVGDEAQSK	3	-0.47483	1	1	1.94712e-09	82.635	NPGIMVGMEEK(1)DCYVGDEAQSK	3	0.023379	1
map04745 Phototransduction - fly	0.980306	2	0.58	TGME49_209030-t26_1-p1	329	K	actin ACT1 GN=TGME49_209030	1	0.0236715	67.704	IK(1)VVAPPER	2	-0.16422	2	1	0.0294704	66.056	IK(1)VVAPPER	2	-0.090273	1
map04745 Phototransduction - fly	0.980306	2	0.58	TGME49_209030-t26_1-p1	114	K	actin ACT1 GN=TGME49_209030	1	1.50915e-13	96.562	VAPEEHPVLLTEAPLNPK(1)ANR	3	1.0583	2	1	1.39247e-13	132.62	VAPEEHPVLLTEAPLNPK(1)ANR	3	0.53306	1	1	1.18785e-25	97.083	VAPEEHPVLLTEAPLNPK(1)ANR	3	0.014496	1
map04745 Phototransduction - fly	0.980306	2	0.58	TGME49_209030-t26_1-p1	316	K	actin ACT1 GN=TGME49_209030	1	3.1109e-07	107.74	LTK(1)ELTSLAPSTMK	2	0.38522	1								1	2.10997e-09	117.08	LTK(1)ELTSLAPSTMK	2	1.2518	1
map04923 Regulation of lipolysis in adipocytes	0.876271	2	1.09	TGME49_226030-t26_1-p1	12	K	AGC kinase GN=TGME49_226030	1	3.29544e-06	91.969	LIPSNK(1)DGSGDHSQR	3	0.26419	1	1	1.48134e-06	104.95	LIPSNK(1)DGSGDHSQR	3	-0.14999	1	1	0.000355881	71.98	LIPSNK(1)DGSGDHSQR	3	0.33979	1
map04923 Regulation of lipolysis in adipocytes	0.876271	2	1.09	TGME49_311360-t26_1-p1	699	K	protein kinase G AGC kinase family member PKG GN=TGME49_311360															1	0.0268043	66.056	GTFGTVK(1)LVR	2	0.11288	1
map00020 Citrate cycle (TCA cycle)	0.00100325	12	2.75	TGME49_226730-t26_1-p1	1049	K	aconitate hydratase ACN/IRP GN=TGME49_226730	1	0.00130943	117.7	NLTK(1)QHSGEN	2	-0.050738	1	1	0.000287413	102.52	NLTK(1)QHSGEN	2	-0.62629	1	1	0.0114549	76.228	NLTK(1)QHSGEN	2	-0.42919	1
map00020 Citrate cycle (TCA cycle)	0.00100325	12	2.75	TGME49_226730-t26_1-p1	863	K	aconitate hydratase ACN/IRP GN=TGME49_226730	1	1.6292e-07	143.03	K(1)DFNTYGAR	2	0.36675	1	1	0.00116689	109.29	K(1)DFNTYGAR	2	0.37591	1	1	0.00384177	133.13	K(1)DFNTYGAR	2	0.21659	1
map00020 Citrate cycle (TCA cycle)	0.00100325	12	2.75	TGME49_226730-t26_1-p1	895	K	aconitate hydratase ACN/IRP GN=TGME49_226730	1	0.0194667	84.743	LCPK(1)DGPK	2	-2.8108	1	1	0.00947627	93.429	LCPK(1)DGPK	2	-0.97424	2
map00020 Citrate cycle (TCA cycle)	0.00100325	12	2.75	TGME49_226730-t26_1-p1	296	K	aconitate hydratase ACN/IRP GN=TGME49_226730	1	8.3859e-10	147.62	SPEAFEK(1)NLAK	2	0.075237	2	1	0.000133853	141.08	SPEAFEK(1)NLAK	2	0.41942	1	1	0.000108422	134.3	SPEAFEK(1)NLAK	2	0.22495	2
map00020 Citrate cycle (TCA cycle)	0.00100325	12	2.75	TGME49_226730-t26_1-p1	785	K	aconitate hydratase ACN/IRP GN=TGME49_226730	1	1.41644e-23	138.66	VYEHITEGTPAWNALK(1)TAK	3	0.10032	1	1	1.63104e-12	128.59	VYEHITEGTPAWNALK(1)TAK	3	0.77435	1	1	1.97019e-23	126.07	VYEHITEGTPAWNALK(1)TAK	3	-0.21972	1
map00020 Citrate cycle (TCA cycle)	0.00100325	12	2.75	TGME49_226730-t26_1-p1	223	K	aconitate hydratase ACN/IRP GN=TGME49_226730	0.999801	2.12087e-08	56.562	NCDGFSIKPEDVQTILDWQK(1)ASQAQK	3	0.029223	1
map00020 Citrate cycle (TCA cycle)	0.00100325	12	2.75	TGME49_226730-t26_1-p1	788	K	aconitate hydratase ACN/IRP GN=TGME49_226730	1	2.43099e-07	127.32	TAK(1)ASDLFDWDEK	2	0.10531	2	1	1.86074e-05	105.19	TAK(1)ASDLFDWDEK	2	0.18932	2	1	1.0232e-07	121.18	TAK(1)ASDLFDWDEK	2	-0.44411	2
map00020 Citrate cycle (TCA cycle)	0.00100325	12	2.75	TGME49_226730-t26_1-p1	300	K	aconitate hydratase ACN/IRP GN=TGME49_226730															1	0.00783025	131.22	NLAK(1)EMER	2	-0.29148	2
map00020 Citrate cycle (TCA cycle)	0.00100325	12	2.75	TGME49_244200-t26_1-p1	704	K	"2-oxoglutarate dehydrogenase e1 component, mitochondrial precursor, putative GN=TGME49_244200"	1	7.79139e-05	62.658	IFTLPPDFNVHPTVGK(1)IYK	3	-1.0407	1	1	3.35169e-05	71.601	IFTLPPDFNVHPTVGK(1)IYK	3	-0.92974	1	1	0.000145139	64.298	IFTLPPDFNVHPTVGK(1)IYK	3	-0.017427	1
map00020 Citrate cycle (TCA cycle)	0.00100325	12	2.75	TGME49_244200-t26_1-p1	1112	K	"2-oxoglutarate dehydrogenase e1 component, mitochondrial precursor, putative GN=TGME49_244200"	1	4.98004e-07	143.45	YLHK(1)QENK	2	1.1399	2	1	0.00940032	72.23	YLHK(1)QENK	2	0.74641	2	1	0.00284245	119.86	YLHK(1)QENK	2	0.90858	1
map00020 Citrate cycle (TCA cycle)	0.00100325	12	2.75	TGME49_215280-t26_1-p1	205	K	succinate dehydrogenase [ubiquinone] iron-sulfur protein GN=TGME49_215280	1	2.95353e-08	108.63	K(1)DPNVENLQSIEDR	2	-0.20668	1	1	4.68452e-07	145.69	K(1)DPNVENLQSIEDR	2	-0.17434	1	1	3.41231e-11	130.72	K(1)DPNVENLQSIEDR	2	-0.92714	2
map00020 Citrate cycle (TCA cycle)	0.00100325	12	2.75	TGME49_215280-t26_1-p1	330	K	succinate dehydrogenase [ubiquinone] iron-sulfur protein GN=TGME49_215280								1	0.00765745	63.29	SLQAQQALEK(1)SQK	2	2.1751	1
map00020 Citrate cycle (TCA cycle)	0.00100325	12	2.75	TGME49_309752-t26_1-p1	315	K	"succinate-Coenzyme A ligase, beta subunit, putative GN=TGME49_309752"	1	5.05662e-07	143.28	QK(1)DIFSQR	2	0.41135	1								1	2.59549e-22	200.07	QK(1)DIFSQR	2	0.33056	1
map00020 Citrate cycle (TCA cycle)	0.00100325	12	2.75	TGME49_309752-t26_1-p1	172	K	"succinate-Coenzyme A ligase, beta subunit, putative GN=TGME49_309752"	1	0.00342662	118.71	TLVTK(1)QTGK	2	-0.54045	1	1	0.000450446	123.35	TLVTK(1)QTGK	2	-1.2712	1	1	0.0116769	83.647	TLVTK(1)QTGK	2	0.72059	2
map00020 Citrate cycle (TCA cycle)	0.00100325	12	2.75	TGME49_309752-t26_1-p1	279	K	"succinate-Coenzyme A ligase, beta subunit, putative GN=TGME49_309752"	1	0.000155092	58.479	SK(1)DCTQIEVNPLVETHDGR	3	1.3726	1	1	0.000157238	53.359	SK(1)DCTQIEVNPLVETHDGR	3	1.4575	1
map00020 Citrate cycle (TCA cycle)	0.00100325	12	2.75	TGME49_215590-t26_1-p1	572	K	flavoprotein subunit of succinate dehydrogenase GN=TGME49_215590	1	0.002218	99.283	SFADVGVK(1)DR	2	0.48495	1	1	0.00021934	106.62	SFADVGVK(1)DR	2	-0.23783	1
map00020 Citrate cycle (TCA cycle)	0.00100325	12	2.75	TGME49_215590-t26_1-p1	623	K	flavoprotein subunit of succinate dehydrogenase GN=TGME49_215590															1	0.010239	73.975	DDK(1)NWMK	2	1.6489	1
map00020 Citrate cycle (TCA cycle)	0.00100325	12	2.75	TGME49_215590-t26_1-p1	194	K	flavoprotein subunit of succinate dehydrogenase GN=TGME49_215590	1	2.56634e-12	160.88	FGK(1)GGQAYR	2	0.36556	2	1	1.49562e-11	164.53	FGK(1)GGQAYR	2	0.32526	2	1	0.00121201	108.74	FGK(1)GGQAYR	2	1.504	2
map00020 Citrate cycle (TCA cycle)	0.00100325	12	2.75	TGME49_215590-t26_1-p1	666	K	flavoprotein subunit of succinate dehydrogenase GN=TGME49_215590	1	6.34313e-07	79.489	QVISQPLDNEMEHIPPAK(1)R	3	-0.75746	4	1	1.28258e-05	74.618	QVISQPLDNEMEHIPPAK(1)R	3	-0.41045	4	1	9.40345e-05	73.688	QVISQPLDNEMEHIPPAK(1)R	3	0.26745	5
map00020 Citrate cycle (TCA cycle)	0.00100325	12	2.75	TGME49_215590-t26_1-p1	497	K	flavoprotein subunit of succinate dehydrogenase GN=TGME49_215590	1	2.79975e-28	121.25	K(1)DASAPSLPPNAGEETLAMVDR	3	0.12599	1	1	2.25478e-18	104.23	K(1)DASAPSLPPNAGEETLAMVDR	3	0.09276	1	1	6.69012e-21	117.01	K(1)DASAPSLPPNAGEETLAMVDR	3	-0.063412	1
map00020 Citrate cycle (TCA cycle)	0.00100325	12	2.75	TGME49_215590-t26_1-p1	160	K	flavoprotein subunit of succinate dehydrogenase GN=TGME49_215590	1	0.0132273	122.15	EAPK(1)VVR	2	0.042577	1
map00020 Citrate cycle (TCA cycle)	0.00100325	12	2.75	TGME49_215590-t26_1-p1	351	K	flavoprotein subunit of succinate dehydrogenase GN=TGME49_215590	1	0.00728816	74.611	YAPTAK(1)DLASR	2	-0.34836	1	1	0.000170662	98.156	YAPTAK(1)DLASR	2	0.042193	1	1	5.51202e-05	123.67	YAPTAK(1)DLASR	2	0.45902	1
map00020 Citrate cycle (TCA cycle)	0.00100325	12	2.75	TGME49_267330-t26_1-p1	246	K	fumarate hydratase GN=TGME49_267330															1	0.000978172	75.088	VLNCDRPVDQK(1)FK	3	-0.55751	1
map00020 Citrate cycle (TCA cycle)	0.00100325	12	2.75	TGME49_267330-t26_1-p1	704	K	fumarate hydratase GN=TGME49_267330															1	0.0275637	70.908	SK(1)AVAHACK	2	-0.026426	1
map00020 Citrate cycle (TCA cycle)	0.00100325	12	2.75	TGME49_267330-t26_1-p1	642	K	fumarate hydratase GN=TGME49_267330	1	9.62586e-05	102.52	LEK(1)EGDVPEYLK	2	3.2564	2	1	0.000128592	92.856	LEK(1)EGDVPEYLK	2	-0.36902	2	1	7.10134e-07	127.78	LEK(1)EGDVPEYLK	2	-0.6583	2
map00020 Citrate cycle (TCA cycle)	0.00100325	12	2.75	TGME49_267330-t26_1-p1	346	K	fumarate hydratase GN=TGME49_267330	1	3.24642e-05	73.498	VFPGCQDTGTAIVLGK(1)K	2	-1.7324	1	1	1.36944e-05	81.656	VFPGCQDTGTAIVLGK(1)K	2	-0.39512	1	1	0.00119534	70.784	VFPGCQDTGTAIVLGK(1)K	2	0.32535	1
map00020 Citrate cycle (TCA cycle)	0.00100325	12	2.75	TGME49_219550-t26_1-p1	205	K	dihydrolipoyllysine-residue succinyltransferase component of oxoglutarate dehydrogenase GN=TGME49_219550	1	1.06629e-23	102.69	PVSPPEK(1)SSVPQPAPSVSPPKPAPAPK	3	1.2559	4	1	1.27473e-15	87.958	PVSPPEK(1)SSVPQPAPSVSPPKPAPAPK	3	0.67144	5	1	4.10308e-16	101.76	PVSPPEK(1)SSVPQPAPSVSPPKPAPAPK	3	0.52776	5
map00020 Citrate cycle (TCA cycle)	0.00100325	12	2.75	TGME49_219550-t26_1-p1	225	K	dihydrolipoyllysine-residue succinyltransferase component of oxoglutarate dehydrogenase GN=TGME49_219550	0.987625	2.85829e-12	96.379	SSVPQPAPSVSPPK(0.012)PAPAPK(0.988)K	3	0.52848	4	0.971355	7.36235e-13	102.98	SSVPQPAPSVSPPK(0.029)PAPAPK(0.971)K	3	0.35091	4	0.998223	9.23166e-12	103.9	SSVPQPAPSVSPPK(0.002)PAPAPK(0.998)K	3	0.48017	4
map00020 Citrate cycle (TCA cycle)	0.00100325	12	2.75	TGME49_219550-t26_1-p1	370	K	dihydrolipoyllysine-residue succinyltransferase component of oxoglutarate dehydrogenase GN=TGME49_219550	1	0.00164223	106.2	ELAHLAVK(1)AR	2	0.34249	2	1	0.00286203	88.392	ELAHLAVK(1)AR	2	0.73129	1	1	0.0189409	70.552	ELAHLAVK(1)AR	3	-0.39919	2
map00020 Citrate cycle (TCA cycle)	0.00100325	12	2.75	TGME49_219550-t26_1-p1	219	K	dihydrolipoyllysine-residue succinyltransferase component of oxoglutarate dehydrogenase GN=TGME49_219550	1	2.34799e-14	106.75	SSVPQPAPSVSPPK(1)PAPAPK	2	0.48913	3	1	3.88518e-12	107.02	SSVPQPAPSVSPPK(1)PAPAPK	3	1.5384	2	1	1.74698e-17	121.44	SSVPQPAPSVSPPK(1)PAPAPK	2	0.95675	1
map00020 Citrate cycle (TCA cycle)	0.00100325	12	2.75	TGME49_219550-t26_1-p1	198	K	dihydrolipoyllysine-residue succinyltransferase component of oxoglutarate dehydrogenase GN=TGME49_219550	1	5.1222e-05	107.17	TEAAK(1)PVSPPEK	2	-0.042299	2	1	0.000550093	114.02	TEAAK(1)PVSPPEK	2	0.065801	2	1	7.07384e-07	127.56	TEAAK(1)PVSPPEK	2	0.21373	2
map00020 Citrate cycle (TCA cycle)	0.00100325	12	2.75	TGME49_219550-t26_1-p1	193	K	dihydrolipoyllysine-residue succinyltransferase component of oxoglutarate dehydrogenase GN=TGME49_219550								1	8.20081e-07	49.937	PLYVIDPTAQPDPAELAAAAAAAAAPATPVK(1)TEAAK	3	1.1568	1	1	4.35979e-38	101.36	PLYVIDPTAQPDPAELAAAAAAAAAPATPVK(1)TEAAK	3	-0.058537	2
map00020 Citrate cycle (TCA cycle)	0.00100325	12	2.75	TGME49_219550-t26_1-p1	226	K	dihydrolipoyllysine-residue succinyltransferase component of oxoglutarate dehydrogenase GN=TGME49_219550	1	3.10704e-11	139.58	K(1)PASPVVAVQSPGR	2	0.022492	5	1	2.95916e-06	142.45	K(1)PASPVVAVQSPGR	2	-0.1943	2	1	1.66266e-13	158.93	K(1)PASPVVAVQSPGR	2	0.22075	4
map00020 Citrate cycle (TCA cycle)	0.00100325	12	2.75	TGME49_284190-t26_1-p1	1335	K	pyruvate carboxylase GN=TGME49_284190	1	6.28972e-05	80.905	QIASPMPGNVLK(1)YK	2	-0.034541	1								1	2.24072e-05	99.669	QIASPMPGNVLK(1)YK	2	-2.5121	1
map00020 Citrate cycle (TCA cycle)	0.00100325	12	2.75	TGME49_284190-t26_1-p1	1120	K	pyruvate carboxylase GN=TGME49_284190	1	0.000469142	82.202	LLGNPPK(1)VTPSSK	2	1.0281	1	1	5.43668e-05	91.292	LLGNPPK(1)VTPSSK	2	0.27969	1	1	0.00535664	68.033	LLGNPPK(1)VTPSSK	2	0.30475	1
map00020 Citrate cycle (TCA cycle)	0.00100325	12	2.75	TGME49_284190-t26_1-p1	1339	K	pyruvate carboxylase GN=TGME49_284190	1	0.00865477	108.3	VK(1)EGQTVR	2	0.15164	1								1	2.74605e-18	143.21	VK(1)EGQTVR	2	0.23511	1
map00020 Citrate cycle (TCA cycle)	0.00100325	12	2.75	TGME49_284190-t26_1-p1	1309	K	pyruvate carboxylase GN=TGME49_284190	1	0.0133058	50.827	TVNVIDTNASK(1)DIVR	2	2.1668	1
map00020 Citrate cycle (TCA cycle)	0.00100325	12	2.75	TGME49_313140-t26_1-p1	265	K	isocitrate dehydrogenase GN=TGME49_313140	1	0.0294267	48.284	MWK(1)SPNGTIR	2	0.0032366	1	1	0.0247852	56.548	MWK(1)SPNGTIR	2	-2.0161	1
map00020 Citrate cycle (TCA cycle)	0.00100325	12	2.75	TGME49_313140-t26_1-p1	256	K	isocitrate dehydrogenase GN=TGME49_313140	1	0.0239991	101.64	VK(1)EFNLK	2	0.56422	1	1	0.00146062	123.69	VK(1)EFNLK	2	2.1944	2	1	0.00954941	101.64	VK(1)EFNLK	2	4.3276	2
map00020 Citrate cycle (TCA cycle)	0.00100325	12	2.75	TGME49_313140-t26_1-p1	227	K	isocitrate dehydrogenase GN=TGME49_313140	1	5.98139e-08	95.662	DQTEDK(1)VTLEAAEAIK	2	-0.67927	1	1	2.19766e-07	125.98	DQTEDK(1)VTLEAAEAIK	2	-0.75446	1	1	3.14298e-34	185.02	DQTEDK(1)VTLEAAEAIK	2	-0.44317	1
map00020 Citrate cycle (TCA cycle)	0.00100325	12	2.75	TGME49_268890-t26_1-p1	423	K	citrate synthase I GN=TGME49_268890	1	0.000416461	96.82	K(1)IAEDTLASGR	2	0.64307	2	1	9.36038e-05	113.61	K(1)IAEDTLASGR	2	0.21459	2	1	0.00158791	90.614	K(1)IAEDTLASGR	2	0.62405	2
map00020 Citrate cycle (TCA cycle)	0.00100325	12	2.75	TGME49_268890-t26_1-p1	410	K	citrate synthase I GN=TGME49_268890	1	5.27766e-34	181.26	DVHCK(1)LNGAAPTR	3	-0.58913	6	1	3.25697e-09	157.23	DVHCK(1)LNGAAPTR	2	-0.9056	5	1	7.33568e-09	150.22	DVHCK(1)LNGAAPTR	2	-1.3328	6
map00020 Citrate cycle (TCA cycle)	0.00100325	12	2.75	TGME49_206470-t26_1-p1	276	K	pyruvate dehydrogenase complex subunit PDH-E3II GN=TGME49_206470	1	0.00654787	89.698	EMEK(1)TGIK	2	0.64699	2	1	0.0179992	82.426	EMEK(1)TGIK	2	0.20674	2	1	0.0134334	91.783	EMEK(1)TGIK	2	-0.42858	2
map00020 Citrate cycle (TCA cycle)	0.00100325	12	2.75	TGME49_206470-t26_1-p1	514	K	pyruvate dehydrogenase complex subunit PDH-E3II GN=TGME49_206470	1	0.000297794	80.312	EACMACYDK(1)PIHMA	2	0.10115	1	1	1.08316e-05	95.273	EACMACYDK(1)PIHMA	2	0.45669	1	1	1.36412e-06	109	EACMACYDK(1)PIHMA	2	-0.10472	1
map00020 Citrate cycle (TCA cycle)	0.00100325	12	2.75	TGME49_206470-t26_1-p1	455	K	pyruvate dehydrogenase complex subunit PDH-E3II GN=TGME49_206470	1	0.0197532	74.849	VLAHK(1)DSDK	2	0.055194	1
map00020 Citrate cycle (TCA cycle)	0.00100325	12	2.75	TGME49_206470-t26_1-p1	420	K	pyruvate dehydrogenase complex subunit PDH-E3II GN=TGME49_206470	1	9.69734e-38	185.95	TEEELK(1)ANGVSYNK	2	0.080993	1
map00020 Citrate cycle (TCA cycle)	0.00100325	12	2.75	TGME49_206470-t26_1-p1	176	K	pyruvate dehydrogenase complex subunit PDH-E3II GN=TGME49_206470	1	3.43173e-20	145.04	LTDSNSVEVTPNGK(1)SEK	3	0.034524	2	1	1.4825e-99	239.33	LTDSNSVEVTPNGK(1)SEK	2	-1.6723	2	1	5.93174e-96	242.1	LTDSNSVEVTPNGK(1)SEK	2	-0.80587	2
map00020 Citrate cycle (TCA cycle)	0.00100325	12	2.75	TGME49_290600-t26_1-p1	74	K	succinyl-CoA-synthetase alpha SCSA GN=TGME49_290600	1	0.000357482	99.5	K(1)GSTWQSSDGK	2	1.748	1	1	4.45748e-34	178.71	K(1)GSTWQSSDGK	2	-1.2658	2	1	2.5212e-05	149.49	K(1)GSTWQSSDGK	2	-0.10746	2
map00020 Citrate cycle (TCA cycle)	0.00100325	12	2.75	TGME49_290600-t26_1-p1	166	K	succinyl-CoA-synthetase alpha SCSA GN=TGME49_290600	1	0.00537084	55.755	LIGPNCPGIIK(1)PGECK	2	0.043202	1	1	0.000193763	75.01	LIGPNCPGIIK(1)PGECK	2	1.0883	1	1	0.0154884	48.899	LIGPNCPGIIK(1)PGECK	2	0.69304	1
map00020 Citrate cycle (TCA cycle)	0.00100325	12	2.75	TGME49_290600-t26_1-p1	94	K	succinyl-CoA-synthetase alpha SCSA GN=TGME49_290600	1	0.000154105	90.861	FSLPVFGTVK(1)EAK	2	-0.89718	1	1	1.99105e-05	96.756	FSLPVFGTVK(1)EAK	2	-0.088663	1	1	1.86179e-05	103.14	FSLPVFGTVK(1)EAK	2	-0.29039	1
map04711 Circadian rhythm - fly	1	1	2.17	TGME49_240640-t26_1-p1	45	K	casein kinase I GN=TGME49_240640	1	0.000576524	89.189	SK(1)HPQLLYESK	3	-0.19509	1								1	0.000677084	81.676	SK(1)HPQLLYESK	3	0.22677	1
map04711 Circadian rhythm - fly	1	1	2.17	TGME49_240640-t26_1-p1	43	K	casein kinase I GN=TGME49_240640															1	0.00848568	93.195	LESIK(1)SK	2	-0.49831	1
map05168 Herpes simplex virus 1 infection	0.985939	5	0.57	TGME49_310700-t26_1-p1	25	K	serine/threonine phosophatase PP1 GN=TGME49_310700	1	9.12903e-07	113.76	PGK(1)PVQLTEAEIR	2	2.7305	1	1	0.000447579	84.753	PGK(1)PVQLTEAEIR	2	0.056335	1	1	1.9697e-05	102.52	PGK(1)PVQLTEAEIR	2	-0.23394	1
map05168 Herpes simplex virus 1 infection	0.985939	5	0.57	TGME49_204100-t26_1-p1	989	K	eIF2 kinase IF2K-C GN=TGME49_204100								1	0.023999	42.718	SFSGNK(1)AK(1)R	2	-1.5666	1	1	0.0270885	45.368	SFSGNK(1)AK(1)R	2	-1.8987	1
map05168 Herpes simplex virus 1 infection	0.985939	5	0.57	TGME49_204100-t26_1-p1	987	K	eIF2 kinase IF2K-C GN=TGME49_204100								1	0.023999	42.718	SFSGNK(1)AK(1)R	2	-1.5666	1	1	0.0270885	45.368	SFSGNK(1)AK(1)R	2	-1.8987	1
map05168 Herpes simplex virus 1 infection	0.985939	5	0.57	TGME49_304760-t26_1-p1	519	K	RNA recognition motif-containing protein GN=TGME49_304760	1	6.39782e-08	95.57	EK(1)VLAPAAYPAVLPLR	2	-0.032404	1	1	1.94813e-07	115.91	EK(1)VLAPAAYPAVLPLR	2	0.089958	1	1	2.61372e-06	96.673	EK(1)VLAPAAYPAVLPLR	2	0.43646	1
map05168 Herpes simplex virus 1 infection	0.985939	5	0.57	TGME49_304760-t26_1-p1	949	K	RNA recognition motif-containing protein GN=TGME49_304760								1	0.00294159	44.734	EGGLK(1)YEASPHAPLGPR	3	-1.0761	1	1	0.00331344	45.384	EGGLK(1)YEASPHAPLGPR	3	-0.88064	1
map05168 Herpes simplex virus 1 infection	0.985939	5	0.57	TGME49_304760-t26_1-p1	428	K	RNA recognition motif-containing protein GN=TGME49_304760	1	0.00671515	76.302	APPGPK(1)GASCR	2	-0.88443	1	1	0.0215126	62.466	APPGPK(1)GASCR	2	-0.7273	1	1	0.0133923	71.03	APPGPK(1)GASCR	2	-0.60366	1
map05168 Herpes simplex virus 1 infection	0.985939	5	0.57	TGME49_211420-t26_1-p1	89	K	RNA recognition motif-containing protein GN=TGME49_211420								1	0.00444844	116.37	GPGDK(1)RPR	2	-0.45723	1
map05168 Herpes simplex virus 1 infection	0.985939	5	0.57	TGME49_211420-t26_1-p1	62	K	RNA recognition motif-containing protein GN=TGME49_211420	1	0.00676888	62.287	DAK(1)DAVAELDGYR	2	3.6972	1
map05168 Herpes simplex virus 1 infection	0.985939	5	0.57	TGME49_219750-t26_1-p1	16	K	"cytochrome c, putative GN=TGME49_219750"	1	3.94654e-09	100.04	AEPDVQVPSGDIK(1)AGAK	3	-0.24395	3	1	1.68974e-07	88.427	AEPDVQVPSGDIK(1)AGAK	3	-0.86506	3	1	3.86317e-17	132.51	AEPDVQVPSGDIK(1)AGAK	3	-0.38426	3
map00280 Valine, leucine and isoleucine degradation	0.809765	5	0.95	TGME49_239490-t26_1-p1	559	K	dehydrogenase E1 component family protein GN=TGME49_239490								1	2.24339e-07	152.89	NK(1)QHYPQLK	2	0.61591	1	1	0.00386735	133.23	NK(1)QHYPQLK	3	-0.72551	2
map00280 Valine, leucine and isoleucine degradation	0.809765	5	0.95	TGME49_239490-t26_1-p1	398	K	dehydrogenase E1 component family protein GN=TGME49_239490															1	0.000108849	49.559	NNGYAISTPVK(1)DQYAGDGIAIR	3	-1.1302	1
map00280 Valine, leucine and isoleucine degradation	0.809765	5	0.95	TGME49_239490-t26_1-p1	566	K	dehydrogenase E1 component family protein GN=TGME49_239490	1	0.00530888	72.2	QHYPQLK(1)EYESL	2	0.34222	1	1	2.6085e-10	120.06	QHYPQLK(1)EYESL	2	-1.0271	1	1	6.46506e-08	149.96	QHYPQLK(1)EYESL	2	-1.412	1
map00280 Valine, leucine and isoleucine degradation	0.809765	5	0.95	TGME49_239490-t26_1-p1	522	K	dehydrogenase E1 component family protein GN=TGME49_239490	0.999991	6.72637e-07	151.29	VVEK(1)DKR	2	0.45146	1								0.998726	0.0167769	137.18	VVEK(0.999)DK(0.001)R	2	-0.11757	1
map00280 Valine, leucine and isoleucine degradation	0.809765	5	0.95	TGME49_239490-t26_1-p1	518	K	dehydrogenase E1 component family protein GN=TGME49_239490	1	0.0116768	95.909	MMK(1)VVEK	2	0.71462	5	1	0.0236429	84.498	MMK(1)VVEK	2	-0.58902	5	1	0.0076719	93.374	MMK(1)VVEK	2	0.71904	4
map00280 Valine, leucine and isoleucine degradation	0.809765	5	0.95	TGME49_239490-t26_1-p1	500	K	dehydrogenase E1 component family protein GN=TGME49_239490	1	8.55623e-28	164.41	YLDNLNLWSDK(1)QDEELR	3	-0.41743	2	1	1.1599e-08	109.04	YLDNLNLWSDK(1)QDEELR	3	0.08691	2	1	3.43152e-17	135.09	YLDNLNLWSDK(1)QDEELRK	3	0.023201	3
map00280 Valine, leucine and isoleucine degradation	0.809765	5	0.95	TGME49_301120-t26_1-p1	230	K	acetyl-CoA acetyltransferase GN=TGME49_301120	1	5.93644e-43	154.84	SGVMQNEGIEPVTVAAETK(1)GETK	2	0.86521	3	1	2.90433e-30	162.83	SGVMQNEGIEPVTVAAETK(1)GETK	3	0.081921	2	1	6.89454e-55	183.63	SGVMQNEGIEPVTVAAETK(1)GETK	3	-0.15253	1
map00280 Valine, leucine and isoleucine degradation	0.809765	5	0.95	TGME49_301120-t26_1-p1	293	K	acetyl-CoA acetyltransferase GN=TGME49_301120	1	0.000134189	118.28	VLNLDIK(1)PLAR	2	-0.011247	1	1	0.000208175	107.06	VLNLDIK(1)PLAR	2	-0.12548	1	1	0.0119982	72.2	VLNLDIK(1)PLAR	2	0.31711	1
map00280 Valine, leucine and isoleucine degradation	0.809765	5	0.95	TGME49_301120-t26_1-p1	249	K	acetyl-CoA acetyltransferase GN=TGME49_301120	1	0.0110215	48.568	LDK(1)VASLRPCFK	2	-1.1553	1								1	0.00128649	65.043	LDK(1)VASLRPCFK	2	-2.1618	2
map00280 Valine, leucine and isoleucine degradation	0.809765	5	0.95	TGME49_301120-t26_1-p1	211	K	acetyl-CoA acetyltransferase GN=TGME49_301120								1	3.86855e-14	91.416	AAEAWK(1)SGVMQNEGIEPVTVAAETK	3	-0.044874	1	1	1.19001e-09	89.979	AAEAWK(1)SGVMQNEGIEPVTVAAETK	3	0.18096	1
map00280 Valine, leucine and isoleucine degradation	0.809765	5	0.95	TGME49_206470-t26_1-p1	276	K	pyruvate dehydrogenase complex subunit PDH-E3II GN=TGME49_206470	1	0.00654787	89.698	EMEK(1)TGIK	2	0.64699	2	1	0.0179992	82.426	EMEK(1)TGIK	2	0.20674	2	1	0.0134334	91.783	EMEK(1)TGIK	2	-0.42858	2
map00280 Valine, leucine and isoleucine degradation	0.809765	5	0.95	TGME49_206470-t26_1-p1	514	K	pyruvate dehydrogenase complex subunit PDH-E3II GN=TGME49_206470	1	0.000297794	80.312	EACMACYDK(1)PIHMA	2	0.10115	1	1	1.08316e-05	95.273	EACMACYDK(1)PIHMA	2	0.45669	1	1	1.36412e-06	109	EACMACYDK(1)PIHMA	2	-0.10472	1
map00280 Valine, leucine and isoleucine degradation	0.809765	5	0.95	TGME49_206470-t26_1-p1	455	K	pyruvate dehydrogenase complex subunit PDH-E3II GN=TGME49_206470	1	0.0197532	74.849	VLAHK(1)DSDK	2	0.055194	1
map00280 Valine, leucine and isoleucine degradation	0.809765	5	0.95	TGME49_206470-t26_1-p1	420	K	pyruvate dehydrogenase complex subunit PDH-E3II GN=TGME49_206470	1	9.69734e-38	185.95	TEEELK(1)ANGVSYNK	2	0.080993	1
map00280 Valine, leucine and isoleucine degradation	0.809765	5	0.95	TGME49_206470-t26_1-p1	176	K	pyruvate dehydrogenase complex subunit PDH-E3II GN=TGME49_206470	1	3.43173e-20	145.04	LTDSNSVEVTPNGK(1)SEK	3	0.034524	2	1	1.4825e-99	239.33	LTDSNSVEVTPNGK(1)SEK	2	-1.6723	2	1	5.93174e-96	242.1	LTDSNSVEVTPNGK(1)SEK	2	-0.80587	2
map00280 Valine, leucine and isoleucine degradation	0.809765	5	0.95	TGME49_232090-t26_1-p1	202	K	"3-hydroxyacyl-CoA dehydrogenase, NAD binding domain-containing protein GN=TGME49_232090"															1	9.10582e-11	160.52	LTDAEATEFFK(1)R	2	-1.5309	1
map00280 Valine, leucine and isoleucine degradation	0.809765	5	0.95	TGME49_319920-t26_1-p1	200	K	2-oxo acid dehydrogenases acyltransferase (catalytic domain) domain-containing protein GN=TGME49_319920	1	0.000412956	133.23	EK(1)GVDLAR	2	0.056874	1	1	0.0234552	57.708	EK(1)GVDLAR	2	-0.89702	1	1	0.010945	95.741	EK(1)GVDLAR	2	-0.20992	1
map00280 Valine, leucine and isoleucine degradation	0.809765	5	0.95	TGME49_319920-t26_1-p1	131	K	2-oxo acid dehydrogenases acyltransferase (catalytic domain) domain-containing protein GN=TGME49_319920	1	0.00766357	66.056	LHQK(1)EGMMVR	2	0.17039	2	1	0.000249172	104.82	LHQK(1)EGMMVR	2	0.33874	1	1	0.000698414	87.149	LHQK(1)EGMMVR	2	0.1851	2
map00280 Valine, leucine and isoleucine degradation	0.809765	5	0.95	TGME49_319920-t26_1-p1	443	K	2-oxo acid dehydrogenases acyltransferase (catalytic domain) domain-containing protein GN=TGME49_319920	1	0.000569246	96.229	AMVK(1)SMNETVK	2	-1.1725	1	1	6.84247e-05	99.752	AMVK(1)SMNETVK	2	-1.4873	2	1	0.000566961	98.898	AMVK(1)SMNETVK	2	-0.83869	1
map00280 Valine, leucine and isoleucine degradation	0.809765	5	0.95	TGME49_319920-t26_1-p1	218	K	2-oxo acid dehydrogenases acyltransferase (catalytic domain) domain-containing protein GN=TGME49_319920	1	0.000403537	97.734	NGLITK(1)EDVLK	2	0.30689	2	1	0.00156055	127.83	NGLITK(1)EDVLK	2	-3.8292	1	1	0.00131032	92.866	NGLITK(1)EDVLK	2	-1.6832	1
map00280 Valine, leucine and isoleucine degradation	0.809765	5	0.95	TGME49_319920-t26_1-p1	478	K	2-oxo acid dehydrogenases acyltransferase (catalytic domain) domain-containing protein GN=TGME49_319920	1	4.68909e-51	208.15	ETLVAHTAK(1)K	3	-0.23161	2	1	0.000239077	136.52	ETLVAHTAK(1)K	2	0.19598	2	1	3.61632e-07	161.51	ETLVAHTAK(1)K	2	0.28442	2
map03420 Nucleotide excision repair	0.998538	3	0.38	TGME49_280690-t26_1-p1	574	K	DNA polymerase epsilon subunit B protein GN=TGME49_280690	1	0.0310835	47.849	GRRPQGK(1)R	2	-2.3822	1
map03420 Nucleotide excision repair	0.998538	3	0.38	TGME49_269660-t26_1-p1	29	K	TFIIH basal transcription factor complex helicase XPB subunit GN=TGME49_269660	1	0.00384043	83.948	ASSPPAAK(1)R	2	0.52518	1								1	0.018909	76.679	ASSPPAAK(1)R	2	-0.30366	1
map03420 Nucleotide excision repair	0.998538	3	0.38	TGME49_235170-t26_1-p1	163	K	"ATPase, AAA family protein GN=TGME49_235170"								1	0.0337704	58.955	VSPAVEVK(1)R	2	-0.87585	1
map03420 Nucleotide excision repair	0.998538	3	0.38	TGME49_235170-t26_1-p1	439	K	"ATPase, AAA family protein GN=TGME49_235170"	1	0.00699966	75.088	K(1)VEESVVPLTK	2	-2.3584	1	1	0.0147943	71.176	K(1)VEESVVPLTK	2	-3.1784	2	1	2.11939e-05	112.5	K(1)VEESVVPLTK	2	-2.0316	2
map03420 Nucleotide excision repair	0.998538	3	0.38	TGME49_235170-t26_1-p1	108	K	"ATPase, AAA family protein GN=TGME49_235170"	1	0.000138187	117.09	IPK(1)TSSMSQGR	2	1.9583	1								1	1.78191e-05	116.55	IPK(1)TSSMSQGR	2	0.70317	1
map03420 Nucleotide excision repair	0.998538	3	0.38	TGME49_235170-t26_1-p1	15	K	"ATPase, AAA family protein GN=TGME49_235170"								1	0.0228347	57.175	PK(1)VPPPSASAAK	2	0.88201	1
map04390 Hippo signaling pathway	0.656426	4	1.24	TGME49_310700-t26_1-p1	25	K	serine/threonine phosophatase PP1 GN=TGME49_310700	1	9.12903e-07	113.76	PGK(1)PVQLTEAEIR	2	2.7305	1	1	0.000447579	84.753	PGK(1)PVQLTEAEIR	2	0.056335	1	1	1.9697e-05	102.52	PGK(1)PVQLTEAEIR	2	-0.23394	1
map04390 Hippo signaling pathway	0.656426	4	1.24	TGME49_263090-t26_1-p1	142	K	14-3-3 protein GN=TGME49_263090								1	2.41009e-34	197.27	ELSK(1)QHMQNK	2	-0.94789	3	1	1.75723e-12	121.6	ELSK(1)QHMQNK	2	-1.4555	3
map04390 Hippo signaling pathway	0.656426	4	1.24	TGME49_263090-t26_1-p1	138	K	14-3-3 protein GN=TGME49_263090								1	0.000128592	92.856	IISSVEQK(1)ELSK	2	2.1653	1
map04390 Hippo signaling pathway	0.656426	4	1.24	TGME49_209030-t26_1-p1	327	K	actin ACT1 GN=TGME49_209030	1	9.61095e-07	112.44	ELTSLAPSTMK(1)IK	2	0.53772	1	1	4.36504e-09	107.53	ELTSLAPSTMK(1)IK	2	0.99368	1	1	8.3339e-06	109	ELTSLAPSTMK(1)IK	2	0.6108	1
map04390 Hippo signaling pathway	0.656426	4	1.24	TGME49_209030-t26_1-p1	40	K	actin ACT1 GN=TGME49_209030	1	4.47207e-19	164.64	PK(1)NPGIMVGMEEK	2	-0.56246	7	1	1.68455e-06	143.98	PK(1)NPGIMVGMEEK	2	-0.98711	6	1	3.8109e-16	173.72	PK(1)NPGIMVGMEEK	2	-0.5006	5
map04390 Hippo signaling pathway	0.656426	4	1.24	TGME49_209030-t26_1-p1	51	K	actin ACT1 GN=TGME49_209030	1	8.49329e-10	82.635	NPGIMVGMEEK(1)DCYVGDEAQSK	3	-0.47483	1	1	1.94712e-09	82.635	NPGIMVGMEEK(1)DCYVGDEAQSK	3	0.023379	1
map04390 Hippo signaling pathway	0.656426	4	1.24	TGME49_209030-t26_1-p1	329	K	actin ACT1 GN=TGME49_209030	1	0.0236715	67.704	IK(1)VVAPPER	2	-0.16422	2	1	0.0294704	66.056	IK(1)VVAPPER	2	-0.090273	1
map04390 Hippo signaling pathway	0.656426	4	1.24	TGME49_209030-t26_1-p1	114	K	actin ACT1 GN=TGME49_209030	1	1.50915e-13	96.562	VAPEEHPVLLTEAPLNPK(1)ANR	3	1.0583	2	1	1.39247e-13	132.62	VAPEEHPVLLTEAPLNPK(1)ANR	3	0.53306	1	1	1.18785e-25	97.083	VAPEEHPVLLTEAPLNPK(1)ANR	3	0.014496	1
map04390 Hippo signaling pathway	0.656426	4	1.24	TGME49_209030-t26_1-p1	316	K	actin ACT1 GN=TGME49_209030	1	3.1109e-07	107.74	LTK(1)ELTSLAPSTMK	2	0.38522	1								1	2.10997e-09	117.08	LTK(1)ELTSLAPSTMK	2	1.2518	1
map04390 Hippo signaling pathway	0.656426	4	1.24	TGME49_240640-t26_1-p1	45	K	casein kinase I GN=TGME49_240640	1	0.000576524	89.189	SK(1)HPQLLYESK	3	-0.19509	1								1	0.000677084	81.676	SK(1)HPQLLYESK	3	0.22677	1
map04390 Hippo signaling pathway	0.656426	4	1.24	TGME49_240640-t26_1-p1	43	K	casein kinase I GN=TGME49_240640															1	0.00848568	93.195	LESIK(1)SK	2	-0.49831	1
map04022 cGMP-PKG signaling pathway	0.97191	4	0.62	TGME49_310700-t26_1-p1	25	K	serine/threonine phosophatase PP1 GN=TGME49_310700	1	9.12903e-07	113.76	PGK(1)PVQLTEAEIR	2	2.7305	1	1	0.000447579	84.753	PGK(1)PVQLTEAEIR	2	0.056335	1	1	1.9697e-05	102.52	PGK(1)PVQLTEAEIR	2	-0.23394	1
map04022 cGMP-PKG signaling pathway	0.97191	4	0.62	TGME49_311360-t26_1-p1	699	K	protein kinase G AGC kinase family member PKG GN=TGME49_311360															1	0.0268043	66.056	GTFGTVK(1)LVR	2	0.11288	1
map04022 cGMP-PKG signaling pathway	0.97191	4	0.62	TGME49_249900-t26_1-p1	11	K	"adenine nucleotide translocator, putative GN=TGME49_249900"	1	0.000745321	77.279	AAPTVSAGGK(1)EK	2	-0.71696	1	1	2.44998e-05	104.24	AAPTVSAGGK(1)EK	2	-0.46321	1	1	7.35977e-05	97.463	AAPTVSAGGK(1)EK	2	-0.37261	1
map04022 cGMP-PKG signaling pathway	0.97191	4	0.62	TGME49_249900-t26_1-p1	164	K	"adenine nucleotide translocator, putative GN=TGME49_249900"	1	8.38452e-10	147.62	LASDVGK(1)GNER	3	0.14062	2	1	3.75872e-06	146.16	LASDVGK(1)GNER	3	0.10297	2	1	0.000170434	102.4	LASDVGK(1)GNER	2	-0.38452	1
map04022 cGMP-PKG signaling pathway	0.97191	4	0.62	TGME49_249900-t26_1-p1	263	K	"adenine nucleotide translocator, putative GN=TGME49_249900"	1	4.23483e-83	222.45	K(1)GEQEIQYTGTADCWK	2	-0.22657	7	1	2.04655e-55	210.9	K(1)GEQEIQYTGTADCWK	2	0.21221	7	1	1.90437e-54	215.48	K(1)GEQEIQYTGTADCWK	2	0.74176	7
map04022 cGMP-PKG signaling pathway	0.97191	4	0.62	TGME49_249900-t26_1-p1	279	K	"adenine nucleotide translocator, putative GN=TGME49_249900"															1	0.0007029	111.61	K(1)VYQQEGFK	2	0.20346	1
map04022 cGMP-PKG signaling pathway	0.97191	4	0.62	TGME49_249900-t26_1-p1	62	K	"adenine nucleotide translocator, putative GN=TGME49_249900"	1	4.53638e-26	157.58	MLIQTQDSIPEIK(1)EGK	3	-0.22515	4	1	3.13257e-69	217.48	MLIQTQDSIPEIK(1)EGK	3	-0.28332	4	1	3.42659e-22	163.9	MLIQTQDSIPEIK(1)EGK	3	-0.28149	4
map04022 cGMP-PKG signaling pathway	0.97191	4	0.62	TGME49_249900-t26_1-p1	14	K	"adenine nucleotide translocator, putative GN=TGME49_249900"	1	7.8724e-218	299.04	K(1)GNADSQLMNTAK	2	0.94815	2	1	3.9336e-126	263.2	K(1)GNADSQLMNTAK	2	-0.019839	4	1	1.47089e-07	128.76	K(1)GNADSQLMNTAK	2	0.48257	3
map04022 cGMP-PKG signaling pathway	0.97191	4	0.62	TGME49_230420-t26_1-p1	641	K	sarco/endoplasmic reticulum Ca2+-ATPase GN=TGME49_230420	1	1.05069e-05	130.56	K(1)LLEDAANFAK	2	-3.4325	1	1	0.0015772	129.89	K(1)LLEDAANFAK	2	-1.7283	1	1	7.64312e-05	127.87	K(1)LLEDAANFAK	2	-1.729	1
map04022 cGMP-PKG signaling pathway	0.97191	4	0.62	TGME49_230420-t26_1-p1	14	K	sarco/endoplasmic reticulum Ca2+-ATPase GN=TGME49_230420	1	1.0213e-07	147.36	AVGALSK(1)HR	2	0.39589	1	1	0.00196068	103.55	AVGALSK(1)HR	2	0.048214	1	1	0.00141965	107.57	AVGALSK(1)HR	2	-0.10246	1
map05145 Toxoplasmosis	0.966676	2	0.67	TGME49_273760-t26_1-p1	71	K	heat shock protein HSP70 GN=TGME49_273760	1	1.49948e-22	141.44	NPENTIFDAK(1)R	2	0.35708	1								1	0.00010007	132.62	NPENTIFDAK(1)R	2	0.49175	1
map05145 Toxoplasmosis	0.966676	2	0.67	TGME49_273760-t26_1-p1	138	K	heat shock protein HSP70 GN=TGME49_273760	1	9.18933e-05	102.97	EIAEAYLGK(1)EVK	2	-0.056814	1	1	0.000105608	122.34	EIAEAYLGK(1)EVK	2	1.8513	2	1	8.70124e-06	112.5	EIAEAYLGK(1)EVK	2	0.50874	1
map05145 Toxoplasmosis	0.966676	2	0.67	TGME49_273760-t26_1-p1	253	K	heat shock protein HSP70 GN=TGME49_273760	1	0.00342662	118.71	GK(1)DISTNSR	2	0.43102	1	1	2.91227e-11	159.79	GK(1)DISTNSR	2	0.10822	1	1	0.0008295	117.53	GK(1)DISTNSR	2	0.30581	1
map05145 Toxoplasmosis	0.966676	2	0.67	TGME49_273760-t26_1-p1	509	K	heat shock protein HSP70 GN=TGME49_273760	1	2.76169e-55	201	SNQITITNDK(1)GR	2	-0.52306	1	1	7.95772e-12	158.34	SNQITITNDK(1)GR	2	-0.56888	1	1	1.58071e-11	169.98	SNQITITNDK(1)GR	2	-0.3892	1
map05145 Toxoplasmosis	0.966676	2	0.67	TGME49_273760-t26_1-p1	188	K	heat shock protein HSP70 GN=TGME49_273760	1	2.32926e-06	83.404	IINEPTAAAIAYGLDK(1)K	2	0.42403	3	1	1.0084e-05	83.404	IINEPTAAAIAYGLDK(1)K	3	-0.18782	3	1	0.000126686	87.676	IINEPTAAAIAYGLDK(1)K	3	0.24039	2
map05145 Toxoplasmosis	0.966676	2	0.67	TGME49_273760-t26_1-p1	425	K	heat shock protein HSP70 GN=TGME49_273760								1	0.0188836	85.67	NTTIPTK(1)K	2	-0.034379	1	1	0.0261685	80.455	NTTIPTK(1)K	2	0.5871	1
map05145 Toxoplasmosis	0.966676	2	0.67	TGME49_273760-t26_1-p1	112	K	heat shock protein HSP70 GN=TGME49_273760	1	1.70565e-17	111.62	VIAGPGDKPLIEVTYQGEK(1)K	3	0.83066	2	1	6.70978e-13	121.82	VIAGPGDKPLIEVTYQGEK(1)K	3	0.35458	2	1	1.02743e-17	119.62	VIAGPGDKPLIEVTYQGEK(1)K	3	0.48885	1
map05145 Toxoplasmosis	0.966676	2	0.67	TGME49_273760-t26_1-p1	324	K	heat shock protein HSP70 GN=TGME49_273760	1	0.000539345	113.93	VLK(1)DSGIDK	2	0.27614	4	1	0.000886658	92.239	VLK(1)DSGIDK	2	0.2346	3	1	0.00621367	84.054	VLK(1)DSGIDK	2	-0.28748	3
map05145 Toxoplasmosis	0.966676	2	0.67	TGME49_273760-t26_1-p1	77	K	heat shock protein HSP70 GN=TGME49_273760	1	6.46831e-17	161.48	K(1)FDDPSVQSDMK	2	-0.92624	3	1	6.73161e-05	143.31	K(1)FDDPSVQSDMK	2	-0.2577	3	1	1.27735e-21	184.31	K(1)FDDPSVQSDMK	2	-0.8849	3
map05145 Toxoplasmosis	0.966676	2	0.67	TGME49_273760-t26_1-p1	56	K	heat shock protein HSP70 GN=TGME49_273760															1	7.17079e-05	103.43	LVGDAAK(1)NQVAR	2	-0.12967	1
map05145 Toxoplasmosis	0.966676	2	0.67	TGME49_273760-t26_1-p1	526	K	heat shock protein HSP70 GN=TGME49_273760	1	0.00396103	109.66	MVQEAEK(1)YK	2	0.75538	1	1	0.000469806	111.46	MVQEAEK(1)YK	2	0.12128	1	1	0.00104828	109.66	MVQEAEK(1)YK	2	-0.045048	1
map05145 Toxoplasmosis	0.966676	2	0.67	TGME49_273760-t26_1-p1	499	K	heat shock protein HSP70 GN=TGME49_273760	1	4.81055e-61	202.25	STGK(1)SNQITITNDK	2	0.4082	2	1	5.1958e-14	162.41	STGK(1)SNQITITNDK	2	0.66669	1	1	4.16826e-46	212.11	STGK(1)SNQITITNDK	2	0.55478	2
map05145 Toxoplasmosis	0.966676	2	0.67	TGME49_273760-t26_1-p1	321	K	heat shock protein HSP70 GN=TGME49_273760	1	0.000462864	96.604	NSLLPVEK(1)VLK	2	0.015002	1	1	0.000649119	90.689	NSLLPVEK(1)VLK	2	0.5548	1	1	0.00158791	90.614	NSLLPVEK(1)VLK	2	-0.8266	2
map05145 Toxoplasmosis	0.966676	2	0.67	TGME49_273760-t26_1-p1	599	K	heat shock protein HSP70 GN=TGME49_273760	1	2.50058e-21	163.99	QK(1)EVESVCTPIITK	2	-0.28771	2	1	8.23343e-10	156.24	QK(1)EVESVCTPIITK	2	0.52731	1	1	3.3037e-28	194.48	QK(1)EVESVCTPIITK	2	-0.5574	2
[truncated: 1,059 more rows]
