# Supplementary material for: Protein Lactylation and Metabolic Regulation of the Zoonotic Parasite Toxoplasma gondii
Source: Genomics Proteomics Bioinformatics. 2022 Oct 7;21(6):1163–81. doi: 10.1016/j.gpb.2022.09.010 (PMC11082259; doi:10.1016/j.gpb.2022.09.010)
Supplement: Supplementary Table S7 — KOG classification of lactylated proteins [file mmc30.xlsx]

## Sheet: ident Classification
Table S7 KOG classification of lactylated proteins
Note: COG, Clusters of Orthologous Groups; KOG, EuKaryotic Orthologous Groups.
COG/KOG category	Category description	No. of protein
INFORMATION STORAGE AND PROCESSING	[J] Translation, ribosomal structure and biogenesis	108
	[A] RNA processing and modification	90
	[K] Transcription	31
	[L] Replication, recombination and repair	22
	[B] Chromatin structure and dynamics	17
CELLULAR PROCESSES AND SIGNALING	[D] Cell cycle control, cell division, chromosome partitioning	7
	[Y] Nuclear structure	2
	[V] Defense mechanisms	2
	[T] Signal transduction mechanisms	42
	[M] Cell wall/membrane/envelope biogenesis	1
[N] Cell motility	[Z] Cytoskeleton	18
	[W] Extracellular structures	1
	[U] Intracellular trafficking, secretion, and vesicular transport	37
	[O] Posttranslational modification, protein turnover, chaperones	79
METABOLISM	[C] Energy production and conversion	37
	[G] Carbohydrate transport and metabolism	28
	[E] Amino acid transport and metabolism	21
	[F] Nucleotide transport and metabolism	9
	[H] Coenzyme transport and metabolism	25
	[I] Lipid transport and metabolism	17
	[P] Inorganic ion transport and metabolism	6
	[Q] Secondary metabolites biosynthesis, transport and catabolism	2
[R] General function prediction only	[S] Function unknown	63

## Sheet: ident list
Table S7 KOG classification of lactylated proteins
Category	Protein accession	Position	Amino acid	Protein description	Exp.1 localization probability	Exp.1 PEP	Exp.1 score	Exp.1 modified sequence	Exp.1 charge	Exp.1 mass error (ppm)	Exp.1 MS/MS count	Exp.2 localization probability	Exp.2 PEP	Exp.2 score	Exp.2 modified sequence	Exp.2 charge	Exp.2 mass error (ppm)	Exp.2 MS/MS count	Exp.3 localization probability	Exp.3 PEP	Exp.3 score	Exp.3 modified sequence	Exp.3 charge	Exp.3 mass error (ppm)	Exp.3 MS/MS count
[J] Translation, ribosomal structure and biogenesis	TGME49_224850-t26_1-p1	167	K	"polyadenylate binding protein, putative GN=TGME49_224850"															1	0.0187714	71.221	K(1)SGNGNIFVK	2	3.3174	1
	TGME49_203020-t26_1-p1	450	K	ribosome biogenesis GTPase Der protein GN=TGME49_203020	1	0.0301177	57.708	TK(1)ARADEAK	2	4.4782	1
	TGME49_251500-t26_1-p1	246	K	"eukaryotic initiation factor-3, subunit 3, putative GN=TGME49_251500"	1	2.42079e-09	116.37	AK(1)ASYPLR	2	-0.95129	2	1	0.000304574	122.52	AK(1)ASYPLR	2	-1.1137	2	1	0.00206699	130.27	AK(1)ASYPLR	2	-0.95618	2
	TGME49_244320-t26_1-p1	281	K	ribosomal protein RPL24 GN=TGME49_244320	1	0.0285945	75.213	VQIPK(1)QQK	2	0.18303	1	1	0.030471	72.492	VQIPK(1)QQK	2	0.11852	1
	TGME49_250810-t26_1-p1	70	K	ribosomal protein RPL35 GN=TGME49_250810								1	0.0313115	62.107	SQK(1)ELVK	2	0.076524	1
	TGME49_270510-t26_1-p1	383	K	asparaginyl-tRNA synthetase (NOB+tRNA synthase) GN=TGME49_270510	1	6.61226e-24	114.92	TDGAAPK(1)DAAAAAAEPLIPLTK	2	-0.38761	3	1	1.81247e-18	124.1	TDGAAPK(1)DAAAAAAEPLIPLTK	2	0.27021	3	1	2.82638e-15	111.84	TDGAAPK(1)DAAAAAAEPLIPLTK	3	0.5047	2
	TGME49_294800-t26_1-p1	241	K	"elongation factor 1-alpha (EF-1-ALPHA), putative GN=TGME49_294800"	1	4.29544e-11	91.589	LPLQDVYK(1)IGGIGTVPVGR	3	-1.0183	1	1	2.95126e-05	72.21	LPLQDVYK(1)IGGIGTVPVGR	3	-0.55282	1	1	4.33846e-12	107.72	LPLQDVYK(1)IGGIGTVPVGR	3	-0.37042	1
	TGME49_300140-t26_1-p1	367	K	"elongation factor 1-gamma, putative GN=TGME49_300140"	1	0.0197604	74.841	LDVASAK(1)DK	2	-0.20433	1	1	0.0310233	64.82	LDVASAK(1)DK	2	-0.057815	1	1	0.0216654	74.841	LDVASAK(1)DK	2	-0.55325	1
	TGME49_219850-t26_1-p1	688	K	prolyl-tRNA synthetase (ProRS) GN=TGME49_219850								1	0.0134976	86.205	DLAK(1)GTAR	2	0.0029459	1
	TGME49_219850-t26_1-p1	242	K	prolyl-tRNA synthetase (ProRS) GN=TGME49_219850	1	7.35093e-05	90.707	GSVTPLAAMCDEK(1)K	2	-0.70969	1	1	0.000192395	85.909	GSVTPLAAMCDEK(1)K	2	-0.11524	1	1	0.000469531	82.651	GSVTPLAAMCDEK(1)K	2	-0.76895	1
	TGME49_261570-t26_1-p1	42	K	ribosomal protein RPL7A GN=TGME49_261570	1	0.00604781	99.013	SPIFAK(1)TPR	2	-0.51149	1	1	0.00224176	102.06	SPIFAK(1)TPR	2	-0.67421	1	1	0.0102451	85.355	SPIFAK(1)TPR	2	-0.51844	1
	TGME49_217460-t26_1-p1	64	K	glutaminyl-tRNA synthetase (GlnRS) GN=TGME49_217460								1	0.0315886	89.55	IAVETK(1)K	2	0.20305	1
	TGME49_300260-t26_1-p1	743	K	threonyl-tRNA synthetase family protein GN=TGME49_300260	1	7.55718e-11	87.676	QCIVLPISDK(1)VNDYAASVR	3	0.6869	1
	TGME49_269180-t26_1-p1	2079	K	MIF4G domain-containing protein GN=TGME49_269180															1	0.0288838	70.028	ASESSWVK(1)K	2	1.5986	1
	TGME49_207640-t26_1-p1	1009	K	isoleucyl-tRNA synthetase family protein GN=TGME49_207640	1	0.00969627	106.04	VPVK(1)TPVR	2	-1.0422	1	1	9.06704e-05	130.27	VPVK(1)TPVR	2	-0.4968	1	1	0.00218654	111.95	VPVK(1)TPVR	2	-0.21586	1
	TGME49_204160-t26_1-p1	1353	K	GYF domain-containing protein GN=TGME49_204160															1	3.34172e-05	61.265	K(1)TGNATPAGSASSAVR	2	0.424	1
	TGME49_231480-t26_1-p1	901	K	"GCN1, putative GN=TGME49_231480"	1	9.0988e-18	88.418	FSAAPAAAAPASTGQATVSK(1)AQGVQLR	3	0.49814	1								1	3.20694e-05	43.241	FSAAPAAAAPASTGQATVSK(1)AQGVQLR	3	-0.34141	1
	TGME49_247470-t26_1-p1	105	K	"nucleolar protein, putative GN=TGME49_247470"								1	0.00910941	50.178	AK(1)SQAAVGVCDPALGK	2	-1.1557	1	1	3.45897e-06	94.922	AK(1)SQAAVGVCDPALGK	2	-0.30172	1
	TGME49_260170-t26_1-p1	601	K	"elongation factor EF-G, putative GN=TGME49_260170"	1	0.0198218	111.28	FAK(1)ALNR	2	0.75803	1	1	0.00612758	114.59	FAK(1)ALNR	2	1.0888	1	1	0.0167873	104.11	FAK(1)ALNR	2	1.409	1
	TGME49_214350-t26_1-p1	284	K	"GTP-binding protein, putative GN=TGME49_214350"	1	0.0156126	79.16	YIK(1)DVGASR	2	-0.98426	1
	TGME49_300140-t26_1-p1	200	K	"elongation factor 1-gamma, putative GN=TGME49_300140"	1	1.93936e-06	104.49	IFGEAK(1)AAPQAAAK	2	1.5418	4	1	8.25461e-06	121.66	IFGEAK(1)AAPQAAAK	2	0.9635	4	1	9.8987e-10	121.56	IFGEAK(1)AAPQAAAK	3	0.13534	3
	TGME49_253290-t26_1-p1	670	K	valyl-tRNA synthetase GN=TGME49_253290								1	0.014198	78.939	LHK(1)GNLPEK	2	0.48195	1	1	0.00142319	107.55	LHK(1)GNLPEK	2	1.6018	2
	TGME49_214270-t26_1-p1	312	K	"translation initiation factor IF-2, putative GN=TGME49_214270"	1	0.00567747	100.25	K(1)GPLSAAAR	2	0.66559	1	1	0.0287443	72.365	K(1)GPLSAAAR	2	0.22134	1	1	0.0157682	70.028	K(1)GPLSAAAR	2	0.21957	1
	TGME49_217460-t26_1-p1	852	K	glutaminyl-tRNA synthetase (GlnRS) GN=TGME49_217460	1	0.0127526	74.841	MK(1)EQQQTVQA	2	-0.94527	1	1	0.000259187	104.22	MK(1)EQQQTVQA	2	-0.76269	1	1	6.2641e-05	112.13	MK(1)EQQQTVQA	2	-0.46127	1
	TGME49_210690-t26_1-p1	237	K	ribosomal protein RPS6 GN=TGME49_210690	1	0.000855717	75.736	AQAAAAPK(1)PAEVK	2	0.3029	1	1	0.0108826	60.55	AQAAAAPK(1)PAEVK	2	0.16252	1	1	0.000844055	79.875	AQAAAAPK(1)PAEVK	2	0.38248	1
	TGME49_288360-t26_1-p1	638	K	tryptophanyl-tRNA synthetase (TrpRS2) GN=TGME49_288360	1	2.97539e-06	130.1	YQK(1)GEMLTGEVK	2	0.67804	2	1	0.0014571	83.204	YQK(1)GEMLTGEVK	2	0.013627	2	1	2.80126e-07	116.24	YQK(1)GEMLTGEVK	2	-0.73263	2
	TGME49_250770-t26_1-p1	174	K	"eukaryotic initiation factor-4A, putative GN=TGME49_250770"	1	0.023376	80.219	VHDMMEK(1)R	2	-0.68619	1	1	0.0048841	83.206	VHDMMEK(1)R	3	-0.59124	1	1	0.00861915	99.442	VHDMMEK(1)R	3	-1.1516	2
	TGME49_292080-t26_1-p1	1192	K	leucyl-tRNA synthetase GN=TGME49_292080	1	0.000559113	92.47	DELK(1)AYGR	2	1.5852	1	1	0.0276581	83.753	DELK(1)AYGR	2	1.2137	1	1	0.0106628	96.19	DELK(1)AYGR	2	1.156	1
	TGME49_273520-t26_1-p1	244	K	PCI domain-containing protein GN=TGME49_273520								1	0.00245798	52.966	K(1)AAVETHTAAQCILK	3	0.65336	1	1	0.000143176	80.746	K(1)AAVETHTAAQCILK	3	-0.23754	1
	TGME49_226410-t26_1-p1	162	K	EF-1 guanine nucleotide exchange domain-containing protein GN=TGME49_226410	0.999767	0.00173624	62.68	AAWPK(1)GELSAEKPK	3	0.11414	1	0.999994	0.000309248	76.01	AAWPK(1)GELSAEKPK	3	0.96203	1	0.999888	0.00307502	55.335	AAWPK(1)GELSAEKPK	3	-0.10037	1
	TGME49_317720-t26_1-p1	433	K	"eukaryotic translation initiation factor 3 subunit 7, putative GN=TGME49_317720"															0.999996	0.0025567	56.514	KPSPGDEMTGGHSK(1)R	3	0.61748	1
	TGME49_226410-t26_1-p1	169	K	EF-1 guanine nucleotide exchange domain-containing protein GN=TGME49_226410	1	0.0274862	68.557	GELSAEK(1)PK	2	2.0436	1	1	0.0244267	70.056	GELSAEK(1)PK	2	1.7409	1
	TGME49_226730-t26_1-p1	785	K	aconitate hydratase ACN/IRP GN=TGME49_226730	1	1.41644e-23	138.66	VYEHITEGTPAWNALK(1)TAK	3	0.10032	1	1	1.63104e-12	128.59	VYEHITEGTPAWNALK(1)TAK	3	0.77435	1	1	1.97019e-23	126.07	VYEHITEGTPAWNALK(1)TAK	3	-0.21972	1
	TGME49_227360-t26_1-p1	173	K	ribosomal protein RPL3 GN=TGME49_227360								1	0.0322903	89.752	TPIGSK(1)K	2	0.17037	1
	TGME49_314750-t26_1-p1	36	K	Ribosomal L1p/L10e family protein(predict) GN=TGME49_314750								1	0.00164858	105.2	SK(1)SLSSASR	2	-0.18981	1
	TGME49_251690-t26_1-p1	73	K	"seryl-tRNA synthetase, cytoplasmic, putative GN=TGME49_251690"	1	0.00404196	73.881	DAK(1)DPCQDLLAK	2	0.17435	1	1	0.00217853	80.318	DAK(1)DPCQDLLAK	2	0.75258	1	1	0.00206805	80.318	DAK(1)DPCQDLLAK	2	0.15052	1
	TGME49_320600-t26_1-p1	144	K	cold-shock DNA-binding domain-containing protein GN=TGME49_320600															1	0.00415479	72.243	VQVGHDGK(1)R	2	0.62489	2
	TGME49_224850-t26_1-p1	373	K	"polyadenylate binding protein, putative GN=TGME49_224850"	1	0.000385181	128.03	AK(1)FEQMNQDR	2	-0.43762	2	1	0.000147892	138.22	AK(1)FEQMNQDR	2	-0.3061	2	1	0.000172666	108.47	AK(1)FEQMNQDR	2	-0.049179	2
	TGME49_222860-t26_1-p1	90	K	"eukaryotic translation initiation factor, putative GN=TGME49_222860"	1	0.0257152	77.732	MGEELLK(1)K	2	0.21646	1	1	0.014394	89.355	MGEELLK(1)K	2	0.58535	1
	TGME49_232710-t26_1-p1	19	K	ribosomal protein RPS3A GN=TGME49_232710	1	0.0290635	74.173	K(1)IGDPFLK	2	0.51308	1	1	0.0125659	93.649	K(1)IGDPFLK	2	0.10173	1	1	0.0127701	92.838	K(1)IGDPFLK	2	0.35687	1
	TGME49_266060-t26_1-p1	8	K	ribosomal protein RPSA GN=TGME49_266060	1	2.19738e-07	127.71	QAK(1)LSLQEDSIAK	2	0.73429	1	1	0.000330322	126.83	QAK(1)LSLQEDSIAK	2	0.1993	1	1	3.92081e-05	101.32	QAK(1)LSLQEDSIAK	2	-0.17896	2
	TGME49_205470-t26_1-p1	137	K	"translation elongation factor 2 family protein, putative GN=TGME49_205470"	1	0.00186304	103.55	EIMGNPK(1)NIR	2	1.3674	1	1	0.00566852	83.647	EIMGNPK(1)NIR	2	0.72609	1	1	0.000390808	101.9	EIMGNPK(1)NIR	2	0.45774	1
	TGME49_214270-t26_1-p1	384	K	"translation initiation factor IF-2, putative GN=TGME49_214270"	0.965298	0.00284886	74.698	LK(0.035)EEGK(0.965)LLSSK	3	1.0371	1	0.955837	0.00259583	75.819	LK(0.044)EEGK(0.956)LLSSK	3	-0.17116	1	0.999927	5.85115e-06	115.92	LKEEGK(1)LLSSK	3	0.20348	1
	TGME49_262380-t26_1-p1	547	K	"elongation factor Tu, putative GN=TGME49_262380"	1	8.02072e-07	106.76	TVASGIVTK(1)PMPEK	2	0.33118	1	1	1.60697e-09	154.65	TVASGIVTK(1)PMPEK	2	-0.11701	1	1	9.85032e-13	152	TVASGIVTK(1)PMPEK	2	-0.15343	1
	TGME49_250770-t26_1-p1	243	K	"eukaryotic initiation factor-4A, putative GN=TGME49_250770"	1	2.26627e-05	95.264	ILVK(1)NDELTLEGIR	2	0.91467	1	1	3.71212e-05	112.42	ILVK(1)NDELTLEGIR	2	1.5874	1
	TGME49_214270-t26_1-p1	1072	K	"translation initiation factor IF-2, putative GN=TGME49_214270"	0.822835	0.00229522	64.104	VVSLEVNK(0.823)K(0.177)PCDK	3	-1.0452	1	0.805242	0.00166592	69.345	VVSLEVNK(0.805)K(0.195)PCDK	3	-0.51945	1
	TGME49_317720-t26_1-p1	125	K	"eukaryotic translation initiation factor 3 subunit 7, putative GN=TGME49_317720"															1	0.000218177	94.09	APVK(1)QSTAAFNEK	2	-0.65799	1
	TGME49_210840-t26_1-p1	494	K	arginyl-tRNA synthetase family protein GN=TGME49_210840	1	5.55622e-19	102.45	K(1)ADVDISTLDPEELKIEEPAER	3	1.3066	2	1	4.3949e-09	123.02	K(1)ADVDISTLDPEELK	2	0.47631	2	1	5.80827e-54	162.76	K(1)ADVDISTLDPEELK	2	-0.93037	1
	TGME49_294800-t26_1-p1	362	K	"elongation factor 1-alpha (EF-1-ALPHA), putative GN=TGME49_294800"	1	0.0313901	89.296	FAEIK(1)TK	2	-0.23246	1	1	0.0164018	97.798	FAEIK(1)TK	2	-0.13391	1
	TGME49_232710-t26_1-p1	241	K	ribosomal protein RPS3A GN=TGME49_232710	1	2.386e-18	141.6	K(1)VQAESGEAQNTLTAETK	2	0.1261	1	1	8.19639e-34	190.55	K(1)VQAESGEAQNTLTAETK	3	0.24724	2	1	1.1611e-19	153.21	K(1)VQAESGEAQNTLTAETK	2	0.24481	1
	TGME49_239760-t26_1-p1	36	K	ribosomal protein RPL22 GN=TGME49_239760	1	8.68637e-14	125.98	FTVDCQK(1)PVDDNIIEAK	3	0.33668	2	1	3.57403e-08	125.45	FTVDCQK(1)PVDDNIIEAK	3	-0.008192	2	1	2.75928e-13	123.08	FTVDCQK(1)PVDDNIIEAK	2	0.11734	1
	TGME49_263700-t26_1-p1	111	K	ribosomal protein RPS14 GN=TGME49_263700	1	0.000220543	88.075	SK(1)TPGPGAQSALR	2	0.077424	1	1	0.0032439	71.513	SK(1)TPGPGAQSALR	2	-0.29684	1	1	9.80752e-05	98.942	SK(1)TPGPGAQSALR	2	-0.15818	1
	TGME49_227360-t26_1-p1	377	K	ribosomal protein RPL3 GN=TGME49_227360								1	0.00949371	93.374	AK(1)FYGPLK	2	0.21479	1	1	0.00504404	106.04	AK(1)FYGPLK	2	0.43041	1
	TGME49_263870-t26_1-p1	839	K	glutamate-tRNA ligase GN=TGME49_263870	1	0.00471184	87.568	VDAAK(1)LSGAK	2	0.83458	1	1	0.00809758	79.659	VDAAK(1)LSGAK	2	-0.49747	1	1	0.0066326	81.017	VDAAK(1)LSGAK	2	-0.67604	1
	TGME49_219540-t26_1-p1	1256	K	cytosolic tRNA-Ala synthetase GN=TGME49_219540								1	2.77618e-05	98.407	AVGAAK(1)EGAADK	2	-0.46446	1	1	0.00620203	73.881	AVGAAK(1)EGAADK	2	1.0622	1
	TGME49_244320-t26_1-p1	241	K	ribosomal protein RPL24 GN=TGME49_244320	1	0.0327682	87.323	AQK(1)PETK	2	0.017712	1	1	0.01301	104.21	AQK(1)PETK	2	-0.68376	1
	TGME49_294670-t26_1-p1	53	K	translation initiation factor 3 subunit GN=TGME49_294670	1	0.012931	99.139	GETLK(1)VTK	2	0.3024	1
	TGME49_309120-t26_1-p1	384	K	ribosomal protein RPL4 GN=TGME49_309120															1	5.44623e-05	96.113	LAQTEGTK(1)QR	2	0.77531	1
	TGME49_205470-t26_1-p1	520	K	"translation elongation factor 2 family protein, putative GN=TGME49_205470"	1	1.2706e-09	140.91	VFSGTVATGQK(1)VR	2	0.62706	1								1	0.00291226	73.927	VFSGTVATGQK(1)VR	2	0.32211	1
	TGME49_262690-t26_1-p1	129	K	ribosomal protein RPL27 GN=TGME49_262690	1	0.000394069	98.156	FTNPVNEK(1)VGK	2	-0.74567	1	1	0.000246137	108.98	FTNPVNEK(1)VGK	2	-0.41058	1	1	8.25294e-05	108.35	FTNPVNEK(1)VGK	2	-0.59679	1
	TGME49_270510-t26_1-p1	261	K	asparaginyl-tRNA synthetase (NOB+tRNA synthase) GN=TGME49_270510	1	7.08307e-34	178.67	SPAK(1)GQAVELAVR	2	-0.64115	1								1	1.6516e-12	170.95	SPAK(1)GQAVELAVR	3	0.034734	2
	TGME49_251690-t26_1-p1	82	K	"seryl-tRNA synthetase, cytoplasmic, putative GN=TGME49_251690"								1	0.003727	64.52	DPCQDLLAK(1)SAELK	2	-1.0247	1
	TGME49_250770-t26_1-p1	297	K	"eukaryotic initiation factor-4A, putative GN=TGME49_250770"	1	0.00253543	89.301	VDFLTSK(1)MSER	2	2.0173	1	1	0.00437384	79.492	VDFLTSK(1)MSER	2	1.5646	1
	TGME49_249920-t26_1-p1	169	K	"diphthine synthase, putative GN=TGME49_249920"	1	9.69539e-05	122.7	TK(1)EQSVENMMR	2	-0.64064	1
	TGME49_205510-t26_1-p1	464	K	"nucleolar protein 5, putative GN=TGME49_205510"	1	0.00187127	71.879	SYDASTDVVQEK(1)K	2	0.89251	1
	TGME49_253290-t26_1-p1	184	K	valyl-tRNA synthetase GN=TGME49_253290	1	0.00252786	96.342	ALLK(1)EGAPSR	2	-0.14989	2	1	0.00281676	88.596	ALLK(1)EGAPSR	2	-0.15324	2	1	0.00173187	92.538	ALLK(1)EGAPSR	2	0.068578	1
	TGME49_313390-t26_1-p1	257	K	ribosomal protein RPL6 GN=TGME49_313390	1	0.00627282	83.862	ALLASLSK(1)DK	2	-0.048353	2	1	0.0149016	72.2	ALLASLSK(1)DK	2	0.1356	1	1	0.00524253	83.862	ALLASLSK(1)DK	2	0.12569	1
	TGME49_217460-t26_1-p1	197	K	glutaminyl-tRNA synthetase (GlnRS) GN=TGME49_217460								1	2.40316e-05	74.732	TSETAAK(1)HFSSWSACVAK	3	2.1183	1
	TGME49_262720-t26_1-p1	88	K	"eukaryotic initiation factor-1A, putative GN=TGME49_262720"	1	0.00538937	70.089	DFQNDK(1)GDVIAK	2	0.46103	1
	TGME49_217460-t26_1-p1	230	K	glutaminyl-tRNA synthetase (GlnRS) GN=TGME49_217460	1	6.38928e-24	94.15	GK(1)SGEMVGQGAGVASEAVDGPDATTSVNFLK	3	-0.14794	1	1	2.7108e-30	104.53	GK(1)SGEMVGQGAGVASEAVDGPDATTSVNFLK	3	0.83363	1
	TGME49_226730-t26_1-p1	296	K	aconitate hydratase ACN/IRP GN=TGME49_226730	1	8.3859e-10	147.62	SPEAFEK(1)NLAK	2	0.075237	2	1	0.000133853	141.08	SPEAFEK(1)NLAK	2	0.41942	1	1	0.000108422	134.3	SPEAFEK(1)NLAK	2	0.22495	2
	TGME49_207440-t26_1-p1	282	K	ribosomal protein RPS4 GN=TGME49_207440	1	0.00255584	96.229	GEK(1)AWISLPK	2	0.55908	1	1	0.00603517	83.045	GEK(1)AWISLPK	2	0.47171	1	1	0.00483935	84.687	GEK(1)AWISLPK	2	0.6561	1
	TGME49_294670-t26_1-p1	171	K	translation initiation factor 3 subunit GN=TGME49_294670	1	0.0107259	77.662	SAGAGK(1)YIPR	2	0.20956	1	1	0.00283907	88.495	SAGAGK(1)YIPR	2	0.13237	1	1	0.000689065	99.815	SAGAGK(1)YIPR	2	0.0040257	1
	TGME49_292080-t26_1-p1	400	K	leucyl-tRNA synthetase GN=TGME49_292080	1	5.00837e-05	45.992	EAPVPQHQPLVQLLEAVK(1)AYGAK	3	-2.3192	1
	TGME49_224850-t26_1-p1	650	K	"polyadenylate binding protein, putative GN=TGME49_224850"	1	1.1131e-24	118.37	PGAGQQQPQGGPGSFK(1)FTPQVR	3	-1.6699	1	1	1.44563e-18	126.26	PGAGQQQPQGGPGSFK(1)FTPQVR	3	-1.529	1	1	2.35484e-11	101.38	PGAGQQQPQGGPGSFK(1)FTPQVR	3	-1.9848	1
	TGME49_256990-t26_1-p1	244	K	glycyl-tRNA synthetase GN=TGME49_256990	1	2.27576e-08	118.08	LNAK(1)EGISPEEASR	2	-0.045032	1	1	0.000106886	124.16	LNAK(1)EGISPEEASR	2	0.48106	1	1	1.33352e-06	109.1	LNAK(1)EGISPEEASR	2	0.0027089	1
	TGME49_253290-t26_1-p1	1070	K	valyl-tRNA synthetase GN=TGME49_253290	1	0.010345	53.981	EAMPAYEEK(1)VPADVR	2	0.35671	1
	TGME49_262690-t26_1-p1	33	K	ribosomal protein RPL27 GN=TGME49_262690								1	0.0037812	70.089	GVVVNTWEGSK(1)ER	2	-2.0834	1
	TGME49_304710-t26_1-p1	561	K	"eukaryotic peptide chain release factor, putative GN=TGME49_304710"								1	0.014394	89.355	FTVDLPK(1)K	2	1.2513	1
	TGME49_244320-t26_1-p1	263	K	ribosomal protein RPL24 GN=TGME49_244320	1	1.03266e-06	103.6	SK(1)AAGVRPQSGPAQK	2	0.73253	1								1	0.000480526	88.561	SK(1)AAGVRPQSGPAQK	2	0.30829	1
	TGME49_269180-t26_1-p1	1010	K	MIF4G domain-containing protein GN=TGME49_269180	1	0.00156923	54.764	AGASPVSPATK(1)SGLGTGR	2	4.3938	1
	TGME49_256990-t26_1-p1	320	K	glycyl-tRNA synthetase GN=TGME49_256990	1	0.00743918	93.556	GQK(1)ASAASR	2	-0.19236	1	1	0.000435157	123.86	GQK(1)ASAASR	2	-0.17405	1
	TGME49_219540-t26_1-p1	488	K	cytosolic tRNA-Ala synthetase GN=TGME49_219540	1	6.62733e-12	76.693	EK(1)DGSLTPLPAPCVDTGMGLER	3	-1.797	1	1	4.00409e-05	61.616	EK(1)DGSLTPLPAPCVDTGMGLER	3	0.344	1
	TGME49_292080-t26_1-p1	1092	K	leucyl-tRNA synthetase GN=TGME49_292080	1	0.019536	63.091	DK(1)AVQMLSGGK	2	-1.7798	2	1	0.0033776	81.92	DK(1)AVQMLSGGK	2	-1.6583	1	1	0.00708311	76.326	DK(1)AVQMLSGGK	2	-0.72569	1
	TGME49_280600-t26_1-p1	622	K	"histidyl-tRNA synthetase (HisRS), putative GN=TGME49_280600"	1	2.04124e-05	103.21	AFLDAVAK(1)AER	2	-3.2899	1								1	0.00613241	77.124	AFLDAVAK(1)AER	2	-0.48887	1
	TGME49_270510-t26_1-p1	534	K	asparaginyl-tRNA synthetase (NOB+tRNA synthase) GN=TGME49_270510	1	0.00961058	85.862	AEEPK(1)AQFK	2	0.064045	1	1	0.00132963	106.88	AEEPK(1)AQFK	2	-0.77853	1	1	0.019595	76.221	AEEPK(1)AQFK	2	-0.7315	1
	TGME49_294800-t26_1-p1	425	K	"elongation factor 1-alpha (EF-1-ALPHA), putative GN=TGME49_294800"	1	0.000183603	89.624	QTVAVGVIK(1)SVEK	2	0.77321	1	1	0.000676992	82.651	QTVAVGVIK(1)SVEK	2	0.56079	1	1	0.000202659	94.717	QTVAVGVIK(1)SVEK	2	0.25951	1
	TGME49_269180-t26_1-p1	1334	K	MIF4G domain-containing protein GN=TGME49_269180	1	3.4265e-11	66.925	VAETAGPQK(1)PAGCYAAVVAASQPAQAPR	3	1.2375	1
	TGME49_262690-t26_1-p1	135	K	ribosomal protein RPL27 GN=TGME49_262690	1	0.00583001	100.02	VSK(1)DLLFLR	2	-0.088548	2	1	0.000467925	113.62	VSK(1)DLLFLR	2	0.098263	2	1	0.00260794	128.28	VSK(1)DLLFLR	2	0.10542	2
	TGME49_252270-t26_1-p1	420	K	L1P family of ribosomal protein GN=TGME49_252270	1	0.0044559	88.596	IAK(1)GWVGFDK	2	-0.85236	1	1	0.0190375	68.536	IAK(1)GWVGFDK	2	0.58967	1
	TGME49_286080-t26_1-p1	396	K	elongation factor 2 family protein GN=TGME49_286080															1	0.0204203	45.891	VVDK(1)PPFSDAPR	2	-0.4859	1
	TGME49_226410-t26_1-p1	138	K	EF-1 guanine nucleotide exchange domain-containing protein GN=TGME49_226410	1	2.76283e-06	96.247	LLGAPNATK(1)FVDASR	2	0.82925	1	1	2.37306e-05	87.519	LLGAPNATK(1)FVDASR	2	0.30697	1	1	0.00164549	73.296	LLGAPNATK(1)FVDASR	2	1.0111	1
	TGME49_228250-t26_1-p1	367	K	elongation factor Tu GTP binding domain-containing protein GN=TGME49_228250	1	0.000144287	73.802	ENSAFADAK(1)EVQLVK	2	-0.21575	2
	TGME49_227360-t26_1-p1	363	K	ribosomal protein RPL3 GN=TGME49_227360	1	0.0122838	43.604	FIDTSAK(1)WGHGR	3	0.077448	1	1	0.01461	42.976	FIDTSAK(1)WGHGR	3	-0.92085	1
	TGME49_232230-t26_1-p1	7	K	ribosomal protein RPL30 GN=TGME49_232230	1	0.00094211	122.69	K(1)SGSEGINSR	2	-0.17488	1	1	0.00326562	77.062	K(1)SGSEGINSR	2	-1.6529	1	1	0.00766536	78.903	K(1)SGSEGINSR	2	-0.83923	1
	TGME49_238010-t26_1-p1	31	K	ribosomal protein RPL23A GN=TGME49_238010	1	0.0165837	78.149	AQQAAK(1)GLK	2	-0.21004	1	1	0.00676471	87.639	AQQAAK(1)GLK	2	0.1196	1	1	0.00998402	85.666	AQQAAK(1)GLK	2	0.086563	1
	TGME49_210750-t26_1-p1	643	K	Ferredoxin-fold anticodon binding domain-containing protein GN=TGME49_210750															1	7.45272e-05	76.199	K(1)AHPVVASMGNSPLTDNSEHR	4	-0.13336	1
	TGME49_219540-t26_1-p1	1158	K	cytosolic tRNA-Ala synthetase GN=TGME49_219540	1	0.00170673	92.112	K(1)LGEELGTEHK	2	0.057626	1	1	0.000159645	109.39	K(1)LGEELGTEHK	2	0.58692	2	1	0.00229876	84.605	K(1)LGEELGTEHK	2	-0.013777	2
	TGME49_263870-t26_1-p1	641	K	glutamate-tRNA ligase GN=TGME49_263870															1	5.77447e-06	90.379	DAVPVCIK(1)GAPETVESK	2	0.58292	1
	TGME49_300140-t26_1-p1	259	K	"elongation factor 1-gamma, putative GN=TGME49_300140"	1	6.35451e-05	85.45	VYSNTK(1)DLYGTAMK	2	0.42325	3	1	1.92603e-05	107.35	VYSNTK(1)DLYGTAMK	2	0.50531	2	1	2.12392e-19	109.83	VYSNTK(1)DLYGTAMK	2	0.43194	2
	TGME49_312090-t26_1-p1	112	K	ribosomal protein RPL23 GN=TGME49_312090								1	8.3687e-05	87.083	GEMK(1)GSAVTGPVGK	2	-1.5605	2
	TGME49_262380-t26_1-p1	379	K	"elongation factor Tu, putative GN=TGME49_262380"	1	3.14051e-08	50.783	ADLPLIIPVESVLSIPGK(1)GTVATGR	3	-1.0381	2	1	3.52143e-08	71.071	ADLPLIIPVESVLSIPGK(1)GTVATGR	3	-0.45648	2	1	4.98657e-07	58.812	ADLPLIIPVESVLSIPGK(1)GTVATGR	3	-0.5318	1
	TGME49_217460-t26_1-p1	222	K	glutaminyl-tRNA synthetase (GlnRS) GN=TGME49_217460															1	7.67856e-11	112.82	AIPGAGALSGAGAK(1)GTDR	3	1.66	2
	TGME49_245460-t26_1-p1	123	K	ribosomal protein RPS8 GN=TGME49_245460								1	0.0182098	73.327	SFYGLDLGK(1)K	2	0.77888	1	1	0.00416978	63.624	SFYGLDLGK(1)K	2	0.68867	1
	TGME49_228190-t26_1-p1	272	K	"eukaryotic initiation factor-3, subunit 5, putative GN=TGME49_228190"	1	1.30587e-25	174.05	LSDQLNK(1)CGAYVR	2	0.22642	2	1	9.22202e-37	198.55	LSDQLNK(1)CGAYVR	2	0.37509	2	1	3.27803e-30	199.4	LSDQLNK(1)CGAYVR	2	-0.015987	2
	TGME49_292080-t26_1-p1	626	K	leucyl-tRNA synthetase GN=TGME49_292080	1	0.0017573	125.57	DTQK(1)LQEIK	2	0.31359	1	1	0.00164858	105.2	DTQK(1)LQEIK	2	-0.22323	1	1	0.00111489	119.68	DTQK(1)LQEIK	2	0.13077	1
	TGME49_320570-t26_1-p1	183	K	"elongation factor Tu, putative GN=TGME49_320570"								1	0.028667	82.452	TIEK(1)YEK	2	-0.33346	1
	TGME49_231080-t26_1-p1	66	K	ribosomal protein RPL38 GN=TGME49_231080	1	1.44558e-05	95.981	AQK(1)LEGSLPPSLEK	2	-1.1605	2	1	0.000257977	83.692	AQK(1)LEGSLPPSLEK	2	-0.26791	2	1	1.03046e-05	101.2	AQK(1)LEGSLPPSLEK	2	-0.84785	1
	TGME49_201680-t26_1-p1	673	K	"eukaryotic initiation factor-3 subunit 10, putative GN=TGME49_201680"								1	0.00047197	80.746	SETAAQMLEEIK(1)K	2	-3.4071	1
	TGME49_205470-t26_1-p1	367	K	"translation elongation factor 2 family protein, putative GN=TGME49_205470"								1	0.000282445	111.94	LWGNNFYNAK(1)EK	2	1.5657	1	1	6.17491e-07	123.95	LWGNNFYNAK(1)EK	2	0.66122	1
	TGME49_205710-t26_1-p1	138	K	lysine-tRNA ligase GN=TGME49_205710	0.999981	0.00329655	48.907	AQKPEEELDPTQYFEK(1)R	3	-0.49563	1								0.999986	0.00486835	48.907	AQKPEEELDPTQYFEK(1)R	3	-1.285	1
	TGME49_244320-t26_1-p1	253	K	ribosomal protein RPL24 GN=TGME49_244320	1	0.0088673	88.495	SATAVK(1)DAK	2	1.0836	1	1	0.000461085	121.5	SATAVK(1)DAK	2	0.82655	1
	TGME49_273460-t26_1-p1	275	K	eukaryotic translation initiation factor 3 subunit 6 interacting protein GN=TGME49_273460	1	0.00808562	91.265	NK(1)LFESEIR	2	-0.33359	1	1	0.00533978	91.265	NK(1)LFESEIR	2	0.56401	1	1	0.0267503	71.451	NK(1)LFESEIR	2	0.45599	1
	TGME49_205470-t26_1-p1	939	K	"translation elongation factor 2 family protein, putative GN=TGME49_205470"	1	0.00116918	68.972	NLK(1)PEIPPFENYYDK	2	0.38469	1	1	0.00769631	53.3	NLK(1)PEIPPFENYYDK	2	-0.69758	1
	TGME49_247470-t26_1-p1	150	K	"nucleolar protein, putative GN=TGME49_247470"	1	2.32184e-05	121.21	LAK(1)QLGELPIEK	2	0.26486	1	1	0.000209511	134.56	LAK(1)QLGELPIEK	2	0.17009	1	1	6.04498e-07	140.45	LAK(1)QLGELPIEK	2	-0.14061	1
	TGME49_300260-t26_1-p1	393	K	threonyl-tRNA synthetase family protein GN=TGME49_300260	1	0.0290402	91.906	LLEEAK(1)K	2	-0.87922	1
	TGME49_253290-t26_1-p1	858	K	valyl-tRNA synthetase GN=TGME49_253290								1	6.53438e-05	85.493	SVEQK(1)TADTTGSSSR	2	0.30868	1	1	1.24004e-06	102.39	SVEQK(1)TADTTGSSSR	2	0.20656	1
	TGME49_288360-t26_1-p1	635	K	tryptophanyl-tRNA synthetase (TrpRS2) GN=TGME49_288360								1	0.0029484	109.01	EIGEK(1)YQK	2	-1.2467	1	1	0.00360663	109.01	EIGEK(1)YQK	2	-0.79242	1
	TGME49_251690-t26_1-p1	62	K	"seryl-tRNA synthetase, cytoplasmic, putative GN=TGME49_251690"	1	7.95438e-05	104.24	ELNAVNK(1)EIGQR	2	-4.1611	1								1	7.25827e-10	100.38	ELNAVNK(1)EIGQR	2	-1.4281	1
	TGME49_288360-t26_1-p1	187	K	tryptophanyl-tRNA synthetase (TrpRS2) GN=TGME49_288360	1	0.000893271	41.798	MYQESYLDEFGIPANVK(1)EVR	3	-0.92361	1	1	0.000207266	52.464	MYQESYLDEFGIPANVK(1)EVR	3	-0.60281	1
	TGME49_300140-t26_1-p1	213	K	"elongation factor 1-gamma, putative GN=TGME49_300140"								1	0.00184369	119.22	KETPK(1)AAAK	2	0.45769	1	0.999997	0.0115504	97.472	KETPK(1)AAAK	2	-0.37789	1
	TGME49_247470-t26_1-p1	465	K	"nucleolar protein, putative GN=TGME49_247470"								1	6.78195e-06	105.19	EAASELSQAAVSEK(1)R	2	0.78396	1
	TGME49_251500-t26_1-p1	582	K	"eukaryotic initiation factor-3, subunit 3, putative GN=TGME49_251500"	1	2.82879e-10	88.983	K(1)QTPAGLSAAVAAAAADAK	2	-0.59506	2	1	1.21519e-10	93.5	K(1)QTPAGLSAAVAAAAADAK	2	-0.29176	2	1	9.74726e-08	100.28	K(1)QTPAGLSAAVAAAAADAK	2	0.45121	2
	TGME49_201680-t26_1-p1	867	K	"eukaryotic initiation factor-3 subunit 10, putative GN=TGME49_201680"								1	0.00143007	116.73	YLEQLEK(1)K	2	0.3248	1
	TGME49_260170-t26_1-p1	482	K	"elongation factor EF-G, putative GN=TGME49_260170"	0.997934	1.05818e-05	40.849	YLPAPYEIPQVAYDQDK(0.002)QEEEVPLHADPK(0.998)K	4	0.19806	1
	TGME49_269180-t26_1-p1	815	K	MIF4G domain-containing protein GN=TGME49_269180	1	5.16614e-08	109.07	PSSVPQK(1)LSEEAPK	2	-0.13462	1	1	0.000105456	121.45	PSSVPQK(1)LSEEAPK	2	1.1125	1	1	1.37178e-06	108.97	PSSVPQK(1)LSEEAPK	2	0.43571	1
	TGME49_288360-t26_1-p1	304	K	tryptophanyl-tRNA synthetase (TrpRS2) GN=TGME49_288360								1	7.20254e-05	114.64	K(1)FGCSSITPELISR	2	1.1883	1	1	0.00463526	65.374	K(1)FGCSSITPELISR	2	0.91191	1
	TGME49_238010-t26_1-p1	34	K	ribosomal protein RPL23A GN=TGME49_238010	1	0.0236994	70.908	GLK(1)ASSSFK	2	0.59592	1	1	0.0126465	80.755	GLK(1)ASSSFK	2	0.20393	1	1	0.00554695	91.867	GLK(1)ASSSFK	2	0.89767	1
	TGME49_205470-t26_1-p1	418	K	"translation elongation factor 2 family protein, putative GN=TGME49_205470"								1	0.000257977	83.692	MLGSLGIELK(1)GDDR	2	-2.8303	1	1	0.000368436	84.753	MLGSLGIELK(1)GDDR	2	-2.1374	1
	TGME49_294800-t26_1-p1	440	K	"elongation factor 1-alpha (EF-1-ALPHA), putative GN=TGME49_294800"								1	0.0202101	86.794	VTK(1)SAVK	2	1.0415	1	1	0.0236251	97.798	VTK(1)SAVK	2	1.7029	1
	TGME49_219850-t26_1-p1	323	K	prolyl-tRNA synthetase (ProRS) GN=TGME49_219850	1	1.06595e-22	135.81	APGAK(1)EAVTDSSMLGVTAK	3	-2.274	2	1	1.48531e-17	154.55	APGAK(1)EAVTDSSMLGVTAK	2	-1.4035	1	1	6.06276e-25	143.04	APGAK(1)EAVTDSSMLGVTAK	3	-3.4669	2
	TGME49_288360-t26_1-p1	667	K	tryptophanyl-tRNA synthetase (TrpRS2) GN=TGME49_288360	1	0.0186309	61.161	AK(1)VTDDMVR	2	-0.41749	1	1	0.0142956	80.231	AK(1)VTDDMVR	2	-0.17748	2
	TGME49_219540-t26_1-p1	658	K	cytosolic tRNA-Ala synthetase GN=TGME49_219540	1	0.00426389	106.88	K(1)VANSLQAK	2	0.60137	1	1	0.00249258	104.05	K(1)VANSLQAK	2	0.25269	1	1	0.00260504	128.27	K(1)VANSLQAK	2	-0.033946	1
	TGME49_294800-t26_1-p1	41	K	"elongation factor 1-alpha (EF-1-ALPHA), putative GN=TGME49_294800"								1	0.0164018	97.798	TIEK(1)FEK	2	1.7268	2
	TGME49_292130-t26_1-p1	274	K	ribosomal protein RPL13A GN=TGME49_292130	1	1.62311e-05	58.693	SFAQTTLPK(1)DQVAFLQQYGHA	3	0.17563	1	1	8.42826e-06	71.376	SFAQTTLPK(1)DQVAFLQQYGHA	3	0.37549	1	1	0.00122369	42.118	SFAQTTLPK(1)DQVAFLQQYGHA	3	-0.080564	1
	TGME49_256990-t26_1-p1	513	K	glycyl-tRNA synthetase GN=TGME49_256990	1	0.000150847	78.814	SAFDLTSHSK(1)VSK	3	-0.64078	1	1	0.000306727	79.639	SAFDLTSHSK(1)VSK	3	-0.62967	1	1	4.5428e-05	93.348	SAFDLTSHSK(1)VSK	3	-0.71765	1
	TGME49_210690-t26_1-p1	227	K	ribosomal protein RPS6 GN=TGME49_210690															1	0.0249459	55.676	ADVVAK(1)K	2	0.034572	1
	TGME49_201680-t26_1-p1	860	K	"eukaryotic initiation factor-3 subunit 10, putative GN=TGME49_201680"	1	0.00881825	107.57	K(1)YLEQLEK	2	0.72214	1	1	3.0188e-13	145.72	K(1)YLEQLEK	2	0.077801	1	1	0.00281353	119.75	K(1)YLEQLEK	2	-0.13117	1
	TGME49_219850-t26_1-p1	684	K	prolyl-tRNA synthetase (ProRS) GN=TGME49_219850	1	0.00526276	85.355	LELGPK(1)DLAK	2	-0.043855	1	1	0.00727069	81.017	LELGPK(1)DLAK	2	0.13792	1
	TGME49_257350-t26_1-p1	740	K	"eukaryotic translation initiation factor, putative GN=TGME49_257350"								1	0.0179992	82.426	AK(1)ALSDLR	2	0.099827	1
	TGME49_251690-t26_1-p1	87	K	"seryl-tRNA synthetase, cytoplasmic, putative GN=TGME49_251690"	1	0.00146425	131.04	SAELK(1)QR	2	-1.8074	1	1	0.000351814	132.09	SAELK(1)QR	2	-0.96175	1	1	0.00266776	127.84	SAELK(1)QR	2	-1.9035	1
	TGME49_261570-t26_1-p1	36	K	ribosomal protein RPL7A GN=TGME49_261570								1	0.0311553	64.711	VQK(1)SPIFAK	2	1.4837	1
	TGME49_292080-t26_1-p1	622	K	leucyl-tRNA synthetase GN=TGME49_292080	1	0.00975373	85.355	VASQK(1)DTQK	2	0.14576	1								1	0.00112967	153.05	VASQK(1)DTQK	2	0.17156	1
	TGME49_263870-t26_1-p1	826	K	glutamate-tRNA ligase GN=TGME49_263870	1	0.0217069	65.695	SK(1)AMSAVGTK	2	-0.85431	1
	TGME49_219540-t26_1-p1	1083	K	cytosolic tRNA-Ala synthetase GN=TGME49_219540	1	0.000235737	105.03	K(1)ELEELEEAFR	2	0.25881	1								1	2.43431e-05	117.79	K(1)ELEELEEAFR	2	-0.19876	1
	TGME49_216010-t26_1-p1	306	K	ribosomal protein RPL24 GN=TGME49_216010								1	0.0119215	74.841	VK(1)QEDGSFIR	2	0.64537	1
	TGME49_205470-t26_1-p1	408	K	"translation elongation factor 2 family protein, putative GN=TGME49_205470"	1	0.000839357	76.01	YTK(1)MLGSLGIELK	2	0.24382	1	1	1.43947e-05	97.631	YTK(1)MLGSLGIELK	2	-0.49459	1	1	0.00675725	66.004	YTK(1)MLGSLGIELK	2	0.091729	1
	TGME49_320050-t26_1-p1	5	K	ribosomal protein RPL5 GN=TGME49_320050	1	0.032275	88.029	AFVK(1)ALK	2	-0.14994	1	1	0.0164865	97.068	AFVK(1)ALK	2	-0.23754	1
	TGME49_288360-t26_1-p1	151	K	tryptophanyl-tRNA synthetase (TrpRS2) GN=TGME49_288360	1	2.47784e-09	152.97	QK(1)IEENCPFR	2	-0.57352	1	1	0.000448202	132.01	QK(1)IEENCPFR	2	-0.19345	1	1	1.99956e-07	166.19	QK(1)IEENCPFR	2	-0.083462	1
	TGME49_210750-t26_1-p1	815	K	Ferredoxin-fold anticodon binding domain-containing protein GN=TGME49_210750	1	0.0024693	70.685	LVDSFIHPK(1)TK	3	1.2752	1	1	0.0122914	51.979	LVDSFIHPK(1)TK	3	0.71011	1	1	0.000779863	79.23	LVDSFIHPK(1)TK	3	1.2552	1
	TGME49_270510-t26_1-p1	398	K	asparaginyl-tRNA synthetase (NOB+tRNA synthase) GN=TGME49_270510	1	2.07967e-26	158.17	DAAAAAAEPLIPLTK(1)DK	2	-0.36553	3	1	9.07104e-09	104.26	DAAAAAAEPLIPLTK(1)DK	2	-0.15645	3	1	1.55736e-09	107.98	DAAAAAAEPLIPLTK(1)DK	2	-0.42081	3
	TGME49_210690-t26_1-p1	242	K	ribosomal protein RPS6 GN=TGME49_210690	1	0.00718128	118.33	PAEVK(1)VVK	2	0.039193	1	1	0.00365041	107.57	PAEVK(1)VVK	2	-0.33557	1	1	0.00430247	107.57	PAEVK(1)VVK	2	-0.30343	1
	TGME49_204100-t26_1-p1	987	K	eIF2 kinase IF2K-C GN=TGME49_204100								1	0.023999	42.718	SFSGNK(1)AK(1)R	2	-1.5666	1	1	0.0270885	45.368	SFSGNK(1)AK(1)R	2	-1.8987	1
	TGME49_226730-t26_1-p1	223	K	aconitate hydratase ACN/IRP GN=TGME49_226730	0.999801	2.12087e-08	56.562	NCDGFSIKPEDVQTILDWQK(1)ASQAQK	3	0.029223	1
	TGME49_231480-t26_1-p1	591	K	"GCN1, putative GN=TGME49_231480"	1	0.0117098	52.527	LLALPGTGGSEK(1)AGK	2	1.6469	1	1	0.00337282	62.357	LLALPGTGGSEK(1)AGK	2	2.0864	1	1	0.00522961	59.709	LLALPGTGGSEK(1)AGK	2	2.174	1
	TGME49_289300-t26_1-p1	638	K	methionyl-tRNA synthetase GN=TGME49_289300	1	0.00334154	77.644	ATSLCVK(1)FCEGK	2	-1.552	1	1	0.00116667	84.365	ATSLCVK(1)FCEGK	2	-1.4341	1	1	0.000718968	93.766	ATSLCVK(1)FCEGK	2	-0.79327	1
	TGME49_269180-t26_1-p1	2489	K	MIF4G domain-containing protein GN=TGME49_269180								1	0.0057334	49.298	APAEPSSPAK(1)DSSR	2	1.2173	1
	TGME49_205470-t26_1-p1	427	K	"translation elongation factor 2 family protein, putative GN=TGME49_205470"	1	0.018586	76.064	DLTGK(1)ALLK	2	0.15228	1	1	0.0161288	76.679	DLTGK(1)ALLK	2	-0.044766	1	1	0.0198312	76.064	DLTGK(1)ALLK	2	0.60246	1
	TGME49_219850-t26_1-p1	311	K	prolyl-tRNA synthetase (ProRS) GN=TGME49_219850	1	3.41822e-15	125.33	LAAAPAGGANK(1)PNAPAGK	2	0.18304	1	1	3.88909e-08	120.54	LAAAPAGGANK(1)PNAPAGK	2	-0.3611	1	1	1.59883e-13	120.92	LAAAPAGGANK(1)PNAPAGK	2	-0.48765	1
	TGME49_294800-t26_1-p1	416	K	"elongation factor 1-alpha (EF-1-ALPHA), putative GN=TGME49_294800"	1	5.30017e-07	131.17	DMK(1)QTVAVGVIK	2	-2.3116	4	1	3.6304e-05	98.105	DMK(1)QTVAVGVIK	2	-0.33203	3	1	1.4818e-05	103.46	DMK(1)QTVAVGVIK	2	1.217	3
	TGME49_289530-t26_1-p1	7	K	ribosomal protein RPL19 GN=TGME49_289530															1	0.0208323	64.236	SLQLQK(1)R	2	0.88635	1
	TGME49_214350-t26_1-p1	395	K	"GTP-binding protein, putative GN=TGME49_214350"	1	0.000172613	131.5	FNVTNSGK(1)K	2	-0.034643	1	1	0.000581485	123.86	FNVTNSGK(1)K	2	0.19201	1	1	0.00128817	120.99	FNVTNSGK(1)K	2	0.14616	1
	TGME49_250810-t26_1-p1	81	K	ribosomal protein RPL35 GN=TGME49_250810	1	0.0229679	103.02	K(1)ELAQLR	2	0.26027	1	1	0.0164313	105.2	K(1)ELAQLR	2	-0.031507	1
	TGME49_273520-t26_1-p1	243	K	PCI domain-containing protein GN=TGME49_273520	1	0.00777486	91.867	AALAEAAK(1)K	2	-0.93768	1	1	0.00261935	103.55	AALAEAAK(1)K	2	-1.0727	1	1	0.000814545	85.676	AALAEAAK(1)K	2	0.37537	1
	TGME49_313390-t26_1-p1	231	K	ribosomal protein RPL6 GN=TGME49_313390								0.999999	0.000946334	60.541	KQDEGMFVQQSDSK(1)AK	3	-1.4474	1
	TGME49_254940-t26_1-p1	2949	K	MIF4G domain-containing protein GN=TGME49_254940								1	0.0149016	72.2	SK(1)LGNAGNDR	2	1.5965	1
	TGME49_219540-t26_1-p1	1276	K	cytosolic tRNA-Ala synthetase GN=TGME49_219540	1	3.64856e-05	79.652	VDAAVAEATAFAEK(1)K	2	0.13197	2	1	2.33384e-05	87.824	VDAAVAEATAFAEK(1)K	3	0.10604	2	1	0.000130885	81.632	VDAAVAEATAFAEK(1)K	2	0.26211	2
	TGME49_320050-t26_1-p1	278	K	ribosomal protein RPL5 GN=TGME49_320050	1	0.0151841	94.114	TAK(1)GQYVR	2	-0.10156	1	1	2.43747e-05	133.6	TAK(1)GQYVR	2	-0.31077	1	1	0.00900436	133.12	TAK(1)GQYVR	2	0.31912	1
	TGME49_205470-t26_1-p1	737	K	"translation elongation factor 2 family protein, putative GN=TGME49_205470"	1	0.00252786	96.342	FDFDK(1)NAALK	2	0.034827	2	1	0.000228211	112.36	FDFDK(1)NAALK	2	0.33915	2	1	0.000329442	103.26	FDFDK(1)NAALK	2	0.24455	1
	TGME49_214350-t26_1-p1	172	K	"GTP-binding protein, putative GN=TGME49_214350"	1	0.0314708	65.465	LVGK(1)GQVPK	2	-0.46995	1	1	0.00593749	89.355	LVGK(1)GQVPK	2	-0.21657	1
	TGME49_214270-t26_1-p1	768	K	"translation initiation factor IF-2, putative GN=TGME49_214270"	1	0.00234694	97.734	TIAK(1)EAVDSR	2	0.2794	1	1	0.00514447	84.507	TIAK(1)EAVDSR	2	-0.071615	1	1	0.0272133	65.842	TIAK(1)EAVDSR	2	0.090299	1
	TGME49_250770-t26_1-p1	199	K	"eukaryotic initiation factor-4A, putative GN=TGME49_250770"	1	0.00687866	75.819	GFK(1)SQIYDVFK	2	0.7284	1								1	0.00125128	93.345	GFK(1)SQIYDVFK	2	-0.057134	1
	TGME49_256990-t26_1-p1	516	K	glycyl-tRNA synthetase GN=TGME49_256990	1	0.0120498	75.819	VSK(1)VDLVASR	2	0.37063	2	1	0.00434944	85.813	VSK(1)VDLVASR	2	-0.011881	2	1	0.000128717	117.99	VSK(1)VDLVASR	2	0.72116	2
	TGME49_253800-t26_1-p1	530	K	"ribosomal protein L15, putative GN=TGME49_253800"	1	0.0088673	88.495	FEVLPK(1)TAR	2	-0.29656	1	1	0.0278591	67.334	FEVLPK(1)TAR	2	0.60536	1
	TGME49_214270-t26_1-p1	1103	K	"translation initiation factor IF-2, putative GN=TGME49_214270"															1	0.00926365	104.37	HFDAK(1)NK	2	0.4922	1
	TGME49_294800-t26_1-p1	437	K	"elongation factor 1-alpha (EF-1-ALPHA), putative GN=TGME49_294800"	1	0.000743634	97.273	EPGAGSK(1)VTK	2	0.011155	2	1	1.02529e-08	130.44	KEPGAGSK(1)VTK	3	-0.39289	1	1	9.01191e-05	96.059	EPGAGSK(1)VTK	2	-0.034951	3
	TGME49_294800-t26_1-p1	154	K	"elongation factor 1-alpha (EF-1-ALPHA), putative GN=TGME49_294800"	1	0.00244387	40.968	QMIVGINK(1)MDSCNYSEDR	3	0.46696	1
	TGME49_289300-t26_1-p1	117	K	methionyl-tRNA synthetase GN=TGME49_289300	1	0.00027584	103.43	LAETK(1)TAAPEK	2	1.6409	1	1	0.00237998	122.7	LAETK(1)TAAPEK	2	0.77381	1	1	6.70007e-05	125.97	LAETK(1)TAAPEK	2	0.64469	1
	TGME49_226730-t26_1-p1	895	K	aconitate hydratase ACN/IRP GN=TGME49_226730	1	0.0194667	84.743	LCPK(1)DGPK	2	-2.8108	1	1	0.00947627	93.429	LCPK(1)DGPK	2	-0.97424	2
	TGME49_250770-t26_1-p1	315	K	"eukaryotic initiation factor-4A, putative GN=TGME49_250770"	1	1.93272e-43	183.7	DFTVSSMHGDMDQK(1)SR	2	-0.058857	2	1	8.93857e-84	231.13	DFTVSSMHGDMDQK(1)SR	2	0.81297	2	1	2.38922e-17	143.67	DFTVSSMHGDMDQK(1)SR	2	0.40548	2
	TGME49_219540-t26_1-p1	666	K	cytosolic tRNA-Ala synthetase GN=TGME49_219540	1	0.00313594	87.184	VANSLQAK(1)GQK	2	0.72536	1	1	7.91052e-12	164.64	VANSLQAK(1)GQK	2	0.60733	1	1	7.06642e-05	126.71	VANSLQAK(1)GQK	2	0.49494	1
	TGME49_300260-t26_1-p1	67	K	threonyl-tRNA synthetase family protein GN=TGME49_300260	1	4.1715e-08	112.17	RAEK(1)GTVAALATEEK	3	0.04082	2	1	2.55997e-06	141.85	RAEK(1)GTVAALATEEK	3	0.43608	3	1	2.81943e-11	138.73	RAEK(1)GTVAALATEEK	3	0.040532	2
	TGME49_214210-t26_1-p1	24	K	rRNA pseudouridine synthase GN=TGME49_214210	1	1.28929e-07	83.065	K(1)TDNYAIEPNSSSPPIDTSK	2	0.25077	2								1	1.19587e-05	84.166	K(1)TDNYAIEPNSSSPPIDTSK	3	1.351	1
	TGME49_289530-t26_1-p1	152	K	ribosomal protein RPL19 GN=TGME49_289530	1	1.05323e-09	145.91	EK(1)ALQEQLEAR	2	0.20808	1	1	3.49618e-35	199.7	EK(1)ALQEQLEAR	2	-0.045615	1	1	1.55239e-08	169.65	EK(1)ALQEQLEAR	2	0.41745	1
	TGME49_244650-t26_1-p1	25	K	"eukaryotic initiation factor-5, putative GN=TGME49_244650"	1	0.0134462	78.516	LVSK(1)IEGR	2	0.46194	1	1	0.00956106	93.162	LVSK(1)IEGR	2	0.57419	1
	TGME49_253800-t26_1-p1	521	K	"ribosomal protein L15, putative GN=TGME49_253800"								1	0.0212485	66.993	AHIK(1)PYK	2	0.21474	1
	TGME49_280600-t26_1-p1	1103	K	"histidyl-tRNA synthetase (HisRS), putative GN=TGME49_280600"	1	1.27317e-07	137.95	EK(1)ATQEVPSLVR	2	0.84897	1	1	1.6731e-05	145.31	EK(1)ATQEVPSLVR	2	0.027073	1	1	4.96868e-07	142.12	EK(1)ATQEVPSLVR	2	1.6599	2
	TGME49_294800-t26_1-p1	212	K	"elongation factor 1-alpha (EF-1-ALPHA), putative GN=TGME49_294800"	1	2.04096e-11	134.14	GK(1)TLVEALDTMEAPK	3	-0.028874	2	1	6.57398e-07	100.43	GK(1)TLVEALDTMEAPK	2	0.26262	1	1	1.3232e-11	126.77	GK(1)TLVEALDTMEAPK	2	-0.14017	1
	TGME49_251810-t26_1-p1	29	K	"translation initiation factor eIF-5A, putative GN=TGME49_251810"	1	0.00997897	82.426	K(1)NGFVMLK	2	-0.48975	1	1	0.0328199	67.494	K(1)NGFVMLK	2	-0.76615	1	1	0.0255133	82.279	K(1)NGFVMLK	2	-0.30043	1
	TGME49_226730-t26_1-p1	1049	K	aconitate hydratase ACN/IRP GN=TGME49_226730	1	0.00130943	117.7	NLTK(1)QHSGEN	2	-0.050738	1	1	0.000287413	102.52	NLTK(1)QHSGEN	2	-0.62629	1	1	0.0114549	76.228	NLTK(1)QHSGEN	2	-0.42919	1
	TGME49_223050-t26_1-p1	121	K	ribosomal protein RPS20 GN=TGME49_223050	1	5.1222e-05	107.17	LMK(1)GGLEGEEQR	2	-1.4957	3	1	7.90088e-12	158.42	LMK(1)GGLEGEEQR	2	-3.4778	3	1	1.36045e-05	111.79	LMK(1)GGLEGEEQR	2	-1.5771	2
	TGME49_250770-t26_1-p1	61	K	"eukaryotic initiation factor-4A, putative GN=TGME49_250770"	1	3.94622e-17	142.45	GIYSYGFEK(1)PSAIQQR	2	-0.7224	1	1	2.52297e-07	124.62	GIYSYGFEK(1)PSAIQQR	2	-0.30911	1	1	8.35275e-19	151.56	GIYSYGFEK(1)PSAIQQR	2	-0.60503	1
	TGME49_300260-t26_1-p1	383	K	threonyl-tRNA synthetase family protein GN=TGME49_300260								1	0.0166208	95.909	LLK(1)DYLK	2	1.2022	1	1	0.0143478	106.36	LLK(1)DYLK	2	1.0192	1
	TGME49_268685-t26_1-p1	112	K	mitochondrial large subunit ribosomal protein GN=TGME49_268685								1	3.32524e-05	98.105	GCTPSK(1)NQEVGK	2	-0.16177	1
	TGME49_239100-t26_1-p1	89	K	ribosomal protein RPS7 GN=TGME49_239100	1	0.00797485	111.95	LVQELEK(1)K	2	-0.21234	1	1	0.000824199	120.15	LVQELEK(1)K	2	0.38936	1	1	0.00430247	107.57	LVQELEK(1)K	2	-0.14691	1
	TGME49_294800-t26_1-p1	378	K	"elongation factor 1-alpha (EF-1-ALPHA), putative GN=TGME49_294800"	1	0.00138749	113.15	TLEEAPK(1)CIK	2	-2.1256	2	1	0.00087992	119.22	TLEEAPK(1)CIK	2	-0.71574	3	1	0.000329442	103.26	TLEEAPK(1)CIK	2	-0.55641	4
	TGME49_261570-t26_1-p1	270	K	ribosomal protein RPL7A GN=TGME49_261570															1	0.0206728	64.776	K(1)MGLQLA	2	-2.1865	1
	TGME49_314480-t26_1-p1	113	K	Pumilio domain-containing protein kiaa0020(predict) GN=TGME49_314480															0.841362	0.0286217	42.958	K(0.841)QK(0.159)ASVQTKNLGSVEK	2	-2.4267	1
	TGME49_210750-t26_1-p1	776	K	Ferredoxin-fold anticodon binding domain-containing protein GN=TGME49_210750	1	0.000131853	53.327	HTDAELLTSDATSK(1)QEAHPK	4	0.069891	1	1	0.00257833	56.708	HTDAELLTSDATSK(1)QEAHPK	4	-0.28122	1	1	4.96383e-07	58.425	HTDAELLTSDATSK(1)QEAHPK	3	-0.011572	1
	TGME49_300140-t26_1-p1	194	K	"elongation factor 1-gamma, putative GN=TGME49_300140"								1	0.0224823	94.114	K(1)IFGEAK	2	1.4276	1
	TGME49_300260-t26_1-p1	379	K	threonyl-tRNA synthetase family protein GN=TGME49_300260	1	0.00365453	91.549	VYGVSFPDK(1)K	2	-1.3005	2	1	0.000383967	102.52	VYGVSFPDK(1)K	2	0.94947	1	1	0.0134815	74.841	VYGVSFPDK(1)K	2	0.47626	1
	TGME49_256990-t26_1-p1	761	K	glycyl-tRNA synthetase GN=TGME49_256990	1	0.0287679	58.592	K(1)TYPLVDVK	2	-2.1212	1
	TGME49_294800-t26_1-p1	316	K	"elongation factor 1-alpha (EF-1-ALPHA), putative GN=TGME49_294800"	1	3.80431e-34	183.37	GYVASDSK(1)NDPAK	2	-0.055322	1	1	0.000271778	117.21	GYVASDSK(1)NDPAK	2	0.027017	1	1	3.42917e-06	111.79	GYVASDSK(1)NDPAK	2	-0.032841	1
	TGME49_294670-t26_1-p1	69	K	translation initiation factor 3 subunit GN=TGME49_294670	1	6.41517e-12	162.25	INK(1)DVYAR	2	-2.933	1	1	0.000335709	122.28	INK(1)DVYAR	2	-2.6759	1	1	0.00146295	114.28	INK(1)DVYAR	2	-2.1136	1
	TGME49_214210-t26_1-p1	20	K	rRNA pseudouridine synthase GN=TGME49_214210	1	2.61423e-20	128.79	EATSDPGLVASAGTEGGK(1)K	2	0.21166	1	1	1.78384e-61	206.62	EATSDPGLVASAGTEGGK(1)K	2	-0.053359	1	1	2.71797e-31	169.43	EATSDPGLVASAGTEGGK(1)K	2	0.18048	1
	TGME49_299810-t26_1-p1	796	K	cysteine-tRNA synthetase (CysRS) GN=TGME49_299810	1	0.0261815	77.732	VSK(1)EELQR	2	-1.9246	1
	TGME49_227360-t26_1-p1	66	K	ribosomal protein RPL3 GN=TGME49_227360	0.999999	2.03353e-14	158.3	ELDKPGSK(1)LHK	2	0.64325	2	0.999998	7.04026e-07	153.54	ELDKPGSK(1)LHK	2	0.87635	2	1	6.38708e-06	159.44	ELDKPGSK(1)LHK	3	0.83084	2
	TGME49_288360-t26_1-p1	565	K	tryptophanyl-tRNA synthetase (TrpRS2) GN=TGME49_288360	1	8.85647e-38	153.83	TK(1)MSGSVETSSIYVSDTPEQIK	3	0.99086	2	1	2.8708e-18	119.38	TK(1)MSGSVETSSIYVSDTPEQIK	3	1.1919	1	1	1.18832e-07	82.635	TK(1)MSGSVETSSIYVSDTPEQIK	3	0.66792	2
	TGME49_254940-t26_1-p1	2931	K	MIF4G domain-containing protein GN=TGME49_254940															1	0.0145135	70.089	TSGAK(1)DWLASK	2	-1.4723	1
	TGME49_205470-t26_1-p1	688	K	"translation elongation factor 2 family protein, putative GN=TGME49_205470"	1	0.00174811	44.391	ETVSAPSHMTCLSK(1)SPNK	3	-0.19342	1								1	0.00155671	49.537	ETVSAPSHMTCLSK(1)SPNK	3	0.28628	1
	TGME49_253290-t26_1-p1	676	K	valyl-tRNA synthetase GN=TGME49_253290	1	0.01482	79.986	GNLPEK(1)EIK	2	0.90579	1								1	0.0118372	83.456	GNLPEK(1)EIK	2	0.61355	1
	TGME49_201680-t26_1-p1	686	K	"eukaryotic initiation factor-3 subunit 10, putative GN=TGME49_201680"	1	0.0221305	65.278	ASSNILIK(1)GK	2	0.49937	1	1	0.000230036	105.98	ASSNILIK(1)GK	2	0.2958	1	1	0.0047145	72.321	ASSNILIK(1)GK	2	0.29873	1
	TGME49_226730-t26_1-p1	788	K	aconitate hydratase ACN/IRP GN=TGME49_226730	1	2.43099e-07	127.32	TAK(1)ASDLFDWDEK	2	0.10531	2	1	1.86074e-05	105.19	TAK(1)ASDLFDWDEK	2	0.18932	2	1	1.0232e-07	121.18	TAK(1)ASDLFDWDEK	2	-0.44411	2
	TGME49_204100-t26_1-p1	989	K	eIF2 kinase IF2K-C GN=TGME49_204100								1	0.023999	42.718	SFSGNK(1)AK(1)R	2	-1.5666	1	1	0.0270885	45.368	SFSGNK(1)AK(1)R	2	-1.8987	1
	TGME49_299050-t26_1-p1	68	K	ribosomal protein RPL17 GN=TGME49_299050	1	0.0119613	77.318	K(1)FTGCIGR	2	-0.12964	1
	TGME49_219850-t26_1-p1	648	K	prolyl-tRNA synthetase (ProRS) GN=TGME49_219850	1	0.0170509	77.662	TMLEK(1)ADIR	2	-0.50007	1	1	0.00628673	86.898	TMLEK(1)ADIR	2	-1.445	1	1	0.0195856	76.228	TMLEK(1)ADIR	2	-1.0802	1
	TGME49_204160-t26_1-p1	1332	K	GYF domain-containing protein GN=TGME49_204160	1	0.00106984	94.465	LQK(1)LQSQVNPK	2	-2.0154	1	1	0.00013001	103.08	LQK(1)LQSQVNPK	2	-0.46116	1	1	0.000710469	97.734	LQK(1)LQSQVNPK	2	-1.8231	1
	TGME49_244320-t26_1-p1	235	K	ribosomal protein RPL24 GN=TGME49_244320	1	0.019795	45.28	AIVGLSLEDIK(1)R	2	-0.01692	1
	TGME49_261570-t26_1-p1	268	K	ribosomal protein RPL7A GN=TGME49_261570	1	0.0249776	78.516	LINIELK(1)K	2	-0.033114	1	1	0.014394	89.355	LINIELK(1)K	2	0.175	1	1	0.0155641	89.355	LINIELK(1)K	2	0.60812	1
	TGME49_318710-t26_1-p1	682	K	ATP-binding cassette sub-family F member 1 GN=TGME49_318710	1	0.00230672	83.204	YPEAGLK(1)DEAAR	2	-0.13316	1
	TGME49_217460-t26_1-p1	65	K	glutaminyl-tRNA synthetase (GlnRS) GN=TGME49_217460	1	0.00116604	41.615	K(1)GEQPSPIAAGEALSDYAAAR	2	1.2076	1
	TGME49_251950-t26_1-p1	330	K	ribosomal protein l7/l12 c-terminal domain-containing protein GN=TGME49_251950								1	0.0139298	66.393	K(1)AVPAAEAEALK	2	1.778	1
	TGME49_294620-t26_1-p1	874	K	"eukaryotic initiation factor-3, subunit 8, putative GN=TGME49_294620"	1	0.0123783	54.486	NPK(1)FALSHDR	3	0.30752	1	1	0.0129828	58.172	NPK(1)FALSHDR	3	0.30148	2	1	0.00172147	92.611	NPK(1)FALSHDR	2	-0.51012	1
	TGME49_223050-t26_1-p1	160	K	ribosomal protein RPS20 GN=TGME49_223050	1	0.000145587	114.89	EK(1)NLQVAGPVR	2	-0.35834	1	1	0.000113503	141.88	EK(1)NLQVAGPVR	2	0.29575	1	1	4.58412e-05	121.9	EK(1)NLQVAGPVR	2	0.67857	1
	TGME49_210690-t26_1-p1	229	K	ribosomal protein RPS6 GN=TGME49_210690	1	0.0108187	83.948	K(1)AQAAAAPK	2	0.45538	1	1	0.0151465	82.287	K(1)AQAAAAPK	2	0.42096	1	1	0.00201989	104.2	K(1)AQAAAAPK	2	0.38166	1
	TGME49_205470-t26_1-p1	924	K	"translation elongation factor 2 family protein, putative GN=TGME49_205470"	1	0.00171751	69.342	GSK(1)MEELVHNIR	3	0.58882	1								1	0.0056522	54.343	GSK(1)MEELVHNIR	3	1.0386	1
	TGME49_214270-t26_1-p1	407	K	"translation initiation factor IF-2, putative GN=TGME49_214270"	1	0.00123403	44.1	QLQEK(1)GVVLGEDQSETSHK	3	0.26224	1	1	0.000279259	52.731	QLQEK(1)GVVLGEDQSETSHK	3	0.70415	1	1	0.00013597	57.284	QLQEK(1)GVVLGEDQSETSHK	3	0.39028	1
	TGME49_226730-t26_1-p1	863	K	aconitate hydratase ACN/IRP GN=TGME49_226730	1	1.6292e-07	143.03	K(1)DFNTYGAR	2	0.36675	1	1	0.00116689	109.29	K(1)DFNTYGAR	2	0.37591	1	1	0.00384177	133.13	K(1)DFNTYGAR	2	0.21659	1
	TGME49_205510-t26_1-p1	437	K	"nucleolar protein 5, putative GN=TGME49_205510"															1	0.0254388	72.325	STAK(1)PSAAR	2	-0.051921	1
	TGME49_315150-t26_1-p1	98	K	"eukaryotic initiation factor-4E, putative GN=TGME49_315150"	1	0.000148292	78.814	LPK(1)NVPSPVLAAK	2	-0.037279	1	1	1.92183e-05	96.866	LPK(1)NVPSPVLAAK	2	0.71739	1	1	1.52959e-05	105.03	LPK(1)NVPSPVLAAK	2	-1.3606	1
	TGME49_260170-t26_1-p1	523	K	"elongation factor EF-G, putative GN=TGME49_260170"	1	0.00164036	86.911	GDSVVNVSTQK(1)R	2	-0.36853	1	1	0.00381956	77.597	GDSVVNVSTQK(1)R	2	1.4116	1	1	0.000278922	99.5	GDSVVNVSTQK(1)R	2	0.21535	1
	TGME49_263870-t26_1-p1	297	K	glutamate-tRNA ligase GN=TGME49_263870															1	4.44993e-13	150.39	ANSSGASSPPSADK(1)R	2	0.22984	1
	TGME49_294800-t26_1-p1	371	K	"elongation factor 1-alpha (EF-1-ALPHA), putative GN=TGME49_294800"	1	0.00509857	86.014	SGK(1)TLEEAPK	2	0.53594	1	1	0.000564443	98.754	SGK(1)TLEEAPK	2	0.54908	1	1	0.000841094	98.754	SGK(1)TLEEAPK	2	0.4662	1
	TGME49_263700-t26_1-p1	8	K	ribosomal protein RPS14 GN=TGME49_263700	1	2.72313e-32	140.45	SAK(1)AATGEEGEAQGSGLGPATR	2	0.27467	2	1	4.61459e-24	153.65	SAK(1)AATGEEGEAQGSGLGPATR	2	0.17366	2	1	8.96167e-41	165.47	SAK(1)AATGEEGEAQGSGLGPATR	2	0.068378	2
	TGME49_205470-t26_1-p1	539	K	"translation elongation factor 2 family protein, putative GN=TGME49_205470"	1	0.00831662	81.017	TDLYIK(1)SIQR	2	0.39088	1								1	2.00056e-05	113.93	TDLYIK(1)SIQR	2	0.24129	1
	TGME49_320570-t26_1-p1	523	K	"elongation factor Tu, putative GN=TGME49_320570"															1	0.017684	58.981	LLEVVDK(1)K	2	0.72448	1
	TGME49_254940-t26_1-p1	2989	K	MIF4G domain-containing protein GN=TGME49_254940	1	0.0139493	46.378	GGAQAVK(1)GGLMGR	2	0.46119	1
	TGME49_219540-t26_1-p1	1146	K	cytosolic tRNA-Ala synthetase GN=TGME49_219540	1	9.49667e-13	163.99	ALLELQK(1)AR	2	-0.14899	1	1	1.22756e-17	178.83	ALLELQK(1)AR	2	0.21237	1
	TGME49_226410-t26_1-p1	209	K	EF-1 guanine nucleotide exchange domain-containing protein GN=TGME49_226410								0.985692	1.82122e-25	183.9	K(0.014)K(0.986)EVINK	2	0.50988	2	0.978791	4.16516e-05	163.72	K(0.021)K(0.979)EVINK	2	0.67845	1
	TGME49_205710-t26_1-p1	125	K	lysine-tRNA ligase GN=TGME49_205710	1	5.20612e-07	85.493	AQK(1)PEEELDPTQYFEK	3	-0.56719	2	1	0.00042963	72.797	AQK(1)PEEELDPTQYFEK	2	-0.40854	1	1	0.000466872	83.37	AQK(1)PEEELDPTQYFEK	2	0.20378	1
	TGME49_202530-t26_1-p1	369	K	aspartate-tRNA ligase GN=TGME49_202530	1	0.0332873	72.23	GNTK(1)DMIK	2	-0.48404	1	1	0.0308246	72.23	GNTK(1)DMIK	2	-0.30476	1
	TGME49_281545-t26_1-p1	456	K	"eukaryotic initiation factor 3, gamma subunit protein GN=TGME49_281545"															1	0.028603	93.195	K(1)LASSSR	2	0.22672	1
	TGME49_235540-t26_1-p1	88	K	"eukaryotic initiation factor-2 beta, putative GN=TGME49_235540"	1	4.39781e-06	75.445	IQTLIEK(1)HNPDLSGAK	3	0.095343	1	1	0.000271355	68.481	IQTLIEK(1)HNPDLSGAK	3	1.1964	1	1	0.000145132	78.95	IQTLIEK(1)HNPDLSGAK	3	1.566	1
	TGME49_320450-t26_1-p1	290	K	ribosome biogenesis regulatory protein (rrs1) protein GN=TGME49_320450								1	0.000393721	133.15	TK(1)GVSLSLDDER	2	1.0962	1	1	7.30155e-07	129.37	TK(1)GVSLSLDDER	2	1.1673	1
	TGME49_251690-t26_1-p1	142	K	"seryl-tRNA synthetase, cytoplasmic, putative GN=TGME49_251690"	1	0.00487856	86.898	NLK(1)IDGTPGR	2	-0.4315	1	1	0.00146511	94.692	NLK(1)IDGTPGR	2	-0.37213	1	1	0.00375911	86.898	NLK(1)IDGTPGR	2	-0.45236	1
	TGME49_318700-t26_1-p1	246	K	"eukaryotic initiation factor-6, putative GN=TGME49_318700"	1	1.09234e-20	157.86	NQQK(1)LNLVDDLTLR	2	0.84238	1	1	8.88254e-21	178.67	NQQK(1)LNLVDDLTLR	2	0.28382	1	1	3.07018e-11	137.8	NQQK(1)LNLVDDLTLR	2	0.30643	1
	TGME49_251690-t26_1-p1	12	K	"seryl-tRNA synthetase, cytoplasmic, putative GN=TGME49_251690"															1	0.00262054	85.813	AEK(1)GGDPALVR	2	1.167	1
	TGME49_261570-t26_1-p1	227	K	ribosomal protein RPL7A GN=TGME49_261570	0.999998	0.000756266	65.467	KEDQAELEAQCK(1)IYR	3	-1.3715	1	0.999997	0.00112473	63.682	KEDQAELEAQCK(1)IYR	3	-0.97788	1	0.999832	0.0113926	46.318	KEDQAELEAQCK(1)IYR	3	-0.85495	1
	TGME49_214210-t26_1-p1	406	K	rRNA pseudouridine synthase GN=TGME49_214210	1	2.30539e-06	103.76	TPASWLK(1)SEGYLPK	2	1.0187	1
	TGME49_313390-t26_1-p1	233	K	ribosomal protein RPL6 GN=TGME49_313390	1	0.00448094	88.495	AK(1)QALPAQFK	2	1.1421	1	1	0.000174925	109.29	AK(1)QALPAQFK	2	1.0328	1	1	0.000941358	98.055	AK(1)QALPAQFK	2	1.0953	1
	TGME49_314270-t26_1-p1	607	K	peptidyl-tRNA hydrolase domain-containing protein GN=TGME49_314270	1	0.0244263	40.186	ASGPGGQSVNK(1)SETAVR	2	0.45008	1
	TGME49_320450-t26_1-p1	308	K	ribosome biogenesis regulatory protein (rrs1) protein GN=TGME49_320450															1	0.00242876	71.558	HLK(1)NILSAAESADV	2	1.2846	1
	TGME49_205470-t26_1-p1	162	K	"translation elongation factor 2 family protein, putative GN=TGME49_205470"								1	0.0211193	42.068	STLTDSLVSK(1)AGIISAK	2	0.44701	1
	TGME49_294800-t26_1-p1	225	K	"elongation factor 1-alpha (EF-1-ALPHA), putative GN=TGME49_294800"	1	3.13e-109	237.32	TLVEALDTMEAPK(1)RPSDK	3	-0.43403	13	1	3.9856e-157	280.54	TLVEALDTMEAPK(1)RPSDK	2	-2.7296	14	1	1.0283e-113	260.58	TLVEALDTMEAPK(1)RPSDK	2	0.46259	12
	TGME49_244320-t26_1-p1	247	K	ribosomal protein RPL24 GN=TGME49_244320	1	0.0155869	93.178	AK(1)SATAVK	2	0.31784	1								1	0.00345165	122.33	AK(1)SATAVK	2	0.59774	1
	TGME49_270510-t26_1-p1	562	K	asparaginyl-tRNA synthetase (NOB+tRNA synthase) GN=TGME49_270510	1	0.00126569	118.91	K(1)PCIVYNYPK	2	0.010038	1
	TGME49_219850-t26_1-p1	173	K	prolyl-tRNA synthetase (ProRS) GN=TGME49_219850	1	0.00458738	73.082	DK(1)GVIAANLFLK	2	-0.55203	1	1	0.00647502	71.888	DK(1)GVIAANLFLK	2	-1.2112	1	1	0.0194232	60.157	DK(1)GVIAANLFLK	2	-0.69074	1
	TGME49_270510-t26_1-p1	257	K	asparaginyl-tRNA synthetase (NOB+tRNA synthase) GN=TGME49_270510	1	0.000306884	102.05	FTGDIVK(1)SPAK	2	0.37082	2	1	0.000342326	95.477	FTGDIVK(1)SPAK	2	-0.70695	2	1	0.00347225	81.92	FTGDIVK(1)SPAK	2	0.26426	2
	TGME49_231140-t26_1-p1	62	K	ribosomal protein RPS25 GN=TGME49_231140								1	1.62108e-05	106.14	TK(1)EQIAAAAAAGSR	2	0.51724	1
	TGME49_263870-t26_1-p1	834	K	glutamate-tRNA ligase GN=TGME49_263870	1	0.0174305	57.434	AMSAVGTK(1)VDAAK	2	-0.64603	1								1	4.95595e-06	110.92	AMSAVGTK(1)VDAAK	2	-0.3629	1
	TGME49_263870-t26_1-p1	317	K	glutamate-tRNA ligase GN=TGME49_263870	1	2.69776e-05	119.39	LEGAVQGK(1)VVTR	2	0.27587	1	1	0.00123989	119.39	LEGAVQGK(1)VVTR	2	0.36423	1	1	7.39345e-07	130.1	LEGAVQGK(1)VVTR	2	0.090856	1
	TGME49_300140-t26_1-p1	7	K	"elongation factor 1-gamma, putative GN=TGME49_300140"	1	0.014145	80.688	LLTPK(1)DDVR	2	0.60304	2	1	0.00620626	88.495	LLTPK(1)DDVR	2	0.45278	3	1	0.0007029	111.61	LLTPK(1)DDVR	2	0.80071	2
	TGME49_253800-t26_1-p1	556	K	"ribosomal protein L15, putative GN=TGME49_253800"															1	0.0194232	60.157	YVK(1)PQWLIDEEK	2	1.4112	1
	TGME49_251500-t26_1-p1	499	K	"eukaryotic initiation factor-3, subunit 3, putative GN=TGME49_251500"															1	0.000348492	102.62	ESLK(1)QQQLQK	2	-1.3129	1
	TGME49_235970-t26_1-p1	415	K	"eukaryotic initiation factor-2 gamma, putative GN=TGME49_235970"	1	0.0104132	78.098	VAGLK(1)PEMAK	2	0.40457	1	1	0.000553197	115.78	VAGLK(1)PEMAK	2	-0.28874	1
	TGME49_205470-t26_1-p1	373	K	"translation elongation factor 2 family protein, putative GN=TGME49_205470"	1	2.90323e-20	172.27	WTK(1)TQSENTR	2	1.1048	1	1	1.66175e-07	155.11	WTK(1)TQSENTR	2	0.27151	1	1	6.26775e-05	155.11	WTK(1)TQSENTR	2	2.1636	1
	TGME49_294800-t26_1-p1	210	K	"elongation factor 1-alpha (EF-1-ALPHA), putative GN=TGME49_294800"	1	0.00627282	83.862	STNMSWYK(1)GK	2	0.055121	2	1	0.00793791	81.017	STNMSWYK(1)GK	2	-0.35003	2	1	0.00137441	84.198	STNMSWYK(1)GK	2	-0.17181	2
	TGME49_261570-t26_1-p1	29	K	ribosomal protein RPL7A GN=TGME49_261570	1	0.003215	78.324	LPAAPLAGK(1)SGK	2	0.4891	1	1	3.32524e-05	98.105	LPAAPLAGK(1)SGK	2	0.50987	1	1	0.00150204	85.554	LPAAPLAGK(1)SGK	2	0.46675	1
	TGME49_315150-t26_1-p1	108	K	"eukaryotic initiation factor-4E, putative GN=TGME49_315150"	1	0.0105159	70.942	NVPSPVLAAK(1)K	2	-2.7868	1	1	0.0312088	61.344	NVPSPVLAAK(1)K	2	-1.6852	1	1	0.0149527	69.721	NVPSPVLAAK(1)K	2	-1.6772	1
	TGME49_269180-t26_1-p1	1619	K	MIF4G domain-containing protein GN=TGME49_269180	1	0.000310968	84.753	K(1)ETGAEAANVVTK	2	0.15249	1	1	3.64011e-05	103.83	K(1)ETGAEAANVVTK	2	-0.40285	1	1	1.49671e-07	129.77	K(1)ETGAEAANVVTK	2	-0.25554	1
	TGME49_251810-t26_1-p1	70	K	"translation initiation factor eIF-5A, putative GN=TGME49_251810"	1	3.92436e-11	102.69	K(1)YEDVCPTSHNMEVPNVK	3	-0.060526	1	1	1.32345e-09	133.86	K(1)YEDVCPTSHNMEVPNVK	3	-0.49285	2	1	6.1932e-08	100.02	K(1)YEDVCPTSHNMEVPNVK	3	0.14263	1
	TGME49_292080-t26_1-p1	1101	K	leucyl-tRNA synthetase GN=TGME49_292080	1	0.0012861	117.7	AVQMLSGGK(1)K	2	0.6569	1	1	0.00739806	83.862	AVQMLSGGK(1)K	2	0.156	2	1	0.00363204	85.355	AVQMLSGGK(1)K	2	1.6338	2
	TGME49_224850-t26_1-p1	180	K	"polyadenylate binding protein, putative GN=TGME49_224850"	1	8.44007e-15	131.45	NLDK(1)NIDNK	2	0.15734	1	1	0.00576295	89.913	NLDK(1)NIDNK	2	-0.10418	1	1	0.00642335	89.913	NLDK(1)NIDNK	2	0.36726	1
	TGME49_279390-t26_1-p1	337	K	"proliferation-associated protein 2G4, putative GN=TGME49_279390"	1	0.00599921	83.862	TYILK(1)SQLGR	2	0.39193	1
	TGME49_213350-t26_1-p1	77	K	ribosomal protein RPS15 GN=TGME49_213350	1	9.56251e-10	103.88	NCAFGEK(1)PEPVNTHLR	3	0.2741	3	1	4.67439e-08	94.007	NCAFGEK(1)PEPVNTHLR	3	-0.090442	2	1	0.000158435	78.191	NCAFGEK(1)PEPVNTHLR	3	0.24947	2
	TGME49_205470-t26_1-p1	169	K	"translation elongation factor 2 family protein, putative GN=TGME49_205470"								1	0.034297	48.527	AGIISAK(1)AAGDAR	2	-0.50569	1
	TGME49_320570-t26_1-p1	354	K	"elongation factor Tu, putative GN=TGME49_320570"	1	2.1203e-29	144.65	PGTK(1)AYDAR	2	-0.20028	1	1	3.32633e-05	142.83	PGTK(1)AYDAR	2	-1.5089	1	1	0.00332065	142.83	PGTK(1)AYDAR	2	-1.0135	1
	TGME49_288720-t26_1-p1	101	K	ribosomal protein RPL10 GN=TGME49_288720	1	1.32719e-23	168.98	INK(1)MLSCAGADR	3	0.19854	5	1	1.11035e-60	225.55	INK(1)MLSCAGADR	3	-0.4085	4	1	5.48786e-11	165.07	INK(1)MLSCAGADR	2	-0.3076	3
	TGME49_207640-t26_1-p1	403	K	isoleucyl-tRNA synthetase family protein GN=TGME49_207640															1	0.011901	53.237	K(1)DWVLCESR	2	-4.0781	1
	TGME49_272010-t26_1-p1	112	K	Gar1 protein RNA binding region protein GN=TGME49_272010	0.999847	0.000191745	81.877	LNEGVK(1)AASVKPK	3	0.29277	1	0.995616	0.0140658	48.527	LNEGVK(0.996)AASVK(0.004)PK	3	-0.015227	1	0.999441	0.00474738	60.47	LNEGVK(0.999)AASVK(0.001)PK	3	0.95265	1
	TGME49_232520-t26_1-p1	288	K	brix domain-containing protein GN=TGME49_232520	1	0.0126099	82.287	GEVGSK(1)VPR	2	-0.80056	1	1	0.0140192	79.148	GEVGSK(1)VPR	2	-1.0466	1	1	0.0128174	82.287	GEVGSK(1)VPR	2	-2.7163	1
	TGME49_207440-t26_1-p1	177	K	ribosomal protein RPS4 GN=TGME49_207440	1	0.0249021	68.915	K(1)VVVGPK	2	-0.28852	1
	TGME49_202720-t26_1-p1	727	K	RNB family domain-containing protein GN=TGME49_202720	1	7.1633e-09	88.283	AASPSTLPEGASLETAK(1)R	2	0.47458	1	1	0.000509708	66.977	AASPSTLPEGASLETAK(1)R	3	0.0013573	2	1	0.000257329	80.316	AASPSTLPEGASLETAK(1)R	2	0.75375	1
	TGME49_230050-t26_1-p1	222	K	"50S ribosomal protein L3, putative GN=TGME49_230050"	1	0.0309257	56.205	ESK(1)FYDPAPIIK	2	0.82844	1								1	0.0294302	54.343	ESK(1)FYDPAPIIK	2	-0.30798	1
	TGME49_270510-t26_1-p1	529	K	asparaginyl-tRNA synthetase (NOB+tRNA synthase) GN=TGME49_270510	1	0.00306102	59.728	VSYTEAIEVLK(1)AEEPK	2	-0.69701	1	1	1.96135e-05	80.411	VSYTEAIEVLK(1)AEEPK	2	-0.33365	1	1	0.000758836	78.902	VSYTEAIEVLK(1)AEEPK	2	-1.0467	1
	TGME49_245620-t26_1-p1	107	K	ribosomal-ubiquitin protein RPS27A GN=TGME49_245620								1	0.000261969	129.63	FYK(1)VDGNDK	2	0.3117	1
	TGME49_232710-t26_1-p1	55	K	ribosomal protein RPS3A GN=TGME49_232710	1	0.00891842	58.32	SQGTK(1)LAVDGLR	2	0.25825	1								1	0.0239488	56.087	SQGTK(1)LAVDGLR	2	2.5394	1
	TGME49_273520-t26_1-p1	273	K	PCI domain-containing protein GN=TGME49_273520								1	0.00643924	41.524	K(1)DHQGNPPLPAGLTMSR	3	-1.3923	1
	TGME49_263870-t26_1-p1	844	K	glutamate-tRNA ligase GN=TGME49_263870	1	0.0075044	93.325	LSGAK(1)ITGK	2	-0.11443	1	1	0.00999217	83.862	LSGAK(1)ITGK	2	-1.2042	1	1	0.00516781	93.096	LSGAK(1)ITGK	2	-0.6415	1
	TGME49_226410-t26_1-p1	103	K	EF-1 guanine nucleotide exchange domain-containing protein GN=TGME49_226410	1	0.000654362	71.354	SDIGVGK(1)LNEYLASR	2	0.72014	1
	TGME49_269180-t26_1-p1	2329	K	MIF4G domain-containing protein GN=TGME49_269180															1	0.000578789	100.58	FAATK(1)EGPTR	2	-1.0084	1
	TGME49_201680-t26_1-p1	885	K	"eukaryotic initiation factor-3 subunit 10, putative GN=TGME49_201680"	1	8.88599e-14	123.35	LAEQAEK(1)QR	2	-0.021647	1								1	0.00252976	101.65	LAEQAEK(1)QR	2	0.075539	1
	TGME49_228250-t26_1-p1	938	K	elongation factor Tu GTP binding domain-containing protein GN=TGME49_228250	1	2.51896e-05	87.447	HALK(1)EPPLTEEEIR	3	1.3301	1	1	5.7816e-06	91.812	HALK(1)EPPLTEEEIR	3	-0.037543	1
	TGME49_214270-t26_1-p1	837	K	"translation initiation factor IF-2, putative GN=TGME49_214270"															1	0.00109702	89.301	ALLTPQPLK(1)ELR	2	-0.48141	1
	TGME49_223050-t26_1-p1	181	K	ribosomal protein RPS20 GN=TGME49_223050	1	5.94692e-06	103.83	K(1)SPCGEGTNTWDR	2	0.47903	1	1	4.26824e-05	104.55	K(1)SPCGEGTNTWDR	2	-0.51697	1	1	0.00131612	77.776	K(1)SPCGEGTNTWDR	2	-0.11874	1
	TGME49_254940-t26_1-p1	2398	K	MIF4G domain-containing protein GN=TGME49_254940	1	0.0190724	54.343	K(1)VTNVPLTEVR	2	0.27119	1								1	0.0121031	54.343	K(1)VTNVPLTEVR	2	1.3779	1
	TGME49_299810-t26_1-p1	879	K	cysteine-tRNA synthetase (CysRS) GN=TGME49_299810	1	0.0265747	96.19	MLK(1)QMEK	2	-0.73003	1	1	0.0169354	93.195	MLK(1)QMEK	2	0.31514	1	1	0.0198083	101.33	MLK(1)QMEK	2	-0.42256	1
	TGME49_286080-t26_1-p1	70	K	elongation factor 2 family protein GN=TGME49_286080								1	1.30763e-06	56.882	GLVSIGEEESTAAAVVPHELK(1)K	3	0.20481	1	1	5.23715e-07	76.492	GLVSIGEEESTAAAVVPHELK(1)K	3	-0.71474	1
	TGME49_273460-t26_1-p1	632	K	eukaryotic translation initiation factor 3 subunit 6 interacting protein GN=TGME49_273460	1	0.0169958	40.941	NYGGHAGASEMPK(1)R	2	-0.68484	1	1	0.00146218	71.98	NYGGHAGASEMPK(1)R	2	0.71937	1	1	1.31114e-05	68.751	NYGGHAGASEMPK(1)R	2	1.0093	1
	TGME49_231480-t26_1-p1	3026	K	"GCN1, putative GN=TGME49_231480"								1	0.0160897	66.267	TVGDK(1)FSGQVK	2	2.1464	1
	TGME49_244320-t26_1-p1	245	K	ribosomal protein RPL24 GN=TGME49_244320															0.995587	0.0250086	55.064	AQK(0.004)PETK(0.996)AK	3	-0.45398	1
	TGME49_226730-t26_1-p1	300	K	aconitate hydratase ACN/IRP GN=TGME49_226730															1	0.00783025	131.22	NLAK(1)EMER	2	-0.29148	2
	TGME49_205470-t26_1-p1	501	K	"translation elongation factor 2 family protein, putative GN=TGME49_205470"	1	3.42251e-08	151.97	MVPTSDK(1)GR	2	-0.31019	1	1	0.000466821	114.89	MVPTSDK(1)GR	2	-0.038092	1	1	0.0151195	66.568	MVPTSDK(1)GR	2	0.20211	3
	TGME49_210840-t26_1-p1	51	K	arginyl-tRNA synthetase family protein GN=TGME49_210840	1	0.00522833	80.69	SK(1)EELGVQSPK	2	-0.75843	2	1	0.000653955	90.614	SK(1)EELGVQSPK	2	-2.1515	1
	TGME49_263870-t26_1-p1	467	K	glutamate-tRNA ligase GN=TGME49_263870								1	0.0340862	69.812	IDMQSK(1)NK	2	0.099668	1
	TGME49_202530-t26_1-p1	254	K	aspartate-tRNA ligase GN=TGME49_202530	1	5.30625e-12	96.379	REEAAPSVAEVAEAPVSK(1)K	3	-0.6989	1	1	2.74794e-10	89.859	REEAAPSVAEVAEAPVSK(1)K	3	-0.82943	2	1	3.95843e-05	83.423	REEAAPSVAEVAEAPVSK(1)K	3	-1.7914	1
	TGME49_289300-t26_1-p1	424	K	methionyl-tRNA synthetase GN=TGME49_289300								1	4.84296e-05	123.75	DPTTGK(1)PLQK	2	-0.23122	2	0.999342	0.00142307	64.52	LTDYK(0.001)DPTTGK(0.999)PLQK	3	0.65023	1
	TGME49_260170-t26_1-p1	238	K	"elongation factor EF-G, putative GN=TGME49_260170"	1	1.43094e-09	105.28	EGAAPAPASGK(1)AAAAPK	2	0.089438	1	1	1.5522e-07	89.358	EGAAPAPASGK(1)AAAAPK	2	0.086745	1
	TGME49_205470-t26_1-p1	533	K	"translation elongation factor 2 family protein, putative GN=TGME49_205470"	1	0.00614756	71.176	YVPGEK(1)TDLYIK	2	1.25	2	1	0.0020856	80.69	YVPGEK(1)TDLYIK	2	-0.6581	2	1	0.000960868	90.614	YVPGEK(1)TDLYIK	2	0.35882	2
	TGME49_300260-t26_1-p1	387	K	threonyl-tRNA synthetase family protein GN=TGME49_300260	1	0.00143496	110.39	DYLK(1)LLEEAK	2	-1.1133	1	1	0.000177149	109.16	DYLK(1)LLEEAK	2	-0.25937	1	1	0.00010147	110.84	DYLK(1)LLEEAK	2	-0.59892	1
	TGME49_235540-t26_1-p1	48	K	"eukaryotic initiation factor-2 beta, putative GN=TGME49_235540"	1	5.07982e-08	80.752	K(1)ETEQAQEEAPIIDGTGELFK	3	-1.9021	1
	TGME49_289750-t26_1-p1	11	K	ribosomal-ubiquitin protein RPL40 GN=TGME49_289750	1	2.69531e-24	140.95	TLTGK(1)TITLDVEPSDTIENVK	3	-0.25526	3	1	4.42841e-31	180.04	TLTGK(1)TITLDVEPSDTIENVK	2	-1.7807	4	1	1.19141e-27	154.6	TLTGK(1)TITLDVEPSDTIENVK	2	-2.0631	2
	TGME49_262380-t26_1-p1	420	K	"elongation factor Tu, putative GN=TGME49_262380"															1	4.95787e-17	125.98	K(1)TLDDAQAGDQVGCLLK	2	1.0204	1
	TGME49_210750-t26_1-p1	759	K	Ferredoxin-fold anticodon binding domain-containing protein GN=TGME49_210750	1	0.000296214	102.52	GGFSPSVK(1)ACR	2	0.76425	1	1	0.000216039	107.45	GGFSPSVK(1)ACR	2	-0.40224	1	1	4.10204e-06	113.93	GGFSPSVK(1)ACR	2	-0.67183	1
	TGME49_244320-t26_1-p1	276	K	ribosomal protein RPL24 GN=TGME49_244320	1	3.9897e-18	155.39	PQSGPAQK(1)VQIPK	2	-0.074646	1	1	0.000154575	131.66	PQSGPAQK(1)VQIPK	2	0.34615	1	1	0.000417678	88.282	PQSGPAQK(1)VQIPK	2	0.26618	1
	TGME49_288360-t26_1-p1	118	K	tryptophanyl-tRNA synthetase (TrpRS2) GN=TGME49_288360								1	0.020086	73.499	TTQNVK(1)FSK	2	1.5362	1
	TGME49_300260-t26_1-p1	840	K	threonyl-tRNA synthetase family protein GN=TGME49_300260	1	0.0123853	82.287	TLTLDAWK(1)K	2	-0.018689	1	1	0.0151465	82.287	TLTLDAWK(1)K	2	-1.072	1	1	0.0267503	71.451	TLTLDAWK(1)K	2	-0.39853	1
	TGME49_203060-t26_1-p1	425	K	SpoU_methylase domain-containing protein(predict) GN=TGME49_203060															1	3.95517e-05	66.152	EVVSSNAGDTANHVLIPK(1)GGR	3	-0.36271	1
	TGME49_299810-t26_1-p1	830	K	cysteine-tRNA synthetase (CysRS) GN=TGME49_299810								1	0.0147377	82.645	AAAELQAK(1)K	2	1.2131	1
	TGME49_219850-t26_1-p1	139	K	prolyl-tRNA synthetase (ProRS) GN=TGME49_219850	1	0.0207719	108.92	EAK(1)ALQK	2	0.91154	1	1	0.0121632	105.39	EAK(1)ALQK	2	0.41413	1	1	0.0238373	97.602	EAK(1)ALQK	2	0.96239	1
	TGME49_300140-t26_1-p1	190	K	"elongation factor 1-gamma, putative GN=TGME49_300140"	1	3.08667e-05	116.24	FYETVVNQK(1)SFK	2	4.2968	1	1	8.85301e-10	116.24	FYETVVNQK(1)SFK	2	2.5871	1	1	7.02541e-07	127.17	FYETVVNQK(1)SFK	2	3.5871	1
	TGME49_281545-t26_1-p1	705	K	"eukaryotic initiation factor 3, gamma subunit protein GN=TGME49_281545"								1	0.018654	60.91	FAQEK(1)YIR	2	0.14108	1
[A] RNA processing and modification	TGME49_224850-t26_1-p1	167	K	"polyadenylate binding protein, putative GN=TGME49_224850"															1	0.0187714	71.221	K(1)SGNGNIFVK	2	3.3174	1
	TGME49_238230-t26_1-p1	313	K	Ser/Thr phosphatase family protein GN=TGME49_238230	1	5.83432e-20	167.18	FPQK(1)SCLVTK	2	-0.91913	1	1	5.7176e-07	148.28	FPQK(1)SCLVTK	2	-1.2107	1	1	0.000301107	124.42	FPQK(1)SCLVTK	2	-1.976	1
	TGME49_308920-t26_1-p1	68	K	splicing factor U2AF protein GN=TGME49_308920								1	1.62702e-08	147.19	MK(1)SSSYGR	2	0.67068	1	1	1.95583e-09	178.65	MK(1)SSSYGR	2	0.58376	1
	TGME49_292200-t26_1-p1	1614	K	RNA recognition motif-containing protein GN=TGME49_292200								1	0.0254416	60.08	IAACMGK(1)VEEK	2	0.89583	1
	TGME49_236540-t26_1-p1	112	K	RNA recognition motif-containing protein GN=TGME49_236540	1	0.0218263	40.496	EQAIK(1)DLHGR	3	0.0088155	1	1	0.00959236	59.067	EQAIK(1)DLHGR	3	0.44806	1
	TGME49_221660-t26_1-p1	233	K	DEAD/DEAH box helicase domain-containing protein GN=TGME49_221660	1	0.0172077	40.727	GLEK(1)CK(1)SLENK	2	1.1479	1
	TGME49_226250-t26_1-p1	252	K	DEAD (Asp-Glu-Ala-Asp) box polypeptide DDX3X GN=TGME49_226250								1	9.67578e-05	101.39	VNYTK(1)PTPIQK	2	0.2093	1	1	0.00232047	87.184	VNYTK(1)PTPIQK	2	1.1079	1
	TGME49_255250-t26_1-p1	3	K	"tRNA (cytosine(34)-C(5))-methyltransferase, putative GN=TGME49_255250"															1	0.0302046	51.787	GK(1)K(1)K(1)GGK	2	0.3034	1
	TGME49_263650-t26_1-p1	303	K	"pre-mRNA-processing protein 8, putative GN=TGME49_263650"	1	0.0197397	43.958	VMHQK(1)YVEAK	3	-0.19993	1								1	0.00364877	71.066	VMHQK(1)YVEAK	3	0.35836	1
	TGME49_247470-t26_1-p1	105	K	"nucleolar protein, putative GN=TGME49_247470"								1	0.00910941	50.178	AK(1)SQAAVGVCDPALGK	2	-1.1557	1	1	3.45897e-06	94.922	AK(1)SQAAVGVCDPALGK	2	-0.30172	1
	TGME49_209108-t26_1-p1	96	K	Putative mRNA decapping enzyme(predict) GN=TGME49_209108	1	9.5509e-18	90.694	GAQGGAQK(1)LGTPGPTHPTQSPVSGSR	3	-0.14131	1
	TGME49_207990-t26_1-p1	976	K	ribosomal RNA large subunit methyltransferase J protein GN=TGME49_207990															1	0.0278537	47.849	GLK(1)K(1)K(1)SR	2	-0.36283	1
	TGME49_205010-t26_1-p1	281	K	"U2 small nuclear ribonucleoprotein family protein, putative GN=TGME49_205010"	1	0.0115089	76.282	TGLGAAPGK(1)K	2	-0.60333	1								1	0.0052322	83.883	TGLGAAPGK(1)K	2	-0.20594	1
	TGME49_270740-t26_1-p1	28	K	Cwf15/Cwc15 cell cycle control protein GN=TGME49_270740								1	0.00881069	78.488	LVATQK(1)VSAK	2	0.41283	1
	TGME49_318140-t26_1-p1	436	K	SART-1 family protein GN=TGME49_318140															0.996171	0.000855623	59.68	ETPLEDDDGIK(0.004)PAAVK(0.996)K	3	0.9985	1
	TGME49_255250-t26_1-p1	5	K	"tRNA (cytosine(34)-C(5))-methyltransferase, putative GN=TGME49_255250"															1	0.0302046	51.787	GK(1)K(1)K(1)GGK	2	0.3034	1
	TGME49_291950-t26_1-p1	31	K	RNA recognition motif-containing protein GN=TGME49_291950	1	0.0184794	45.614	ATALEGENASK(1)ALK	2	0.1083	1	1	0.011326	55.335	ATALEGENASK(1)ALK	2	0.28274	1	1	0.000469531	82.651	ATALEGENASK(1)ALK	2	0.59912	2
	TGME49_226730-t26_1-p1	785	K	aconitate hydratase ACN/IRP GN=TGME49_226730	1	1.41644e-23	138.66	VYEHITEGTPAWNALK(1)TAK	3	0.10032	1	1	1.63104e-12	128.59	VYEHITEGTPAWNALK(1)TAK	3	0.77435	1	1	1.97019e-23	126.07	VYEHITEGTPAWNALK(1)TAK	3	-0.21972	1
	TGME49_286440-t26_1-p1	275	K	malic enzyme GN=TGME49_286440	0.999999	2.09971e-20	126.26	IPQYLATKPTDTEAQK(1)SSK	3	-0.17052	1	0.999999	4.12975e-12	119.38	IPQYLATKPTDTEAQK(1)SSK	3	-0.062868	1	1	1.96488e-27	154.26	IPQYLATKPTDTEAQK(1)SSK	3	-0.096932	1
	TGME49_224850-t26_1-p1	373	K	"polyadenylate binding protein, putative GN=TGME49_224850"	1	0.000385181	128.03	AK(1)FEQMNQDR	2	-0.43762	2	1	0.000147892	138.22	AK(1)FEQMNQDR	2	-0.3061	2	1	0.000172666	108.47	AK(1)FEQMNQDR	2	-0.049179	2
	TGME49_264610-t26_1-p1	279	K	RNA recognition motif-containing protein GN=TGME49_264610	1	0.0247118	70.363	K(1)LGVHCEAK	2	-1.7073	1								1	0.0157615	70.056	K(1)LGVHCEAK	2	-0.60297	1
	TGME49_290660-t26_1-p1	356	K	RNA recognition motif-containing protein GN=TGME49_290660	1	1.05323e-09	145.91	YGGDDVEK(1)YVK	2	0.086115	1	1	1.60235e-07	153.95	YGGDDVEK(1)YVK	2	1.2321	1	1	0.000895851	96.229	YGGDDVEK(1)YVK	2	0.2473	1
	TGME49_292200-t26_1-p1	2057	K	RNA recognition motif-containing protein GN=TGME49_292200	1	0.0249883	76.774	K(1)TNAYFR	2	0.61791	1
	TGME49_231970-t26_1-p1	223	K	pre-mRNA processing splicing factor PRP8 GN=TGME49_231970	1	0.000137821	117.2	VK(1)TAEELLAEK	2	-0.8765	1	1	0.00245468	84.169	VK(1)TAEELLAEK	2	-0.50836	1
	TGME49_226250-t26_1-p1	205	K	DEAD (Asp-Glu-Ala-Asp) box polypeptide DDX3X GN=TGME49_226250	1	0.000794539	76.759	LQSTGIK(1)FDSYDK	2	-2.0893	1
	TGME49_313010-t26_1-p1	87	K	DEAD (Asp-Glu-Ala-Asp) box polypeptide DDX6 GN=TGME49_313010	1	0.0201222	74.464	VVLPPK(1)DNR	2	0.24633	1	1	0.0133038	79.986	VVLPPK(1)DNR	2	-0.3879	2
	TGME49_308890-t26_1-p1	349	K	transcription elongation factor SPT6 GN=TGME49_308890								1	0.0121174	74.92	K(1)VESSAPK	2	-0.12289	1	1	0.0244282	81.915	K(1)VESSAPK	2	-0.27614	1
	TGME49_314740-t26_1-p1	749	K	PSP protein GN=TGME49_314740								1	0.00814661	85.29	GTQTVTK(1)SK	2	-0.4888	1	1	1.13676e-07	117.7	GTQTVTK(1)SK	2	0.88971	1
	TGME49_310860-t26_1-p1	320	K	U5 snRNP-specific protein GN=TGME49_310860	1	1.93729e-11	140.82	EK(1)GVGAGTSPLLYR	2	-0.17813	1	1	4.003e-06	101.3	EK(1)GVGAGTSPLLYR	2	0.3006	1	1	3.4652e-11	128.22	EK(1)GVGAGTSPLLYR	2	0.26667	1
	TGME49_233190-t26_1-p1	288	K	SKIP/SNW domain-containing protein GN=TGME49_233190	1	1.19657e-52	210.35	K(1)LTQQDQAEWK	2	-1.0283	1	1	1.47918e-11	162.68	K(1)LTQQDQAEWK	2	-0.43936	1	1	3.63298e-12	174.42	K(1)LTQQDQAEWK	2	-0.041879	2
	TGME49_239790-t26_1-p1	260	K	BRCA1 C Terminus (BRCT) domain-containing protein GN=TGME49_239790	1	0.00138246	113.44	IQK(1)NEEAAVK	2	-1.1252	1	1	0.00727069	81.017	IQK(1)NEEAAVK	2	-0.54972	1	1	0.0163946	72.848	IQK(1)NEEAAVK	2	-0.72205	1
	TGME49_285660-t26_1-p1	846	K	DEAD/DEAH box helicase domain-containing protein GN=TGME49_285660															1	5.53804e-07	92.633	ESSHQSSK(1)GVFQTAEAK	3	-0.33591	1
	TGME49_227850-t26_1-p1	112	K	"peptidyl-prolyl cis-trans isomerase, cyclophilin-type domain-containing protein GN=TGME49_227850"	1	0.0326943	72.23	LPSVPLK(1)K	2	0.6754	1	1	0.0268181	80.684	LPSVPLK(1)K	2	-0.090251	1
	TGME49_205510-t26_1-p1	464	K	"nucleolar protein 5, putative GN=TGME49_205510"	1	0.00187127	71.879	SYDASTDVVQEK(1)K	2	0.89251	1
	TGME49_231440-t26_1-p1	526	K	LsmAD domain-containing protein GN=TGME49_231440								1	7.33859e-05	91.202	NQQSQPGGGEIK(1)R	2	0.93516	1
	TGME49_233190-t26_1-p1	310	K	SKIP/SNW domain-containing protein GN=TGME49_233190															1	0.000606529	78.903	NQK(1)GYTIPLDK	2	1.2955	1
	TGME49_226730-t26_1-p1	296	K	aconitate hydratase ACN/IRP GN=TGME49_226730	1	8.3859e-10	147.62	SPEAFEK(1)NLAK	2	0.075237	2	1	0.000133853	141.08	SPEAFEK(1)NLAK	2	0.41942	1	1	0.000108422	134.3	SPEAFEK(1)NLAK	2	0.22495	2
	TGME49_268200-t26_1-p1	56	K	RNA recognition motif-containing protein GN=TGME49_268200	1	6.60673e-06	64.843	ETGCAHLGAQGPK(1)AASPAPAK	3	-0.29784	1	1	0.000391148	46.953	ETGCAHLGAQGPK(1)AASPAPAK	3	-0.016224	1	1	1.98619e-06	87.654	ETGCAHLGAQGPK(1)AASPAPAK	3	-0.14135	1
	TGME49_291950-t26_1-p1	566	K	RNA recognition motif-containing protein GN=TGME49_291950	1	5.01408e-12	112.34	IIQEAGGSTAVPVK(1)TR	2	1.1689	1	1	6.80297e-06	85.563	IIQEAGGSTAVPVK(1)TR	2	1.1943	1
	TGME49_310380-t26_1-p1	10	K	brix domain containing protein GN=TGME49_310380	1	0.00124422	85.554	K(1)EYLFRK(1)ATEEK	2	-2.7774	2								1	0.00110582	76.073	K(1)EYLFRK(1)ATEEK	2	-2.8152	2
	TGME49_224850-t26_1-p1	650	K	"polyadenylate binding protein, putative GN=TGME49_224850"	1	1.1131e-24	118.37	PGAGQQQPQGGPGSFK(1)FTPQVR	3	-1.6699	1	1	1.44563e-18	126.26	PGAGQQQPQGGPGSFK(1)FTPQVR	3	-1.529	1	1	2.35484e-11	101.38	PGAGQQQPQGGPGSFK(1)FTPQVR	3	-1.9848	1
	TGME49_232380-t26_1-p1	1014	K	"WD domain, G-beta repeat-containing protein GN=TGME49_232380"	1	0.0014538	109.29	SDLAQK(1)QGLK	2	-0.29856	1								1	0.000941358	98.055	SDLAQK(1)QGLK	2	0.85832	1
	TGME49_270140-t26_1-p1	134	K	"splicing factor DIM1, putative GN=TGME49_270140"															1	0.0167871	62.528	GLVISPK(1)DYSTK	2	1.0242	1
	TGME49_241170-t26_1-p1	1230	K	KH domain protein(predict) GN=TGME49_241170	1	0.00505507	86.189	QK(1)ILDASLNR	2	0.21687	1	1	0.0232635	64.82	QK(1)ILDASLNR	2	0.48416	1	1	0.0191802	70.942	QK(1)ILDASLNR	2	0.971	1
	TGME49_268200-t26_1-p1	287	K	RNA recognition motif-containing protein GN=TGME49_268200								1	1.36448e-07	138.54	FAESK(1)SQR	2	0.042865	1	1	3.26204e-11	124.98	FAESK(1)SQR	2	-0.22017	1
	TGME49_214820-t26_1-p1	127	K	G-patch domain-containing protein GN=TGME49_214820															1	0.0075194	79.201	AVK(1)SEAFGDR	2	0.15775	1
	TGME49_298020-t26_1-p1	475	K	DEAD-family helicase GN=TGME49_298020	1	1.99547e-06	134.75	K(1)NFLMQQEIEK	2	2.0987	1	1	0.000116857	142.89	K(1)NFLMQQEIEK	2	3.7525	1	1	0.000155076	103.44	K(1)NFLMQQEIEK	2	-0.57584	2
	TGME49_239790-t26_1-p1	267	K	BRCA1 C Terminus (BRCT) domain-containing protein GN=TGME49_239790															1	0.00072603	82.202	NEEAAVK(1)ALAAGR	2	-0.57668	1
	TGME49_241170-t26_1-p1	1124	K	KH domain protein(predict) GN=TGME49_241170															1	6.68756e-12	107.17	VGGDEAAQAALK(1)K	2	-1.1721	1
	TGME49_290660-t26_1-p1	345	K	RNA recognition motif-containing protein GN=TGME49_290660															1	0.0194934	61.344	TVAFSIK(1)DQR	2	0.75315	1
	TGME49_221660-t26_1-p1	292	K	DEAD/DEAH box helicase domain-containing protein GN=TGME49_221660															1	5.69019e-10	90.778	K(1)IERPEQEAAEAATQGPTSQTSK	3	0.81129	1
	TGME49_290660-t26_1-p1	328	K	RNA recognition motif-containing protein GN=TGME49_290660	1	4.94139e-16	129.11	LPPPNSQK(1)TEATAEEEKR	3	0.25158	1	1	9.54163e-09	112.82	LPPPNSQK(1)TEATAEEEKR	3	-0.17027	1	1	1.77814e-23	165.9	LPPPNSQK(1)TEATAEEEKR	3	0.045855	1
	TGME49_228000-t26_1-p1	104	K	"splicing factor 3A subunit 2, putative GN=TGME49_228000"															1	3.9073e-09	105.39	AESAVAPVPAK(1)VAPSR	2	0.74545	1
	TGME49_270770-t26_1-p1	660	K	PWI domain-containing protein GN=TGME49_270770								1	0.000302718	128.27	MQK(1)AQETLK	2	0.4125	1
	TGME49_325900-t26_1-p1	138	K	zinc finger (CCCH type) motif-containing protein GN=TGME49_325900															1	0.000377054	66.826	AADQLPYGK(1)LEDHEGR	3	0.56559	1
	TGME49_247470-t26_1-p1	150	K	"nucleolar protein, putative GN=TGME49_247470"	1	2.32184e-05	121.21	LAK(1)QLGELPIEK	2	0.26486	1	1	0.000209511	134.56	LAK(1)QLGELPIEK	2	0.17009	1	1	6.04498e-07	140.45	LAK(1)QLGELPIEK	2	-0.14061	1
	TGME49_291930-t26_1-p1	597	K	RNA recognition motif-containing protein GN=TGME49_291930								1	0.00448127	79.23	MPVFEDTGK(1)FK	2	1.0872	1
	TGME49_292320-t26_1-p1	892	K	TGT domain-containing protein(predict) GN=TGME49_292320															1	0.000801129	117.31	K(1)LSLASLPR	2	-1.8263	1
	TGME49_278490-t26_1-p1	24	K	"Zn-finger, RING domain containing protein GN=TGME49_278490"															1	0.00309072	120.87	LK(1)DVGTQR	2	-1.9831	1
	TGME49_247470-t26_1-p1	465	K	"nucleolar protein, putative GN=TGME49_247470"								1	6.78195e-06	105.19	EAASELSQAAVSEK(1)R	2	0.78396	1
	TGME49_210980-t26_1-p1	517	K	"alternative splicing type 3 and, putative GN=TGME49_210980"	1	0.00310904	73.435	AK(1)SHLVEAPR	3	0.17139	1	1	0.00208866	81.709	AK(1)SHLVEAPR	3	-0.12835	1	1	0.00422011	69.03	AK(1)SHLVEAPR	3	-0.069757	1
	TGME49_284050-t26_1-p1	2320	K	DEAD/DEAH box helicase domain-containing protein GN=TGME49_284050	1	0.000521497	46.356	NQPHQPTPGYYK(1)GPPGASVK	3	-0.052524	1								1	9.16295e-05	65.374	NQPHQPTPGYYK(1)GPPGASVK	3	-0.40695	1
	TGME49_325900-t26_1-p1	6	K	zinc finger (CCCH type) motif-containing protein GN=TGME49_325900															1	0.00685718	42.947	SGLEK(1)SGFGIAHDFK	2	-0.14993	1
	TGME49_233520-t26_1-p1	7	K	ATP-dependent RNA helicase GN=TGME49_233520	1	0.000211913	73.834	MDGPAPK(1)LDLGSK	2	-0.78196	2	1	0.000737475	73.386	MDGPAPK(1)LDLGSK	2	-0.96395	1	1	7.06154e-06	81.703	MDGPAPK(1)LDLGSK	2	-0.84559	1
	TGME49_233230-t26_1-p1	64	K	RNA-binding protein 8A family protein GN=TGME49_233230	1	0.00359078	84.743	SK(1)GAAPAR	2	-0.067709	1
	TGME49_312530-t26_1-p1	47	K	"splicing factor, CC1 family protein GN=TGME49_312530"	1	1.89442e-07	128.22	AGPSK(1)ATIGPPSR	2	0.025628	1	1	0.000454358	122.64	AGPSK(1)ATIGPPSR	2	0.03487	1	1	1.15057e-07	122.66	AGPSK(1)ATIGPPSR	2	0.10175	1
	TGME49_321560-t26_1-p1	534	K	zinc knuckle domain-containing protein GN=TGME49_321560	1	2.70398e-11	148.18	AK(1)NMQTAFVPYR	2	-0.89527	1	1	0.00095425	128.85	AK(1)NMQTAFVPYR	2	-0.0016572	1	1	2.55301e-05	110.08	AK(1)NMQTAFVPYR	2	-0.96627	1
	TGME49_262620-t26_1-p1	62	K	RNA recognition motif-containing protein GN=TGME49_262620								1	1.19053e-05	80.585	SK(1)GCGIVEYTNVEDAQK	2	0.2875	1	1	0.00133813	69.081	SK(1)GCGIVEYTNVEDAQK	2	-0.16705	1
	TGME49_231440-t26_1-p1	22	K	LsmAD domain-containing protein GN=TGME49_231440	1	2.82606e-05	117.93	K(1)SVTPAEVNELR	2	0.95487	1	1	2.23516e-05	145.31	K(1)SVTPAEVNELR	2	0.92861	1	1	7.95514e-07	134.56	K(1)SVTPAEVNELR	2	0.90852	1
	TGME49_308890-t26_1-p1	3118	K	transcription elongation factor SPT6 GN=TGME49_308890	1	1.84918e-17	125.82	AAGTVVETGK(1)GGR	2	0.2707	1	1	0.000303886	127.56	AAGTVVETGK(1)GGR	2	-0.078529	1	1	4.66907e-08	114.72	AAGTVVETGK(1)GGR	2	-0.4119	1
	TGME49_262620-t26_1-p1	43	K	RNA recognition motif-containing protein GN=TGME49_262620	1	0.000156933	111.52	DHMK(1)QAGEVLR	2	0.24035	2	1	0.00101626	115.33	DHMK(1)QAGEVLR	2	0.43579	2	1	0.00142183	91.961	DHMK(1)QAGEVLR	2	0.13398	2
	TGME49_221660-t26_1-p1	231	K	DEAD/DEAH box helicase domain-containing protein GN=TGME49_221660	1	0.0172077	40.727	GLEK(1)CK(1)SLENK	2	1.1479	1
	TGME49_312990-t26_1-p1	558	K	DEAD/DEAH box ATP-dependent RNA helicase GN=TGME49_312990	1	6.9777e-09	117.7	FSASNPYGK(1)R	2	0.39065	1	1	0.000307314	105.98	FSASNPYGK(1)R	2	1.1577	1	1	0.0045132	85.355	FSASNPYGK(1)R	2	0.32303	1
	TGME49_243540-t26_1-p1	80	K	"WD domain, G-beta repeat-containing protein GN=TGME49_243540"								1	1.01334e-12	103.41	FEVQQK(1)ASNFQAVCPTHDR	3	0.0051545	1
	TGME49_311430-t26_1-p1	258	K	fibrillarin GN=TGME49_311430	1	5.00366e-16	96.55	ANCVDSTAK(1)PEAVFAAEVDK	3	1.5041	1								1	0.000103886	78.708	ANCVDSTAK(1)PEAVFAAEVDK	2	-0.66138	1
	TGME49_233520-t26_1-p1	446	K	ATP-dependent RNA helicase GN=TGME49_233520								1	0.00554025	51.495	VESLLVSPISK(1)ASAQQR	2	-0.15524	1
	TGME49_215230-t26_1-p1	538	K	RNA recognition motif-containing protein GN=TGME49_215230	1	0.00409393	90.05	YLAAK(1)YEQER	2	0.74703	1	1	0.00117317	96.009	YLAAK(1)YEQER	2	0.19761	1	1	0.00221906	90.05	YLAAK(1)YEQER	2	-0.2099	1
	TGME49_226250-t26_1-p1	211	K	DEAD (Asp-Glu-Ala-Asp) box polypeptide DDX3X GN=TGME49_226250	1	0.000131335	98.902	FDSYDK(1)VPVELK	2	-0.48365	1								1	7.7322e-07	132.79	FDSYDK(1)VPVELK	2	-0.23298	1
	TGME49_291930-t26_1-p1	441	K	RNA recognition motif-containing protein GN=TGME49_291930	1	0.021854	72.928	GGGVVDK(1)LR	2	0.15022	1								1	0.00406562	96.668	GGGVVDK(1)LR	2	0.011723	1
	TGME49_270140-t26_1-p1	139	K	"splicing factor DIM1, putative GN=TGME49_270140"	1	0.0312127	89.55	DYSTK(1)YR	2	-0.55481	1	1	0.0163299	98.418	DYSTK(1)YR	2	-0.80923	1
	TGME49_326000-t26_1-p1	6	K	"RNA binding protein, putative GN=TGME49_326000"	1	0.000505617	63.681	SGLEK(1)SGFGIAHDFK	2	0.053769	1
	TGME49_231970-t26_1-p1	216	K	pre-mRNA processing splicing factor PRP8 GN=TGME49_231970	1	0.000122198	54.964	YPPPLPGPGQVSAGPPK(1)DLR	3	-0.34316	1
	TGME49_226250-t26_1-p1	29	K	DEAD (Asp-Glu-Ala-Asp) box polypeptide DDX3X GN=TGME49_226250	1	1.66188e-23	166.69	VGQAAGLQQPK(1)R	2	-0.046779	1	1	1.04736e-25	184.36	VGQAAGLQQPK(1)R	2	0.59702	1	1	5.01217e-16	180.97	VGQAAGLQQPK(1)R	2	0.3345	1
	TGME49_226730-t26_1-p1	223	K	aconitate hydratase ACN/IRP GN=TGME49_226730	0.999801	2.12087e-08	56.562	NCDGFSIKPEDVQTILDWQK(1)ASQAQK	3	0.029223	1
	TGME49_278490-t26_1-p1	125	K	"Zn-finger, RING domain containing protein GN=TGME49_278490"															1	0.0046266	94.85	VASYYAK(1)QR	2	0.49378	1
	TGME49_316900-t26_1-p1	68	K	Sas10 C-terminal domain-containing protein GN=TGME49_316900	1	5.20397e-06	97.797	K(1)LGGSGSAAEEFIR	2	-0.35873	1	1	0.000102119	127.36	K(1)LGGSGSAAEEFIR	2	1.0817	1
	TGME49_231440-t26_1-p1	224	K	LsmAD domain-containing protein GN=TGME49_231440	1	0.013525	68.436	SSYK(1)EELYTTK	2	1.0231	1								1	0.0231893	48.568	SSYK(1)EELYTTK	2	2.9174	1
	TGME49_223390-t26_1-p1	581	K	"activating signal cointegrator 1 complex subunit 3 family 1 ASCC3L1, putative GN=TGME49_223390"	1	0.00513727	52.5	NAK(1)TGAVDLASFK	2	0.088726	1								1	0.0114367	47.774	NAK(1)TGAVDLASFK	2	0.41657	1
	TGME49_312530-t26_1-p1	298	K	"splicing factor, CC1 family protein GN=TGME49_312530"															1	0.0173405	72.2	VQASMAEK(1)NR	2	-0.55643	1
	TGME49_291930-t26_1-p1	4	K	RNA recognition motif-containing protein GN=TGME49_291930	1	0.00627722	97.431	K(1)AAPVAVAR	2	-0.28389	1	1	0.000626524	112.41	K(1)AAPVAVAR	2	-0.35553	1	1	0.000921726	110.38	K(1)AAPVAVAR	2	-0.31283	1
	TGME49_255250-t26_1-p1	4	K	"tRNA (cytosine(34)-C(5))-methyltransferase, putative GN=TGME49_255250"															1	0.0302046	51.787	GK(1)K(1)K(1)GGK	2	0.3034	1
	TGME49_286440-t26_1-p1	286	K	malic enzyme GN=TGME49_286440	1	6.37866e-13	148.62	AIK(1)AQQQLEMAEK	2	-0.16295	1	1	6.97334e-13	164.68	AIK(1)AQQQLEMAEK	2	-0.33596	1	1	8.87299e-23	191.53	AIK(1)AQQQLEMAEK	2	-0.52788	1
	TGME49_231970-t26_1-p1	166	K	pre-mRNA processing splicing factor PRP8 GN=TGME49_231970	1	0.0270864	65.719	SPFYGK(1)DVR	2	0.34288	1	1	0.0259515	68.847	SPFYGK(1)DVR	2	-0.13667	1	1	0.022127	74.533	SPFYGK(1)DVR	2	0.20343	1
	TGME49_238230-t26_1-p1	57	K	Ser/Thr phosphatase family protein GN=TGME49_238230															1	0.0154633	51.771	DSNDLQFLACPPK(1)YR	2	2.2459	1
	TGME49_291930-t26_1-p1	434	K	RNA recognition motif-containing protein GN=TGME49_291930	1	0.000462864	96.604	LQTK(1)GGGVVDK	2	0.24325	1	1	0.00641155	75.739	LQTK(1)GGGVVDK	2	0.08056	1	1	3.60759e-05	120.03	LQTK(1)GGGVVDK	2	0.35114	1
	TGME49_311430-t26_1-p1	85	K	fibrillarin GN=TGME49_311430															1	0.00416626	96.342	GK(1)ADSLVTR	2	0.33098	1
	TGME49_308920-t26_1-p1	109	K	splicing factor U2AF protein GN=TGME49_308920								1	2.43347e-07	119.54	GASSFSSTPSGWK(1)SEK	2	-1.995	1	1	0.00149992	71.354	GASSFSSTPSGWK(1)SEK	2	-1.0514	1
	TGME49_246500-t26_1-p1	47	K	surp module domain-containing protein GN=TGME49_246500	1	0.0130372	56.087	GIIEK(1)TAQFVAK	2	-1.5131	1	1	0.00796561	69.815	GIIEK(1)TAQFVAK	2	0.029397	1	1	0.00640404	73.632	GIIEK(1)TAQFVAK	2	-0.09369	2
	TGME49_319850-t26_1-p1	223	K	"splicing factor U2AF family SnRNP auxilary factor large subunit, RRM domain-containing protein GN=TGME49_319850"	1	0.00136168	50.178	AGGFQK(1)LADSEGHEPIR	3	-1.9892	1
	TGME49_207990-t26_1-p1	977	K	ribosomal RNA large subunit methyltransferase J protein GN=TGME49_207990															1	0.0278537	47.849	GLK(1)K(1)K(1)SR	2	-0.36283	1
	TGME49_295070-t26_1-p1	92	K	helicase associated domain (ha2) protein GN=TGME49_295070								1	4.99812e-13	158.12	K(1)LEQLQR	2	-0.78906	1
	TGME49_310820-t26_1-p1	301	K	"SLU7 splicing factor, putative GN=TGME49_310820"	1	0.0330826	86.872	INTK(1)NLR	2	-0.40693	1								1	4.2432e-10	129.39	INTK(1)NLR	2	-2.3607	1
	TGME49_314790-t26_1-p1	7	K	"small nuclear ribonucleoprotein G, putative GN=TGME49_314790"	1	2.55716e-08	117.2	PGVMGK(1)AGPAADLR	2	0.29598	1	1	1.21957e-05	104.55	PGVMGK(1)AGPAADLR	2	0.75048	1	1	4.93376e-07	112.02	PGVMGK(1)AGPAADLR	2	0.59917	2
	TGME49_275310-t26_1-p1	349	K	U1-type domain-containing protein(predict) GN=TGME49_275310	1	0.0215197	65.879	TK(1)IVTLQTPR	2	-0.53655	1	1	0.0195208	68.107	TK(1)IVTLQTPR	2	-0.13373	1
	TGME49_290660-t26_1-p1	99	K	RNA recognition motif-containing protein GN=TGME49_290660	1	1.90752e-32	181.98	LNELVVK(1)NNTQK	2	0.87159	2	1	6.53424e-37	203.61	LNELVVK(1)NNTQK	2	0.60178	2	1	2.27099e-51	226.04	LNELVVK(1)NNTQK	2	-0.63376	3
	TGME49_300280-t26_1-p1	55	K	LSM domain-containing protein GN=TGME49_300280	1	0.0247264	100.02	HK(1)LADGK	2	-0.066753	1
	TGME49_226730-t26_1-p1	895	K	aconitate hydratase ACN/IRP GN=TGME49_226730	1	0.0194667	84.743	LCPK(1)DGPK	2	-2.8108	1	1	0.00947627	93.429	LCPK(1)DGPK	2	-0.97424	2
	TGME49_205220-t26_1-p1	1043	K	"U5 snRNP-associated subunit, putative GN=TGME49_205220"	1	0.00557771	79.659	STSSLPQK(1)GGR	2	-0.79484	1	1	0.000690046	90.05	STSSLPQK(1)GGR	2	-0.40535	1	1	7.20557e-06	113.44	STSSLPQK(1)GGR	2	-0.14564	1
	TGME49_291950-t26_1-p1	20	K	RNA recognition motif-containing protein GN=TGME49_291950															1	0.00777954	71.933	K(1)ATALEGENASK	2	-1.639	1
	TGME49_318140-t26_1-p1	474	K	SART-1 family protein GN=TGME49_318140	1	0.0203828	62.338	EALEAAK(1)VSAK	2	0.23052	1	1	0.00406494	80.245	EALEAAK(1)VSAK	2	0.10043	1
	TGME49_203220-t26_1-p1	838	K	DEAD/DEAH box helicase domain-containing protein GN=TGME49_203220	1	5.03664e-24	108.96	NAQGGDSSSLTSGTSSSAHAPAK(1)R	3	0.29101	1	1	1.10764e-18	119.41	NAQGGDSSSLTSGTSSSAHAPAK(1)R	3	-0.14495	1	1	1.98565e-29	131.82	NAQGGDSSSLTSGTSSSAHAPAK(1)R	3	0.57114	1
	TGME49_304760-t26_1-p1	519	K	RNA recognition motif-containing protein GN=TGME49_304760	1	6.39782e-08	95.57	EK(1)VLAPAAYPAVLPLR	2	-0.032404	1	1	1.94813e-07	115.91	EK(1)VLAPAAYPAVLPLR	2	0.089958	1	1	2.61372e-06	96.673	EK(1)VLAPAAYPAVLPLR	2	0.43646	1
	TGME49_221660-t26_1-p1	494	K	DEAD/DEAH box helicase domain-containing protein GN=TGME49_221660	1	0.000413662	76.759	TVK(1)AGGEAVAPGGR	2	0.0053826	1	1	1.09331e-14	112.42	TVK(1)AGGEAVAPGGR	2	0.58079	1	1	0.000368436	84.753	TVK(1)AGGEAVAPGGR	2	-0.33917	1
	TGME49_226250-t26_1-p1	358	K	DEAD (Asp-Glu-Ala-Asp) box polypeptide DDX3X GN=TGME49_226250	1	0.000371351	95.273	TVAVYGGSDVK(1)R	2	0.32914	1	1	0.000916273	86.288	TVAVYGGSDVK(1)R	2	0.79318	1	1	0.000108618	101.72	TVAVYGGSDVK(1)R	2	-0.17449	1
	TGME49_226250-t26_1-p1	561	K	DEAD (Asp-Glu-Ala-Asp) box polypeptide DDX3X GN=TGME49_226250								1	0.00651339	55.755	AAK(1)CPILVATDVAAR	2	-1.2076	1	1	9.06104e-07	75.316	AAK(1)CPILVATDVAAR	2	-0.1364	1
	TGME49_310380-t26_1-p1	16	K	brix domain containing protein GN=TGME49_310380	1	0.00124422	85.554	K(1)EYLFRK(1)ATEEK	2	-2.7774	2								1	0.00110582	76.073	K(1)EYLFRK(1)ATEEK	2	-2.8152	2
	TGME49_223390-t26_1-p1	49	K	"activating signal cointegrator 1 complex subunit 3 family 1 ASCC3L1, putative GN=TGME49_223390"								1	0.0118383	95.358	K(1)LYPMGDK	2	0.58096	1
	TGME49_226730-t26_1-p1	1049	K	aconitate hydratase ACN/IRP GN=TGME49_226730	1	0.00130943	117.7	NLTK(1)QHSGEN	2	-0.050738	1	1	0.000287413	102.52	NLTK(1)QHSGEN	2	-0.62629	1	1	0.0114549	76.228	NLTK(1)QHSGEN	2	-0.42919	1
	TGME49_308870-t26_1-p1	614	K	"Zinc finger (CCCH type) protein, putative(predict) GN=TGME49_308870"	1	0.000194674	107.06	NK(1)TWTPGQGDR	2	-0.57452	1	1	0.000146269	103.91	NK(1)TWTPGQGDR	2	-0.55038	1	1	0.00322604	83.045	NK(1)TWTPGQGDR	2	-0.64215	1
	TGME49_216860-t26_1-p1	26	K	DEAD (Asp-Glu-Ala-Asp) box polypeptide DDX39 GN=TGME49_216860	1	0.000151209	113.22	EK(1)GVEDVVVGR	2	0.51679	1	1	0.000731227	132.32	EK(1)GVEDVVVGR	2	0.61069	1	1	8.6128e-05	129.82	EK(1)GVEDVVVGR	2	0.96331	1
	TGME49_308890-t26_1-p1	1727	K	transcription elongation factor SPT6 GN=TGME49_308890	1	0.00215662	66.953	EHLK(1)QLPSLEAK	3	-0.95159	1								1	0.000418674	79.283	EHLK(1)QLPSLEAK	3	-1.1233	1
	TGME49_231440-t26_1-p1	173	K	LsmAD domain-containing protein GN=TGME49_231440	1	4.82551e-10	150.46	ELQK(1)WVGDGSR	2	-0.40639	1	1	0.000141634	140.78	ELQK(1)WVGDGSR	2	-1.6877	1	1	0.0044353	78.548	ELQK(1)WVGDGSR	2	-0.38769	1
	TGME49_228000-t26_1-p1	93	K	"splicing factor 3A subunit 2, putative GN=TGME49_228000"								1	0.0187458	53.869	EK(1)AESAVAPVPAK	2	-0.30909	1
	TGME49_246500-t26_1-p1	412	K	surp module domain-containing protein GN=TGME49_246500	1	0.0199198	111.04	VVK(1)DYIR	2	1.0108	1	1	0.0170849	91.906	VVK(1)DYIR	2	0.9555	1	1	0.00369327	120.65	VVK(1)DYIR	2	0.81532	1
	TGME49_263820-t26_1-p1	43	K	DEAD/DEAH box helicase domain-containing protein GN=TGME49_263820	0.999348	0.0294858	40.724	K(0.999)NK(0.315)HLQEK(0.685)R	2	0.47457	1
	TGME49_211420-t26_1-p1	62	K	RNA recognition motif-containing protein GN=TGME49_211420	1	0.00676888	62.287	DAK(1)DAVAELDGYR	2	3.6972	1
	TGME49_318440-t26_1-p1	884	K	helicase associated domain (ha2) protein GN=TGME49_318440	1	0.000920463	94.309	K(1)LTPCQLLR	2	2.1703	1
	TGME49_226730-t26_1-p1	788	K	aconitate hydratase ACN/IRP GN=TGME49_226730	1	2.43099e-07	127.32	TAK(1)ASDLFDWDEK	2	0.10531	2	1	1.86074e-05	105.19	TAK(1)ASDLFDWDEK	2	0.18932	2	1	1.0232e-07	121.18	TAK(1)ASDLFDWDEK	2	-0.44411	2
	TGME49_286440-t26_1-p1	250	K	malic enzyme GN=TGME49_286440	1	0.00393489	84.507	VK(1)EIITPGGYR	2	1.4259	1	1	0.00178004	85.813	VK(1)EIITPGGYR	2	0.4127	1	1	0.00262054	85.813	VK(1)EIITPGGYR	2	0.66737	1
	TGME49_292200-t26_1-p1	1045	K	RNA recognition motif-containing protein GN=TGME49_292200	1	0.00816847	81.017	K(1)LAAPGEFPR	2	-0.70028	1	1	0.00229237	93.561	K(1)LAAPGEFPR	2	0.31037	1	1	0.000351438	102.52	K(1)LAAPGEFPR	2	-0.42372	1
	TGME49_271290-t26_1-p1	742	K	SURP motif domain-containing protein(predict) GN=TGME49_271290								1	0.0294514	73.248	ANAK(1)LQFK	2	1.1936	1
	TGME49_207990-t26_1-p1	975	K	ribosomal RNA large subunit methyltransferase J protein GN=TGME49_207990															1	0.0278537	47.849	GLK(1)K(1)K(1)SR	2	-0.36283	1
	TGME49_275480-t26_1-p1	120	K	Myb family DNA-binding domain-containing protein GN=TGME49_275480	1	0.0214647	72.928	K(1)SLVPAAAR	2	0.076169	1
	TGME49_291930-t26_1-p1	46	K	RNA recognition motif-containing protein GN=TGME49_291930	1	0.000877678	72.681	GAAGAPASAK(1)GAPK	2	0.51699	1	1	0.00220154	69.92	GAAGAPASAK(1)GAPK	2	0.38192	1	1	0.00409932	66.215	GAAGAPASAK(1)GAPK	2	0.1282	1
	TGME49_289010-t26_1-p1	895	K	RNA recognition motif-containing protein GN=TGME49_289010	1	1.04944e-09	78.674	GGASTGSGSK(1)TGGGGCGDR	2	0.80052	1
	TGME49_210980-t26_1-p1	170	K	"alternative splicing type 3 and, putative GN=TGME49_210980"								1	0.0178867	43.03	LK(1)NPHADIATIR	3	1.443	1	1	0.0136181	44.511	LK(1)NPHADIATIR	3	1.5923	1
	TGME49_233080-t26_1-p1	208	K	G-patch domain-containing protein GN=TGME49_233080															1	0.00161921	93.325	FK(1)FSGAQNVK	2	0.17952	1
	TGME49_284050-t26_1-p1	2328	K	DEAD/DEAH box helicase domain-containing protein GN=TGME49_284050	1	0.00481171	81.92	GPPGASVK(1)YDK	2	4.0323	1								1	0.0171463	67.879	GPPGASVK(1)YDK	2	1.1407	1
	TGME49_319850-t26_1-p1	178	K	"splicing factor U2AF family SnRNP auxilary factor large subunit, RRM domain-containing protein GN=TGME49_319850"															1	1.28643e-11	131.35	SPGGGGAAGGGK(1)GAR	2	-0.56232	1
	TGME49_233190-t26_1-p1	307	K	SKIP/SNW domain-containing protein GN=TGME49_233190								1	8.79488e-05	95.094	IPPSISNWK(1)NQK	2	0.83041	1	1	0.00189495	81.92	IPPSISNWK(1)NQK	2	0.19158	1
	TGME49_312990-t26_1-p1	529	K	DEAD/DEAH box ATP-dependent RNA helicase GN=TGME49_312990	1	0.00863158	108.46	VELNLK(1)AK	2	0.42155	1								1	0.0273369	79.474	VELNLK(1)AK	2	-1.4571	1
	TGME49_275310-t26_1-p1	321	K	U1-type domain-containing protein(predict) GN=TGME49_275310								1	0.00169409	107.21	K(1)VAPPVEHR	2	0.20919	1
	TGME49_226730-t26_1-p1	863	K	aconitate hydratase ACN/IRP GN=TGME49_226730	1	1.6292e-07	143.03	K(1)DFNTYGAR	2	0.36675	1	1	0.00116689	109.29	K(1)DFNTYGAR	2	0.37591	1	1	0.00384177	133.13	K(1)DFNTYGAR	2	0.21659	1
	TGME49_291930-t26_1-p1	686	K	RNA recognition motif-containing protein GN=TGME49_291930	1	4.98472e-16	152.07	AAK(1)DGTVQEFQGTSK	2	0.77483	1	1	1.58009e-06	101.42	AAK(1)DGTVQEFQGTSK	2	0.074266	1
	TGME49_205510-t26_1-p1	437	K	"nucleolar protein 5, putative GN=TGME49_205510"															1	0.0254388	72.325	STAK(1)PSAAR	2	-0.051921	1
	TGME49_321500-t26_1-p1	219	K	RNA recognition motif-containing protein GN=TGME49_321500	1	0.00561304	122.18	FAESK(1)AAR	2	0.88938	2	1	0.000981435	117.4	FAESK(1)AAR	2	1.0945	2	1	0.0083646	132.08	FAESK(1)AAR	2	0.89495	2
	TGME49_205180-t26_1-p1	82	K	RNA recognition motif-containing protein GN=TGME49_205180	1	0.0036883	114.28	ELIK(1)QYNPK	2	0.452	1
	TGME49_229210-t26_1-p1	178	K	"small nuclear ribonucleoprotein polypeptide A', putative GN=TGME49_229210"	1	4.69252e-06	75.743	K(1)SHAALGVSSVGAAEEK	3	-0.31764	1	1	0.00604275	42.068	K(1)SHAALGVSSVGAAEEK	3	0.087402	1	1	0.000770622	54.764	K(1)SHAALGVSSVGAAEEK	3	-0.82679	1
	TGME49_290660-t26_1-p1	320	K	RNA recognition motif-containing protein GN=TGME49_290660	1	0.000158208	90.689	NMEVK(1)LPPPNSQK	2	0.63445	1	1	5.81698e-05	90.689	NMEVK(1)LPPPNSQK	2	0.051845	1	1	0.0025782	74.733	NMEVK(1)LPPPNSQK	2	0.35671	1
	TGME49_270770-t26_1-p1	614	K	PWI domain-containing protein GN=TGME49_270770	1	2.10638e-12	117	TELK(1)TSAAQTPSQELR	2	0.76706	1	1	3.9142e-12	149.22	TELK(1)TSAAQTPSQELR	2	1.0902	1	1	0.0013125	73.252	TELK(1)TSAAQTPSQELR	2	0.87654	1
	TGME49_209690-t26_1-p1	147	K	small nuclear ribonucleoprotein GN=TGME49_209690								1	1.33805e-05	83.204	VDAGAGSATK(1)AK	2	0.45951	1	1	5.4941e-07	122.39	VDAGAGSATK(1)AK	2	-0.08095	1
	TGME49_231440-t26_1-p1	514	K	LsmAD domain-containing protein GN=TGME49_231440	1	5.74557e-93	234.82	NK(1)NQQSQPGGGEIK	2	0.10087	1	1	4.24151e-64	222.29	NK(1)NQQSQPGGGEIK	2	-0.20229	1	1	2.06201e-11	141.54	NK(1)NQQSQPGGGEIK	2	-0.28149	1
	TGME49_311160-t26_1-p1	153	K	PWI domain-containing protein GN=TGME49_311160															1	5.24454e-10	102.97	EEAAK(1)INEELIR	2	-0.96946	1
	TGME49_241170-t26_1-p1	1125	K	KH domain protein(predict) GN=TGME49_241170	1	0.019322	111.65	K(1)LQEMQR	2	-0.52387	1	1	0.000704144	130.77	K(1)LQEMQR	2	0.80763	1	1	5.93736e-25	150.17	K(1)LQEMQR	2	-0.11543	1
	TGME49_304760-t26_1-p1	428	K	RNA recognition motif-containing protein GN=TGME49_304760	1	0.00671515	76.302	APPGPK(1)GASCR	2	-0.88443	1	1	0.0215126	62.466	APPGPK(1)GASCR	2	-0.7273	1	1	0.0133923	71.03	APPGPK(1)GASCR	2	-0.60366	1
	TGME49_318440-t26_1-p1	387	K	helicase associated domain (ha2) protein GN=TGME49_318440															1	0.00156695	84.954	ISGDAVTSK(1)ETK	2	0.029168	1
	TGME49_224850-t26_1-p1	180	K	"polyadenylate binding protein, putative GN=TGME49_224850"	1	8.44007e-15	131.45	NLDK(1)NIDNK	2	0.15734	1	1	0.00576295	89.913	NLDK(1)NIDNK	2	-0.10418	1	1	0.00642335	89.913	NLDK(1)NIDNK	2	0.36726	1
	TGME49_227850-t26_1-p1	470	K	"peptidyl-prolyl cis-trans isomerase, cyclophilin-type domain-containing protein GN=TGME49_227850"	1	0.00175669	104.82	LSELPQK(1)TAR	2	-0.54383	1	1	0.000287292	102.53	LSELPQK(1)TAR	2	-0.23824	1	1	0.000987327	97.734	LSELPQK(1)TAR	2	-0.18877	1
	TGME49_295070-t26_1-p1	459	K	helicase associated domain (ha2) protein GN=TGME49_295070	1	0.0245862	69.628	K(1)TLEDWR	2	-0.83722	1
	TGME49_304760-t26_1-p1	949	K	RNA recognition motif-containing protein GN=TGME49_304760								1	0.00294159	44.734	EGGLK(1)YEASPHAPLGPR	3	-1.0761	1	1	0.00331344	45.384	EGGLK(1)YEASPHAPLGPR	3	-0.88064	1
	TGME49_263595-t26_1-p1	245	K	RNA-binding protein GN=TGME49_263595	1	2.34606e-09	113.22	ETEALQTK(1)MGGR	2	0.1508	1	1	0.000232994	134.38	ETEALQTK(1)MGGR	2	-0.15628	1	1	4.33505e-07	119.74	ETEALQTK(1)MGGR	2	0.94736	1
	TGME49_270740-t26_1-p1	44	K	Cwf15/Cwc15 cell cycle control protein GN=TGME49_270740								1	0.00687598	74.698	K(1)AAQGPQTSDR	2	0.17251	1	1	0.00278722	65.179	K(1)AAQGPQTSDR	2	-0.26127	1
	TGME49_268200-t26_1-p1	22	K	RNA recognition motif-containing protein GN=TGME49_268200	1	1.78337e-19	103.24	GK(1)GLASPLLAGSLDGAQASAHAK	3	-0.20762	1	1	2.5714e-18	108.08	GK(1)GLASPLLAGSLDGAQASAHAK	3	-0.71541	1	1	5.91168e-29	126.32	GK(1)GLASPLLAGSLDGAQASAHAK	3	-0.00057902	1
	TGME49_246500-t26_1-p1	548	K	surp module domain-containing protein GN=TGME49_246500	1	4.9082e-08	109.6	K(1)APSPPVAPAPPAK	2	0.33691	1
	TGME49_282140-t26_1-p1	46	K	cwf21 protein GN=TGME49_282140	0.999962	0.00431902	65.241	PGEALKPIVAK(1)K	3	-0.10501	1
	TGME49_219790-t26_1-p1	244	K	pre-mRNA processing factor PRP3 GN=TGME49_219790	1	0.0285008	92.692	VVPLQK(1)R	2	-1.3966	1
	TGME49_288530-t26_1-p1	20	K	NOL1/NOP2/sun family protein GN=TGME49_288530	1	0.0232643	103.29	IVGK(1)QAR	2	-0.42295	1	1	0.0104765	107.74	IVGK(1)QAR	2	-0.57306	1
	TGME49_265530-t26_1-p1	144	K	RNA recognition motif-containing protein GN=TGME49_265530								1	0.00996317	108.46	MDK(1)MTGR	2	-0.57695	1	1	0.00951137	110.81	MDK(1)MTGR	2	-0.076176	1
	TGME49_215230-t26_1-p1	505	K	RNA recognition motif-containing protein GN=TGME49_215230								1	0.00885626	58.32	AEFAPK(1)AGQGTSPK	2	-1.1347	1	1	0.000494647	57.414	AEFAPK(1)AGQGTSPK	2	0.16075	1
	TGME49_320100-t26_1-p1	491	K	RNA recognition motif-containing protein GN=TGME49_320100								1	5.54842e-06	104.2	K(1)SMEPASGVSSLQSR	2	-1.0641	1	1	1.24396e-20	113.47	K(1)SMEPASGVSSLQSR	2	0.62579	1
	TGME49_226730-t26_1-p1	300	K	aconitate hydratase ACN/IRP GN=TGME49_226730															1	0.00783025	131.22	NLAK(1)EMER	2	-0.29148	2
	TGME49_275750-t26_1-p1	9	K	"small nuclear ribonucleoprotein E, putative GN=TGME49_275750"	1	0.000122554	134.25	SGGVMSNK(1)K	2	0.52127	1	1	4.57504e-06	147.2	SGGVMSNK(1)K	2	0.34365	1	1	0.000549878	130.66	SGGVMSNK(1)K	2	0.2114	1
	TGME49_216860-t26_1-p1	191	K	DEAD (Asp-Glu-Ala-Asp) box polypeptide DDX39 GN=TGME49_216860	1	3.33812e-15	130.66	GK(1)HLNAEK	2	0.20229	1								1	0.00971351	134.26	GK(1)HLNAEK	2	0.10122	1
	TGME49_246500-t26_1-p1	561	K	surp module domain-containing protein GN=TGME49_246500	1	1.33228e-06	105.65	APSPPVAPAPPAK(1)R	2	-0.60392	1	1	0.000114919	118.88	APSPPVAPAPPAK(1)R	2	0.6581	1
	TGME49_309800-t26_1-p1	275	K	RNA recognition motif-containing protein GN=TGME49_309800	1	9.14727e-07	113.25	K(1)AEGALPTPQPAK	2	-0.18564	1	1	0.000178314	132.24	K(1)AEGALPTPQPAK	2	-0.31929	1	1	4.15458e-06	111.38	K(1)AEGALPTPQPAK	2	-0.10724	1
	TGME49_236540-t26_1-p1	49	K	RNA recognition motif-containing protein GN=TGME49_236540								1	0.013094	80.231	LSK(1)PSFVVR	2	-0.02429	1	1	0.0156632	72.325	LSK(1)PSFVVR	2	-1.9812	1
	TGME49_233080-t26_1-p1	325	K	G-patch domain-containing protein GN=TGME49_233080	1	0.0125612	99.442	K(1)ALTPSER	2	-4.1131	1	1	0.033765	76.345	K(1)ALTPSER	2	-4.1323	1	1	0.00430247	107.57	K(1)ALTPSER	2	-3.3814	1
	TGME49_298020-t26_1-p1	97	K	DEAD-family helicase GN=TGME49_298020	1	0.0320024	50.897	VLPAAGK(1)EPPSVR	2	1.3243	1	1	0.0111019	60.364	VLPAAGK(1)EPPSVR	2	0.33603	1
	TGME49_211420-t26_1-p1	89	K	RNA recognition motif-containing protein GN=TGME49_211420								1	0.00444844	116.37	GPGDK(1)RPR	2	-0.45723	1
	TGME49_216860-t26_1-p1	228	K	DEAD (Asp-Glu-Ala-Asp) box polypeptide DDX39 GN=TGME49_216860	1	3.54308e-05	112.02	DVQNIFMATPK(1)K	2	1.1157	1	1	0.000233458	109.16	DVQNIFMATPK(1)K	2	-0.1713	1	1	7.59391e-07	131.69	DVQNIFMATPK(1)K	2	1.7598	1
	TGME49_313010-t26_1-p1	92	K	DEAD (Asp-Glu-Ala-Asp) box polypeptide DDX6 GN=TGME49_313010	1	5.32892e-09	111.06	VK(1)TEDVTK	2	-0.10355	1
[K] Transcription	TGME49_273870-t26_1-p1	140	K	SWI2/SNF2 ISWI-like (AT hook) GN=TGME49_273870															1	0.0157906	56.087	IHGGGNAAAPPK(1)K	2	0.099115	1
	TGME49_237520-t26_1-p1	137	K	SANT domain-containing protein(predict) GN=TGME49_237520															1	0.0215109	57.859	GPATPESK(1)R	2	2.3488	1
	TGME49_209108-t26_1-p1	96	K	Putative mRNA decapping enzyme(predict) GN=TGME49_209108	1	9.5509e-18	90.694	GAQGGAQK(1)LGTPGPTHPTQSPVSGSR	3	-0.14131	1
	TGME49_273870-t26_1-p1	797	K	SWI2/SNF2 ISWI-like (AT hook) GN=TGME49_273870								1	0.0278948	99.375	K(1)TLTGWR	2	0.096129	1	1	0.0200845	91.626	K(1)TLTGWR	2	0.60119	1
	TGME49_236970-t26_1-p1	1560	K	SWI2/SNF2-containing PHD finger protein GN=TGME49_236970															1	0.0288838	70.028	GK(1)LENELQR	2	-0.95035	1
	TGME49_269660-t26_1-p1	29	K	TFIIH basal transcription factor complex helicase XPB subunit GN=TGME49_269660	1	0.00384043	83.948	ASSPPAAK(1)R	2	0.52518	1								1	0.018909	76.679	ASSPPAAK(1)R	2	-0.30366	1
	TGME49_237520-t26_1-p1	409	K	SANT domain-containing protein(predict) GN=TGME49_237520	0.999892	0.00184931	105.4	NVEPIKPEK(1)R	3	-0.36313	2	0.99977	0.00318728	128.03	NVEPIKPEK(1)R	2	-0.088	2	0.998499	0.0215479	80.014	NVEPIK(0.002)PEK(0.998)R	3	0.51929	2
	TGME49_237520-t26_1-p1	400	K	SANT domain-containing protein(predict) GN=TGME49_237520	1	1.52439e-23	171.99	TGK(1)NVEPIKPEK	2	-0.061422	2	1	6.52507e-13	167.3	TGK(1)NVEPIKPEK	2	0.029878	2	1	4.19299e-08	158.11	TGK(1)NVEPIKPEK	2	-0.039421	2
	TGME49_214090-t26_1-p1	1353	K	signal peptidase GN=TGME49_214090								1	0.0212112	72.607	GAGK(1)LENAR	2	0.042808	1	1	0.0267503	71.451	GAGK(1)LENAR	2	0.38305	1
	TGME49_209140-t26_1-p1	59	K	"anti-silencing protein, ASF1 family protein GN=TGME49_209140"	1	1.67613e-13	90.475	EK(1)LAALSSSGLPSHQSLADGER	3	0.1525	1	1	5.36372e-14	98.21	EK(1)LAALSSSGLPSHQSLADGER	3	1.0353	1
	TGME49_270930-t26_1-p1	2758	K	Transcription factor/nuclear export subunit 2(predict) GN=TGME49_270930								1	0.00121115	60.549	K(1)LGGNHPSLSSASSR	3	1.28	1	1	0.0021075	54.237	K(1)LGGNHPSLSSASSR	3	0.49308	1
	TGME49_226810-t26_1-p1	5670	K	histone lysine methyltransferase SET1 GN=TGME49_226810	1	0.0196848	67.334	K(1)EALGVTPCR	2	0.11012	1
	TGME49_272740-t26_1-p1	1003	K	DNA-directed RNA polymerase III RPC2 GN=TGME49_272740	1	0.000670174	87.181	K(1)SFFPGGR	2	0.79725	1
	TGME49_227560-t26_1-p1	468	K	"IWS1 transcription factor, putative GN=TGME49_227560"	1	0.0026671	122.28	AQK(1)VSIEGR	2	0.58002	1	1	0.00840811	85.716	AQK(1)VSIEGR	2	0.50443	1	1	0.00256703	145.72	AQK(1)VSIEGR	2	0.22454	1
	TGME49_248120-t26_1-p1	69	K	"Putative RSC6/BAF60A-like with A SWIB domain, related protein(predict) GN=TGME49_248120"															1	2.97075e-05	84.375	GHSTVSSK(1)QSGTSPLSGK	3	0.24914	1
	TGME49_278440-t26_1-p1	2656	K	SWI2/SNF2 Brahma-like putative GN=TGME49_278440								1	0.00252208	65.038	GEGGAASTGVSK(1)FR	2	-0.75944	1	1	2.59179e-10	81.632	GEGGAASTGVSK(1)FR	2	0.55278	1
	TGME49_278530-t26_1-p1	23	K	"multiprotein bridging factor type 1 family transcriptional co-activator, putative GN=TGME49_278530"								1	8.73198e-08	153.95	GVTK(1)EQEINQAR	2	0.14806	1
	TGME49_273460-t26_1-p1	275	K	eukaryotic translation initiation factor 3 subunit 6 interacting protein GN=TGME49_273460	1	0.00808562	91.265	NK(1)LFESEIR	2	-0.33359	1	1	0.00533978	91.265	NK(1)LFESEIR	2	0.56401	1	1	0.0267503	71.451	NK(1)LFESEIR	2	0.45599	1
	TGME49_258240-t26_1-p1	654	K	chromodomain helicase DNA binding protein CHD1/SWI2/SNF2 GN=TGME49_258240															1	0.00347225	81.92	NQQK(1)AATASCR	2	-0.76822	1
	TGME49_273870-t26_1-p1	860	K	SWI2/SNF2 ISWI-like (AT hook) GN=TGME49_273870	1	0.00256513	81.565	DSALALAEGVK(1)K	2	0.44904	1	1	0.0103783	70.089	DSALALAEGVK(1)K	2	-0.021019	1	1	0.0217122	58.098	DSALALAEGVK(1)K	2	0.82781	1
	TGME49_273870-t26_1-p1	337	K	SWI2/SNF2 ISWI-like (AT hook) GN=TGME49_273870	1	0.000397724	90.434	NEK(1)SVLSEVVR	2	0.4384	1	1	0.000168989	98.182	NEK(1)SVLSEVVR	2	0.4513	1
	TGME49_237520-t26_1-p1	385	K	SANT domain-containing protein(predict) GN=TGME49_237520	1	7.74286e-09	131.32	STLGEK(1)TGDGGGR	2	-0.033926	1								1	9.09753e-08	91.62	STLGEK(1)TGDGGGR	2	-1.5127	1
	TGME49_237520-t26_1-p1	1037	K	SANT domain-containing protein(predict) GN=TGME49_237520	0.999343	0.000246955	60.549	K(0.001)GEGGASTK(0.999)SAAGGK	3	0.28982	1	0.999995	4.06064e-06	88.561	KGEGGASTK(1)SAAGGK	3	0.077187	1	0.999982	0.000467854	76.358	KGEGGASTK(1)SAAGGK	3	-0.31552	1
	TGME49_213890-t26_1-p1	1032	K	Myb family DNA-binding domain-containing protein GN=TGME49_213890	1	0.0207464	48.981	APK(1)K(1)QRAASR	2	1.5869	1	1	0.0247135	50.194	APK(1)K(1)QRAASR	2	2.0355	1	1	0.0117803	50.452	APK(1)K(1)QRAASR	2	3.3247	2
	TGME49_233000-t26_1-p1	385	K	KOW motif domain-containing protein GN=TGME49_233000	1	0.021727	81.972	K(1)SDMATLK	2	-0.0027084	1	1	0.00817558	93.649	K(1)SDMATLK	2	0.19859	1	1	0.00835925	99.855	K(1)SDMATLK	2	0.08705	1
	TGME49_293670-t26_1-p1	304	K	transcription elongation factor A TFIIS GN=TGME49_293670	1	0.0112541	76.927	EYNMQLK(1)TLK	2	0.78353	1
	TGME49_306210-t26_1-p1	390	K	RNA polymerase II accessory factor CDC73 GN=TGME49_306210								1	0.0152885	77.662	FK(1)ADSSIAR	2	0.52817	1
	TGME49_293670-t26_1-p1	227	K	transcription elongation factor A TFIIS GN=TGME49_293670								1	1.36619e-06	57.142	APEK(1)ASTAVEDYPGPASGDAVR	3	1.3656	1
	TGME49_272740-t26_1-p1	584	K	DNA-directed RNA polymerase III RPC2 GN=TGME49_272740								1	0.00518635	80.69	K(1)DEVPYPDCFR	2	0.78135	1	1	0.0047025	78.324	K(1)DEVPYPDCFR	2	-0.56624	1
	TGME49_246060-t26_1-p1	905	K	DNA-dependent RNA polymerase GN=TGME49_246060	1	0.0252828	78.192	GECVTSK(1)K	2	-0.30838	1								1	0.0259459	46.462	GECVTSK(1)K	2	-0.49675	1
	TGME49_270930-t26_1-p1	2570	K	Transcription factor/nuclear export subunit 2(predict) GN=TGME49_270930								1	0.0015278	71.08	GSGLPSAAESSSAK(1)K	2	0.3256	1
	TGME49_321450-t26_1-p1	2764	K	Myb family DNA-binding domain-containing protein GN=TGME49_321450	1	1.49725e-06	74.776	GSACGQK(1)ASQTSVPGSGQDR	2	-0.74417	1
	TGME49_228490-t26_1-p1	204	K	p21-carboxy-terminal region-binding protein(predict) GN=TGME49_228490	1	5.87957e-24	141.07	LEAILSPESEESVGK(1)HDSK	3	0.16292	1	1	2.65122e-12	124.63	LEAILSPESEESVGK(1)HDSK	3	-0.080189	2	1	2.14267e-08	100.02	LEAILSPESEESVGK(1)HDSK	3	-0.2444	1
	TGME49_301270-t26_1-p1	1747	K	Tyrosine kinase-like (TKL) protein GN=TGME49_301270								1	0.0220238	97.075	K(1)ALGAVR	2	0.1339	1
	TGME49_257090-t26_1-p1	211	K	NAC domain-containing protein GN=TGME49_257090	1	0.00348259	77.387	AHK(1)SVVVDDK	3	-1.914	2								1	0.00586468	64.103	AHK(1)SVVVDDK	3	-3.9609	1
	TGME49_201400-t26_1-p1	460	K	Sin3-associated polypeptide SAP18 GN=TGME49_201400	1	0.000468611	82.069	K(1)LVQDAEMAGIMK	2	2.415	2	1	9.38925e-05	110.38	K(1)LVQDAEMAGIMK	2	2.5317	2	1	5.90924e-06	110.38	K(1)LVQDAEMAGIMK	2	3.0108	2
	TGME49_237520-t26_1-p1	1013	K	SANT domain-containing protein(predict) GN=TGME49_237520	1	2.32072e-09	94.203	EAK(1)DGSGAFGAAGAGGGR	2	-2.7672	1	1	4.38344e-08	123.08	EAK(1)DGSGAFGAAGAGGGR	2	-2.797	1
	TGME49_300660-t26_1-p1	201	K	RNA polymerase B GN=TGME49_300660															0.891078	0.0285817	41.448	YK(0.891)NSK(0.109)ILK	2	-1.7948	1
	TGME49_273870-t26_1-p1	141	K	SWI2/SNF2 ISWI-like (AT hook) GN=TGME49_273870								1	0.0159214	48.998	K(1)GPGSRGRER	2	1.4606	1
	TGME49_201400-t26_1-p1	110	K	Sin3-associated polypeptide SAP18 GN=TGME49_201400	1	0.0302955	49.448	AVAPPK(1)GLSSR	2	-0.14257	1	1	0.0125607	69.721	AVAPPK(1)GLSSR	2	-0.69591	1	1	0.0149527	69.721	AVAPPK(1)GLSSR	2	-1.3591	1
	TGME49_218600-t26_1-p1	7	K	RNA recognition motif-containing protein GN=TGME49_218600								1	0.0103565	76.228	SLTSK(1)GVAAR	2	1.0038	1	1	0.0100463	77.192	SLTSK(1)GVAAR	2	0.60919	1
	TGME49_257090-t26_1-p1	199	K	NAC domain-containing protein GN=TGME49_257090	1	3.11421e-06	88.768	FGQASQQLGGK(1)GTAR	2	-0.038455	1	1	3.73391e-16	120.54	FGQASQQLGGK(1)GTAR	2	0.053998	1	1	6.31161e-20	110.84	FGQASQQLGGK(1)GTAR	2	-0.080583	1
	TGME49_237520-t26_1-p1	468	K	SANT domain-containing protein(predict) GN=TGME49_237520	1	2.16328e-23	131.67	GK(1)VPVEQMNGTHADGLPNAK	3	-0.019068	1	1	5.18604e-07	77.969	GK(1)VPVEQMNGTHADGLPNAK	3	-0.1139	1	1	8.84709e-05	63.488	GK(1)VPVEQMNGTHADGLPNAK	3	-0.20075	1
	TGME49_225260-t26_1-p1	746	K	DNA-directed RNA polymerase II RPB1 GN=TGME49_225260															1	0.0117932	52.255	VNK(1)ELNSAR	2	1.6401	1
	TGME49_213890-t26_1-p1	1031	K	Myb family DNA-binding domain-containing protein GN=TGME49_213890	1	0.0207464	48.981	APK(1)K(1)QRAASR	2	1.5869	1	1	0.0247135	50.194	APK(1)K(1)QRAASR	2	2.0355	1	1	0.0117803	50.452	APK(1)K(1)QRAASR	2	3.3247	2
	TGME49_228490-t26_1-p1	338	K	p21-carboxy-terminal region-binding protein(predict) GN=TGME49_228490	1	6.37151e-14	129.38	VSAVEGSSGPGAGK(1)QK	2	0.27923	1	1	1.77866e-07	114.64	VSAVEGSSGPGAGK(1)QK	2	0.22876	1	1	7.39143e-17	130.27	VSAVEGSSGPGAGK(1)QK	2	0.14669	1
	TGME49_237520-t26_1-p1	406	K	SANT domain-containing protein(predict) GN=TGME49_237520								1	0.0123527	81.099	NVEPIK(1)PEK	2	-2.3966	1
	TGME49_237520-t26_1-p1	486	K	SANT domain-containing protein(predict) GN=TGME49_237520	1	1.92976e-27	143.46	VPVEQMNGTHADGLPNAK(1)R	3	0.78417	2	1	2.10439e-15	145.88	VPVEQMNGTHADGLPNAK(1)R	3	1.108	2
	TGME49_273460-t26_1-p1	632	K	eukaryotic translation initiation factor 3 subunit 6 interacting protein GN=TGME49_273460	1	0.0169958	40.941	NYGGHAGASEMPK(1)R	2	-0.68484	1	1	0.00146218	71.98	NYGGHAGASEMPK(1)R	2	0.71937	1	1	1.31114e-05	68.751	NYGGHAGASEMPK(1)R	2	1.0093	1
	TGME49_233020-t26_1-p1	315	K	"Not1 N-terminal domain, CCR4-Not complex component protein GN=TGME49_233020"	1	9.04795e-05	79.346	NSGALSAPAK(1)APSSR	2	-0.13591	1	1	0.020737	48.423	NSGALSAPAK(1)APSSR	2	-0.062398	1	1	0.00156572	73.802	NSGALSAPAK(1)APSSR	2	-0.31637	1
	TGME49_318260-t26_1-p1	905	K	transcription initiation factor TFIID subunit TAF5 GN=TGME49_318260								0.842308	0.0110082	72.848	VYEDVK(0.842)K(0.158)PGAK	2	0.9024	2
	TGME49_233000-t26_1-p1	535	K	KOW motif domain-containing protein GN=TGME49_233000								1	0.0118687	73.665	K(1)LGPVMLK	2	1.4277	1	1	0.0237881	82.452	K(1)LGPVMLK	2	0.86286	1
[L] Replication, recombination and repair	TGME49_288860-t26_1-p1	221	K	RuvB family 2 protein GN=TGME49_288860	1	0.003215	78.324	AK(1)DYDAVGPATR	2	2.3446	1	1	0.00234854	79.639	AK(1)DYDAVGPATR	2	1.8292	1	1	0.0139909	65.043	AK(1)DYDAVGPATR	2	0.87628	1
	TGME49_211690-t26_1-p1	832	K	AAA family protein GN=TGME49_211690	1	0.00257299	48.391	LASGEGAK(1)HADILTCR	3	0.099856	1	1	0.000195873	70.802	LASGEGAK(1)HADILTCR	3	-0.7281	1	1	2.66193e-10	76.795	LASGEGAK(1)HADILTCR	3	0.58686	1
	TGME49_218840-t26_1-p1	226	K	mutS domain protein GN=TGME49_218840								1	0.00964442	79.659	DNLLGPK(1)PSR	2	-0.48571	1	1	0.00165203	93.096	DNLLGPK(1)PSR	2	-0.26345	1
	TGME49_269660-t26_1-p1	29	K	TFIIH basal transcription factor complex helicase XPB subunit GN=TGME49_269660	1	0.00384043	83.948	ASSPPAAK(1)R	2	0.52518	1								1	0.018909	76.679	ASSPPAAK(1)R	2	-0.30366	1
	TGME49_235170-t26_1-p1	439	K	"ATPase, AAA family protein GN=TGME49_235170"	1	0.00699966	75.088	K(1)VEESVVPLTK	2	-2.3584	1	1	0.0147943	71.176	K(1)VEESVVPLTK	2	-3.1784	2	1	2.11939e-05	112.5	K(1)VEESVVPLTK	2	-2.0316	2
	TGME49_218840-t26_1-p1	1997	K	mutS domain protein GN=TGME49_218840	1	0.000180525	69.986	IASAK(1)DVLPVLELPALSR	2	2.4595	1
	TGME49_288860-t26_1-p1	158	K	RuvB family 2 protein GN=TGME49_288860															1	0.00206805	80.318	QTSAK(1)AGQPSAR	2	0.38684	2
	TGME49_264160-t26_1-p1	981	K	DEAD/DEAH box helicase domain-containing protein GN=TGME49_264160								1	0.00618335	85.355	AVLASEELK(1)R	2	-0.34691	1
	TGME49_218840-t26_1-p1	1221	K	mutS domain protein GN=TGME49_218840	1	9.72652e-07	49.525	NAK(1)SSAALTPEFECGVAEAQAANAVTHGVER	3	0.58866	1								1	4.25457e-18	88.834	NAK(1)SSAALTPEFECGVAEAQAANAVTHGVER	3	0.06532	1
	TGME49_216600-t26_1-p1	550	K	exonuclease III APE GN=TGME49_216600															1	0.00569624	60.064	SSAPAPAAK(1)K	2	-0.57319	1
	TGME49_211690-t26_1-p1	336	K	AAA family protein GN=TGME49_211690	1	0.0147068	67.385	GK(1)EPSQNQFFK	2	0.033706	1	1	5.45539e-05	97.734	GK(1)EPSQNQFFK	2	0.48353	1	1	0.00286682	84.687	GK(1)EPSQNQFFK	2	1.341	1
	TGME49_235170-t26_1-p1	108	K	"ATPase, AAA family protein GN=TGME49_235170"	1	0.000138187	117.09	IPK(1)TSSMSQGR	2	1.9583	1								1	1.78191e-05	116.55	IPK(1)TSSMSQGR	2	0.70317	1
	TGME49_218840-t26_1-p1	1732	K	mutS domain protein GN=TGME49_218840	1	4.2048e-09	97.235	FK(1)SSQPLSSPLDSDKR	3	0.19229	2	1	1.58687e-18	113.01	FK(1)SSQPLSSPLDSDKR	3	-0.28277	2	1	2.70895e-05	89.484	FK(1)SSQPLSSPLDSDKR	3	-0.15825	2
	TGME49_233930-t26_1-p1	350	K	CAF1 family ribonuclease GN=TGME49_233930	1	0.0277723	68.335	NEK(1)FLGVDR	2	-0.7029	1	1	0.0014206	106.4	NEK(1)FLGVDR	2	0.44186	1	1	0.00261164	101.38	NEK(1)FLGVDR	2	0.5244	1
	TGME49_211690-t26_1-p1	953	K	AAA family protein GN=TGME49_211690	1	2.15781e-09	125.22	DDTPLGSSALQNTK(1)K	2	-0.87495	2	1	7.66672e-10	154.72	DDTPLGSSALQNTK(1)K	2	-0.54352	1	1	2.51151e-16	165.64	DDTPLGSSALQNTK(1)K	2	-0.062355	1
	TGME49_211690-t26_1-p1	738	K	AAA family protein GN=TGME49_211690	1	0.0280545	61.344	K(1)AYGDMFEGK	2	-0.84955	1	1	0.00897835	81.92	K(1)AYGDMFEGK	2	-0.084423	1	1	0.00338331	87.667	K(1)AYGDMFEGK	2	0.3707	1
	TGME49_211690-t26_1-p1	357	K	AAA family protein GN=TGME49_211690								1	0.00688224	91.867	K(1)IQTEGVGR	2	1.6518	1	1	0.00412801	134.26	K(1)IQTEGVGR	2	1.1408	1
	TGME49_310060-t26_1-p1	162	K	small nuclease GN=TGME49_310060	1	0.000151209	113.22	FK(1)SVSSEDANR	2	0.57029	1	1	0.000133853	141.08	FK(1)SVSSEDANR	2	0.084515	1	1	1.04673e-05	113.22	FK(1)SVSSEDANR	2	0.11637	1
	TGME49_305920-t26_1-p1	352	K	endonuclease III family 1 protein GN=TGME49_305920								1	0.000314765	100.88	VK(1)QECLSGDR	2	1.6012	1
	TGME49_218840-t26_1-p1	1805	K	mutS domain protein GN=TGME49_218840	1	5.35347e-18	117.37	ANALQAHLDAVDQGK(1)IPCK	3	0.13705	2	1	3.08062e-12	115.91	ANALQAHLDAVDQGK(1)IPCK	3	0.72022	1	1	3.84629e-06	89.039	ANALQAHLDAVDQGK(1)IPCK	3	0.59714	1
	TGME49_237220-t26_1-p1	409	K	"DNA replication licensing factor Mcm7, putative GN=TGME49_237220"															1	0.000168612	102.52	ESLQIAEK(1)VAK	2	-1.3703	1
	TGME49_246060-t26_1-p1	905	K	DNA-dependent RNA polymerase GN=TGME49_246060	1	0.0252828	78.192	GECVTSK(1)K	2	-0.30838	1								1	0.0259459	46.462	GECVTSK(1)K	2	-0.49675	1
	TGME49_216600-t26_1-p1	577	K	exonuclease III APE GN=TGME49_216600								1	0.0342721	58.172	AQLPGAADQK(1)R	2	-3.6231	1	1	0.0240869	62.799	AQLPGAADQK(1)R	2	-1.7163	1
	TGME49_294350-t26_1-p1	193	K	DEAD/DEAH box helicase domain-containing protein GN=TGME49_294350	1	5.85575e-05	81.448	PTK(1)EQLLADEHEGR	3	0.41117	1
	TGME49_218840-t26_1-p1	1809	K	mutS domain protein GN=TGME49_218840	1	0.00232142	98.04	IPCK(1)IGGVSR	2	0.734	1								1	0.00319318	88.056	IPCK(1)IGGVSR	2	0.70127	1
	TGME49_301270-t26_1-p1	1747	K	Tyrosine kinase-like (TKL) protein GN=TGME49_301270								1	0.0220238	97.075	K(1)ALGAVR	2	0.1339	1
	TGME49_226440-t26_1-p1	878	K	SWI2/SNF2-containing protein RAD16 GN=TGME49_226440	1	0.00722646	94.309	AFVATK(1)SGK	2	-0.01486	1	1	0.00602356	89.08	AFVATK(1)SGK	2	-0.718	1
	TGME49_218840-t26_1-p1	794	K	mutS domain protein GN=TGME49_218840	1	3.80111e-05	140.35	ATDFSAK(1)NR	2	-0.42325	1	1	0.0192373	74.173	ATDFSAK(1)NR	2	-0.3013	1	1	6.86816e-06	166.52	ATDFSAK(1)NR	2	-1.0273	2
	TGME49_233930-t26_1-p1	836	K	CAF1 family ribonuclease GN=TGME49_233930	1	0.0156241	79.148	IASAACK(1)EK	2	-0.47684	1								1	0.00554695	91.867	IASAACK(1)EK	2	-0.74855	1
	TGME49_280690-t26_1-p1	574	K	DNA polymerase epsilon subunit B protein GN=TGME49_280690	1	0.0310835	47.849	GRRPQGK(1)R	2	-2.3822	1
	TGME49_236200-t26_1-p1	666	K	"DNA mismatch repair protein, C-terminal domain-containing protein GN=TGME49_236200"	1	0.012766	98.997	SPAAAAK(1)R	2	0.064648	1
	TGME49_246970-t26_1-p1	1342	K	3'-5' exonuclease domain-containing protein GN=TGME49_246970								1	0.000387812	94.767	DSIQEGK(1)TAFR	2	-0.30317	1	1	0.00347225	81.92	DSIQEGK(1)TAFR	2	-0.66525	1
	TGME49_235170-t26_1-p1	15	K	"ATPase, AAA family protein GN=TGME49_235170"								1	0.0228347	57.175	PK(1)VPPPSASAAK	2	0.88201	1
	TGME49_216600-t26_1-p1	565	K	exonuclease III APE GN=TGME49_216600	1	0.031701	64.841	LDSFFAVK(1)R	2	1.8076	1								1	0.000676637	116.37	LDSFFAVK(1)R	2	1.092	1
	TGME49_290640-t26_1-p1	31	K	"DNA mismatch repair protein MSH6-1, putative GN=TGME49_290640"	1	0.0160033	61.235	SGGSIYETAGK(1)K	2	1.0657	1
	TGME49_310060-t26_1-p1	248	K	small nuclease GN=TGME49_310060								1	0.00548154	44.426	K(1)THGESGLTAACR	3	1.1136	1
	TGME49_218840-t26_1-p1	1745	K	mutS domain protein GN=TGME49_218840	1	9.949e-15	143.46	SSQPLSSPLDSDK(1)R	2	-0.13196	1	1	1.7607e-05	104.94	SSQPLSSPLDSDK(1)R	2	-0.38823	1	1	1.18212e-12	150.34	SSQPLSSPLDSDK(1)R	2	-0.33415	1
	TGME49_235170-t26_1-p1	163	K	"ATPase, AAA family protein GN=TGME49_235170"								1	0.0337704	58.955	VSPAVEVK(1)R	2	-0.87585	1
	TGME49_288630-t26_1-p1	18	K	"nucleosome assembly protein (NAP), putative GN=TGME49_288630"	1	1.23632e-16	157.68	NNAEAAACQK(1)QR	3	0.030404	2	1	5.62666e-26	186.74	NNAEAAACQK(1)QR	3	-0.39559	2	1	1.95017e-11	169.52	NNAEAAACQK(1)QR	3	-0.79885	2
	TGME49_211690-t26_1-p1	489	K	AAA family protein GN=TGME49_211690	1	0.0153723	43.594	GK(1)GAYPGAHLSK	3	0.077144	1	1	0.0162774	44.829	GK(1)GAYPGAHLSK	3	-0.62206	1	1	0.0131289	45.115	GK(1)GAYPGAHLSK	3	-0.27762	1
	TGME49_218840-t26_1-p1	1098	K	mutS domain protein GN=TGME49_218840								1	0.000105608	94.122	APGGEK(1)TPLTAR	2	3.463	1	1	0.010131	69.03	APGGEK(1)TPLTAR	2	4.2395	1
	TGME49_218840-t26_1-p1	1121	K	mutS domain protein GN=TGME49_218840															1	0.0101427	62.287	QTPGK(1)GSAAPSAR	2	1.699	1
	TGME49_216730-t26_1-p1	936	K	MCM2/3/5 family protein GN=TGME49_216730	1	1.8658e-11	134.88	GQTGK(1)NATATGSVEK	2	0.27085	1	1	5.64971e-06	93.424	GQTGK(1)NATATGSVEK	2	0.61454	1
	TGME49_288860-t26_1-p1	45	K	RuvB family 2 protein GN=TGME49_288860	1	0.000189543	89.231	K(1)FSQGMVGQPDAR	2	-0.039947	1	1	3.64011e-05	119.25	K(1)FSQGMVGQPDAR	2	-0.24819	2	1	1.54516e-07	131.66	K(1)FSQGMVGQPDAR	2	-1.0779	2
	TGME49_234360-t26_1-p1	134	K	"DNA topoisomerase I, putative GN=TGME49_234360"															1	7.16621e-05	103.44	VK(1)TETLGAPALR	2	-2.587	1
[B] Chromatin structure and dynamics	TGME49_300200-t26_1-p1	151	K	histone H2AZ GN=TGME49_300200								1	0.000529259	125.16	GPSTQPMK(1)K	2	-0.68011	3	1	0.00172311	138.06	GPSTQPMK(1)K	2	-0.13208	3
	TGME49_223710-t26_1-p1	495	K	tetratricopeptide repeat-containing protein GN=TGME49_223710	1	1.06388e-41	171.85	REDGAANAVESFLETPGSK(1)SK	3	-0.042658	3	1	3.18344e-12	128.72	REDGAANAVESFLETPGSK(1)SK	3	0.018778	3	1	1.26961e-05	89.011	EDGAANAVESFLETPGSK(1)SK	2	0.73673	1
	TGME49_300200-t26_1-p1	18	K	histone H2AZ GN=TGME49_300200	1	0.00383739	89.047	VGGK(1)VGGMGK	2	-0.36413	1								1	0.000426636	101.65	VGGK(1)VGGMGK	2	-0.67022	2
	TGME49_233190-t26_1-p1	288	K	SKIP/SNW domain-containing protein GN=TGME49_233190	1	1.19657e-52	210.35	K(1)LTQQDQAEWK	2	-1.0283	1	1	1.47918e-11	162.68	K(1)LTQQDQAEWK	2	-0.43936	1	1	3.63298e-12	174.42	K(1)LTQQDQAEWK	2	-0.041879	2
	TGME49_300200-t26_1-p1	10	K	histone H2AZ GN=TGME49_300200	1	0.0190179	85.212	VGGK(1)VGGK	2	0.65665	1								1	0.0293451	77.923	VGGK(1)VGGK	2	0.42597	1
	TGME49_210408-t26_1-p1	62	K	HMG (high mobility group) box domain-containing protein GN=TGME49_210408								1	0.0152984	52.527	MVGEAWGK(1)LSDAQK	2	1.1435	1	1	5.15735e-05	95.981	MVGEAWGK(1)LSDAQK	2	0.9958	1
	TGME49_209910-t26_1-p1	9	K	histone H2Bv GN=TGME49_209910	1	4.31803e-39	199.4	GPAQK(1)SQAAK	2	-0.53353	2	1	6.25881e-17	169.76	GPAQK(1)SQAAK	2	-0.16677	1	1	5.22676e-10	147.75	GPAQK(1)SQAAK	2	-0.10435	3
	TGME49_233190-t26_1-p1	310	K	SKIP/SNW domain-containing protein GN=TGME49_233190															1	0.000606529	78.903	NQK(1)GYTIPLDK	2	1.2955	1
	TGME49_261240-t26_1-p1	24	K	histone H3 GN=TGME49_261240	1	9.34508e-05	140.63	QLASK(1)AAR	2	-0.31707	1	1	0.006121	102.51	QLASK(1)AAR	2	-0.19686	2	1	0.00912973	98.629	QLASK(1)AAR	2	-0.36906	1
	TGME49_209140-t26_1-p1	59	K	"anti-silencing protein, ASF1 family protein GN=TGME49_209140"	1	1.67613e-13	90.475	EK(1)LAALSSSGLPSHQSLADGER	3	0.1525	1	1	5.36372e-14	98.21	EK(1)LAALSSSGLPSHQSLADGER	3	1.0353	1
	TGME49_248120-t26_1-p1	69	K	"Putative RSC6/BAF60A-like with A SWIB domain, related protein(predict) GN=TGME49_248120"															1	2.97075e-05	84.375	GHSTVSSK(1)QSGTSPLSGK	3	0.24914	1
	TGME49_278440-t26_1-p1	2656	K	SWI2/SNF2 Brahma-like putative GN=TGME49_278440								1	0.00252208	65.038	GEGGAASTGVSK(1)FR	2	-0.75944	1	1	2.59179e-10	81.632	GEGGAASTGVSK(1)FR	2	0.55278	1
	TGME49_251870-t26_1-p1	99	K	histone H2Bb GN=TGME49_251870	1	4.36374e-09	85.563	LVLPGELAK(1)HAVSEGTK	2	-1.0531	2	1	1.21386e-08	99.044	LVLPGELAK(1)HAVSEGTK	2	0.50815	1	1	1.11912e-12	116.06	LVLPGELAK(1)HAVSEGTK	2	-0.7897	1
	TGME49_300200-t26_1-p1	24	K	histone H2AZ GN=TGME49_300200	1	0.0162311	78.516	VGGMGK(1)GGK	2	0.23185	1	1	0.00684464	88.294	VGGMGK(1)GGK	2	-0.19091	3	1	0.000480583	102.51	VGGMGK(1)GGK	2	0.11897	3
	TGME49_242290-t26_1-p1	56	K	"proteasome subunit alpha1, putative GN=TGME49_242290"															1	0.00368483	68.107	K(1)VAAHQLTQDK	3	-1.3632	1
	TGME49_312230-t26_1-p1	35	K	"DNA topoisomerase 2, putative GN=TGME49_312230"	1	0.0275415	94.806	PK(1)TIEQR	2	-2.8123	1	1	0.00807284	106.91	PK(1)TIEQR	2	-1.5087	1
	TGME49_213890-t26_1-p1	1032	K	Myb family DNA-binding domain-containing protein GN=TGME49_213890	1	0.0207464	48.981	APK(1)K(1)QRAASR	2	1.5869	1	1	0.0247135	50.194	APK(1)K(1)QRAASR	2	2.0355	1	1	0.0117803	50.452	APK(1)K(1)QRAASR	2	3.3247	2
	TGME49_316900-t26_1-p1	68	K	Sas10 C-terminal domain-containing protein GN=TGME49_316900	1	5.20397e-06	97.797	K(1)LGGSGSAAEEFIR	2	-0.35873	1	1	0.000102119	127.36	K(1)LGGSGSAAEEFIR	2	1.0817	1
	TGME49_209910-t26_1-p1	4	K	histone H2Bv GN=TGME49_209910								1	0.00152938	113.26	SGK(1)GPAQK	2	-0.97572	2	1	0.0301016	59.597	SGK(1)GPAQK	2	-0.29648	1
	TGME49_277070-t26_1-p1	1180	K	SWI2/SNF2-containing protein GN=TGME49_277070															1	0.0102297	46.704	RGEK(1)EPRSGSLDRR	2	-0.48292	1
	TGME49_215740-t26_1-p1	13	K	"notchless, putative GN=TGME49_215740"	1	8.75558e-11	133.16	MHLAEEVSAPPAK(1)R	2	0.46557	4	1	5.50751e-05	136.3	MHLAEEVSAPPAK(1)R	2	-0.29618	1	1	5.0359e-10	113.76	MHLAEEVSAPPAK(1)R	3	-1.1682	2
	TGME49_209910-t26_1-p1	105	K	histone H2Bv GN=TGME49_209910	1	6.86148e-10	101.9	LLLPGELSK(1)HAVSEGTK	3	0.66344	1	1	1.37897e-06	85.362	LLLPGELSK(1)HAVSEGTK	2	-0.054866	2	1	8.84707e-08	100.58	LLLPGELSK(1)HAVSEGTK	3	0.5028	1
	TGME49_215740-t26_1-p1	16	K	"notchless, putative GN=TGME49_215740"	1	3.10584e-20	145.91	AK(1)QQGGEVASPGSGVNK	3	-0.81377	2	1	2.40108e-12	148.44	AK(1)QQGGEVASPGSGVNK	3	-0.57017	2	1	1.14816e-43	200.33	AK(1)QQGGEVASPGSGVNK	3	0.37454	2
	TGME49_261240-t26_1-p1	15	K	histone H3 GN=TGME49_261240								1	0.0223532	78.77	STGGK(1)APR	2	-0.80491	1
	TGME49_300200-t26_1-p1	6	K	histone H2AZ GN=TGME49_300200	1	0.00137121	83.862	MDGAGK(1)VGGK	2	0.040982	1	1	0.00346503	74.841	MDGAGK(1)VGGK	2	0.1942	1	1	0.00227974	74.841	MDGAGK(1)VGGK	2	-0.41952	1
	TGME49_233190-t26_1-p1	307	K	SKIP/SNW domain-containing protein GN=TGME49_233190								1	8.79488e-05	95.094	IPPSISNWK(1)NQK	2	0.83041	1	1	0.00189495	81.92	IPPSISNWK(1)NQK	2	0.19158	1
	TGME49_261240-t26_1-p1	123	K	histone H3 GN=TGME49_261240	1	0.0258721	48.044	VTIMPK(1)DIQLAR	2	1.0685	1
	TGME49_239260-t26_1-p1	13	K	histone H4 GN=TGME49_239260								1	0.0131795	86.472	GLGK(1)GGAK	2	-0.72689	1	1	0.0116232	94.662	GLGK(1)GGAK	2	-0.15146	1
	TGME49_213890-t26_1-p1	1031	K	Myb family DNA-binding domain-containing protein GN=TGME49_213890	1	0.0207464	48.981	APK(1)K(1)QRAASR	2	1.5869	1	1	0.0247135	50.194	APK(1)K(1)QRAASR	2	2.0355	1	1	0.0117803	50.452	APK(1)K(1)QRAASR	2	3.3247	2
	TGME49_251870-t26_1-p1	47	K	histone H2Bb GN=TGME49_251870	1	0.00117092	88.338	QVHPETGISK(1)K	2	0.2866	2	1	0.000485654	86.014	QVHPETGISK(1)K	3	0.22678	1	1	0.0160381	46.955	QVHPETGISK(1)K	3	0.48495	1
	TGME49_261240-t26_1-p1	28	K	histone H3 GN=TGME49_261240	1	0.000991983	121.9	K(1)SAPMSGGIK	2	-0.63293	7	1	0.000209324	113.69	K(1)SAPMSGGIK	2	-0.31841	7	1	0.000102919	117.02	K(1)SAPMSGGIK	2	-0.99382	6
	TGME49_300200-t26_1-p1	143	K	histone H2AZ GN=TGME49_300200	1	7.12176e-07	119.25	SLMTK(1)GPSTQPMK	2	-0.78253	5	1	4.00917e-05	129.37	SLMTK(1)GPSTQPMK	2	-0.78924	6	1	1.87672e-11	160.38	SLMTK(1)GPSTQPMK	2	-0.6028	6
	TGME49_209910-t26_1-p1	19	K	histone H2Bv GN=TGME49_209910	1	0.000847473	128.86	TAGK(1)SLGPR	2	-0.033927	2	1	0.000460369	122.33	TAGK(1)SLGPR	2	-0.31882	1	1	0.00127271	152.11	TAGK(1)SLGPR	2	-0.37899	2
[D] Cell cycle control, cell division, chromosome partitioning	TGME49_213900-t26_1-p1	900	K	regulator of chromosome condensation RCC1 GN=TGME49_213900	1	2.64097e-30	150.61	HDAVQGGAK(1)R	2	0.25021	1								1	0.000942257	98.048	HDAVQGGAK(1)R	2	0.33732	1
	TGME49_305340-t26_1-p1	1325	K	corepressor complex CRC230 GN=TGME49_305340															1	0.0133102	75.213	K(1)EDLTRPR	3	-0.28425	1
	TGME49_305340-t26_1-p1	573	K	corepressor complex CRC230 GN=TGME49_305340	1	0.00739141	116.9	DEVVK(1)ALR	2	-0.77719	1	1	0.00104692	116.9	DEVVK(1)ALR	2	-0.62313	1	1	0.00965224	97.798	DEVVK(1)ALR	2	-0.64967	1
	TGME49_269200-t26_1-p1	36	K	"crooked neck family 1 protein isoform 2, putative GN=TGME49_269200"	1	4.61472e-21	151.56	NK(1)MPAPVQITAEQLLR	2	1.2092	2	1	3.41255e-08	130.47	NK(1)MPAPVQITAEQLLR	2	-0.53375	2	1	6.93541e-12	113.65	NK(1)MPAPVQITAEQLLR	3	-0.0081243	1
	TGME49_305340-t26_1-p1	1790	K	corepressor complex CRC230 GN=TGME49_305340	1	9.17469e-05	89.231	GSGAGASLPPVK(1)QR	2	-0.1597	3	1	7.20736e-06	134.61	GSGAGASLPPVK(1)QR	2	0.033045	4	1	3.16784e-06	102.73	GSGAGASLPPVK(1)QR	2	0.35284	5
	TGME49_270140-t26_1-p1	134	K	"splicing factor DIM1, putative GN=TGME49_270140"															1	0.0167871	62.528	GLVISPK(1)DYSTK	2	1.0242	1
	TGME49_305340-t26_1-p1	466	K	corepressor complex CRC230 GN=TGME49_305340	1	0.00625881	98.04	IEK(1)AFGLTK	2	-0.40665	2	1	0.000464543	117.52	IEK(1)AFGLTK	2	0.34088	1	1	0.0195856	76.228	IEK(1)AFGLTK	2	-0.25429	1
	TGME49_245470-t26_1-p1	328	K	"mitotic checkpoint protein, BUB3 family protein GN=TGME49_245470"	1	0.0116028	77.062	DEDVRPK(1)ALQA	2	0.3252	1	1	0.0171416	79.659	DEDVRPK(1)ALQA	2	-0.41698	1	1	0.0187744	77.062	DEDVRPK(1)ALQA	2	0.34794	1
	TGME49_269200-t26_1-p1	84	K	"crooked neck family 1 protein isoform 2, putative GN=TGME49_269200"															1	0.0030059	83.948	K(1)EFEDTLR	2	-0.016826	1
	TGME49_270140-t26_1-p1	139	K	"splicing factor DIM1, putative GN=TGME49_270140"	1	0.0312127	89.55	DYSTK(1)YR	2	-0.55481	1	1	0.0163299	98.418	DYSTK(1)YR	2	-0.80923	1
	TGME49_213900-t26_1-p1	813	K	regulator of chromosome condensation RCC1 GN=TGME49_213900	1	0.0074129	93.649	TDLAK(1)AALR	2	0.93448	1	1	0.00784365	103.8	TDLAK(1)AALR	2	0.91752	1	1	0.00426137	96.034	TDLAK(1)AALR	2	0.17079	1
	TGME49_275480-t26_1-p1	120	K	Myb family DNA-binding domain-containing protein GN=TGME49_275480	1	0.0214647	72.928	K(1)SLVPAAAR	2	0.076169	1
	TGME49_305340-t26_1-p1	127	K	corepressor complex CRC230 GN=TGME49_305340															1	0.00434893	42.633	LTETACTSASDK(1)SSAGPR	2	0.19186	2
	TGME49_251680-t26_1-p1	85	K	"histamine-releasing factor, putative GN=TGME49_251680"	1	0.00872004	107.79	K(1)EFGTYIK	2	1.279	2	1	0.0072597	103.55	K(1)EFGTYIK	2	3.0979	2	1	0.0041992	107.79	K(1)EFGTYIK	2	2.0685	2
	TGME49_305340-t26_1-p1	472	K	corepressor complex CRC230 GN=TGME49_305340	1	6.65967e-28	121.33	AFGLTK(1)TSAAGPGSAGPAGTGR	3	-1.0628	2	1	1.13485e-29	163.95	AFGLTK(1)TSAAGPGSAGPAGTGR	2	-0.78443	2	1	3.04449e-34	138.66	AFGLTK(1)TSAAGPGSAGPAGTGR	3	-0.29219	2
	TGME49_213900-t26_1-p1	1140	K	regulator of chromosome condensation RCC1 GN=TGME49_213900															1	0.00611292	103.83	ATTPTSK(1)R	2	0.080517	1
	TGME49_269200-t26_1-p1	34	K	"crooked neck family 1 protein isoform 2, putative GN=TGME49_269200"								1	0.0170849	91.906	MMEVK(1)NK	2	-0.60722	1
[Y] Nuclear structure	TGME49_271440-t26_1-p1	452	K	NPL4 family protein GN=TGME49_271440								1	0.0131707	61.42	VAALAGPSPVAK(1)K	2	-0.069173	1	1	0.00430739	70.563	VAALAGPSPVAK(1)K	2	0.0053597	1
	TGME49_229180-t26_1-p1	214	K	HEAT repeat-containing protein GN=TGME49_229180	1	0.0294677	74.301	FLPDAK(1)TR	2	-0.85288	1
	TGME49_271440-t26_1-p1	178	K	NPL4 family protein GN=TGME49_271440								1	0.0325292	55.776	MNK(1)IPTTVTLK	2	-0.39461	1
[V] Defense mechanisms	TGME49_314740-t26_1-p1	749	K	PSP protein GN=TGME49_314740								1	0.00814661	85.29	GTQTVTK(1)SK	2	-0.4888	1	1	1.13676e-07	117.7	GTQTVTK(1)SK	2	0.88971	1
	TGME49_214290-t26_1-p1	242	K	DJ-1 family protein GN=TGME49_214290	1	5.30017e-07	131.17	LIEVLYNK(1)EQAK	2	-1.7958	1	1	8.1746e-12	122.33	LIEVLYNK(1)EQAK	2	-3.3084	1	1	0.00049037	96.745	LIEVLYNK(1)EQAK	2	-2.5285	1
[T] Signal transduction mechanisms	TGME49_219682-t26_1-p1	624	K	"pyruvate dehydrogenase kinase, putative GN=TGME49_219682"	1	0.0074129	93.649	APSLEK(1)PLR	2	-0.081298	1	1	0.00046611	115.71	APSLEK(1)PLR	2	0.53081	1	1	0.000724068	116.73	APSLEK(1)PLR	2	0.42764	1
	TGME49_233905-t26_1-p1	348	K	"histone kinase SNF1, putative GN=TGME49_233905"															1	0.00667885	67.113	K(1)LGYDVDEK	2	-1.5141	1
	TGME49_248980-t26_1-p1	127	K	NudC family protein GN=TGME49_248980	1	0.0184845	76.17	GK(1)SENVVAR	2	-0.097647	1	1	0.0113377	82.287	GK(1)SENVVAR	2	1.0118	1
	TGME49_248980-t26_1-p1	124	K	NudC family protein GN=TGME49_248980								1	0.0286991	58.098	TQAVPCTGAEK(1)R	2	-2.7463	1
	TGME49_206590-t26_1-p1	729	K	calcium-dependent protein kinase CDPK2A GN=TGME49_206590	1	6.61043e-15	147.1	K(1)TVNAAAVASPETR	2	-0.074604	1	1	1.00466e-13	159.22	K(1)TVNAAAVASPETR	2	0.12232	1	1	1.06765e-34	140.93	K(1)TVNAAAVASPETR	2	-0.26207	1
	TGME49_229930-t26_1-p1	95	K	p25-alpha family protein GN=TGME49_229930	1	3.31016e-38	128.07	SVDEITQQLCSSSGPSFSGTK(1)ADAVR	3	0.014162	1	1	6.47552e-24	105.32	SVDEITQQLCSSSGPSFSGTK(1)ADAVR	3	0.16363	1
	TGME49_239250-t26_1-p1	444	K	"diacylglycerol kinase, putative GN=TGME49_239250"															1	0.0277032	40.103	DAQK(1)K(1)PR	2	0.15685	1
	TGME49_217600-t26_1-p1	5	K	calcium-dependent protein kinase CDPK9 GN=TGME49_217600	1	0.000151209	113.22	PETK(1)GGGYAER	2	-0.13019	1	1	0.00537084	77.062	PETK(1)GGGYAER	2	-0.69176	1	1	0.0177355	67.385	PETK(1)GGGYAER	2	0.24589	1
	TGME49_242415-t26_1-p1	3155	K	histone lysine-specific demethylase GN=TGME49_242415															0.998927	0.0299442	45.022	LGK(0.999)AAK(0.001)SAPR	3	-3.2698	1
	TGME49_254410-t26_1-p1	293	K	"protein phosphatase 2C, putative GN=TGME49_254410"															1	0.0300363	67.494	ASQALQK(1)R	2	0.21232	1
	TGME49_261080-t26_1-p1	3011	K	kringle domain-containing protein GN=TGME49_261080								1	0.0126771	57.859	LK(1)TRLQELK	3	0.30433	1
	TGME49_240640-t26_1-p1	43	K	casein kinase I GN=TGME49_240640															1	0.00848568	93.195	LESIK(1)SK	2	-0.49831	1
	TGME49_242070-t26_1-p1	25	K	cAMP-dependent protein kinase regulatory subunit GN=TGME49_242070	1	6.45513e-20	125.23	AEIVNEVSLAAPVVTK(1)GSK	2	0.21013	1	1	3.19311e-17	150.69	AEIVNEVSLAAPVVTK(1)GSK	2	0.41559	1	1	6.10946e-23	130.56	AEIVNEVSLAAPVVTK(1)GSK	2	-0.077125	1
	TGME49_246100-t26_1-p1	19	K	"phosducin, putative GN=TGME49_246100"	1	0.0322112	87.284	K(1)FGNLPK	2	-0.41108	1	1	0.0219422	97.602	K(1)FGNLPK	2	-0.46506	1
	TGME49_232340-t26_1-p1	175	K	protein phosphatase 2C domain-containing protein GN=TGME49_232340	1	1.43638e-06	137.01	K(1)YFEQGQLEQR	2	0.15041	1	1	0.00224682	127.17	K(1)YFEQGQLEQR	2	-0.2372	1	1	4.75367e-05	146.16	K(1)YFEQGQLEQR	2	-0.43054	1
	TGME49_229930-t26_1-p1	158	K	p25-alpha family protein GN=TGME49_229930	1	0.00783424	113.89	GVNK(1)NFQK	2	-0.63244	1	1	0.00144564	113.89	GVNK(1)NFQK	2	-0.72733	1	1	0.00239456	118.05	GVNK(1)NFQK	2	-0.43826	1
	TGME49_301440-t26_1-p1	59	K	calcium-dependent protein kinase CDPK1 GN=TGME49_301440								1	0.00549584	62.287	VLGK(1)GSFGEVILCK	2	0.33742	1	1	0.0035142	67.136	VLGK(1)GSFGEVILCK	2	1.4631	1
	TGME49_244380-t26_1-p1	86	K	cactin GN=TGME49_244380	1	5.98173e-06	130.98	K(1)NQLLQAAGQK	2	-0.69867	2	1	1.45406e-17	150.1	K(1)NQLLQAAGQK	2	-0.34417	2	1	1.61606e-16	123.96	K(1)NQLLQAAGQK	2	-0.2571	2
	TGME49_242070-t26_1-p1	188	K	cAMP-dependent protein kinase regulatory subunit GN=TGME49_242070								0.99806	0.0250091	47.853	K(0.002)FPGEK(0.998)ENK	3	-0.79049	1
	TGME49_304970-t26_1-p1	35	K	"cell-cycle-associated protein kinase CDK, putative GN=TGME49_304970"	1	0.00241949	55.011	K(1)LSGSHELPDAGTVGK	3	0.39494	1	1	1.37503e-06	86.367	K(1)LSGSHELPDAGTVGK	3	-0.084398	1	1	0.000360912	69.805	K(1)LSGSHELPDAGTVGK	3	-0.099243	1
	TGME49_242070-t26_1-p1	309	K	cAMP-dependent protein kinase regulatory subunit GN=TGME49_242070															1	0.0206223	46.475	NDK(1)VVMEYK	2	2.0529	1
	TGME49_313290-t26_1-p1	417	K	MORN repeat-containing protein GN=TGME49_313290								1	2.58197e-05	60.735	IEGGVLHGK(1)AGAAPEFHASPQ	3	0.22328	1	1	2.9303e-05	70.994	IEGGVLHGK(1)AGAAPEFHASPQ	3	0.48395	1
	TGME49_242070-t26_1-p1	381	K	cAMP-dependent protein kinase regulatory subunit GN=TGME49_242070	1	0.00178042	91.961	QLGLDTK(1)YLDK	2	0.77879	2	1	0.000738086	89.301	QLGLDTK(1)YLDK	2	0.26654	2	1	0.00268424	85.522	QLGLDTK(1)YLDK	2	0.49427	2
	TGME49_243580-t26_1-p1	151	K	"Hit family protein involved in cell-cycle regulation, putative GN=TGME49_243580"								1	0.00232211	90.827	ILDGK(1)IPCHK	2	-1.2993	1	1	0.00514855	84.054	ILDGK(1)IPCHK	2	-0.67465	1
	TGME49_240640-t26_1-p1	45	K	casein kinase I GN=TGME49_240640	1	0.000576524	89.189	SK(1)HPQLLYESK	3	-0.19509	1								1	0.000677084	81.676	SK(1)HPQLLYESK	3	0.22677	1
	TGME49_301440-t26_1-p1	93	K	calcium-dependent protein kinase CDPK1 GN=TGME49_301440	1	0.00859019	108.74	TDK(1)ESLLR	2	-0.18878	1	1	0.00260578	109.71	TDK(1)ESLLR	2	-0.061773	1	1	0.0122603	93.649	TDK(1)ESLLR	2	-0.25877	1
	TGME49_280410-t26_1-p1	956	K	3'5'-cyclic nucleotide phosphodiesterase domain-containing protein GN=TGME49_280410	1	0.0273388	56.258	QK(1)VMSMIIK	2	1.9241	1
	TGME49_310030-t26_1-p1	72	K	"cyclase-associated protein, putative GN=TGME49_310030"	1	0.00847493	89.886	IDSATMK(1)QK	2	0.3067	1	1	0.000467925	113.62	IDSATMK(1)QK	2	0.24957	2	1	0.00147579	89.08	IDSATMK(1)QK	2	0.18099	3
	TGME49_216880-t26_1-p1	279	K	guanine nucleotide-binding protein GN=TGME49_216880	1	5.89518e-09	134.06	NVLSEITPEK(1)TNR	2	0.1402	1	1	1.24889e-12	160.84	NVLSEITPEK(1)TNR	2	0.33612	1	1	3.36268e-06	111.83	NVLSEITPEK(1)TNR	2	0.33155	1
	TGME49_310030-t26_1-p1	25	K	"cyclase-associated protein, putative GN=TGME49_310030"	1	1.52634e-43	180.62	IPK(1)AGESTATDSGTMAK	2	0.36693	1	1	8.3099e-25	179.09	IPK(1)AGESTATDSGTMAK	2	-0.24977	2	1	5.38094e-15	97.095	IPK(1)AGESTATDSGTMAK	2	0.22668	1
	TGME49_205250-t26_1-p1	202	K	rhoptry protein ROP18 GN=TGME49_205250								1	0.0151029	75.387	ADSGCVIGK(1)R	2	0.19282	1	1	3.27211e-05	114.4	ADSGCVIGK(1)R	2	-0.28919	1
	TGME49_301440-t26_1-p1	350	K	calcium-dependent protein kinase CDPK1 GN=TGME49_301440	1	6.01463e-10	153.97	YTFELPQWK(1)K	2	0.16567	1	1	4.52327e-08	157.34	YTFELPQWK(1)K	2	0.25411	1	1	7.63727e-05	153.97	YTFELPQWK(1)K	2	-0.21861	1
	TGME49_244380-t26_1-p1	111	K	cactin GN=TGME49_244380	1	0.00146399	108.7	SK(1)VQEIENVK	2	-0.59881	1	1	0.000184788	108.7	SK(1)VQEIENVK	2	-0.26309	1	1	6.2641e-05	112.13	SK(1)VQEIENVK	2	0.028025	1
	TGME49_242070-t26_1-p1	108	K	cAMP-dependent protein kinase regulatory subunit GN=TGME49_242070	1	0.00825062	90.15	K(1)FVAPVYPK	2	0.48323	2	1	0.00536307	95.502	K(1)FVAPVYPK	2	-0.25503	2	1	0.0114248	83.948	K(1)FVAPVYPK	2	0.41764	2
	TGME49_246100-t26_1-p1	52	K	"phosducin, putative GN=TGME49_246100"	1	0.0188209	68.536	VDTLASK(1)SLK	2	0.63311	1	1	0.00889994	78.342	VDTLASK(1)SLK	2	-0.047256	1	1	0.00292953	88.596	VDTLASK(1)SLK	2	-0.1779	1
	TGME49_242070-t26_1-p1	374	K	cAMP-dependent protein kinase regulatory subunit GN=TGME49_242070	1	0.00194819	102.52	AMK(1)QLGLDTK	2	-1.499	1	1	0.00113382	121.9	AMK(1)QLGLDTK	2	-0.26258	1	1	0.000288624	123.96	AMK(1)QLGLDTK	2	-0.83478	1
	TGME49_312200-t26_1-p1	73	K	serine/threonine protein phosphatase GN=TGME49_312200															1	0.00185187	91.701	TEGNEFFK(1)TR	2	-1.5116	1
	TGME49_244380-t26_1-p1	49	K	cactin GN=TGME49_244380															1	0.0245345	72.928	PAMTVK(1)QLR	2	1.0447	1
	TGME49_294930-t26_1-p1	184	K	leucine rich repeat-containing protein GN=TGME49_294930	1	0.00906176	87.806	NQFSPK(1)SEK	2	0.33557	1	1	0.0183946	74.841	NQFSPK(1)SEK	2	0.42732	1	1	0.00431104	139.02	NQFSPK(1)SEK	2	0.10234	1
	TGME49_243960-t26_1-p1	602	K	nuclear transport factor 2 (ntf2) domain-containing protein GN=TGME49_243960															1	0.0125918	68.016	K(1)AVAEQLK	2	1.0523	1
	TGME49_249360-t26_1-p1	30	K	RED family protein GN=TGME49_249360								1	0.00653255	49.967	K(1)GPSVPHAEADAQK	3	0.32865	1
	TGME49_301440-t26_1-p1	341	K	calcium-dependent protein kinase CDPK1 GN=TGME49_301440	1	0.00298581	87.713	GK(1)YTFELPQWK	2	0.18858	1	1	0.00232722	84.479	GK(1)YTFELPQWK	2	-0.1036	1	1	0.000104025	133.42	GK(1)YTFELPQWK	2	0.27037	1
	TGME49_243960-t26_1-p1	609	K	nuclear transport factor 2 (ntf2) domain-containing protein GN=TGME49_243960	1	0.00437965	82.452	AVAEQLK(1)K	2	1.5048	1	1	0.00780432	82.279	AVAEQLK(1)K	2	0.86067	1	1	0.000887173	93.374	AVAEQLK(1)K	2	1.0523	1
	TGME49_205550-t26_1-p1	504	K	AGC kinase GN=TGME49_205550	1	0.000320596	72.898	SLSK(1)SASSFAPVGGK	2	-1.9972	1	1	3.65373e-06	103.66	SLSK(1)SASSFAPVGGK	2	-3.0496	1
	TGME49_206590-t26_1-p1	165	K	calcium-dependent protein kinase CDPK2A GN=TGME49_206590	1	7.12621e-15	146.67	GAGLFSSTSTQK(1)SK	2	0.61118	1	1	2.14313e-05	90.759	GAGLFSSTSTQK(1)SK	2	1.0407	1	1	1.23606e-06	109.44	GAGLFSSTSTQK(1)SK	2	0.36965	1
	TGME49_311360-t26_1-p1	699	K	protein kinase G AGC kinase family member PKG GN=TGME49_311360															1	0.0268043	66.056	GTFGTVK(1)LVR	2	0.11288	1
	TGME49_230070-t26_1-p1	20	K	BolA family protein GN=TGME49_230070	1	0.0280768	67.704	K(1)ALSPAFLK	2	-0.35004	1	1	0.0149983	82.417	K(1)ALSPAFLK	2	-0.26359	1	1	0.0127085	82.417	K(1)ALSPAFLK	2	-0.26511	1
	TGME49_244380-t26_1-p1	96	K	cactin GN=TGME49_244380	1	7.71949e-06	128.01	NQLLQAAGQK(1)GK	2	-0.051917	1	1	5.24008e-08	155.53	NQLLQAAGQK(1)GK	2	0.60085	1	1	0.000788005	92.866	NQLLQAAGQK(1)GK	2	-0.63173	1
	TGME49_225310-t26_1-p1	83	K	"ARF1-directed GTPase-activating protein, putative GN=TGME49_225310"	1	4.23024e-12	153.34	STTMDAWNDK(1)QK	2	-1.2126	1								1	7.76484e-07	133.05	STTMDAWNDK(1)QK	2	-0.053168	1
	TGME49_301270-t26_1-p1	1747	K	Tyrosine kinase-like (TKL) protein GN=TGME49_301270								1	0.0220238	97.075	K(1)ALGAVR	2	0.1339	1
	TGME49_310030-t26_1-p1	126	K	"cyclase-associated protein, putative GN=TGME49_310030"	1	0.00338037	45.347	FQVK(1)GTCHSIAIDK	3	0.8097	1
	TGME49_239250-t26_1-p1	445	K	"diacylglycerol kinase, putative GN=TGME49_239250"															1	0.0277032	40.103	DAQK(1)K(1)PR	2	0.15685	1
	TGME49_301440-t26_1-p1	80	K	calcium-dependent protein kinase CDPK1 GN=TGME49_301440	1	0.00091232	74.789	ITGQECAVK(1)VISK	2	0.21841	1	1	0.000185384	114.64	ITGQECAVK(1)VISK	2	0.028749	1	1	0.00653696	66.246	ITGQECAVK(1)VISK	2	-0.039389	1
	TGME49_242070-t26_1-p1	41	K	cAMP-dependent protein kinase regulatory subunit GN=TGME49_242070	1	1.84504e-26	162.46	GATGSSSSGQK(1)ASGSK	2	-0.21901	1	1	6.32042e-19	169.37	GATGSSSSGQK(1)ASGSK	2	0.78951	1	1	0.00122478	74.141	GATGSSSSGQK(1)ASGSK	2	-0.34541	1
	TGME49_305820-t26_1-p1	7	K	SGS domain-containing protein GN=TGME49_305820								1	0.0168202	67.326	AATEQK(1)RPQETSISR	2	-0.099771	1	1	0.00238051	52.527	AATEQK(1)RPQETSISR	2	-0.91664	1
	TGME49_310700-t26_1-p1	25	K	serine/threonine phosophatase PP1 GN=TGME49_310700	1	9.12903e-07	113.76	PGK(1)PVQLTEAEIR	2	2.7305	1	1	0.000447579	84.753	PGK(1)PVQLTEAEIR	2	0.056335	1	1	1.9697e-05	102.52	PGK(1)PVQLTEAEIR	2	-0.23394	1
	TGME49_231850-t26_1-p1	2	K	serine-threonine phosophatase 2C (PP2C) GN=TGME49_231850	1	0.00930192	68.016	MK(1)SSAEIR	2	0.26537	1	1	0.0112956	66.27	MK(1)SSAEIR	2	-0.26539	1	1	0.00232098	91.318	MK(1)SSAEIR	2	-0.84465	1
	TGME49_315190-t26_1-p1	2963	K	"CAM kinase, SNF1 family GN=TGME49_315190"	1	0.00857034	59.198	LVSLDGK(1)NAPVR	2	2.4531	2	1	0.0129606	60.255	LVSLDGK(1)NAPVR	2	-0.23789	1	1	0.0110414	60.255	LVSLDGK(1)NAPVR	2	-0.10379	1
	TGME49_232660-t26_1-p1	369	K	Hsp70 interacting protein HIP GN=TGME49_232660	1	0.0290444	91.9	K(1)LFENPK	2	0.26371	1	1	0.0227809	92.187	K(1)LFENPK	2	0.54937	1
	TGME49_246100-t26_1-p1	303	K	"phosducin, putative GN=TGME49_246100"	1	0.0170576	65.295	TK(1)GYSSLGFDR	2	1.4834	1	1	0.00437384	79.492	TK(1)GYSSLGFDR	2	2.4254	1	1	0.0018575	89.301	TK(1)GYSSLGFDR	2	1.5534	1
	TGME49_226030-t26_1-p1	12	K	AGC kinase GN=TGME49_226030	1	3.29544e-06	91.969	LIPSNK(1)DGSGDHSQR	3	0.26419	1	1	1.48134e-06	104.95	LIPSNK(1)DGSGDHSQR	3	-0.14999	1	1	0.000355881	71.98	LIPSNK(1)DGSGDHSQR	3	0.33979	1
	TGME49_280560-t26_1-p1	1266	K	"selenide, water dikinase GN=TGME49_280560"	1	0.0153458	79.148	K(1)TFVPFPQK	2	0.3337	1
	TGME49_206590-t26_1-p1	777	K	calcium-dependent protein kinase CDPK2A GN=TGME49_206590															1	0.00631246	52.862	GTPTETHK(1)LESAGAAPS	2	-0.35162	1
	TGME49_218590-t26_1-p1	470	K	protein phosphatase 2C domain-containing protein GN=TGME49_218590								1	0.000209713	111.61	EVAALLGGK(1)R	2	-0.6829	1
	TGME49_280410-t26_1-p1	212	K	3'5'-cyclic nucleotide phosphodiesterase domain-containing protein GN=TGME49_280410															1	0.0145177	64.82	TIGAK(1)PVPDR	2	2.5618	1
	TGME49_313290-t26_1-p1	334	K	MORN repeat-containing protein GN=TGME49_313290															1	0.00460093	61.495	GK(1)MDGEVVEISPSGK	2	2.6573	1
	TGME49_312480-t26_1-p1	9	K	"uracil phosphoribosyltransferase FUR1, putative GN=TGME49_312480"	1	0.00127324	61.409	AQVPASGK(1)LLVDPR	2	0.38903	1	1	0.000138058	80.632	AQVPASGK(1)LLVDPR	2	-2.0339	1
	TGME49_310030-t26_1-p1	60	K	"cyclase-associated protein, putative GN=TGME49_310030"	1	0.0272842	76.064	VCNFVDK(1)K	2	0.53427	1	1	0.0276425	80.165	VCNFVDK(1)K	2	0.40227	1	1	0.0296075	77.732	VCNFVDK(1)K	2	0.58026	1
	TGME49_219682-t26_1-p1	153	K	"pyruvate dehydrogenase kinase, putative GN=TGME49_219682"	1	0.0044559	88.596	GQQIVLSK(1)ER	2	-0.80397	1	1	0.00727069	81.017	GQQIVLSK(1)ER	2	-1.3645	1
	TGME49_286750-t26_1-p1	5	K	MA3 domain-containing protein GN=TGME49_286750	1	0.0157052	56.81	ASNK(1)ALGK	2	0.14148	1
	TGME49_280560-t26_1-p1	691	K	"selenide, water dikinase GN=TGME49_280560"															1	0.0027968	47.223	TACGK(1)SGVSHAECIQTK	3	-1.8234	1
[M] Cell wall/membrane/envelope biogenesis	TGME49_216050-t26_1-p1	4	K	tetratricopeptide repeat-containing protein GN=TGME49_216050								1	0.0122139	54.259	AHK(1)TAGDPGR	2	2.2115	1	1	0.00412231	67.385	AHK(1)TAGDPGR	2	2.5035	1
[Z] Cytoskeleton	TGME49_227650-t26_1-p1	206	K	"microtubule-associated protein RP/EB family, putative GN=TGME49_227650"															1	0.00210591	58.098	ATGYGSQQGEK(1)R	2	-0.20608	1
	TGME49_235470-t26_1-p1	386	K	myosin A GN=TGME49_235470	1	3.53779e-20	127.97	DGGIDDAAAIEGK(1)NLEVFK	2	0.4546	1	1	8.30442e-13	133.93	DGGIDDAAAIEGK(1)NLEVFK	2	0.43786	1
	TGME49_213900-t26_1-p1	900	K	regulator of chromosome condensation RCC1 GN=TGME49_213900	1	2.64097e-30	150.61	HDAVQGGAK(1)R	2	0.25021	1								1	0.000942257	98.048	HDAVQGGAK(1)R	2	0.33732	1
	TGME49_209030-t26_1-p1	40	K	actin ACT1 GN=TGME49_209030	1	4.47207e-19	164.64	PK(1)NPGIMVGMEEK	2	-0.56246	7	1	1.68455e-06	143.98	PK(1)NPGIMVGMEEK	2	-0.98711	6	1	3.8109e-16	173.72	PK(1)NPGIMVGMEEK	2	-0.5006	5
	TGME49_209030-t26_1-p1	114	K	actin ACT1 GN=TGME49_209030	1	1.50915e-13	96.562	VAPEEHPVLLTEAPLNPK(1)ANR	3	1.0583	2	1	1.39247e-13	132.62	VAPEEHPVLLTEAPLNPK(1)ANR	3	0.53306	1	1	1.18785e-25	97.083	VAPEEHPVLLTEAPLNPK(1)ANR	3	0.014496	1
	TGME49_209030-t26_1-p1	327	K	actin ACT1 GN=TGME49_209030	1	9.61095e-07	112.44	ELTSLAPSTMK(1)IK	2	0.53772	1	1	4.36504e-09	107.53	ELTSLAPSTMK(1)IK	2	0.99368	1	1	8.3339e-06	109	ELTSLAPSTMK(1)IK	2	0.6108	1
	TGME49_235470-t26_1-p1	745	K	myosin A GN=TGME49_235470	1	8.6318e-06	101.53	SSK(1)LPSEEYQLGK	2	1.7512	1	1	0.00446478	68.277	SSK(1)LPSEEYQLGK	2	2.4982	1
	TGME49_263180-t26_1-p1	10	K	myosin D GN=TGME49_263180	0.997838	0.00302453	59.345	AAK(0.002)PEQDCK(0.998)TAAALIR	3	-1.912	1	0.999505	0.00417406	59.345	AAKPEQDCK(1)TAAALIR	3	-2.2151	2	0.999223	0.00462641	43.532	AAK(0.001)PEQDCK(0.999)TAAALIR	2	-4.0486	1
	TGME49_235920-t26_1-p1	359	K	"dynein, axonemal, heavy chain 2 family protein GN=TGME49_235920"															1	0.0251341	47.082	K(1)ISSEVIK	2	2.8902	1
	TGME49_278870-t26_1-p1	1191	K	myosin F GN=TGME49_278870	1	3.14002e-10	88.282	ASSASK(1)AAVADSAPTALLR	2	0.6845	1	1	1.66104e-07	87.554	ASSASK(1)AAVADSAPTALLR	2	-0.43561	1	1	0.000131959	81.016	ASSASK(1)AAVADSAPTALLR	2	-0.21391	1
	TGME49_310030-t26_1-p1	72	K	"cyclase-associated protein, putative GN=TGME49_310030"	1	0.00847493	89.886	IDSATMK(1)QK	2	0.3067	1	1	0.000467925	113.62	IDSATMK(1)QK	2	0.24957	2	1	0.00147579	89.08	IDSATMK(1)QK	2	0.18099	3
	TGME49_310030-t26_1-p1	25	K	"cyclase-associated protein, putative GN=TGME49_310030"	1	1.52634e-43	180.62	IPK(1)AGESTATDSGTMAK	2	0.36693	1	1	8.3099e-25	179.09	IPK(1)AGESTATDSGTMAK	2	-0.24977	2	1	5.38094e-15	97.095	IPK(1)AGESTATDSGTMAK	2	0.22668	1
	TGME49_235470-t26_1-p1	426	K	myosin A GN=TGME49_235470								1	0.0249661	63.624	WK(1)QEDGDMLK	2	4.4139	1
	TGME49_294550-t26_1-p1	3487	K	dynein heavy chain GN=TGME49_294550	1	7.05859e-06	101.89	EAAEAVTNIPK(1)K	2	-0.13541	1	1	0.000377329	111.94	EAAEAVTNIPK(1)K	2	-0.16762	1	1	0.000380023	98.182	EAAEAVTNIPK(1)K	2	0.56843	1
	TGME49_316400-t26_1-p1	326	K	alpha tubulin TUBA1 GN=TGME49_316400								1	0.00367439	54.768	GDVVPK(1)DVNAAVATIK	2	0.32431	1
	TGME49_235470-t26_1-p1	17	K	myosin A GN=TGME49_235470	1	0.0306567	89.55	TATALK(1)K	2	0.34457	1	1	0.0222613	95.541	TATALK(1)K	2	-0.66871	1
	TGME49_263180-t26_1-p1	725	K	myosin D GN=TGME49_263180	1	1.29356e-05	92.593	FINLGVSNK(1)PGADAK	2	-0.025703	1	1	2.95781e-05	118.19	FINLGVSNK(1)PGADAK	2	-0.46191	1	1	8.28881e-12	141.06	FINLGVSNK(1)PGADAK	2	-0.53528	2
	TGME49_316400-t26_1-p1	163	K	alpha tubulin TUBA1 GN=TGME49_316400															1	0.0273369	79.474	LSVDYGK(1)K	2	0.23305	1
	TGME49_263180-t26_1-p1	517	K	myosin D GN=TGME49_263180	1	0.0314816	56.404	K(1)IEYTTNEK	2	0.31496	1								1	0.0114968	83.862	K(1)IEYTTNEK	2	1.2649	1
	TGME49_227650-t26_1-p1	223	K	"microtubule-associated protein RP/EB family, putative GN=TGME49_227650"	1	0.000237731	105.13	LSSMQSSVK(1)GR	2	-0.24115	1	1	0.00186277	126.19	LSSMQSSVK(1)GR	2	0.80567	1	1	0.000148132	103.91	LSSMQSSVK(1)GR	2	-1.3067	1
	TGME49_213900-t26_1-p1	813	K	regulator of chromosome condensation RCC1 GN=TGME49_213900	1	0.0074129	93.649	TDLAK(1)AALR	2	0.93448	1	1	0.00784365	103.8	TDLAK(1)AALR	2	0.91752	1	1	0.00426137	96.034	TDLAK(1)AALR	2	0.17079	1
	TGME49_225310-t26_1-p1	83	K	"ARF1-directed GTPase-activating protein, putative GN=TGME49_225310"	1	4.23024e-12	153.34	STTMDAWNDK(1)QK	2	-1.2126	1								1	7.76484e-07	133.05	STTMDAWNDK(1)QK	2	-0.053168	1
	TGME49_310030-t26_1-p1	126	K	"cyclase-associated protein, putative GN=TGME49_310030"	1	0.00338037	45.347	FQVK(1)GTCHSIAIDK	3	0.8097	1
	TGME49_235470-t26_1-p1	567	K	myosin A GN=TGME49_235470	1	1.25759e-09	118.5	NALK(1)GTTK	2	-0.50824	1	1	0.00783405	98.582	NALK(1)GTTK	2	-0.76802	1	1	0.00246447	118.33	NALK(1)GTTK	2	-0.53847	1
	TGME49_263180-t26_1-p1	628	K	myosin D GN=TGME49_263180															1	0.0276246	65.627	GLFEGVK(1)VEK	2	0.16245	1
	TGME49_273560-t26_1-p1	353	K	"kinesin heavy chain, putative GN=TGME49_273560"															1	0.00201161	88.596	LVMEEGK(1)AINK	2	0.27087	1
	TGME49_209030-t26_1-p1	316	K	actin ACT1 GN=TGME49_209030	1	3.1109e-07	107.74	LTK(1)ELTSLAPSTMK	2	0.38522	1								1	2.10997e-09	117.08	LTK(1)ELTSLAPSTMK	2	1.2518	1
	TGME49_273560-t26_1-p1	100	K	"kinesin heavy chain, putative GN=TGME49_273560"								1	0.0163224	70.942	SQGQK(1)DIIQR	2	-2.0815	1
	TGME49_214590-t26_1-p1	328	K	micro-fibrillar-associated protein 1 GN=TGME49_214590	1	0.0117773	101.6	YK(1)YNFMQK	2	-0.89779	1	1	0.00672128	101.28	YK(1)YNFMQK	2	-0.72751	1
	TGME49_316400-t26_1-p1	336	K	alpha tubulin TUBA1 GN=TGME49_316400	1	0.00126901	89.507	DVNAAVATIK(1)TK	2	-0.083165	1	1	0.00255477	78.814	DVNAAVATIK(1)TK	2	0.30631	1	1	0.00176875	83.087	DVNAAVATIK(1)TK	2	0.31441	1
	TGME49_251680-t26_1-p1	85	K	"histamine-releasing factor, putative GN=TGME49_251680"	1	0.00872004	107.79	K(1)EFGTYIK	2	1.279	2	1	0.0072597	103.55	K(1)EFGTYIK	2	3.0979	2	1	0.0041992	107.79	K(1)EFGTYIK	2	2.0685	2
	TGME49_235470-t26_1-p1	11	K	myosin A GN=TGME49_235470	1	3.21911e-09	138.02	TTSEELK(1)TATALK	2	1.7716	2	1	8.663e-13	163.51	TTSEELK(1)TATALK	3	1.0943	2	1	1.44273e-08	148.96	TTSEELK(1)TATALK	3	1.7526	3
	TGME49_220400-t26_1-p1	91	K	actin depolymerizing factor ADF GN=TGME49_220400	1	0.00186142	85.672	MTYASSK(1)DALLK	2	0.24469	1	1	0.000346957	89.43	MTYASSK(1)DALLK	2	2.3555	1	1	3.22269e-14	110.98	MTYASSK(1)DALLK	2	2.1688	1
	TGME49_209030-t26_1-p1	329	K	actin ACT1 GN=TGME49_209030	1	0.0236715	67.704	IK(1)VVAPPER	2	-0.16422	2	1	0.0294704	66.056	IK(1)VVAPPER	2	-0.090273	1
	TGME49_263180-t26_1-p1	567	K	myosin D GN=TGME49_263180	1	9.60448e-07	138.99	LAGNK(1)CFIPSK	2	0.56584	1	1	9.58879e-05	101.35	LAGNK(1)CFIPSK	2	0.47617	1	1	3.90261e-08	166.14	LAGNK(1)CFIPSK	2	0.49629	1
	TGME49_227650-t26_1-p1	344	K	"microtubule-associated protein RP/EB family, putative GN=TGME49_227650"								1	0.000203411	84.753	YK(1)AGTMEDPSGFSR	2	0.35012	1	1	0.00051857	81.632	YK(1)AGTMEDPSGFSR	2	-0.14566	1
	TGME49_263180-t26_1-p1	368	K	myosin D GN=TGME49_263180	1	3.66286e-20	106.12	PTGK(1)TEAGVENAACFVGESEAALR	3	-1.0009	1								1	1.66353e-10	90.694	PTGK(1)TEAGVENAACFVGESEAALR	3	0.51125	1
	TGME49_312480-t26_1-p1	9	K	"uracil phosphoribosyltransferase FUR1, putative GN=TGME49_312480"	1	0.00127324	61.409	AQVPASGK(1)LLVDPR	2	0.38903	1	1	0.000138058	80.632	AQVPASGK(1)LLVDPR	2	-2.0339	1
	TGME49_291020-t26_1-p1	1093	K	myosin head (motor domain) domain-containing protein GN=TGME49_291020	1	0.0280761	40.724	RNVTVYQK(1)K	2	-1.6465	1
	TGME49_310030-t26_1-p1	60	K	"cyclase-associated protein, putative GN=TGME49_310030"	1	0.0272842	76.064	VCNFVDK(1)K	2	0.53427	1	1	0.0276425	80.165	VCNFVDK(1)K	2	0.40227	1	1	0.0296075	77.732	VCNFVDK(1)K	2	0.58026	1
	TGME49_213900-t26_1-p1	1140	K	regulator of chromosome condensation RCC1 GN=TGME49_213900															1	0.00611292	103.83	ATTPTSK(1)R	2	0.080517	1
	TGME49_209030-t26_1-p1	51	K	actin ACT1 GN=TGME49_209030	1	8.49329e-10	82.635	NPGIMVGMEEK(1)DCYVGDEAQSK	3	-0.47483	1	1	1.94712e-09	82.635	NPGIMVGMEEK(1)DCYVGDEAQSK	3	0.023379	1
	TGME49_255190-t26_1-p1	27	K	myosin C GN=TGME49_255190	1	0.0194084	74.841	K(1)SSVVPFGR	2	1.1754	1
[W] Extracellular structures	TGME49_201780-t26_1-p1	630	K	microneme protein MIC2 GN=TGME49_201780	1	0.00874907	67.997	NK(1)PCDLPTFETK	2	-1.3038	1	1	0.00359702	75.89	NK(1)PCDLPTFETK	2	-0.17573	1	1	0.0109678	67.997	NK(1)PCDLPTFETK	2	-0.48588	1
[U] Intracellular trafficking, secretion, and vesicular transport	TGME49_271440-t26_1-p1	452	K	NPL4 family protein GN=TGME49_271440								1	0.0131707	61.42	VAALAGPSPVAK(1)K	2	-0.069173	1	1	0.00430739	70.563	VAALAGPSPVAK(1)K	2	0.0053597	1
	TGME49_321620-t26_1-p1	834	K	dynamin-related protein DRPB GN=TGME49_321620	1	3.6345e-08	85.087	ALSSSGVFDSK(1)GASASAAK	2	1.6043	1	1	2.20385e-06	79.88	ALSSSGVFDSK(1)GASASAAK	2	-0.4952	1	1	0.000209441	77.899	ALSSSGVFDSK(1)GASASAAK	2	0.7828	1
	TGME49_315210-t26_1-p1	956	K	"rhoptry protein, putative GN=TGME49_315210"								0.947507	0.00510049	66.492	K(0.072)EQK(0.98)EK(0.948)QAMLAK	2	-1.6336	1	0.876982	0.00838609	49.28	K(0.17)EQK(0.953)EK(0.877)QAMLAK	2	-1.8905	1
	TGME49_280740-t26_1-p1	7	K	signal peptidase GN=TGME49_280740	1	6.46913e-07	73.722	K(1)VADALATPPSGEEVKEENK	3	0.26891	1	1	2.52764e-12	111.93	K(1)VADALATPPSGEEVKEENK	3	0.63897	1	1	0.000192044	65.416	K(1)VADALATPPSGEEVKEENK	3	-0.10561	1
	TGME49_235020-t26_1-p1	720	K	"COPI protein, putative GN=TGME49_235020"	1	2.0887e-06	96.489	STSK(1)SSTEPGTVVAR	2	-1.1607	1	1	5.43948e-06	105.58	STSK(1)SSTEPGTVVAR	2	-0.85579	1	1	1.26156e-05	98.676	STSK(1)SSTEPGTVVAR	2	-1.023	1
	TGME49_269980-t26_1-p1	271	K	"preprotein translocase Sec61, putative GN=TGME49_269980"								1	0.0331448	63.076	VDLAVK(1)YQR	2	1.6464	1
	TGME49_269980-t26_1-p1	109	K	"preprotein translocase Sec61, putative GN=TGME49_269980"	1	0.028742	56.956	IIQVDQSLK(1)EDR	2	1.3618	1								1	0.00408941	66.989	IIQVDQSLK(1)EDR	2	-0.3306	1
	TGME49_240870-t26_1-p1	203	K	"beta adaptin protein, putative GN=TGME49_240870"	1	0.003215	78.324	NILNAK(1)ESNVNK	2	0.40773	1	1	0.0199917	59.116	NILNAK(1)ESNVNK	2	0.96821	1	1	0.0205804	59.116	NILNAK(1)ESNVNK	2	-1.8136	1
	TGME49_266990-t26_1-p1	26	K	beta-COP GN=TGME49_266990	1	0.00166136	86.772	GDAPSTAELQK(1)K	2	-0.49171	1								1	0.00192126	81.676	GDAPSTAELQK(1)K	2	-0.18201	1
	TGME49_248340-t26_1-p1	51	K	GTP-binding nuclear protein ran/tc4 GN=TGME49_248340	1	5.63321e-06	142.43	HLTGEFEK(1)K	2	0.24344	1								1	0.00386539	133.23	HLTGEFEK(1)K	3	-0.2524	2
	TGME49_267430-t26_1-p1	305	K	DnaJ domain-containing protein GN=TGME49_267430	1	0.000388069	66.387	TQQQQMTHLK(1)SAALR	2	0.34855	2								1	0.000487147	67.646	TQQQQMTHLK(1)SAALR	3	-1.1084	1
	TGME49_244290-t26_1-p1	196	K	adapter-related protein GN=TGME49_244290															1	0.0231155	76.605	LAQQK(1)GSR	2	-1.1216	1
	TGME49_291180-t26_1-p1	1210	K	"Amine-terminal region of chorein, A TM vesicle-mediated sorter(predict) GN=TGME49_291180"	1	0.00416115	60.489	K(1)STLSGLAPAEPPSR	2	-0.34267	1	1	7.46462e-06	93.495	K(1)STLSGLAPAEPPSR	2	0.182	1	1	0.00443669	61.962	K(1)STLSGLAPAEPPSR	2	-0.17171	1
	TGME49_218280-t26_1-p1	148	K	"eukaryotic porin, putative GN=TGME49_218280"								1	0.00988447	72.34	LIPSESK(1)ELDK	2	-2.9113	1	1	0.00347225	81.92	LIPSESK(1)ELDK	2	-2.8708	1
	TGME49_267810-t26_1-p1	41	K	Rab 5 GN=TGME49_267810	1	0.00310195	62.088	TPGELPK(1)TLHFK	3	-0.1855	1
	TGME49_318160-t26_1-p1	166	K	MSP (Major sperm protein) domain-containing protein GN=TGME49_318160	1	2.23137e-14	100.28	GGYGGASGSQGGSYSADLK(1)SR	2	1.0934	1	1	3.48564e-05	55.453	GGYGGASGSQGGSYSADLK(1)SR	3	0.19892	2
	TGME49_269650-t26_1-p1	354	K	FFD and TFG box motifs protein GN=TGME49_269650															1	0.008795	42.218	NPIGELK(1)SHPNEQLK	3	-0.36167	1
	TGME49_320480-t26_1-p1	38	K	Rab11b GN=TGME49_320480	1	0.0287567	75.043	GTLPK(1)SPK	2	0.36926	1
	TGME49_280610-t26_1-p1	133	K	signal recognition particle receptor alpha subunit GN=TGME49_280610								1	0.0336911	53.833	MQVK(1)AGGR	2	-0.0033365	1
	TGME49_269650-t26_1-p1	327	K	FFD and TFG box motifs protein GN=TGME49_269650	1	7.53855e-06	91.355	K(1)NGYYGAPGGPEQGR	2	0.22203	1	1	2.10779e-06	102.29	K(1)NGYYGAPGGPEQGR	2	0.11814	1	1	2.4318e-07	111.64	K(1)NGYYGAPGGPEQGR	2	0.124	1
	TGME49_227830-t26_1-p1	196	K	"mitochondrial inner membrane translocase TIM44, putative GN=TGME49_227830"								1	0.000172994	90.412	SVLAQVK(1)QDMER	2	-1.4609	1
	TGME49_227830-t26_1-p1	220	K	"mitochondrial inner membrane translocase TIM44, putative GN=TGME49_227830"															1	0.000476939	101.3	ASSLSQK(1)SEK	2	-2.4006	1
	TGME49_229180-t26_1-p1	214	K	HEAT repeat-containing protein GN=TGME49_229180	1	0.0294677	74.301	FLPDAK(1)TR	2	-0.85288	1
	TGME49_290950-t26_1-p1	1479	K	"clathrin heavy chain, putative GN=TGME49_290950"	1	0.00179797	89.171	K(1)AGHLAVVEK	3	-0.60405	1								1	7.67413e-05	102.52	K(1)AGHLAVVEK	3	0.080325	1
	TGME49_275802-t26_1-p1	711	K	SRP72 RNA-binding domain-containing protein GN=TGME49_275802								1	0.0162614	55.98	NAGPSTAK(1)TEAAK	2	0.32891	1
	TGME49_269650-t26_1-p1	376	K	FFD and TFG box motifs protein GN=TGME49_269650								1	0.00020364	132.96	MNK(1)QFAK	2	-0.21971	1	1	0.00476123	134.44	MNK(1)QFAK	2	0.62185	1
	TGME49_227830-t26_1-p1	363	K	"mitochondrial inner membrane translocase TIM44, putative GN=TGME49_227830"	1	0.0192407	84.615	K(1)PQGAGER	2	-0.32442	1
	TGME49_318160-t26_1-p1	48	K	MSP (Major sperm protein) domain-containing protein GN=TGME49_318160								1	0.000392329	99.53	TTAPK(1)SYLVR	2	0.71068	1	1	4.51583e-05	112.71	TTAPK(1)SYLVR	2	1.8657	1
	TGME49_280610-t26_1-p1	413	K	signal recognition particle receptor alpha subunit GN=TGME49_280610	1	0.00511771	81.017	GYGK(1)DAAAIAR	2	0.32718	1	1	0.000594001	91.549	GYGK(1)DAAAIAR	2	0.35631	1	1	8.07337e-05	108.47	GYGK(1)DAAAIAR	2	0.59735	1
	TGME49_252290-t26_1-p1	41	K	"importin alpha, putative GN=TGME49_252290"								1	0.0222613	95.541	EQNLAK(1)K	2	-1.7915	1	1	0.010658	71.715	EQNLAK(1)K	2	-1.1744	1
	TGME49_248880-t26_1-p1	254	K	GTPase RAB7 GN=TGME49_248880	1	0.0210887	107.29	K(1)FSNQYK	2	2.4315	1	1	0.0262432	107.29	K(1)FSNQYK	2	0.50427	1	1	7.98413e-25	148.04	K(1)FSNQYK	2	0.40941	1
	TGME49_228660-t26_1-p1	1532	K	Sec7 domain-containing protein GN=TGME49_228660	1	0.00572616	100.02	K(1)ACQTLLAR	2	-0.10243	1
	TGME49_280610-t26_1-p1	194	K	signal recognition particle receptor alpha subunit GN=TGME49_280610	1	5.8241e-06	78.326	K(1)SPHGELPNGDDAVAR	3	-0.10654	1	1	0.000194485	70.451	K(1)SPHGELPNGDDAVAR	3	-0.19765	1	1	0.000159772	79.317	K(1)SPHGELPNGDDAVAR	3	-0.38466	1
	TGME49_248880-t26_1-p1	253	K	GTPase RAB7 GN=TGME49_248880	1	6.23935e-05	125.75	TSLMNQYVNK(1)K	2	-0.30696	1
	TGME49_248880-t26_1-p1	260	K	GTPase RAB7 GN=TGME49_248880	1	6.99982e-09	101.05	FSNQYK(1)ATIGADFLTK	2	1.1629	1	1	1.81234e-05	81.01	FSNQYK(1)ATIGADFLTK	2	2.1049	1
	TGME49_248340-t26_1-p1	52	K	GTP-binding nuclear protein ran/tc4 GN=TGME49_248340	1	1.76329e-06	99.927	K(1)YIPTLGVEVHPLK	2	-0.87011	2	1	2.97298e-06	103.83	K(1)YIPTLGVEVHPLK	3	-0.29874	1	1	6.32594e-07	103.67	K(1)YIPTLGVEVHPLK	2	-0.32355	2
	TGME49_273370-t26_1-p1	40	K	"coatomer gamma 2-subunit protein, putative GN=TGME49_273370"	1	1.98206e-14	122.52	AK(1)VLQEAR	2	-0.13414	1	1	0.00659543	101.54	AK(1)VLQEAR	2	-0.68614	2
	TGME49_264830-t26_1-p1	598	K	Xpo1 domain-containing protein(predict) GN=TGME49_264830	1	0.000160271	110.53	GETPGQK(1)APAR	2	0.66903	1	1	4.87765e-06	108.43	GETPGQK(1)APAR	2	0.15664	1	1	0.000261039	101.38	GETPGQK(1)APAR	2	0.22334	1
	TGME49_271440-t26_1-p1	178	K	NPL4 family protein GN=TGME49_271440								1	0.0325292	55.776	MNK(1)IPTTVTLK	2	-0.39461	1
	TGME49_227830-t26_1-p1	334	K	"mitochondrial inner membrane translocase TIM44, putative GN=TGME49_227830"	1	0.0314973	89.142	FK(1)EQEAR	2	-0.83291	1								1	0.00317908	121.99	FK(1)EQEAR	2	-0.047224	1
	TGME49_225310-t26_1-p1	83	K	"ARF1-directed GTPase-activating protein, putative GN=TGME49_225310"	1	4.23024e-12	153.34	STTMDAWNDK(1)QK	2	-1.2126	1								1	7.76484e-07	133.05	STTMDAWNDK(1)QK	2	-0.053168	1
	TGME49_214770-t26_1-p1	2	K	"small GTP binding protein rab1a, putative GN=TGME49_214770"	1	0.00385107	69.721	MK(1)PEYDYLFK	2	0.21163	1	1	0.00281327	77.062	MK(1)PEYDYLFK	2	0.40318	1	1	0.00123374	79.659	MK(1)PEYDYLFK	2	-0.30316	1
	TGME49_311400-t26_1-p1	1072	K	"WD domain, G-beta repeat-containing protein GN=TGME49_311400"	1	0.000168638	57.798	GVQGELK(1)GHPGAAGASDVR	3	-0.17895	1	1	0.000138458	56.081	GVQGELK(1)GHPGAAGASDVR	3	-0.71519	1	1	0.001817	45.237	GVQGELK(1)GHPGAAGASDVR	3	-0.61103	1
	TGME49_289680-t26_1-p1	197	K	Ras-related protein Rab11 GN=TGME49_289680								1	0.012176	53.211	GQK(1)IHLDEER	3	-2.5736	1
	TGME49_321620-t26_1-p1	618	K	dynamin-related protein DRPB GN=TGME49_321620	1	0.00499069	78.342	K(1)TVYSEQFIR	2	-0.34595	1
	TGME49_276940-t26_1-p1	11	K	"ribosome associated membrane protein RAMP4, putative GN=TGME49_276940"															1	0.00594856	82.417	YACK(1)ISQFEK	2	-0.53039	1
	TGME49_221522-t26_1-p1	141	K	adaptor complexes medium subunit family protein GN=TGME49_221522	1	0.00211309	48.351	TFTDMDSHEEK(1)LQR	3	0.44612	1
	TGME49_312430-t26_1-p1	386	K	60 kDa inner membrane protein(predict) GN=TGME49_312430								0.99908	0.00829924	69.176	MLK(0.001)EK(0.999)QK	2	-3.5558	1
	TGME49_214770-t26_1-p1	55	K	"small GTP binding protein rab1a, putative GN=TGME49_214770"	1	0.020723	66.663	TIDLDGK(1)TVK	2	-1.2162	1	1	0.0282132	61.344	TIDLDGK(1)TVK	2	0.13786	1
	TGME49_273370-t26_1-p1	10	K	"coatomer gamma 2-subunit protein, putative GN=TGME49_273370"	1	0.00131167	89.231	SK(1)LQNLNVDLSK	2	-0.32018	2	1	0.00575353	72.891	SK(1)LQNLNVDLSK	2	0.47702	1	1	2.88488e-05	109.6	SK(1)LQNLNVDLSK	2	0.38694	2
	TGME49_318160-t26_1-p1	183	K	MSP (Major sperm protein) domain-containing protein GN=TGME49_318160								1	0.0172362	90.601	HK(1)DELVK	2	0.080499	1
	TGME49_280610-t26_1-p1	184	K	signal recognition particle receptor alpha subunit GN=TGME49_280610	1	4.13666e-15	165.63	K(1)NMDALDFSK	2	-0.95433	1	1	0.00107179	128.01	K(1)NMDALDFSK	2	-1.2512	1	1	0.000359493	126.66	K(1)NMDALDFSK	2	-0.72049	1
	TGME49_289680-t26_1-p1	180	K	Ras-related protein Rab11 GN=TGME49_289680	1	1.13552e-21	162.29	K(1)QIEDNPQSTTQPGR	2	-0.22133	1	1	3.06839e-05	115.8	K(1)QIEDNPQSTTQPGR	3	0.31285	2	1	1.99049e-10	123.42	K(1)QIEDNPQSTTQPGR	2	0.13592	1
	TGME49_280610-t26_1-p1	126	K	signal recognition particle receptor alpha subunit GN=TGME49_280610	1	3.68082e-06	124.21	LFTCLHQQQK(1)EK	3	0.61647	1	1	0.000423775	120.55	LFTCLHQQQK(1)EK	3	-0.082812	1	1	0.000337277	83.204	LFTCLHQQQK(1)EK	3	0.91176	1
	TGME49_267430-t26_1-p1	295	K	DnaJ domain-containing protein GN=TGME49_267430								1	2.89233e-10	74.325	TMGTPSTAAIK(1)TQQQQMTHLK	3	1.641	1
	TGME49_291680-t26_1-p1	429	K	Sec23/Sec24 trunk domain-containing protein GN=TGME49_291680								1	0.00113382	121.9	IEVLCSK(1)EFK	2	-0.035513	1	1	0.000491713	131.82	IEVLCSK(1)EFK	2	0.26266	1
	TGME49_321620-t26_1-p1	847	K	dynamin-related protein DRPB GN=TGME49_321620															1	0.0256679	95.909	HVFEK(1)VK	2	0.29668	1
	TGME49_221522-t26_1-p1	150	K	adaptor complexes medium subunit family protein GN=TGME49_221522								1	0.0177381	82.645	IIQEGK(1)EK	2	-0.44811	1
	TGME49_311400-t26_1-p1	1463	K	"WD domain, G-beta repeat-containing protein GN=TGME49_311400"	1	8.38307e-09	113.54	TTK(1)STYAANVNIHK	3	-0.39979	1	1	8.62584e-06	110.92	TTK(1)STYAANVNIHK	3	0.059505	1	1	0.000103219	81.239	TTK(1)STYAANVNIHK	3	-0.38828	1
	TGME49_321620-t26_1-p1	842	K	dynamin-related protein DRPB GN=TGME49_321620	1	0.00059194	70.438	GASASAAK(1)HVFEK	3	0.37123	1	1	2.59402e-05	88.075	GASASAAK(1)HVFEK	3	0.15008	1	1	8.19802e-05	88.101	GASASAAK(1)HVFEK	3	0.60587	1
	TGME49_289730-t26_1-p1	912	K	Pep3/Vps18/deep orange family protein GN=TGME49_289730	1	9.76255e-06	47.331	EAVEK(1)ALSTNDMTLGQHAANAPTDPAQR	3	0.2518	1								1	0.000143807	41.214	EAVEK(1)ALSTNDMTLGQHAANAPTDPAQR	3	0.30638	1
	TGME49_240650-t26_1-p1	487	K	"coatomer protein complex, subunit alpha, putative GN=TGME49_240650"	1	0.00408108	89.805	K(1)VDLPCAVDR	2	0.66214	1
	TGME49_311400-t26_1-p1	1126	K	"WD domain, G-beta repeat-containing protein GN=TGME49_311400"	1	0.000179292	89.805	LAPGAPGLK(1)QPAR	2	-0.17411	1	1	0.00388459	69.815	LAPGAPGLK(1)QPAR	2	-0.31409	1	1	0.00311634	73.435	LAPGAPGLK(1)QPAR	2	0.082197	1
	TGME49_321620-t26_1-p1	849	K	dynamin-related protein DRPB GN=TGME49_321620	1	0.000230906	87.641	VK(1)FQAANNPLFSD	2	-0.24894	1	1	0.000118238	112.64	VK(1)FQAANNPLFSD	2	0.058493	2	1	1.12161e-07	122.33	VK(1)FQAANNPLFSD	2	-0.30094	1
	TGME49_227830-t26_1-p1	439	K	"mitochondrial inner membrane translocase TIM44, putative GN=TGME49_227830"								1	0.0231884	85.265	ILDPK(1)FK	2	-1.8481	1
	TGME49_315210-t26_1-p1	954	K	"rhoptry protein, putative GN=TGME49_315210"								0.980053	0.00510049	66.492	K(0.072)EQK(0.98)EK(0.948)QAMLAK	2	-1.6336	1	0.953406	0.00838609	49.28	K(0.17)EQK(0.953)EK(0.877)QAMLAK	2	-1.8905	1
[O] Posttranslational modification, protein turnover, chaperones	TGME49_240550-t26_1-p1	33	K	"copper chaperone COX17-1, putative GN=TGME49_240550"	1	7.04999e-12	164.1	VNAAGK(1)R	2	1.6406	1	1	2.37885e-13	164.1	VNAAGK(1)R	2	2.2498	1	1	5.24972e-35	164.1	VNAAGK(1)R	2	0.28001	1
	TGME49_252220-t26_1-p1	222	K	tetratricopeptide repeat domain containing protein GN=TGME49_252220	1	4.18025e-10	107.82	GSAENASATK(1)AAAGVK	2	-0.13435	1	1	1.87793e-07	115.38	GSAENASATK(1)AAAGVK	2	0.39335	2	1	0.00584658	54.281	GSAENASATK(1)AAAGVK	2	-0.12252	1
	TGME49_273760-t26_1-p1	77	K	heat shock protein HSP70 GN=TGME49_273760	1	6.46831e-17	161.48	K(1)FDDPSVQSDMK	2	-0.92624	3	1	6.73161e-05	143.31	K(1)FDDPSVQSDMK	2	-0.2577	3	1	1.27735e-21	184.31	K(1)FDDPSVQSDMK	2	-0.8849	3
	TGME49_311720-t26_1-p1	163	K	chaperonin protein BiP GN=TGME49_311720	1	0.000265163	103.91	MK(1)ETAEQFLGK	2	1.9986	1
	TGME49_292920-t26_1-p1	265	K	"heat shock protein 75, putative GN=TGME49_292920"								1	0.000420113	73.386	SGSLEFLMK(1)HQGEK	3	1.236	1	1	0.00832811	44.968	SGSLEFLMK(1)HQGEK	3	0.67212	1
	TGME49_251780-t26_1-p1	463	K	heat shock protein GN=TGME49_251780	1	3.52618e-25	118.36	EPSK(1)GVNPDEAVAMGAAIQAGVLK	3	0.14736	1								1	1.87375e-22	124.76	EPSK(1)GVNPDEAVAMGAAIQAGVLK	3	0.25142	1
	TGME49_243710-t26_1-p1	207	K	t-complex protein beta subunit GN=TGME49_243710															1	0.00597735	76.134	K(1)PGGGLR	2	-0.33761	1
	TGME49_224350-t26_1-p1	1132	K	"aminopeptidase N, putative GN=TGME49_224350"	1	0.00164569	106.16	LPK(1)IYVEAFK	2	0.30978	1	1	0.000884713	119.27	LPK(1)IYVEAFK	2	0.091774	1	1	5.64327e-05	115.29	LPK(1)IYVEAFK	2	0.22616	1
	TGME49_289330-t26_1-p1	1404	K	ubiquitin carboxyl-terminal hydrolase family 2 protein GN=TGME49_289330	1	0.00038705	98.156	NPTSLTLSSK(1)K	2	-0.9748	1	1	0.000206523	98.407	NPTSLTLSSK(1)K	2	-0.2811	1	1	3.91013e-11	110.08	NPTSLTLSSK(1)K	2	-1.3142	1
	TGME49_273760-t26_1-p1	425	K	heat shock protein HSP70 GN=TGME49_273760								1	0.0188836	85.67	NTTIPTK(1)K	2	-0.034379	1	1	0.0261685	80.455	NTTIPTK(1)K	2	0.5871	1
	TGME49_320640-t26_1-p1	527	K	peptidylprolyl isomerase domain-containing protein GN=TGME49_320640	1	0.00437653	88.596	K(1)ATTTVILGK	2	-0.38458	1	1	0.00153627	96.113	K(1)ATTTVILGK	2	-0.54099	1	1	6.41268e-05	115.57	K(1)ATTTVILGK	2	-0.63696	1
	TGME49_288380-t26_1-p1	384	K	heat shock protein HSP90 GN=TGME49_288380	1	0.00140543	112.11	ESLQQNK(1)ILK	2	0.10814	2	1	0.0017078	93.598	ESLQQNK(1)ILK	2	-0.69578	1	1	0.000335267	125.71	ESLQQNK(1)ILK	2	-0.15696	1
	TGME49_217890-t26_1-p1	180	K	"alkyl hydroperoxide reductase/ Thiol specific antioxidant/ Mal allergen, putative GN=TGME49_217890"	0.999897	0.000270321	78.529	GDK(1)AMKPTAEGVK	3	-0.5607	2	0.999509	0.00225083	65.565	GDK(1)AMKPTAEGVK	3	-0.21565	1	0.999922	0.00177579	82.651	GDK(1)AMKPTAEGVK	2	1.0398	3
	TGME49_230520-t26_1-p1	212	K	"cyclophilin 1, putative GN=TGME49_230520"	1	3.14219e-37	152.64	VTSGQNVIK(1)MMESQGTQSGSVK	3	-0.31016	1	1	2.69382e-30	165.19	VTSGQNVIK(1)MMESQGTQSGSVK	3	-0.28921	1	1	1.28875e-47	180.04	VTSGQNVIK(1)MMESQGTQSGSVK	3	-0.39869	1
	TGME49_245500-t26_1-p1	1820	K	dipeptidyl peptidase iv (dpp iv) n-terminal region domain-containing protein GN=TGME49_245500								1	0.0210147	43.083	PK(1)WPRQQRR	2	-1.4055	1	1	0.0225533	40.882	PK(1)WPRQQRR	2	-0.67486	1
	TGME49_229650-t26_1-p1	369	K	josephin protein GN=TGME49_229650	1	2.48964e-54	167.12	SCVLVQTVPK(1)R	2	-0.77549	1
	TGME49_202370-t26_1-p1	272	K	"T-complex protein 1, epsilon subunit (TCP-1-epsilon), putative GN=TGME49_202370"								1	0.00363502	109.48	K(1)LQAAEQK	2	1.4253	1	1	0.00228672	85.67	K(1)LQAAEQK	2	3.2377	1
	TGME49_265310-t26_1-p1	301	K	"heat shock protein 40, putative GN=TGME49_265310"	1	0.00904657	45.438	IVPNEGMPVSK(1)RPGEK	3	0.32747	1	1	0.0111912	43.042	IVPNEGMPVSK(1)RPGEK	3	0.26536	1
	TGME49_311720-t26_1-p1	446	K	chaperonin protein BiP GN=TGME49_311720								1	0.000583747	80.245	IINK(1)NTVIPTK	2	2.6196	1
	TGME49_207760-t26_1-p1	1004	K	DnaJ C terminal region domain-containing protein GN=TGME49_207760	1	3.13997e-05	95.981	K(1)YHPDLNPDPSAK	2	0.36244	2	1	0.000415852	127.36	K(1)YHPDLNPDPSAK	2	1.3286	1	1	6.80629e-08	117.2	K(1)YHPDLNPDPSAK	2	0.66443	2
	TGME49_227948-t26_1-p1	737	K	peptidase M16 inactive domain-containing protein GN=TGME49_227948	1	0.0255909	70.028	LDFLEK(1)QTK	2	-0.01599	1	1	0.00871679	85.355	LDFLEK(1)QTK	2	-0.33614	1	1	0.0036398	98.048	LDFLEK(1)QTK	2	-0.062209	1
	TGME49_272910-t26_1-p1	9	K	T-complex protein 1 delta subunit GN=TGME49_272910	1	3.92471e-47	188.58	AAADVATK(1)SGGSK	2	0.36303	4	1	7.21456e-12	146.86	AAADVATK(1)SGGSK	2	0.49628	4	1	8.62636e-24	165.16	AAADVATK(1)SGGSK	2	1.01	4
	TGME49_251780-t26_1-p1	630	K	heat shock protein GN=TGME49_251780	0.863668	0.0151917	109.66	K(0.136)K(0.864)DAVQAK	2	-0.098726	1	0.980597	2.82031e-08	153.24	K(0.019)K(0.981)DAVQAK	2	-0.61187	1	0.989607	5.05664e-09	179.37	K(0.01)K(0.99)DAVQAK	2	-0.52652	1
	TGME49_283850-t26_1-p1	156	K	peptidyl-prolyl cis-trans isomerase GN=TGME49_283850	1	0.00467563	87.713	DK(1)WEMNVGEK	2	-0.10522	1	1	0.000983633	120.32	DK(1)WEMNVGEK	2	-0.046766	1	1	0.000110979	110.52	DK(1)WEMNVGEK	2	0.25832	1
	TGME49_320640-t26_1-p1	536	K	peptidylprolyl isomerase domain-containing protein GN=TGME49_320640	1	7.337e-12	152.64	ATTTVILGK(1)NAK	2	0.018121	1	1	0.000210676	88.338	ATTTVILGK(1)NAK	2	0.080521	1	1	5.76323e-07	123.01	ATTTVILGK(1)NAK	2	0.37515	1
	TGME49_283850-t26_1-p1	315	K	peptidyl-prolyl cis-trans isomerase GN=TGME49_283850								1	0.00874307	101.65	K(1)VDLYTEK	2	-0.014342	1	1	0.00529629	105.52	K(1)VDLYTEK	2	0.054422	1
	TGME49_216450-t26_1-p1	236	K	"peptidase, T1 family protein GN=TGME49_216450"	1	0.00013949	80.387	DSCGVFK(1)MLPSEEVR	2	0.49405	1	1	0.00174275	67.415	DSCGVFK(1)MLPSEEVR	2	-0.15479	1	1	8.30177e-07	106.14	DSCGVFK(1)MLPSEEVR	2	-0.59664	1
	TGME49_251780-t26_1-p1	346	K	heat shock protein GN=TGME49_251780	1	0.00396197	108.43	K(1)AQGIDLTK	2	0.32727	1	1	0.000624767	113.93	K(1)AQGIDLTK	2	0.4274	2	1	0.00089366	110.53	K(1)AQGIDLTK	2	0.24226	1
	TGME49_288380-t26_1-p1	269	K	heat shock protein HSP90 GN=TGME49_288380	1	9.84628e-07	111.79	EVVVEYEQLNK(1)QK	2	-0.63053	1	1	6.74513e-06	144.57	EVVVEYEQLNK(1)QK	2	-3.9921	1	1	2.42171e-15	111.94	EVVVEYEQLNK(1)QK	2	2.3336	1
	TGME49_311090-t26_1-p1	524	K	ubiquitin carboxyl-terminal hydrolase GN=TGME49_311090	1	7.11014e-15	126.71	EENPSGMAVK(1)K	2	-0.68492	1	1	1.51423e-08	126.71	EENPSGMAVK(1)K	2	-0.17108	1	1	5.01554e-08	102.53	EENPSGMAVK(1)K	2	0.087648	1
	TGME49_287500-t26_1-p1	366	K	"T complex chaperonin, putative GN=TGME49_287500"															1	0.00161626	93.345	VTNILTK(1)DSR	2	1.0287	1
	TGME49_236210-t26_1-p1	262	K	"peptidase M16 family potein, putative GN=TGME49_236210"	1	1.8498e-14	102.98	MVVAAAGDVDHK(1)ELTALVEK	3	-0.88901	1								1	5.96933e-18	118.37	MVVAAAGDVDHK(1)ELTALVEK	3	0.19646	1
	TGME49_309210-t26_1-p1	241	K	"peroxiredoxin 6, putative GN=TGME49_309210"	1	0.0164952	90.37	MAPEFAK(1)R	2	0.42522	1	1	0.0335265	76.478	MAPEFAK(1)R	2	0.24464	1
	TGME49_217890-t26_1-p1	67	K	"alkyl hydroperoxide reductase/ Thiol specific antioxidant/ Mal allergen, putative GN=TGME49_217890"	1	0.0111843	77.058	LHGEFEK(1)R	3	-0.4824	1	1	0.00308822	91.069	LHGEFEK(1)R	2	0.10382	2	1	0.0019432	98.997	LHGEFEK(1)R	2	-0.19459	3
	TGME49_252220-t26_1-p1	391	K	tetratricopeptide repeat domain containing protein GN=TGME49_252220	1	0.000800861	72.898	GNEYFK(1)QGDYPAAK	2	-0.48947	1	1	8.3687e-05	87.083	GNEYFK(1)QGDYPAAK	2	-1.0826	1	1	3.72105e-05	97.797	GNEYFK(1)QGDYPAAK	2	-0.31923	1
	TGME49_238070-t26_1-p1	129	K	glutaredoxin domain-containing protein GN=TGME49_238070	1	0.000908185	41.615	DLQPSHQPPSK(1)DTAVSLEER	3	0.33153	1
	TGME49_211680-t26_1-p1	210	K	protein disulfide isomerase GN=TGME49_211680	1	0.000247515	86.944	YEEGTEAFTGK(1)TK	2	0.13995	1
	TGME49_217890-t26_1-p1	92	K	"alkyl hydroperoxide reductase/ Thiol specific antioxidant/ Mal allergen, putative GN=TGME49_217890"	1	0.00346797	86.014	NVELK(1)DGGIGK	2	0.72407	1	1	0.000136892	103.43	NVELK(1)DGGIGK	2	0.92671	1	1	0.0207637	65.179	NVELK(1)DGGIGK	2	1.4841	1
	TGME49_272910-t26_1-p1	158	K	T-complex protein 1 delta subunit GN=TGME49_272910	1	0.00673105	76.255	EMAVPVDLK(1)DR	2	-2.6902	1	1	0.000146269	103.91	EMAVPVDLK(1)DR	2	-1.9142	1
	TGME49_308580-t26_1-p1	902	K	Lon protease family protein GN=TGME49_308580	1	0.00665914	76.943	K(1)FLLSEQLK	2	1.0386	1	1	0.00389557	99.013	K(1)FLLSEQLK	2	-1.0049	1	1	0.0104011	67.704	K(1)FLLSEQLK	2	-4.1933	3
	TGME49_273760-t26_1-p1	499	K	heat shock protein HSP70 GN=TGME49_273760	1	4.81055e-61	202.25	STGK(1)SNQITITNDK	2	0.4082	2	1	5.1958e-14	162.41	STGK(1)SNQITITNDK	2	0.66669	1	1	4.16826e-46	212.11	STGK(1)SNQITITNDK	2	0.55478	2
	TGME49_312600-t26_1-p1	10	K	heat shock protein HSP21 GN=TGME49_312600	1	2.04695e-08	81.788	ASPTSASSK(1)APGTESEACGHR	2	-0.79867	2	1	0.00085752	59.857	ASPTSASSK(1)APGTESEACGHR	3	-0.99084	1
	TGME49_292920-t26_1-p1	657	K	"heat shock protein 75, putative GN=TGME49_292920"	0.946463	3.86131e-09	75.064	FVAIDAPEEDFEPLLEEDK(0.054)EGK(0.946)K	3	0.082712	1	0.949517	6.70046e-14	97.69	FVAIDAPEEDFEPLLEEDK(0.05)EGK(0.95)K	3	0.066052	1	0.967272	2.7631e-10	96.591	FVAIDAPEEDFEPLLEEDK(0.033)EGK(0.967)K	3	0.046079	1
	TGME49_236210-t26_1-p1	279	K	"peptidase M16 family potein, putative GN=TGME49_236210"	1	0.00177638	104.2	HFAGLPQPK(1)R	3	-0.064471	3	1	0.00258007	82.287	HFAGLPQPK(1)R	3	-0.43692	2	1	0.0051218	68.016	HFAGLPQPK(1)R	3	-0.17717	1
	TGME49_309210-t26_1-p1	391	K	"peroxiredoxin 6, putative GN=TGME49_309210"	1	0.00141402	111.61	ECPSGK(1)NYLR	2	-0.12451	1	1	0.00346912	87.258	ECPSGK(1)NYLR	2	-0.39347	1	1	0.00935835	77.662	ECPSGK(1)NYLR	2	-0.42358	1
	TGME49_300310-t26_1-p1	42	K	"26S proteasome regulatory subunit, S6a family AAA ATpase GN=TGME49_300310"	1	0.0113495	102.51	ILK(1)SEVNR	2	0.33136	1
	TGME49_244560-t26_1-p1	483	K	"heat shock protein 90, putative GN=TGME49_244560"	1	2.33084e-17	169.06	K(1)TLDTMR	2	0.0011688	1	1	5.08053e-06	142.64	K(1)TLDTMR	2	-0.25789	1	1	2.61965e-46	169.06	K(1)TLDTMR	2	-0.25199	2
	TGME49_292920-t26_1-p1	661	K	"heat shock protein 75, putative GN=TGME49_292920"	1	4.23295e-05	87.824	K(1)PDTPALVGDHR	3	0.61972	3	1	1.083e-09	103.3	K(1)PDTPALVGDHR	3	0.63479	3	1	0.000192949	91.62	K(1)PDTPALVGDHR	3	0.93466	2
	TGME49_230410-t26_1-p1	282	K	peroxiredoxin PRX3 GN=TGME49_230410	1	0.028986	74.255	NYLGQLK(1)N	2	-1.4725	1
	TGME49_251780-t26_1-p1	648	K	heat shock protein GN=TGME49_251780															1	7.69737e-11	108.96	NEAETLIYSVEK(1)QMADLK	3	-0.31557	1
	TGME49_263090-t26_1-p1	142	K	14-3-3 protein GN=TGME49_263090								1	2.41009e-34	197.27	ELSK(1)QHMQNK	2	-0.94789	3	1	1.75723e-12	121.6	ELSK(1)QHMQNK	2	-1.4555	3
	TGME49_273760-t26_1-p1	253	K	heat shock protein HSP70 GN=TGME49_273760	1	0.00342662	118.71	GK(1)DISTNSR	2	0.43102	1	1	2.91227e-11	159.79	GK(1)DISTNSR	2	0.10822	1	1	0.0008295	117.53	GK(1)DISTNSR	2	0.30581	1
	TGME49_223960-t26_1-p1	123	K	ubiquitin interaction motif family protein GN=TGME49_223960	1	0.0159645	66.267	TAEK(1)QLVTLGK	2	-0.22461	1	1	0.00876563	73.435	TAEK(1)QLVTLGK	2	-0.098267	1
	TGME49_230410-t26_1-p1	265	K	peroxiredoxin PRX3 GN=TGME49_230410	1	0.00141786	63.185	GEK(1)MMHASFEGVK	3	-0.46754	1	1	0.00356482	59.864	GEK(1)MMHASFEGVK	3	-0.31473	1	1	0.00264192	58.32	GEK(1)MMHASFEGVK	3	0.46723	1
	TGME49_230410-t26_1-p1	249	K	peroxiredoxin PRX3 GN=TGME49_230410								0.880887	1.04258e-07	117.08	EVEK(0.881)NGGK(0.119)QVCPANWR	3	-0.15917	1
	TGME49_288380-t26_1-p1	258	K	heat shock protein HSP90 GN=TGME49_288380	1	1.04482e-06	110.14	VK(1)EVVVEYEQLNK	3	-1.0037	2	1	7.114e-05	110.51	VK(1)EVVVEYEQLNK	2	-1.8372	1	1	1.75193e-05	103.76	VK(1)EVVVEYEQLNK	3	-0.58129	2
	TGME49_288380-t26_1-p1	396	K	heat shock protein HSP90 GN=TGME49_288380	1	0.00092569	91.62	K(1)CLEMFQELEEK	2	-0.29032	1	1	0.00100202	115.57	K(1)CLEMFQELEEK	2	0.085636	1
	TGME49_290290-t26_1-p1	88	K	ubiquitin-activating enzyme E1 family protein GN=TGME49_290290	1	1.32343e-05	85.837	DLGSNFCLTEEHVK(1)K	3	-0.69001	1	1	0.000153729	74.789	DLGSNFCLTEEHVK(1)K	3	-0.22592	1	1	0.000102287	83.692	DLGSNFCLTEEHVK(1)K	3	-0.72401	1
	TGME49_311720-t26_1-p1	628	K	chaperonin protein BiP GN=TGME49_311720	1	0.00247584	58.079	LK(1)DVEAVCNPIISK	3	-0.65836	1	1	8.20207e-05	126.77	LK(1)DVEAVCNPIISK	3	0.0074544	2	1	0.00347195	66.436	LK(1)DVEAVCNPIISK	3	0.38452	2
	TGME49_312600-t26_1-p1	131	K	heat shock protein HSP21 GN=TGME49_312600	1	0.00042153	127.7	LNDK(1)VLYGEK	2	0.76711	1	1	0.000327938	100.09	LNDK(1)VLYGEK	2	0.65402	1
	TGME49_251780-t26_1-p1	483	K	heat shock protein GN=TGME49_251780	1	7.50232e-14	87.816	GVNPDEAVAMGAAIQAGVLK(1)GEIK	3	-0.47841	1	1	3.63062e-05	41.908	GVNPDEAVAMGAAIQAGVLK(1)GEIK	3	0.6371	1	1	4.413e-15	103.55	GVNPDEAVAMGAAIQAGVLK(1)GEIK	3	0.0028611	1
	TGME49_251780-t26_1-p1	188	K	heat shock protein GN=TGME49_251780	1	0.0030864	117.02	RYDEDAIK(1)K	3	0.67748	2	1	0.00078048	131.82	RYDEDAIK(1)K	3	0.76374	2	1	0.0074146	146.17	RYDEDAIK(1)K	2	-0.12908	1
	TGME49_211680-t26_1-p1	456	K	protein disulfide isomerase GN=TGME49_211680	1	0.0049666	48.216	TVEGLTEFVNK(1)HGSK	3	-0.58325	1	1	0.00187621	56.514	TVEGLTEFVNK(1)HGSK	3	0.47954	1
	TGME49_294360-t26_1-p1	50	K	"ubiquitin specific protease 39 isoform 2, putative GN=TGME49_294360"	1	0.000355088	66.152	ASLQEGSSLAEAAGAAK(1)K	2	0.30353	1
	TGME49_234420-t26_1-p1	65	K	"ATPase, AAA family protein GN=TGME49_234420"	1	0.0208975	49.483	AFEVTK(1)LQEQTK	2	0.99594	1								1	0.0012972	62.528	AFEVTK(1)LQEQTK	2	1.2705	1
	TGME49_226560-t26_1-p1	66	K	zinc finger (CCCH type) motif-containing protein GN=TGME49_226560	1	0.00178934	56.514	TASTGK(1)HFIQAVSER	3	-0.24498	1
	TGME49_212930-t26_1-p1	293	K	NifU family domain-containing protein GN=TGME49_212930	1	1.54908e-06	96.673	GSCEGCPSSLITVK(1)R	2	-0.080083	1	1	2.17942e-05	113.4	GSCEGCPSSLITVK(1)R	2	-1.459	1	1	6.15727e-05	63.682	GSCEGCPSSLITVK(1)R	2	-0.24497	1
	TGME49_309210-t26_1-p1	375	K	"peroxiredoxin 6, putative GN=TGME49_309210"	1	9.9779e-06	89.624	VMVQPTLTDEEAK(1)AK	2	2.5534	2	1	8.97233e-06	89.624	VMVQPTLTDEEAK(1)AK	2	3.9339	3	1	1.26156e-05	98.676	VMVQPTLTDEEAK(1)AK	2	3.5108	2
	TGME49_273760-t26_1-p1	188	K	heat shock protein HSP70 GN=TGME49_273760	1	2.32926e-06	83.404	IINEPTAAAIAYGLDK(1)K	2	0.42403	3	1	1.0084e-05	83.404	IINEPTAAAIAYGLDK(1)K	3	-0.18782	3	1	0.000126686	87.676	IINEPTAAAIAYGLDK(1)K	3	0.24039	2
	TGME49_273090-t26_1-p1	511	K	cell division protein CDC48CY GN=TGME49_273090	1	0.00131249	117.52	YEK(1)FGMSPSR	2	-0.10312	1	1	0.0113266	78.342	YEK(1)FGMSPSR	2	0.72041	1	1	0.00011502	110.39	YEK(1)FGMSPSR	2	-0.19375	1
	TGME49_234420-t26_1-p1	576	K	"ATPase, AAA family protein GN=TGME49_234420"	1	0.00359996	61.167	EQK(1)LSGAQTEASTQI	2	0.31826	2	1	0.00730527	54.09	EQK(1)LSGAQTEASTQI	2	-0.48588	2	1	0.00232735	68.972	EQK(1)LSGAQTEASTQI	2	-0.37672	2
	TGME49_207760-t26_1-p1	1016	K	DnaJ C terminal region domain-containing protein GN=TGME49_207760	1	0.00495455	51.009	YHPDLNPDPSAK(1)QK	3	-0.34838	1	1	0.00600741	43.878	YHPDLNPDPSAK(1)QK	3	-1.0107	1	1	0.00565215	49.487	YHPDLNPDPSAK(1)QK	3	-0.4542	1
	TGME49_247550-t26_1-p1	190	K	heat shock protein HSP60 GN=TGME49_247550	1	0.000984157	94.767	LIADAMEK(1)VGR	2	0.25549	1	1	0.0033776	81.92	LIADAMEK(1)VGR	2	0.58977	1	1	0.0192451	66.267	LIADAMEK(1)VGR	2	1.2177	1
	TGME49_290840-t26_1-p1	916	K	serine protease GN=TGME49_290840	1	7.10384e-10	56.474	HLASLLGLPLPASSPSSAPSSVSSSPAESSEK(1)K	3	0.92851	1	1	9.63554e-20	81.803	HLASLLGLPLPASSPSSAPSSVSSSPAESSEK(1)K	3	0.60926	1	1	1.02306e-17	84.299	HLASLLGLPLPASSPSSAPSSVSSSPAESSEK(1)K	3	0.19346	1
	TGME49_311720-t26_1-p1	453	K	chaperonin protein BiP GN=TGME49_311720	1	0.0271361	76.221	NTVIPTK(1)K	2	0.30554	1	1	0.0263604	66.299	NTVIPTK(1)K	2	0.082993	1
	TGME49_261210-t26_1-p1	475	K	"26s proteasome subunit p55, putative GN=TGME49_261210"	1	0.00877604	88.819	AK(1)NAALLAR	2	1.0923	1
	TGME49_243950-t26_1-p1	197	K	"prohibitin, putative GN=TGME49_243950"	1	0.0235203	102.71	TK(1)FIVAR	2	-0.60783	1
	TGME49_207760-t26_1-p1	977	K	DnaJ C terminal region domain-containing protein GN=TGME49_207760	1	0.00191337	85.536	GK(1)DPYEVLGCSR	2	-2.7886	1	1	0.0155322	62.162	GK(1)DPYEVLGCSR	2	-0.27583	1	1	0.00175615	83.204	GK(1)DPYEVLGCSR	2	-0.72298	2
	TGME49_230410-t26_1-p1	216	K	peroxiredoxin PRX3 GN=TGME49_230410															1	0.0255547	55.261	TLAIVDK(1)TGTVR	2	-0.11726	1
	TGME49_257990-t26_1-p1	147	K	"heat shock protein 101, putative GN=TGME49_257990"	1	8.68344e-09	113.65	K(1)IASSDDDANFEALK	2	0.77526	1	1	3.06839e-05	115.8	K(1)IASSDDDANFEALK	2	-0.10975	1	1	1.21301e-06	102.64	K(1)IASSDDDANFEALK	2	-0.086307	1
	TGME49_202630-t26_1-p1	870	K	ATP-dependent metallopeptidase HflB subfamily protein GN=TGME49_202630	1	0.00824971	111.06	SK(1)VGVEQR	2	-0.26764	1	1	6.80275e-05	131.41	SK(1)VGVEQR	2	-0.21134	1	1	0.0059765	146.23	SK(1)VGVEQR	2	-0.39235	1
	TGME49_251780-t26_1-p1	689	K	heat shock protein GN=TGME49_251780															1	6.92199e-08	149.23	EALK(1)TLQEASWK	2	0.3996	1
	TGME49_272910-t26_1-p1	199	K	T-complex protein 1 delta subunit GN=TGME49_272910	1	0.012857	50.831	VLPEGK(1)DVDNVDLNDIR	2	-2.5239	1
	TGME49_212930-t26_1-p1	228	K	NifU family domain-containing protein GN=TGME49_212930	1	0.000320871	44.848	AVSSEDVSGAAEGRPEVPEK(1)K	3	0.5471	1								1	0.000482959	52.09	AVSSEDVSGAAEGRPEVPEK(1)K	3	-0.066934	1
	TGME49_273760-t26_1-p1	138	K	heat shock protein HSP70 GN=TGME49_273760	1	9.18933e-05	102.97	EIAEAYLGK(1)EVK	2	-0.056814	1	1	0.000105608	122.34	EIAEAYLGK(1)EVK	2	1.8513	2	1	8.70124e-06	112.5	EIAEAYLGK(1)EVK	2	0.50874	1
	TGME49_273760-t26_1-p1	321	K	heat shock protein HSP70 GN=TGME49_273760	1	0.000462864	96.604	NSLLPVEK(1)VLK	2	0.015002	1	1	0.000649119	90.689	NSLLPVEK(1)VLK	2	0.5548	1	1	0.00158791	90.614	NSLLPVEK(1)VLK	2	-0.8266	2
	TGME49_270120-t26_1-p1	240	K	thioredoxin-like protein TLP1 GN=TGME49_270120	1	0.0331205	60.167	IEEAIK(1)TSAN	2	-0.3581	1	1	0.0216849	66.19	IEEAIK(1)TSAN	2	0.055133	1
	TGME49_311720-t26_1-p1	116	K	chaperonin protein BiP GN=TGME49_311720								1	0.000492977	121.09	FNEK(1)EVQK	2	-0.59623	1	1	0.00958254	140.14	FNEK(1)EVQK	2	0.26539	1
	TGME49_311240-t26_1-p1	333	K	"DnaJ family chaperone, putative GN=TGME49_311240"	1	8.23335e-06	101.89	GEGMPQQK(1)NPFLK	2	-0.25853	1	1	0.00108611	78.903	GEGMPQQK(1)NPFLK	2	-0.072338	1	1	1.01422e-05	107.97	GEGMPQQK(1)NPFLK	2	-0.0092908	1
	TGME49_238040-t26_1-p1	15	K	protein disulfide-isomerase domain-containing protein GN=TGME49_238040															1	0.00572773	48.899	ASGGPPGSK(1)GGPLVR	2	-0.43709	1
	TGME49_305940-t26_1-p1	28	K	"peptidyl-prolyl cis-trans isomerase, cyclophilin-type domain-containing protein GN=TGME49_305940"	1	0.00625707	98.048	TK(1)ALQLPYK	2	-0.45333	1
	TGME49_229940-t26_1-p1	535	K	"cyclophilin, putative GN=TGME49_229940"	1	1.73692e-06	135.8	LVNSIENAQK(1)R	2	-0.37055	1	1	4.02274e-07	150.46	LVNSIENAQK(1)R	2	-0.51545	1	1	5.53137e-06	157.97	LVNSIENAQK(1)R	2	-0.14599	1
	TGME49_273760-t26_1-p1	71	K	heat shock protein HSP70 GN=TGME49_273760	1	1.49948e-22	141.44	NPENTIFDAK(1)R	2	0.35708	1								1	0.00010007	132.62	NPENTIFDAK(1)R	2	0.49175	1
	TGME49_289780-t26_1-p1	755	K	"ATP-dependent hsl protease ATP-binding subunit hslU, putative GN=TGME49_289780"	1	6.09067e-08	109.11	ICSK(1)GGR	2	-0.089582	1								1	0.00972412	110.61	ICSK(1)GGR	2	-0.16569	1
	TGME49_311090-t26_1-p1	246	K	ubiquitin carboxyl-terminal hydrolase GN=TGME49_311090								1	0.00306195	82.287	K(1)AFEALPVR	2	0.34476	1	1	0.0128174	82.287	K(1)AFEALPVR	2	-0.48561	1
	TGME49_292220-t26_1-p1	405	K	PCI domain-containing protein GN=TGME49_292220								1	0.0302261	57.175	VMSDFEK(1)AFIK	2	-0.73999	1
	TGME49_290840-t26_1-p1	684	K	serine protease GN=TGME49_290840								1	0.000183716	108.56	HLEGGAQSAGK(1)R	2	0.11304	2	1	0.00275799	66.267	HLEGGAQSAGK(1)R	3	0.047965	1
	TGME49_251780-t26_1-p1	354	K	heat shock protein GN=TGME49_251780	1	0.00234031	97.813	AQGIDLTK(1)DK	2	0.58447	2	1	0.000963036	96.957	AQGIDLTK(1)DK	2	0.27376	1	1	0.000536684	100.88	AQGIDLTK(1)DK	2	0.57417	1
	TGME49_290840-t26_1-p1	825	K	serine protease GN=TGME49_290840	1	0.00731088	82.417	DEFGTK(1)FSER	2	0.66898	1	1	0.0163224	70.942	DEFGTK(1)FSER	2	0.24129	1
	TGME49_211390-t26_1-p1	213	K	ThiF domain-containing protein(predict) GN=TGME49_211390	1	0.0019469	65.374	VPAPK(1)AQTSQAAGGK	2	0.2996	1								1	0.000287396	86.539	VPAPK(1)AQTSQAAGGK	2	0.045991	1
	TGME49_202810-t26_1-p1	99	K	TIM14 GN=TGME49_202810	1	0.017503	77.192	LSPTATK(1)EK	2	0.24544	1	1	0.00462322	93.556	LSPTATK(1)EK	2	-0.35196	1	1	0.00184255	105.2	LSPTATK(1)EK	2	-0.3921	1
	TGME49_309210-t26_1-p1	285	K	"peroxiredoxin 6, putative GN=TGME49_309210"	1	1.53469e-08	120.92	K(1)LATDLGIMDPEEK	2	-0.4418	1	1	2.68775e-05	107.69	K(1)LATDLGIMDPEEK	2	-0.68768	1	1	0.00232503	71.98	K(1)LATDLGIMDPEEK	2	-0.41865	1
	TGME49_273760-t26_1-p1	526	K	heat shock protein HSP70 GN=TGME49_273760	1	0.00396103	109.66	MVQEAEK(1)YK	2	0.75538	1	1	0.000469806	111.46	MVQEAEK(1)YK	2	0.12128	1	1	0.00104828	109.66	MVQEAEK(1)YK	2	-0.045048	1
	TGME49_213870-t26_1-p1	544	K	UBA/TS-N domain-containing protein GN=TGME49_213870	1	1.7401e-12	114.63	VAGAAPNAETVQTLEK(1)K	2	-2.4623	1								1	0.00200506	61.127	VAGAAPNAETVQTLEK(1)K	2	-0.52873	1
	TGME49_263530-t26_1-p1	50	K	"chaperonin, putative GN=TGME49_263530"	1	9.85402e-13	145.52	TK(1)SGLFLPDSAQK	2	-0.27369	3	1	1.20776e-08	155.39	TK(1)SGLFLPDSAQK	3	0.13143	2	1	0.000538017	85.909	TK(1)SGLFLPDSAQK	2	-2.4983	4
	TGME49_217890-t26_1-p1	183	K	"alkyl hydroperoxide reductase/ Thiol specific antioxidant/ Mal allergen, putative GN=TGME49_217890"	1	0.0225953	64.82	AMK(1)PTAEGVK	2	0.76675	2	1	0.0134356	73.499	AMK(1)PTAEGVK	2	0.0030469	1	1	0.0134815	74.841	AMK(1)PTAEGVK	2	-0.50501	3
	TGME49_263090-t26_1-p1	138	K	14-3-3 protein GN=TGME49_263090								1	0.000128592	92.856	IISSVEQK(1)ELSK	2	2.1653	1
	TGME49_224350-t26_1-p1	1313	K	"aminopeptidase N, putative GN=TGME49_224350"	1	9.32549e-40	197.07	ELQK(1)HADFTAK	3	-0.18142	4	1	0.00820153	68.515	ELQK(1)HADFTAK	3	-0.24934	2	1	3.48989e-75	243.85	ELQK(1)HADFTAK	2	0.54661	2
	TGME49_202680-t26_1-p1	342	K	"peptidase M16, alpha subunit, putative GN=TGME49_202680"	1	0.000153744	90.759	AFVDYNAIPPSK(1)R	2	0.89418	6	1	1.92305e-05	97.631	AFVDYNAIPPSK(1)R	2	0.63951	5	1	6.21002e-08	116.51	AFVDYNAIPPSK(1)R	2	3.7709	6
	TGME49_226560-t26_1-p1	92	K	zinc finger (CCCH type) motif-containing protein GN=TGME49_226560	1	4.65698e-05	107.65	SNPK(1)LTINNDNR	2	-0.69076	1	1	9.53273e-05	94.688	SNPK(1)LTINNDNR	2	-0.259	1	1	2.16595e-07	114.79	SNPK(1)LTINNDNR	2	-1.0544	1
	TGME49_286120-t26_1-p1	779	K	prolyl endopeptidase GN=TGME49_286120	1	2.56961e-06	54.15	YIAELQHSVGSSPK(1)QTNPLVIR	3	1.0203	1
	TGME49_273760-t26_1-p1	112	K	heat shock protein HSP70 GN=TGME49_273760	1	1.70565e-17	111.62	VIAGPGDKPLIEVTYQGEK(1)K	3	0.83066	2	1	6.70978e-13	121.82	VIAGPGDKPLIEVTYQGEK(1)K	3	0.35458	2	1	1.02743e-17	119.62	VIAGPGDKPLIEVTYQGEK(1)K	3	0.48885	1
	TGME49_227948-t26_1-p1	1092	K	peptidase M16 inactive domain-containing protein GN=TGME49_227948	1	5.95282e-06	80.316	LFK(1)PGEPFSGSTAVATR	2	-0.71132	1	1	6.88483e-08	95.205	LFK(1)PGEPFSGSTAVATR	2	-0.82128	1	1	0.00119083	70.837	LFK(1)PGEPFSGSTAVATR	2	-0.68276	1
	TGME49_289330-t26_1-p1	1231	K	ubiquitin carboxyl-terminal hydrolase family 2 protein GN=TGME49_289330								1	2.56444e-06	99.069	K(1)VGEDPSDVPEALR	2	0.43712	1	1	1.14891e-09	120.92	K(1)VGEDPSDVPEALR	2	0.59126	1
	TGME49_270560-t26_1-p1	12	K	peptidyl-prolyl cis-trans isomerase family 1 GN=TGME49_270560	1	7.00394e-29	123.29	K(1)AVSSPSLQASLPSAASEGAGVYR	3	0.66111	1	1	7.23479e-14	94.259	K(1)AVSSPSLQASLPSAASEGAGVYR	3	0.16949	1
	TGME49_247550-t26_1-p1	345	K	heat shock protein HSP60 GN=TGME49_247550	1	0.0105592	104.2	AK(1)SVTVTK	2	-0.23798	1	1	0.00168128	112.11	AK(1)SVTVTK	2	0.045781	1	1	0.0107614	96.034	AK(1)SVTVTK	2	0.0018655	1
	TGME49_293870-t26_1-p1	52	K	"thioredoxin, putative GN=TGME49_293870"	0.99333	0.000141391	62.231	QVAPLVEAMSEK(0.007)PEYAK(0.993)VK	3	0.44122	1	0.996324	0.000138203	61.253	QVAPLVEAMSEK(0.004)PEYAK(0.996)VK	3	0.0090411	1
	TGME49_234420-t26_1-p1	59	K	"ATPase, AAA family protein GN=TGME49_234420"	1	1.92474e-06	84.508	ELDSSPNAAK(1)AFEVTK	2	0.83728	2	1	0.000557152	71.601	ELDSSPNAAK(1)AFEVTK	2	2.1437	1	1	0.000578874	81.656	ELDSSPNAAK(1)AFEVTK	2	0.8429	2
	TGME49_238040-t26_1-p1	6	K	protein disulfide-isomerase domain-containing protein GN=TGME49_238040								1	0.00948507	72.731	MK(1)ASGGPPGSK	2	-2.0021	1	1	0.00139366	92.19	MK(1)ASGGPPGSK	2	-1.4011	1
	TGME49_251780-t26_1-p1	264	K	heat shock protein GN=TGME49_251780								1	0.000138785	92.295	DAGK(1)IAGLEVLR	2	-0.1686	1
	TGME49_263530-t26_1-p1	48	K	"chaperonin, putative GN=TGME49_263530"	1	0.0254306	78.516	IAVPTK(1)TK	2	-1.4323	1	1	0.011984	87.476	IAVPTK(1)TK	2	-1.1555	1	1	0.00825746	100.02	IAVPTK(1)TK	2	-1.009	1
	TGME49_287500-t26_1-p1	269	K	"T complex chaperonin, putative GN=TGME49_287500"	1	5.51327e-05	141.52	NFTK(1)GEER	2	0.087056	1	1	0.00115973	116.05	NFTK(1)GEER	2	-0.11798	1	1	0.00724475	144.09	NFTK(1)GEER	2	-0.73015	1
	TGME49_268650-t26_1-p1	634	K	"chaperone clpB protein, putative GN=TGME49_268650"	1	0.00214537	99.688	LATLEAAAK(1)R	2	0.52643	2	1	0.00772836	83.456	LATLEAAAK(1)R	2	-0.16843	2	1	1.77662e-05	113.62	LATLEAAAK(1)R	2	0.17062	1
	TGME49_238040-t26_1-p1	1030	K	protein disulfide-isomerase domain-containing protein GN=TGME49_238040	1	0.0161675	42.425	SPSASK(1)HLVVAK	3	-0.095073	1								1	0.00361636	60.691	SPSASK(1)HLVVAK	3	-0.10952	1
	TGME49_263530-t26_1-p1	81	K	"chaperonin, putative GN=TGME49_263530"	1	1.49607e-31	109.08	PNMK(1)TGEFIPPCVQVGQTVVVPEYGGMK	3	-0.26785	2	1	2.59068e-14	86.449	PNMK(1)TGEFIPPCVQVGQTVVVPEYGGMK	3	-0.2274	2	1	8.80294e-16	95.459	PNMK(1)TGEFIPPCVQVGQTVVVPEYGGMK	3	-0.76371	3
	TGME49_320750-t26_1-p1	396	K	GDP dissociation inhibitor(predict) GN=TGME49_320750	1	3.41627e-05	113.07	K(1)TGTSGLDGTSR	2	0.25407	1	1	0.000185408	92.295	K(1)TGTSGLDGTSR	2	0.14981	1	1	0.00530615	74.987	K(1)TGTSGLDGTSR	2	0.098043	1
	TGME49_285268-t26_1-p1	184	K	DnaJ domain-containing protein GN=TGME49_285268															1	0.0167871	62.528	DMPAVTGK(1)SNGR	2	0.1764	1
	TGME49_227948-t26_1-p1	1057	K	peptidase M16 inactive domain-containing protein GN=TGME49_227948	1	0.000401976	83.204	AVTPCPWGEELK(1)K	2	-1.6836	1	1	4.4022e-05	94.688	AVTPCPWGEELK(1)K	2	-2.6451	1
	TGME49_309730-t26_1-p1	568	K	thioredoxin reductase GN=TGME49_309730	1	0.0240311	47.548	K(1)SPEDVDITPPCLAK	2	-3.4168	1	1	0.0107539	53.168	K(1)SPEDVDITPPCLAK	2	-3.0359	1
	TGME49_273760-t26_1-p1	324	K	heat shock protein HSP70 GN=TGME49_273760	1	0.000539345	113.93	VLK(1)DSGIDK	2	0.27614	4	1	0.000886658	92.239	VLK(1)DSGIDK	2	0.2346	3	1	0.00621367	84.054	VLK(1)DSGIDK	2	-0.28748	3
	TGME49_292920-t26_1-p1	850	K	"heat shock protein 75, putative GN=TGME49_292920"								1	0.0228253	91.9	K(1)TETAVR	2	-0.35833	1
	TGME49_283850-t26_1-p1	283	K	peptidyl-prolyl cis-trans isomerase GN=TGME49_283850	1	0.0197604	74.841	LDPK(1)NVEIR	2	1.7704	1	1	0.0278591	67.334	LDPK(1)NVEIR	2	-0.49431	2	1	0.00864911	87.258	LDPK(1)NVEIR	2	2.4523	1
	TGME49_311720-t26_1-p1	334	K	chaperonin protein BiP GN=TGME49_311720	1	1.34098e-18	162.31	AK(1)FEELNSDLFQK	2	-0.6984	1								1	1.55334e-08	148.62	AK(1)FEELNSDLFQK	2	-0.92198	1
	TGME49_312430-t26_1-p1	386	K	60 kDa inner membrane protein(predict) GN=TGME49_312430								0.99908	0.00829924	69.176	MLK(0.001)EK(0.999)QK	2	-3.5558	1
	TGME49_228040-t26_1-p1	795	K	PPIC-type PPIASE domain-containing protein GN=TGME49_228040	1	4.72324e-06	98.943	SSK(1)NVNAGSEDIAR	2	0.96556	1	1	0.000109523	121.99	SSK(1)NVNAGSEDIAR	2	0.39524	1
	TGME49_244500-t26_1-p1	1888	K	Tubulin-tyrosine ligase family protein GN=TGME49_244500	1	0.02577	43.297	K(1)IQVPIGNPPR	2	-0.32126	1
	TGME49_292920-t26_1-p1	660	K	"heat shock protein 75, putative GN=TGME49_292920"	0.83393	7.52258e-06	95.57	DK(0.834)K(0.166)PDTPALVGDHR	3	0.19681	4	0.973165	4.46158e-06	109.07	DK(0.973)K(0.027)PDTPALVGDHR	3	1.8204	3	0.825353	1.30087e-06	102.5	DK(0.825)K(0.175)PDTPALVGDHR	4	0.17633	4
	TGME49_273760-t26_1-p1	509	K	heat shock protein HSP70 GN=TGME49_273760	1	2.76169e-55	201	SNQITITNDK(1)GR	2	-0.52306	1	1	7.95772e-12	158.34	SNQITITNDK(1)GR	2	-0.56888	1	1	1.58071e-11	169.98	SNQITITNDK(1)GR	2	-0.3892	1
	TGME49_205700-t26_1-p1	220	K	cyclophilin precursor GN=TGME49_205700	1	0.00352515	85.813	ALCTGEK(1)GTGR	2	-1.64	1
	TGME49_202630-t26_1-p1	377	K	ATP-dependent metallopeptidase HflB subfamily protein GN=TGME49_202630								1	0.000219693	131.03	LYGK(1)AGQGR	2	0.21315	1
	TGME49_207760-t26_1-p1	1209	K	DnaJ C terminal region domain-containing protein GN=TGME49_207760															1	0.0224506	57.434	TQPK(1)VLNIDIPR	2	-3.2368	1
	TGME49_285850-t26_1-p1	237	K	"peptidyl-prolyl cis-trans isomerase, FKBP-type domain-containing protein GN=TGME49_285850"	1	1.78753e-06	107.65	LAGK(1)TPESGSANK	2	-0.042104	1	1	2.96773e-08	151.7	LAGK(1)TPESGSANK	2	0.45119	1	1	1.66244e-07	136.24	LAGK(1)TPESGSANK	2	0.43575	1
	TGME49_292920-t26_1-p1	716	K	"heat shock protein 75, putative GN=TGME49_292920"	1	9.97842e-09	112.17	MMK(1)ATLQGAPDAQLK	2	-0.81917	4	1	2.75079e-14	159.18	MMK(1)ATLQGAPDAQLK	2	-0.31515	3	1	4.60182e-13	150.05	MMK(1)ATLQGAPDAQLK	2	-0.61814	3
	TGME49_320640-t26_1-p1	164	K	peptidylprolyl isomerase domain-containing protein GN=TGME49_320640	1	0.014311	95.541	GAPGLVK(1)R	2	0.43731	1	1	0.00481217	107.67	GAPGLVK(1)R	2	0.85372	1	1	0.0066257	102.77	GAPGLVK(1)R	2	0.78838	1
	TGME49_227948-t26_1-p1	476	K	peptidase M16 inactive domain-containing protein GN=TGME49_227948	1	5.16228e-35	188.09	NLNNLQVPK(1)TCDR	2	2.318	1	1	8.32956e-06	98.592	NLNNLQVPK(1)TCDR	2	2.4728	1
	TGME49_234420-t26_1-p1	211	K	"ATPase, AAA family protein GN=TGME49_234420"	1	0.0295711	91.9	AK(1)AAEFR	2	-0.79838	1
	TGME49_244560-t26_1-p1	273	K	"heat shock protein 90, putative GN=TGME49_244560"	1	0.032867	87.181	LK(1)DLTTR	2	-0.40347	1	1	0.0246828	84.498	LK(1)DLTTR	2	-0.12879	1
	TGME49_202680-t26_1-p1	78	K	"peptidase M16, alpha subunit, putative GN=TGME49_202680"	1	0.000979601	100.92	VPFVK(1)EDMEK	2	-1.442	2	1	0.000142087	111.27	VPFVK(1)EDMEK	2	1.2584	2	1	0.000116477	134.57	VPFVK(1)EDMEK	2	-2.0208	2
	TGME49_288380-t26_1-p1	56	K	heat shock protein HSP90 GN=TGME49_288380	1	0.00595408	78.548	YEAITDPEK(1)LK	2	-0.40223	1	1	0.00062131	91.123	YEAITDPEK(1)LK	2	0.587	1	1	9.18782e-06	114.9	YEAITDPEK(1)LK	2	0.2786	1
	TGME49_311090-t26_1-p1	527	K	ubiquitin carboxyl-terminal hydrolase GN=TGME49_311090	1	4.32177e-05	100.88	K(1)ASPVDMWVK	2	0.021748	1	1	7.19835e-05	94.465	K(1)ASPVDMWVK	2	0.092151	1	1	0.00707961	80.102	K(1)ASPVDMWVK	2	-0.64082	1
	TGME49_313410-t26_1-p1	8	K	proteasome 26S regulatory subunit GN=TGME49_313410	1	0.00472169	87.184	K(1)LVAIQASAK	2	-0.42436	1	1	0.00851074	82.494	K(1)LVAIQASAK	2	0.32369	1	1	0.0243777	67.385	K(1)LVAIQASAK	2	0.097507	1
	TGME49_227948-t26_1-p1	966	K	peptidase M16 inactive domain-containing protein GN=TGME49_227948	1	0.00209053	84.365	QADK(1)DWAPIEAK	2	0.13562	1	1	0.000193005	110.15	QADK(1)DWAPIEAK	2	-0.061249	1	1	5.52341e-07	122.46	QADK(1)DWAPIEAK	2	-0.44338	1
	TGME49_289330-t26_1-p1	1600	K	ubiquitin carboxyl-terminal hydrolase family 2 protein GN=TGME49_289330															1	0.00353286	63.046	AAGLK(1)PDAEAK	2	-0.46888	1
	TGME49_205700-t26_1-p1	323	K	cyclophilin precursor GN=TGME49_205700	1	0.000687423	59.728	VVAGQEVVK(1)MMEAEGR	3	-1.196	1	1	2.17575e-05	76.158	VVAGQEVVK(1)MMEAEGR	2	0.78357	2	1	0.00208113	51.495	VVAGQEVVK(1)MMEAEGR	3	-0.99614	1
	TGME49_321520-t26_1-p1	93	K	CS domain-containing protein(predict) GN=TGME49_321520	1	0.0166352	119.17	TLSGK(1)TK	2	0.35038	1	1	0.0114713	106.36	TLSGK(1)TK	2	-0.32454	1	1	0.0143478	106.36	TLSGK(1)TK	2	-0.46827	1
	TGME49_232660-t26_1-p1	369	K	Hsp70 interacting protein HIP GN=TGME49_232660	1	0.0290444	91.9	K(1)LFENPK	2	0.26371	1	1	0.0227809	92.187	K(1)LFENPK	2	0.54937	1
	TGME49_249630-t26_1-p1	275	K	"glutathione S-transferase, N-terminal domain-containing protein GN=TGME49_249630"								1	7.10413e-05	70.783	LCAMHK(1)YTSPTAETGTGK	3	-0.8268	1	1	0.00025249	56.424	LCAMHK(1)YTSPTAETGTGK	3	-0.054598	1
	TGME49_227948-t26_1-p1	1152	K	peptidase M16 inactive domain-containing protein GN=TGME49_227948								1	0.00175322	71.806	ETLQK(1)YLGAAEALR	2	-0.38846	1
	TGME49_311240-t26_1-p1	23	K	"DnaJ family chaperone, putative GN=TGME49_311240"								0.887126	0.00961884	50.353	GGSK(0.887)EK(0.113)NNTK	2	-0.73777	1
	TGME49_230410-t26_1-p1	253	K	peroxiredoxin PRX3 GN=TGME49_230410	1	8.55552e-17	160.18	NGGK(1)QVCPANWR	2	-2.3018	5	1	2.20162e-07	147.91	NGGK(1)QVCPANWR	2	0.098859	3	1	1.53727e-15	175.49	NGGK(1)QVCPANWR	2	-0.53252	6
	TGME49_286120-t26_1-p1	385	K	prolyl endopeptidase GN=TGME49_286120	1	0.00847951	59.709	TSNAQGMFDFSK(1)LK	2	0.4873	1
	TGME49_263530-t26_1-p1	75	K	"chaperonin, putative GN=TGME49_263530"	1	0.0162541	91.626	VLAVGK(1)GR	2	-0.031028	1	1	0.00725639	100.19	VLAVGK(1)GR	2	0.5178	1	1	0.0133595	91.9	VLAVGK(1)GR	2	0.89755	1
	TGME49_295730-t26_1-p1	268	K	tetratricopeptide repeat-containing protein GN=TGME49_295730	1	0.0244656	61.11	IPSVSK(1)VLESR	2	-0.31915	1
	TGME49_285268-t26_1-p1	418	K	DnaJ domain-containing protein GN=TGME49_285268	1	0.000357482	99.5	K(1)QMQGIDTSYK	2	-0.41182	1	1	0.000117109	100.93	K(1)QMQGIDTSYK	2	0.12446	1	1	1.14333e-05	115.33	K(1)QMQGIDTSYK	2	-0.34999	1
	TGME49_288380-t26_1-p1	592	K	heat shock protein HSP90 GN=TGME49_288380	1	0.000150442	139.31	IMK(1)AQALR	2	0.25375	2	1	0.00529347	104.21	IMK(1)AQALR	2	-0.20447	1	1	0.00407078	124.83	IMK(1)AQALR	2	0.091411	4
	TGME49_270120-t26_1-p1	234	K	thioredoxin-like protein TLP1 GN=TGME49_270120	1	1.14823e-05	75.548	VNTVVGGNTAK(1)IEEAIK	2	0.58971	1	1	0.0007016	61.477	VNTVVGGNTAK(1)IEEAIK	2	0.38821	1	1	9.2828e-07	99.044	VNTVVGGNTAK(1)IEEAIK	2	0.26768	1
	TGME49_309730-t26_1-p1	270	K	thioredoxin reductase GN=TGME49_309730	1	0.00208917	84.169	K(1)AGVTYINAYAK	2	1.0756	1	1	0.000173355	92.792	K(1)AGVTYINAYAK	2	1.9229	1	1	4.97583e-07	121.21	K(1)AGVTYINAYAK	2	1.4674	1
	TGME49_273760-t26_1-p1	599	K	heat shock protein HSP70 GN=TGME49_273760	1	2.50058e-21	163.99	QK(1)EVESVCTPIITK	2	-0.28771	2	1	8.23343e-10	156.24	QK(1)EVESVCTPIITK	2	0.52731	1	1	3.3037e-28	194.48	QK(1)EVESVCTPIITK	2	-0.5574	2
	TGME49_288380-t26_1-p1	550	K	heat shock protein HSP90 GN=TGME49_288380	1	0.0213733	47.844	AEFEPLCK(1)LMK	2	1.7222	1
	TGME49_270120-t26_1-p1	142	K	thioredoxin-like protein TLP1 GN=TGME49_270120								1	0.0082499	114.5	K(1)AEDFQK	2	2.5639	1
	TGME49_202630-t26_1-p1	1172	K	ATP-dependent metallopeptidase HflB subfamily protein GN=TGME49_202630	1	0.00294161	94.465	K(1)PASGPVACK	2	-0.38932	1	1	0.0157446	74.962	K(1)PASGPVACK	2	0.44578	1	1	0.0049271	84.507	K(1)PASGPVACK	2	0.73771	1
	TGME49_202630-t26_1-p1	396	K	ATP-dependent metallopeptidase HflB subfamily protein GN=TGME49_202630	1	0.00069327	135.87	LGAEK(1)YR	2	0.014111	1	1	2.92137e-09	150.02	LGAEK(1)YR	2	0.3839	1	1	0.00248924	150.02	LGAEK(1)YR	2	-0.53166	1
	TGME49_254600-t26_1-p1	12	K	ubiquitin family protein GN=TGME49_254600	1	3.29742e-08	95.236	K(1)QSFNFEPDNTVLHVK	3	0.88266	1	1	3.19637e-06	83.806	K(1)QSFNFEPDNTVLHVK	3	1.0167	1	1	0.000407461	67.646	K(1)QSFNFEPDNTVLHVK	3	1.465	1
	TGME49_309730-t26_1-p1	420	K	thioredoxin reductase GN=TGME49_309730	1	0.000209828	106.38	IQVTFQVGK(1)EK	2	-1.5035	1	1	0.0033776	81.92	IQVTFQVGK(1)EK	2	-0.99785	1	1	0.000220285	101.71	IQVTFQVGK(1)EK	2	-1.2523	1
	TGME49_283850-t26_1-p1	322	K	peptidyl-prolyl cis-trans isomerase GN=TGME49_283850	1	0.00393489	84.507	VDLYTEK(1)QGVR	2	0.0083698	1								1	0.0163645	68.536	VDLYTEK(1)QGVR	2	1.6453	1
	TGME49_224350-t26_1-p1	1237	K	"aminopeptidase N, putative GN=TGME49_224350"	1	1.80768e-07	116.71	DK(1)EAAALAMNHFK	3	0.11108	1								1	3.90879e-07	107.39	DK(1)EAAALAMNHFK	2	0.59174	2
	TGME49_312600-t26_1-p1	137	K	heat shock protein HSP21 GN=TGME49_312600	1	0.012789	99.442	VLYGEK(1)SR	2	0.40597	1	1	0.0256536	76.064	VLYGEK(1)SR	2	0.28871	1
	TGME49_244560-t26_1-p1	490	K	"heat shock protein 90, putative GN=TGME49_244560"	1	0.000300065	93.098	K(1)LSVDALK	2	-0.34896	1								1	0.0140754	66.273	K(1)LSVDALK	2	-0.72668	1
	TGME49_229990-t26_1-p1	471	K	"T-complex protein 1 subunit alpha, putative GN=TGME49_229990"	1	2.36192e-06	55.02	AVHAK(1)AQGQLLDAAGNGDEELK	3	0.85925	1	1	1.35249e-18	101.05	AVHAK(1)AQGQLLDAAGNGDEELK	3	0.51345	1	1	2.49674e-10	94.707	AVHAK(1)AQGQLLDAAGNGDEELK	3	0.90001	1
	TGME49_236210-t26_1-p1	270	K	"peptidase M16 family potein, putative GN=TGME49_236210"	1	3.8959e-09	96.208	ELTALVEK(1)HFAGLPQPK	3	-0.52324	1	1	1.18919e-12	153.22	ELTALVEK(1)HFAGLPQPK	2	-1.0246	3	1	9.8792e-06	89.358	ELTALVEK(1)HFAGLPQPK	2	-1.8218	3
	TGME49_309210-t26_1-p1	300	K	"peroxiredoxin 6, putative GN=TGME49_309210"	1	0.0196948	69.721	DK(1)AGIPVTCR	2	0.22148	1	1	0.000219902	106.58	DK(1)AGIPVTCR	2	-0.45395	2	1	0.0063354	81.625	DK(1)AGIPVTCR	2	-0.5183	1
	TGME49_224350-t26_1-p1	1320	K	"aminopeptidase N, putative GN=TGME49_224350"								1	0.0321942	55.98	HADFTAK(1)NPNR	2	0.013687	1	1	0.00688504	54.584	HADFTAK(1)NPNR	3	-1.9496	1
	TGME49_272670-t26_1-p1	295	K	peptidase family M3 protein GN=TGME49_272670	1	0.019256	68.107	VNVNNK(1)VYDK	2	-0.57343	1	1	0.0203362	67.385	VNVNNK(1)VYDK	2	-0.08779	1
	TGME49_207760-t26_1-p1	1468	K	DnaJ C terminal region domain-containing protein GN=TGME49_207760	1	2.25246e-05	95.195	K(1)ADAAGAGVGMDR	2	-0.28827	2	1	6.72792e-06	144.16	K(1)ADAAGAGVGMDR	2	0.52539	4	1	2.46608e-06	109.55	K(1)ADAAGAGVGMDR	2	-0.89891	2
	TGME49_272910-t26_1-p1	181	K	T-complex protein 1 delta subunit GN=TGME49_272910	1	0.00012533	59.975	VVSHNAK(1)LLAPIAVDAVMK	3	0.094717	1	1	0.00107343	48.968	VVSHNAK(1)LLAPIAVDAVMK	3	-0.092218	1
	TGME49_273760-t26_1-p1	56	K	heat shock protein HSP70 GN=TGME49_273760															1	7.17079e-05	103.43	LVGDAAK(1)NQVAR	2	-0.12967	1
	TGME49_311720-t26_1-p1	351	K	chaperonin protein BiP GN=TGME49_311720	0.752432	3.63791e-06	80.738	TLK(0.248)PVK(0.752)QVLEDADLQK	3	-1.3871	1
	TGME49_265310-t26_1-p1	62	K	"heat shock protein 40, putative GN=TGME49_265310"	1	0.0196918	52.527	DIAEAYDVLSDK(1)EK	2	0.19498	1	1	0.00914388	57.973	DIAEAYDVLSDK(1)EK	2	-1.8153	1
	TGME49_251780-t26_1-p1	394	K	heat shock protein GN=TGME49_251780	1	1.32141e-06	56.428	VQTEVNLPFITADQTGPK(1)HLQVK	3	-0.3018	1	1	7.34471e-07	60.133	VQTEVNLPFITADQTGPK(1)HLQVK	3	-0.36233	1
	TGME49_230520-t26_1-p1	116	K	"cyclophilin 1, putative GN=TGME49_230520"	1	0.00924993	67.385	GVGVSGK(1)PLCYK	2	-1.7783	1	1	0.00705281	71.085	GVGVSGK(1)PLCYK	2	-1.2228	1	1	0.00846709	71.085	GVGVSGK(1)PLCYK	2	-0.55171	1
	TGME49_251780-t26_1-p1	191	K	heat shock protein GN=TGME49_251780	1	0.0218269	82.279	EK(1)EILPYK	2	-1.3497	1	1	0.000196002	124.98	EK(1)EILPYK	2	-1.3281	1	1	0.00218654	111.95	EK(1)EILPYK	2	-1.7777	1
	TGME49_292920-t26_1-p1	343	K	"heat shock protein 75, putative GN=TGME49_292920"								1	0.000377693	76.759	K(1)DCLEFSNIHHVK	3	0.24536	1
	TGME49_290290-t26_1-p1	674	K	ubiquitin-activating enzyme E1 family protein GN=TGME49_290290	1	0.006258	98.044	ENPQK(1)YLER	2	0.40614	2								1	0.00457385	79.427	ENPQK(1)YLER	2	-0.7882	1
	TGME49_309730-t26_1-p1	660	K	thioredoxin reductase GN=TGME49_309730	1	1.02312e-17	137.79	ASGEPFVASGGCGGGK(1)CG	2	-0.25464	1								1	9.64274e-07	95.073	ASGEPFVASGGCGGGK(1)CG	2	-0.55789	1
	TGME49_289330-t26_1-p1	637	K	ubiquitin carboxyl-terminal hydrolase family 2 protein GN=TGME49_289330															1	0.0175399	87.696	FK(1)SGGSGR	2	0.26226	1
	TGME49_230520-t26_1-p1	161	K	"cyclophilin 1, putative GN=TGME49_230520"	1	0.0127526	74.841	TFADENFK(1)LK	2	0.60511	1	1	0.0232635	64.82	TFADENFK(1)LK	2	0.63513	1
	TGME49_211680-t26_1-p1	398	K	protein disulfide isomerase GN=TGME49_211680								1	0.0156415	48.044	YK(1)DVDHLVVAK	3	0.56087	1	1	0.000425363	87.667	YK(1)DVDHLVVAK	3	0.25267	1
	TGME49_202630-t26_1-p1	638	K	ATP-dependent metallopeptidase HflB subfamily protein GN=TGME49_202630	1	0.0199198	111.04	AETVK(1)VR	2	0.53579	1								1	0.0270165	94.662	AETVK(1)VR	2	0.32825	1
[C] Energy production and conversion	TGME49_232350-t26_1-p1	211	K	lactate dehydrogenase LDH1 GN=TGME49_232350	1	0.00131711	117.25	FIK(1)DGVVTEK	2	0.041299	2	1	0.00021934	113.67	FIK(1)DGVVTEK	2	-0.48615	2	1	0.000109033	132.25	FIK(1)DGVVTEK	2	-0.45587	2
	TGME49_215590-t26_1-p1	194	K	flavoprotein subunit of succinate dehydrogenase GN=TGME49_215590	1	2.56634e-12	160.88	FGK(1)GGQAYR	2	0.36556	2	1	1.49562e-11	164.53	FGK(1)GGQAYR	2	0.32526	2	1	0.00121201	108.74	FGK(1)GGQAYR	2	1.504	2
	TGME49_239490-t26_1-p1	518	K	dehydrogenase E1 component family protein GN=TGME49_239490	1	0.0116768	95.909	MMK(1)VVEK	2	0.71462	5	1	0.0236429	84.498	MMK(1)VVEK	2	-0.58902	5	1	0.0076719	93.374	MMK(1)VVEK	2	0.71904	4
	TGME49_204400-t26_1-p1	71	K	"ATPase synthase subunit alpha, putative GN=TGME49_204400"	1	3.54743e-09	121.45	IAGWK(1)TQTSTEEVGR	2	-0.8677	4	1	1.47673e-06	143.05	IAGWK(1)TQTSTEEVGR	2	-0.66873	5	1	1.84363e-16	167.32	IAGWK(1)TQTSTEEVGR	2	-0.51514	6
	TGME49_237560-t26_1-p1	153	K	iron-sulfur cluster protein ISCU GN=TGME49_237560	1	0.0322759	64.841	TCDDALK(1)LK	2	0.27856	1	1	0.0226689	71.451	TCDDALK(1)LK	2	-0.45348	1
	TGME49_268890-t26_1-p1	423	K	citrate synthase I GN=TGME49_268890	1	0.000416461	96.82	K(1)IAEDTLASGR	2	0.64307	2	1	9.36038e-05	113.61	K(1)IAEDTLASGR	2	0.21459	2	1	0.00158791	90.614	K(1)IAEDTLASGR	2	0.62405	2
	TGME49_215590-t26_1-p1	351	K	flavoprotein subunit of succinate dehydrogenase GN=TGME49_215590	1	0.00728816	74.611	YAPTAK(1)DLASR	2	-0.34836	1	1	0.000170662	98.156	YAPTAK(1)DLASR	2	0.042193	1	1	5.51202e-05	123.67	YAPTAK(1)DLASR	2	0.45902	1
	TGME49_235880-t26_1-p1	38	K	brain protein 44 family protein GN=TGME49_235880	1	0.000275692	103.44	LVK(1)NASEAASK	2	0.61857	2	1	0.000653955	90.614	LVK(1)NASEAASK	2	-0.39764	1	1	0.0133277	71.085	LVK(1)NASEAASK	2	0.0085646	1
	TGME49_290600-t26_1-p1	74	K	succinyl-CoA-synthetase alpha SCSA GN=TGME49_290600	1	0.000357482	99.5	K(1)GSTWQSSDGK	2	1.748	1	1	4.45748e-34	178.71	K(1)GSTWQSSDGK	2	-1.2658	2	1	2.5212e-05	149.49	K(1)GSTWQSSDGK	2	-0.10746	2
	TGME49_239080-t26_1-p1	789	K	carrier superfamily protein GN=TGME49_239080								1	0.0244267	70.056	YK(1)NSWGAAR	2	4.314	1
	TGME49_215280-t26_1-p1	205	K	succinate dehydrogenase [ubiquinone] iron-sulfur protein GN=TGME49_215280	1	2.95353e-08	108.63	K(1)DPNVENLQSIEDR	2	-0.20668	1	1	4.68452e-07	145.69	K(1)DPNVENLQSIEDR	2	-0.17434	1	1	3.41231e-11	130.72	K(1)DPNVENLQSIEDR	2	-0.92714	2
	TGME49_235880-t26_1-p1	46	K	brain protein 44 family protein GN=TGME49_235880	1	0.00239955	82.705	NASEAASK(1)AAAK	2	0.23664	1								1	0.000121196	101.56	NASEAASK(1)AAAK	2	0.06241	1
	TGME49_249900-t26_1-p1	14	K	"adenine nucleotide translocator, putative GN=TGME49_249900"	1	7.8724e-218	299.04	K(1)GNADSQLMNTAK	2	0.94815	2	1	3.9336e-126	263.2	K(1)GNADSQLMNTAK	2	-0.019839	4	1	1.47089e-07	128.76	K(1)GNADSQLMNTAK	2	0.48257	3
	TGME49_278990-t26_1-p1	478	K	"phosphate carrier, putative GN=TGME49_278990"	1	6.77927e-07	102.65	TFMGMGTTGGGSAK(1)K	2	-0.95115	1	1	1.72761e-05	112.17	TFMGMGTTGGGSAK(1)K	2	-0.69158	1	1	4.20363e-06	101.2	TFMGMGTTGGGSAK(1)K	2	-0.23857	1
	TGME49_256970-t26_1-p1	128	K	"vacuolar ATP synthase subunit A, putative GN=TGME49_256970"															1	0.0173431	45.653	GVDVPALDHK(1)K	3	0.38931	1
	TGME49_204400-t26_1-p1	175	K	"ATPase synthase subunit alpha, putative GN=TGME49_204400"								1	0.00484102	105.14	GPIPAK(1)ER	2	-0.099306	1	1	0.00272947	119.41	GPIPAK(1)ER	2	-0.027096	1
	TGME49_232350-t26_1-p1	43	K	lactate dehydrogenase LDH1 GN=TGME49_232350	1	7.05576e-10	93.226	ELADVVLYDVVK(1)GMPEGK	3	0.62956	1	1	8.89034e-09	115.73	ELADVVLYDVVK(1)GMPEGK	3	-0.14593	2	1	6.42338e-14	116.06	ELADVVLYDVVK(1)GMPEGK	3	-0.33058	1
	TGME49_204400-t26_1-p1	436	K	"ATPase synthase subunit alpha, putative GN=TGME49_204400"															1	0.0172862	62.633	AMK(1)QVAGTMK	2	-3.0029	1
	TGME49_232350-t26_1-p1	322	K	lactate dehydrogenase LDH1 GN=TGME49_232350	1	3.16515e-08	95.57	SVDDVMALNK(1)AVAALQA	2	0.3007	1	1	5.21899e-08	107.74	SVDDVMALNK(1)AVAALQA	2	-0.029494	1	1	1.37558e-11	86.214	SVDDVMALNK(1)AVAALQA	2	-0.40308	1
	TGME49_249900-t26_1-p1	62	K	"adenine nucleotide translocator, putative GN=TGME49_249900"	1	4.53638e-26	157.58	MLIQTQDSIPEIK(1)EGK	3	-0.22515	4	1	3.13257e-69	217.48	MLIQTQDSIPEIK(1)EGK	3	-0.28332	4	1	3.42659e-22	163.9	MLIQTQDSIPEIK(1)EGK	3	-0.28149	4
	TGME49_288500-t26_1-p1	535	K	FAD Malate-dehydrogenase (MDH-FAD) GN=TGME49_288500	1	1.72004e-06	135.99	LGANIDEK(1)LFK	2	0.76358	2	1	2.12865e-12	168.22	LGANIDEK(1)LFK	2	0.042144	2	1	0.00319604	83.182	LGANIDEK(1)LFK	2	-0.53239	1
	TGME49_206470-t26_1-p1	420	K	pyruvate dehydrogenase complex subunit PDH-E3II GN=TGME49_206470	1	9.69734e-38	185.95	TEEELK(1)ANGVSYNK	2	0.080993	1
	TGME49_249900-t26_1-p1	11	K	"adenine nucleotide translocator, putative GN=TGME49_249900"	1	0.000745321	77.279	AAPTVSAGGK(1)EK	2	-0.71696	1	1	2.44998e-05	104.24	AAPTVSAGGK(1)EK	2	-0.46321	1	1	7.35977e-05	97.463	AAPTVSAGGK(1)EK	2	-0.37261	1
	TGME49_206470-t26_1-p1	514	K	pyruvate dehydrogenase complex subunit PDH-E3II GN=TGME49_206470	1	0.000297794	80.312	EACMACYDK(1)PIHMA	2	0.10115	1	1	1.08316e-05	95.273	EACMACYDK(1)PIHMA	2	0.45669	1	1	1.36412e-06	109	EACMACYDK(1)PIHMA	2	-0.10472	1
	TGME49_261950-t26_1-p1	69	K	ATP synthase beta subunit ATP-B GN=TGME49_261950	1	1.24633e-21	156.72	K(1)PASAAPPAGTNHGR	3	-0.042957	4	1	1.9103e-05	112.67	K(1)PASAAPPAGTNHGR	2	0.089588	4	1	3.85026e-13	151.73	K(1)PASAAPPAGTNHGR	2	-0.072226	4
	TGME49_239490-t26_1-p1	398	K	dehydrogenase E1 component family protein GN=TGME49_239490															1	0.000108849	49.559	NNGYAISTPVK(1)DQYAGDGIAIR	3	-1.1302	1
	TGME49_315958-t26_1-p1	881	K	radical SAM domain-containing protein GN=TGME49_315958	1	0.0154222	93.561	YVK(1)QIAGR	2	0.99421	1								1	0.0287927	78.324	YVK(1)QIAGR	2	1.6728	1
	TGME49_239490-t26_1-p1	559	K	dehydrogenase E1 component family protein GN=TGME49_239490								1	2.24339e-07	152.89	NK(1)QHYPQLK	2	0.61591	1	1	0.00386735	133.23	NK(1)QHYPQLK	3	-0.72551	2
	TGME49_288830-t26_1-p1	306	K	NADH dehydrogenase (NDH2-II) GN=TGME49_288830	1	6.47912e-16	126.26	VMNNFELAALPQTSEK(1)ER	3	-0.30738	1	1	1.22999e-08	124.04	VMNNFELAALPQTSEK(1)ER	3	-0.48799	1
	TGME49_204400-t26_1-p1	511	K	"ATPase synthase subunit alpha, putative GN=TGME49_204400"	1	0.00190521	71.879	GYLDPLDPK(1)EISR	2	-0.030874	1
	TGME49_215590-t26_1-p1	497	K	flavoprotein subunit of succinate dehydrogenase GN=TGME49_215590	1	2.79975e-28	121.25	K(1)DASAPSLPPNAGEETLAMVDR	3	0.12599	1	1	2.25478e-18	104.23	K(1)DASAPSLPPNAGEETLAMVDR	3	0.09276	1	1	6.69012e-21	117.01	K(1)DASAPSLPPNAGEETLAMVDR	3	-0.063412	1
	TGME49_288500-t26_1-p1	230	K	FAD Malate-dehydrogenase (MDH-FAD) GN=TGME49_288500	1	0.00445675	105.98	K(1)TIAEVEPR	2	-0.86803	1
	TGME49_304870-t26_1-p1	132	K	Glycerol-3-phosphate dehydrogenase(predict) GN=TGME49_304870	1	0.0241597	101.28	IVK(1)EYEK	2	0.1294	1								1	0.0195125	101.6	IVK(1)EYEK	2	-1.0909	1
	TGME49_239490-t26_1-p1	500	K	dehydrogenase E1 component family protein GN=TGME49_239490	1	8.55623e-28	164.41	YLDNLNLWSDK(1)QDEELR	3	-0.41743	2	1	1.1599e-08	109.04	YLDNLNLWSDK(1)QDEELR	3	0.08691	2	1	3.43152e-17	135.09	YLDNLNLWSDK(1)QDEELRK	3	0.023201	3
	TGME49_232350-t26_1-p1	218	K	lactate dehydrogenase LDH1 GN=TGME49_232350	1	1.11693e-09	97.904	DGVVTEK(1)QLEEIAEHTK	3	-0.75368	1	1	7.15866e-56	211.78	DGVVTEK(1)QLEEIAEHTK	2	-1.3503	2	1	4.85804e-44	204.13	DGVVTEK(1)QLEEIAEHTK	2	-0.3266	2
	TGME49_239490-t26_1-p1	566	K	dehydrogenase E1 component family protein GN=TGME49_239490	1	0.00530888	72.2	QHYPQLK(1)EYESL	2	0.34222	1	1	2.6085e-10	120.06	QHYPQLK(1)EYESL	2	-1.0271	1	1	6.46506e-08	149.96	QHYPQLK(1)EYESL	2	-1.412	1
	TGME49_242460-t26_1-p1	85	K	mitochondrial carrier superfamily protein GN=TGME49_242460	1	0.00204332	101.38	SPVPEAK(1)TSR	2	-0.0098349	1	1	0.000255654	104.43	SPVPEAK(1)TSR	2	0.28576	1	1	0.00594856	82.417	SPVPEAK(1)TSR	2	0.29218	1
	TGME49_283830-t26_1-p1	267	K	type I inorganic pyrophosphatase PPase GN=TGME49_283830															1	0.0194232	60.157	LPFTPIMQDLK(1)K	2	2.2175	1
	TGME49_235880-t26_1-p1	50	K	brain protein 44 family protein GN=TGME49_235880	1	6.0295e-18	103.9	AAAK(1)GAAEASVLASSWDYVK	3	-3.4161	1	1	1.86555e-12	120.11	AAAK(1)GAAEASVLASSWDYVK	3	0.59408	1	1	1.38798e-20	96.561	AAAK(1)GAAEASVLASSWDYVK	3	-3.9305	1
	TGME49_214790-t26_1-p1	122	K	glycoprotein GN=TGME49_214790	1	4.74979e-15	104.18	TIQSEIQHEQSTYEQDADLK(1)K	3	-0.39544	1	1	1.80538e-12	99.407	TIQSEIQHEQSTYEQDADLK(1)K	3	-0.044045	1	1	4.29068e-20	88.09	TIQSEIQHEQSTYEQDADLK(1)K	3	-0.76692	1
	TGME49_288500-t26_1-p1	69	K	FAD Malate-dehydrogenase (MDH-FAD) GN=TGME49_288500	1	6.97544e-38	124.51	PASATPLQK(1)PGSSTGGMTSGPASPSR	3	-3.1535	3	1	2.4616e-24	109.19	PASATPLQK(1)PGSSTGGMTSGPASPSR	3	-1.2723	2	1	1.97275e-19	103.53	PASATPLQK(1)PGSSTGGMTSGPASPSR	3	-1.7451	2
	TGME49_290600-t26_1-p1	166	K	succinyl-CoA-synthetase alpha SCSA GN=TGME49_290600	1	0.00537084	55.755	LIGPNCPGIIK(1)PGECK	2	0.043202	1	1	0.000193763	75.01	LIGPNCPGIIK(1)PGECK	2	1.0883	1	1	0.0154884	48.899	LIGPNCPGIIK(1)PGECK	2	0.69304	1
	TGME49_318430-t26_1-p1	509	K	malate dehydrogenase MDH GN=TGME49_318430	1	0.0260037	62.005	TLLAAAPK(1)SA	2	-0.15457	1
	TGME49_315958-t26_1-p1	466	K	radical SAM domain-containing protein GN=TGME49_315958	1	0.000290938	102.52	K(1)QLQGLGGCYK	2	-1.9095	1	1	0.000266624	106.62	K(1)QLQGLGGCYK	2	-1.9438	1	1	0.0119982	72.2	K(1)QLQGLGGCYK	2	-0.67691	1
	TGME49_215280-t26_1-p1	330	K	succinate dehydrogenase [ubiquinone] iron-sulfur protein GN=TGME49_215280								1	0.00765745	63.29	SLQAQQALEK(1)SQK	2	2.1751	1
	TGME49_206470-t26_1-p1	276	K	pyruvate dehydrogenase complex subunit PDH-E3II GN=TGME49_206470	1	0.00654787	89.698	EMEK(1)TGIK	2	0.64699	2	1	0.0179992	82.426	EMEK(1)TGIK	2	0.20674	2	1	0.0134334	91.783	EMEK(1)TGIK	2	-0.42858	2
	TGME49_242460-t26_1-p1	155	K	mitochondrial carrier superfamily protein GN=TGME49_242460	1	6.37042e-10	106.93	NK(1)GSFGSAGAPVAAVSR	2	-0.5373	1	1	9.44848e-08	113.88	NK(1)GSFGSAGAPVAAVSR	2	0.25047	1	1	1.22779e-06	98.062	NK(1)GSFGSAGAPVAAVSR	2	0.36467	2
	TGME49_237560-t26_1-p1	189	K	iron-sulfur cluster protein ISCU GN=TGME49_237560								1	0.0199277	78.098	HAILDYQK(1)K	2	-3.4508	1
	TGME49_288830-t26_1-p1	445	K	NADH dehydrogenase (NDH2-II) GN=TGME49_288830	1	0.000509071	73.834	IIAENFPNVEGK(1)PR	2	0.78539	1	1	0.000518902	78.615	IIAENFPNVEGK(1)PR	2	0.89275	1	1	0.000696294	78.615	IIAENFPNVEGK(1)PR	2	1.1664	1
	TGME49_261950-t26_1-p1	182	K	ATP synthase beta subunit ATP-B GN=TGME49_261950	1	4.7641e-27	142.94	IMNVIGEPVDECGPVPAK(1)K	2	0.8101	6	1	6.10993e-12	118.48	IMNVIGEPVDECGPVPAK(1)K	3	1.9877	7	1	8.9716e-27	149.19	IMNVIGEPVDECGPVPAK(1)K	2	-0.57238	4
	TGME49_239490-t26_1-p1	522	K	dehydrogenase E1 component family protein GN=TGME49_239490	0.999991	6.72637e-07	151.29	VVEK(1)DKR	2	0.45146	1								0.998726	0.0167769	137.18	VVEK(0.999)DK(0.001)R	2	-0.11757	1
	TGME49_232540-t26_1-p1	695	K	FAD binding domain-containing protein GN=TGME49_232540	1	3.79879e-11	88.282	NAAFFPQGESEEENLGK(1)QGR	3	-2.3821	1	1	4.09846e-07	79.88	NAAFFPQGESEEENLGK(1)QGR	3	-2.7814	1	1	2.06935e-08	98.882	NAAFFPQGESEEENLGK(1)QGR	3	-3.9725	1
	TGME49_231910-t26_1-p1	100	K	ATP synthase F1 gamma subunit GN=TGME49_231910								1	0.0212422	58.916	IPVDPK(1)EK	2	0.95624	1
	TGME49_309752-t26_1-p1	172	K	"succinate-Coenzyme A ligase, beta subunit, putative GN=TGME49_309752"	1	0.00342662	118.71	TLVTK(1)QTGK	2	-0.54045	1	1	0.000450446	123.35	TLVTK(1)QTGK	2	-1.2712	1	1	0.0116769	83.647	TLVTK(1)QTGK	2	0.72059	2
	TGME49_276110-t26_1-p1	193	K	cytochrome b5 family heme/steroid binding domain-containing protein GN=TGME49_276110															1	0.0250804	62.088	K(1)NCCTSATATK	2	-0.25276	1
	TGME49_208590-t26_1-p1	66	K	"vacuolar ATP synthase subunit 54kD, putative GN=TGME49_208590"	1	0.00043951	64.5	TLEK(1)AGVLPAGLSAVLSK	2	2.4977	1	1	2.68287e-08	93.215	TLEK(1)AGVLPAGLSAVLSK	2	1.93	1	1	6.87945e-07	97.083	TLEK(1)AGVLPAGLSAVLSK	2	2.2005	1
	TGME49_206470-t26_1-p1	176	K	pyruvate dehydrogenase complex subunit PDH-E3II GN=TGME49_206470	1	3.43173e-20	145.04	LTDSNSVEVTPNGK(1)SEK	3	0.034524	2	1	1.4825e-99	239.33	LTDSNSVEVTPNGK(1)SEK	2	-1.6723	2	1	5.93174e-96	242.1	LTDSNSVEVTPNGK(1)SEK	2	-0.80587	2
	TGME49_284190-t26_1-p1	1335	K	pyruvate carboxylase GN=TGME49_284190	1	6.28972e-05	80.905	QIASPMPGNVLK(1)YK	2	-0.034541	1								1	2.24072e-05	99.669	QIASPMPGNVLK(1)YK	2	-2.5121	1
	TGME49_242460-t26_1-p1	153	K	mitochondrial carrier superfamily protein GN=TGME49_242460															1	0.0277259	94.006	IPSGK(1)NK	2	0.1144	1
	TGME49_288830-t26_1-p1	409	K	NADH dehydrogenase (NDH2-II) GN=TGME49_288830	1	1.13057e-06	108.23	YVSNEPGASK(1)EPK	2	0.2705	1	1	4.52159e-05	134.68	YVSNEPGASK(1)EPK	2	0.034808	1	1	1.75193e-05	103.76	YVSNEPGASK(1)EPK	2	-0.21856	1
	TGME49_284540-t26_1-p1	194	K	"ATP synthase F1, delta subunit protein GN=TGME49_284540"	1	2.15455e-08	92.703	PLSAQQQK(1)EIVAALQNR	3	-0.62908	1	1	0.000560766	58.164	PLSAQQQK(1)EIVAALQNR	3	-0.81554	1
	TGME49_244870-t26_1-p1	33	K	"quinone oxidoreductase, putative GN=TGME49_244870"	1	4.81978e-37	146.19	AVLVDAAPLSGPPAVEAK(1)NQQSFK	3	0.91492	2	1	1.28012e-18	118.36	AVLVDAAPLSGPPAVEAK(1)NQQSFK	3	0.3428	2	1	6.30723e-38	154.84	AVLVDAAPLSGPPAVEAK(1)NQQSFK	3	0.14669	2
	TGME49_232350-t26_1-p1	94	K	lactate dehydrogenase LDH1 GN=TGME49_232350	1	0.000129256	119.74	VPGK(1)PDSEWSR	2	-0.35119	2	1	0.000260638	109.72	VPGK(1)PDSEWSR	2	-0.091934	2	1	3.45571e-05	119.74	VPGK(1)PDSEWSR	2	0.15802	2
	TGME49_249900-t26_1-p1	164	K	"adenine nucleotide translocator, putative GN=TGME49_249900"	1	8.38452e-10	147.62	LASDVGK(1)GNER	3	0.14062	2	1	3.75872e-06	146.16	LASDVGK(1)GNER	3	0.10297	2	1	0.000170434	102.4	LASDVGK(1)GNER	2	-0.38452	1
	TGME49_305290-t26_1-p1	262	K	"vacuolar atp synthase subunit e, putative GN=TGME49_305290"								1	0.00450391	71.176	ALVEAVLPNAVK(1)R	2	0.62706	1
	TGME49_214790-t26_1-p1	276	K	glycoprotein GN=TGME49_214790								1	0.0133303	91.853	K(1)LAQFVEH	2	-0.23795	1	1	0.00491561	126.52	K(1)LAQFVEH	2	0.34802	1
	TGME49_215590-t26_1-p1	623	K	flavoprotein subunit of succinate dehydrogenase GN=TGME49_215590															1	0.010239	73.975	DDK(1)NWMK	2	1.6489	1
	TGME49_278990-t26_1-p1	423	K	"phosphate carrier, putative GN=TGME49_278990"	1	1.51516e-08	121.24	GK(1)SFGTMINEMGYK	2	-0.9401	4	1	1.21577e-06	101.3	GK(1)SFGTMINEMGYK	2	0.58298	3	1	4.83492e-10	116.19	GK(1)SFGTMINEMGYK	2	-0.68732	3
	TGME49_232540-t26_1-p1	349	K	FAD binding domain-containing protein GN=TGME49_232540	1	1.10412e-17	114.52	SSVAHK(1)HSPDSSSPEQSPR	3	-0.93465	3	1	3.46162e-16	149.73	SSVAHK(1)HSPDSSSPEQSPR	3	-0.46934	2	1	6.27409e-37	173.13	SSVAHK(1)HSPDSSSPEQSPR	3	-0.62381	1
	TGME49_320220-t26_1-p1	253	K	"ubiquinol cytochrome c oxidoreductase, putative GN=TGME49_320220"	1	2.57882e-12	112.01	TPDLSK(1)GELAAGATVTR	2	0.10432	1	1	7.85873e-08	111.77	TPDLSK(1)GELAAGATVTR	2	-0.52737	1
	TGME49_284190-t26_1-p1	1339	K	pyruvate carboxylase GN=TGME49_284190	1	0.00865477	108.3	VK(1)EGQTVR	2	0.15164	1								1	2.74605e-18	143.21	VK(1)EGQTVR	2	0.23511	1
	TGME49_261950-t26_1-p1	551	K	ATP synthase beta subunit ATP-B GN=TGME49_261950	1	1.47032e-16	156.14	AVK(1)MAQEAASGK	2	-0.23799	6	1	0.00074726	130.44	AVK(1)MAQEAASGK	2	-1.5512	7	1	2.61458e-08	156.14	AVK(1)MAQEAASGK	2	-1.4828	7
	TGME49_290600-t26_1-p1	94	K	succinyl-CoA-synthetase alpha SCSA GN=TGME49_290600	1	0.000154105	90.861	FSLPVFGTVK(1)EAK	2	-0.89718	1	1	1.99105e-05	96.756	FSLPVFGTVK(1)EAK	2	-0.088663	1	1	1.86179e-05	103.14	FSLPVFGTVK(1)EAK	2	-0.29039	1
	TGME49_309752-t26_1-p1	315	K	"succinate-Coenzyme A ligase, beta subunit, putative GN=TGME49_309752"	1	5.05662e-07	143.28	QK(1)DIFSQR	2	0.41135	1								1	2.59549e-22	200.07	QK(1)DIFSQR	2	0.33056	1
	TGME49_215590-t26_1-p1	160	K	flavoprotein subunit of succinate dehydrogenase GN=TGME49_215590	1	0.0132273	122.15	EAPK(1)VVR	2	0.042577	1
	TGME49_268890-t26_1-p1	410	K	citrate synthase I GN=TGME49_268890	1	5.27766e-34	181.26	DVHCK(1)LNGAAPTR	3	-0.58913	6	1	3.25697e-09	157.23	DVHCK(1)LNGAAPTR	2	-0.9056	5	1	7.33568e-09	150.22	DVHCK(1)LNGAAPTR	2	-1.3328	6
	TGME49_278990-t26_1-p1	220	K	"phosphate carrier, putative GN=TGME49_278990"															1	0.0288838	70.028	MQVYPDK(1)YK	2	-0.15062	1
	TGME49_315620-t26_1-p1	170	K	"vacuolar ATP synthase subunit C, putative GN=TGME49_315620"	1	6.73277e-05	130.98	K(1)TGPATYFQR	2	1.4795	1	1	0.000275979	112.13	K(1)TGPATYFQR	2	-1.1514	1	1	0.000225601	121.6	K(1)TGPATYFQR	2	1.0079	1
	TGME49_278990-t26_1-p1	329	K	"phosphate carrier, putative GN=TGME49_278990"	1	1.93383e-07	62.781	MQTSPAGTWPTSFSPALTK(1)MSEMK	3	-1.0137	1
	TGME49_274060-t26_1-p1	19	K	2-oxoglutarate/malate translocase OMT GN=TGME49_274060															1	0.000121185	68.41	AASSSAVSGASSSPGSVK(1)K	2	0.03316	1
	TGME49_215590-t26_1-p1	572	K	flavoprotein subunit of succinate dehydrogenase GN=TGME49_215590	1	0.002218	99.283	SFADVGVK(1)DR	2	0.48495	1	1	0.00021934	106.62	SFADVGVK(1)DR	2	-0.23783	1
	TGME49_261950-t26_1-p1	286	K	ATP synthase beta subunit ATP-B GN=TGME49_261950	1	4.30088e-11	144.57	LEDGK(1)FDFTGSK	2	1.4388	2	1	0.000362912	80.746	LEDGK(1)FDFTGSK	2	1.7473	3
	TGME49_284190-t26_1-p1	1120	K	pyruvate carboxylase GN=TGME49_284190	1	0.000469142	82.202	LLGNPPK(1)VTPSSK	2	1.0281	1	1	5.43668e-05	91.292	LLGNPPK(1)VTPSSK	2	0.27969	1	1	0.00535664	68.033	LLGNPPK(1)VTPSSK	2	0.30475	1
	TGME49_284190-t26_1-p1	1309	K	pyruvate carboxylase GN=TGME49_284190	1	0.0133058	50.827	TVNVIDTNASK(1)DIVR	2	2.1668	1
	TGME49_249900-t26_1-p1	263	K	"adenine nucleotide translocator, putative GN=TGME49_249900"	1	4.23483e-83	222.45	K(1)GEQEIQYTGTADCWK	2	-0.22657	7	1	2.04655e-55	210.9	K(1)GEQEIQYTGTADCWK	2	0.21221	7	1	1.90437e-54	215.48	K(1)GEQEIQYTGTADCWK	2	0.74176	7
	TGME49_206470-t26_1-p1	455	K	pyruvate dehydrogenase complex subunit PDH-E3II GN=TGME49_206470	1	0.0197532	74.849	VLAHK(1)DSDK	2	0.055194	1
	TGME49_288500-t26_1-p1	212	K	FAD Malate-dehydrogenase (MDH-FAD) GN=TGME49_288500	1	6.48548e-12	109.79	MALAVGDTECEFMEK(1)R	2	-0.12869	2	1	1.1923e-08	109.79	MALAVGDTECEFMEK(1)R	2	0.16804	2	1	0.000392531	84.508	MALAVGDTECEFMEK(1)R	2	-0.0096342	1
	TGME49_249900-t26_1-p1	279	K	"adenine nucleotide translocator, putative GN=TGME49_249900"															1	0.0007029	111.61	K(1)VYQQEGFK	2	0.20346	1
	TGME49_309752-t26_1-p1	279	K	"succinate-Coenzyme A ligase, beta subunit, putative GN=TGME49_309752"	1	0.000155092	58.479	SK(1)DCTQIEVNPLVETHDGR	3	1.3726	1	1	0.000157238	53.359	SK(1)DCTQIEVNPLVETHDGR	3	1.4575	1
	TGME49_288830-t26_1-p1	145	K	NADH dehydrogenase (NDH2-II) GN=TGME49_288830								1	0.0048459	78.342	NAK(1)PYTGPPQK	2	0.054249	2	1	0.0010893	94.66	NAK(1)PYTGPPQK	2	0.17554	1
	TGME49_215590-t26_1-p1	666	K	flavoprotein subunit of succinate dehydrogenase GN=TGME49_215590	1	6.34313e-07	79.489	QVISQPLDNEMEHIPPAK(1)R	3	-0.75746	4	1	1.28258e-05	74.618	QVISQPLDNEMEHIPPAK(1)R	3	-0.41045	4	1	9.40345e-05	73.688	QVISQPLDNEMEHIPPAK(1)R	3	0.26745	5
	TGME49_239080-t26_1-p1	787	K	carrier superfamily protein GN=TGME49_239080	1	3.814e-15	150.22	IQVDGGDGQPPK(1)YK	2	0.077748	3	1	3.25703e-05	112.42	IQVDGGDGQPPK(1)YK	2	0.2769	4	1	1.95405e-09	117.7	IQVDGGDGQPPK(1)YK	2	0.13082	4
	TGME49_237560-t26_1-p1	101	K	iron-sulfur cluster protein ISCU GN=TGME49_237560	1	2.08508e-07	92.38	VGTAVVGK(1)AACGDVIK	2	0.14819	2	1	0.0039593	53.565	VGTAVVGK(1)AACGDVIK	2	-0.87992	1	1	2.3423e-06	97.235	VGTAVVGK(1)AACGDVIK	2	0.90566	2
	TGME49_219750-t26_1-p1	16	K	"cytochrome c, putative GN=TGME49_219750"	1	3.94654e-09	100.04	AEPDVQVPSGDIK(1)AGAK	3	-0.24395	3	1	1.68974e-07	88.427	AEPDVQVPSGDIK(1)AGAK	3	-0.86506	3	1	3.86317e-17	132.51	AEPDVQVPSGDIK(1)AGAK	3	-0.38426	3
	TGME49_219800-t26_1-p1	7	K	"vacuolar ATP synthase subunit b, putative GN=TGME49_219800"	1	2.95294e-23	133.95	AAQAAK(1)ADAALAHAAAASR	2	1.7858	1								1	4.30187e-32	169.59	AAQAAK(1)ADAALAHAAAASR	2	2.5345	1
[G] Carbohydrate transport and metabolism	TGME49_256760-t26_1-p1	109	K	pyruvate kinase PyK1 GN=TGME49_256760	1	5.29037e-13	118.21	TVQNIQEAMK(1)QRPEAR	3	-0.075466	1	1	5.60016e-09	99.344	TVQNIQEAMK(1)QRPEAR	3	-0.21188	1	1	2.24977e-28	181.58	TVQNIQEAMK(1)QRPEAR	3	0.3277	2
	TGME49_256760-t26_1-p1	136	K	pyruvate kinase PyK1 GN=TGME49_256760	1	3.6267e-07	105.14	DHK(1)PITLQQGATLK	3	0.4977	1	1	7.08448e-06	89.992	DHK(1)PITLQQGATLK	3	0.29782	1	1	2.83453e-10	119.62	DHK(1)PITLQQGATLK	2	0.27833	2
	TGME49_268850-t26_1-p1	162	K	enolase 2 GN=TGME49_268850	1	0.00140971	88.596	AGAAAK(1)GMPLYK	2	0.81595	1	1	0.000195535	89.171	AGAAAK(1)GMPLYK	2	-0.12282	1	1	0.000807581	92.611	AGAAAK(1)GMPLYK	2	-0.17685	1
	TGME49_318230-t26_1-p1	139	K	phosphoglycerate kinase PGKI GN=TGME49_318230	1	0.00406901	90.15	GVDEQGNK(1)IK	2	0.12402	1	1	2.44775e-11	162.64	GVDEQGNK(1)IK	2	0.12924	1	1	1.88091e-11	174.41	GVDEQGNK(1)IK	2	0.030913	1
	TGME49_222840-t26_1-p1	161	K	Ser/Thr phosphatase family protein GN=TGME49_222840	1	2.59908e-06	132.32	K(1)NAEWAEEIGR	2	-1.5998	1	1	0.00584319	79.492	K(1)NAEWAEEIGR	2	-0.99039	1
	TGME49_318310-t26_1-p1	285	K	transketolase GN=TGME49_318310	1	1.38666e-08	122.1	TTIGFLSSK(1)AGTAK	2	0.63256	1	1	2.25761e-05	108.66	TTIGFLSSK(1)AGTAK	2	-0.21366	1	1	3.43236e-11	129.77	TTIGFLSSK(1)AGTAK	2	0.28184	1
	TGME49_205380-t26_1-p1	246	K	fructose-bisphospatase I GN=TGME49_205380	1	0.0328672	41.164	IYAINGGK(1)VNK	2	-1.1694	1								1	0.0179749	57.532	IYAINGGK(1)VNK	2	0.13784	1
	TGME49_289690-t26_1-p1	366	K	glyceraldehyde-3-phosphate dehydrogenase GAPDH1 GN=TGME49_289690	1	1.81423e-14	107.63	SAGVNIIPASTGAAK(1)AVGK	2	1.3792	2	1	4.93843e-10	92.474	SAGVNIIPASTGAAK(1)AVGK	2	0.2864	1	1	3.08262e-12	112.91	SAGVNIIPASTGAAK(1)AVGK	2	0.30301	1
	TGME49_216680-t26_1-p1	322	K	ankyrin repeat-containing protein GN=TGME49_216680	1	0.00396187	108.43	K(1)FGLSNDDR	2	0.25126	1	1	0.00356294	99.815	K(1)FGLSNDDR	2	0.57571	1	1	0.00416626	96.342	K(1)FGLSNDDR	2	0.54834	1
	TGME49_289690-t26_1-p1	214	K	glyceraldehyde-3-phosphate dehydrogenase GAPDH1 GN=TGME49_289690															1	0.0181399	77.192	DGK(1)LIVGGK	2	1.5289	1
	TGME49_321900-t26_1-p1	220	K	"fructose-1,6-bisphosphate aldolase GN=TGME49_321900"	1	0.00461699	82.494	ALQASCLK(1)GWK	2	-0.33767	1	1	0.00121719	87.184	ALQASCLK(1)GWK	2	0.3418	1	1	0.0261196	61.344	ALQASCLK(1)GWK	2	-0.0035954	1
	TGME49_268850-t26_1-p1	103	K	enolase 2 GN=TGME49_268850	1	0.00219423	99.568	AVENIHK(1)IIK	2	-1.6869	1	1	0.000276488	103.18	AVENIHK(1)IIK	2	-1.17	1	1	0.0187714	71.221	AVENIHK(1)IIK	2	-1.9612	1
	TGME49_226960-t26_1-p1	664	K	phosphofructokinase PFKII GN=TGME49_226960	1	0.000165675	108.93	DFFGGACK(1)LQK	2	0.55593	1	1	0.0023142	123.75	DFFGGACK(1)LQK	2	0.54854	1	1	9.39077e-05	107.58	DFFGGACK(1)LQK	2	0.27545	1
	TGME49_260140-t26_1-p1	411	K	phosphomannose isomerase type I protein GN=TGME49_260140	1	1.03733e-06	109.83	K(1)ELCDGDVLADPR	2	0.35855	1	1	3.91629e-05	95.264	K(1)ELCDGDVLADPR	2	0.90155	1	1	0.000709423	82.529	K(1)ELCDGDVLADPR	2	0.32786	1
	TGME49_320592-t26_1-p1	372	K	Glycosyl hydrolases family 35 domain-containing protein(predict) GN=TGME49_320592	1	0.00142859	63.091	NLVLPVAGACK(1)HK	3	-0.67255	1								1	0.000165834	79.492	NLVLPVAGACK(1)HK	3	-0.16512	1
	TGME49_289690-t26_1-p1	405	K	glyceraldehyde-3-phosphate dehydrogenase GAPDH1 GN=TGME49_289690	1	1.87496e-32	182.1	PAK(1)YEDIVAAVK	2	1.1366	4	1	8.11842e-12	158.11	PAK(1)YEDIVAAVK	2	1.0241	2	1	1.63926e-07	147.26	PAK(1)YEDIVAAVK	2	1.3907	3
	TGME49_244200-t26_1-p1	704	K	"2-oxoglutarate dehydrogenase e1 component, mitochondrial precursor, putative GN=TGME49_244200"	1	7.79139e-05	62.658	IFTLPPDFNVHPTVGK(1)IYK	3	-1.0407	1	1	3.35169e-05	71.601	IFTLPPDFNVHPTVGK(1)IYK	3	-0.92974	1	1	0.000145139	64.298	IFTLPPDFNVHPTVGK(1)IYK	3	-0.017427	1
	TGME49_265450-t26_1-p1	103	K	hexokinase GN=TGME49_265450	1	0.00975373	85.355	GK(1)MEIIQDK	2	-2.9877	1	1	0.00321912	98.044	GK(1)MEIIQDK	2	-0.46827	1	1	0.00761153	88.495	GK(1)MEIIQDK	2	-2.2755	1
	TGME49_288680-t26_1-p1	354	K	endonuclease IV APN GN=TGME49_288680								1	0.000302631	54.964	K(1)QSTAGNLPTEVDEVFLR	3	0.025665	1
	TGME49_318230-t26_1-p1	141	K	phosphoglycerate kinase PGKI GN=TGME49_318230	1	0.0044559	88.596	IK(1)ASPEAIAK	2	0.17697	1	1	0.00434944	85.813	IK(1)ASPEAIAK	2	0.10964	1	1	0.00419094	86.014	IK(1)ASPEAIAK	2	-0.13537	1
	TGME49_265330-t26_1-p1	292	K	"cell-cycle-associated protein kinase GSK, putative GN=TGME49_265330"								1	0.0289542	82.305	FPDVK(1)PR	2	-0.15079	1
	TGME49_318230-t26_1-p1	31	K	phosphoglycerate kinase PGKI GN=TGME49_318230	1	1.09539e-07	92.096	VDFNVPMK(1)DGVVQDATR	3	-0.44147	2	1	0.000761713	66.201	VDFNVPMK(1)DGVVQDATR	2	-0.46059	1
	TGME49_226960-t26_1-p1	727	K	phosphofructokinase PFKII GN=TGME49_226960	1	1.2472e-20	126.07	GLLTNDCVVIGEK(1)EAAAQR	3	-0.45163	2	1	3.5471e-11	98.077	GLLTNDCVVIGEK(1)EAAAQR	3	-0.50936	1
	TGME49_289690-t26_1-p1	255	K	glyceraldehyde-3-phosphate dehydrogenase GAPDH1 GN=TGME49_289690	1	2.3905e-43	188.96	EK(1)AQAHLTNGAK	2	0.73828	2	1	1.20454e-05	145.29	EK(1)AQAHLTNGAK	2	0.89339	2	1	1.86721e-65	234.52	EK(1)AQAHLTNGAK	2	1.5215	3
	TGME49_285980-t26_1-p1	461	K	glucosephosphate-mutase GPM1 GN=TGME49_285980								1	0.00243042	54.103	ELLQEGK(1)SVDVSPPATK	2	-1.0014	1	1	0.00126656	69.935	ELLQEGK(1)SVDVSPPATK	2	-0.92688	1
	TGME49_256760-t26_1-p1	4	K	pyruvate kinase PyK1 GN=TGME49_256760	1	7.30859e-06	71.592	ASK(1)QPQTLSAGAVESGR	2	-0.59187	2								1	1.62983e-10	79.489	ASK(1)QPQTLSAGAVESGR	2	0.058785	2
	TGME49_310670-t26_1-p1	250	K	"glycogen phosphorylase 1, putative GN=TGME49_310670"	1	0.00870247	89.08	FYGSVK(1)EYR	2	0.24675	1	1	0.014198	78.939	FYGSVK(1)EYR	2	-0.21735	1	1	0.0280988	70.552	FYGSVK(1)EYR	2	-0.035338	1
	TGME49_318230-t26_1-p1	206	K	phosphoglycerate kinase PGKI GN=TGME49_318230	1	5.254e-08	86.548	ALECPEK(1)PFLAILGGAK	2	-0.41839	2	1	6.06156e-08	109.04	ALECPEK(1)PFLAILGGAK	2	0.2703	1	1	0.000137733	87.429	ALECPEK(1)PFLAILGGAK	2	-0.24832	1
	TGME49_310670-t26_1-p1	772	K	"glycogen phosphorylase 1, putative GN=TGME49_310670"	1	0.0038994	103.83	EHEVAK(1)IR	2	0.13834	2	1	0.000374328	121.99	EHEVAK(1)IR	2	-0.023943	2	1	0.00194954	116.25	EHEVAK(1)IR	3	-0.1359	2
	TGME49_276170-t26_1-p1	1197	K	phosphatidylinositol 3- and 4-kinase GN=TGME49_276170															1	0.0183751	55.908	TSEPVTK(1)K	2	1.4445	1
	TGME49_204410-t26_1-p1	656	K	endonuclease/exonuclease/phosphatase family protein GN=TGME49_204410	1	4.53776e-07	80.389	HVSCPQAASPAPSK(1)VSSK	3	-0.087545	1	1	0.00031703	55.267	HVSCPQAASPAPSK(1)VSSK	3	-0.86732	1	1	2.56892e-05	85.203	HVSCPQAASPAPSK(1)VSSK	3	-1.066	1
	TGME49_289690-t26_1-p1	370	K	glyceraldehyde-3-phosphate dehydrogenase GAPDH1 GN=TGME49_289690								1	0.000802445	80.69	AVGK(1)IIPSLNGK	2	-0.91068	1
	TGME49_226960-t26_1-p1	835	K	phosphofructokinase PFKII GN=TGME49_226960															1	7.81859e-11	57.738	DIVVGSPDAK(1)AMCPGISSTFQQLAGCR	3	-1.7564	1
	TGME49_244200-t26_1-p1	1112	K	"2-oxoglutarate dehydrogenase e1 component, mitochondrial precursor, putative GN=TGME49_244200"	1	4.98004e-07	143.45	YLHK(1)QENK	2	1.1399	2	1	0.00940032	72.23	YLHK(1)QENK	2	0.74641	2	1	0.00284245	119.86	YLHK(1)QENK	2	0.90858	1
	TGME49_260140-t26_1-p1	249	K	phosphomannose isomerase type I protein GN=TGME49_260140															1	0.006747	87.696	WLGK(1)SQAR	2	0.55302	1
	TGME49_268850-t26_1-p1	112	K	enolase 2 GN=TGME49_268850	0.999977	9.73708e-07	103.88	IIKPALIGK(1)DPCDQK	2	0.86154	2	0.999999	2.09534e-05	105.39	IIKPALIGK(1)DPCDQK	2	0.48429	2	0.999997	5.4339e-05	97.073	IIKPALIGK(1)DPCDQK	2	0.24496	2
	TGME49_205380-t26_1-p1	92	K	fructose-bisphospatase I GN=TGME49_205380	1	0.00874129	42.068	K(1)QTTSEDIGGLASVANK	3	0.1055	1								1	1.22779e-06	98.062	K(1)QTTSEDIGGLASVANK	2	-0.031789	1
	TGME49_208320-t26_1-p1	9	K	polynucleotide kinase 3 phosphatase GN=TGME49_208320								1	0.00284577	120.65	MAK(1)TPVR	2	0.64508	1
	TGME49_318310-t26_1-p1	21	K	transketolase GN=TGME49_318310	1	0.00269818	53.861	GSNAHLGEANNQPEK(1)K	3	-0.10106	1	1	0.000557651	62.055	GSNAHLGEANNQPEK(1)K	3	0.099615	1	1	0.00236622	51.495	GSNAHLGEANNQPEK(1)K	3	-0.15714	1
	TGME49_299070-t26_1-p1	336	K	pyruvate kinase PyKII GN=TGME49_299070	1	2.31469e-13	88.09	ISPGHSDK(1)SGEPLDLPVFTSTK	3	0.21007	2	1	3.77092e-18	108.37	ISPGHSDK(1)SGEPLDLPVFTSTK	3	0.60015	2	1	1.1778e-06	70.699	ISPGHSDK(1)SGEPLDLPVFTSTK	3	0.10397	1
	TGME49_265450-t26_1-p1	446	K	hexokinase GN=TGME49_265450	1	4.45343e-15	101.17	LVAGDAAK(1)NIHYCIADDGSGK	3	-0.10076	1	1	6.24829e-08	84.946	LVAGDAAK(1)NIHYCIADDGSGK	3	0.14488	1	1	2.11817e-12	102.43	LVAGDAAK(1)NIHYCIADDGSGK	3	0.2162	1
	TGME49_236040-t26_1-p1	177	K	"fructose-1,6-bisphosphate aldolase GN=TGME49_236040"	1	0.0190098	60.301	AEGIIPGIK(1)VDK	2	1.037	1	1	0.0269819	54.343	AEGIIPGIK(1)VDK	2	1.0644	1	1	0.0113548	67.519	AEGIIPGIK(1)VDK	2	0.48869	1
	TGME49_236040-t26_1-p1	180	K	"fructose-1,6-bisphosphate aldolase GN=TGME49_236040"	1	8.16159e-09	114.54	VDK(1)GLETLPLTDDEK	2	-0.29066	1	1	1.56212e-09	149.22	VDK(1)GLETLPLTDDEK	2	-0.14724	1	1	1.29723e-11	130.01	VDK(1)GLETLPLTDDEK	2	0.17099	1
	TGME49_226960-t26_1-p1	1213	K	phosphofructokinase PFKII GN=TGME49_226960	1	6.43866e-05	91.62	GAMK(1)SEACGAAACR	2	-0.40295	1	1	5.75411e-06	136.3	GAMK(1)SEACGAAACR	2	-0.33878	2	1	1.78671e-06	107.53	GAMK(1)SEACGAAACR	2	-0.53079	2
	TGME49_288680-t26_1-p1	257	K	endonuclease IV APN GN=TGME49_288680								1	0.0128908	63.966	GVSGSGK(1)PVVSK	2	1.8497	1
	TGME49_318230-t26_1-p1	92	K	phosphoglycerate kinase PGKI GN=TGME49_318230	1	7.81269e-05	104.24	K(1)VTFVEDCVGPK	2	-0.29107	1	1	0.000310586	88.101	K(1)VTFVEDCVGPK	2	-0.23785	1
	TGME49_229360-t26_1-p1	237	K	transaldolase GN=TGME49_229360	1	0.000639131	62.861	K(1)YVPHDATTNPSLLLK	3	0.28304	1	1	0.00078777	58.658	K(1)YVPHDATTNPSLLLK	3	0.15199	1	1	0.000144514	80.387	K(1)YVPHDATTNPSLLLK	3	-0.22689	1
	TGME49_265330-t26_1-p1	13	K	"cell-cycle-associated protein kinase GSK, putative GN=TGME49_265330"	1	1.32515e-07	84.94	PDPQYDPAAAQK(1)SSNAR	2	0.8374	2	1	3.34559e-08	124.99	PDPQYDPAAAQK(1)SSNAR	2	-0.12867	3	1	6.1912e-07	94.865	PDPQYDPAAAQK(1)SSNAR	3	0.69354	2
	TGME49_297060-t26_1-p1	337	K	phosphoglycerate mutase PGMII GN=TGME49_297060															1	0.0014726	91.549	MEAVANQGK(1)AK	2	-0.32287	1
	TGME49_289690-t26_1-p1	274	K	glyceraldehyde-3-phosphate dehydrogenase GAPDH1 GN=TGME49_289690	1	2.27113e-10	83.064	VIMSAPPK(1)DDTPMFVMGVNNDQYK	3	0.17622	1								1	2.18266e-05	52.91	VIMSAPPK(1)DDTPMFVMGVNNDQYK	3	-0.3911	1
	TGME49_299070-t26_1-p1	328	K	pyruvate kinase PyKII GN=TGME49_299070	1	3.26531e-09	129.17	GSSDTK(1)ISPGHSDK	2	0.019922	2	1	2.00164e-14	166.79	GSSDTK(1)ISPGHSDK	2	0.044475	2	1	3.35369e-11	133.48	GSSDTK(1)ISPGHSDK	2	-0.12244	2
	TGME49_318310-t26_1-p1	28	K	transketolase GN=TGME49_318310	1	2.45612e-28	149.53	VSPGK(1)TELGATDVLCVNTIR	3	-0.58924	1	1	5.29905e-13	100.53	VSPGK(1)TELGATDVLCVNTIR	3	-0.63054	2
	TGME49_268850-t26_1-p1	405	K	enolase 2 GN=TGME49_268850								1	1.30521e-07	64.249	VNQIGTVSESIEACQLAQK(1)NK	3	0.44906	1
	TGME49_268860-t26_1-p1	81	K	enolase 1 GN=TGME49_268860	1	1.18563e-16	158.01	PALLGK(1)DPCDQK	2	0.021055	1	1	0.000142135	107.39	PALLGK(1)DPCDQK	2	-0.02882	1	1	3.95111e-07	118.87	PALLGK(1)DPCDQK	2	0.083025	1
	TGME49_297060-t26_1-p1	328	K	phosphoglycerate mutase PGMII GN=TGME49_297060								1	0.000197737	97.734	AK(1)MEAVANQGK	2	0.24813	1	1	0.000322962	100.88	AK(1)MEAVANQGK	2	0.11765	1
	TGME49_229360-t26_1-p1	203	K	transaldolase GN=TGME49_229360								1	1.17631e-10	90.397	HQK(1)TNETNGGAAQNALEALR	3	1.5926	1
	TGME49_288680-t26_1-p1	206	K	endonuclease IV APN GN=TGME49_288680	1	0.0311165	56.139	TK(1)GADAAASQGR	2	-0.022512	1	1	0.00170753	82.202	TK(1)GADAAASQGR	2	-0.093032	1	1	1.69405e-05	111.31	TK(1)GADAAASQGR	2	-0.04253	1
	TGME49_236040-t26_1-p1	429	K	"fructose-1,6-bisphosphate aldolase GN=TGME49_236040"	1	2.49618e-07	83.806	YGGGAGGAAAASSLFEK(1)R	3	-2.2122	2	1	0.000474844	67.645	YGGGAGGAAAASSLFEK(1)R	2	-2.2902	1	1	1.26023e-17	130.4	YGGGAGGAAAASSLFEK(1)R	3	-0.45038	3
	TGME49_318230-t26_1-p1	103	K	phosphoglycerate kinase PGKI GN=TGME49_318230															1	0.00131305	44.238	VTFVEDCVGPK(1)AEEAVQAAK	3	-1.3839	1
	TGME49_236040-t26_1-p1	206	K	"fructose-1,6-bisphosphate aldolase GN=TGME49_236040"	1	0.00728543	116.73	K(1)YYEAGAR	2	-0.2992	1								1	0.00443777	107.29	K(1)YYEAGAR	2	0.011686	1
	TGME49_285980-t26_1-p1	193	K	glucosephosphate-mutase GPM1 GN=TGME49_285980	1	0.000369574	94.309	LPK(1)FSIDK	2	0.29713	1	1	0.00146976	113.71	LPK(1)FSIDK	2	1.2513	1	1	0.00696884	102.07	LPK(1)FSIDK	2	0.9956	1
	TGME49_318310-t26_1-p1	601	K	transketolase GN=TGME49_318310	1	2.86697e-05	133.81	K(1)LLTNNWDVR	2	0.81114	1	1	0.00712478	84.198	K(1)LLTNNWDVR	2	0.87751	1	1	0.000116245	117.52	K(1)LLTNNWDVR	2	0.25237	1
	TGME49_236040-t26_1-p1	393	K	"fructose-1,6-bisphosphate aldolase GN=TGME49_236040"	1	1.15866e-38	197.79	AK(1)AQQVLMER	2	0.38356	3	1	0.000147892	138.22	AK(1)AQQVLMER	2	1.1129	4	1	1.39854e-05	115.7	AK(1)AQQVLMER	2	1.1019	3
	TGME49_250880-t26_1-p1	351	K	"kinase, pfkB family protein GN=TGME49_250880"															1	8.8103e-05	60.621	TALSTANK(1)EHAVEVCTGALR	3	-1.0531	1
	TGME49_247510-t26_1-p1	249	K	fructose-bisphospatase II GN=TGME49_247510	1	0.00411692	53.565	IYSVNEGNYK(1)AFPDGVK	2	0.8576	1								1	0.00218501	58.98	IYSVNEGNYK(1)AFPDGVK	2	0.26866	1
	TGME49_318310-t26_1-p1	269	K	transketolase GN=TGME49_318310	1	0.0033359	93.096	TDK(1)PTLICVR	2	-0.20239	1	1	0.00641792	82.417	TDK(1)PTLICVR	2	0.75247	1	1	0.00142323	94.692	TDK(1)PTLICVR	2	1.4912	1
	TGME49_236040-t26_1-p1	111	K	"fructose-1,6-bisphosphate aldolase GN=TGME49_236040"	1	4.42366e-05	79.614	GILAADESTGTIK(1)K	2	1.1064	1								1	0.00026307	86.944	GILAADESTGTIK(1)K	2	-3.8434	1
[E] Amino acid transport and metabolism	TGME49_239820-t26_1-p1	8	K	D-3-phosphoglycerate dehydrogenase GN=TGME49_239820	1	0.00354452	125.31	AEATAQK(1)R	2	-0.15635	1	1	9.98545e-08	151.04	AEATAQK(1)R	2	0.12678	1	1	0.00186715	137.9	AEATAQK(1)R	2	0.15283	1
	TGME49_224350-t26_1-p1	1132	K	"aminopeptidase N, putative GN=TGME49_224350"	1	0.00164569	106.16	LPK(1)IYVEAFK	2	0.30978	1	1	0.000884713	119.27	LPK(1)IYVEAFK	2	0.091774	1	1	5.64327e-05	115.29	LPK(1)IYVEAFK	2	0.22616	1
	TGME49_202960-t26_1-p1	262	K	glycine cleavage H-protein GN=TGME49_202960	1	4.15661e-12	95.622	LPQAEAEEGGVEK(1)SASALVAK	2	0.81511	1
	TGME49_285750-t26_1-p1	343	K	"6,7-dihydropteridine reductase GN=TGME49_285750"	1	4.28952e-61	203.29	SLAASAAK(1)EESAAR	2	1.3969	1	1	0.000315204	82.578	SLAASAAK(1)EESAAR	2	2.0378	1	1	1.3175e-20	173.59	SLAASAAK(1)EESAAR	2	1.5948	1
	TGME49_239820-t26_1-p1	278	K	D-3-phosphoglycerate dehydrogenase GN=TGME49_239820								1	0.000191653	110.08	EFSK(1)DNPLIQAK	2	-1.3909	1
	TGME49_211090-t26_1-p1	610	K	"aminotransferase, class V superfamily protein GN=TGME49_211090"	1	0.0016149	67.997	ELSPLYEMEMAK(1)R	3	-0.72808	1	1	0.00414957	71.879	ELSPLYEMEMAK(1)R	2	0.63494	1
	TGME49_225470-t26_1-p1	236	K	peptide methionine sulfoxide reductase GN=TGME49_225470	1	0.000355852	95.417	ILGGK(1)LSDSCFK	2	-0.11801	1	1	0.00083531	116.24	ILGGK(1)LSDSCFK	2	-0.60577	1	1	0.00442701	76.073	ILGGK(1)LSDSCFK	2	-0.72885	1
	TGME49_202960-t26_1-p1	270	K	glycine cleavage H-protein GN=TGME49_202960	1	0.00169945	92.247	SASALVAK(1)VTK	2	0.20209	2	1	0.00189952	85.522	SASALVAK(1)VTK	2	0.12832	1	1	0.00103579	95.094	SASALVAK(1)VTK	2	0.65016	1
	TGME49_261600-t26_1-p1	462	K	creatinase domain-containing protein GN=TGME49_261600								1	0.000176788	105.46	GAVAEELAK(1)SR	2	1.2827	1	1	0.00232047	87.184	GAVAEELAK(1)SR	2	0.26792	1
	TGME49_201380-t26_1-p1	404	K	"chorismate synthase, putative GN=TGME49_201380"	1	1.22542e-14	157.68	YTSK(1)SEASITR	2	-0.073424	1	1	0.00237998	122.7	YTSK(1)SEASITR	2	-0.22526	1	1	0.000105917	138.99	YTSK(1)SEASITR	2	-0.24341	1
	TGME49_253430-t26_1-p1	121	K	"asparagine synthetase, putative GN=TGME49_253430"	1	1.64049e-09	126.77	WK(1)TASDCQPLPSLFK	2	0.56379	2	1	0.00234402	64.52	WK(1)TASDCQPLPSLFK	2	1.3988	1	1	4.99489e-12	144.29	WK(1)TASDCQPLPSLFK	2	1.0288	1
	TGME49_264030-t26_1-p1	150	K	"aminotransferase, putative GN=TGME49_264030"	1	0.0132456	74.464	VVECK(1)YAVR	2	0.97873	1								1	0.00557811	82.287	VVECK(1)YAVR	2	-0.56566	1
	TGME49_257750-t26_1-p1	299	K	homocysteine s-methyltransferase domain-containing protein GN=TGME49_257750															1	0.00374125	80.69	DSLAASLEK(1)TR	2	-0.068667	1
	TGME49_265860-t26_1-p1	275	K	"hydrolase, carbon-nitrogen family protein GN=TGME49_265860"															1	0.0025967	101.21	GK(1)GMIFR	2	3.8253	1
	TGME49_273490-t26_1-p1	448	K	"glutamine synthetase, type I, putative GN=TGME49_273490"								1	0.00773156	98.904	LTYSK(1)GNR	2	0.18595	1	1	0.00726206	101.6	LTYSK(1)GNR	2	0.039133	1
	TGME49_313140-t26_1-p1	227	K	isocitrate dehydrogenase GN=TGME49_313140	1	5.98139e-08	95.662	DQTEDK(1)VTLEAAEAIK	2	-0.67927	1	1	2.19766e-07	125.98	DQTEDK(1)VTLEAAEAIK	2	-0.75446	1	1	3.14298e-34	185.02	DQTEDK(1)VTLEAAEAIK	2	-0.44317	1
	TGME49_218780-t26_1-p1	322	K	"phosphoserine aminotransferase, putative GN=TGME49_218780"	1	4.88941e-05	83.54	K(1)QGGLAAWSEVCEAK	2	-0.30797	1	1	8.78244e-07	100.43	K(1)QGGLAAWSEVCEAK	2	-0.098795	1	1	0.00137398	75.018	K(1)QGGLAAWSEVCEAK	2	0.15553	1
	TGME49_224350-t26_1-p1	1313	K	"aminopeptidase N, putative GN=TGME49_224350"	1	9.32549e-40	197.07	ELQK(1)HADFTAK	3	-0.18142	4	1	0.00820153	68.515	ELQK(1)HADFTAK	3	-0.24934	2	1	3.48989e-75	243.85	ELQK(1)HADFTAK	2	0.54661	2
	TGME49_218780-t26_1-p1	391	K	"phosphoserine aminotransferase, putative GN=TGME49_218780"	1	8.14779e-11	68.445	FSVVGPSLGEEYEREEEGGEQAGGAK(1)K	3	0.78497	1
	TGME49_290920-t26_1-p1	380	K	"oxidoreductase, 2OG-Fe(II) oxygenase family protein GN=TGME49_290920"	0.99896	0.0018508	45.347	EVLK(0.999)VAAEQSK(0.001)PEGPQGAR	3	1.1688	1								0.999988	0.000249239	70.094	EVLK(1)VAAEQSKPEGPQGAR	3	1.3382	1
	TGME49_221670-t26_1-p1	445	K	transcriptional elongation factor FACT140 GN=TGME49_221670								1	0.007769	55.04	SNSLVLNAK(1)NSK	2	-0.2274	1
	TGME49_261600-t26_1-p1	848	K	creatinase domain-containing protein GN=TGME49_261600	1	0.000308451	48.968	LQEEAK(1)QNNAVTSITVGGNR	3	1.1141	1
	TGME49_273490-t26_1-p1	288	K	"glutamine synthetase, type I, putative GN=TGME49_273490"	1	0.000270926	103.43	K(1)WYFPVSPVDK	2	0.39603	1	1	0.000873645	90.614	K(1)WYFPVSPVDK	2	0.65278	1	1	0.0011904	93.839	K(1)WYFPVSPVDK	2	0.073433	1
	TGME49_318710-t26_1-p1	682	K	ATP-binding cassette sub-family F member 1 GN=TGME49_318710	1	0.00230672	83.204	YPEAGLK(1)DEAAR	2	-0.13316	1
	TGME49_221670-t26_1-p1	375	K	transcriptional elongation factor FACT140 GN=TGME49_221670	1	0.0119734	69.815	TLLLNGTK(1)EQK	2	1.6187	1	1	0.000705792	89.805	TLLLNGTK(1)EQK	2	2.0521	1
	TGME49_290670-t26_1-p1	386	K	leucyl aminopeptidase LAP GN=TGME49_290670	1	2.77058e-51	181.4	TVAVVLPTCQK(1)VCPSAEGQR	3	1.2001	5	1	2.64733e-17	148.06	TVAVVLPTCQK(1)VCPSAEGQR	2	0.20928	4	1	2.00985e-36	173.21	TVAVVLPTCQK(1)VCPSAEGQR	2	0.12263	5
	TGME49_253430-t26_1-p1	513	K	"asparagine synthetase, putative GN=TGME49_253430"	1	1.91e-06	104.55	NAK(1)LLFPTNTPVTK	2	-0.44412	1	1	0.000682335	76.311	NAK(1)LLFPTNTPVTK	2	1.031	1	1	5.48442e-07	111.83	NAK(1)LLFPTNTPVTK	2	0.70519	1
	TGME49_313140-t26_1-p1	265	K	isocitrate dehydrogenase GN=TGME49_313140	1	0.0294267	48.284	MWK(1)SPNGTIR	2	0.0032366	1	1	0.0247852	56.548	MWK(1)SPNGTIR	2	-2.0161	1
	TGME49_237470-t26_1-p1	766	K	glycine cleavage T-protein (aminomethyl transferase) domain-containing protein GN=TGME49_237470	1	0.00790352	69.03	ALAAEAEK(1)AGLR	2	-0.80798	1	1	7.91236e-06	99.5	ALAAEAEK(1)AGLR	2	-1.0441	1	1	3.60478e-05	108.56	ALAAEAEK(1)AGLR	2	-0.60789	1
	TGME49_211090-t26_1-p1	592	K	"aminotransferase, class V superfamily protein GN=TGME49_211090"								1	0.0110247	74.415	LVK(1)QIHR	2	-1.4796	1
	TGME49_239820-t26_1-p1	43	K	D-3-phosphoglycerate dehydrogenase GN=TGME49_239820	1	2.53293e-13	155.06	LK(1)LSEEELCR	2	-0.27364	1	1	0.00117647	123.79	LK(1)LSEEELCR	2	0.29936	1
	TGME49_253430-t26_1-p1	284	K	"asparagine synthetase, putative GN=TGME49_253430"								1	0.000304737	101.48	EFQK(1)MSATEK	2	0.50997	1	1	4.59159e-05	114.89	EFQK(1)MSATEK	2	0.98104	1
	TGME49_273490-t26_1-p1	205	K	"glutamine synthetase, type I, putative GN=TGME49_273490"	1	0.000445098	51.76	VLHVTCDISDPNGK(1)PLER	3	1.1268	1
	TGME49_224350-t26_1-p1	1237	K	"aminopeptidase N, putative GN=TGME49_224350"	1	1.80768e-07	116.71	DK(1)EAAALAMNHFK	3	0.11108	1								1	3.90879e-07	107.39	DK(1)EAAALAMNHFK	2	0.59174	2
	TGME49_293180-t26_1-p1	427	K	NADP-specific glutamate dehydrogenase GN=TGME49_293180	1	5.72596e-05	106.54	VSEFAAK(1)YSTVK	2	-0.01277	1	1	0.00108385	127.85	VSEFAAK(1)YSTVK	2	1.176	1	1	0.00295155	77.894	VSEFAAK(1)YSTVK	2	0.12311	1
	TGME49_224350-t26_1-p1	1320	K	"aminopeptidase N, putative GN=TGME49_224350"								1	0.0321942	55.98	HADFTAK(1)NPNR	2	0.013687	1	1	0.00688504	54.584	HADFTAK(1)NPNR	3	-1.9496	1
	TGME49_261600-t26_1-p1	453	K	creatinase domain-containing protein GN=TGME49_261600	1	0.000275692	103.44	IK(1)GAVAEELAK	2	-0.25962	1								1	0.00374125	80.69	IK(1)GAVAEELAK	2	-0.20846	1
	TGME49_313140-t26_1-p1	256	K	isocitrate dehydrogenase GN=TGME49_313140	1	0.0239991	101.64	VK(1)EFNLK	2	0.56422	1	1	0.00146062	123.69	VK(1)EFNLK	2	2.1944	2	1	0.00954941	101.64	VK(1)EFNLK	2	4.3276	2
[F] Nucleotide transport and metabolism	TGME49_230450-t26_1-p1	549	K	bifunctional GMP synthase/glutamine amidotransferase protein GN=TGME49_230450	1	0.00293851	94.692	IINEVK(1)GINR	2	0.34013	1	1	0.000553197	115.78	IINEVK(1)GINR	2	0.15564	1	1	0.000387845	127.76	IINEVK(1)GINR	2	-0.0072985	1
	TGME49_261030-t26_1-p1	569	K	pyridine nucleotide-disulfide oxidoreductase domain-containing protein GN=TGME49_261030								1	1.4249e-09	84.166	LEGPAGAQMAVPEEK(1)ANLLEQK	3	-4.0987	1
	TGME49_288320-t26_1-p1	85	K	adenylate kinase GN=TGME49_288320								1	0.0206915	80.165	LAQK(1)DCAR	2	-1.7444	1
	TGME49_224900-t26_1-p1	7	K	"adenylate kinase, putative GN=TGME49_224900"															1	0.00952238	73.637	AAPSGK(1)R	2	-1.2646	1
	TGME49_261030-t26_1-p1	240	K	pyridine nucleotide-disulfide oxidoreductase domain-containing protein GN=TGME49_261030								1	0.00343024	119.57	GK(1)CDFPR	2	0.38766	1	1	0.0123032	108.24	GK(1)CDFPR	2	0.65669	1
	TGME49_224900-t26_1-p1	34	K	"adenylate kinase, putative GN=TGME49_224900"	1	0.0241189	63.32	YACLAK(1)PEGR	2	-0.4301	1	1	0.00553772	83.862	YACLAK(1)PEGR	2	-0.074615	1	1	0.0154421	73.499	YACLAK(1)PEGR	2	-0.82544	1
	TGME49_219310-t26_1-p1	392	K	DnaK family protein GN=TGME49_219310	1	0.00970334	85.533	VK(1)EYGFGER	2	-0.39939	1
	TGME49_224900-t26_1-p1	83	K	"adenylate kinase, putative GN=TGME49_224900"	1	3.02475e-06	96.067	HAVATGTEYGK(1)QAK	3	-0.68106	1	1	4.81719e-14	162.93	HAVATGTEYGK(1)QAK	3	-0.3819	2	1	0.000129484	78.705	HAVATGTEYGK(1)QAK	2	-0.81123	2
	TGME49_299210-t26_1-p1	501	K	CTP synthase GN=TGME49_299210								1	5.22377e-06	80.316	SVLNLADANSEEFDK(1)TCK	2	1.0289	1
	TGME49_219310-t26_1-p1	561	K	DnaK family protein GN=TGME49_219310															1	0.00391817	46.156	VVK(1)VDVPYQVQEAPGR	3	0.62451	1
	TGME49_259660-t26_1-p1	16	K	orotate phosphoribosyltransferase GN=TGME49_259660	1	8.78449e-09	99.055	K(1)VLAGPPGETDEYQGR	2	1.0336	2	1	3.17117e-08	134.14	K(1)VLAGPPGETDEYQGR	2	1.4174	2	1	3.96095e-09	105.28	K(1)VLAGPPGETDEYQGR	2	1.7713	2
	TGME49_261030-t26_1-p1	576	K	pyridine nucleotide-disulfide oxidoreductase domain-containing protein GN=TGME49_261030								1	0.000259187	104.22	ANLLEQK(1)ALR	2	-0.74946	1	1	0.0011868	96.342	ANLLEQK(1)ALR	2	-0.5709	1
	TGME49_234280-t26_1-p1	153	K	AMP deaminase GN=TGME49_234280	1	0.000410946	65.105	LPSVPAK(1)AGSAAAAAPAR	2	-0.70945	1	1	0.000449688	65.231	LPSVPAK(1)AGSAAAAAPAR	2	-0.71993	1	1	0.0141267	44.391	LPSVPAK(1)AGSAAAAAPAR	2	-0.16563	1
	TGME49_233110-t26_1-p1	450	K	IMP dehydrogenas GN=TGME49_233110	1	1.58662e-35	177.04	ASALSEASPSAK(1)SEASR	2	-0.14448	1	1	7.68334e-33	185.26	ASALSEASPSAK(1)SEASR	2	-0.39193	1	1	1.33751e-22	156.67	ASALSEASPSAK(1)SEASR	2	0.23405	1
[H] Coenzyme transport and metabolism	TGME49_258650-t26_1-p1	743	K	"protoheme ferro-lyase, putative GN=TGME49_258650"	1	0.00924732	87.149	FWEAK(1)ETAK	2	0.54965	1	1	0.00336887	97.565	FWEAK(1)ETAK	2	-0.51853	1
	TGME49_263130-t26_1-p1	608	K	"citrate synthase, putative GN=TGME49_263130"								1	0.000461687	93.614	EK(1)LANPSEQSR	2	0.48583	1
	TGME49_219550-t26_1-p1	219	K	dihydrolipoyllysine-residue succinyltransferase component of oxoglutarate dehydrogenase GN=TGME49_219550	1	2.34799e-14	106.75	SSVPQPAPSVSPPK(1)PAPAPK	2	0.48913	3	1	3.88518e-12	107.02	SSVPQPAPSVSPPK(1)PAPAPK	3	1.5384	2	1	1.74698e-17	121.44	SSVPQPAPSVSPPK(1)PAPAPK	2	0.95675	1
	TGME49_318600-t26_1-p1	460	K	DNA /pantothenate metabolism flavoprotein GN=TGME49_318600	1	1.14416e-44	191.95	LETNAETLHAK(1)AR	2	-0.20197	4	1	2.01762e-76	237.26	LETNAETLHAK(1)AR	2	-0.31815	4	1	3.67891e-30	198.48	LETNAETLHAK(1)AR	2	-0.038926	4
	TGME49_249180-t26_1-p1	405	K	bifunctional dihydrofolate reductase-thymidylate synthase GN=TGME49_249180	1	0.0136355	97.635	IWDK(1)NVTR	2	0.41516	1	1	0.0203666	80.438	IWDK(1)NVTR	2	0.20724	1	1	0.00880965	99.139	IWDK(1)NVTR	2	0.29494	1
	TGME49_258650-t26_1-p1	403	K	"protoheme ferro-lyase, putative GN=TGME49_258650"	1	7.00535e-13	110.26	LCASQSHVNK(1)SSSLQSR	3	-0.12593	1	1	9.03123e-08	84.653	LCASQSHVNK(1)SSSLQSR	3	-0.34038	1	1	0.000185844	73.498	LCASQSHVNK(1)SSSLQSR	3	0.21459	1
	TGME49_270840-t26_1-p1	7	K	poly(ADP-ribose) polymerase catalytic domain-containing protein GN=TGME49_270840	1	1.19602e-05	64.522	TSK(1)NRPPIPNPYGVDYSPTDR	3	-0.59383	1
	TGME49_272490-t26_1-p1	737	K	protoporphyrinogen oxidase GN=TGME49_272490	1	7.15838e-10	61.526	DACPGISSFGCETQDPNPSVPK(1)AACASR	3	1.0456	1	1	1.09287e-09	58.342	DACPGISSFGCETQDPNPSVPK(1)AACASR	3	0.012691	1
	TGME49_261260-t26_1-p1	585	K	histone lysine demethylase JMJD6a GN=TGME49_261260	1	1.35426e-05	125.46	SDAACGAQK(1)TLK	2	-0.54178	1	1	0.000453675	87.216	SDAACGAQK(1)TLK	2	0.040318	1	1	7.43584e-07	130.44	SDAACGAQK(1)TLK	2	0.072674	1
	TGME49_297080-t26_1-p1	479	K	pyridoxal kinase GN=TGME49_297080	1	0.00039955	77.192	ASPLK(1)GSSEGPLLR	2	0.48553	1
	TGME49_219550-t26_1-p1	226	K	dihydrolipoyllysine-residue succinyltransferase component of oxoglutarate dehydrogenase GN=TGME49_219550	1	3.10704e-11	139.58	K(1)PASPVVAVQSPGR	2	0.022492	5	1	2.95916e-06	142.45	K(1)PASPVVAVQSPGR	2	-0.1943	2	1	1.66266e-13	158.93	K(1)PASPVVAVQSPGR	2	0.22075	4
	TGME49_269430-t26_1-p1	226	K	polyprenyl synthetase superfamily protein GN=TGME49_269430	1	0.0191068	63.473	AVPAAWK(1)ALER	2	1.2133	1	1	0.0318232	56.205	AVPAAWK(1)ALER	2	0.41892	1	1	0.013752	70.728	AVPAAWK(1)ALER	2	1.2156	1
	TGME49_249180-t26_1-p1	398	K	bifunctional dihydrofolate reductase-thymidylate synthase GN=TGME49_249180	1	0.000350697	78.69	GDTNANHLSEK(1)GVK	3	0.057785	2	1	0.00358606	54.812	GDTNANHLSEK(1)GVK	3	-0.32633	1	1	3.69926e-10	87.863	GDTNANHLSEK(1)GVK	3	-0.45777	1
	TGME49_217350-t26_1-p1	554	K	"methyltransferase MTA70, putative GN=TGME49_217350"								1	0.00636453	45.873	YVHYEVDAASK(1)NDALK	3	1.3697	1	1	0.0031382	48.423	YVHYEVDAASK(1)NDALK	3	1.5107	1
	TGME49_225050-t26_1-p1	119	K	"adenosylhomocysteinase, putative GN=TGME49_225050"								1	0.0104658	63.662	VK(1)DLTLSAFGR	2	-0.19342	1
	TGME49_249180-t26_1-p1	221	K	bifunctional dihydrofolate reductase-thymidylate synthase GN=TGME49_249180								1	0.000154995	75.764	EK(1)DNEATYRPIFISK	3	0.20492	1	1	0.00946455	48.351	EK(1)DNEATYRPIFISK	3	1.1369	1
	TGME49_219550-t26_1-p1	198	K	dihydrolipoyllysine-residue succinyltransferase component of oxoglutarate dehydrogenase GN=TGME49_219550	1	5.1222e-05	107.17	TEAAK(1)PVSPPEK	2	-0.042299	2	1	0.000550093	114.02	TEAAK(1)PVSPPEK	2	0.065801	2	1	7.07384e-07	127.56	TEAAK(1)PVSPPEK	2	0.21373	2
	TGME49_295690-t26_1-p1	298	K	ubiquinone/menaquinone biosynthesis methyltransferase subfamily protein GN=TGME49_295690	1	0.000221557	43.37	QACTSALEK(1)DFQGHSNAGGMR	3	0.3771	1	1	1.82401e-05	65.184	QACTSALEK(1)DFQGHSNAGGMR	3	-0.078247	1	1	3.85561e-05	61.276	QACTSALEK(1)DFQGHSNAGGMR	3	-0.093648	1
	TGME49_271820-t26_1-p1	454	K	lipoyltransferase and lipoate-protein ligase subfamily protein GN=TGME49_271820	1	0.000139774	79.639	LEK(1)VSPELDSHLR	3	-1.9483	1	1	2.59402e-05	106.58	LEK(1)VSPELDSHLR	3	-2.8474	3
	TGME49_208530-t26_1-p1	283	K	nicotinate phosphoribosyltransferase GN=TGME49_208530	1	0.0241597	101.28	GK(1)DIIER	2	0.056314	1	1	0.0162628	98.997	GK(1)DIIER	2	-0.35525	1
	TGME49_271820-t26_1-p1	351	K	lipoyltransferase and lipoate-protein ligase subfamily protein GN=TGME49_271820	1	0.000132847	134.26	GMEPVEK(1)LR	2	-1.2028	2	1	0.00173262	105.52	GMEPVEK(1)LR	2	-0.8467	3	1	0.000369829	105.52	GMEPVEK(1)LR	2	-1.5015	3
	TGME49_231940-t26_1-p1	13	K	ThiF family protein GN=TGME49_231940															1	0.0268043	66.056	K(1)IPEMSAVVR	2	-0.55842	1
	TGME49_225050-t26_1-p1	340	K	"adenosylhomocysteinase, putative GN=TGME49_225050"								1	0.000331449	113.44	SK(1)FDNVYGCR	2	-0.055274	1	1	0.00332391	87.789	SK(1)FDNVYGCR	2	0.29268	1
	TGME49_208530-t26_1-p1	3	K	nicotinate phosphoribosyltransferase GN=TGME49_208530								1	0.00533352	75.213	MEK(1)NQSR	2	0.93089	1
	TGME49_215250-t26_1-p1	812	K	"thiamin pyrophosphokinase, catalytic domain-containing protein GN=TGME49_215250"	1	0.00436484	52.862	LQPSGAFEPPLEK(1)SHES	2	0.63783	1	1	0.00328205	52.862	LQPSGAFEPPLEK(1)SHES	2	0.36911	1	1	0.000179798	86.488	LQPSGAFEPPLEK(1)SHES	2	0.15303	1
	TGME49_237140-t26_1-p1	255	K	"ethylene inducible protein, putative GN=TGME49_237140"								1	0.00381384	96.143	SQCPEK(1)TAR	2	-0.45986	1	1	0.000631587	95.775	SQCPEK(1)TAR	2	-0.082519	1
	TGME49_218780-t26_1-p1	322	K	"phosphoserine aminotransferase, putative GN=TGME49_218780"	1	4.88941e-05	83.54	K(1)QGGLAAWSEVCEAK	2	-0.30797	1	1	8.78244e-07	100.43	K(1)QGGLAAWSEVCEAK	2	-0.098795	1	1	0.00137398	75.018	K(1)QGGLAAWSEVCEAK	2	0.15553	1
	TGME49_232540-t26_1-p1	695	K	FAD binding domain-containing protein GN=TGME49_232540	1	3.79879e-11	88.282	NAAFFPQGESEEENLGK(1)QGR	3	-2.3821	1	1	4.09846e-07	79.88	NAAFFPQGESEEENLGK(1)QGR	3	-2.7814	1	1	2.06935e-08	98.882	NAAFFPQGESEEENLGK(1)QGR	3	-3.9725	1
	TGME49_218780-t26_1-p1	391	K	"phosphoserine aminotransferase, putative GN=TGME49_218780"	1	8.14779e-11	68.445	FSVVGPSLGEEYEREEEGGEQAGGAK(1)K	3	0.78497	1
	TGME49_215560-t26_1-p1	414	K	histone arginine methyltransferase PRMT5 GN=TGME49_215560	1	2.82606e-05	117.93	K(1)SDAQSVALSPR	2	0.19538	1	1	9.3853e-30	158.11	K(1)SDAQSVALSPR	2	0.17839	1	1	0.00070908	69.92	K(1)SDAQSVALSPR	2	0.31422	1
	TGME49_326800-t26_1-p1	123	K	S-Adenosyl homocysteine hydrolase GN=TGME49_326800	1	0.00042264	70.783	K(1)ELLFPAINVNDCVTK	2	0.031691	1
	TGME49_249180-t26_1-p1	90	K	bifunctional dihydrofolate reductase-thymidylate synthase GN=TGME49_249180	1	0.0115372	74.376	K(1)FRPLVDR	3	0.15077	1
	TGME49_249180-t26_1-p1	72	K	bifunctional dihydrofolate reductase-thymidylate synthase GN=TGME49_249180	1	3.47559e-06	101.3	TGDSGLPSPSVGK(1)R	2	0.73031	1	1	3.30207e-05	89.359	TGDSGLPSPSVGK(1)R	2	-0.51271	1	1	0.000603059	79.875	TGDSGLPSPSVGK(1)R	2	0.76085	1
	TGME49_318620-t26_1-p1	1238	K	RNA-directed RNA polymerase GN=TGME49_318620															1	8.31514e-07	111.22	K(1)VSTEDVAIVSPGKE	2	-0.48679	1
	TGME49_219550-t26_1-p1	205	K	dihydrolipoyllysine-residue succinyltransferase component of oxoglutarate dehydrogenase GN=TGME49_219550	1	1.06629e-23	102.69	PVSPPEK(1)SSVPQPAPSVSPPKPAPAPK	3	1.2559	4	1	1.27473e-15	87.958	PVSPPEK(1)SSVPQPAPSVSPPKPAPAPK	3	0.67144	5	1	4.10308e-16	101.76	PVSPPEK(1)SSVPQPAPSVSPPKPAPAPK	3	0.52776	5
	TGME49_262750-t26_1-p1	224	K	"histone lysine methyltransferase, SET, putative GN=TGME49_262750"	1	0.00763638	81.771	GVPAEVGEK(1)R	2	0.2661	1
	TGME49_271820-t26_1-p1	235	K	lipoyltransferase and lipoate-protein ligase subfamily protein GN=TGME49_271820								1	0.000214204	78.244	ALEK(1)AFGIAGAASGR	2	-0.088993	1	1	9.8119e-05	65.949	ALEK(1)AFGIAGAASGR	2	0.77559	1
	TGME49_219550-t26_1-p1	193	K	dihydrolipoyllysine-residue succinyltransferase component of oxoglutarate dehydrogenase GN=TGME49_219550								1	8.20081e-07	49.937	PLYVIDPTAQPDPAELAAAAAAAAAPATPVK(1)TEAAK	3	1.1568	1	1	4.35979e-38	101.36	PLYVIDPTAQPDPAELAAAAAAAAAPATPVK(1)TEAAK	3	-0.058537	2
	TGME49_326800-t26_1-p1	90	K	S-Adenosyl homocysteine hydrolase GN=TGME49_326800	1	0.00149862	88.021	ILAEGLQK(1)DPQK	2	0.69274	1
	TGME49_232540-t26_1-p1	349	K	FAD binding domain-containing protein GN=TGME49_232540	1	1.10412e-17	114.52	SSVAHK(1)HSPDSSSPEQSPR	3	-0.93465	3	1	3.46162e-16	149.73	SSVAHK(1)HSPDSSSPEQSPR	3	-0.46934	2	1	6.27409e-37	173.13	SSVAHK(1)HSPDSSSPEQSPR	3	-0.62381	1
	TGME49_266850-t26_1-p1	90	K	3-demethylubiquinone-9 3-O-methyltransferase GN=TGME49_266850	1	4.77955e-07	84.403	LK(1)HTYAGAAGSTSIER	3	-0.92937	1								1	0.000208541	75.548	LK(1)HTYAGAAGSTSIER	3	-1.0305	1
	TGME49_225050-t26_1-p1	290	K	"adenosylhomocysteinase, putative GN=TGME49_225050"								1	3.78109e-05	101.72	ILAEGLQK(1)DPQK	2	0.28259	1	1	8.22398e-07	136.7	ILAEGLQK(1)DPQK	2	0.32304	1
	TGME49_326800-t26_1-p1	140	K	S-Adenosyl homocysteine hydrolase GN=TGME49_326800	1	0.0110821	74.841	SK(1)FDNVYGCR	2	0.6848	1
	TGME49_249180-t26_1-p1	59	K	bifunctional dihydrofolate reductase-thymidylate synthase GN=TGME49_249180	1	1.11627e-08	96.773	FAK(1)TGDSGLPSPSVGK	2	-1.6737	1	1	8.55388e-06	84.859	FAK(1)TGDSGLPSPSVGK	2	-1.8861	1	1	1.95886e-27	176.49	FAK(1)TGDSGLPSPSVGK	2	-2.1643	1
	TGME49_219550-t26_1-p1	370	K	dihydrolipoyllysine-residue succinyltransferase component of oxoglutarate dehydrogenase GN=TGME49_219550	1	0.00164223	106.2	ELAHLAVK(1)AR	2	0.34249	2	1	0.00286203	88.392	ELAHLAVK(1)AR	2	0.73129	1	1	0.0189409	70.552	ELAHLAVK(1)AR	3	-0.39919	2
	TGME49_295690-t26_1-p1	383	K	ubiquinone/menaquinone biosynthesis methyltransferase subfamily protein GN=TGME49_295690	1	0.021026	61.344	TQLGGFDGK(1)R	2	0.27285	1	1	0.000512977	99.568	TQLGGFDGK(1)R	2	0.25862	1
	TGME49_271820-t26_1-p1	292	K	lipoyltransferase and lipoate-protein ligase subfamily protein GN=TGME49_271820	1	0.0258169	78.113	YLTPSK(1)EK	2	0.1935	1	1	0.0168046	83.429	YLTPSK(1)EK	2	-0.05559	1	1	0.0261685	80.455	YLTPSK(1)EK	2	-0.058678	1
	TGME49_219550-t26_1-p1	225	K	dihydrolipoyllysine-residue succinyltransferase component of oxoglutarate dehydrogenase GN=TGME49_219550	0.987625	2.85829e-12	96.379	SSVPQPAPSVSPPK(0.012)PAPAPK(0.988)K	3	0.52848	4	0.971355	7.36235e-13	102.98	SSVPQPAPSVSPPK(0.029)PAPAPK(0.971)K	3	0.35091	4	0.998223	9.23166e-12	103.9	SSVPQPAPSVSPPK(0.002)PAPAPK(0.998)K	3	0.48017	4
	TGME49_249180-t26_1-p1	40	K	bifunctional dihydrofolate reductase-thymidylate synthase GN=TGME49_249180								1	8.74719e-05	142.89	VTK(1)TTPEEASR	2	0.03197	1	1	7.5311e-08	160.72	VTK(1)TTPEEASR	2	-0.19782	1
	TGME49_217350-t26_1-p1	483	K	"methyltransferase MTA70, putative GN=TGME49_217350"								1	0.0153921	84.615	NK(1)GGSALR	2	1.1472	1
	TGME49_258650-t26_1-p1	591	K	"protoheme ferro-lyase, putative GN=TGME49_258650"	1	0.000930044	122.96	GEALSK(1)AGAR	2	0.015058	1	1	0.000779723	128.27	GEALSK(1)AGAR	2	-0.00084075	1	1	0.0052392	83.869	GEALSK(1)AGAR	2	0.27276	1
[I] Lipid transport and metabolism	TGME49_239250-t26_1-p1	444	K	"diacylglycerol kinase, putative GN=TGME49_239250"															1	0.0277032	40.103	DAQK(1)K(1)PR	2	0.15685	1
	TGME49_319920-t26_1-p1	218	K	2-oxo acid dehydrogenases acyltransferase (catalytic domain) domain-containing protein GN=TGME49_319920	1	0.000403537	97.734	NGLITK(1)EDVLK	2	0.30689	2	1	0.00156055	127.83	NGLITK(1)EDVLK	2	-3.8292	1	1	0.00131032	92.866	NGLITK(1)EDVLK	2	-1.6832	1
	TGME49_232090-t26_1-p1	202	K	"3-hydroxyacyl-CoA dehydrogenase, NAD binding domain-containing protein GN=TGME49_232090"															1	9.10582e-11	160.52	LTDAEATEFFK(1)R	2	-1.5309	1
	TGME49_319920-t26_1-p1	131	K	2-oxo acid dehydrogenases acyltransferase (catalytic domain) domain-containing protein GN=TGME49_319920	1	0.00766357	66.056	LHQK(1)EGMMVR	2	0.17039	2	1	0.000249172	104.82	LHQK(1)EGMMVR	2	0.33874	1	1	0.000698414	87.149	LHQK(1)EGMMVR	2	0.1851	2
	TGME49_247760-t26_1-p1	146	K	AMP-binding enzyme domain-containing protein GN=TGME49_247760															1	0.0227554	46.797	GVSSSK(1)TSPGGER	2	0.054156	1
	TGME49_283710-t26_1-p1	335	K	longevity-assurance protein (LAG1) domain-containing protein GN=TGME49_283710								1	1.9706e-07	148.96	MAQASTSK(1)SDSK	2	0.20408	1	1	2.93245e-10	156.81	MAQASTSK(1)SDSK	2	0.065917	2
	TGME49_301120-t26_1-p1	230	K	acetyl-CoA acetyltransferase GN=TGME49_301120	1	5.93644e-43	154.84	SGVMQNEGIEPVTVAAETK(1)GETK	2	0.86521	3	1	2.90433e-30	162.83	SGVMQNEGIEPVTVAAETK(1)GETK	3	0.081921	2	1	6.89454e-55	183.63	SGVMQNEGIEPVTVAAETK(1)GETK	3	-0.15253	1
	TGME49_285240-t26_1-p1	333	K	3-oxo-5-alpha-steroid 4-dehydrogenase GN=TGME49_285240	1	0.0245132	79.474	SEFK(1)DYPR	2	0.21888	1	1	0.011984	87.476	SEFK(1)DYPR	2	0.1653	1	1	0.0101716	135	SEFK(1)DYPR	2	0.27657	1
	TGME49_265360-t26_1-p1	356	K	Putative acyl-CoA thioesterase(predict) GN=TGME49_265360	1	0.00422172	68.557	SLAGGK(1)HMLR	3	-0.089246	1	1	0.0136919	51.445	SLAGGK(1)HMLR	3	-0.25228	1	1	0.00121531	96.143	SLAGGK(1)HMLR	2	2.4309	2
	TGME49_229140-t26_1-p1	180	K	MaoC family domain-containing protein GN=TGME49_229140	1	0.0184932	60.364	K(1)SSVSFQEPPTK	2	1.7323	1	1	0.000159861	93.348	K(1)SSVSFQEPPTK	2	0.91055	1	1	4.17859e-07	119.39	K(1)SSVSFQEPPTK	2	0.72499	1
	TGME49_301120-t26_1-p1	249	K	acetyl-CoA acetyltransferase GN=TGME49_301120	1	0.0110215	48.568	LDK(1)VASLRPCFK	2	-1.1553	1								1	0.00128649	65.043	LDK(1)VASLRPCFK	2	-2.1618	2
	TGME49_301120-t26_1-p1	211	K	acetyl-CoA acetyltransferase GN=TGME49_301120								1	3.86855e-14	91.416	AAEAWK(1)SGVMQNEGIEPVTVAAETK	3	-0.044874	1	1	1.19001e-09	89.979	AAEAWK(1)SGVMQNEGIEPVTVAAETK	3	0.18096	1
	TGME49_301120-t26_1-p1	293	K	acetyl-CoA acetyltransferase GN=TGME49_301120	1	0.000134189	118.28	VLNLDIK(1)PLAR	2	-0.011247	1	1	0.000208175	107.06	VLNLDIK(1)PLAR	2	-0.12548	1	1	0.0119982	72.2	VLNLDIK(1)PLAR	2	0.31711	1
	TGME49_246530-t26_1-p1	802	K	phospholipase D active site domain-containing protein GN=TGME49_246530	1	0.0013459	115.57	LSEK(1)SIGSSR	2	0.747	1
	TGME49_247760-t26_1-p1	140	K	AMP-binding enzyme domain-containing protein GN=TGME49_247760															1	1.03793e-05	84.249	PACADGEVPATGQK(1)GVSSSK	3	0.95313	1
	TGME49_254390-t26_1-p1	250	K	CRAL/TRIO domain-containing protein GN=TGME49_254390															1	0.0236795	63.091	LPK(1)ATTPELFK	2	1.4326	1
	TGME49_239250-t26_1-p1	445	K	"diacylglycerol kinase, putative GN=TGME49_239250"															1	0.0277032	40.103	DAQK(1)K(1)PR	2	0.15685	1
	TGME49_238950-t26_1-p1	1010	K	"fatty acyl-CoA desaturase, putative GN=TGME49_238950"								1	5.73933e-05	115.1	GNENVSMK(1)TGEAIK	2	-0.69834	1
	TGME49_319920-t26_1-p1	443	K	2-oxo acid dehydrogenases acyltransferase (catalytic domain) domain-containing protein GN=TGME49_319920	1	0.000569246	96.229	AMVK(1)SMNETVK	2	-1.1725	1	1	6.84247e-05	99.752	AMVK(1)SMNETVK	2	-1.4873	2	1	0.000566961	98.898	AMVK(1)SMNETVK	2	-0.83869	1
	TGME49_248830-t26_1-p1	84	K	phosphoinositide phospholipase PIPLC GN=TGME49_248830	1	0.00249027	89.301	K(1)SLLSGEEGER	2	1.9825	1								1	0.00136902	69.864	K(1)SLLSGEEGER	2	2.2986	1
	TGME49_319920-t26_1-p1	478	K	2-oxo acid dehydrogenases acyltransferase (catalytic domain) domain-containing protein GN=TGME49_319920	1	4.68909e-51	208.15	ETLVAHTAK(1)K	3	-0.23161	2	1	0.000239077	136.52	ETLVAHTAK(1)K	2	0.19598	2	1	3.61632e-07	161.51	ETLVAHTAK(1)K	2	0.28442	2
	TGME49_228290-t26_1-p1	295	K	phospholipase/carboxylesterase GN=TGME49_228290	1	0.000854039	75.764	DAPEDK(1)PGFLASK	2	-0.31151	1	1	2.38248e-05	96.135	DAPEDK(1)PGFLASK	2	0.19858	1	1	0.00101342	78.505	DAPEDK(1)PGFLASK	2	-0.11124	1
	TGME49_261760-t26_1-p1	419	K	CDP-alcohol phosphatidyltransferase superfamily protein GN=TGME49_261760	1	0.0196346	84.568	GK(1)AAMMQK	2	-0.23039	1	1	0.0123352	87.181	GK(1)AAMMQK	2	-0.16029	1	1	0.0181538	87.181	GK(1)AAMMQK	2	0.48721	1
	TGME49_273540-t26_1-p1	543	K	"phosphatidylserine synthase, putative GN=TGME49_273540"	1	0.0295423	66.962	LLAK(1)SPGGK	2	0.57879	1	1	0.0347209	61.78	LLAK(1)SPGGK	2	-0.35203	1	1	0.00557811	82.287	LLAK(1)SPGGK	2	0.71617	1
	TGME49_319920-t26_1-p1	200	K	2-oxo acid dehydrogenases acyltransferase (catalytic domain) domain-containing protein GN=TGME49_319920	1	0.000412956	133.23	EK(1)GVDLAR	2	0.056874	1	1	0.0234552	57.708	EK(1)GVDLAR	2	-0.89702	1	1	0.010945	95.741	EK(1)GVDLAR	2	-0.20992	1
	TGME49_238950-t26_1-p1	1018	K	"fatty acyl-CoA desaturase, putative GN=TGME49_238950"	1	0.00450566	73.082	K(1)TPVLAPSEELR	2	-1.2074	1	1	0.00716391	73.435	K(1)TPVLAPSEELR	2	-0.61908	1	1	0.000252508	99.844	K(1)TPVLAPSEELR	2	-0.50945	2
	TGME49_246330-t26_1-p1	416	K	CRAL/TRIO domain-containing protein GN=TGME49_246330	1	0.000411415	91.318	MLQEALK(1)K	2	-0.16749	1	1	0.0135582	91.318	MLQEALK(1)K	2	0.95814	1
[P] Inorganic ion transport and metabolism	TGME49_254580-t26_1-p1	21	K	UDP-galactose transporter family protein GN=TGME49_254580								1	2.67786e-24	106.28	DK(1)HVTGAGPSSPFSNLSTTSGQDEAQSK	3	0.83712	1	1	6.38088e-20	107.24	DK(1)HVTGAGPSSPFSNLSTTSGQDEAQSK	3	0.57099	1
	TGME49_230420-t26_1-p1	641	K	sarco/endoplasmic reticulum Ca2+-ATPase GN=TGME49_230420	1	1.05069e-05	130.56	K(1)LLEDAANFAK	2	-3.4325	1	1	0.0015772	129.89	K(1)LLEDAANFAK	2	-1.7283	1	1	7.64312e-05	127.87	K(1)LLEDAANFAK	2	-1.729	1
	TGME49_209870-t26_1-p1	616	K	"HAD hydrolase, family IIA protein GN=TGME49_209870"	1	0.025198	70.399	NK(1)DLAVDFR	2	1.4451	1
	TGME49_259950-t26_1-p1	397	K	"carbonate dehydratase, eukaryotic-type domain-containing protein GN=TGME49_259950"	1	0.00387152	64.04	K(1)VQETGGGGLFCTK	2	0.22094	1	1	0.000642988	79.346	K(1)VQETGGGGLFCTK	2	0.55237	1
	TGME49_259950-t26_1-p1	469	K	"carbonate dehydratase, eukaryotic-type domain-containing protein GN=TGME49_259950"								1	0.000208229	110.98	LK(1)AAGASGGATR	2	-0.32477	1	1	0.000592226	95.417	LK(1)AAGASGGATR	2	-0.42682	1
	TGME49_201780-t26_1-p1	630	K	microneme protein MIC2 GN=TGME49_201780	1	0.00874907	67.997	NK(1)PCDLPTFETK	2	-1.3038	1	1	0.00359702	75.89	NK(1)PCDLPTFETK	2	-0.17573	1	1	0.0109678	67.997	NK(1)PCDLPTFETK	2	-0.48588	1
	TGME49_230420-t26_1-p1	14	K	sarco/endoplasmic reticulum Ca2+-ATPase GN=TGME49_230420	1	1.0213e-07	147.36	AVGALSK(1)HR	2	0.39589	1	1	0.00196068	103.55	AVGALSK(1)HR	2	0.048214	1	1	0.00141965	107.57	AVGALSK(1)HR	2	-0.10246	1
	TGME49_299060-t26_1-p1	574	K	sodium/hydrogen exchanger NHE2 GN=TGME49_299060	1	0.0180387	87.476	NVK(1)QLTSR	2	1.4096	1
[Q] Secondary metabolites biosynthesis, transport and catabolism	TGME49_232250-t26_1-p1	260	K	catalase GN=TGME49_232250	1	0.00921531	86.67	DLFNAIAK(1)R	2	-0.11183	1	1	0.0101435	86.67	DLFNAIAK(1)R	2	-0.62724	1	1	0.00997586	85.676	DLFNAIAK(1)R	2	-1.224	1
	TGME49_232250-t26_1-p1	232	K	catalase GN=TGME49_232250								1	0.000600391	86.898	TNQGIK(1)NLNR	2	2.353	1
	TGME49_232250-t26_1-p1	501	K	catalase GN=TGME49_232250	1	0.00923698	59.116	AIGLPTAACYPAK(1)M	2	-0.26706	1	1	0.000208649	85.672	AIGLPTAACYPAK(1)M	2	0.26679	1	1	4.15259e-05	70.089	AIGLPTAACYPAK(1)M	2	0.99777	1
	TGME49_216790-t26_1-p1	432	K	"ATP-binding cassette sub-family E member 1, putative GN=TGME49_216790"	1	0.000273917	85.837	PQTITAK(1)YQGTVR	2	-1.1452	1	1	0.000223393	129.77	PQTITAK(1)YQGTVR	2	-0.30569	1
	TGME49_216790-t26_1-p1	189	K	"ATP-binding cassette sub-family E member 1, putative GN=TGME49_216790"	0.99998	0.000292004	64.454	ASIKPQYVDHVPK(1)QVK	4	0.11882	1	1	3.79037e-08	111.7	ASIKPQYVDHVPK(1)QVK	4	0.16715	1	0.999788	0.00213695	51.073	ASIKPQYVDHVPK(1)QVK	4	0.48146	1
[S] Function unknown	TGME49_254500-t26_1-p1	290	K	"WD domain, G-beta repeat protein(predict) GN=TGME49_254500"	1	0.00150586	67.415	VQTK(1)GGTDSSVSSGK	2	0.85854	1	1	3.36123e-05	119.65	VQTK(1)GGTDSSVSSGK	2	0.71388	1	1	5.56246e-10	119.65	VQTK(1)GGTDSSVSSGK	2	0.12053	1
	TGME49_273580-t26_1-p1	530	K	DUF3510 domain-containing protein(predict) GN=TGME49_273580	1	0.000139687	97.779	ALSLSAIEAQK(1)R	2	0.10127	1								1	4.25043e-07	119.55	ALSLSAIEAQK(1)R	2	2.1069	1
	TGME49_203810-t26_1-p1	77	K	kelch repeat-containing protein GN=TGME49_203810	1	4.4129e-11	153.95	TSK(1)MINTINTK	2	-0.059662	1	1	3.50833e-07	149.23	TSK(1)MINTINTK	2	0.32082	1	1	4.73267e-08	164.9	TSK(1)MINTINTK	2	-0.21973	1
	TGME49_203810-t26_1-p1	490	K	kelch repeat-containing protein GN=TGME49_203810	1	1.37274e-18	162.22	LTTETQSAEK(1)VAK	2	-0.060313	1	1	5.22942e-05	91.62	LTTETQSAEK(1)VAK	2	-0.30359	1	1	1.42619e-07	127.02	LTTETQSAEK(1)VAK	2	-0.30413	1
	TGME49_242000-t26_1-p1	28	K	DUF51 family protein GN=TGME49_242000								1	0.0206809	67.08	TK(1)VSLACTPR	2	0.28689	1
	TGME49_234310-t26_1-p1	115	K	PP28 domain-containing protein(predict) GN=TGME49_234310								1	0.024351	56.139	AIEK(1)TGVVELSR	2	0.76727	1	1	0.0234124	56.569	AIEK(1)TGVVELSR	2	0.54565	1
	TGME49_288350-t26_1-p1	705	K	Nkap_C domain-containing protein(predict) GN=TGME49_288350								1	0.00634434	114.19	MQK(1)WQAK	2	-0.78692	1
	TGME49_243530-t26_1-p1	1330	K	pentatricopeptide repeat domain-containing protein GN=TGME49_243530								1	0.000864543	57.525	K(1)EQQLLQTQIDEHELK	3	-1.0226	1
	TGME49_270800-t26_1-p1	21	K	GAF domain-containing protein GN=TGME49_270800								1	0.0202101	86.794	VQCTK(1)TR	2	0.16882	1
	TGME49_218610-t26_1-p1	507	K	ATPase (DUF699) protein GN=TGME49_218610								1	0.000193185	89.301	QNK(1)LSSLSNNPK	2	-0.47465	1	1	0.00843896	53.557	QNK(1)LSSLSNNPK	2	-0.50735	1
	TGME49_255890-t26_1-p1	252	K	pyridine nucleotide-disulfide oxidoreductase domain-containing protein GN=TGME49_255890								1	0.0237732	44.426	SLPK(1)LTQQEQGR	2	-0.41354	1
	TGME49_225540-t26_1-p1	77	K	TolA(predict) GN=TGME49_225540								1	0.00762828	44.045	GSVDCAHLDK(1)MTGLNK	3	0.18447	1
	TGME49_264190-t26_1-p1	311	K	TRUD domain-containing protein(predict) GN=TGME49_264190	0.955264	0.0280328	40.475	ELK(0.955)DNDAK(0.045)RRGNR	2	1.8659	1
	TGME49_314680-t26_1-p1	17	K	Matrix protein Mmp37(predict) GN=TGME49_314680	1	0.00012901	75.376	DK(1)GDPCGSLSLNHTR	3	-0.5243	2	1	7.34329e-06	107.63	DK(1)GDPCGSLSLNHTR	2	0.29598	2	1	0.00247598	52.862	DK(1)GDPCGSLSLNHTR	3	-0.33686	1
	TGME49_238510-t26_1-p1	158	K	RanBP2-type domain-containing protein(predict) GN=TGME49_238510								1	0.00032786	93.623	GSK(1)QGYGSSSR	2	-0.11158	1	1	0.0222411	64.121	GSK(1)QGYGSSSR	2	-0.096466	1
	TGME49_222910-t26_1-p1	130	K	phosphoglycerate mutase GN=TGME49_222910								1	4.60524e-31	110.25	VPSPTSK(1)PSSPDETSQAAEEASSSTCEATQK	3	1.1377	1	1	1.07275e-40	132.85	VPSPTSK(1)PSSPDETSQAAEEASSSTCEATQK	3	1.1573	1
	TGME49_216900-t26_1-p1	206	K	cytokine induced apoptosis inhibitor 1 family protein GN=TGME49_216900								1	0.00345941	47.68	ENATGNSQGK(1)SAEFAAAR	2	-0.16449	1
	TGME49_269770-t26_1-p1	1006	K	"WD domain, G-beta repeat-containing protein GN=TGME49_269770"	1	0.000655281	79.089	LLAVSEAESPK(1)AK	2	0.16686	1
	TGME49_235350-t26_1-p1	9	K	cwfj family protein GN=TGME49_235350	1	0.0298393	91.516	FDK(1)TPSK	2	-0.5918	1
	TGME49_299250-t26_1-p1	406	K	hypothetical protein GN=TGME49_299250								1	0.023418	64.711	LGK(1)VVPDGLR	2	0.33114	1
	TGME49_257560-t26_1-p1	901	K	"WD domain, G-beta repeat-containing protein GN=TGME49_257560"	1	0.0108798	83.883	K(1)LGLLDPEK	2	-1.2843	1	1	0.00160579	107.55	K(1)LGLLDPEK	2	-1.1928	1	1	0.00126732	108.43	K(1)LGLLDPEK	2	-1.3878	1
	TGME49_288910-t26_1-p1	69	K	DUF866 domain-containing protein GN=TGME49_288910	1	4.30305e-43	177.39	WDGSK(1)QAATLNVQDVK	2	-0.40476	1	1	3.43705e-10	145.94	WDGSK(1)QAATLNVQDVK	2	0.29852	1	1	5.8175e-18	147.64	WDGSK(1)QAATLNVQDVK	2	-0.08328	1
	TGME49_257560-t26_1-p1	928	K	"WD domain, G-beta repeat-containing protein GN=TGME49_257560"															1	0.0299404	63.816	AYAAK(1)TEK	2	1.0058	1
	TGME49_251410-t26_1-p1	1669	K	tetratricopeptide repeat-containing protein GN=TGME49_251410	1	0.0233365	54.611	VDK(1)K(1)AAMK	2	-0.41905	3	1	0.025422	54.157	VDK(1)K(1)AAMK	2	0.10138	2	1	0.0142255	54.611	VDK(1)K(1)AAMK	2	0.4921	3
	TGME49_228300-t26_1-p1	138	K	CCDC25 protein GN=TGME49_228300								1	0.032097	54.436	ELLK(1)ALEK	2	0.44641	1	1	0.030168	57.859	ELLK(1)ALEK	2	-0.83865	1
	TGME49_254030-t26_1-p1	50	K	zinc finger CDGSH-type domain-containing protein GN=TGME49_254030	1	7.34434e-06	85.493	TQPWCDGAHK(1)GTPFK	3	-0.28262	1	1	0.000784524	64.04	TQPWCDGAHK(1)GTPFK	3	-0.51294	1	1	0.000409882	70.197	TQPWCDGAHK(1)GTPFK	3	-0.93365	1
	TGME49_265110-t26_1-p1	21	K	"ribosome biogenesis protein, putative GN=TGME49_265110"															1	1.57851e-07	132.97	K(1)SSGGPVSATAYR	2	-0.093601	1
	TGME49_244370-t26_1-p1	575	K	"TDC1, putative GN=TGME49_244370"	1	4.2192e-05	70.555	IAEMLDEQDHSCSPFTDK(1)K	3	-1.1724	1	1	2.48746e-12	124.63	IAEMLDEQDHSCSPFTDK(1)K	3	-1.3425	1	1	6.43357e-12	105.9	IAEMLDEQDHSCSPFTDK(1)K	3	-1.0513	1
	TGME49_288400-t26_1-p1	782	K	LETM1 family protein GN=TGME49_288400	1	7.55727e-29	126.25	EHLVSPAGDAGVPEAAK(1)PAENR	3	0.92697	1	1	2.55141e-18	120.71	EHLVSPAGDAGVPEAAK(1)PAENR	3	0.28712	1	1	7.6152e-21	114.55	EHLVSPAGDAGVPEAAK(1)PAENR	3	1.1976	1
	TGME49_279430-t26_1-p1	115	K	cwf18 pre-mRNA splicing factor protein GN=TGME49_279430	1	0.00025308	53.554	AVPK(1)VAPDGAEEVLSHQDR	3	-0.50452	1
	TGME49_231150-t26_1-p1	636	K	Beta-lactamase superfamily domain protein(predict) GN=TGME49_231150	1	0.000476933	52.318	TDAGNGAGTAAQK(1)ATGYDK	2	-0.2023	2	1	1.66089e-05	75.608	TDAGNGAGTAAQK(1)ATGYDK	2	0.19896	1	1	0.00319243	49.768	TDAGNGAGTAAQK(1)ATGYDK	2	0.013398	1
	TGME49_205240-t26_1-p1	774	K	cleft lip and palate transmembrane protein 1 (clptm1) protein GN=TGME49_205240															1	0.0212087	64.86	SSGK(1)TPGAACK	2	-0.94472	1
	TGME49_260010-t26_1-p1	112	K	"acetyltransferase, GNAT family protein GN=TGME49_260010"	1	0.000236205	82.069	VEAPAAPAPGAAK(1)K	2	1.6888	1	1	0.00242113	71.558	VEAPAAPAPGAAK(1)K	2	2.6375	1	1	0.00378542	66.708	VEAPAAPAPGAAK(1)K	2	1.9862	1
	TGME49_295320-t26_1-p1	577	K	"embryo sac development arrest EDA7, putative GN=TGME49_295320"	1	0.00834854	109.36	ANSALAK(1)R	2	-0.37463	1
	TGME49_314970-t26_1-p1	13	K	root hair defective 3 gtp-binding protein (rhd3) protein GN=TGME49_314970	1	6.18396e-05	82.202	ALLADDASPHTK(1)K	2	-0.0097278	2	1	0.00476041	84.297	ALLADDASPHTK(1)K	2	1.1416	1	1	1.1365e-05	100.22	ALLADDASPHTK(1)K	2	0.67958	1
	TGME49_264130-t26_1-p1	144	K	"Pre-mRNA-splicing factor CWC26, related protein(predict) GN=TGME49_264130"								1	3.89477e-05	96.229	NVALNELQAK(1)R	2	0.98871	1	1	5.51202e-05	123.67	NVALNELQAK(1)R	2	-0.19177	1
	TGME49_203810-t26_1-p1	4	K	kelch repeat-containing protein GN=TGME49_203810															1	0.0102745	56.527	VTK(1)AGSPSEDGPSR	2	-0.74639	1
	TGME49_229000-t26_1-p1	102	K	kelch repeat-containing protein GN=TGME49_229000								0.999823	8.58456e-08	127.56	KAEATK(1)AVEK	2	0.086162	1	1	9.69805e-25	200.67	KAEATK(1)AVEK	2	0.076106	2
	TGME49_275568-t26_1-p1	543	K	GPI transamidase subunit PIG-U protein GN=TGME49_275568								1	0.0101054	74.611	VFTSSESFEK(1)R	2	-0.54053	1
	TGME49_203940-t26_1-p1	671	K	ABC1 protein GN=TGME49_203940	1	0.00829699	109.71	ILDVLSK(1)R	2	0.059134	1	1	0.0100998	99.442	ILDVLSK(1)R	2	-0.08181	1	1	0.00861915	99.442	ILDVLSK(1)R	2	-0.19595	1
	TGME49_231150-t26_1-p1	623	K	Beta-lactamase superfamily domain protein(predict) GN=TGME49_231150															1	5.33575e-10	78.078	GSQK(1)TDAGNGAGTAAQK	2	-0.062719	1
	TGME49_228120-t26_1-p1	3937	K	Chloroquine resistance marker(predict) GN=TGME49_228120	1	0.00599394	93.096	LK(1)RPGGNAGD	2	0.61638	1	1	0.00807915	57.204	LK(1)RPGGNAGD	2	0.79671	1	1	0.00437831	78.61	LK(1)RPGGNAGD	2	-0.16479	1
	TGME49_264420-t26_1-p1	52	K	"lipoprotein, putative GN=TGME49_264420"															1	0.0261543	56.205	AVEAAAK(1)DAPK	2	0.90173	1
	TGME49_288400-t26_1-p1	644	K	LETM1 family protein GN=TGME49_288400								1	3.42192e-30	161.64	GASK(1)AENAQELAGGTAEAAAESR	3	-0.39631	1	1	2.32523e-06	57.238	GASK(1)AENAQELAGGTAEAAAESR	3	-2.0217	1
	TGME49_217020-t26_1-p1	119	K	"ATPase, AFG1 family protein GN=TGME49_217020"	1	0.00950949	57.785	GLPTYHVK(1)EK	3	0.31387	2	1	0.019356	49.189	GLPTYHVK(1)EK	2	-1.2309	2	1	0.018741	44.543	GLPTYHVK(1)EK	3	0.66434	1
	TGME49_320210-t26_1-p1	290	K	"WD domain, G-beta repeat domain containing protein GN=TGME49_320210"	1	2.27576e-08	118.08	ASGDSPYK(1)TAATIR	2	0.71305	1	1	0.000421623	80.507	ASGDSPYK(1)TAATIR	2	0.95451	1	1	2.03644e-05	99.927	ASGDSPYK(1)TAATIR	2	0.93991	1
	TGME49_315140-t26_1-p1	673	K	"WD domain, G-beta repeat-containing protein GN=TGME49_315140"	1	0.029227	67.207	LAAPTK(1)SVR	2	-0.21413	1	1	0.00321912	98.044	LAAPTK(1)SVR	2	-0.2518	1	1	0.00761153	88.495	LAAPTK(1)SVR	2	0.26904	1
	TGME49_254050-t26_1-p1	62	K	optic atrophy 3 protein (opa3) protein GN=TGME49_254050								1	0.019269	60.436	SNK(1)AAPVR	2	0.54348	1
	TGME49_216900-t26_1-p1	370	K	cytokine induced apoptosis inhibitor 1 family protein GN=TGME49_216900								1	0.0308512	78.149	K(1)LETGEIR	2	1.3059	1
	TGME49_222910-t26_1-p1	161	K	phosphoglycerate mutase GN=TGME49_222910	1	3.40514e-13	71.427	AASSTEK(1)TYEPQGQSGSDTVPHSTFR	3	0.60803	1	1	1.00091e-23	101.92	AASSTEK(1)TYEPQGQSGSDTVPHSTFR	3	0.39001	1	1	4.68969e-20	111.3	AASSTEK(1)TYEPQGQSGSDTVPHSTFR	3	0.13094	1
	TGME49_281630-t26_1-p1	399	K	hydroxyacylglutathione hydrolase GN=TGME49_281630	0.780591	9.2743e-13	116.58	K(0.781)ANK(0.219)PTVPSSVEQEMR	3	0.25585	1								0.989558	5.53614e-07	99.238	K(0.99)ANK(0.01)PTVPSSVEQEMR	3	0.040768	1
	TGME49_203960-t26_1-p1	508	K	"Zeaxanthin epoxidase, chloroplastic(predict) GN=TGME49_203960"															1	0.0109108	54.066	PASVQEQK(1)VR	2	0.24201	1
	TGME49_271100-t26_1-p1	125	K	NUC153 domain-containing protein GN=TGME49_271100	1	0.0257823	78.149	GITK(1)LSVR	2	0.47339	1	1	0.0203584	59.597	GITK(1)LSVR	2	0.44393	1
	TGME49_251410-t26_1-p1	1668	K	tetratricopeptide repeat-containing protein GN=TGME49_251410	1	0.0233365	54.611	VDK(1)K(1)AAMK	2	-0.41905	3	1	0.025422	54.157	VDK(1)K(1)AAMK	2	0.10138	2	1	0.0142255	54.611	VDK(1)K(1)AAMK	2	0.4921	3
	TGME49_311030-t26_1-p1	2995	K	Small nucleolar RNA-associate(predict) GN=TGME49_311030								1	0.000366887	95.094	LSLK(1)ALAAPEK	2	1.502	1	1	0.000680287	78.903	LSLK(1)ALAAPEK	2	-1.671	1
	TGME49_231150-t26_1-p1	279	K	Beta-lactamase superfamily domain protein(predict) GN=TGME49_231150															1	4.29466e-05	98.592	DREEK(1)TESALPLR	3	0.33863	1
	TGME49_216900-t26_1-p1	346	K	cytokine induced apoptosis inhibitor 1 family protein GN=TGME49_216900															1	0.0106477	63.473	PK(1)ACPNCTCGR	2	-0.27076	1
	TGME49_229000-t26_1-p1	519	K	kelch repeat-containing protein GN=TGME49_229000								1	0.012184	70.089	LEK(1)NMSVASGK	2	0.72129	1	1	0.0118909	72.29	LEK(1)NMSVASGK	2	0.34533	1
	TGME49_314970-t26_1-p1	853	K	root hair defective 3 gtp-binding protein (rhd3) protein GN=TGME49_314970								1	0.000172685	105.25	SPPK(1)ASEDLQR	2	1.5159	1	1	7.93445e-05	108.56	SPPK(1)ASEDLQR	2	0.89862	1
	TGME49_321420-t26_1-p1	412	K	kelch repeat-containing protein GN=TGME49_321420								1	0.00027898	107.09	K(1)SLEGIASTAR	2	-0.50947	1
	TGME49_251490-t26_1-p1	170	K	"ACR, COG2135 domain-containing protein GN=TGME49_251490"															1	0.0199876	70.389	VPGQPK(1)GEGK	2	0.58739	1
	TGME49_285230-t26_1-p1	493	K	PRP38 family protein GN=TGME49_285230	1	0.00166086	105.98	ALATGK(1)DYAR	2	1.4328	2	1	0.000199899	107.79	ALATGK(1)DYAR	2	1.5657	1	1	1.7271e-10	119.68	ALATGK(1)DYAR	2	-1.4237	2
	TGME49_238510-t26_1-p1	754	K	RanBP2-type domain-containing protein(predict) GN=TGME49_238510															1	0.00988327	97.431	AAK(1)DALER	2	-0.28123	1
	TGME49_207620-t26_1-p1	107	K	pyridine nucleotide-disulfide oxidoreductase domain-containing protein GN=TGME49_207620	1	0.0111473	102.51	VAACAEK(1)R	2	-0.62841	1	1	0.014394	89.355	VAACAEK(1)R	2	-0.41364	1
	TGME49_242000-t26_1-p1	3	K	DUF51 family protein GN=TGME49_242000								1	0.000209322	107.11	GK(1)NENSNPVGR	2	-0.08473	1
	TGME49_276990-t26_1-p1	66	K	cytochrome b5 family heme/steroid binding domain-containing protein GN=TGME49_276990	1	0.00516579	85.744	APPK(1)PNPCPR	2	-1.1526	1	1	0.00180085	93.178	APPK(1)PNPCPR	2	-0.91481	1	1	0.0144583	74.173	APPK(1)PNPCPR	2	-0.62873	1
	TGME49_207620-t26_1-p1	377	K	pyridine nucleotide-disulfide oxidoreductase domain-containing protein GN=TGME49_207620	1	1.27763e-06	143.85	K(1)FNSDPR	2	0.38394	1	1	0.0101905	111.82	K(1)FNSDPR	2	-0.18255	1	1	0.00464049	140.98	K(1)FNSDPR	2	-0.72302	2
	TGME49_222910-t26_1-p1	154	K	phosphoglycerate mutase GN=TGME49_222910	1	1.22764e-47	128.03	PSSPDETSQAAEEASSSTCEATQK(1)AASSTEK	3	0.51103	2	1	4.2792e-57	177.35	PSSPDETSQAAEEASSSTCEATQK(1)AASSTEK	3	0.90925	1	1	5.04491e-62	159.13	PSSPDETSQAAEEASSSTCEATQK(1)AASSTEK	3	0.6297	2
	TGME49_320210-t26_1-p1	33	K	"WD domain, G-beta repeat domain containing protein GN=TGME49_320210"	1	4.72895e-13	80.082	K(1)HLETSGVCPVTAQSLSEADLADVK	3	0.47739	2	1	3.1514e-19	121.1	K(1)HLETSGVCPVTAQSLSEADLADVK	3	-0.11265	1	1	4.7447e-11	94.594	K(1)HLETSGVCPVTAQSLSEADLADVK	3	0.066966	1
	TGME49_310350-t26_1-p1	162	K	PGAP1 family protein GN=TGME49_310350	1	0.00687645	44.193	RENQLGTPSEK(1)EK	2	1.7601	1
	TGME49_207620-t26_1-p1	406	K	pyridine nucleotide-disulfide oxidoreductase domain-containing protein GN=TGME49_207620								1	1.18717e-17	163.91	GCK(1)NVTVIGQETVPFER	2	0.76223	1
	TGME49_243240-t26_1-p1	467	K	"WD domain, G-beta repeat-containing protein GN=TGME49_243240"	1	0.017728	63.32	SDGSQRPTK(1)K	2	0.027696	1	1	0.00489637	70.942	SDGSQRPTK(1)K	2	-0.13823	1	1	0.000376232	110.08	SDGSQRPTK(1)K	2	-0.074963	1
	TGME49_253950-t26_1-p1	102	K	"protein fam50a, putative GN=TGME49_253950"	1	0.0281115	58.132	SLFPQK(1)FQEK	2	1.225	1								1	0.0241726	53.211	SLFPQK(1)FQEK	2	1.3557	1
	TGME49_231150-t26_1-p1	461	K	Beta-lactamase superfamily domain protein(predict) GN=TGME49_231150	1	0.0290444	91.9	K(1)MFDLIR	2	-0.071159	1	1	0.00109179	128.57	K(1)MFDLIR	2	-0.35764	1	1	0.0198083	101.33	K(1)MFDLIR	2	0.75669	1
	TGME49_229000-t26_1-p1	494	K	kelch repeat-containing protein GN=TGME49_229000	1	4.38336e-18	154.36	DVTETATEVK(1)QVR	2	0.35404	1								1	4.03767e-08	113.99	DVTETATEVK(1)QVR	2	0.27804	1
	TGME49_272030-t26_1-p1	837	K	kelch repeat-containing protein GN=TGME49_272030	1	0.0113606	46.41	K(1)SGAAAGFGAGGAAR	2	-0.088287	1	1	0.0114321	48.405	K(1)SGAAAGFGAGGAAR	2	0.62722	1	1	0.00335415	65.038	K(1)SGAAAGFGAGGAAR	2	0.47451	1
	TGME49_271100-t26_1-p1	583	K	NUC153 domain-containing protein GN=TGME49_271100	1	0.00703667	70.089	VK(1)CTWDETPLER	2	1.1222	1	1	0.000564705	86.772	VK(1)CTWDETPLER	2	0.67819	1
	TGME49_228120-t26_1-p1	417	K	Chloroquine resistance marker(predict) GN=TGME49_228120	1	5.88593e-18	135.89	K(1)HLQTPEDEPASQQVSPR	3	0.13068	1	1	2.03328e-25	174.59	K(1)HLQTPEDEPASQQVSPR	3	0.30912	1	1	5.64314e-24	168.42	K(1)HLQTPEDEPASQQVSPR	3	-0.30222	1
	TGME49_203940-t26_1-p1	935	K	ABC1 protein GN=TGME49_203940								1	0.000164271	132.88	TGAQQK(1)TSR	2	-0.3501	1
	TGME49_203490-t26_1-p1	16	K	GNL3L/Grn1 GTPase GN=TGME49_203490								1	0.000460742	121.9	LSQK(1)YNIEK	2	2.4529	1
	TGME49_216020-t26_1-p1	830	K	peptidase family c78 protein GN=TGME49_216020															1	0.00915	65.234	TNFFEK(1)TAGTK	2	0.33562	1
	TGME49_200280-t26_1-p1	436	K	"WD domain, G-beta repeat-containing protein GN=TGME49_200280"															1	0.00116795	57.288	AK(1)AQAPAAHGVSGER	3	-0.11321	1
	TGME49_238510-t26_1-p1	481	K	RanBP2-type domain-containing protein(predict) GN=TGME49_238510	1	0.00376774	74.987	K(1)FQVTGETDSGK	2	0.029598	1								1	0.0160616	63.181	K(1)FQVTGETDSGK	2	0.91288	1
	TGME49_221380-t26_1-p1	141	K	alba 1 GN=TGME49_221380								0.99877	0.0101281	49.333	EMK(0.001)PEEITK(0.999)TGGFR	3	-0.23603	1
	TGME49_205240-t26_1-p1	781	K	cleft lip and palate transmembrane protein 1 (clptm1) protein GN=TGME49_205240	1	0.0128189	76.478	TPGAACK(1)R	2	-0.029969	1	1	0.0139619	90.37	TPGAACK(1)R	2	0.097163	1	1	0.00297887	110.31	TPGAACK(1)R	2	0.063363	1
	TGME49_311030-t26_1-p1	1371	K	Small nucleolar RNA-associate(predict) GN=TGME49_311030	1	0.000200655	72.433	AK(1)AETGASGVSPSLLK	2	-0.29957	1	1	0.000286377	74.141	AK(1)AETGASGVSPSLLK	2	0.24883	1	1	5.15825e-06	91.401	AK(1)AETGASGVSPSLLK	2	-0.22948	2
	TGME49_321420-t26_1-p1	426	K	kelch repeat-containing protein GN=TGME49_321420								1	0.0319718	71.379	EIEK(1)TLLK	2	0.42345	2
	TGME49_279380-t26_1-p1	198	K	"Putative hydrolase family or acyltransferase family,related protein(predict) GN=TGME49_279380"								1	6.48703e-06	135.02	LVEK(1)GEPDGVLPER	2	0.57046	1	1	2.60528e-09	115.1	LVEK(1)GEPDGVLPER	2	0.57604	1
	TGME49_202980-t26_1-p1	772	K	NUC173 domain-containing protein(predict) GN=TGME49_202980	1	8.1648e-05	58.712	LTSSSSQEFDGK(1)CLPQFLHK	3	0.083425	1	1	8.75419e-05	55.437	LTSSSSQEFDGK(1)CLPQFLHK	3	0.69517	1	1	2.9325e-05	77.221	LTSSSSQEFDGK(1)CLPQFLHK	3	0.42175	1
	TGME49_243530-t26_1-p1	1321	K	pentatricopeptide repeat domain-containing protein GN=TGME49_243530								1	0.00321442	77.662	LQK(1)QDVFDK	2	-0.54463	1
	TGME49_315140-t26_1-p1	1289	K	"WD domain, G-beta repeat-containing protein GN=TGME49_315140"	1	0.00472169	87.184	K(1)VQQLLQVER	2	-0.81546	1								1	0.000254722	122.69	K(1)VQQLLQVER	2	-0.84003	1
	TGME49_285230-t26_1-p1	576	K	PRP38 family protein GN=TGME49_285230	1	0.000149735	95.502	K(1)MQQLMER	2	0.13423	1	1	0.000178351	128.12	K(1)MQQLMER	2	-0.88191	1	1	0.0256328	83.948	K(1)MQQLMER	2	-0.071844	1
	TGME49_311290-t26_1-p1	160	K	"protein tyrosine phosphatase family protein, ptpla protein GN=TGME49_311290"	1	1.03401e-05	92.939	K(1)AFGDDAATAIVK	2	-0.63179	1	1	0.000555586	79.639	K(1)AFGDDAATAIVK	2	0.32139	1	1	0.00175052	76.728	K(1)AFGDDAATAIVK	2	-3.2749	1
