# Supplementary material for: Protein Lactylation and Metabolic Regulation of the Zoonotic Parasite Toxoplasma gondii
Source: Genomics Proteomics Bioinformatics. 2022 Oct 7;21(6):1163–81. doi: 10.1016/j.gpb.2022.09.010 (PMC11082259; doi:10.1016/j.gpb.2022.09.010)
Supplement: Supplementary Table S8 — Motif analysis of lysine lactylation [file mmc31.xlsx]

## Sheet: motif annotation
Table S8 Motif analysis of lysine lactylation
Protein accession	Position	Amino acid	Motif logo
TGME49_271440	t26_1	K	xxxxxxxxxx_K_xxxxxxxKxx
TGME49_297470	t26_1	K	xxxxxxxxxA_K_xxxxxxxxxx
TGME49_255250	t26_1	K	xxxxxxxxxx_K_xxxxxxxKxx
TGME49_230890	t26_1	K	xxxxxxxxxx_K_xxxxxxxxxK
TGME49_269660	t26_1	K	xxxxxxxxxA_K_xxxxxxxxxx
TGME49_209030	t26_1	K	xxxxMxxxxx_K_xxxxxxxxxx
TGME49_239820	t26_1	K	xxxxxxxxxx_K_xxxxxxxKxx
TGME49_219540	t26_1	K	xxxxxxxxxA_K_xxxxxxxxxx
TGME49_276110	t26_1	K	xxxxxxxxxx_K_xxxxxxxxxK
TGME49_213900	t26_1	K	xxxKxxxxxx_K_xxxxxxxxxx
TGME49_259710	t26_1	K	xxxxxxxxxx_K_xxxxxxxxxK
TGME49_258650	t26_1	K	xxxxxxxxxA_K_xxxxxxxxxx
TGME49_285268	t26_1	K	xxxxxxxxxx_K_xxxxxxxxxK
TGME49_262690	t26_1	K	xxxxxxxxxx_K_xxxxxxxKxx
TGME49_210690	t26_1	K	xxxxxxxxxx_K_xxxxxxxKxx
TGME49_244560	t26_1	K	xxxKxxxxxx_K_xxxxxxxxxx
TGME49_283850	t26_1	K	xxxxxxxxxx_K_xxxxxxxKxx
TGME49_226960	t26_1	K	xxxxxxxxxA_K_xxxxxxxxxx
TGME49_284190	t26_1	K	xxxxMxxxxx_K_xxxxxxxxxx
TGME49_291070	t26_1	K	xxxKxxxxxx_K_xxxxxxxxxx
TGME49_219550	t26_1	K	xxxxxxxxxA_K_xxxxxxxxxx
TGME49_218960	t26_1	K	xxxxxxxxxA_K_xxxxxxxxxx
TGME49_321560	t26_1	K	xxxxxxxxxA_K_xxxxxxxxxx
TGME49_313390	t26_1	K	xxxxxxxxxx_K_xxxxxxxKxx
TGME49_273490	t26_1	K	xxxxxxxxxx_K_xxxxxxxxxK
TGME49_235470	t26_1	K	xxxKxxxxxx_K_xxxxxxxxxx
TGME49_243960	t26_1	K	xxxxxxxxxx_K_xxxxxxxKxx
TGME49_219850	t26_1	K	xxxxxxxxxx_K_xxxxxxxxxK
TGME49_228250	t26_1	K	xxxxxxxxxA_K_xxxxxxxxxx
TGME49_221522	t26_1	K	xxxxMxxxxx_K_xxxxxxxxxx
TGME49_305850	t26_1	K	xxxxxxxxxx_K_xxxxxxxxxK
TGME49_228300	t26_1	K	xxxxxxxxxx_K_xxxxxxxxxK
TGME49_301440	t26_1	K	xxxxxxxxxx_K_xxxxxxxxxK
TGME49_289970	t26_1	K	xxxxxxxxxx_K_xxxxxxxKxx
TGME49_304640	t26_1	K	xxxxxxxxxx_K_xxxxxxxKxx
TGME49_233080	t26_1	K	xxxxxxxxxx_K_xxxxxxxKxx
TGME49_315610	t26_1	K	xxxxxxxxxx_K_xxxxxxxxxK
TGME49_286410	t26_1	K	xxxxMxxxxx_K_xxxxxxxxxx
TGME49_309010	t26_1	K	xxxxxxxxxx_K_xxxxxxxKxx
TGME49_294800	t26_1	K	xxxxxxxxxx_K_xxxxxxxxxK
TGME49_209420	t26_1	K	xxxxxxxxxx_K_xxxxxxxxxK
TGME49_223940	t26_1	K	xxxxxxxxxA_K_xxxxxxxxxx
TGME49_318230	t26_1	K	xxxxxxxxxx_K_xxxxxxxxxK
TGME49_260440	t26_1	K	xxxxxxxxxx_K_xxxxxxxxxK
TGME49_210690	t26_1	K	xxxxxxxxxx_K_xxxxxxxxxK
TGME49_217600	t26_1	K	xxxxxxxxxx_K_xxxxxxxKxx
TGME49_214840	t26_1	K	xxxKxxxxxx_K_xxxxxxxxxx
TGME49_263180	t26_1	K	xxxxxxxxxx_K_xxxxxxxKxx
TGME49_312530	t26_1	K	xxxxxxxxxx_K_xxxxxxxKxx
TGME49_219540	t26_1	K	xxxxxxxxxx_K_xxxxxxxxxK
TGME49_229000	t26_1	K	xxxxxxxxxx_K_xxxxxxxxxK
TGME49_309800	t26_1	K	xxxxMxxxxx_K_xxxxxxxxxx
TGME49_294360	t26_1	K	xxxxxxxxxA_K_xxxxxxxxxx
TGME49_233520	t26_1	K	xxxxMxxxxx_K_xxxxxxxxxx
TGME49_248880	t26_1	K	xxxxMxxxxx_K_xxxxxxxxxx
TGME49_247510	t26_1	K	xxxxxxxxxx_K_xxxxxxxKxx
TGME49_201680	t26_1	K	xxxxMxxxxx_K_xxxxxxxxxx
TGME49_255250	t26_1	K	xxxxxxxxxx_K_xxxxxxxxxK
TGME49_300140	t26_1	K	xxxxxxxxxA_K_xxxxxxxxxx
TGME49_293870	t26_1	K	xxxxxxxxxA_K_xxxxxxxxxx
TGME49_295320	t26_1	K	xxxxxxxxxA_K_xxxxxxxxxx
TGME49_227948	t26_1	K	xxxxxxxxxx_K_xxxxxxxxxK
TGME49_285750	t26_1	K	xxxxxxxxxA_K_xxxxxxxxxx
TGME49_211690	t26_1	K	xxxxxxxxxx_K_xxxxxxxxxK
TGME49_219550	t26_1	K	xxxKxxxxxx_K_xxxxxxxxxx
TGME49_314790	t26_1	K	xxxxMxxxxx_K_xxxxxxxxxx
TGME49_289690	t26_1	K	xxxxxxxxxA_K_xxxxxxxxxx
TGME49_227900	t26_1	K	xxxxxxxxxx_K_xxxxxxxxxK
TGME49_268830	t26_1	K	xxxxxxxxxx_K_xxxxxxxxxK
TGME49_233000	t26_1	K	xxxKxxxxxx_K_xxxxxxxxxx
TGME49_244690	t26_1	K	xxxxxxxxxx_K_xxxxxxxxxK
TGME49_263180	t26_1	K	xxxxxxxxxx_K_xxxxxxxKxx
TGME49_232370	t26_1	K	xxxxxxxxxx_K_xxxxxxxKxx
TGME49_289970	t26_1	K	xxxxxxxxxx_K_xxxxxxxKxx
TGME49_261600	t26_1	K	xxxxxxxxxA_K_xxxxxxxxxx
TGME49_230160	t26_1	K	xxxxMxxxxx_K_xxxxxxxxxx
TGME49_281545	t26_1	K	xxxKxxxxxx_K_xxxxxxxxxx
TGME49_268200	t26_1	K	xxxxxxxxxx_K_xxxxxxxKxx
TGME49_286440	t26_1	K	xxxxxxxxxx_K_xxxxxxxKxx
TGME49_203490	t26_1	K	xxxKxxxxxx_K_xxxxxxxxxx
TGME49_273540	t26_1	K	xxxxxxxxxA_K_xxxxxxxxxx
TGME49_256990	t26_1	K	xxxxxxxxxx_K_xxxxxxxKxx
TGME49_224900	t26_1	K	xxxxxxxxxA_K_xxxxxxxxxx
TGME49_227830	t26_1	K	xxxxxxxxxx_K_xxxxxxxxxK
TGME49_215230	t26_1	K	xxxxxxxxxA_K_xxxxxxxxxx
TGME49_285980	t26_1	K	xxxxxxxxxx_K_xxxxxxxxxK
TGME49_252220	t26_1	K	xxxxxxxxxx_K_xxxxxxxKxx
TGME49_204400	t26_1	K	xxxxxxxxxx_K_xxxxxxxKxx
TGME49_263700	t26_1	K	xxxxxxxxxA_K_xxxxxxxxxx
TGME49_300260	t26_1	K	xxxKxxxxxx_K_xxxxxxxxxx
TGME49_209500	t26_1	K	xxxxxxxxxA_K_xxxxxxxxxx
TGME49_245470	t26_1	K	xxxKxxxxxx_K_xxxxxxxxxx
TGME49_208440	t26_1	K	xxxxxxxxxx_K_xxxxxxxKxx
TGME49_315150	t26_1	K	xxxxxxxxxx_K_xxxxxxxxxK
TGME49_211420	t26_1	K	xxxxxxxxxA_K_xxxxxxxxxx
TGME49_230410	t26_1	K	xxxxxxxxxx_K_xxxxxxxxxK
TGME49_259710	t26_1	K	xxxxxxxxxA_K_xxxxxxxxxx
TGME49_291680	t26_1	K	xxxKxxxxxx_K_xxxxxxxxxx
TGME49_294800	t26_1	K	xxxxMxxxxx_K_xxxxxxxxxx
TGME49_204120	t26_1	K	xxxxxxxxxx_K_xxxxxxxxxK
TGME49_237010	t26_1	K	xxxxxxxxxA_K_xxxxxxxxxx
TGME49_300140	t26_1	K	xxxxxxxxxx_K_xxxxxxxKxx
TGME49_232250	t26_1	K	xxxxxxxxxA_K_xxxxxxxxxx
TGME49_205240	t26_1	K	xxxKxxxxxx_K_xxxxxxxxxx
TGME49_209500	t26_1	K	xxxxxxxxxA_K_xxxxxxxxxx
TGME49_311720	t26_1	K	xxxKxxxxxx_K_xxxxxxxxxx
TGME49_315150	t26_1	K	xxxxxxxxxA_K_xxxxxxxxxx
TGME49_228490	t26_1	K	xxxxxxxxxx_K_xxxxxxxKxx
TGME49_228250	t26_1	K	xxxxMxxxxx_K_xxxxxxxxxx
TGME49_238510	t26_1	K	xxxxxxxxxA_K_xxxxxxxxxx
TGME49_216510	t26_1	K	xxxKxxxxxx_K_xxxxxxxxxx
TGME49_227360	t26_1	K	xxxxxxxxxA_K_xxxxxxxxxx
TGME49_230520	t26_1	K	xxxKxxxxxx_K_xxxxxxxxxx
TGME49_218840	t26_1	K	xxxxxxxxxA_K_xxxxxxxxxx
TGME49_258650	t26_1	K	xxxKxxxxxx_K_xxxxxxxxxx
TGME49_249180	t26_1	K	xxxxxxxxxx_K_xxxxxxxxxK
TGME49_261570	t26_1	K	xxxxxxxxxA_K_xxxxxxxxxx
TGME49_219790	t26_1	K	xxxxxxxxxx_K_xxxxxxxKxx
TGME49_244870	t26_1	K	xxxxxxxxxA_K_xxxxxxxxxx
TGME49_230410	t26_1	K	xxxxMxxxxx_K_xxxxxxxxxx
TGME49_217480	t26_1	K	xxxKxxxxxx_K_xxxxxxxxxx
TGME49_273460	t26_1	K	xxxKxxxxxx_K_xxxxxxxxxx
TGME49_309120	t26_1	K	xxxxxxxxxx_K_xxxxxxxKxx
TGME49_294710	t26_1	K	xxxxxxxxxx_K_xxxxxxxKxx
TGME49_311720	t26_1	K	xxxxxxxxxA_K_xxxxxxxxxx
TGME49_229180	t26_1	K	xxxxxxxxxA_K_xxxxxxxxxx
TGME49_229990	t26_1	K	xxxxxxxxxA_K_xxxxxxxxxx
TGME49_273760	t26_1	K	xxxxxxxxxA_K_xxxxxxxxxx
TGME49_288650	t26_1	K	xxxxxxxxxA_K_xxxxxxxxxx
TGME49_249180	t26_1	K	xxxxxxxxxA_K_xxxxxxxxxx
TGME49_261760	t26_1	K	xxxKxxxxxx_K_xxxxxxxxxx
TGME49_244320	t26_1	K	xxxxxxxxxx_K_xxxxxxxxxK
TGME49_315210	t26_1	K	xxxxxxxxxx_K_xxxxxxxKxx
TGME49_214270	t26_1	K	xxxxxxxxxx_K_xxxxxxxKxx
TGME49_312230	t26_1	K	xxxxxxxxxx_K_xxxxxxxKxx
TGME49_217460	t26_1	K	xxxxxxxxxA_K_xxxxxxxxxx
TGME49_246330	t26_1	K	xxxxMxxxxx_K_xxxxxxxxxx
TGME49_231460	t26_1	K	xxxxxxxxxA_K_xxxxxxxxxx
TGME49_244320	t26_1	K	xxxxxxxxxA_K_xxxxxxxxxx
TGME49_221670	t26_1	K	xxxxxxxxxA_K_xxxxxxxxxx
TGME49_293330	t26_1	K	xxxxxxxxxA_K_xxxxxxxxxx
TGME49_267330	t26_1	K	xxxxxxxxxx_K_xxxxxxxKxx
TGME49_257560	t26_1	K	xxxxxxxxxx_K_xxxxxxxKxx
TGME49_219850	t26_1	K	xxxxxxxxxA_K_xxxxxxxxxx
TGME49_227140	t26_1	K	xxxxxxxxxx_K_xxxxxxxKxx
TGME49_217460	t26_1	K	xxxxxxxxxx_K_xxxxxxxKxx
TGME49_221660	t26_1	K	xxxKxxxxxx_K_xxxxxxxxxx
TGME49_219540	t26_1	K	xxxxxxxxxx_K_xxxxxxxKxx
TGME49_290660	t26_1	K	xxxxxxxxxx_K_xxxxxxxxxK
TGME49_227390	t26_1	K	xxxxxxxxxA_K_xxxxxxxxxx
TGME49_227830	t26_1	K	xxxxMxxxxx_K_xxxxxxxxxx
TGME49_301440	t26_1	K	xxxxxxxxxx_K_xxxxxxxxxK
TGME49_272910	t26_1	K	xxxxxxxxxA_K_xxxxxxxxxx
TGME49_209420	t26_1	K	xxxxxxxxxx_K_xxxxxxxKxx
TGME49_252270	t26_1	K	xxxxxxxxxA_K_xxxxxxxxxx
TGME49_309210	t26_1	K	xxxxxxxxxx_K_xxxxxxxxxK
TGME49_321370	t26_1	K	xxxxxxxxxx_K_xxxxxxxxxK
TGME49_222910	t26_1	K	xxxKxxxxxx_K_xxxxxxxxxx
TGME49_253430	t26_1	K	xxxxxxxxxA_K_xxxxxxxxxx
TGME49_294800	t26_1	K	xxxxMxxxxx_K_xxxxxxxxxx
TGME49_291890	t26_1	K	xxxxxxxxxx_K_xxxxxxxxxK
TGME49_265860	t26_1	K	xxxKxxxxxx_K_xxxxxxxxxx
TGME49_244650	t26_1	K	xxxxMxxxxx_K_xxxxxxxxxx
TGME49_286260	t26_1	K	xxxxxxxxxA_K_xxxxxxxxxx
TGME49_309210	t26_1	K	xxxKxxxxxx_K_xxxxxxxxxx
TGME49_203980	t26_1	K	xxxxxxxxxA_K_xxxxxxxxxx
TGME49_204100	t26_1	K	xxxxxxxxxA_K_xxxxxxxxxx
TGME49_292920	t26_1	K	xxxKxxxxxx_K_xxxxxxxxxx
TGME49_230160	t26_1	K	xxxxxxxxxA_K_xxxxxxxxxx
TGME49_256990	t26_1	K	xxxxxxxxxA_K_xxxxxxxxxx
TGME49_239490	t26_1	K	xxxKxxxxxx_K_xxxxxxxxxx
TGME49_239260	t26_1	K	xxxxxxxxxx_K_xxxxxxxKxx
TGME49_311430	t26_1	K	xxxxxxxxxA_K_xxxxxxxxxx
TGME49_232380	t26_1	K	xxxxxxxxxx_K_xxxxxxxKxx
TGME49_318170	t26_1	K	xxxxxxxxxA_K_xxxxxxxxxx
TGME49_274000	t26_1	K	xxxxxxxxxA_K_xxxxxxxxxx
TGME49_219800	t26_1	K	xxxxMxxxxx_K_xxxxxxxxxx
TGME49_310060	t26_1	K	xxxxMxxxxx_K_xxxxxxxxxx
TGME49_233190	t26_1	K	xxxxMxxxxx_K_xxxxxxxxxx
TGME49_318170	t26_1	K	xxxxxxxxxA_K_xxxxxxxxxx
TGME49_229000	t26_1	K	xxxxxxxxxx_K_xxxxxxxKxx
TGME49_263870	t26_1	K	xxxxxxxxxx_K_xxxxxxxxxK
TGME49_294800	t26_1	K	xxxKxxxxxx_K_xxxxxxxxxx
TGME49_218600	t26_1	K	xxxxMxxxxx_K_xxxxxxxxxx
TGME49_238950	t26_1	K	xxxxxxxxxx_K_xxxxxxxKxx
TGME49_230420	t26_1	K	xxxxxxxxxx_K_xxxxxxxxxK
TGME49_227900	t26_1	K	xxxxxxxxxA_K_xxxxxxxxxx
TGME49_215590	t26_1	K	xxxxxxxxxA_K_xxxxxxxxxx
TGME49_215590	t26_1	K	xxxxxxxxxA_K_xxxxxxxxxx
TGME49_213370	t26_1	K	xxxxxxxxxx_K_xxxxxxxxxK
TGME49_257350	t26_1	K	xxxxxxxxxA_K_xxxxxxxxxx
TGME49_316490	t26_1	K	xxxKxxxxxx_K_xxxxxxxxxx
TGME49_230850	t26_1	K	xxxxxxxxxx_K_xxxxxxxxxK
TGME49_300200	t26_1	K	xxxxxxxxxx_K_xxxxxxxxxK
TGME49_254390	t26_1	K	xxxxxxxxxx_K_xxxxxxxKxx
TGME49_229640	t26_1	K	xxxxxxxxxx_K_xxxxxxxKxx
TGME49_231640	t26_1	K	xxxxxxxxxx_K_xxxxxxxKxx
TGME49_278490	t26_1	K	xxxxxxxxxA_K_xxxxxxxxxx
TGME49_231440	t26_1	K	xxxxxxxxxx_K_xxxxxxxKxx
TGME49_270930	t26_1	K	xxxKxxxxxx_K_xxxxxxxxxx
TGME49_280410	t26_1	K	xxxxxxxxxA_K_xxxxxxxxxx
TGME49_232370	t26_1	K	xxxxxxxxxx_K_xxxxxxxxxK
TGME49_217890	t26_1	K	xxxxxxxxxx_K_xxxxxxxxxK
TGME49_226410	t26_1	K	xxxxxxxxxx_K_xxxxxxxxxK
TGME49_300200	t26_1	K	xxxxxxxxxx_K_xxxxxxxKxx
TGME49_203220	t26_1	K	xxxxxxxxxA_K_xxxxxxxxxx
TGME49_252870	t26_1	K	xxxxxxxxxA_K_xxxxxxxxxx
TGME49_311720	t26_1	K	xxxxMxxxxx_K_xxxxxxxxxx
TGME49_285710	t26_1	K	xxxxxxxxxA_K_xxxxxxxxxx
TGME49_253820	t26_1	K	xxxxxxxxxx_K_xxxxxxxxxK
TGME49_250770	t26_1	K	xxxxxxxxxx_K_xxxxxxxxxK
TGME49_215590	t26_1	K	xxxxMxxxxx_K_xxxxxxxxxx
TGME49_318160	t26_1	K	xxxKxxxxxx_K_xxxxxxxxxx
TGME49_232370	t26_1	K	xxxxxxxxxA_K_xxxxxxxxxx
TGME49_250810	t26_1	K	xxxxxxxxxx_K_xxxxxxxxxK
TGME49_253290	t26_1	K	xxxxMxxxxx_K_xxxxxxxxxx
TGME49_230410	t26_1	K	xxxKxxxxxx_K_xxxxxxxxxx
TGME49_300200	t26_1	K	xxxxxxxxxx_K_xxxxxxxKxx
TGME49_289690	t26_1	K	xxxxxxxxxx_K_xxxxxxxxxK
TGME49_273760	t26_1	K	xxxxMxxxxx_K_xxxxxxxxxx
TGME49_284050	t26_1	K	xxxxxxxxxx_K_xxxxxxxKxx
TGME49_308890	t26_1	K	xxxxxxxxxx_K_xxxxxxxKxx
TGME49_229930	t26_1	K	xxxxxxxxxx_K_xxxxxxxxxK
TGME49_202810	t26_1	K	xxxxxxxxxx_K_xxxxxxxKxx
TGME49_214270	t26_1	K	xxxxMxxxxx_K_xxxxxxxxxx
TGME49_285840	t26_1	K	xxxxxxxxxA_K_xxxxxxxxxx
TGME49_237560	t26_1	K	xxxxxxxxxx_K_xxxxxxxKxx
TGME49_223390	t26_1	K	xxxxxxxxxx_K_xxxxxxxxxK
TGME49_230160	t26_1	K	xxxxxxxxxx_K_xxxxxxxxxK
TGME49_321620	t26_1	K	xxxxxxxxxx_K_xxxxxxxKxx
TGME49_283850	t26_1	K	xxxxxxxxxx_K_xxxxxxxKxx
TGME49_283850	t26_1	K	xxxxxxxxxx_K_xxxxxxxxxK
TGME49_242460	t26_1	K	xxxxxxxxxA_K_xxxxxxxxxx
TGME49_202370	t26_1	K	xxxKxxxxxx_K_xxxxxxxxxx
TGME49_203810	t26_1	K	xxxxxxxxxx_K_xxxxxxxxxK
TGME49_216450	t26_1	K	xxxKxxxxxx_K_xxxxxxxxxx
TGME49_259710	t26_1	K	xxxxxxxxxx_K_xxxxxxxKxx
TGME49_273560	t26_1	K	xxxKxxxxxx_K_xxxxxxxxxx
TGME49_249030	t26_1	K	xxxxxxxxxA_K_xxxxxxxxxx
TGME49_321540	t26_1	K	xxxKxxxxxx_K_xxxxxxxxxx
TGME49_270930	t26_1	K	xxxxxxxxxA_K_xxxxxxxxxx
TGME49_326000	t26_1	K	xxxxxxxxxx_K_xxxxxxxxxK
TGME49_270120	t26_1	K	xxxxxxxxxA_K_xxxxxxxxxx
TGME49_310030	t26_1	K	xxxxxxxxxx_K_xxxxxxxxxK
TGME49_251690	t26_1	K	xxxxxxxxxx_K_xxxxxxxKxx
TGME49_286590	t26_1	K	xxxxxxxxxA_K_xxxxxxxxxx
TGME49_202960	t26_1	K	xxxxxxxxxx_K_xxxxxxxKxx
TGME49_321620	t26_1	K	xxxKxxxxxx_K_xxxxxxxxxx
TGME49_287480	t26_1	K	xxxKxxxxxx_K_xxxxxxxxxx
TGME49_234420	t26_1	K	xxxxxxxxxA_K_xxxxxxxxxx
TGME49_209910	t26_1	K	xxxxxxxxxx_K_xxxxxxxxxK
TGME49_253820	t26_1	K	xxxxxxxxxx_K_xxxxxxxKxx
TGME49_248810	t26_1	K	xxxKxxxxxx_K_xxxxxxxxxx
TGME49_263310	t26_1	K	xxxKxxxxxx_K_xxxxxxxxxx
TGME49_255250	t26_1	K	xxxxxxxxxx_K_xxxxxxxKxx
TGME49_227650	t26_1	K	xxxKxxxxxx_K_xxxxxxxxxx
TGME49_291930	t26_1	K	xxxxxxxxxA_K_xxxxxxxxxx
TGME49_292080	t26_1	K	xxxxxxxxxx_K_xxxxxxxxxK
TGME49_308580	t26_1	K	xxxxMxxxxx_K_xxxxxxxxxx
TGME49_251780	t26_1	K	xxxxxxxxxx_K_xxxxxxxxxK
TGME49_280600	t26_1	K	xxxKxxxxxx_K_xxxxxxxxxx
TGME49_233890	t26_1	K	xxxxxxxxxx_K_xxxxxxxKxx
TGME49_249900	t26_1	K	xxxxxxxxxx_K_xxxxxxxKxx
TGME49_301120	t26_1	K	xxxKxxxxxx_K_xxxxxxxxxx
TGME49_236210	t26_1	K	xxxxxxxxxx_K_xxxxxxxKxx
TGME49_235340	t26_1	K	xxxxxxxxxx_K_xxxxxxxKxx
TGME49_239790	t26_1	K	xxxKxxxxxx_K_xxxxxxxxxx
TGME49_287500	t26_1	K	xxxKxxxxxx_K_xxxxxxxxxx
TGME49_227830	t26_1	K	xxxxMxxxxx_K_xxxxxxxxxx
TGME49_286440	t26_1	K	xxxxxxxxxx_K_xxxxxxxxxK
TGME49_268850	t26_1	K	xxxxxxxxxA_K_xxxxxxxxxx
TGME49_230070	t26_1	K	xxxxxxxxxx_K_xxxxxxxKxx
TGME49_249900	t26_1	K	xxxxMxxxxx_K_xxxxxxxxxx
TGME49_311480	t26_1	K	xxxxxxxxxA_K_xxxxxxxxxx
TGME49_232350	t26_1	K	xxxxxxxxxx_K_xxxxxxxxxK
TGME49_257990	t26_1	K	xxxKxxxxxx_K_xxxxxxxxxx
TGME49_263080	t26_1	K	xxxxxxxxxA_K_xxxxxxxxxx
TGME49_219540	t26_1	K	xxxxxxxxxx_K_xxxxxxxKxx
TGME49_206470	t26_1	K	xxxxxxxxxx_K_xxxxxxxKxx
TGME49_200280	t26_1	K	xxxxxxxxxA_K_xxxxxxxxxx
TGME49_204160	t26_1	K	xxxxxxxxxx_K_xxxxxxxKxx
TGME49_231640	t26_1	K	xxxxxxxxxx_K_xxxxxxxKxx
TGME49_219540	t26_1	K	xxxxxxxxxA_K_xxxxxxxxxx
TGME49_216680	t26_1	K	xxxxxxxxxx_K_xxxxxxxxxK
TGME49_233890	t26_1	K	xxxxxxxxxA_K_xxxxxxxxxx
TGME49_315610	t26_1	K	xxxxMxxxxx_K_xxxxxxxxxx
TGME49_252630	t26_1	K	xxxxxxxxxA_K_xxxxxxxxxx
TGME49_254940	t26_1	K	xxxKxxxxxx_K_xxxxxxxxxx
TGME49_210800	t26_1	K	xxxKxxxxxx_K_xxxxxxxxxx
TGME49_290660	t26_1	K	xxxxxxxxxx_K_xxxxxxxKxx
TGME49_261570	t26_1	K	xxxKxxxxxx_K_xxxxxxxxxx
TGME49_263870	t26_1	K	xxxxxxxxxx_K_xxxxxxxxxK
TGME49_288530	t26_1	K	xxxKxxxxxx_K_xxxxxxxxxx
TGME49_232230	t26_1	K	xxxxMxxxxx_K_xxxxxxxxxx
TGME49_223725	t26_1	K	xxxxxxxxxx_K_xxxxxxxKxx
TGME49_255170	t26_1	K	xxxxxxxxxA_K_xxxxxxxxxx
TGME49_234230	t26_1	K	xxxxxxxxxx_K_xxxxxxxxxK
TGME49_217460	t26_1	K	xxxKxxxxxx_K_xxxxxxxxxx
TGME49_215740	t26_1	K	xxxxxxxxxA_K_xxxxxxxxxx
TGME49_251690	t26_1	K	xxxxxxxxxA_K_xxxxxxxxxx
TGME49_310640	t26_1	K	xxxxMxxxxx_K_xxxxxxxxxx
TGME49_214270	t26_1	K	xxxxxxxxxx_K_xxxxxxxKxx
TGME49_235470	t26_1	K	xxxxxxxxxx_K_xxxxxxxKxx
TGME49_235170	t26_1	K	xxxxxxxxxx_K_xxxxxxxxxK
TGME49_285840	t26_1	K	xxxxxxxxxx_K_xxxxxxxKxx
TGME49_268830	t26_1	K	xxxxxxxxxx_K_xxxxxxxxxK
TGME49_290600	t26_1	K	xxxxxxxxxx_K_xxxxxxxxxK
TGME49_292080	t26_1	K	xxxxxxxxxx_K_xxxxxxxxxK
TGME49_216410	t26_1	K	xxxxxxxxxx_K_xxxxxxxKxx
TGME49_209910	t26_1	K	xxxxxxxxxx_K_xxxxxxxKxx
TGME49_257310	t26_1	K	xxxxxxxxxx_K_xxxxxxxKxx
TGME49_244320	t26_1	K	xxxxxxxxxx_K_xxxxxxxxxK
TGME49_311720	t26_1	K	xxxxxxxxxx_K_xxxxxxxxxK
TGME49_211090	t26_1	K	xxxxxxxxxA_K_xxxxxxxxxx
TGME49_232710	t26_1	K	xxxxxxxxxx_K_xxxxxxxKxx
TGME49_205470	t26_1	K	xxxxxxxxxx_K_xxxxxxxxxK
TGME49_211690	t26_1	K	xxxxxxxxxx_K_xxxxxxxxxK
TGME49_318260	t26_1	K	xxxKxxxxxx_K_xxxxxxxxxx
TGME49_254810	t26_1	K	xxxxxxxxxx_K_xxxxxxxxxK
TGME49_292920	t26_1	K	xxxKxxxxxx_K_xxxxxxxxxx
TGME49_301440	t26_1	K	xxxxxxxxxx_K_xxxxxxxxxK
TGME49_247020	t26_1	K	xxxxxxxxxx_K_xxxxxxxxxK
TGME49_268650	t26_1	K	xxxxxxxxxA_K_xxxxxxxxxx
TGME49_269650	t26_1	K	xxxxxxxxxx_K_xxxxxxxKxx
TGME49_300140	t26_1	K	xxxxxxxxxx_K_xxxxxxxKxx
TGME49_293670	t26_1	K	xxxxxxxxxx_K_xxxxxxxxxK
TGME49_253750	t26_1	K	xxxKxxxxxx_K_xxxxxxxxxx
TGME49_315570	t26_1	K	xxxxxxxxxx_K_xxxxxxxKxx
TGME49_225470	t26_1	K	xxxxxxxxxx_K_xxxxxxxxxK
TGME49_311160	t26_1	K	xxxxxxxxxA_K_xxxxxxxxxx
TGME49_273370	t26_1	K	xxxxxxxxxA_K_xxxxxxxxxx
TGME49_312090	t26_1	K	xxxxxxxxxx_K_xxxxxxxxxK
TGME49_319850	t26_1	K	xxxxxxxxxx_K_xxxxxxxKxx
TGME49_214270	t26_1	K	xxxKxxxxxx_K_xxxxxxxxxx
TGME49_315570	t26_1	K	xxxxxxxxxx_K_xxxxxxxKxx
TGME49_215020	t26_1	K	xxxxxxxxxA_K_xxxxxxxxxx
TGME49_313010	t26_1	K	xxxxxxxxxx_K_xxxxxxxKxx
TGME49_318310	t26_1	K	xxxKxxxxxx_K_xxxxxxxxxx
TGME49_248740	t26_1	K	xxxxxxxxxx_K_xxxxxxxxxK
TGME49_319920	t26_1	K	xxxxxxxxxx_K_xxxxxxxKxx
TGME49_233110	t26_1	K	xxxxxxxxxA_K_xxxxxxxxxx
TGME49_213900	t26_1	K	xxxxxxxxxA_K_xxxxxxxxxx
TGME49_250770	t26_1	K	xxxxMxxxxx_K_xxxxxxxxxx
TGME49_227830	t26_1	K	xxxKxxxxxx_K_xxxxxxxxxx
TGME49_229000	t26_1	K	xxxxxxxxxx_K_xxxxxxxKxx
TGME49_285268	t26_1	K	xxxxMxxxxx_K_xxxxxxxxxx
TGME49_250700	t26_1	K	xxxxMxxxxx_K_xxxxxxxxxx
TGME49_288380	t26_1	K	xxxKxxxxxx_K_xxxxxxxxxx
TGME49_251870	t26_1	K	xxxxxxxxxx_K_xxxxxxxKxx
TGME49_260440	t26_1	K	xxxKxxxxxx_K_xxxxxxxxxx
TGME49_228000	t26_1	K	xxxxxxxxxA_K_xxxxxxxxxx
TGME49_315610	t26_1	K	xxxxxxxxxx_K_xxxxxxxxxK
TGME49_208320	t26_1	K	xxxxxxxxxA_K_xxxxxxxxxx
TGME49_264130	t26_1	K	xxxxxxxxxA_K_xxxxxxxxxx
TGME49_311720	t26_1	K	xxxxMxxxxx_K_xxxxxxxxxx
TGME49_311230	t26_1	K	xxxxxxxxxx_K_xxxxxxxKxx
TGME49_288380	t26_1	K	xxxxxxxxxx_K_xxxxxxxKxx
TGME49_263820	t26_1	K	xxxxxxxxxx_K_xxxxxxxxxK
TGME49_297060	t26_1	K	xxxxxxxxxA_K_xxxxxxxxxx
TGME49_280610	t26_1	K	xxxxxxxxxx_K_xxxxxxxxxK
TGME49_234280	t26_1	K	xxxxxxxxxA_K_xxxxxxxxxx
TGME49_313770	t26_1	K	xxxxxxxxxA_K_xxxxxxxxxx
TGME49_209030	t26_1	K	xxxxxxxxxx_K_xxxxxxxxxK
TGME49_311030	t26_1	K	xxxxxxxxxA_K_xxxxxxxxxx
TGME49_239490	t26_1	K	xxxKxxxxxx_K_xxxxxxxxxx
TGME49_271290	t26_1	K	xxxxxxxxxA_K_xxxxxxxxxx
TGME49_206590	t26_1	K	xxxxxxxxxx_K_xxxxxxxKxx
TGME49_280560	t26_1	K	xxxxxxxxxx_K_xxxxxxxKxx
TGME49_213900	t26_1	K	xxxxxxxxxA_K_xxxxxxxxxx
TGME49_289650	t26_1	K	xxxxxxxxxx_K_xxxxxxxKxx
TGME49_248880	t26_1	K	xxxxxxxxxx_K_xxxxxxxxxK
TGME49_300260	t26_1	K	xxxxxxxxxx_K_xxxxxxxKxx
TGME49_290180	t26_1	K	xxxxxxxxxA_K_xxxxxxxxxx
TGME49_236210	t26_1	K	xxxxxxxxxx_K_xxxxxxxxxK
TGME49_261240	t26_1	K	xxxxxxxxxx_K_xxxxxxxxxK
TGME49_276930	t26_1	K	xxxKxxxxxx_K_xxxxxxxxxx
TGME49_315570	t26_1	K	xxxxxxxxxx_K_xxxxxxxxxK
TGME49_260440	t26_1	K	xxxxxxxxxx_K_xxxxxxxxxK
TGME49_202530	t26_1	K	xxxxxxxxxx_K_xxxxxxxKxx
TGME49_261030	t26_1	K	xxxxMxxxxx_K_xxxxxxxxxx
TGME49_209800	t26_1	K	xxxxxxxxxx_K_xxxxxxxxxK
TGME49_222910	t26_1	K	xxxKxxxxxx_K_xxxxxxxxxx
TGME49_298020	t26_1	K	xxxxxxxxxx_K_xxxxxxxxxK
TGME49_240810	t26_1	K	xxxxxxxxxA_K_xxxxxxxxxx
TGME49_209030	t26_1	K	xxxxxxxxxx_K_xxxxxxxKxx
TGME49_226410	t26_1	K	xxxKxxxxxx_K_xxxxxxxxxx
TGME49_223960	t26_1	K	xxxxxxxxxx_K_xxxxxxxxxK
TGME49_239250	t26_1	K	xxxKxxxxxx_K_xxxxxxxxxx
TGME49_290670	t26_1	K	xxxxxxxxxx_K_xxxxxxxxxK
TGME49_300260	t26_1	K	xxxxxxxxxA_K_xxxxxxxxxx
TGME49_236200	t26_1	K	xxxxxxxxxA_K_xxxxxxxxxx
TGME49_221470	t26_1	K	xxxKxxxxxx_K_xxxxxxxxxx
TGME49_319920	t26_1	K	xxxxxxxxxA_K_xxxxxxxxxx
TGME49_244320	t26_1	K	xxxKxxxxxx_K_xxxxxxxxxx
TGME49_223940	t26_1	K	xxxxMxxxxx_K_xxxxxxxxxx
TGME49_246500	t26_1	K	xxxxxxxxxx_K_xxxxxxxKxx
TGME49_235880	t26_1	K	xxxxxxxxxx_K_xxxxxxxKxx
TGME49_226730	t26_1	K	xxxxxxxxxA_K_xxxxxxxxxx
TGME49_310950	t26_1	K	xxxxxxxxxA_K_xxxxxxxxxx
TGME49_310030	t26_1	K	xxxKxxxxxx_K_xxxxxxxxxx
TGME49_273760	t26_1	K	xxxxxxxxxx_K_xxxxxxxxxK
TGME49_234420	t26_1	K	xxxxxxxxxx_K_xxxxxxxKxx
TGME49_263870	t26_1	K	xxxxxxxxxx_K_xxxxxxxKxx
TGME49_248120	t26_1	K	xxxxxxxxxx_K_xxxxxxxxxK
TGME49_266990	t26_1	K	xxxxxxxxxx_K_xxxxxxxxxK
TGME49_288830	t26_1	K	xxxxxxxxxx_K_xxxxxxxKxx
TGME49_250770	t26_1	K	xxxKxxxxxx_K_xxxxxxxxxx
TGME49_285850	t26_1	K	xxxKxxxxxx_K_xxxxxxxxxx
TGME49_271740	t26_1	K	xxxKxxxxxx_K_xxxxxxxxxx
TGME49_289530	t26_1	K	xxxxMxxxxx_K_xxxxxxxxxx
TGME49_270510	t26_1	K	xxxxxxxxxA_K_xxxxxxxxxx
TGME49_209600	t26_1	K	xxxxxxxxxx_K_xxxxxxxKxx
TGME49_288360	t26_1	K	xxxxxxxxxA_K_xxxxxxxxxx
TGME49_220400	t26_1	K	xxxxMxxxxx_K_xxxxxxxxxx
TGME49_267430	t26_1	K	xxxxxxxxxx_K_xxxxxxxxxK
TGME49_294800	t26_1	K	xxxxMxxxxx_K_xxxxxxxxxx
TGME49_318600	t26_1	K	xxxxxxxxxA_K_xxxxxxxxxx
TGME49_258470	t26_1	K	xxxKxxxxxx_K_xxxxxxxxxx
TGME49_263810	t26_1	K	xxxxMxxxxx_K_xxxxxxxxxx
TGME49_278750	t26_1	K	xxxxxxxxxx_K_xxxxxxxKxx
TGME49_220200	t26_1	K	xxxxxxxxxx_K_xxxxxxxxxK
TGME49_211390	t26_1	K	xxxxxxxxxx_K_xxxxxxxxxK
TGME49_205580	t26_1	K	xxxxxxxxxA_K_xxxxxxxxxx
TGME49_244320	t26_1	K	xxxxxxxxxx_K_xxxxxxxKxx
TGME49_273520	t26_1	K	xxxxxxxxxA_K_xxxxxxxxxx
TGME49_233020	t26_1	K	xxxxxxxxxA_K_xxxxxxxxxx
TGME49_209210	t26_1	K	xxxxxxxxxA_K_xxxxxxxxxx
TGME49_252290	t26_1	K	xxxxxxxxxA_K_xxxxxxxxxx
TGME49_254570	t26_1	K	xxxKxxxxxx_K_xxxxxxxxxx
TGME49_242070	t26_1	K	xxxKxxxxxx_K_xxxxxxxxxx
TGME49_249180	t26_1	K	xxxKxxxxxx_K_xxxxxxxxxx
TGME49_315958	t26_1	K	xxxxxxxxxx_K_xxxxxxxxxK
TGME49_300140	t26_1	K	xxxxxxxxxx_K_xxxxxxxxxK
TGME49_235170	t26_1	K	xxxxxxxxxx_K_xxxxxxxxxK
TGME49_282220	t26_1	K	xxxxxxxxxx_K_xxxxxxxKxx
TGME49_288860	t26_1	K	xxxxxxxxxA_K_xxxxxxxxxx
TGME49_250810	t26_1	K	xxxKxxxxxx_K_xxxxxxxxxx
TGME49_227300	t26_1	K	xxxxxxxxxA_K_xxxxxxxxxx
TGME49_304640	t26_1	K	xxxxxxxxxx_K_xxxxxxxKxx
TGME49_312630	t26_1	K	xxxKxxxxxx_K_xxxxxxxxxx
TGME49_201680	t26_1	K	xxxxxxxxxx_K_xxxxxxxxxK
TGME49_297890	t26_1	K	xxxxMxxxxx_K_xxxxxxxxxx
TGME49_216730	t26_1	K	xxxxxxxxxx_K_xxxxxxxxxK
TGME49_225690	t26_1	K	xxxxxxxxxx_K_xxxxxxxKxx
TGME49_315270	t26_1	K	xxxKxxxxxx_K_xxxxxxxxxx
TGME49_205180	t26_1	K	xxxxxxxxxx_K_xxxxxxxKxx
TGME49_263090	t26_1	K	xxxxxxxxxx_K_xxxxxxxxxK
TGME49_320570	t26_1	K	xxxKxxxxxx_K_xxxxxxxxxx
TGME49_264420	t26_1	K	xxxxxxxxxA_K_xxxxxxxxxx
TGME49_300200	t26_1	K	xxxxxxxxxx_K_xxxxxxxKxx
TGME49_253290	t26_1	K	xxxxxxxxxx_K_xxxxxxxxxK
TGME49_325900	t26_1	K	xxxxxxxxxx_K_xxxxxxxxxK
TGME49_231640	t26_1	K	xxxxxxxxxx_K_xxxxxxxKxx
TGME49_235170	t26_1	K	xxxxxxxxxx_K_xxxxxxxxxK
TGME49_233905	t26_1	K	xxxxxxxxxx_K_xxxxxxxKxx
TGME49_216220	t26_1	K	xxxxxxxxxx_K_xxxxxxxxxK
TGME49_232250	t26_1	K	xxxxxxxxxx_K_xxxxxxxKxx
TGME49_268850	t26_1	K	xxxxxxxxxx_K_xxxxxxxxxK
TGME49_267330	t26_1	K	xxxKxxxxxx_K_xxxxxxxxxx
TGME49_224350	t26_1	K	xxxxxxxxxA_K_xxxxxxxxxx
TGME49_234420	t26_1	K	xxxxxxxxxA_K_xxxxxxxxxx
TGME49_217480	t26_1	K	xxxxxxxxxx_K_xxxxxxxKxx
TGME49_205470	t26_1	K	xxxxxxxxxA_K_xxxxxxxxxx
TGME49_258850	t26_1	K	xxxxMxxxxx_K_xxxxxxxxxx
TGME49_209550	t26_1	K	xxxxxxxxxA_K_xxxxxxxxxx
TGME49_216650	t26_1	K	xxxxxxxxxA_K_xxxxxxxxxx
TGME49_318230	t26_1	K	xxxxxxxxxx_K_xxxxxxxxxK
TGME49_314740	t26_1	K	xxxxxxxxxx_K_xxxxxxxKxx
TGME49_214210	t26_1	K	xxxKxxxxxx_K_xxxxxxxxxx
TGME49_299810	t26_1	K	xxxxxxxxxA_K_xxxxxxxxxx
TGME49_231480	t26_1	K	xxxxxxxxxx_K_xxxxxxxKxx
TGME49_306650	t26_1	K	xxxxxxxxxx_K_xxxxxxxKxx
TGME49_234230	t26_1	K	xxxxxxxxxx_K_xxxxxxxKxx
TGME49_263870	t26_1	K	xxxxMxxxxx_K_xxxxxxxxxx
TGME49_225050	t26_1	K	xxxxxxxxxx_K_xxxxxxxxxK
TGME49_209910	t26_1	K	xxxxxxxxxx_K_xxxxxxxxxK
TGME49_239760	t26_1	K	xxxxxxxxxx_K_xxxxxxxxxK
TGME49_269200	t26_1	K	xxxxMxxxxx_K_xxxxxxxxxx
TGME49_226250	t26_1	K	xxxxxxxxxA_K_xxxxxxxxxx
TGME49_237520	t26_1	K	xxxxxxxxxA_K_xxxxxxxxxx
TGME49_209600	t26_1	K	xxxxxxxxxx_K_xxxxxxxxxK
TGME49_251780	t26_1	K	xxxKxxxxxx_K_xxxxxxxxxx
TGME49_300140	t26_1	K	xxxxMxxxxx_K_xxxxxxxxxx
TGME49_209950	t26_1	K	xxxKxxxxxx_K_xxxxxxxxxx
TGME49_231460	t26_1	K	xxxKxxxxxx_K_xxxxxxxxxx
TGME49_218780	t26_1	K	xxxxxxxxxA_K_xxxxxxxxxx
TGME49_210990	t26_1	K	xxxxxxxxxA_K_xxxxxxxxxx
TGME49_309210	t26_1	K	xxxxMxxxxx_K_xxxxxxxxxx
TGME49_248720	t26_1	K	xxxxxxxxxA_K_xxxxxxxxxx
TGME49_278990	t26_1	K	xxxxxxxxxA_K_xxxxxxxxxx
TGME49_268830	t26_1	K	xxxxxxxxxA_K_xxxxxxxxxx
TGME49_315127	t26_1	K	xxxKxxxxxx_K_xxxxxxxxxx
TGME49_216020	t26_1	K	xxxKxxxxxx_K_xxxxxxxxxx
TGME49_202960	t26_1	K	xxxxxxxxxA_K_xxxxxxxxxx
TGME49_288400	t26_1	K	xxxxxxxxxA_K_xxxxxxxxxx
TGME49_236570	t26_1	K	xxxxxxxxxA_K_xxxxxxxxxx
TGME49_294670	t26_1	K	xxxxxxxxxx_K_xxxxxxxxxK
TGME49_224850	t26_1	K	xxxxxxxxxA_K_xxxxxxxxxx
TGME49_202980	t26_1	K	xxxxxxxxxx_K_xxxxxxxKxx
TGME49_203370	t26_1	K	xxxxxxxxxA_K_xxxxxxxxxx
TGME49_317720	t26_1	K	xxxxMxxxxx_K_xxxxxxxxxx
TGME49_288860	t26_1	K	xxxxxxxxxA_K_xxxxxxxxxx
TGME49_235470	t26_1	K	xxxxxxxxxx_K_xxxxxxxxxK
TGME49_209600	t26_1	K	xxxxxxxxxA_K_xxxxxxxxxx
TGME49_223725	t26_1	K	xxxKxxxxxx_K_xxxxxxxxxx
TGME49_247470	t26_1	K	xxxxxxxxxA_K_xxxxxxxxxx
TGME49_219850	t26_1	K	xxxxxxxxxA_K_xxxxxxxxxx
TGME49_230420	t26_1	K	xxxKxxxxxx_K_xxxxxxxxxx
TGME49_236040	t26_1	K	xxxxxxxxxA_K_xxxxxxxxxx
TGME49_268850	t26_1	K	xxxKxxxxxx_K_xxxxxxxxxx
TGME49_233190	t26_1	K	xxxxxxxxxx_K_xxxxxxxKxx
TGME49_231970	t26_1	K	xxxKxxxxxx_K_xxxxxxxxxx
TGME49_266060	t26_1	K	xxxxxxxxxx_K_xxxxxxxxxK
TGME49_257090	t26_1	K	xxxxxxxxxx_K_xxxxxxxKxx
TGME49_218840	t26_1	K	xxxxxxxxxA_K_xxxxxxxxxx
TGME49_275650	t26_1	K	xxxxMxxxxx_K_xxxxxxxxxx
TGME49_260170	t26_1	K	xxxxxxxxxA_K_xxxxxxxxxx
TGME49_299070	t26_1	K	xxxxxxxxxx_K_xxxxxxxKxx
TGME49_243600	t26_1	K	xxxxxxxxxx_K_xxxxxxxxxK
TGME49_214340	t26_1	K	xxxKxxxxxx_K_xxxxxxxxxx
TGME49_312200	t26_1	K	xxxxxxxxxx_K_xxxxxxxxxK
TGME49_290290	t26_1	K	xxxKxxxxxx_K_xxxxxxxxxx
TGME49_261600	t26_1	K	xxxxxxxxxA_K_xxxxxxxxxx
TGME49_213890	t26_1	K	xxxxxxxxxx_K_xxxxxxxKxx
TGME49_202720	t26_1	K	xxxxxxxxxA_K_xxxxxxxxxx
TGME49_249180	t26_1	K	xxxKxxxxxx_K_xxxxxxxxxx
TGME49_248810	t26_1	K	xxxxxxxxxA_K_xxxxxxxxxx
TGME49_231410	t26_1	K	xxxxxxxxxA_K_xxxxxxxxxx
TGME49_234230	t26_1	K	xxxxxxxxxx_K_xxxxxxxxxK
TGME49_306400	t26_1	K	xxxxxxxxxx_K_xxxxxxxKxx
TGME49_280740	t26_1	K	xxxxMxxxxx_K_xxxxxxxxxx
TGME49_207760	t26_1	K	xxxxxxxxxA_K_xxxxxxxxxx
TGME49_313070	t26_1	K	xxxxxxxxxx_K_xxxxxxxKxx
TGME49_293510	t26_1	K	xxxxxxxxxA_K_xxxxxxxxxx
TGME49_216790	t26_1	K	xxxxxxxxxA_K_xxxxxxxxxx
TGME49_310670	t26_1	K	xxxxxxxxxA_K_xxxxxxxxxx
TGME49_223725	t26_1	K	xxxxxxxxxx_K_xxxxxxxxxK
TGME49_289650	t26_1	K	xxxxxxxxxx_K_xxxxxxxxxK
TGME49_289690	t26_1	K	xxxxxxxxxA_K_xxxxxxxxxx
TGME49_248260	t26_1	K	xxxxxxxxxA_K_xxxxxxxxxx
TGME49_260820	t26_1	K	xxxxxxxxxx_K_xxxxxxxKxx
TGME49_225310	t26_1	K	xxxxMxxxxx_K_xxxxxxxxxx
TGME49_315610	t26_1	K	xxxxxxxxxx_K_xxxxxxxKxx
TGME49_257560	t26_1	K	xxxxxxxxxA_K_xxxxxxxxxx
TGME49_217890	t26_1	K	xxxKxxxxxx_K_xxxxxxxxxx
TGME49_315610	t26_1	K	xxxKxxxxxx_K_xxxxxxxxxx
TGME49_313140	t26_1	K	xxxxxxxxxx_K_xxxxxxxxxK
TGME49_314750	t26_1	K	xxxxxxxxxx_K_xxxxxxxKxx
TGME49_214270	t26_1	K	xxxxxxxxxA_K_xxxxxxxxxx
TGME49_261950	t26_1	K	xxxxxxxxxA_K_xxxxxxxxxx
TGME49_273760	t26_1	K	xxxxxxxxxA_K_xxxxxxxxxx
TGME49_297470	t26_1	K	xxxxxxxxxA_K_xxxxxxxxxx
TGME49_206470	t26_1	K	xxxxxxxxxx_K_xxxxxxxxxK
TGME49_289530	t26_1	K	xxxxxxxxxx_K_xxxxxxxxxK
TGME49_265360	t26_1	K	xxxKxxxxxx_K_xxxxxxxxxx
TGME49_211680	t26_1	K	xxxKxxxxxx_K_xxxxxxxxxx
TGME49_315270	t26_1	K	xxxxxxxxxA_K_xxxxxxxxxx
TGME49_216900	t26_1	K	xxxxxxxxxx_K_xxxxxxxxxK
TGME49_205510	t26_1	K	xxxxxxxxxA_K_xxxxxxxxxx
TGME49_239490	t26_1	K	xxxxMxxxxx_K_xxxxxxxxxx
TGME49_251780	t26_1	K	xxxxxxxxxx_K_xxxxxxxKxx
TGME49_240550	t26_1	K	xxxxxxxxxx_K_xxxxxxxxxK
TGME49_286260	t26_1	K	xxxxxxxxxx_K_xxxxxxxxxK
TGME49_269180	t26_1	K	xxxxxxxxxx_K_xxxxxxxxxK
TGME49_251780	t26_1	K	xxxxxxxxxx_K_xxxxxxxKxx
TGME49_294800	t26_1	K	xxxxxxxxxx_K_xxxxxxxKxx
TGME49_219850	t26_1	K	xxxxxxxxxA_K_xxxxxxxxxx
TGME49_244320	t26_1	K	xxxxxxxxxx_K_xxxxxxxxxK
TGME49_310900	t26_1	K	xxxxxxxxxA_K_xxxxxxxxxx
TGME49_224900	t26_1	K	xxxxMxxxxx_K_xxxxxxxxxx
TGME49_247470	t26_1	K	xxxxxxxxxA_K_xxxxxxxxxx
TGME49_312990	t26_1	K	xxxxxxxxxx_K_xxxxxxxxxK
TGME49_208530	t26_1	K	xxxxxxxxxx_K_xxxxxxxKxx
TGME49_215230	t26_1	K	xxxxxxxxxx_K_xxxxxxxKxx
TGME49_301120	t26_1	K	xxxKxxxxxx_K_xxxxxxxxxx
TGME49_244500	t26_1	K	xxxKxxxxxx_K_xxxxxxxxxx
TGME49_231640	t26_1	K	xxxxxxxxxx_K_xxxxxxxKxx
TGME49_311230	t26_1	K	xxxxxxxxxx_K_xxxxxxxKxx
TGME49_257530	t26_1	K	xxxxxxxxxA_K_xxxxxxxxxx
TGME49_242290	t26_1	K	xxxxxxxxxx_K_xxxxxxxxxK
TGME49_209500	t26_1	K	xxxxxxxxxA_K_xxxxxxxxxx
TGME49_251500	t26_1	K	xxxxxxxxxA_K_xxxxxxxxxx
TGME49_313070	t26_1	K	xxxxxxxxxA_K_xxxxxxxxxx
TGME49_239087	t26_1	K	xxxKxxxxxx_K_xxxxxxxxxx
TGME49_286580	t26_1	K	xxxKxxxxxx_K_xxxxxxxxxx
TGME49_294800	t26_1	K	xxxxxxxxxx_K_xxxxxxxxxK
TGME49_219540	t26_1	K	xxxxMxxxxx_K_xxxxxxxxxx
TGME49_216580	t26_1	K	xxxxxxxxxx_K_xxxxxxxxxK
TGME49_235560	t26_1	K	xxxxxxxxxx_K_xxxxxxxKxx
TGME49_260010	t26_1	K	xxxxxxxxxA_K_xxxxxxxxxx
TGME49_232250	t26_1	K	xxxxxxxxxA_K_xxxxxxxxxx
TGME49_244320	t26_1	K	xxxxxxxxxx_K_xxxxxxxKxx
TGME49_264140	t26_1	K	xxxxxxxxxx_K_xxxxxxxKxx
TGME49_218960	t26_1	K	xxxxxxxxxA_K_xxxxxxxxxx
TGME49_314480	t26_1	K	xxxxxxxxxx_K_xxxxxxxKxx
TGME49_247550	t26_1	K	xxxxxxxxxA_K_xxxxxxxxxx
TGME49_278220	t26_1	K	xxxxxxxxxx_K_xxxxxxxKxx
TGME49_282140	t26_1	K	xxxxxxxxxA_K_xxxxxxxxxx
TGME49_273870	t26_1	K	xxxKxxxxxx_K_xxxxxxxxxx
TGME49_289690	t26_1	K	xxxxxxxxxx_K_xxxxxxxKxx
TGME49_218840	t26_1	K	xxxxxxxxxA_K_xxxxxxxxxx
TGME49_231410	t26_1	K	xxxxxxxxxx_K_xxxxxxxKxx
TGME49_244380	t26_1	K	xxxxxxxxxx_K_xxxxxxxxxK
TGME49_226250	t26_1	K	xxxKxxxxxx_K_xxxxxxxxxx
TGME49_315610	t26_1	K	xxxxxxxxxx_K_xxxxxxxKxx
TGME49_299050	t26_1	K	xxxxxxxxxx_K_xxxxxxxKxx
TGME49_289950	t26_1	K	xxxxxxxxxx_K_xxxxxxxKxx
TGME49_272910	t26_1	K	xxxxxxxxxx_K_xxxxxxxxxK
TGME49_207760	t26_1	K	xxxKxxxxxx_K_xxxxxxxxxx
TGME49_286580	t26_1	K	xxxxxxxxxx_K_xxxxxxxxxK
TGME49_261030	t26_1	K	xxxKxxxxxx_K_xxxxxxxxxx
TGME49_270840	t26_1	K	xxxxMxxxxx_K_xxxxxxxxxx
TGME49_261570	t26_1	K	xxxKxxxxxx_K_xxxxxxxxxx
TGME49_255170	t26_1	K	xxxxxxxxxA_K_xxxxxxxxxx
TGME49_318230	t26_1	K	xxxxxxxxxx_K_xxxxxxxxxK
TGME49_251780	t26_1	K	xxxxxxxxxx_K_xxxxxxxxxK
TGME49_257090	t26_1	K	xxxxxxxxxx_K_xxxxxxxKxx
TGME49_214350	t26_1	K	xxxxxxxxxx_K_xxxxxxxxxK
TGME49_214770	t26_1	K	xxxxxxxxxx_K_xxxxxxxKxx
TGME49_288500	t26_1	K	xxxxMxxxxx_K_xxxxxxxxxx
TGME49_209140	t26_1	K	xxxKxxxxxx_K_xxxxxxxxxx
TGME49_227360	t26_1	K	xxxxxxxxxA_K_xxxxxxxxxx
TGME49_311480	t26_1	K	xxxxxxxxxx_K_xxxxxxxKxx
TGME49_237520	t26_1	K	xxxxxxxxxA_K_xxxxxxxxxx
TGME49_226410	t26_1	K	xxxKxxxxxx_K_xxxxxxxxxx
TGME49_244380	t26_1	K	xxxxxxxxxx_K_xxxxxxxKxx
TGME49_211680	t26_1	K	xxxxxxxxxx_K_xxxxxxxKxx
TGME49_255420	t26_1	K	xxxKxxxxxx_K_xxxxxxxxxx
TGME49_254940	t26_1	K	xxxxxxxxxA_K_xxxxxxxxxx
TGME49_210980	t26_1	K	xxxxxxxxxA_K_xxxxxxxxxx
TGME49_237560	t26_1	K	xxxKxxxxxx_K_xxxxxxxxxx
TGME49_264830	t26_1	K	xxxKxxxxxx_K_xxxxxxxxxx
TGME49_318140	t26_1	K	xxxxxxxxxA_K_xxxxxxxxxx
TGME49_244380	t26_1	K	xxxxxxxxxx_K_xxxxxxxKxx
TGME49_218780	t26_1	K	xxxxMxxxxx_K_xxxxxxxxxx
TGME49_221180	t26_1	K	xxxxMxxxxx_K_xxxxxxxxxx
TGME49_262750	t26_1	K	xxxxxxxxxx_K_xxxxxxxxxK
TGME49_311090	t26_1	K	xxxxMxxxxx_K_xxxxxxxxxx
TGME49_246500	t26_1	K	xxxxxxxxxA_K_xxxxxxxxxx
TGME49_299810	t26_1	K	xxxxxxxxxx_K_xxxxxxxxxK
TGME49_243540	t26_1	K	xxxKxxxxxx_K_xxxxxxxxxx
TGME49_216600	t26_1	K	xxxxxxxxxA_K_xxxxxxxxxx
TGME49_265450	t26_1	K	xxxxxxxxxA_K_xxxxxxxxxx
TGME49_290290	t26_1	K	xxxxxxxxxx_K_xxxxxxxxxK
TGME49_240870	t26_1	K	xxxxxxxxxA_K_xxxxxxxxxx
TGME49_320570	t26_1	K	xxxxxxxxxx_K_xxxxxxxKxx
TGME49_210690	t26_1	K	xxxxxxxxxx_K_xxxxxxxxxK
TGME49_246100	t26_1	K	xxxxxxxxxx_K_xxxxxxxxxK
TGME49_219550	t26_1	K	xxxKxxxxxx_K_xxxxxxxxxx
TGME49_227900	t26_1	K	xxxxxxxxxA_K_xxxxxxxxxx
TGME49_280600	t26_1	K	xxxxxxxxxx_K_xxxxxxxxxK
TGME49_209420	t26_1	K	xxxxxxxxxx_K_xxxxxxxKxx
TGME49_291930	t26_1	K	xxxKxxxxxx_K_xxxxxxxxxx
TGME49_209500	t26_1	K	xxxKxxxxxx_K_xxxxxxxxxx
TGME49_293180	t26_1	K	xxxxxxxxxx_K_xxxxxxxxxK
TGME49_256990	t26_1	K	xxxxxxxxxx_K_xxxxxxxKxx
TGME49_209910	t26_1	K	xxxxxxxxxx_K_xxxxxxxxxK
TGME49_315610	t26_1	K	xxxxxxxxxx_K_xxxxxxxKxx
TGME49_318440	t26_1	K	xxxKxxxxxx_K_xxxxxxxxxx
TGME49_285230	t26_1	K	xxxxxxxxxx_K_xxxxxxxxxK
TGME49_235880	t26_1	K	xxxxxxxxxA_K_xxxxxxxxxx
TGME49_211690	t26_1	K	xxxxxxxxxA_K_xxxxxxxxxx
TGME49_234230	t26_1	K	xxxxxxxxxx_K_xxxxxxxxxK
TGME49_248700	t26_1	K	xxxxMxxxxx_K_xxxxxxxxxx
TGME49_251690	t26_1	K	xxxxxxxxxA_K_xxxxxxxxxx
TGME49_300260	t26_1	K	xxxxxxxxxx_K_xxxxxxxxxK
TGME49_306400	t26_1	K	xxxxxxxxxA_K_xxxxxxxxxx
TGME49_273370	t26_1	K	xxxxxxxxxx_K_xxxxxxxxxK
TGME49_291930	t26_1	K	xxxxxxxxxx_K_xxxxxxxxxK
TGME49_218960	t26_1	K	xxxxxxxxxx_K_xxxxxxxKxx
TGME49_271440	t26_1	K	xxxxxxxxxA_K_xxxxxxxxxx
TGME49_225730	t26_1	K	xxxxxxxxxA_K_xxxxxxxxxx
TGME49_224740	t26_1	K	xxxxxxxxxx_K_xxxxxxxxxK
TGME49_226960	t26_1	K	xxxxxxxxxx_K_xxxxxxxxxK
TGME49_213350	t26_1	K	xxxKxxxxxx_K_xxxxxxxxxx
TGME49_278990	t26_1	K	xxxxMxxxxx_K_xxxxxxxxxx
TGME49_216670	t26_1	K	xxxxxxxxxA_K_xxxxxxxxxx
TGME49_305820	t26_1	K	xxxxMxxxxx_K_xxxxxxxxxx
TGME49_210690	t26_1	K	xxxxxxxxxx_K_xxxxxxxxxK
TGME49_297810	t26_1	K	xxxxxxxxxx_K_xxxxxxxxxK
TGME49_222860	t26_1	K	xxxxMxxxxx_K_xxxxxxxxxx
TGME49_275802	t26_1	K	xxxxxxxxxA_K_xxxxxxxxxx
TGME49_289330	t26_1	K	xxxKxxxxxx_K_xxxxxxxxxx
TGME49_268830	t26_1	K	xxxxxxxxxx_K_xxxxxxxKxx
TGME49_316400	t26_1	K	xxxxxxxxxx_K_xxxxxxxxxK
TGME49_222220	t26_1	K	xxxxMxxxxx_K_xxxxxxxxxx
TGME49_201780	t26_1	K	xxxxxxxxxx_K_xxxxxxxxxK
TGME49_260440	t26_1	K	xxxxxxxxxA_K_xxxxxxxxxx
TGME49_253820	t26_1	K	xxxxxxxxxA_K_xxxxxxxxxx
TGME49_261240	t26_1	K	xxxKxxxxxx_K_xxxxxxxxxx
TGME49_238010	t26_1	K	xxxxxxxxxx_K_xxxxxxxxxK
TGME49_215740	t26_1	K	xxxxxxxxxA_K_xxxxxxxxxx
TGME49_269180	t26_1	K	xxxxxxxxxA_K_xxxxxxxxxx
TGME49_321620	t26_1	K	xxxxxxxxxA_K_xxxxxxxxxx
TGME49_315270	t26_1	K	xxxxxxxxxx_K_xxxxxxxxxK
TGME49_205470	t26_1	K	xxxxxxxxxA_K_xxxxxxxxxx
TGME49_280610	t26_1	K	xxxKxxxxxx_K_xxxxxxxxxx
TGME49_243950	t26_1	K	xxxxxxxxxx_K_xxxxxxxxxK
TGME49_263870	t26_1	K	xxxxxxxxxA_K_xxxxxxxxxx
TGME49_313390	t26_1	K	xxxxxxxxxx_K_xxxxxxxxxK
TGME49_217010	t26_1	K	xxxxxxxxxA_K_xxxxxxxxxx
TGME49_293630	t26_1	K	xxxxxxxxxx_K_xxxxxxxxxK
TGME49_240640	t26_1	K	xxxKxxxxxx_K_xxxxxxxxxx
TGME49_246100	t26_1	K	xxxKxxxxxx_K_xxxxxxxxxx
TGME49_226730	t26_1	K	xxxxxxxxxx_K_xxxxxxxxxK
TGME49_243960	t26_1	K	xxxKxxxxxx_K_xxxxxxxxxx
TGME49_228190	t26_1	K	xxxKxxxxxx_K_xxxxxxxxxx
TGME49_259710	t26_1	K	xxxxxxxxxx_K_xxxxxxxxxK
TGME49_214800	t26_1	K	xxxxxxxxxx_K_xxxxxxxKxx
TGME49_261210	t26_1	K	xxxxxxxxxA_K_xxxxxxxxxx
TGME49_320640	t26_1	K	xxxxxxxxxx_K_xxxxxxxKxx
TGME49_312630	t26_1	K	xxxxxxxxxx_K_xxxxxxxKxx
TGME49_225940	t26_1	K	xxxKxxxxxx_K_xxxxxxxxxx
TGME49_258170	t26_1	K	xxxxxxxxxA_K_xxxxxxxxxx
TGME49_288680	t26_1	K	xxxxxxxxxx_K_xxxxxxxKxx
TGME49_205470	t26_1	K	xxxxMxxxxx_K_xxxxxxxxxx
TGME49_310820	t26_1	K	xxxxxxxxxx_K_xxxxxxxxxK
TGME49_320050	t26_1	K	xxxxxxxxxx_K_xxxxxxxKxx
TGME49_270510	t26_1	K	xxxKxxxxxx_K_xxxxxxxxxx
TGME49_264610	t26_1	K	xxxxxxxxxx_K_xxxxxxxKxx
TGME49_242070	t26_1	K	xxxxxxxxxx_K_xxxxxxxKxx
TGME49_236040	t26_1	K	xxxxxxxxxx_K_xxxxxxxxxK
TGME49_314270	t26_1	K	xxxxxxxxxx_K_xxxxxxxxxK

## Sheet: motif-x
	Motif logo				Motif	Motif score	Foreground		Background		Fold increase
							Matches	Size	Matches	Size
					xxxxMxxxxx_K_xxxxxxxxxx	9.07	66	1961	3725	257162	2.3
					xxxxxxxxxx_K_xxxxxxxxxK	8.18	166	1895	13992	253437	1.6
					xxxxxxxxxx_K_xxxxxxxKxx	8.50	162	1729	13915	239445	1.6
					xxxxxxxxxA_K_xxxxxxxxxx	7.41	204	1567	20059	225530	1.5
					xxxKxxxxxx_K_xxxxxxxxxx	6.55	124	1363	11668	205471	1.6

## Sheet: K.motif.model
Amino	-10	-9	-8	-7	-6	-5	-4	-3	-2	-1	K	1	2	3	4	5	6	7	8	9	10
A	-0.19	0.35	1.16	5	1.52	3.33	1.89	1.44	4.67	5	0	5	1.7	5	5	2.66	0.4	2.52	1.43	3.27	0.63
C	-1.56	-2.7	-0.99	-2.11	-1.3	-0.17	-1.84	-1.44	-0.95	-1.46	0	-1.86	-1.5	-0.1	-0.66	-0.89	-1.53	-1.3	-0.7	-1.56	-4.12
D	-0.27	-1.69	-1.08	-1.65	-1.91	-0.85	-0.08	-5	-1.93	-0.94	0	0.6	-0.75	-0.91	-0.44	-0.15	-0.64	-0.63	-0.24	0	0.87
E	-0.01	-2.62	-0.46	-1.89	-3.47	-5	-0.71	-3.31	-5	-5	0	-5	-2.04	-2.97	-0.97	-2.04	-1.63	0.2	-1.53	-2.03	-1.39
F	-0.07	0.05	-1.01	-0.83	-1.29	-0.94	-1.04	-0.49	-0.85	-1.45	0	0.55	-0.86	-1.69	-2.21	-2.66	-0.57	-1.36	-1.42	0.22	-0.4
G	-0.12	0.92	0.32	0.68	-0.78	1.44	0.66	1.28	0.55	2.33	0	0.43	4.76	3.52	0.29	0.35	0.5	-0.29	1.52	0.57	0.25
H	-1.33	-0.2	-1.02	-0.28	-0.88	-1.97	-0.94	-2.27	-0.16	-1.42	0	-1.68	-2.41	-1.97	-0.84	-2.68	-1.59	-0.16	-2.59	-0.06	0
I	2.04	0.4	0.5	0.77	0.62	0	0.5	0.55	-0.56	-0.12	0	-0.17	-0.13	0.4	0.03	0.95	0.44	-0.08	0.36	0.74	2.16
K	5	5	5	5	2.82	2.4	1.39	3.5	1.46	-0.13	0	-1.58	-0.03	1.12	0.94	2.08	5	2.86	5	4.97	5
L	-0.54	-1.25	-2.02	-3.64	-0.87	-3.26	-1.06	0.06	0.26	-4.26	0	-0.36	-0.26	-2.87	-0.44	-0.91	-0.53	-2.29	-4.09	-2.3	-0.95
M	0.58	0.35	1.93	-0.03	5	0.07	0.5	0.19	0.6	-0.61	0	-0.03	-0.27	0.21	0.76	-0.03	0.41	-0.04	0.11	-0.2	0.42
N	0	2.58	-0.03	0.11	2.03	1.59	-0.28	-0.02	1.83	0.89	0	1.96	-0.02	2.12	-0.81	0.99	-0.18	0.25	0.11	-0.4	0.42
P	0.22	-0.02	0.38	-0.06	1.38	1.86	1.35	3.18	5	3.68	0	-0.04	1.91	2.54	2.43	0.3	1.03	-0.12	1.32	-0.29	-0.38
Q	0.24	-0.09	-0.7	-0.53	-0.68	0.04	-0.44	0.33	-0.04	3.51	0	0.91	2.42	2.19	0.37	2.08	3.03	-0.34	-0.3	-0.38	-0.02
R	-2.52	-1.69	-0.17	0.45	0.15	-0.78	-0.31	-1.36	-4.17	-2.35	0	-5	-5	-3.64	-3.21	-1.41	0.29	0.22	-0.01	-0.86	-0.34
S	-0.64	-0.28	-0.24	-1.46	0	-0.04	-0.01	0	-0.5	3.37	0	1.57	1.4	-0.91	0.15	-0.9	-2.59	-0.97	-1.75	-0.47	-1.26
T	-1.95	-0.88	-0.32	-0.12	0.04	0.75	0.12	0.59	-0.05	2.18	0	2.8	0.32	-0.58	-0.14	0.19	-1.47	1.36	-0.17	-0.02	0.08
V	1.09	1.17	0	-0.11	0.13	1.68	0.73	0.32	2.59	0.6	0	1.21	0.3	0.52	0.88	1.71	0.67	0.72	0.58	0.16	-0.52
W	-1.24	0.09	-0.44	-2.85	-1.53	-1.74	-2.04	-1.29	-1.38	-2.34	0	-2.24	-1.43	-1.44	-1.82	-0.13	-1.64	-1.82	-0.25	-0.6	-1.01
Y	1.52	-0.07	-0.15	0.07	-0.4	-0.56	-0.9	0.35	0.34	-1.13	0	2.45	3.63	0.11	-0.15	-0.76	0.15	-0.24	0.15	0.65	-2.15
