# Supplementary material for: Protein Lactylation and Metabolic Regulation of the Zoonotic Parasite Toxoplasma gondii
Source: Genomics Proteomics Bioinformatics. 2022 Oct 7;21(6):1163–81. doi: 10.1016/j.gpb.2022.09.010 (PMC11082259; doi:10.1016/j.gpb.2022.09.010)
Supplement: Supplementary Table S13 — Lactylated proteins in the protein–protein interaction network [file mmc36.xlsx]

## Sheet: Sheet1
Table S13 Lactylated proteins in the protein–protein interaction network
ID	Degree	No.Sites	Log2ratio	Protein accession	Position	Amino acid	Protein description	Exp.1 localization probability	Exp.1 PEP	Exp.1 score	Exp.1 modified sequence	Exp.1 charge	Exp.1 mass error (ppm)	Exp.1 MS/MS count	Exp.2 localization probability	Exp.2 PEP	Exp.2 score	Exp.2 modified sequence	Exp.2 charge	Exp.2 mass error (ppm)	Exp.2 MS/MS count	Exp.3 localization probability	Exp.3 PEP	Exp.3 score	Exp.3 modified sequence	Exp.3 charge	Exp.3 mass error (ppm)	Exp.3 MS/MS count
0	18	2	1	TGME49_233080-t26_1-p1	208	K	G-patch domain-containing protein GN=TGME49_233080															1	0.00161921	93.325	FK(1)FSGAQNVK	2	0.17952	1
1	2	2	1	TGME49_314955-t26_1-p1	1270	K	DNA ligase (NAD+), putative GN=TGME49_314955	1	3.29041e-05	99.5	ECNLIDK(1)ETCR	2	-1.1139	1	1	0.00206958	121.02	ECNLIDK(1)ETCR	2	-0.36432	1	1	5.69795e-05	110.08	ECNLIDK(1)ETCR	2	0.31119	1
2	52	2	1	TGME49_318140-t26_1-p1	436	K	SART-1 family protein GN=TGME49_318140															0.996171	0.000855623	59.68	ETPLEDDDGIK(0.004)PAAVK(0.996)K	3	0.9985	1
3	56	2	1	TGME49_310380-t26_1-p1	10	K	brix domain containing protein GN=TGME49_310380	1	0.00124422	85.554	K(1)EYLFRK(1)ATEEK	2	-2.7774	2								1	0.00110582	76.073	K(1)EYLFRK(1)ATEEK	2	-2.8152	2
4	30	3	1	TGME49_273490-t26_1-p1	448	K	glutamine synthetase, type I, putative GN=TGME49_273490								1	0.00773156	98.904	LTYSK(1)GNR	2	0.18595	1	1	0.00726206	101.6	LTYSK(1)GNR	2	0.039133	1
5	76	1	1	TGME49_239760-t26_1-p1	36	K	ribosomal protein RPL22 GN=TGME49_239760	1	8.68637e-14	125.98	FTVDCQK(1)PVDDNIIEAK	3	0.33668	2	1	3.57403e-08	125.45	FTVDCQK(1)PVDDNIIEAK	3	-0.008192	2	1	2.75928e-13	123.08	FTVDCQK(1)PVDDNIIEAK	2	0.11734	1
6	2	1	1	TGME49_229650-t26_1-p1	369	K	josephin protein GN=TGME49_229650	1	2.48964e-54	167.12	SCVLVQTVPK(1)R	2	-0.77549	1
7	38	1	1	TGME49_214590-t26_1-p1	328	K	micro-fibrillar-associated protein 1 GN=TGME49_214590	1	0.0117773	101.6	YK(1)YNFMQK	2	-0.89779	1	1	0.00672128	101.28	YK(1)YNFMQK	2	-0.72751	1
8	98	4	1	TGME49_227360-t26_1-p1	173	K	ribosomal protein RPL3 GN=TGME49_227360								1	0.0322903	89.752	TPIGSK(1)K	2	0.17037	1
9	36	4	1	TGME49_268850-t26_1-p1	162	K	enolase 2 GN=TGME49_268850	1	0.00140971	88.596	AGAAAK(1)GMPLYK	2	0.81595	1	1	0.000195535	89.171	AGAAAK(1)GMPLYK	2	-0.12282	1	1	0.000807581	92.611	AGAAAK(1)GMPLYK	2	-0.17685	1
10	100	2	1	TGME49_205510-t26_1-p1	464	K	nucleolar protein 5, putative GN=TGME49_205510	1	0.00187127	71.879	SYDASTDVVQEK(1)K	2	0.89251	1
11	10	5	1	TGME49_227830-t26_1-p1	196	K	mitochondrial inner membrane translocase TIM44, putative GN=TGME49_227830								1	0.000172994	90.412	SVLAQVK(1)QDMER	2	-1.4609	1
12	6	1	1	TGME49_290640-t26_1-p1	31	K	DNA mismatch repair protein MSH6-1, putative GN=TGME49_290640	1	0.0160033	61.235	SGGSIYETAGK(1)K	2	1.0657	1
13	8	1	1	TGME49_201380-t26_1-p1	404	K	chorismate synthase, putative GN=TGME49_201380	1	1.22542e-14	157.68	YTSK(1)SEASITR	2	-0.073424	1	1	0.00237998	122.7	YTSK(1)SEASITR	2	-0.22526	1	1	0.000105917	138.99	YTSK(1)SEASITR	2	-0.24341	1
14	32	6	1	TGME49_250770-t26_1-p1	174	K	eukaryotic initiation factor-4A, putative GN=TGME49_250770	1	0.023376	80.219	VHDMMEK(1)R	2	-0.68619	1	1	0.0048841	83.206	VHDMMEK(1)R	3	-0.59124	1	1	0.00861915	99.442	VHDMMEK(1)R	3	-1.1516	2
15	62	1	1	TGME49_318700-t26_1-p1	246	K	eukaryotic initiation factor-6, putative GN=TGME49_318700	1	1.09234e-20	157.86	NQQK(1)LNLVDDLTLR	2	0.84238	1	1	8.88254e-21	178.67	NQQK(1)LNLVDDLTLR	2	0.28382	1	1	3.07018e-11	137.8	NQQK(1)LNLVDDLTLR	2	0.30643	1
16	34	3	1	TGME49_238040-t26_1-p1	15	K	protein disulfide-isomerase domain-containing protein GN=TGME49_238040															1	0.00572773	48.899	ASGGPPGSK(1)GGPLVR	2	-0.43709	1
17	120	3	1	TGME49_232710-t26_1-p1	19	K	ribosomal protein RPS3A GN=TGME49_232710	1	0.0290635	74.173	K(1)IGDPFLK	2	0.51308	1	1	0.0125659	93.649	K(1)IGDPFLK	2	0.10173	1	1	0.0127701	92.838	K(1)IGDPFLK	2	0.35687	1
18	18	1	1	TGME49_272010-t26_1-p1	112	K	Gar1 protein RNA binding region protein GN=TGME49_272010	0.999847	0.000191745	81.877	LNEGVK(1)AASVKPK	3	0.29277	1	0.995616	0.0140658	48.527	LNEGVK(0.996)AASVK(0.004)PK	3	-0.015227	1	0.999441	0.00474738	60.47	LNEGVK(0.999)AASVK(0.001)PK	3	0.95265	1
19	62	1	1	TGME49_232520-t26_1-p1	288	K	brix domain-containing protein GN=TGME49_232520	1	0.0126099	82.287	GEVGSK(1)VPR	2	-0.80056	1	1	0.0140192	79.148	GEVGSK(1)VPR	2	-1.0466	1	1	0.0128174	82.287	GEVGSK(1)VPR	2	-2.7163	1
20	60	5	1	TGME49_201680-t26_1-p1	673	K	eukaryotic initiation factor-3 subunit 10, putative GN=TGME49_201680								1	0.00047197	80.746	SETAAQMLEEIK(1)K	2	-3.4071	1
21	6	2	1	TGME49_213890-t26_1-p1	1032	K	Myb family DNA-binding domain-containing protein GN=TGME49_213890	1	0.0207464	48.981	APK(1)K(1)QRAASR	2	1.5869	1	1	0.0247135	50.194	APK(1)K(1)QRAASR	2	2.0355	1	1	0.0117803	50.452	APK(1)K(1)QRAASR	2	3.3247	2
22	50	1	1	TGME49_282140-t26_1-p1	46	K	cwf21 protein GN=TGME49_282140	0.999962	0.00431902	65.241	PGEALKPIVAK(1)K	3	-0.10501	1
23	54	1	1	TGME49_314740-t26_1-p1	749	K	PSP protein GN=TGME49_314740								1	0.00814661	85.29	GTQTVTK(1)SK	2	-0.4888	1	1	1.13676e-07	117.7	GTQTVTK(1)SK	2	0.88971	1
24	14	2	1	TGME49_228490-t26_1-p1	204	K	p21-carboxy-terminal region-binding protein(predict) GN=TGME49_228490	1	5.87957e-24	141.07	LEAILSPESEESVGK(1)HDSK	3	0.16292	1	1	2.65122e-12	124.63	LEAILSPESEESVGK(1)HDSK	3	-0.080189	2	1	2.14267e-08	100.02	LEAILSPESEESVGK(1)HDSK	3	-0.2444	1
25	44	2	1	TGME49_271100-t26_1-p1	125	K	NUC153 domain-containing protein GN=TGME49_271100	1	0.0257823	78.149	GITK(1)LSVR	2	0.47339	1	1	0.0203584	59.597	GITK(1)LSVR	2	0.44393	1
26	4	1	1	TGME49_249920-t26_1-p1	169	K	diphthine synthase, putative GN=TGME49_249920	1	9.69539e-05	122.7	TK(1)EQSVENMMR	2	-0.64064	1
27	6	3	1	TGME49_316400-t26_1-p1	326	K	alpha tubulin TUBA1 GN=TGME49_316400								1	0.00367439	54.768	GDVVPK(1)DVNAAVATIK	2	0.32431	1
28	40	6	1	TGME49_292080-t26_1-p1	1192	K	leucyl-tRNA synthetase GN=TGME49_292080	1	0.000559113	92.47	DELK(1)AYGR	2	1.5852	1	1	0.0276581	83.753	DELK(1)AYGR	2	1.2137	1	1	0.0106628	96.19	DELK(1)AYGR	2	1.156	1
29	16	1	1	TGME49_251950-t26_1-p1	330	K	ribosomal protein l7/l12 c-terminal domain-containing protein GN=TGME49_251950								1	0.0139298	66.393	K(1)AVPAAEAEALK	2	1.778	1
30	26	1	1	TGME49_285850-t26_1-p1	237	K	peptidyl-prolyl cis-trans isomerase, FKBP-type domain-containing protein GN=TGME49_285850	1	1.78753e-06	107.65	LAGK(1)TPESGSANK	2	-0.042104	1	1	2.96773e-08	151.7	LAGK(1)TPESGSANK	2	0.45119	1	1	1.66244e-07	136.24	LAGK(1)TPESGSANK	2	0.43575	1
31	38	2	1	TGME49_233520-t26_1-p1	7	K	ATP-dependent RNA helicase GN=TGME49_233520	1	0.000211913	73.834	MDGPAPK(1)LDLGSK	2	-0.78196	2	1	0.000737475	73.386	MDGPAPK(1)LDLGSK	2	-0.96395	1	1	7.06154e-06	81.703	MDGPAPK(1)LDLGSK	2	-0.84559	1
32	30	2	1	TGME49_287500-t26_1-p1	366	K	T complex chaperonin, putative GN=TGME49_287500															1	0.00161626	93.345	VTNILTK(1)DSR	2	1.0287	1
33	36	5	1	TGME49_318310-t26_1-p1	285	K	transketolase GN=TGME49_318310	1	1.38666e-08	122.1	TTIGFLSSK(1)AGTAK	2	0.63256	1	1	2.25761e-05	108.66	TTIGFLSSK(1)AGTAK	2	-0.21366	1	1	3.43236e-11	129.77	TTIGFLSSK(1)AGTAK	2	0.28184	1
34	6	1	1	TGME49_312230-t26_1-p1	35	K	DNA topoisomerase 2, putative GN=TGME49_312230	1	0.0275415	94.806	PK(1)TIEQR	2	-2.8123	1	1	0.00807284	106.91	PK(1)TIEQR	2	-1.5087	1
35	26	1	1	TGME49_269770-t26_1-p1	1006	K	WD domain, G-beta repeat-containing protein GN=TGME49_269770	1	0.000655281	79.089	LLAVSEAESPK(1)AK	2	0.16686	1
36	20	1	1	TGME49_242290-t26_1-p1	56	K	proteasome subunit alpha1, putative GN=TGME49_242290															1	0.00368483	68.107	K(1)VAAHQLTQDK	3	-1.3632	1
37	30	1	1	TGME49_233230-t26_1-p1	64	K	RNA-binding protein 8A family protein GN=TGME49_233230	1	0.00359078	84.743	SK(1)GAAPAR	2	-0.067709	1
38	58	1	1	TGME49_219790-t26_1-p1	244	K	pre-mRNA processing factor PRP3 GN=TGME49_219790	1	0.0285008	92.692	VVPLQK(1)R	2	-1.3966	1
39	66	1	1	TGME49_294620-t26_1-p1	874	K	eukaryotic initiation factor-3, subunit 8, putative GN=TGME49_294620	1	0.0123783	54.486	NPK(1)FALSHDR	3	0.30752	1	1	0.0129828	58.172	NPK(1)FALSHDR	3	0.30148	2	1	0.00172147	92.611	NPK(1)FALSHDR	2	-0.51012	1
40	120	16	1	TGME49_205470-t26_1-p1	137	K	translation elongation factor 2 family protein, putative GN=TGME49_205470	1	0.00186304	103.55	EIMGNPK(1)NIR	2	1.3674	1	1	0.00566852	83.647	EIMGNPK(1)NIR	2	0.72609	1	1	0.000390808	101.9	EIMGNPK(1)NIR	2	0.45774	1
41	84	1	1	TGME49_245620-t26_1-p1	107	K	ribosomal-ubiquitin protein RPS27A GN=TGME49_245620								1	0.000261969	129.63	FYK(1)VDGNDK	2	0.3117	1
42	44	8	1	TGME49_219850-t26_1-p1	688	K	prolyl-tRNA synthetase (ProRS) GN=TGME49_219850								1	0.0134976	86.205	DLAK(1)GTAR	2	0.0029459	1
43	4	1	1	TGME49_310640-t26_1-p1	7	K	phosphorylase family protein GN=TGME49_310640	1	0.00015582	111.86	GK(1)NIFLTPDGR	2	0.16847	1	1	0.000374184	111.86	GK(1)NIFLTPDGR	2	-0.12885	1	1	0.00912632	74.611	GK(1)NIFLTPDGR	2	-0.28282	1
44	58	1	1	TGME49_232380-t26_1-p1	1014	K	WD domain, G-beta repeat-containing protein GN=TGME49_232380	1	0.0014538	109.29	SDLAQK(1)QGLK	2	-0.29856	1								1	0.000941358	98.055	SDLAQK(1)QGLK	2	0.85832	1
45	12	3	1	TGME49_244560-t26_1-p1	483	K	heat shock protein 90, putative GN=TGME49_244560	1	2.33084e-17	169.06	K(1)TLDTMR	2	0.0011688	1	1	5.08053e-06	142.64	K(1)TLDTMR	2	-0.25789	1	1	2.61965e-46	169.06	K(1)TLDTMR	2	-0.25199	2
46	18	1	1	TGME49_246970-t26_1-p1	1342	K	3'-5' exonuclease domain-containing protein GN=TGME49_246970								1	0.000387812	94.767	DSIQEGK(1)TAFR	2	-0.30317	1	1	0.00347225	81.92	DSIQEGK(1)TAFR	2	-0.66525	1
47	6	1	1	TGME49_225470-t26_1-p1	236	K	peptide methionine sulfoxide reductase GN=TGME49_225470	1	0.000355852	95.417	ILGGK(1)LSDSCFK	2	-0.11801	1	1	0.00083531	116.24	ILGGK(1)LSDSCFK	2	-0.60577	1	1	0.00442701	76.073	ILGGK(1)LSDSCFK	2	-0.72885	1
48	22	2	1	TGME49_247550-t26_1-p1	190	K	heat shock protein HSP60 GN=TGME49_247550	1	0.000984157	94.767	LIADAMEK(1)VGR	2	0.25549	1	1	0.0033776	81.92	LIADAMEK(1)VGR	2	0.58977	1	1	0.0192451	66.267	LIADAMEK(1)VGR	2	1.2177	1
49	8	10	1	TGME49_218840-t26_1-p1	226	K	mutS domain protein GN=TGME49_218840								1	0.00964442	79.659	DNLLGPK(1)PSR	2	-0.48571	1	1	0.00165203	93.096	DNLLGPK(1)PSR	2	-0.26345	1
50	124	2	1	TGME49_320050-t26_1-p1	5	K	ribosomal protein RPL5 GN=TGME49_320050	1	0.032275	88.029	AFVK(1)ALK	2	-0.14994	1	1	0.0164865	97.068	AFVK(1)ALK	2	-0.23754	1
51	8	2	1	TGME49_271440-t26_1-p1	452	K	NPL4 family protein GN=TGME49_271440								1	0.0131707	61.42	VAALAGPSPVAK(1)K	2	-0.069173	1	1	0.00430739	70.563	VAALAGPSPVAK(1)K	2	0.0053597	1
52	24	1	1	TGME49_257350-t26_1-p1	740	K	eukaryotic translation initiation factor, putative GN=TGME49_257350								1	0.0179992	82.426	AK(1)ALSDLR	2	0.099827	1
53	126	1	1	TGME49_275480-t26_1-p1	120	K	Myb family DNA-binding domain-containing protein GN=TGME49_275480	1	0.0214647	72.928	K(1)SLVPAAAR	2	0.076169	1
54	66	1	1	TGME49_314750-t26_1-p1	36	K	Ribosomal L1p/L10e family protein(predict) GN=TGME49_314750								1	0.00164858	105.2	SK(1)SLSSASR	2	-0.18981	1
55	28	2	1	TGME49_226560-t26_1-p1	66	K	zinc finger (CCCH type) motif-containing protein GN=TGME49_226560	1	0.00178934	56.514	TASTGK(1)HFIQAVSER	3	-0.24498	1
56	20	4	1	TGME49_217890-t26_1-p1	180	K	alkyl hydroperoxide reductase/ Thiol specific antioxidant/ Mal allergen, putative GN=TGME49_217890	0.999897	0.000270321	78.529	GDK(1)AMKPTAEGVK	3	-0.5607	2	0.999509	0.00225083	65.565	GDK(1)AMKPTAEGVK	3	-0.21565	1	0.999922	0.00177579	82.651	GDK(1)AMKPTAEGVK	2	1.0398	3
57	22	1	1	TGME49_258240-t26_1-p1	654	K	chromodomain helicase DNA binding protein CHD1/SWI2/SNF2 GN=TGME49_258240															1	0.00347225	81.92	NQQK(1)AATASCR	2	-0.76822	1
58	26	1	1	TGME49_202980-t26_1-p1	772	K	NUC173 domain-containing protein(predict) GN=TGME49_202980	1	8.1648e-05	58.712	LTSSSSQEFDGK(1)CLPQFLHK	3	0.083425	1	1	8.75419e-05	55.437	LTSSSSQEFDGK(1)CLPQFLHK	3	0.69517	1	1	2.9325e-05	77.221	LTSSSSQEFDGK(1)CLPQFLHK	3	0.42175	1
59	34	2	1	TGME49_281545-t26_1-p1	456	K	eukaryotic initiation factor 3, gamma subunit protein GN=TGME49_281545															1	0.028603	93.195	K(1)LASSSR	2	0.22672	1
60	54	3	1	TGME49_251500-t26_1-p1	246	K	eukaryotic initiation factor-3, subunit 3, putative GN=TGME49_251500	1	2.42079e-09	116.37	AK(1)ASYPLR	2	-0.95129	2	1	0.000304574	122.52	AK(1)ASYPLR	2	-1.1137	2	1	0.00206699	130.27	AK(1)ASYPLR	2	-0.95618	2
61	22	1	1	TGME49_254600-t26_1-p1	12	K	ubiquitin family protein GN=TGME49_254600	1	3.29742e-08	95.236	K(1)QSFNFEPDNTVLHVK	3	0.88266	1	1	3.19637e-06	83.806	K(1)QSFNFEPDNTVLHVK	3	1.0167	1	1	0.000407461	67.646	K(1)QSFNFEPDNTVLHVK	3	1.465	1
62	52	1	1	TGME49_262720-t26_1-p1	88	K	eukaryotic initiation factor-1A, putative GN=TGME49_262720	1	0.00538937	70.089	DFQNDK(1)GDVIAK	2	0.46103	1
63	18	2	1	TGME49_298020-t26_1-p1	475	K	DEAD-family helicase GN=TGME49_298020	1	1.99547e-06	134.75	K(1)NFLMQQEIEK	2	2.0987	1	1	0.000116857	142.89	K(1)NFLMQQEIEK	2	3.7525	1	1	0.000155076	103.44	K(1)NFLMQQEIEK	2	-0.57584	2
64	36	8	1	TGME49_288360-t26_1-p1	638	K	tryptophanyl-tRNA synthetase (TrpRS2) GN=TGME49_288360	1	2.97539e-06	130.1	YQK(1)GEMLTGEVK	2	0.67804	2	1	0.0014571	83.204	YQK(1)GEMLTGEVK	2	0.013627	2	1	2.80126e-07	116.24	YQK(1)GEMLTGEVK	2	-0.73263	2
65	44	1	1	TGME49_229940-t26_1-p1	535	K	cyclophilin, putative GN=TGME49_229940	1	1.73692e-06	135.8	LVNSIENAQK(1)R	2	-0.37055	1	1	4.02274e-07	150.46	LVNSIENAQK(1)R	2	-0.51545	1	1	5.53137e-06	157.97	LVNSIENAQK(1)R	2	-0.14599	1
66	24	5	1	TGME49_256990-t26_1-p1	244	K	glycyl-tRNA synthetase GN=TGME49_256990	1	2.27576e-08	118.08	LNAK(1)EGISPEEASR	2	-0.045032	1	1	0.000106886	124.16	LNAK(1)EGISPEEASR	2	0.48106	1	1	1.33352e-06	109.1	LNAK(1)EGISPEEASR	2	0.0027089	1
67	20	5	1	TGME49_253290-t26_1-p1	670	K	valyl-tRNA synthetase GN=TGME49_253290								1	0.014198	78.939	LHK(1)GNLPEK	2	0.48195	1	1	0.00142319	107.55	LHK(1)GNLPEK	2	1.6018	2
68	110	1	1	TGME49_266060-t26_1-p1	8	K	ribosomal protein RPSA GN=TGME49_266060	1	2.19738e-07	127.71	QAK(1)LSLQEDSIAK	2	0.73429	1	1	0.000330322	126.83	QAK(1)LSLQEDSIAK	2	0.1993	1	1	3.92081e-05	101.32	QAK(1)LSLQEDSIAK	2	-0.17896	2
69	34	1	1	TGME49_268860-t26_1-p1	81	K	enolase 1 GN=TGME49_268860	1	1.18563e-16	158.01	PALLGK(1)DPCDQK	2	0.021055	1	1	0.000142135	107.39	PALLGK(1)DPCDQK	2	-0.02882	1	1	3.95111e-07	118.87	PALLGK(1)DPCDQK	2	0.083025	1
70	14	2	1	TGME49_273370-t26_1-p1	40	K	coatomer gamma 2-subunit protein, putative GN=TGME49_273370	1	1.98206e-14	122.52	AK(1)VLQEAR	2	-0.13414	1	1	0.00659543	101.54	AK(1)VLQEAR	2	-0.68614	2
71	92	1	1	TGME49_222860-t26_1-p1	90	K	eukaryotic translation initiation factor, putative GN=TGME49_222860	1	0.0257152	77.732	MGEELLK(1)K	2	0.21646	1	1	0.014394	89.355	MGEELLK(1)K	2	0.58535	1
72	14	5	1	TGME49_230410-t26_1-p1	282	K	peroxiredoxin PRX3 GN=TGME49_230410	1	0.028986	74.255	NYLGQLK(1)N	2	-1.4725	1
73	46	6	1	TGME49_289690-t26_1-p1	366	K	glyceraldehyde-3-phosphate dehydrogenase GAPDH1 GN=TGME49_289690	1	1.81423e-14	107.63	SAGVNIIPASTGAAK(1)AVGK	2	1.3792	2	1	4.93843e-10	92.474	SAGVNIIPASTGAAK(1)AVGK	2	0.2864	1	1	3.08262e-12	112.91	SAGVNIIPASTGAAK(1)AVGK	2	0.30301	1
74	88	3	1	TGME49_313390-t26_1-p1	257	K	ribosomal protein RPL6 GN=TGME49_313390	1	0.00627282	83.862	ALLASLSK(1)DK	2	-0.048353	2	1	0.0149016	72.2	ALLASLSK(1)DK	2	0.1356	1	1	0.00524253	83.862	ALLASLSK(1)DK	2	0.12569	1
75	82	1	1	TGME49_288720-t26_1-p1	101	K	ribosomal protein RPL10 GN=TGME49_288720	1	1.32719e-23	168.98	INK(1)MLSCAGADR	3	0.19854	5	1	1.11035e-60	225.55	INK(1)MLSCAGADR	3	-0.4085	4	1	5.48786e-11	165.07	INK(1)MLSCAGADR	2	-0.3076	3
76	2	1	1	TGME49_233140-t26_1-p1	162	K	deoxyuridine 5'-triphosphate nucleotidohydrolase, putative GN=TGME49_233140	1	2.02427e-27	149.47	GEGGFGSTTCPAGEPEMK(1)K	2	-1.021	1	1	5.12369e-12	130.38	GEGGFGSTTCPAGEPEMK(1)K	2	-0.90484	1	1	9.84247e-31	162.77	GEGGFGSTTCPAGEPEMK(1)K	2	-0.60372	1
77	6	1	1	TGME49_311360-t26_1-p1	699	K	protein kinase G AGC kinase family member PKG GN=TGME49_311360															1	0.0268043	66.056	GTFGTVK(1)LVR	2	0.11288	1
78	76	7	1	TGME49_214270-t26_1-p1	312	K	translation initiation factor IF-2, putative GN=TGME49_214270	1	0.00567747	100.25	K(1)GPLSAAAR	2	0.66559	1	1	0.0287443	72.365	K(1)GPLSAAAR	2	0.22134	1	1	0.0157682	70.028	K(1)GPLSAAAR	2	0.21957	1
79	32	1	1	TGME49_229990-t26_1-p1	471	K	T-complex protein 1 subunit alpha, putative GN=TGME49_229990	1	2.36192e-06	55.02	AVHAK(1)AQGQLLDAAGNGDEELK	3	0.85925	1	1	1.35249e-18	101.05	AVHAK(1)AQGQLLDAAGNGDEELK	3	0.51345	1	1	2.49674e-10	94.707	AVHAK(1)AQGQLLDAAGNGDEELK	3	0.90001	1
80	16	1	1	TGME49_240650-t26_1-p1	487	K	coatomer protein complex, subunit alpha, putative GN=TGME49_240650	1	0.00408108	89.805	K(1)VDLPCAVDR	2	0.66214	1
81	24	1	1	TGME49_209690-t26_1-p1	147	K	small nuclear ribonucleoprotein GN=TGME49_209690								1	1.33805e-05	83.204	VDAGAGSATK(1)AK	2	0.45951	1	1	5.4941e-07	122.39	VDAGAGSATK(1)AK	2	-0.08095	1
82	88	2	1	TGME49_250810-t26_1-p1	70	K	ribosomal protein RPL35 GN=TGME49_250810								1	0.0313115	62.107	SQK(1)ELVK	2	0.076524	1
83	48	2	1	TGME49_223390-t26_1-p1	581	K	activating signal cointegrator 1 complex subunit 3 family 1 ASCC3L1, putative GN=TGME49_223390	1	0.00513727	52.5	NAK(1)TGAVDLASFK	2	0.088726	1								1	0.0114367	47.774	NAK(1)TGAVDLASFK	2	0.41657	1
84	14	1	1	TGME49_213870-t26_1-p1	544	K	UBA/TS-N domain-containing protein GN=TGME49_213870	1	1.7401e-12	114.63	VAGAAPNAETVQTLEK(1)K	2	-2.4623	1								1	0.00200506	61.127	VAGAAPNAETVQTLEK(1)K	2	-0.52873	1
85	88	1	1	TGME49_279390-t26_1-p1	337	K	proliferation-associated protein 2G4, putative GN=TGME49_279390	1	0.00599921	83.862	TYILK(1)SQLGR	2	0.39193	1
86	14	1	1	TGME49_234360-t26_1-p1	134	K	DNA topoisomerase I, putative GN=TGME49_234360															1	7.16621e-05	103.44	VK(1)TETLGAPALR	2	-2.587	1
87	40	3	1	TGME49_216860-t26_1-p1	26	K	DEAD (Asp-Glu-Ala-Asp) box polypeptide DDX39 GN=TGME49_216860	1	0.000151209	113.22	EK(1)GVEDVVVGR	2	0.51679	1	1	0.000731227	132.32	EK(1)GVEDVVVGR	2	0.61069	1	1	8.6128e-05	129.82	EK(1)GVEDVVVGR	2	0.96331	1
88	28	1	1	TGME49_299210-t26_1-p1	501	K	CTP synthase GN=TGME49_299210								1	5.22377e-06	80.316	SVLNLADANSEEFDK(1)TCK	2	1.0289	1
89	20	1	1	TGME49_261210-t26_1-p1	475	K	26s proteasome subunit p55, putative GN=TGME49_261210	1	0.00877604	88.819	AK(1)NAALLAR	2	1.0923	1
90	58	1	1	TGME49_275750-t26_1-p1	9	K	small nuclear ribonucleoprotein E, putative GN=TGME49_275750	1	0.000122554	134.25	SGGVMSNK(1)K	2	0.52127	1	1	4.57504e-06	147.2	SGGVMSNK(1)K	2	0.34365	1	1	0.000549878	130.66	SGGVMSNK(1)K	2	0.2114	1
91	38	1	1	TGME49_230450-t26_1-p1	549	K	bifunctional GMP synthase/glutamine amidotransferase protein GN=TGME49_230450	1	0.00293851	94.692	IINEVK(1)GINR	2	0.34013	1	1	0.000553197	115.78	IINEVK(1)GINR	2	0.15564	1	1	0.000387845	127.76	IINEVK(1)GINR	2	-0.0072985	1
92	4	3	1	TGME49_291950-t26_1-p1	31	K	RNA recognition motif-containing protein GN=TGME49_291950	1	0.0184794	45.614	ATALEGENASK(1)ALK	2	0.1083	1	1	0.011326	55.335	ATALEGENASK(1)ALK	2	0.28274	1	1	0.000469531	82.651	ATALEGENASK(1)ALK	2	0.59912	2
93	28	2	1	TGME49_275310-t26_1-p1	349	K	U1-type domain-containing protein(predict) GN=TGME49_275310	1	0.0215197	65.879	TK(1)IVTLQTPR	2	-0.53655	1	1	0.0195208	68.107	TK(1)IVTLQTPR	2	-0.13373	1
94	88	1	1	TGME49_292130-t26_1-p1	274	K	ribosomal protein RPL13A GN=TGME49_292130	1	1.62311e-05	58.693	SFAQTTLPK(1)DQVAFLQQYGHA	3	0.17563	1	1	8.42826e-06	71.376	SFAQTTLPK(1)DQVAFLQQYGHA	3	0.37549	1	1	0.00122369	42.118	SFAQTTLPK(1)DQVAFLQQYGHA	3	-0.080564	1
95	6	1	1	TGME49_295730-t26_1-p1	268	K	tetratricopeptide repeat-containing protein GN=TGME49_295730	1	0.0244656	61.11	IPSVSK(1)VLESR	2	-0.31915	1
96	72	1	1	TGME49_265110-t26_1-p1	21	K	ribosome biogenesis protein, putative GN=TGME49_265110															1	1.57851e-07	132.97	K(1)SSGGPVSATAYR	2	-0.093601	1
97	10	1	1	TGME49_310860-t26_1-p1	320	K	U5 snRNP-specific protein GN=TGME49_310860	1	1.93729e-11	140.82	EK(1)GVGAGTSPLLYR	2	-0.17813	1	1	4.003e-06	101.3	EK(1)GVGAGTSPLLYR	2	0.3006	1	1	3.4652e-11	128.22	EK(1)GVGAGTSPLLYR	2	0.26667	1
98	24	3	1	TGME49_326800-t26_1-p1	123	K	S-Adenosyl homocysteine hydrolase GN=TGME49_326800	1	0.00042264	70.783	K(1)ELLFPAINVNDCVTK	2	0.031691	1
99	50	1	1	TGME49_205220-t26_1-p1	1043	K	U5 snRNP-associated subunit, putative GN=TGME49_205220	1	0.00557771	79.659	STSSLPQK(1)GGR	2	-0.79484	1	1	0.000690046	90.05	STSSLPQK(1)GGR	2	-0.40535	1	1	7.20557e-06	113.44	STSSLPQK(1)GGR	2	-0.14564	1
100	118	1	1	TGME49_309120-t26_1-p1	384	K	ribosomal protein RPL4 GN=TGME49_309120															1	5.44623e-05	96.113	LAQTEGTK(1)QR	2	0.77531	1
101	114	1	1	TGME49_239100-t26_1-p1	89	K	ribosomal protein RPS7 GN=TGME49_239100	1	0.00797485	111.95	LVQELEK(1)K	2	-0.21234	1	1	0.000824199	120.15	LVQELEK(1)K	2	0.38936	1	1	0.00430247	107.57	LVQELEK(1)K	2	-0.14691	1
102	36	1	1	TGME49_229210-t26_1-p1	178	K	small nuclear ribonucleoprotein polypeptide A', putative GN=TGME49_229210	1	4.69252e-06	75.743	K(1)SHAALGVSSVGAAEEK	3	-0.31764	1	1	0.00604275	42.068	K(1)SHAALGVSSVGAAEEK	3	0.087402	1	1	0.000770622	54.764	K(1)SHAALGVSSVGAAEEK	3	-0.82679	1
103	4	1	1	TGME49_245470-t26_1-p1	328	K	mitotic checkpoint protein, BUB3 family protein GN=TGME49_245470	1	0.0116028	77.062	DEDVRPK(1)ALQA	2	0.3252	1	1	0.0171416	79.659	DEDVRPK(1)ALQA	2	-0.41698	1	1	0.0187744	77.062	DEDVRPK(1)ALQA	2	0.34794	1
104	32	1	1	TGME49_205180-t26_1-p1	82	K	RNA recognition motif-containing protein GN=TGME49_205180	1	0.0036883	114.28	ELIK(1)QYNPK	2	0.452	1
105	62	2	1	TGME49_311030-t26_1-p1	2995	K	Small nucleolar RNA-associate(predict) GN=TGME49_311030								1	0.000366887	95.094	LSLK(1)ALAAPEK	2	1.502	1	1	0.000680287	78.903	LSLK(1)ALAAPEK	2	-1.671	1
106	16	3	1	TGME49_231480-t26_1-p1	901	K	GCN1, putative GN=TGME49_231480	1	9.0988e-18	88.418	FSAAPAAAAPASTGQATVSK(1)AQGVQLR	3	0.49814	1								1	3.20694e-05	43.241	FSAAPAAAAPASTGQATVSK(1)AQGVQLR	3	-0.34141	1
107	24	1	1	TGME49_250880-t26_1-p1	351	K	kinase, pfkB family protein GN=TGME49_250880															1	8.8103e-05	60.621	TALSTANK(1)EHAVEVCTGALR	3	-1.0531	1
108	16	4	1	TGME49_283850-t26_1-p1	156	K	peptidyl-prolyl cis-trans isomerase GN=TGME49_283850	1	0.00467563	87.713	DK(1)WEMNVGEK	2	-0.10522	1	1	0.000983633	120.32	DK(1)WEMNVGEK	2	-0.046766	1	1	0.000110979	110.52	DK(1)WEMNVGEK	2	0.25832	1
109	44	7	1	TGME49_215590-t26_1-p1	194	K	flavoprotein subunit of succinate dehydrogenase GN=TGME49_215590	1	2.56634e-12	160.88	FGK(1)GGQAYR	2	0.36556	2	1	1.49562e-11	164.53	FGK(1)GGQAYR	2	0.32526	2	1	0.00121201	108.74	FGK(1)GGQAYR	2	1.504	2
110	88	1	1	TGME49_231080-t26_1-p1	66	K	ribosomal protein RPL38 GN=TGME49_231080	1	1.44558e-05	95.981	AQK(1)LEGSLPPSLEK	2	-1.1605	2	1	0.000257977	83.692	AQK(1)LEGSLPPSLEK	2	-0.26791	2	1	1.03046e-05	101.2	AQK(1)LEGSLPPSLEK	2	-0.84785	1
111	34	1	1	TGME49_244650-t26_1-p1	25	K	eukaryotic initiation factor-5, putative GN=TGME49_244650	1	0.0134462	78.516	LVSK(1)IEGR	2	0.46194	1	1	0.00956106	93.162	LVSK(1)IEGR	2	0.57419	1
112	72	1	1	TGME49_300280-t26_1-p1	55	K	LSM domain-containing protein GN=TGME49_300280	1	0.0247264	100.02	HK(1)LADGK	2	-0.066753	1
113	4	1	1	TGME49_273090-t26_1-p1	511	K	cell division protein CDC48CY GN=TGME49_273090	1	0.00131249	117.52	YEK(1)FGMSPSR	2	-0.10312	1	1	0.0113266	78.342	YEK(1)FGMSPSR	2	0.72041	1	1	0.00011502	110.39	YEK(1)FGMSPSR	2	-0.19375	1
114	14	1	1	TGME49_219750-t26_1-p1	16	K	cytochrome c, putative GN=TGME49_219750	1	3.94654e-09	100.04	AEPDVQVPSGDIK(1)AGAK	3	-0.24395	3	1	1.68974e-07	88.427	AEPDVQVPSGDIK(1)AGAK	3	-0.86506	3	1	3.86317e-17	132.51	AEPDVQVPSGDIK(1)AGAK	3	-0.38426	3
115	18	1	1	TGME49_313410-t26_1-p1	8	K	proteasome 26S regulatory subunit GN=TGME49_313410	1	0.00472169	87.184	K(1)LVAIQASAK	2	-0.42436	1	1	0.00851074	82.494	K(1)LVAIQASAK	2	0.32369	1	1	0.0243777	67.385	K(1)LVAIQASAK	2	0.097507	1
116	8	2	1	TGME49_219310-t26_1-p1	392	K	DnaK family protein GN=TGME49_219310	1	0.00970334	85.533	VK(1)EYGFGER	2	-0.39939	1
117	42	2	1	TGME49_215740-t26_1-p1	13	K	notchless, putative GN=TGME49_215740	1	8.75558e-11	133.16	MHLAEEVSAPPAK(1)R	2	0.46557	4	1	5.50751e-05	136.3	MHLAEEVSAPPAK(1)R	2	-0.29618	1	1	5.0359e-10	113.76	MHLAEEVSAPPAK(1)R	3	-1.1682	2
118	68	3	1	TGME49_294670-t26_1-p1	53	K	translation initiation factor 3 subunit GN=TGME49_294670	1	0.012931	99.139	GETLK(1)VTK	2	0.3024	1
119	80	2	1	TGME49_269980-t26_1-p1	271	K	preprotein translocase Sec61, putative GN=TGME49_269980								1	0.0331448	63.076	VDLAVK(1)YQR	2	1.6464	1
120	20	1	1	TGME49_216450-t26_1-p1	236	K	peptidase, T1 family protein GN=TGME49_216450	1	0.00013949	80.387	DSCGVFK(1)MLPSEEVR	2	0.49405	1	1	0.00174275	67.415	DSCGVFK(1)MLPSEEVR	2	-0.15479	1	1	8.30177e-07	106.14	DSCGVFK(1)MLPSEEVR	2	-0.59664	1
121	14	1	1	TGME49_237220-t26_1-p1	409	K	DNA replication licensing factor Mcm7, putative GN=TGME49_237220															1	0.000168612	102.52	ESLQIAEK(1)VAK	2	-1.3703	1
122	82	2	1	TGME49_216790-t26_1-p1	432	K	ATP-binding cassette sub-family E member 1, putative GN=TGME49_216790	1	0.000273917	85.837	PQTITAK(1)YQGTVR	2	-1.1452	1	1	0.000223393	129.77	PQTITAK(1)YQGTVR	2	-0.30569	1
123	120	3	1	TGME49_223050-t26_1-p1	121	K	ribosomal protein RPS20 GN=TGME49_223050	1	5.1222e-05	107.17	LMK(1)GGLEGEEQR	2	-1.4957	3	1	7.90088e-12	158.42	LMK(1)GGLEGEEQR	2	-3.4778	3	1	1.36045e-05	111.79	LMK(1)GGLEGEEQR	2	-1.5771	2
124	108	1	1	TGME49_213350-t26_1-p1	77	K	ribosomal protein RPS15 GN=TGME49_213350	1	9.56251e-10	103.88	NCAFGEK(1)PEPVNTHLR	3	0.2741	3	1	4.67439e-08	94.007	NCAFGEK(1)PEPVNTHLR	3	-0.090442	2	1	0.000158435	78.191	NCAFGEK(1)PEPVNTHLR	3	0.24947	2
125	6	1	1	TGME49_318710-t26_1-p1	682	K	ATP-binding cassette sub-family F member 1 GN=TGME49_318710	1	0.00230672	83.204	YPEAGLK(1)DEAAR	2	-0.13316	1
126	52	1	1	TGME49_310820-t26_1-p1	301	K	SLU7 splicing factor, putative GN=TGME49_310820	1	0.0330826	86.872	INTK(1)NLR	2	-0.40693	1								1	4.2432e-10	129.39	INTK(1)NLR	2	-2.3607	1
127	16	1	1	TGME49_292220-t26_1-p1	405	K	PCI domain-containing protein GN=TGME49_292220								1	0.0302261	57.175	VMSDFEK(1)AFIK	2	-0.73999	1
128	66	1	1	TGME49_218610-t26_1-p1	507	K	ATPase (DUF699) protein GN=TGME49_218610								1	0.000193185	89.301	QNK(1)LSSLSNNPK	2	-0.47465	1	1	0.00843896	53.557	QNK(1)LSSLSNNPK	2	-0.50735	1
129	44	3	1	TGME49_232250-t26_1-p1	260	K	catalase GN=TGME49_232250	1	0.00921531	86.67	DLFNAIAK(1)R	2	-0.11183	1	1	0.0101435	86.67	DLFNAIAK(1)R	2	-0.62724	1	1	0.00997586	85.676	DLFNAIAK(1)R	2	-1.224	1
130	78	14	1	TGME49_294800-t26_1-p1	241	K	elongation factor 1-alpha (EF-1-ALPHA), putative GN=TGME49_294800	1	4.29544e-11	91.589	LPLQDVYK(1)IGGIGTVPVGR	3	-1.0183	1	1	2.95126e-05	72.21	LPLQDVYK(1)IGGIGTVPVGR	3	-0.55282	1	1	4.33846e-12	107.72	LPLQDVYK(1)IGGIGTVPVGR	3	-0.37042	1
131	12	2	1	TGME49_202960-t26_1-p1	262	K	glycine cleavage H-protein GN=TGME49_202960	1	4.15661e-12	95.622	LPQAEAEEGGVEK(1)SASALVAK	2	0.81511	1
132	36	2	1	TGME49_312990-t26_1-p1	558	K	DEAD/DEAH box ATP-dependent RNA helicase GN=TGME49_312990	1	6.9777e-09	117.7	FSASNPYGK(1)R	2	0.39065	1	1	0.000307314	105.98	FSASNPYGK(1)R	2	1.1577	1	1	0.0045132	85.355	FSASNPYGK(1)R	2	0.32303	1
133	22	1	1	TGME49_233110-t26_1-p1	450	K	IMP dehydrogenas GN=TGME49_233110	1	1.58662e-35	177.04	ASALSEASPSAK(1)SEASR	2	-0.14448	1	1	7.68334e-33	185.26	ASALSEASPSAK(1)SEASR	2	-0.39193	1	1	1.33751e-22	156.67	ASALSEASPSAK(1)SEASR	2	0.23405	1
134	78	2	1	TGME49_239790-t26_1-p1	260	K	BRCA1 C Terminus (BRCT) domain-containing protein GN=TGME49_239790	1	0.00138246	113.44	IQK(1)NEEAAVK	2	-1.1252	1	1	0.00727069	81.017	IQK(1)NEEAAVK	2	-0.54972	1	1	0.0163946	72.848	IQK(1)NEEAAVK	2	-0.72205	1
135	60	1	1	TGME49_235970-t26_1-p1	415	K	eukaryotic initiation factor-2 gamma, putative GN=TGME49_235970	1	0.0104132	78.098	VAGLK(1)PEMAK	2	0.40457	1	1	0.000553197	115.78	VAGLK(1)PEMAK	2	-0.28874	1
136	12	3	1	TGME49_216600-t26_1-p1	550	K	exonuclease III APE GN=TGME49_216600															1	0.00569624	60.064	SSAPAPAAK(1)K	2	-0.57319	1
137	8	3	1	TGME49_216900-t26_1-p1	206	K	cytokine induced apoptosis inhibitor 1 family protein GN=TGME49_216900								1	0.00345941	47.68	ENATGNSQGK(1)SAEFAAAR	2	-0.16449	1
138	66	2	1	TGME49_320210-t26_1-p1	290	K	WD domain, G-beta repeat domain containing protein GN=TGME49_320210	1	2.27576e-08	118.08	ASGDSPYK(1)TAATIR	2	0.71305	1	1	0.000421623	80.507	ASGDSPYK(1)TAATIR	2	0.95451	1	1	2.03644e-05	99.927	ASGDSPYK(1)TAATIR	2	0.93991	1
139	56	1	1	TGME49_314790-t26_1-p1	7	K	small nuclear ribonucleoprotein G, putative GN=TGME49_314790	1	2.55716e-08	117.2	PGVMGK(1)AGPAADLR	2	0.29598	1	1	1.21957e-05	104.55	PGVMGK(1)AGPAADLR	2	0.75048	1	1	4.93376e-07	112.02	PGVMGK(1)AGPAADLR	2	0.59917	2
140	4	1	1	TGME49_231940-t26_1-p1	13	K	ThiF family protein GN=TGME49_231940															1	0.0268043	66.056	K(1)IPEMSAVVR	2	-0.55842	1
141	42	2	1	TGME49_262620-t26_1-p1	62	K	RNA recognition motif-containing protein GN=TGME49_262620								1	1.19053e-05	80.585	SK(1)GCGIVEYTNVEDAQK	2	0.2875	1	1	0.00133813	69.081	SK(1)GCGIVEYTNVEDAQK	2	-0.16705	1
142	18	3	1	TGME49_288860-t26_1-p1	221	K	RuvB family 2 protein GN=TGME49_288860	1	0.003215	78.324	AK(1)DYDAVGPATR	2	2.3446	1	1	0.00234854	79.639	AK(1)DYDAVGPATR	2	1.8292	1	1	0.0139909	65.043	AK(1)DYDAVGPATR	2	0.87628	1
143	4	1	1	TGME49_257750-t26_1-p1	299	K	homocysteine s-methyltransferase domain-containing protein GN=TGME49_257750															1	0.00374125	80.69	DSLAASLEK(1)TR	2	-0.068667	1
144	16	2	1	TGME49_272740-t26_1-p1	1003	K	DNA-directed RNA polymerase III RPC2 GN=TGME49_272740	1	0.000670174	87.181	K(1)SFFPGGR	2	0.79725	1
145	66	1	1	TGME49_312090-t26_1-p1	112	K	ribosomal protein RPL23 GN=TGME49_312090								1	8.3687e-05	87.083	GEMK(1)GSAVTGPVGK	2	-1.5605	2
146	10	2	1	TGME49_252220-t26_1-p1	222	K	tetratricopeptide repeat domain containing protein GN=TGME49_252220	1	4.18025e-10	107.82	GSAENASATK(1)AAAGVK	2	-0.13435	1	1	1.87793e-07	115.38	GSAENASATK(1)AAAGVK	2	0.39335	2	1	0.00584658	54.281	GSAENASATK(1)AAAGVK	2	-0.12252	1
147	28	1	1	TGME49_288530-t26_1-p1	20	K	NOL1/NOP2/sun family protein GN=TGME49_288530	1	0.0232643	103.29	IVGK(1)QAR	2	-0.42295	1	1	0.0104765	107.74	IVGK(1)QAR	2	-0.57306	1
148	12	5	1	TGME49_226410-t26_1-p1	162	K	EF-1 guanine nucleotide exchange domain-containing protein GN=TGME49_226410	0.999767	0.00173624	62.68	AAWPK(1)GELSAEKPK	3	0.11414	1	0.999994	0.000309248	76.01	AAWPK(1)GELSAEKPK	3	0.96203	1	0.999888	0.00307502	55.335	AAWPK(1)GELSAEKPK	3	-0.10037	1
149	26	7	1	TGME49_288380-t26_1-p1	384	K	heat shock protein HSP90 GN=TGME49_288380	1	0.00140543	112.11	ESLQQNK(1)ILK	2	0.10814	2	1	0.0017078	93.598	ESLQQNK(1)ILK	2	-0.69578	1	1	0.000335267	125.71	ESLQQNK(1)ILK	2	-0.15696	1
150	30	4	1	TGME49_210750-t26_1-p1	643	K	Ferredoxin-fold anticodon binding domain-containing protein GN=TGME49_210750															1	7.45272e-05	76.199	K(1)AHPVVASMGNSPLTDNSEHR	4	-0.13336	1
151	18	5	1	TGME49_319920-t26_1-p1	218	K	2-oxo acid dehydrogenases acyltransferase (catalytic domain) domain-containing protein GN=TGME49_319920	1	0.000403537	97.734	NGLITK(1)EDVLK	2	0.30689	2	1	0.00156055	127.83	NGLITK(1)EDVLK	2	-3.8292	1	1	0.00131032	92.866	NGLITK(1)EDVLK	2	-1.6832	1
152	36	2	1	TGME49_235540-t26_1-p1	88	K	eukaryotic initiation factor-2 beta, putative GN=TGME49_235540	1	4.39781e-06	75.445	IQTLIEK(1)HNPDLSGAK	3	0.095343	1	1	0.000271355	68.481	IQTLIEK(1)HNPDLSGAK	3	1.1964	1	1	0.000145132	78.95	IQTLIEK(1)HNPDLSGAK	3	1.566	1
153	4	1	1	TGME49_256980-t26_1-p1	839	K	glycerol-3-phosphate-acyltransferase GN=TGME49_256980	1	0.0161783	53.448	AQALAASSVK(1)VK	2	-0.39109	1
154	36	1	1	TGME49_203490-t26_1-p1	16	K	GNL3L/Grn1 GTPase GN=TGME49_203490								1	0.000460742	121.9	LSQK(1)YNIEK	2	2.4529	1
155	6	3	1	TGME49_288680-t26_1-p1	354	K	endonuclease IV APN GN=TGME49_288680								1	0.000302631	54.964	K(1)QSTAGNLPTEVDEVFLR	3	0.025665	1
156	52	1	1	TGME49_228190-t26_1-p1	272	K	eukaryotic initiation factor-3, subunit 5, putative GN=TGME49_228190	1	1.30587e-25	174.05	LSDQLNK(1)CGAYVR	2	0.22642	2	1	9.22202e-37	198.55	LSDQLNK(1)CGAYVR	2	0.37509	2	1	3.27803e-30	199.4	LSDQLNK(1)CGAYVR	2	-0.015987	2
157	12	1	1	TGME49_264160-t26_1-p1	981	K	DEAD/DEAH box helicase domain-containing protein GN=TGME49_264160								1	0.00618335	85.355	AVLASEELK(1)R	2	-0.34691	1
158	24	1	1	TGME49_309800-t26_1-p1	275	K	RNA recognition motif-containing protein GN=TGME49_309800	1	9.14727e-07	113.25	K(1)AEGALPTPQPAK	2	-0.18564	1	1	0.000178314	132.24	K(1)AEGALPTPQPAK	2	-0.31929	1	1	4.15458e-06	111.38	K(1)AEGALPTPQPAK	2	-0.10724	1
159	32	2	1	TGME49_205710-t26_1-p1	138	K	lysine-tRNA ligase GN=TGME49_205710	0.999981	0.00329655	48.907	AQKPEEELDPTQYFEK(1)R	3	-0.49563	1								0.999986	0.00486835	48.907	AQKPEEELDPTQYFEK(1)R	3	-1.285	1
160	24	1	1	TGME49_312480-t26_1-p1	9	K	uracil phosphoribosyltransferase FUR1, putative GN=TGME49_312480	1	0.00127324	61.409	AQVPASGK(1)LLVDPR	2	0.38903	1	1	0.000138058	80.632	AQVPASGK(1)LLVDPR	2	-2.0339	1
161	86	2	1	TGME49_286080-t26_1-p1	396	K	elongation factor 2 family protein GN=TGME49_286080															1	0.0204203	45.891	VVDK(1)PPFSDAPR	2	-0.4859	1
162	20	7	1	TGME49_219550-t26_1-p1	219	K	dihydrolipoyllysine-residue succinyltransferase component of oxoglutarate dehydrogenase GN=TGME49_219550	1	2.34799e-14	106.75	SSVPQPAPSVSPPK(1)PAPAPK	2	0.48913	3	1	3.88518e-12	107.02	SSVPQPAPSVSPPK(1)PAPAPK	3	1.5384	2	1	1.74698e-17	121.44	SSVPQPAPSVSPPK(1)PAPAPK	2	0.95675	1
163	4	2	1	TGME49_319850-t26_1-p1	223	K	splicing factor U2AF family SnRNP auxilary factor large subunit, RRM domain-containing protein GN=TGME49_319850	1	0.00136168	50.178	AGGFQK(1)LADSEGHEPIR	3	-1.9892	1
164	6	1	1	TGME49_235350-t26_1-p1	9	K	cwfj family protein GN=TGME49_235350	1	0.0298393	91.516	FDK(1)TPSK	2	-0.5918	1
165	40	6	1	TGME49_217460-t26_1-p1	64	K	glutaminyl-tRNA synthetase (GlnRS) GN=TGME49_217460								1	0.0315886	89.55	IAVETK(1)K	2	0.20305	1
166	60	1	1	TGME49_314480-t26_1-p1	113	K	Pumilio domain-containing protein kiaa0020(predict) GN=TGME49_314480															0.841362	0.0286217	42.958	K(0.841)QK(0.159)ASVQTKNLGSVEK	2	-2.4267	1
167	34	1	1	TGME49_202370-t26_1-p1	272	K	T-complex protein 1, epsilon subunit (TCP-1-epsilon), putative GN=TGME49_202370								1	0.00363502	109.48	K(1)LQAAEQK	2	1.4253	1	1	0.00228672	85.67	K(1)LQAAEQK	2	3.2377	1
168	106	2	1	TGME49_311430-t26_1-p1	258	K	fibrillarin GN=TGME49_311430	1	5.00366e-16	96.55	ANCVDSTAK(1)PEAVFAAEVDK	3	1.5041	1								1	0.000103886	78.708	ANCVDSTAK(1)PEAVFAAEVDK	2	-0.66138	1
169	2	4	1	TGME49_260170-t26_1-p1	601	K	elongation factor EF-G, putative GN=TGME49_260170	1	0.0198218	111.28	FAK(1)ALNR	2	0.75803	1	1	0.00612758	114.59	FAK(1)ALNR	2	1.0888	1	1	0.0167873	104.11	FAK(1)ALNR	2	1.409	1
170	40	1	1	TGME49_264130-t26_1-p1	144	K	Pre-mRNA-splicing factor CWC26, related protein(predict) GN=TGME49_264130								1	3.89477e-05	96.229	NVALNELQAK(1)R	2	0.98871	1	1	5.51202e-05	123.67	NVALNELQAK(1)R	2	-0.19177	1
171	26	1	1	TGME49_321560-t26_1-p1	534	K	zinc knuckle domain-containing protein GN=TGME49_321560	1	2.70398e-11	148.18	AK(1)NMQTAFVPYR	2	-0.89527	1	1	0.00095425	128.85	AK(1)NMQTAFVPYR	2	-0.0016572	1	1	2.55301e-05	110.08	AK(1)NMQTAFVPYR	2	-0.96627	1
172	10	1	1	TGME49_220400-t26_1-p1	91	K	actin depolymerizing factor ADF GN=TGME49_220400	1	0.00186142	85.672	MTYASSK(1)DALLK	2	0.24469	1	1	0.000346957	89.43	MTYASSK(1)DALLK	2	2.3555	1	1	3.22269e-14	110.98	MTYASSK(1)DALLK	2	2.1688	1
173	20	3	1	TGME49_304760-t26_1-p1	519	K	RNA recognition motif-containing protein GN=TGME49_304760	1	6.39782e-08	95.57	EK(1)VLAPAAYPAVLPLR	2	-0.032404	1	1	1.94813e-07	115.91	EK(1)VLAPAAYPAVLPLR	2	0.089958	1	1	2.61372e-06	96.673	EK(1)VLAPAAYPAVLPLR	2	0.43646	1
174	8	1	1	TGME49_280690-t26_1-p1	574	K	DNA polymerase epsilon subunit B protein GN=TGME49_280690	1	0.0310835	47.849	GRRPQGK(1)R	2	-2.3822	1
175	8	4	1	TGME49_263530-t26_1-p1	50	K	chaperonin, putative GN=TGME49_263530	1	9.85402e-13	145.52	TK(1)SGLFLPDSAQK	2	-0.27369	3	1	1.20776e-08	155.39	TK(1)SGLFLPDSAQK	3	0.13143	2	1	0.000538017	85.909	TK(1)SGLFLPDSAQK	2	-2.4983	4
176	34	3	1	TGME49_214210-t26_1-p1	24	K	rRNA pseudouridine synthase GN=TGME49_214210	1	1.28929e-07	83.065	K(1)TDNYAIEPNSSSPPIDTSK	2	0.25077	2								1	1.19587e-05	84.166	K(1)TDNYAIEPNSSSPPIDTSK	3	1.351	1
177	40	1	1	TGME49_326000-t26_1-p1	6	K	RNA binding protein, putative GN=TGME49_326000	1	0.000505617	63.681	SGLEK(1)SGFGIAHDFK	2	0.053769	1
178	66	1	1	TGME49_304710-t26_1-p1	561	K	eukaryotic peptide chain release factor, putative GN=TGME49_304710								1	0.014394	89.355	FTVDLPK(1)K	2	1.2513	1
179	44	4	1	TGME49_204400-t26_1-p1	71	K	ATPase synthase subunit alpha, putative GN=TGME49_204400	1	3.54743e-09	121.45	IAGWK(1)TQTSTEEVGR	2	-0.8677	4	1	1.47673e-06	143.05	IAGWK(1)TQTSTEEVGR	2	-0.66873	5	1	1.84363e-16	167.32	IAGWK(1)TQTSTEEVGR	2	-0.51514	6
180	36	8	1	TGME49_263870-t26_1-p1	839	K	glutamate-tRNA ligase GN=TGME49_263870	1	0.00471184	87.568	VDAAK(1)LSGAK	2	0.83458	1	1	0.00809758	79.659	VDAAK(1)LSGAK	2	-0.49747	1	1	0.0066326	81.017	VDAAK(1)LSGAK	2	-0.67604	1
181	14	1	1	TGME49_259660-t26_1-p1	16	K	orotate phosphoribosyltransferase GN=TGME49_259660	1	8.78449e-09	99.055	K(1)VLAGPPGETDEYQGR	2	1.0336	2	1	3.17117e-08	134.14	K(1)VLAGPPGETDEYQGR	2	1.4174	2	1	3.96095e-09	105.28	K(1)VLAGPPGETDEYQGR	2	1.7713	2
182	10	1	1	TGME49_290670-t26_1-p1	386	K	leucyl aminopeptidase LAP GN=TGME49_290670	1	2.77058e-51	181.4	TVAVVLPTCQK(1)VCPSAEGQR	3	1.2001	5	1	2.64733e-17	148.06	TVAVVLPTCQK(1)VCPSAEGQR	2	0.20928	4	1	2.00985e-36	173.21	TVAVVLPTCQK(1)VCPSAEGQR	2	0.12263	5
183	114	2	1	TGME49_263700-t26_1-p1	111	K	ribosomal protein RPS14 GN=TGME49_263700	1	0.000220543	88.075	SK(1)TPGPGAQSALR	2	0.077424	1	1	0.0032439	71.513	SK(1)TPGPGAQSALR	2	-0.29684	1	1	9.80752e-05	98.942	SK(1)TPGPGAQSALR	2	-0.15818	1
184	40	1	1	TGME49_230050-t26_1-p1	222	K	50S ribosomal protein L3, putative GN=TGME49_230050	1	0.0309257	56.205	ESK(1)FYDPAPIIK	2	0.82844	1								1	0.0294302	54.343	ESK(1)FYDPAPIIK	2	-0.30798	1
185	102	1	1	TGME49_289750-t26_1-p1	11	K	ribosomal-ubiquitin protein RPL40 GN=TGME49_289750	1	2.69531e-24	140.95	TLTGK(1)TITLDVEPSDTIENVK	3	-0.25526	3	1	4.42841e-31	180.04	TLTGK(1)TITLDVEPSDTIENVK	2	-1.7807	4	1	1.19141e-27	154.6	TLTGK(1)TITLDVEPSDTIENVK	2	-2.0631	2
186	64	3	1	TGME49_273520-t26_1-p1	244	K	PCI domain-containing protein GN=TGME49_273520								1	0.00245798	52.966	K(1)AAVETHTAAQCILK	3	0.65336	1	1	0.000143176	80.746	K(1)AAVETHTAAQCILK	3	-0.23754	1
187	22	1	1	TGME49_320100-t26_1-p1	491	K	RNA recognition motif-containing protein GN=TGME49_320100								1	5.54842e-06	104.2	K(1)SMEPASGVSSLQSR	2	-1.0641	1	1	1.24396e-20	113.47	K(1)SMEPASGVSSLQSR	2	0.62579	1
188	4	2	1	TGME49_236570-t26_1-p1	4	K	lysine decarboxylase family protein GN=TGME49_236570	1	6.84814e-09	132.65	AK(1)MSHEALTETAR	3	0.90021	2	1	1.26495e-05	143.05	AK(1)MSHEALTETAR	3	-0.42506	2	1	9.06737e-06	108.58	AK(1)MSHEALTETAR	3	-0.64619	2
189	8	1	1	TGME49_214820-t26_1-p1	127	K	G-patch domain-containing protein GN=TGME49_214820															1	0.0075194	79.201	AVK(1)SEAFGDR	2	0.15775	1
190	8	2	1	TGME49_251410-t26_1-p1	1669	K	tetratricopeptide repeat-containing protein GN=TGME49_251410	1	0.0233365	54.611	VDK(1)K(1)AAMK	2	-0.41905	3	1	0.025422	54.157	VDK(1)K(1)AAMK	2	0.10138	2	1	0.0142255	54.611	VDK(1)K(1)AAMK	2	0.4921	3
191	4	1	1	TGME49_279430-t26_1-p1	115	K	cwf18 pre-mRNA splicing factor protein GN=TGME49_279430	1	0.00025308	53.554	AVPK(1)VAPDGAEEVLSHQDR	3	-0.50452	1
192	24	2	1	TGME49_270770-t26_1-p1	660	K	PWI domain-containing protein GN=TGME49_270770								1	0.000302718	128.27	MQK(1)AQETLK	2	0.4125	1
193	8	1	1	TGME49_312200-t26_1-p1	73	K	serine/threonine protein phosphatase GN=TGME49_312200															1	0.00185187	91.701	TEGNEFFK(1)TR	2	-1.5116	1
194	12	2	1	TGME49_215230-t26_1-p1	538	K	RNA recognition motif-containing protein GN=TGME49_215230	1	0.00409393	90.05	YLAAK(1)YEQER	2	0.74703	1	1	0.00117317	96.009	YLAAK(1)YEQER	2	0.19761	1	1	0.00221906	90.05	YLAAK(1)YEQER	2	-0.2099	1
195	90	2	1	TGME49_289530-t26_1-p1	7	K	ribosomal protein RPL19 GN=TGME49_289530															1	0.0208323	64.236	SLQLQK(1)R	2	0.88635	1
196	54	1	1	TGME49_263650-t26_1-p1	303	K	pre-mRNA-processing protein 8, putative GN=TGME49_263650	1	0.0197397	43.958	VMHQK(1)YVEAK	3	-0.19993	1								1	0.00364877	71.066	VMHQK(1)YVEAK	3	0.35836	1
197	36	2	1	TGME49_317720-t26_1-p1	433	K	eukaryotic translation initiation factor 3 subunit 7, putative GN=TGME49_317720															0.999996	0.0025567	56.514	KPSPGDEMTGGHSK(1)R	3	0.61748	1
198	26	1	1	TGME49_270560-t26_1-p1	12	K	peptidyl-prolyl cis-trans isomerase family 1 GN=TGME49_270560	1	7.00394e-29	123.29	K(1)AVSSPSLQASLPSAASEGAGVYR	3	0.66111	1	1	7.23479e-14	94.259	K(1)AVSSPSLQASLPSAASEGAGVYR	3	0.16949	1
199	14	2	1	TGME49_210980-t26_1-p1	517	K	alternative splicing type 3 and, putative GN=TGME49_210980	1	0.00310904	73.435	AK(1)SHLVEAPR	3	0.17139	1	1	0.00208866	81.709	AK(1)SHLVEAPR	3	-0.12835	1	1	0.00422011	69.03	AK(1)SHLVEAPR	3	-0.069757	1
200	58	2	1	TGME49_251810-t26_1-p1	29	K	translation initiation factor eIF-5A, putative GN=TGME49_251810	1	0.00997897	82.426	K(1)NGFVMLK	2	-0.48975	1	1	0.0328199	67.494	K(1)NGFVMLK	2	-0.76615	1	1	0.0255133	82.279	K(1)NGFVMLK	2	-0.30043	1
201	36	7	1	TGME49_311720-t26_1-p1	163	K	chaperonin protein BiP GN=TGME49_311720	1	0.000265163	103.91	MK(1)ETAEQFLGK	2	1.9986	1
202	46	3	1	TGME49_269200-t26_1-p1	36	K	crooked neck family 1 protein isoform 2, putative GN=TGME49_269200	1	4.61472e-21	151.56	NK(1)MPAPVQITAEQLLR	2	1.2092	2	1	3.41255e-08	130.47	NK(1)MPAPVQITAEQLLR	2	-0.53375	2	1	6.93541e-12	113.65	NK(1)MPAPVQITAEQLLR	3	-0.0081243	1
203	26	2	1	TGME49_270140-t26_1-p1	134	K	splicing factor DIM1, putative GN=TGME49_270140															1	0.0167871	62.528	GLVISPK(1)DYSTK	2	1.0242	1
204	22	1	1	TGME49_223960-t26_1-p1	123	K	ubiquitin interaction motif family protein GN=TGME49_223960	1	0.0159645	66.267	TAEK(1)QLVTLGK	2	-0.22461	1	1	0.00876563	73.435	TAEK(1)QLVTLGK	2	-0.098267	1
205	118	2	1	TGME49_207440-t26_1-p1	282	K	ribosomal protein RPS4 GN=TGME49_207440	1	0.00255584	96.229	GEK(1)AWISLPK	2	0.55908	1	1	0.00603517	83.045	GEK(1)AWISLPK	2	0.47171	1	1	0.00483935	84.687	GEK(1)AWISLPK	2	0.6561	1
206	12	1	1	TGME49_234280-t26_1-p1	153	K	AMP deaminase GN=TGME49_234280	1	0.000410946	65.105	LPSVPAK(1)AGSAAAAAPAR	2	-0.70945	1	1	0.000449688	65.231	LPSVPAK(1)AGSAAAAAPAR	2	-0.71993	1	1	0.0141267	44.391	LPSVPAK(1)AGSAAAAAPAR	2	-0.16563	1
207	40	3	1	TGME49_253800-t26_1-p1	530	K	ribosomal protein L15, putative GN=TGME49_253800	1	0.0088673	88.495	FEVLPK(1)TAR	2	-0.29656	1	1	0.0278591	67.334	FEVLPK(1)TAR	2	0.60536	1
208	48	4	1	TGME49_272910-t26_1-p1	9	K	T-complex protein 1 delta subunit GN=TGME49_272910	1	3.92471e-47	188.58	AAADVATK(1)SGGSK	2	0.36303	4	1	7.21456e-12	146.86	AAADVATK(1)SGGSK	2	0.49628	4	1	8.62636e-24	165.16	AAADVATK(1)SGGSK	2	1.01	4
209	46	2	1	TGME49_315140-t26_1-p1	673	K	WD domain, G-beta repeat-containing protein GN=TGME49_315140	1	0.029227	67.207	LAAPTK(1)SVR	2	-0.21413	1	1	0.00321912	98.044	LAAPTK(1)SVR	2	-0.2518	1	1	0.00761153	88.495	LAAPTK(1)SVR	2	0.26904	1
210	124	1	1	TGME49_245460-t26_1-p1	123	K	ribosomal protein RPS8 GN=TGME49_245460								1	0.0182098	73.327	SFYGLDLGK(1)K	2	0.77888	1	1	0.00416978	63.624	SFYGLDLGK(1)K	2	0.68867	1
211	104	7	1	TGME49_249180-t26_1-p1	405	K	bifunctional dihydrofolate reductase-thymidylate synthase GN=TGME49_249180	1	0.0136355	97.635	IWDK(1)NVTR	2	0.41516	1	1	0.0203666	80.438	IWDK(1)NVTR	2	0.20724	1	1	0.00880965	99.139	IWDK(1)NVTR	2	0.29494	1
212	10	1	1	TGME49_306210-t26_1-p1	390	K	RNA polymerase II accessory factor CDC73 GN=TGME49_306210								1	0.0152885	77.662	FK(1)ADSSIAR	2	0.52817	1
213	50	11	1	TGME49_251780-t26_1-p1	463	K	heat shock protein GN=TGME49_251780	1	3.52618e-25	118.36	EPSK(1)GVNPDEAVAMGAAIQAGVLK	3	0.14736	1								1	1.87375e-22	124.76	EPSK(1)GVNPDEAVAMGAAIQAGVLK	3	0.25142	1
214	34	2	1	TGME49_207640-t26_1-p1	1009	K	isoleucyl-tRNA synthetase family protein GN=TGME49_207640	1	0.00969627	106.04	VPVK(1)TPVR	2	-1.0422	1	1	9.06704e-05	130.27	VPVK(1)TPVR	2	-0.4968	1	1	0.00218654	111.95	VPVK(1)TPVR	2	-0.21586	1
215	118	4	1	TGME49_210690-t26_1-p1	237	K	ribosomal protein RPS6 GN=TGME49_210690	1	0.000855717	75.736	AQAAAAPK(1)PAEVK	2	0.3029	1	1	0.0108826	60.55	AQAAAAPK(1)PAEVK	2	0.16252	1	1	0.000844055	79.875	AQAAAAPK(1)PAEVK	2	0.38248	1
216	22	1	1	TGME49_203220-t26_1-p1	838	K	DEAD/DEAH box helicase domain-containing protein GN=TGME49_203220	1	5.03664e-24	108.96	NAQGGDSSSLTSGTSSSAHAPAK(1)R	3	0.29101	1	1	1.10764e-18	119.41	NAQGGDSSSLTSGTSSSAHAPAK(1)R	3	-0.14495	1	1	1.98565e-29	131.82	NAQGGDSSSLTSGTSSSAHAPAK(1)R	3	0.57114	1
217	36	1	1	TGME49_243710-t26_1-p1	207	K	t-complex protein beta subunit GN=TGME49_243710															1	0.00597735	76.134	K(1)PGGGLR	2	-0.33761	1
218	34	1	1	TGME49_229250-t26_1-p1	40	K	ribosomal protein RPL28 GN=TGME49_229250	1	0.00123508	79.889	NTLK(1)YSGIAHK	3	0.14437	1	1	0.000245806	88.24	NTLK(1)YSGIAHK	3	-0.12383	1	1	0.0215165	64.64	NTLK(1)YSGIAHK	2	-0.15891	1
219	8	3	1	TGME49_239820-t26_1-p1	8	K	D-3-phosphoglycerate dehydrogenase GN=TGME49_239820	1	0.00354452	125.31	AEATAQK(1)R	2	-0.15635	1	1	9.98545e-08	151.04	AEATAQK(1)R	2	0.12678	1	1	0.00186715	137.9	AEATAQK(1)R	2	0.15283	1
220	50	2	1	TGME49_265450-t26_1-p1	103	K	hexokinase GN=TGME49_265450	1	0.00975373	85.355	GK(1)MEIIQDK	2	-2.9877	1	1	0.00321912	98.044	GK(1)MEIIQDK	2	-0.46827	1	1	0.00761153	88.495	GK(1)MEIIQDK	2	-2.2755	1
221	8	1	1	TGME49_232660-t26_1-p1	369	K	Hsp70 interacting protein HIP GN=TGME49_232660	1	0.0290444	91.9	K(1)LFENPK	2	0.26371	1	1	0.0227809	92.187	K(1)LFENPK	2	0.54937	1
222	2	3	1	TGME49_242460-t26_1-p1	85	K	mitochondrial carrier superfamily protein GN=TGME49_242460	1	0.00204332	101.38	SPVPEAK(1)TSR	2	-0.0098349	1	1	0.000255654	104.43	SPVPEAK(1)TSR	2	0.28576	1	1	0.00594856	82.417	SPVPEAK(1)TSR	2	0.29218	1
223	56	1	1	TGME49_295320-t26_1-p1	577	K	embryo sac development arrest EDA7, putative GN=TGME49_295320	1	0.00834854	109.36	ANSALAK(1)R	2	-0.37463	1
224	44	2	1	TGME49_257090-t26_1-p1	211	K	NAC domain-containing protein GN=TGME49_257090	1	0.00348259	77.387	AHK(1)SVVVDDK	3	-1.914	2								1	0.00586468	64.103	AHK(1)SVVVDDK	3	-3.9609	1
225	6	1	1	TGME49_214090-t26_1-p1	1353	K	signal peptidase GN=TGME49_214090								1	0.0212112	72.607	GAGK(1)LENAR	2	0.042808	1	1	0.0267503	71.451	GAGK(1)LENAR	2	0.38305	1
226	2	3	1	TGME49_214350-t26_1-p1	284	K	GTP-binding protein, putative GN=TGME49_214350	1	0.0156126	79.16	YIK(1)DVGASR	2	-0.98426	1
227	26	4	1	TGME49_246500-t26_1-p1	47	K	surp module domain-containing protein GN=TGME49_246500	1	0.0130372	56.087	GIIEK(1)TAQFVAK	2	-1.5131	1	1	0.00796561	69.815	GIIEK(1)TAQFVAK	2	0.029397	1	1	0.00640404	73.632	GIIEK(1)TAQFVAK	2	-0.09369	2
228	34	1	1	TGME49_239260-t26_1-p1	13	K	histone H4 GN=TGME49_239260								1	0.0131795	86.472	GLGK(1)GGAK	2	-0.72689	1	1	0.0116232	94.662	GLGK(1)GGAK	2	-0.15146	1
229	2	1	1	TGME49_299060-t26_1-p1	574	K	sodium/hydrogen exchanger NHE2 GN=TGME49_299060	1	0.0180387	87.476	NVK(1)QLTSR	2	1.4096	1
230	26	1	1	TGME49_200280-t26_1-p1	436	K	WD domain, G-beta repeat-containing protein GN=TGME49_200280															1	0.00116795	57.288	AK(1)AQAPAAHGVSGER	3	-0.11321	1
231	196	7	1	TGME49_300140-t26_1-p1	367	K	elongation factor 1-gamma, putative GN=TGME49_300140	1	0.0197604	74.841	LDVASAK(1)DK	2	-0.20433	1	1	0.0310233	64.82	LDVASAK(1)DK	2	-0.057815	1	1	0.0216654	74.841	LDVASAK(1)DK	2	-0.55325	1
232	14	1	1	TGME49_243540-t26_1-p1	80	K	WD domain, G-beta repeat-containing protein GN=TGME49_243540								1	1.01334e-12	103.41	FEVQQK(1)ASNFQAVCPTHDR	3	0.0051545	1
233	52	2	1	TGME49_320450-t26_1-p1	290	K	ribosome biogenesis regulatory protein (rrs1) protein GN=TGME49_320450								1	0.000393721	133.15	TK(1)GVSLSLDDER	2	1.0962	1	1	7.30155e-07	129.37	TK(1)GVSLSLDDER	2	1.1673	1
234	16	3	1	TGME49_258650-t26_1-p1	743	K	protoheme ferro-lyase, putative GN=TGME49_258650	1	0.00924732	87.149	FWEAK(1)ETAK	2	0.54965	1	1	0.00336887	97.565	FWEAK(1)ETAK	2	-0.51853	1
235	46	1	1	TGME49_252270-t26_1-p1	420	K	L1P family of ribosomal protein GN=TGME49_252270	1	0.0044559	88.596	IAK(1)GWVGFDK	2	-0.85236	1	1	0.0190375	68.536	IAK(1)GWVGFDK	2	0.58967	1
236	12	4	1	TGME49_224850-t26_1-p1	167	K	polyadenylate binding protein, putative GN=TGME49_224850															1	0.0187714	71.221	K(1)SGNGNIFVK	2	3.3174	1
237	4	2	1	TGME49_308920-t26_1-p1	68	K	splicing factor U2AF protein GN=TGME49_308920								1	1.62702e-08	147.19	MK(1)SSSYGR	2	0.67068	1	1	1.95583e-09	178.65	MK(1)SSSYGR	2	0.58376	1
238	18	2	1	TGME49_273460-t26_1-p1	275	K	eukaryotic translation initiation factor 3 subunit 6 interacting protein GN=TGME49_273460	1	0.00808562	91.265	NK(1)LFESEIR	2	-0.33359	1	1	0.00533978	91.265	NK(1)LFESEIR	2	0.56401	1	1	0.0267503	71.451	NK(1)LFESEIR	2	0.45599	1
239	8	5	1	TGME49_280610-t26_1-p1	133	K	signal recognition particle receptor alpha subunit GN=TGME49_280610								1	0.0336911	53.833	MQVK(1)AGGR	2	-0.0033365	1
240	18	6	1	TGME49_291930-t26_1-p1	597	K	RNA recognition motif-containing protein GN=TGME49_291930								1	0.00448127	79.23	MPVFEDTGK(1)FK	2	1.0872	1
241	14	1	1	TGME49_266990-t26_1-p1	26	K	beta-COP GN=TGME49_266990	1	0.00166136	86.772	GDAPSTAELQK(1)K	2	-0.49171	1								1	0.00192126	81.676	GDAPSTAELQK(1)K	2	-0.18201	1
242	6	1	1	TGME49_246060-t26_1-p1	905	K	DNA-dependent RNA polymerase GN=TGME49_246060	1	0.0252828	78.192	GECVTSK(1)K	2	-0.30838	1								1	0.0259459	46.462	GECVTSK(1)K	2	-0.49675	1
243	58	3	1	TGME49_233190-t26_1-p1	288	K	SKIP/SNW domain-containing protein GN=TGME49_233190	1	1.19657e-52	210.35	K(1)LTQQDQAEWK	2	-1.0283	1	1	1.47918e-11	162.68	K(1)LTQQDQAEWK	2	-0.43936	1	1	3.63298e-12	174.42	K(1)LTQQDQAEWK	2	-0.041879	2
244	8	1	1	TGME49_280740-t26_1-p1	7	K	signal peptidase GN=TGME49_280740	1	6.46913e-07	73.722	K(1)VADALATPPSGEEVKEENK	3	0.26891	1	1	2.52764e-12	111.93	K(1)VADALATPPSGEEVKEENK	3	0.63897	1	1	0.000192044	65.416	K(1)VADALATPPSGEEVKEENK	3	-0.10561	1
245	14	2	1	TGME49_221522-t26_1-p1	141	K	adaptor complexes medium subunit family protein GN=TGME49_221522	1	0.00211309	48.351	TFTDMDSHEEK(1)LQR	3	0.44612	1
246	12	2	1	TGME49_311240-t26_1-p1	333	K	DnaJ family chaperone, putative GN=TGME49_311240	1	8.23335e-06	101.89	GEGMPQQK(1)NPFLK	2	-0.25853	1	1	0.00108611	78.903	GEGMPQQK(1)NPFLK	2	-0.072338	1	1	1.01422e-05	107.97	GEGMPQQK(1)NPFLK	2	-0.0092908	1
247	36	2	1	TGME49_270740-t26_1-p1	28	K	Cwf15/Cwc15 cell cycle control protein GN=TGME49_270740								1	0.00881069	78.488	LVATQK(1)VSAK	2	0.41283	1
248	4	1	1	TGME49_228040-t26_1-p1	795	K	PPIC-type PPIASE domain-containing protein GN=TGME49_228040	1	4.72324e-06	98.943	SSK(1)NVNAGSEDIAR	2	0.96556	1	1	0.000109523	121.99	SSK(1)NVNAGSEDIAR	2	0.39524	1
249	78	1	1	TGME49_299050-t26_1-p1	68	K	ribosomal protein RPL17 GN=TGME49_299050	1	0.0119613	77.318	K(1)FTGCIGR	2	-0.12964	1
250	30	1	1	TGME49_290950-t26_1-p1	1479	K	clathrin heavy chain, putative GN=TGME49_290950	1	0.00179797	89.171	K(1)AGHLAVVEK	3	-0.60405	1								1	7.67413e-05	102.52	K(1)AGHLAVVEK	3	0.080325	1
251	20	4	1	TGME49_254940-t26_1-p1	2949	K	MIF4G domain-containing protein GN=TGME49_254940								1	0.0149016	72.2	SK(1)LGNAGNDR	2	1.5965	1
252	46	6	1	TGME49_300200-t26_1-p1	151	K	histone H2AZ GN=TGME49_300200								1	0.000529259	125.16	GPSTQPMK(1)K	2	-0.68011	3	1	0.00172311	138.06	GPSTQPMK(1)K	2	-0.13208	3
253	130	1	1	TGME49_216880-t26_1-p1	279	K	guanine nucleotide-binding protein GN=TGME49_216880	1	5.89518e-09	134.06	NVLSEITPEK(1)TNR	2	0.1402	1	1	1.24889e-12	160.84	NVLSEITPEK(1)TNR	2	0.33612	1	1	3.36268e-06	111.83	NVLSEITPEK(1)TNR	2	0.33155	1
254	40	6	1	TGME49_318230-t26_1-p1	139	K	phosphoglycerate kinase PGKI GN=TGME49_318230	1	0.00406901	90.15	GVDEQGNK(1)IK	2	0.12402	1	1	2.44775e-11	162.64	GVDEQGNK(1)IK	2	0.12924	1	1	1.88091e-11	174.41	GVDEQGNK(1)IK	2	0.030913	1
255	20	3	1	TGME49_262380-t26_1-p1	547	K	elongation factor Tu, putative GN=TGME49_262380	1	8.02072e-07	106.76	TVASGIVTK(1)PMPEK	2	0.33118	1	1	1.60697e-09	154.65	TVASGIVTK(1)PMPEK	2	-0.11701	1	1	9.85032e-13	152	TVASGIVTK(1)PMPEK	2	-0.15343	1
256	88	6	1	TGME49_261570-t26_1-p1	42	K	ribosomal protein RPL7A GN=TGME49_261570	1	0.00604781	99.013	SPIFAK(1)TPR	2	-0.51149	1	1	0.00224176	102.06	SPIFAK(1)TPR	2	-0.67421	1	1	0.0102451	85.355	SPIFAK(1)TPR	2	-0.51844	1
257	8	1	1	TGME49_216730-t26_1-p1	936	K	MCM2/3/5 family protein GN=TGME49_216730	1	1.8658e-11	134.88	GQTGK(1)NATATGSVEK	2	0.27085	1	1	5.64971e-06	93.424	GQTGK(1)NATATGSVEK	2	0.61454	1
258	42	1	1	TGME49_216010-t26_1-p1	306	K	ribosomal protein RPL24 GN=TGME49_216010								1	0.0119215	74.841	VK(1)QEDGSFIR	2	0.64537	1
259	32	7	1	TGME49_270510-t26_1-p1	383	K	asparaginyl-tRNA synthetase (NOB+tRNA synthase) GN=TGME49_270510	1	6.61226e-24	114.92	TDGAAPK(1)DAAAAAAEPLIPLTK	2	-0.38761	3	1	1.81247e-18	124.1	TDGAAPK(1)DAAAAAAEPLIPLTK	2	0.27021	3	1	2.82638e-15	111.84	TDGAAPK(1)DAAAAAAEPLIPLTK	3	0.5047	2
260	4	1	1	TGME49_275802-t26_1-p1	711	K	SRP72 RNA-binding domain-containing protein GN=TGME49_275802								1	0.0162614	55.98	NAGPSTAK(1)TEAAK	2	0.32891	1
261	22	1	1	TGME49_312430-t26_1-p1	386	K	60 kDa inner membrane protein(predict) GN=TGME49_312430								0.99908	0.00829924	69.176	MLK(0.001)EK(0.999)QK	2	-3.5558	1
262	14	1	1	TGME49_237470-t26_1-p1	766	K	glycine cleavage T-protein (aminomethyl transferase) domain-containing protein GN=TGME49_237470	1	0.00790352	69.03	ALAAEAEK(1)AGLR	2	-0.80798	1	1	7.91236e-06	99.5	ALAAEAEK(1)AGLR	2	-1.0441	1	1	3.60478e-05	108.56	ALAAEAEK(1)AGLR	2	-0.60789	1
263	90	3	1	TGME49_247470-t26_1-p1	105	K	nucleolar protein, putative GN=TGME49_247470								1	0.00910941	50.178	AK(1)SQAAVGVCDPALGK	2	-1.1557	1	1	3.45897e-06	94.922	AK(1)SQAAVGVCDPALGK	2	-0.30172	1
264	102	1	1	TGME49_231140-t26_1-p1	62	K	ribosomal protein RPS25 GN=TGME49_231140								1	1.62108e-05	106.14	TK(1)EQIAAAAAAGSR	2	0.51724	1
265	88	14	1	TGME49_273760-t26_1-p1	77	K	heat shock protein HSP70 GN=TGME49_273760	1	6.46831e-17	161.48	K(1)FDDPSVQSDMK	2	-0.92624	3	1	6.73161e-05	143.31	K(1)FDDPSVQSDMK	2	-0.2577	3	1	1.27735e-21	184.31	K(1)FDDPSVQSDMK	2	-0.8849	3
266	88	1	1	TGME49_316900-t26_1-p1	68	K	Sas10 C-terminal domain-containing protein GN=TGME49_316900	1	5.20397e-06	97.797	K(1)LGGSGSAAEEFIR	2	-0.35873	1	1	0.000102119	127.36	K(1)LGGSGSAAEEFIR	2	1.0817	1
267	16	1	1	TGME49_215560-t26_1-p1	414	K	histone arginine methyltransferase PRMT5 GN=TGME49_215560	1	2.82606e-05	117.93	K(1)SDAQSVALSPR	2	0.19538	1	1	9.3853e-30	158.11	K(1)SDAQSVALSPR	2	0.17839	1	1	0.00070908	69.92	K(1)SDAQSVALSPR	2	0.31422	1
268	58	3	1	TGME49_207990-t26_1-p1	976	K	ribosomal RNA large subunit methyltransferase J protein GN=TGME49_207990															1	0.0278537	47.849	GLK(1)K(1)K(1)SR	2	-0.36283	1
269	72	3	1	TGME49_231970-t26_1-p1	223	K	pre-mRNA processing splicing factor PRP8 GN=TGME49_231970	1	0.000137821	117.2	VK(1)TAEELLAEK	2	-0.8765	1	1	0.00245468	84.169	VK(1)TAEELLAEK	2	-0.50836	1
270	2	2	1	TGME49_208530-t26_1-p1	283	K	nicotinate phosphoribosyltransferase GN=TGME49_208530	1	0.0241597	101.28	GK(1)DIIER	2	0.056314	1	1	0.0162628	98.997	GK(1)DIIER	2	-0.35525	1
271	90	8	1	TGME49_244320-t26_1-p1	281	K	ribosomal protein RPL24 GN=TGME49_244320	1	0.0285945	75.213	VQIPK(1)QQK	2	0.18303	1	1	0.030471	72.492	VQIPK(1)QQK	2	0.11852	1
272	14	1	1	TGME49_311160-t26_1-p1	153	K	PWI domain-containing protein GN=TGME49_311160															1	5.24454e-10	102.97	EEAAK(1)INEELIR	2	-0.96946	1
273	28	2	1	TGME49_202530-t26_1-p1	369	K	aspartate-tRNA ligase GN=TGME49_202530	1	0.0332873	72.23	GNTK(1)DMIK	2	-0.48404	1	1	0.0308246	72.23	GNTK(1)DMIK	2	-0.30476	1
274	2	2	1	TGME49_263090-t26_1-p1	142	K	14-3-3 protein GN=TGME49_263090								1	2.41009e-34	197.27	ELSK(1)QHMQNK	2	-0.94789	3	1	1.75723e-12	121.6	ELSK(1)QHMQNK	2	-1.4555	3
275	90	1	1	TGME49_232230-t26_1-p1	7	K	ribosomal protein RPL30 GN=TGME49_232230	1	0.00094211	122.69	K(1)SGSEGINSR	2	-0.17488	1	1	0.00326562	77.062	K(1)SGSEGINSR	2	-1.6529	1	1	0.00766536	78.903	K(1)SGSEGINSR	2	-0.83923	1
276	22	7	1	TGME49_269180-t26_1-p1	2079	K	MIF4G domain-containing protein GN=TGME49_269180															1	0.0288838	70.028	ASESSWVK(1)K	2	1.5986	1
277	52	2	1	TGME49_295070-t26_1-p1	92	K	helicase associated domain (ha2) protein GN=TGME49_295070								1	4.99812e-13	158.12	K(1)LEQLQR	2	-0.78906	1
278	88	1	1	TGME49_205010-t26_1-p1	281	K	U2 small nuclear ribonucleoprotein family protein, putative GN=TGME49_205010	1	0.0115089	76.282	TGLGAAPGK(1)K	2	-0.60333	1								1	0.0052322	83.883	TGLGAAPGK(1)K	2	-0.20594	1
279	18	1	1	TGME49_294360-t26_1-p1	50	K	ubiquitin specific protease 39 isoform 2, putative GN=TGME49_294360	1	0.000355088	66.152	ASLQEGSSLAEAAGAAK(1)K	2	0.30353	1
280	12	7	1	TGME49_292920-t26_1-p1	265	K	heat shock protein 75, putative GN=TGME49_292920								1	0.000420113	73.386	SGSLEFLMK(1)HQGEK	3	1.236	1	1	0.00832811	44.968	SGSLEFLMK(1)HQGEK	3	0.67212	1
281	2	1	1	TGME49_318600-t26_1-p1	460	K	DNA /pantothenate metabolism flavoprotein GN=TGME49_318600	1	1.14416e-44	191.95	LETNAETLHAK(1)AR	2	-0.20197	4	1	2.01762e-76	237.26	LETNAETLHAK(1)AR	2	-0.31815	4	1	3.67891e-30	198.48	LETNAETLHAK(1)AR	2	-0.038926	4
282	14	4	1	TGME49_289330-t26_1-p1	1404	K	ubiquitin carboxyl-terminal hydrolase family 2 protein GN=TGME49_289330	1	0.00038705	98.156	NPTSLTLSSK(1)K	2	-0.9748	1	1	0.000206523	98.407	NPTSLTLSSK(1)K	2	-0.2811	1	1	3.91013e-11	110.08	NPTSLTLSSK(1)K	2	-1.3142	1
283	94	3	1	TGME49_262690-t26_1-p1	129	K	ribosomal protein RPL27 GN=TGME49_262690	1	0.000394069	98.156	FTNPVNEK(1)VGK	2	-0.74567	1	1	0.000246137	108.98	FTNPVNEK(1)VGK	2	-0.41058	1	1	8.25294e-05	108.35	FTNPVNEK(1)VGK	2	-0.59679	1
284	22	1	1	TGME49_321520-t26_1-p1	93	K	CS domain-containing protein(predict) GN=TGME49_321520	1	0.0166352	119.17	TLSGK(1)TK	2	0.35038	1	1	0.0114713	106.36	TLSGK(1)TK	2	-0.32454	1	1	0.0143478	106.36	TLSGK(1)TK	2	-0.46827	1
285	4	1	1	TGME49_278530-t26_1-p1	23	K	multiprotein bridging factor type 1 family transcriptional co-activator, putative GN=TGME49_278530								1	8.73198e-08	153.95	GVTK(1)EQEINQAR	2	0.14806	1
286	2	1	1	TGME49_285750-t26_1-p1	343	K	6,7-dihydropteridine reductase GN=TGME49_285750	1	4.28952e-61	203.29	SLAASAAK(1)EESAAR	2	1.3969	1	1	0.000315204	82.578	SLAASAAK(1)EESAAR	2	2.0378	1	1	1.3175e-20	173.59	SLAASAAK(1)EESAAR	2	1.5948	1
287	28	6	1	TGME49_209030-t26_1-p1	40	K	actin ACT1 GN=TGME49_209030	1	4.47207e-19	164.64	PK(1)NPGIMVGMEEK	2	-0.56246	7	1	1.68455e-06	143.98	PK(1)NPGIMVGMEEK	2	-0.98711	6	1	3.8109e-16	173.72	PK(1)NPGIMVGMEEK	2	-0.5006	5
288	58	1	1	TGME49_251680-t26_1-p1	85	K	histamine-releasing factor, putative GN=TGME49_251680	1	0.00872004	107.79	K(1)EFGTYIK	2	1.279	2	1	0.0072597	103.55	K(1)EFGTYIK	2	3.0979	2	1	0.0041992	107.79	K(1)EFGTYIK	2	2.0685	2
289	16	1	1	TGME49_235020-t26_1-p1	720	K	COPI protein, putative GN=TGME49_235020	1	2.0887e-06	96.489	STSK(1)SSTEPGTVVAR	2	-1.1607	1	1	5.43948e-06	105.58	STSK(1)SSTEPGTVVAR	2	-0.85579	1	1	1.26156e-05	98.676	STSK(1)SSTEPGTVVAR	2	-1.023	1
290	22	2	1	TGME49_248340-t26_1-p1	51	K	GTP-binding nuclear protein ran/tc4 GN=TGME49_248340	1	5.63321e-06	142.43	HLTGEFEK(1)K	2	0.24344	1								1	0.00386539	133.23	HLTGEFEK(1)K	3	-0.2524	2
291	60	2	1	TGME49_228000-t26_1-p1	104	K	splicing factor 3A subunit 2, putative GN=TGME49_228000															1	3.9073e-09	105.39	AESAVAPVPAK(1)VAPSR	2	0.74545	1
292	104	2	1	TGME49_238010-t26_1-p1	31	K	ribosomal protein RPL23A GN=TGME49_238010	1	0.0165837	78.149	AQQAAK(1)GLK	2	-0.21004	1	1	0.00676471	87.639	AQQAAK(1)GLK	2	0.1196	1	1	0.00998402	85.666	AQQAAK(1)GLK	2	0.086563	1
293	42	3	1	TGME49_320570-t26_1-p1	183	K	elongation factor Tu, putative GN=TGME49_320570								1	0.028667	82.452	TIEK(1)YEK	2	-0.33346	1
294	26	1	1	TGME49_321900-t26_1-p1	220	K	fructose-1,6-bisphosphate aldolase GN=TGME49_321900	1	0.00461699	82.494	ALQASCLK(1)GWK	2	-0.33767	1	1	0.00121719	87.184	ALQASCLK(1)GWK	2	0.3418	1	1	0.0261196	61.344	ALQASCLK(1)GWK	2	-0.0035954	1
295	8	2	1	TGME49_265310-t26_1-p1	301	K	heat shock protein 40, putative GN=TGME49_265310	1	0.00904657	45.438	IVPNEGMPVSK(1)RPGEK	3	0.32747	1	1	0.0111912	43.042	IVPNEGMPVSK(1)RPGEK	3	0.26536	1
296	16	1	1	TGME49_291680-t26_1-p1	429	K	Sec23/Sec24 trunk domain-containing protein GN=TGME49_291680								1	0.00113382	121.9	IEVLCSK(1)EFK	2	-0.035513	1	1	0.000491713	131.82	IEVLCSK(1)EFK	2	0.26266	1
297	12	6	1	TGME49_227948-t26_1-p1	737	K	peptidase M16 inactive domain-containing protein GN=TGME49_227948	1	0.0255909	70.028	LDFLEK(1)QTK	2	-0.01599	1	1	0.00871679	85.355	LDFLEK(1)QTK	2	-0.33614	1	1	0.0036398	98.048	LDFLEK(1)QTK	2	-0.062209	1
298	62	4	1	TGME49_261950-t26_1-p1	69	K	ATP synthase beta subunit ATP-B GN=TGME49_261950	1	1.24633e-21	156.72	K(1)PASAAPPAGTNHGR	3	-0.042957	4	1	1.9103e-05	112.67	K(1)PASAAPPAGTNHGR	2	0.089588	4	1	3.85026e-13	151.73	K(1)PASAAPPAGTNHGR	2	-0.072226	4
299	36	3	1	TGME49_299810-t26_1-p1	796	K	cysteine-tRNA synthetase (CysRS) GN=TGME49_299810	1	0.0261815	77.732	VSK(1)EELQR	2	-1.9246	1
