# Supplementary material for: Protein Lactylation and Metabolic Regulation of the Zoonotic Parasite Toxoplasma gondii
Source: Genomics Proteomics Bioinformatics. 2022 Oct 7;21(6):1163–81. doi: 10.1016/j.gpb.2022.09.010 (PMC11082259; doi:10.1016/j.gpb.2022.09.010)
Supplement: Supplementary Table S14 — Basic information on histone lactylation sites [file mmc37.xlsx]

## Sheet: Kla sites
Table S14 Basic information on histone lactylation sites
Protein information				Exp.1							Exp.2							Exp.3
Protein accession	Position	Amino acid	Protein description	Exp.1 localization probability	Exp.1 PEP	Exp.1 score	Exp.1 modified sequence	Exp.1 charge	Exp.1 mass error (ppm)	Exp.1 MS/MS count	Exp.2 localization probability	Exp.2 PEP	Exp.2 score	Exp.2 modified sequence	Exp.2 charge	Exp.2 mass error (ppm)	Exp.2 MS/MS count	Exp.3 localization probability	Exp.3 PEP	Exp.3 score	Exp.3 modified sequence	Exp.3 charge	Exp.3 mass error (ppm)	Exp.3 MS/MS count
TGME49_233905-t26_1-p1	348	K	histone kinase SNF1, putative GN=TGME49_233905															1	0.00667885	67.113	K(1)LGYDVDEK	2	-1.5141	1
TGME49_300200-t26_1-p1	151	K	histone H2AZ GN=TGME49_300200								1	0.000529259	125.16	GPSTQPMK(1)K	2	-0.68011	3	1	0.00172311	138.06	GPSTQPMK(1)K	2	-0.13208	3
TGME49_294610-t26_1-p1	1405	K	histone lysine methyltransferase, SET, putative GN=TGME49_294610	1	0.0267097	50.632	TLDK(1)RNK	2	-0.32838	1
TGME49_242415-t26_1-p1	3155	K	histone lysine-specific demethylase GN=TGME49_242415															0.998927	0.0299442	45.022	LGK(0.999)AAK(0.001)SAPR	3	-3.2698	1
TGME49_300200-t26_1-p1	18	K	histone H2AZ GN=TGME49_300200	1	0.00383739	89.047	VGGK(1)VGGMGK	2	-0.36413	1								1	0.000426636	101.65	VGGK(1)VGGMGK	2	-0.67022	2
TGME49_300200-t26_1-p1	10	K	histone H2AZ GN=TGME49_300200	1	0.0190179	85.212	VGGK(1)VGGK	2	0.65665	1								1	0.0293451	77.923	VGGK(1)VGGK	2	0.42597	1
TGME49_261260-t26_1-p1	585	K	histone lysine demethylase JMJD6a GN=TGME49_261260	1	1.35426e-05	125.46	SDAACGAQK(1)TLK	2	-0.54178	1	1	0.000453675	87.216	SDAACGAQK(1)TLK	2	0.040318	1	1	7.43584e-07	130.44	SDAACGAQK(1)TLK	2	0.072674	1
TGME49_209910-t26_1-p1	9	K	histone H2Bv GN=TGME49_209910	1	4.31803e-39	199.4	GPAQK(1)SQAAK	2	-0.53353	2	1	6.25881e-17	169.76	GPAQK(1)SQAAK	2	-0.16677	1	1	5.22676e-10	147.75	GPAQK(1)SQAAK	2	-0.10435	3
TGME49_261240-t26_1-p1	24	K	histone H3 GN=TGME49_261240	1	9.34508e-05	140.63	QLASK(1)AAR	2	-0.31707	1	1	0.006121	102.51	QLASK(1)AAR	2	-0.19686	2	1	0.00912973	98.629	QLASK(1)AAR	2	-0.36906	1
TGME49_226810-t26_1-p1	5670	K	histone lysine methyltransferase SET1 GN=TGME49_226810	1	0.0196848	67.334	K(1)EALGVTPCR	2	0.11012	1
TGME49_251870-t26_1-p1	99	K	histone H2Bb GN=TGME49_251870	1	4.36374e-09	85.563	LVLPGELAK(1)HAVSEGTK	2	-1.0531	2	1	1.21386e-08	99.044	LVLPGELAK(1)HAVSEGTK	2	0.50815	1	1	1.11912e-12	116.06	LVLPGELAK(1)HAVSEGTK	2	-0.7897	1
TGME49_300200-t26_1-p1	24	K	histone H2AZ GN=TGME49_300200	1	0.0162311	78.516	VGGMGK(1)GGK	2	0.23185	1	1	0.00684464	88.294	VGGMGK(1)GGK	2	-0.19091	3	1	0.000480583	102.51	VGGMGK(1)GGK	2	0.11897	3
TGME49_288330-t26_1-p1	627	K	histone lysine methyltransferase, SET, putative GN=TGME49_288330	1	0.000709304	44.054	TK(1)LEFEGVDGTDSSVQSQHR	3	-0.47971	1	1	9.29983e-05	54.15	TK(1)LEFEGVDGTDSSVQSQHR	3	-1.5281	1
TGME49_293380-t26_1-p1	661	K	histone lysine acetyltransferase HAT1 GN=TGME49_293380															1	0.00042372	88.163	SAGATPGATGGK(1)K	2	-0.78579	1
TGME49_209910-t26_1-p1	4	K	histone H2Bv GN=TGME49_209910								1	0.00152938	113.26	SGK(1)GPAQK	2	-0.97572	2	1	0.0301016	59.597	SGK(1)GPAQK	2	-0.29648	1
TGME49_215560-t26_1-p1	414	K	histone arginine methyltransferase PRMT5 GN=TGME49_215560	1	2.82606e-05	117.93	K(1)SDAQSVALSPR	2	0.19538	1	1	9.3853e-30	158.11	K(1)SDAQSVALSPR	2	0.17839	1	1	0.00070908	69.92	K(1)SDAQSVALSPR	2	0.31422	1
TGME49_209910-t26_1-p1	105	K	histone H2Bv GN=TGME49_209910	1	6.86148e-10	101.9	LLLPGELSK(1)HAVSEGTK	3	0.66344	1	1	1.37897e-06	85.362	LLLPGELSK(1)HAVSEGTK	2	-0.054866	2	1	8.84707e-08	100.58	LLLPGELSK(1)HAVSEGTK	3	0.5028	1
TGME49_261240-t26_1-p1	15	K	histone H3 GN=TGME49_261240								1	0.0223532	78.77	STGGK(1)APR	2	-0.80491	1
TGME49_300200-t26_1-p1	6	K	histone H2AZ GN=TGME49_300200	1	0.00137121	83.862	MDGAGK(1)VGGK	2	0.040982	1	1	0.00346503	74.841	MDGAGK(1)VGGK	2	0.1942	1	1	0.00227974	74.841	MDGAGK(1)VGGK	2	-0.41952	1
TGME49_262750-t26_1-p1	224	K	histone lysine methyltransferase, SET, putative GN=TGME49_262750	1	0.00763638	81.771	GVPAEVGEK(1)R	2	0.2661	1
TGME49_261240-t26_1-p1	123	K	histone H3 GN=TGME49_261240	1	0.0258721	48.044	VTIMPK(1)DIQLAR	2	1.0685	1
TGME49_239260-t26_1-p1	13	K	histone H4 GN=TGME49_239260								1	0.0131795	86.472	GLGK(1)GGAK	2	-0.72689	1	1	0.0116232	94.662	GLGK(1)GGAK	2	-0.15146	1
TGME49_251870-t26_1-p1	47	K	histone H2Bb GN=TGME49_251870	1	0.00117092	88.338	QVHPETGISK(1)K	2	0.2866	2	1	0.000485654	86.014	QVHPETGISK(1)K	3	0.22678	1	1	0.0160381	46.955	QVHPETGISK(1)K	3	0.48495	1
TGME49_261240-t26_1-p1	28	K	histone H3 GN=TGME49_261240	1	0.000991983	121.9	K(1)SAPMSGGIK	2	-0.63293	7	1	0.000209324	113.69	K(1)SAPMSGGIK	2	-0.31841	7	1	0.000102919	117.02	K(1)SAPMSGGIK	2	-0.99382	6
TGME49_300200-t26_1-p1	143	K	histone H2AZ GN=TGME49_300200	1	7.12176e-07	119.25	SLMTK(1)GPSTQPMK	2	-0.78253	5	1	4.00917e-05	129.37	SLMTK(1)GPSTQPMK	2	-0.78924	6	1	1.87672e-11	160.38	SLMTK(1)GPSTQPMK	2	-0.6028	6
TGME49_209910-t26_1-p1	19	K	histone H2Bv GN=TGME49_209910	1	0.000847473	128.86	TAGK(1)SLGPR	2	-0.033927	2	1	0.000460369	122.33	TAGK(1)SLGPR	2	-0.31882	1	1	0.00127271	152.11	TAGK(1)SLGPR	2	-0.37899	2

## Sheet: H4K12la
Table S14 Basic information on histone lactylation sites
Label	mz	Intensity
y1	147.113	5569
y2	218.149	3081.3
y3	275.171	9084.7
y4	332.192	13966.8
y5	532.311	3135.7
y6	589.33	46272.3
y1-NH3	130.086	3152
y2-NH3	201.124	1417
y3-NH3	258.145	4851
y4-NH3	315.166	6971.2
y7(2+)	351.71	1959.2
a2	143.118	58083.1
b2	171.112	8721.1
b3	228.134	2566.1
Lak	156.102	39225

## Sheet: H3K14la
Table S14 Basic information on histone lactylation sites
Label	mz	Intensity
y1	175.118	1597.7
y2	272.171	4172.2
y3	343.206	3645.6
y4	543.325	1077.1
y5	600.346	2964.2
y6	657.365	15114
y2-NH3	255.144	747.6
y3-NH3	326.181	754.5
y6(2+)	329.183	658.3
a2	161.091	4804.4
b2	189.087	1763.4
b2-H2O	171.075	1145.7
b5	503.255	667.5
Lak	156.101	5709.7
