# Supplementary material for: Protein Lactylation and Metabolic Regulation of the Zoonotic Parasite Toxoplasma gondii
Source: Genomics Proteomics Bioinformatics. 2022 Oct 7;21(6):1163–81. doi: 10.1016/j.gpb.2022.09.010 (PMC11082259; doi:10.1016/j.gpb.2022.09.010)
Supplement: Supplementary Table S15 — Quality control information for H3K14la and H4K12la [file mmc38.xlsx]

## Sheet: Sheet1
Table S15 Quality control information for H3K14la and H4K12la
SampleID	RawReadNum	RawBaseNum	RawQ20	RawQ30	CleanReadNum	CleanBaseNum	CleanQ20	CleanQ30	CleanRate	CleanData(GB)	Mapped_Reads	Map_Rate	Uniq_Reads	Uniq_Rate	Prop_Uniq_Reads	Prop_Uniq_Rate
H3K14_1_IP	10279652	1541947800	0.9188	0.8409	9684328	1435368047	0.9375	0.8644	0.9309	1.44	4617045	0.4768	4202229	0.4339	3110714	0.3212
H3K14_2_IP	15594000	2339100000	0.8041	0.6935	7932162	1163551904	0.9362	0.8637	0.4974	1.16	4087223	0.5153	3708916	0.4676	2731096	0.3443
H3K14_3_IP	14962418	2244362700	0.8347	0.735	9130408	1332803499	0.9451	0.8781	0.5938	1.33	6164233	0.6751	5603606	0.6137	3994338	0.4375
H4K12_1_IP	17276130	2591419500	0.809	0.7042	8655304	1248520257	0.9545	0.894	0.4818	1.25	4577187	0.5288	4150936	0.4796	3019174	0.3488
H4K12_2_IP	20956096	3143414400	0.7814	0.67	8356034	1212545402	0.9597	0.9044	0.3857	1.21	5927980	0.7094	5385437	0.6445	3767256	0.4508
H4K12_3_IP	17889072	2683360800	0.8073	0.7059	8345188	1214695186	0.9556	0.8969	0.4527	1.21	6072008	0.7276	5517626	0.6612	3804308	0.4559
Input	11801428	1770214200	0.8522	0.7589	7693628	1053548071	0.9535	0.8926	0.5952	1.05	2788396	0.3624	2483935	0.3229	2400012	0.3119
