# Supplementary material for: Protein Lactylation and Metabolic Regulation of the Zoonotic Parasite Toxoplasma gondii
Source: Genomics Proteomics Bioinformatics. 2022 Oct 7;21(6):1163–81. doi: 10.1016/j.gpb.2022.09.010 (PMC11082259; doi:10.1016/j.gpb.2022.09.010)
Supplement: Supplementary Table S16 — Identified peaks of H4K12la and H3K14la [file mmc39.xlsx]

## Sheet: H3K14_overlap_peaks
Table S16 Identified peaks of H4K12la and H3K14la
Seqnames	Start	End	Width	Strand	Length	abs_summit	Pileup	X.log10.P value.	Fold_enrichment	X.log10.qvalue.	Name	Annotation	Genechr	Genestart	Geneend	Genelength	Genestrand	Geneid	Transcriptid	DistanceToTSS	Flank_txIds	Flank_geneIds	Flank_gene_distances
KE138841	636	3046	2411	*	2411	1208	74.77	21.6154	3.78848	16.9642	H3K14_2_peak_1a	Promoter (<=1kb)	1	513	956	444	2	TGME49_302057	TGME49_302057-t26_1	0	TGME49_302060-t26_1;TGME49_302057-t26_1;TGME49_302055-t26_1;TGME49_300601-t26_1;TGME49_300604-t26_1;TGME49_300606-t26_1;TGME49_300608-t26_1;TGME49_300611-t26_1;TGME49_300612-t26_1;TGME49_300613-t26_1;TGME49_300615-t26_1;TGME49_300618-t26_1;TGME49_300621-t26_1;TGME49_300631-t26_1	TGME49_302060;TGME49_302057;TGME49_302055;TGME49_300601;TGME49_300604;TGME49_300606;TGME49_300608;TGME49_300611;TGME49_300612;TGME49_300613;TGME49_300615;TGME49_300618;TGME49_300621;TGME49_300631	-182;0;0;0;0;0;0;0;0;0;0;0;0;0
KE138841	636	3046	2411	*	2411	1748	31.53	17.0609	6.18076	12.8571	H3K14_2_peak_1b	Promoter (<=1kb)	1	513	956	444	2	TGME49_302057	TGME49_302057-t26_1	0	TGME49_302060-t26_1;TGME49_302057-t26_1;TGME49_302055-t26_1;TGME49_300601-t26_1;TGME49_300604-t26_1;TGME49_300606-t26_1;TGME49_300608-t26_1;TGME49_300611-t26_1;TGME49_300612-t26_1;TGME49_300613-t26_1;TGME49_300615-t26_1;TGME49_300618-t26_1;TGME49_300621-t26_1;TGME49_300631-t26_1	TGME49_302060;TGME49_302057;TGME49_302055;TGME49_300601;TGME49_300604;TGME49_300606;TGME49_300608;TGME49_300611;TGME49_300612;TGME49_300613;TGME49_300615;TGME49_300618;TGME49_300621;TGME49_300631	-182;0;0;0;0;0;0;0;0;0;0;0;0;0
KE138841	636	3046	2411	*	2411	2209	50.45	21.3508	5.1447	16.7224	H3K14_2_peak_1c	Promoter (<=1kb)	1	513	956	444	2	TGME49_302057	TGME49_302057-t26_1	0	TGME49_302060-t26_1;TGME49_302057-t26_1;TGME49_302055-t26_1;TGME49_300601-t26_1;TGME49_300604-t26_1;TGME49_300606-t26_1;TGME49_300608-t26_1;TGME49_300611-t26_1;TGME49_300612-t26_1;TGME49_300613-t26_1;TGME49_300615-t26_1;TGME49_300618-t26_1;TGME49_300621-t26_1;TGME49_300631-t26_1	TGME49_302060;TGME49_302057;TGME49_302055;TGME49_300601;TGME49_300604;TGME49_300606;TGME49_300608;TGME49_300611;TGME49_300612;TGME49_300613;TGME49_300615;TGME49_300618;TGME49_300621;TGME49_300631	-182;0;0;0;0;0;0;0;0;0;0;0;0;0
KE138841	636	3046	2411	*	2411	2803	16.22	5.35385	3.16489	1.77313	H3K14_2_peak_1d	Promoter (<=1kb)	1	513	956	444	2	TGME49_302057	TGME49_302057-t26_1	0	TGME49_302060-t26_1;TGME49_302057-t26_1;TGME49_302055-t26_1;TGME49_300601-t26_1;TGME49_300604-t26_1;TGME49_300606-t26_1;TGME49_300608-t26_1;TGME49_300611-t26_1;TGME49_300612-t26_1;TGME49_300613-t26_1;TGME49_300615-t26_1;TGME49_300618-t26_1;TGME49_300621-t26_1;TGME49_300631-t26_1	TGME49_302060;TGME49_302057;TGME49_302055;TGME49_300601;TGME49_300604;TGME49_300606;TGME49_300608;TGME49_300611;TGME49_300612;TGME49_300613;TGME49_300615;TGME49_300618;TGME49_300621;TGME49_300631	-182;0;0;0;0;0;0;0;0;0;0;0;0;0
KE138841	681	2352	1672	*	1672	1272	65.88	14.4276	3.0399	10.4793	H3K14_1_peak_1a	Promoter (<=1kb)	1	513	956	444	2	TGME49_302057	TGME49_302057-t26_1	0	TGME49_302060-t26_1;TGME49_302057-t26_1;TGME49_302055-t26_1;TGME49_300601-t26_1;TGME49_300604-t26_1;TGME49_300606-t26_1;TGME49_300608-t26_1;TGME49_300611-t26_1;TGME49_300612-t26_1;TGME49_300613-t26_1;TGME49_300615-t26_1;TGME49_300618-t26_1;TGME49_300621-t26_1;TGME49_300631-t26_1	TGME49_302060;TGME49_302057;TGME49_302055;TGME49_300601;TGME49_300604;TGME49_300606;TGME49_300608;TGME49_300611;TGME49_300612;TGME49_300613;TGME49_300615;TGME49_300618;TGME49_300621;TGME49_300631	-227;0;0;0;0;0;0;0;0;0;0;0;0;0
KE138841	681	2352	1672	*	1672	1803	32.12	17.9516	6.29213	13.7083	H3K14_1_peak_1b	Promoter (<=1kb)	1	513	956	444	2	TGME49_302057	TGME49_302057-t26_1	0	TGME49_302060-t26_1;TGME49_302057-t26_1;TGME49_302055-t26_1;TGME49_300601-t26_1;TGME49_300604-t26_1;TGME49_300606-t26_1;TGME49_300608-t26_1;TGME49_300611-t26_1;TGME49_300612-t26_1;TGME49_300613-t26_1;TGME49_300615-t26_1;TGME49_300618-t26_1;TGME49_300621-t26_1;TGME49_300631-t26_1	TGME49_302060;TGME49_302057;TGME49_302055;TGME49_300601;TGME49_300604;TGME49_300606;TGME49_300608;TGME49_300611;TGME49_300612;TGME49_300613;TGME49_300615;TGME49_300618;TGME49_300621;TGME49_300631	-227;0;0;0;0;0;0;0;0;0;0;0;0;0
KE138841	681	2352	1672	*	1672	2218	46.11	15.1322	3.92621	11.1403	H3K14_1_peak_1c	Promoter (<=1kb)	1	513	956	444	2	TGME49_302057	TGME49_302057-t26_1	0	TGME49_302060-t26_1;TGME49_302057-t26_1;TGME49_302055-t26_1;TGME49_300601-t26_1;TGME49_300604-t26_1;TGME49_300606-t26_1;TGME49_300608-t26_1;TGME49_300611-t26_1;TGME49_300612-t26_1;TGME49_300613-t26_1;TGME49_300615-t26_1;TGME49_300618-t26_1;TGME49_300621-t26_1;TGME49_300631-t26_1	TGME49_302060;TGME49_302057;TGME49_302055;TGME49_300601;TGME49_300604;TGME49_300606;TGME49_300608;TGME49_300611;TGME49_300612;TGME49_300613;TGME49_300615;TGME49_300618;TGME49_300621;TGME49_300631	-227;0;0;0;0;0;0;0;0;0;0;0;0;0
KE138841	682	3273	2592	*	2592	1244	54.33	12.6563	3.07402	8.49878	H3K14_3_peak_1a	Promoter (<=1kb)	1	513	956	444	2	TGME49_302057	TGME49_302057-t26_1	0	TGME49_302060-t26_1;TGME49_302057-t26_1;TGME49_302055-t26_1;TGME49_300601-t26_1;TGME49_300604-t26_1;TGME49_300606-t26_1;TGME49_300608-t26_1;TGME49_300611-t26_1;TGME49_300612-t26_1;TGME49_300613-t26_1;TGME49_300615-t26_1;TGME49_300618-t26_1;TGME49_300621-t26_1;TGME49_300631-t26_1	TGME49_302060;TGME49_302057;TGME49_302055;TGME49_300601;TGME49_300604;TGME49_300606;TGME49_300608;TGME49_300611;TGME49_300612;TGME49_300613;TGME49_300615;TGME49_300618;TGME49_300621;TGME49_300631	-228;0;0;0;0;0;0;0;0;0;0;0;0;0
KE138841	682	3273	2592	*	2592	1564	52.5	27.249	6.52213	21.4632	H3K14_3_peak_1b	Promoter (<=1kb)	1	513	956	444	2	TGME49_302057	TGME49_302057-t26_1	0	TGME49_302060-t26_1;TGME49_302057-t26_1;TGME49_302055-t26_1;TGME49_300601-t26_1;TGME49_300604-t26_1;TGME49_300606-t26_1;TGME49_300608-t26_1;TGME49_300611-t26_1;TGME49_300612-t26_1;TGME49_300613-t26_1;TGME49_300615-t26_1;TGME49_300618-t26_1;TGME49_300621-t26_1;TGME49_300631-t26_1	TGME49_302060;TGME49_302057;TGME49_302055;TGME49_300601;TGME49_300604;TGME49_300606;TGME49_300608;TGME49_300611;TGME49_300612;TGME49_300613;TGME49_300615;TGME49_300618;TGME49_300621;TGME49_300631	-228;0;0;0;0;0;0;0;0;0;0;0;0;0
KE138841	682	3273	2592	*	2592	1981	22.59	12.5178	5.8132	8.37322	H3K14_3_peak_1c	Promoter (<=1kb)	1	513	956	444	2	TGME49_302057	TGME49_302057-t26_1	0	TGME49_302060-t26_1;TGME49_302057-t26_1;TGME49_302055-t26_1;TGME49_300601-t26_1;TGME49_300604-t26_1;TGME49_300606-t26_1;TGME49_300608-t26_1;TGME49_300611-t26_1;TGME49_300612-t26_1;TGME49_300613-t26_1;TGME49_300615-t26_1;TGME49_300618-t26_1;TGME49_300621-t26_1;TGME49_300631-t26_1	TGME49_302060;TGME49_302057;TGME49_302055;TGME49_300601;TGME49_300604;TGME49_300606;TGME49_300608;TGME49_300611;TGME49_300612;TGME49_300613;TGME49_300615;TGME49_300618;TGME49_300621;TGME49_300631	-228;0;0;0;0;0;0;0;0;0;0;0;0;0
KE138841	682	3273	2592	*	2592	2221	39.68	12.1342	3.69827	8.02708	H3K14_3_peak_1d	Promoter (<=1kb)	1	513	956	444	2	TGME49_302057	TGME49_302057-t26_1	0	TGME49_302060-t26_1;TGME49_302057-t26_1;TGME49_302055-t26_1;TGME49_300601-t26_1;TGME49_300604-t26_1;TGME49_300606-t26_1;TGME49_300608-t26_1;TGME49_300611-t26_1;TGME49_300612-t26_1;TGME49_300613-t26_1;TGME49_300615-t26_1;TGME49_300618-t26_1;TGME49_300621-t26_1;TGME49_300631-t26_1	TGME49_302060;TGME49_302057;TGME49_302055;TGME49_300601;TGME49_300604;TGME49_300606;TGME49_300608;TGME49_300611;TGME49_300612;TGME49_300613;TGME49_300615;TGME49_300618;TGME49_300621;TGME49_300631	-228;0;0;0;0;0;0;0;0;0;0;0;0;0
KE138841	682	3273	2592	*	2592	2492	20.15	9.17528	4.4394	5.33225	H3K14_3_peak_1e	Promoter (<=1kb)	1	513	956	444	2	TGME49_302057	TGME49_302057-t26_1	0	TGME49_302060-t26_1;TGME49_302057-t26_1;TGME49_302055-t26_1;TGME49_300601-t26_1;TGME49_300604-t26_1;TGME49_300606-t26_1;TGME49_300608-t26_1;TGME49_300611-t26_1;TGME49_300612-t26_1;TGME49_300613-t26_1;TGME49_300615-t26_1;TGME49_300618-t26_1;TGME49_300621-t26_1;TGME49_300631-t26_1	TGME49_302060;TGME49_302057;TGME49_302055;TGME49_300601;TGME49_300604;TGME49_300606;TGME49_300608;TGME49_300611;TGME49_300612;TGME49_300613;TGME49_300615;TGME49_300618;TGME49_300621;TGME49_300631	-228;0;0;0;0;0;0;0;0;0;0;0;0;0
KE138841	682	3273	2592	*	2592	2862	12.21	3.03298	2.37083	0	H3K14_3_peak_1f	Promoter (<=1kb)	1	513	956	444	2	TGME49_302057	TGME49_302057-t26_1	0	TGME49_302060-t26_1;TGME49_302057-t26_1;TGME49_302055-t26_1;TGME49_300601-t26_1;TGME49_300604-t26_1;TGME49_300606-t26_1;TGME49_300608-t26_1;TGME49_300611-t26_1;TGME49_300612-t26_1;TGME49_300613-t26_1;TGME49_300615-t26_1;TGME49_300618-t26_1;TGME49_300621-t26_1;TGME49_300631-t26_1	TGME49_302060;TGME49_302057;TGME49_302055;TGME49_300601;TGME49_300604;TGME49_300606;TGME49_300608;TGME49_300611;TGME49_300612;TGME49_300613;TGME49_300615;TGME49_300618;TGME49_300621;TGME49_300631	-228;0;0;0;0;0;0;0;0;0;0;0;0;0
KE138841	682	3273	2592	*	2592	3155	14.04	3.67396	2.52002	0.13208	H3K14_3_peak_1g	Promoter (<=1kb)	1	513	956	444	2	TGME49_302057	TGME49_302057-t26_1	0	TGME49_302060-t26_1;TGME49_302057-t26_1;TGME49_302055-t26_1;TGME49_300601-t26_1;TGME49_300604-t26_1;TGME49_300606-t26_1;TGME49_300608-t26_1;TGME49_300611-t26_1;TGME49_300612-t26_1;TGME49_300613-t26_1;TGME49_300615-t26_1;TGME49_300618-t26_1;TGME49_300621-t26_1;TGME49_300631-t26_1	TGME49_302060;TGME49_302057;TGME49_302055;TGME49_300601;TGME49_300604;TGME49_300606;TGME49_300608;TGME49_300611;TGME49_300612;TGME49_300613;TGME49_300615;TGME49_300618;TGME49_300621;TGME49_300631	-228;0;0;0;0;0;0;0;0;0;0;0;0;0
KE139436	851	1202	352	*	352	984	18.92	3.04396	2.15823	0	H3K14_3_peak_15	Promoter (<=1kb)	358	291	4336	4046	1	TGME49_223150	TGME49_223150-t26_1	560	TGME49_223150-t26_1	TGME49_223150	0
KE139436	2063	2269	207	*	207	2213	17.29	1.49227	1.52441	0	H3K14_1_peak_15	Promoter (1-2kb)	358	291	4336	4046	1	TGME49_223150	TGME49_223150-t26_1	1772	TGME49_223150-t26_1	TGME49_223150	0
KE139436	2507	2664	158	*	158	2599	18.12	1.32695	1.43216	0	H3K14_1_peak_16	Promoter (2-3kb)	358	291	4336	4046	1	TGME49_223150	TGME49_223150-t26_1	2216	TGME49_223150-t26_1	TGME49_223150	0
KE138841	3435	9040	5606	*	5606	3882	38.46	9.28	3.03539	5.42778	H3K14_3_peak_2a	Promoter (<=1kb)	1	3715	4080	366	2	TGME49_300611	TGME49_300611-t26_1	0	TGME49_302060-t26_1;TGME49_302057-t26_1;TGME49_302055-t26_1;TGME49_300601-t26_1;TGME49_300604-t26_1;TGME49_300606-t26_1;TGME49_300608-t26_1;TGME49_300611-t26_1;TGME49_300612-t26_1;TGME49_300613-t26_1;TGME49_300615-t26_1;TGME49_300618-t26_1;TGME49_300621-t26_1;TGME49_300631-t26_1;TGME49_300641-t26_1	TGME49_302060;TGME49_302057;TGME49_302055;TGME49_300601;TGME49_300604;TGME49_300606;TGME49_300608;TGME49_300611;TGME49_300612;TGME49_300613;TGME49_300615;TGME49_300618;TGME49_300621;TGME49_300631;TGME49_300641	-2981;0;0;0;0;0;0;0;0;0;0;0;0;0;0
KE138841	3435	9040	5606	*	5606	4206	23.81	8.07381	3.72529	4.30854	H3K14_3_peak_2b	Promoter (<=1kb)	1	3715	4080	366	2	TGME49_300611	TGME49_300611-t26_1	0	TGME49_302060-t26_1;TGME49_302057-t26_1;TGME49_302055-t26_1;TGME49_300601-t26_1;TGME49_300604-t26_1;TGME49_300606-t26_1;TGME49_300608-t26_1;TGME49_300611-t26_1;TGME49_300612-t26_1;TGME49_300613-t26_1;TGME49_300615-t26_1;TGME49_300618-t26_1;TGME49_300621-t26_1;TGME49_300631-t26_1;TGME49_300641-t26_1	TGME49_302060;TGME49_302057;TGME49_302055;TGME49_300601;TGME49_300604;TGME49_300606;TGME49_300608;TGME49_300611;TGME49_300612;TGME49_300613;TGME49_300615;TGME49_300618;TGME49_300621;TGME49_300631;TGME49_300641	-2981;0;0;0;0;0;0;0;0;0;0;0;0;0;0
KE138841	3435	9040	5606	*	5606	4684	45.18	25.5151	6.93375	20.1511	H3K14_3_peak_2c	Promoter (<=1kb)	1	3715	4080	366	2	TGME49_300611	TGME49_300611-t26_1	0	TGME49_302060-t26_1;TGME49_302057-t26_1;TGME49_302055-t26_1;TGME49_300601-t26_1;TGME49_300604-t26_1;TGME49_300606-t26_1;TGME49_300608-t26_1;TGME49_300611-t26_1;TGME49_300612-t26_1;TGME49_300613-t26_1;TGME49_300615-t26_1;TGME49_300618-t26_1;TGME49_300621-t26_1;TGME49_300631-t26_1;TGME49_300641-t26_1	TGME49_302060;TGME49_302057;TGME49_302055;TGME49_300601;TGME49_300604;TGME49_300606;TGME49_300608;TGME49_300611;TGME49_300612;TGME49_300613;TGME49_300615;TGME49_300618;TGME49_300621;TGME49_300631;TGME49_300641	-2981;0;0;0;0;0;0;0;0;0;0;0;0;0;0
KE138841	3435	9040	5606	*	5606	5367	15.26	3.56357	2.44191	0.02998	H3K14_3_peak_2d	Promoter (<=1kb)	1	3715	4080	366	2	TGME49_300611	TGME49_300611-t26_1	0	TGME49_302060-t26_1;TGME49_302057-t26_1;TGME49_302055-t26_1;TGME49_300601-t26_1;TGME49_300604-t26_1;TGME49_300606-t26_1;TGME49_300608-t26_1;TGME49_300611-t26_1;TGME49_300612-t26_1;TGME49_300613-t26_1;TGME49_300615-t26_1;TGME49_300618-t26_1;TGME49_300621-t26_1;TGME49_300631-t26_1;TGME49_300641-t26_1	TGME49_302060;TGME49_302057;TGME49_302055;TGME49_300601;TGME49_300604;TGME49_300606;TGME49_300608;TGME49_300611;TGME49_300612;TGME49_300613;TGME49_300615;TGME49_300618;TGME49_300621;TGME49_300631;TGME49_300641	-2981;0;0;0;0;0;0;0;0;0;0;0;0;0;0
KE138841	3435	9040	5606	*	5606	5618	32.36	10.5813	3.73185	6.61682	H3K14_3_peak_2e	Promoter (<=1kb)	1	3715	4080	366	2	TGME49_300611	TGME49_300611-t26_1	0	TGME49_302060-t26_1;TGME49_302057-t26_1;TGME49_302055-t26_1;TGME49_300601-t26_1;TGME49_300604-t26_1;TGME49_300606-t26_1;TGME49_300608-t26_1;TGME49_300611-t26_1;TGME49_300612-t26_1;TGME49_300613-t26_1;TGME49_300615-t26_1;TGME49_300618-t26_1;TGME49_300621-t26_1;TGME49_300631-t26_1;TGME49_300641-t26_1	TGME49_302060;TGME49_302057;TGME49_302055;TGME49_300601;TGME49_300604;TGME49_300606;TGME49_300608;TGME49_300611;TGME49_300612;TGME49_300613;TGME49_300615;TGME49_300618;TGME49_300621;TGME49_300631;TGME49_300641	-2981;0;0;0;0;0;0;0;0;0;0;0;0;0;0
KE138841	3435	9040	5606	*	5606	5844	61.05	6.66957	2.00154	2.98794	H3K14_3_peak_2f	Promoter (<=1kb)	1	3715	4080	366	2	TGME49_300611	TGME49_300611-t26_1	0	TGME49_302060-t26_1;TGME49_302057-t26_1;TGME49_302055-t26_1;TGME49_300601-t26_1;TGME49_300604-t26_1;TGME49_300606-t26_1;TGME49_300608-t26_1;TGME49_300611-t26_1;TGME49_300612-t26_1;TGME49_300613-t26_1;TGME49_300615-t26_1;TGME49_300618-t26_1;TGME49_300621-t26_1;TGME49_300631-t26_1;TGME49_300641-t26_1	TGME49_302060;TGME49_302057;TGME49_302055;TGME49_300601;TGME49_300604;TGME49_300606;TGME49_300608;TGME49_300611;TGME49_300612;TGME49_300613;TGME49_300615;TGME49_300618;TGME49_300621;TGME49_300631;TGME49_300641	-2981;0;0;0;0;0;0;0;0;0;0;0;0;0;0
KE138841	3435	9040	5606	*	5606	6082	57.38	24.0371	5.17137	18.9611	H3K14_3_peak_2g	Promoter (<=1kb)	1	3715	4080	366	2	TGME49_300611	TGME49_300611-t26_1	0	TGME49_302060-t26_1;TGME49_302057-t26_1;TGME49_302055-t26_1;TGME49_300601-t26_1;TGME49_300604-t26_1;TGME49_300606-t26_1;TGME49_300608-t26_1;TGME49_300611-t26_1;TGME49_300612-t26_1;TGME49_300613-t26_1;TGME49_300615-t26_1;TGME49_300618-t26_1;TGME49_300621-t26_1;TGME49_300631-t26_1;TGME49_300641-t26_1	TGME49_302060;TGME49_302057;TGME49_302055;TGME49_300601;TGME49_300604;TGME49_300606;TGME49_300608;TGME49_300611;TGME49_300612;TGME49_300613;TGME49_300615;TGME49_300618;TGME49_300621;TGME49_300631;TGME49_300641	-2981;0;0;0;0;0;0;0;0;0;0;0;0;0;0
KE138841	3435	9040	5606	*	5606	6340	54.33	25.544	5.80857	20.153	H3K14_3_peak_2h	Promoter (<=1kb)	1	3715	4080	366	2	TGME49_300611	TGME49_300611-t26_1	0	TGME49_302060-t26_1;TGME49_302057-t26_1;TGME49_302055-t26_1;TGME49_300601-t26_1;TGME49_300604-t26_1;TGME49_300606-t26_1;TGME49_300608-t26_1;TGME49_300611-t26_1;TGME49_300612-t26_1;TGME49_300613-t26_1;TGME49_300615-t26_1;TGME49_300618-t26_1;TGME49_300621-t26_1;TGME49_300631-t26_1;TGME49_300641-t26_1	TGME49_302060;TGME49_302057;TGME49_302055;TGME49_300601;TGME49_300604;TGME49_300606;TGME49_300608;TGME49_300611;TGME49_300612;TGME49_300613;TGME49_300615;TGME49_300618;TGME49_300621;TGME49_300631;TGME49_300641	-2981;0;0;0;0;0;0;0;0;0;0;0;0;0;0
KE138841	3435	9040	5606	*	5606	6879	53.11	21.6195	4.91923	16.794	H3K14_3_peak_2i	Promoter (<=1kb)	1	3715	4080	366	2	TGME49_300611	TGME49_300611-t26_1	0	TGME49_302060-t26_1;TGME49_302057-t26_1;TGME49_302055-t26_1;TGME49_300601-t26_1;TGME49_300604-t26_1;TGME49_300606-t26_1;TGME49_300608-t26_1;TGME49_300611-t26_1;TGME49_300612-t26_1;TGME49_300613-t26_1;TGME49_300615-t26_1;TGME49_300618-t26_1;TGME49_300621-t26_1;TGME49_300631-t26_1;TGME49_300641-t26_1	TGME49_302060;TGME49_302057;TGME49_302055;TGME49_300601;TGME49_300604;TGME49_300606;TGME49_300608;TGME49_300611;TGME49_300612;TGME49_300613;TGME49_300615;TGME49_300618;TGME49_300621;TGME49_300631;TGME49_300641	-2981;0;0;0;0;0;0;0;0;0;0;0;0;0;0
KE138841	3435	9040	5606	*	5606	7236	58.61	12.7833	2.98029	8.61175	H3K14_3_peak_2j	Promoter (<=1kb)	1	3715	4080	366	2	TGME49_300611	TGME49_300611-t26_1	0	TGME49_302060-t26_1;TGME49_302057-t26_1;TGME49_302055-t26_1;TGME49_300601-t26_1;TGME49_300604-t26_1;TGME49_300606-t26_1;TGME49_300608-t26_1;TGME49_300611-t26_1;TGME49_300612-t26_1;TGME49_300613-t26_1;TGME49_300615-t26_1;TGME49_300618-t26_1;TGME49_300621-t26_1;TGME49_300631-t26_1;TGME49_300641-t26_1	TGME49_302060;TGME49_302057;TGME49_302055;TGME49_300601;TGME49_300604;TGME49_300606;TGME49_300608;TGME49_300611;TGME49_300612;TGME49_300613;TGME49_300615;TGME49_300618;TGME49_300621;TGME49_300631;TGME49_300641	-2981;0;0;0;0;0;0;0;0;0;0;0;0;0;0
KE138841	3435	9040	5606	*	5606	7457	62.27	14.8355	3.16343	10.517	H3K14_3_peak_2k	Promoter (<=1kb)	1	3715	4080	366	2	TGME49_300611	TGME49_300611-t26_1	0	TGME49_302060-t26_1;TGME49_302057-t26_1;TGME49_302055-t26_1;TGME49_300601-t26_1;TGME49_300604-t26_1;TGME49_300606-t26_1;TGME49_300608-t26_1;TGME49_300611-t26_1;TGME49_300612-t26_1;TGME49_300613-t26_1;TGME49_300615-t26_1;TGME49_300618-t26_1;TGME49_300621-t26_1;TGME49_300631-t26_1;TGME49_300641-t26_1	TGME49_302060;TGME49_302057;TGME49_302055;TGME49_300601;TGME49_300604;TGME49_300606;TGME49_300608;TGME49_300611;TGME49_300612;TGME49_300613;TGME49_300615;TGME49_300618;TGME49_300621;TGME49_300631;TGME49_300641	-2981;0;0;0;0;0;0;0;0;0;0;0;0;0;0
KE138841	3435	9040	5606	*	5606	7901	45.79	7.35441	2.41475	3.63909	H3K14_3_peak_2l	Promoter (<=1kb)	1	3715	4080	366	2	TGME49_300611	TGME49_300611-t26_1	0	TGME49_302060-t26_1;TGME49_302057-t26_1;TGME49_302055-t26_1;TGME49_300601-t26_1;TGME49_300604-t26_1;TGME49_300606-t26_1;TGME49_300608-t26_1;TGME49_300611-t26_1;TGME49_300612-t26_1;TGME49_300613-t26_1;TGME49_300615-t26_1;TGME49_300618-t26_1;TGME49_300621-t26_1;TGME49_300631-t26_1;TGME49_300641-t26_1	TGME49_302060;TGME49_302057;TGME49_302055;TGME49_300601;TGME49_300604;TGME49_300606;TGME49_300608;TGME49_300611;TGME49_300612;TGME49_300613;TGME49_300615;TGME49_300618;TGME49_300621;TGME49_300631;TGME49_300641	-2981;0;0;0;0;0;0;0;0;0;0;0;0;0;0
KE138841	3435	9040	5606	*	5606	8150	51.89	9.47265	2.64453	5.60011	H3K14_3_peak_2m	Promoter (<=1kb)	1	3715	4080	366	2	TGME49_300611	TGME49_300611-t26_1	0	TGME49_302060-t26_1;TGME49_302057-t26_1;TGME49_302055-t26_1;TGME49_300601-t26_1;TGME49_300604-t26_1;TGME49_300606-t26_1;TGME49_300608-t26_1;TGME49_300611-t26_1;TGME49_300612-t26_1;TGME49_300613-t26_1;TGME49_300615-t26_1;TGME49_300618-t26_1;TGME49_300621-t26_1;TGME49_300631-t26_1;TGME49_300641-t26_1	TGME49_302060;TGME49_302057;TGME49_302055;TGME49_300601;TGME49_300604;TGME49_300606;TGME49_300608;TGME49_300611;TGME49_300612;TGME49_300613;TGME49_300615;TGME49_300618;TGME49_300621;TGME49_300631;TGME49_300641	-2981;0;0;0;0;0;0;0;0;0;0;0;0;0;0
KE138841	3435	9040	5606	*	5606	8646	48.84	24.2033	6.18646	19.1097	H3K14_3_peak_2n	Promoter (<=1kb)	1	3715	4080	366	2	TGME49_300611	TGME49_300611-t26_1	0	TGME49_302060-t26_1;TGME49_302057-t26_1;TGME49_302055-t26_1;TGME49_300601-t26_1;TGME49_300604-t26_1;TGME49_300606-t26_1;TGME49_300608-t26_1;TGME49_300611-t26_1;TGME49_300612-t26_1;TGME49_300613-t26_1;TGME49_300615-t26_1;TGME49_300618-t26_1;TGME49_300621-t26_1;TGME49_300631-t26_1;TGME49_300641-t26_1	TGME49_302060;TGME49_302057;TGME49_302055;TGME49_300601;TGME49_300604;TGME49_300606;TGME49_300608;TGME49_300611;TGME49_300612;TGME49_300613;TGME49_300615;TGME49_300618;TGME49_300621;TGME49_300631;TGME49_300641	-2981;0;0;0;0;0;0;0;0;0;0;0;0;0;0
KE138841	3435	9040	5606	*	5606	8897	45.18	29.8487	8.48904	23.31	H3K14_3_peak_2o	Promoter (<=1kb)	1	3715	4080	366	2	TGME49_300611	TGME49_300611-t26_1	0	TGME49_302060-t26_1;TGME49_302057-t26_1;TGME49_302055-t26_1;TGME49_300601-t26_1;TGME49_300604-t26_1;TGME49_300606-t26_1;TGME49_300608-t26_1;TGME49_300611-t26_1;TGME49_300612-t26_1;TGME49_300613-t26_1;TGME49_300615-t26_1;TGME49_300618-t26_1;TGME49_300621-t26_1;TGME49_300631-t26_1;TGME49_300641-t26_1	TGME49_302060;TGME49_302057;TGME49_302055;TGME49_300601;TGME49_300604;TGME49_300606;TGME49_300608;TGME49_300611;TGME49_300612;TGME49_300613;TGME49_300615;TGME49_300618;TGME49_300621;TGME49_300631;TGME49_300641	-2981;0;0;0;0;0;0;0;0;0;0;0;0;0;0
KE138841	3521	5047	1527	*	1527	3919	47.76	12.0151	3.25076	8.20588	H3K14_1_peak_3a	Promoter (<=1kb)	1	3715	4080	366	2	TGME49_300611	TGME49_300611-t26_1	0	TGME49_302060-t26_1;TGME49_302057-t26_1;TGME49_302055-t26_1;TGME49_300601-t26_1;TGME49_300604-t26_1;TGME49_300606-t26_1;TGME49_300608-t26_1;TGME49_300611-t26_1;TGME49_300612-t26_1;TGME49_300613-t26_1;TGME49_300615-t26_1;TGME49_300618-t26_1;TGME49_300621-t26_1;TGME49_300631-t26_1;TGME49_300641-t26_1	TGME49_302060;TGME49_302057;TGME49_302055;TGME49_300601;TGME49_300604;TGME49_300606;TGME49_300608;TGME49_300611;TGME49_300612;TGME49_300613;TGME49_300615;TGME49_300618;TGME49_300621;TGME49_300631;TGME49_300641	-3067;0;0;0;0;0;0;0;0;0;0;0;0;0;0
KE138841	3521	5047	1527	*	1527	4242	19.76	5.65457	3.11786	2.0569	H3K14_1_peak_3b	Promoter (<=1kb)	1	3715	4080	366	2	TGME49_300611	TGME49_300611-t26_1	0	TGME49_302060-t26_1;TGME49_302057-t26_1;TGME49_302055-t26_1;TGME49_300601-t26_1;TGME49_300604-t26_1;TGME49_300606-t26_1;TGME49_300608-t26_1;TGME49_300611-t26_1;TGME49_300612-t26_1;TGME49_300613-t26_1;TGME49_300615-t26_1;TGME49_300618-t26_1;TGME49_300621-t26_1;TGME49_300631-t26_1;TGME49_300641-t26_1	TGME49_302060;TGME49_302057;TGME49_302055;TGME49_300601;TGME49_300604;TGME49_300606;TGME49_300608;TGME49_300611;TGME49_300612;TGME49_300613;TGME49_300615;TGME49_300618;TGME49_300621;TGME49_300631;TGME49_300641	-3067;0;0;0;0;0;0;0;0;0;0;0;0;0;0
KE138841	3521	5047	1527	*	1527	4662	50.23	30.2069	7.69305	24.7681	H3K14_1_peak_3c	Promoter (<=1kb)	1	3715	4080	366	2	TGME49_300611	TGME49_300611-t26_1	0	TGME49_302060-t26_1;TGME49_302057-t26_1;TGME49_302055-t26_1;TGME49_300601-t26_1;TGME49_300604-t26_1;TGME49_300606-t26_1;TGME49_300608-t26_1;TGME49_300611-t26_1;TGME49_300612-t26_1;TGME49_300613-t26_1;TGME49_300615-t26_1;TGME49_300618-t26_1;TGME49_300621-t26_1;TGME49_300631-t26_1;TGME49_300641-t26_1	TGME49_302060;TGME49_302057;TGME49_302055;TGME49_300601;TGME49_300604;TGME49_300606;TGME49_300608;TGME49_300611;TGME49_300612;TGME49_300613;TGME49_300615;TGME49_300618;TGME49_300621;TGME49_300631;TGME49_300641	-3067;0;0;0;0;0;0;0;0;0;0;0;0;0;0
KE138841	3618	5080	1463	*	1463	3878	45.04	13.1828	3.54169	9.27103	H3K14_2_peak_2a	Promoter (<=1kb)	1	3715	4080	366	2	TGME49_300611	TGME49_300611-t26_1	0	TGME49_302060-t26_1;TGME49_302057-t26_1;TGME49_302055-t26_1;TGME49_300601-t26_1;TGME49_300604-t26_1;TGME49_300606-t26_1;TGME49_300608-t26_1;TGME49_300611-t26_1;TGME49_300612-t26_1;TGME49_300613-t26_1;TGME49_300615-t26_1;TGME49_300618-t26_1;TGME49_300621-t26_1;TGME49_300631-t26_1;TGME49_300641-t26_1	TGME49_302060;TGME49_302057;TGME49_302055;TGME49_300601;TGME49_300604;TGME49_300606;TGME49_300608;TGME49_300611;TGME49_300612;TGME49_300613;TGME49_300615;TGME49_300618;TGME49_300621;TGME49_300631;TGME49_300641	-3164;0;0;0;0;0;0;0;0;0;0;0;0;0;0
KE138841	3618	5080	1463	*	1463	4219	27.03	10.7708	4.2083	6.98909	H3K14_2_peak_2b	Promoter (<=1kb)	1	3715	4080	366	2	TGME49_300611	TGME49_300611-t26_1	0	TGME49_302060-t26_1;TGME49_302057-t26_1;TGME49_302055-t26_1;TGME49_300601-t26_1;TGME49_300604-t26_1;TGME49_300606-t26_1;TGME49_300608-t26_1;TGME49_300611-t26_1;TGME49_300612-t26_1;TGME49_300613-t26_1;TGME49_300615-t26_1;TGME49_300618-t26_1;TGME49_300621-t26_1;TGME49_300631-t26_1;TGME49_300641-t26_1	TGME49_302060;TGME49_302057;TGME49_302055;TGME49_300601;TGME49_300604;TGME49_300606;TGME49_300608;TGME49_300611;TGME49_300612;TGME49_300613;TGME49_300615;TGME49_300618;TGME49_300621;TGME49_300631;TGME49_300641	-3164;0;0;0;0;0;0;0;0;0;0;0;0;0;0
KE138841	3618	5080	1463	*	1463	4605	47.74	27.3653	7.31953	22.1859	H3K14_2_peak_2c	Promoter (<=1kb)	1	3715	4080	366	2	TGME49_300611	TGME49_300611-t26_1	0	TGME49_302060-t26_1;TGME49_302057-t26_1;TGME49_302055-t26_1;TGME49_300601-t26_1;TGME49_300604-t26_1;TGME49_300606-t26_1;TGME49_300608-t26_1;TGME49_300611-t26_1;TGME49_300612-t26_1;TGME49_300613-t26_1;TGME49_300615-t26_1;TGME49_300618-t26_1;TGME49_300621-t26_1;TGME49_300631-t26_1;TGME49_300641-t26_1	TGME49_302060;TGME49_302057;TGME49_302055;TGME49_300601;TGME49_300604;TGME49_300606;TGME49_300608;TGME49_300611;TGME49_300612;TGME49_300613;TGME49_300615;TGME49_300618;TGME49_300621;TGME49_300631;TGME49_300641	-3164;0;0;0;0;0;0;0;0;0;0;0;0;0;0
KE138841	3618	5080	1463	*	1463	4871	42.34	22.81	6.50791	18.0205	H3K14_2_peak_2d	Promoter (<=1kb)	1	3715	4080	366	2	TGME49_300611	TGME49_300611-t26_1	0	TGME49_302060-t26_1;TGME49_302057-t26_1;TGME49_302055-t26_1;TGME49_300601-t26_1;TGME49_300604-t26_1;TGME49_300606-t26_1;TGME49_300608-t26_1;TGME49_300611-t26_1;TGME49_300612-t26_1;TGME49_300613-t26_1;TGME49_300615-t26_1;TGME49_300618-t26_1;TGME49_300621-t26_1;TGME49_300631-t26_1;TGME49_300641-t26_1	TGME49_302060;TGME49_302057;TGME49_302055;TGME49_300601;TGME49_300604;TGME49_300606;TGME49_300608;TGME49_300611;TGME49_300612;TGME49_300613;TGME49_300615;TGME49_300618;TGME49_300621;TGME49_300631;TGME49_300641	-3164;0;0;0;0;0;0;0;0;0;0;0;0;0;0
KE139436	5775	6074	300	*	300	5858	18.02	3.73245	2.31827	0.35958	H3K14_2_peak_16a	Distal Intergenic	358	291	4336	4046	1	TGME49_223150	TGME49_223150-t26_1	5484	TGME49_223150-t26_1	TGME49_223150	5484
KE139436	5775	6074	300	*	300	5995	19.82	2.97636	2.08184	0	H3K14_2_peak_16b	Distal Intergenic	358	291	4336	4046	1	TGME49_223150	TGME49_223150-t26_1	5484	TGME49_223150-t26_1	TGME49_223150	5484
KE139436	5809	5955	147	*	147	5857	14	1.7972	1.82848	0	H3K14_1_peak_17	Distal Intergenic	358	291	4336	4046	1	TGME49_223150	TGME49_223150-t26_1	5518	TGME49_223150-t26_1	TGME49_223150	0
TGME49_chrVIIa	6078	6410	333	*	333	6119	5.49	1.39771	1.87177	0	H3K14_3_peak_556	Promoter (1-2kb)	432	2307	8298	5992	2	TGME49_279540	TGME49_279540-t26_1	1888	TGME49_279540-t26_1	TGME49_279540	0
TGME49_chrVIIa	6107	6384	278	*	278	6139	6.59	1.88702	2.19624	0	H3K14_1_peak_897	Promoter (1-2kb)	432	2307	8298	5992	2	TGME49_279540	TGME49_279540-t26_1	1914	TGME49_279540-t26_1	TGME49_279540	0
TGME49_chrVIIa	10156	10382	227	*	227	10225	6.31	1.33053	1.72552	0	H3K14_2_peak_2057	Promoter (2-3kb)	432	2307	8298	5992	2	TGME49_279540	TGME49_279540-t26_1	-2084	TGME49_279540-t26_1	TGME49_279540	-1858
KE138841	15632	16081	450	*	450	15964	88.28	2.93543	1.39503	0	H3K14_2_peak_4	Distal Intergenic	1	19195	20592	1398	1	TGME49_300650	TGME49_300650-t26_1	-3114	TGME49_300650-t26_1;TGME49_300660-t26_1	TGME49_300650;TGME49_300660	0;0
KE138841	15635	16083	449	*	449	15970	97.99	4.82965	1.57132	1.25538	H3K14_1_peak_5	Distal Intergenic	1	19195	20592	1398	1	TGME49_300650	TGME49_300650-t26_1	-3112	TGME49_300650-t26_1;TGME49_300660-t26_1	TGME49_300650;TGME49_300660	0;0
KE138841	15639	16054	416	*	416	15964	82.41	2.04398	1.30335	0	H3K14_3_peak_3	Distal Intergenic	1	19195	20592	1398	1	TGME49_300650	TGME49_300650-t26_1	-3141	TGME49_300650-t26_1;TGME49_300660-t26_1	TGME49_300650;TGME49_300660	0;0
KE138841	16930	17628	699	*	699	17076	116.11	9.10948	1.82984	5.41769	H3K14_1_peak_6a	Promoter (1-2kb)	1	19195	20592	1398	1	TGME49_300650	TGME49_300650-t26_1	-1567	TGME49_300650-t26_1;TGME49_300660-t26_1	TGME49_300650;TGME49_300660	0;0
KE138841	16930	17628	699	*	699	17289	116.93	13.0974	2.14424	9.23187	H3K14_1_peak_6b	Promoter (1-2kb)	1	19195	20592	1398	1	TGME49_300650	TGME49_300650-t26_1	-1567	TGME49_300650-t26_1;TGME49_300660-t26_1	TGME49_300650;TGME49_300660	0;0
KE138841	16930	17628	699	*	699	17465	112.82	5.57712	1.58078	1.98267	H3K14_1_peak_6c	Promoter (1-2kb)	1	19195	20592	1398	1	TGME49_300650	TGME49_300650-t26_1	-1567	TGME49_300650-t26_1;TGME49_300660-t26_1	TGME49_300650;TGME49_300660	0;0
KE138841	16931	17654	724	*	724	17167	120.71	17.4534	2.43425	13.221	H3K14_2_peak_5a	Promoter (1-2kb)	1	19195	20592	1398	1	TGME49_300650	TGME49_300650-t26_1	-1541	TGME49_300650-t26_1;TGME49_300660-t26_1	TGME49_300650;TGME49_300660	0;0
KE138841	16931	17654	724	*	724	17390	136.03	11.198	1.87708	7.39026	H3K14_2_peak_5b	Promoter (1-2kb)	1	19195	20592	1398	1	TGME49_300650	TGME49_300650-t26_1	-1541	TGME49_300650-t26_1;TGME49_300660-t26_1	TGME49_300650;TGME49_300660	0;0
KE138841	16953	17613	661	*	661	17071	96.46	4.624	1.54691	1.02238	H3K14_3_peak_4a	Promoter (1-2kb)	1	19195	20592	1398	1	TGME49_300650	TGME49_300650-t26_1	-1582	TGME49_300650-t26_1;TGME49_300660-t26_1	TGME49_300650;TGME49_300660	0;0
KE138841	16953	17613	661	*	661	17369	101.95	3.70532	1.44999	0.15992	H3K14_3_peak_4b	Promoter (1-2kb)	1	19195	20592	1398	1	TGME49_300650	TGME49_300650-t26_1	-1582	TGME49_300650-t26_1;TGME49_300660-t26_1	TGME49_300650;TGME49_300660	0;0
KE138841	17816	18522	707	*	707	17945	99.99	9.90109	2.01591	6.16647	H3K14_2_peak_6a	Promoter (<=1kb)	1	19195	20592	1398	1	TGME49_300650	TGME49_300650-t26_1	-673	TGME49_300650-t26_1;TGME49_300660-t26_1	TGME49_300650;TGME49_300660	0;0
KE138841	17816	18522	707	*	707	18167	118.01	12.2749	2.05189	8.41681	H3K14_2_peak_6b	Promoter (<=1kb)	1	19195	20592	1398	1	TGME49_300650	TGME49_300650-t26_1	-673	TGME49_300650-t26_1;TGME49_300660-t26_1	TGME49_300650;TGME49_300660	0;0
KE138841	17816	18522	707	*	707	18378	104.5	20.9341	2.93048	16.358	H3K14_2_peak_6c	Promoter (<=1kb)	1	19195	20592	1398	1	TGME49_300650	TGME49_300650-t26_1	-673	TGME49_300650-t26_1;TGME49_300660-t26_1	TGME49_300650;TGME49_300660	0;0
KE138841	17828	18522	695	*	695	17924	93.88	7.28677	1.81908	3.65602	H3K14_1_peak_7a	Promoter (<=1kb)	1	19195	20592	1398	1	TGME49_300650	TGME49_300650-t26_1	-673	TGME49_300650-t26_1;TGME49_300660-t26_1	TGME49_300650;TGME49_300660	0;0
KE138841	17828	18522	695	*	695	18201	113.64	11.6107	2.04713	7.82047	H3K14_1_peak_7b	Promoter (<=1kb)	1	19195	20592	1398	1	TGME49_300650	TGME49_300650-t26_1	-673	TGME49_300650-t26_1;TGME49_300660-t26_1	TGME49_300650;TGME49_300660	0;0
KE138841	17828	18522	695	*	695	18365	100.46	14.0381	2.35962	10.1129	H3K14_1_peak_7c	Promoter (<=1kb)	1	19195	20592	1398	1	TGME49_300650	TGME49_300650-t26_1	-673	TGME49_300650-t26_1;TGME49_300660-t26_1	TGME49_300650;TGME49_300660	0;0
KE138841	17850	18507	658	*	658	17940	84.25	5.57697	1.69165	1.94067	H3K14_3_peak_5a	Promoter (<=1kb)	1	19195	20592	1398	1	TGME49_300650	TGME49_300650-t26_1	-688	TGME49_300650-t26_1;TGME49_300660-t26_1	TGME49_300650;TGME49_300660	0;0
KE138841	17850	18507	658	*	658	18198	88.52	4.81192	1.59856	1.20005	H3K14_3_peak_5b	Promoter (<=1kb)	1	19195	20592	1398	1	TGME49_300650	TGME49_300650-t26_1	-688	TGME49_300650-t26_1;TGME49_300660-t26_1	TGME49_300650;TGME49_300660	0;0
KE138841	17850	18507	658	*	658	18377	89.13	13.5226	2.43594	9.29397	H3K14_3_peak_5c	Promoter (<=1kb)	1	19195	20592	1398	1	TGME49_300650	TGME49_300650-t26_1	-688	TGME49_300650-t26_1;TGME49_300660-t26_1	TGME49_300650;TGME49_300660	0;0
KE138841	19176	19703	528	*	528	19426	62.58	12.9464	2.89018	9.08662	H3K14_1_peak_8a	Promoter (<=1kb)	1	19195	20592	1398	1	TGME49_300650	TGME49_300650-t26_1	0	TGME49_300650-t26_1;TGME49_300660-t26_1;TGME49_300680-t26_1	TGME49_300650;TGME49_300660;TGME49_300680	0;0;0
KE138841	19176	19703	528	*	528	19525	62.58	15.8899	3.34653	11.8449	H3K14_1_peak_8b	Promoter (<=1kb)	1	19195	20592	1398	1	TGME49_300650	TGME49_300650-t26_1	0	TGME49_300650-t26_1;TGME49_300660-t26_1;TGME49_300680-t26_1	TGME49_300650;TGME49_300660;TGME49_300680	0;0;0
KE138841	19199	19686	488	*	488	19396	53.11	9.5997	2.57674	5.7201	H3K14_3_peak_6	Promoter (<=1kb)	1	19195	20592	1398	1	TGME49_300650	TGME49_300650-t26_1	4	TGME49_300650-t26_1;TGME49_300660-t26_1;TGME49_300680-t26_1	TGME49_300650;TGME49_300660;TGME49_300680	0;0;0
KE138841	19211	19702	492	*	492	19351	57.65	13.7157	3.16915	9.76952	H3K14_2_peak_7a	Promoter (<=1kb)	1	19195	20592	1398	1	TGME49_300650	TGME49_300650-t26_1	16	TGME49_300650-t26_1;TGME49_300660-t26_1;TGME49_300680-t26_1	TGME49_300650;TGME49_300660;TGME49_300680	0;0;0
KE138841	19211	19702	492	*	492	19592	53.15	11.4146	2.88228	7.59948	H3K14_2_peak_7b	Promoter (<=1kb)	1	19195	20592	1398	1	TGME49_300650	TGME49_300650-t26_1	16	TGME49_300650-t26_1;TGME49_300660-t26_1;TGME49_300680-t26_1	TGME49_300650;TGME49_300660;TGME49_300680	0;0;0
KE138841	19959	20600	642	*	642	20103	70	6.05993	1.8683	2.45412	H3K14_1_peak_9a	Promoter (<=1kb)	1	19195	20592	1398	1	TGME49_300650	TGME49_300650-t26_1	764	TGME49_300650-t26_1;TGME49_300660-t26_1;TGME49_300680-t26_1;TGME49_300690-t26_1	TGME49_300650;TGME49_300660;TGME49_300680;TGME49_300690	0;0;0;0
KE138841	19959	20600	642	*	642	20232	78.23	14.6008	2.73207	10.6392	H3K14_1_peak_9b	Promoter (<=1kb)	1	19195	20592	1398	1	TGME49_300650	TGME49_300650-t26_1	764	TGME49_300650-t26_1;TGME49_300660-t26_1;TGME49_300680-t26_1;TGME49_300690-t26_1	TGME49_300650;TGME49_300660;TGME49_300680;TGME49_300690	0;0;0;0
KE138841	19959	20554	596	*	596	20087	56.77	3.40897	1.60484	0	H3K14_3_peak_7a	Promoter (<=1kb)	1	19195	20592	1398	1	TGME49_300650	TGME49_300650-t26_1	764	TGME49_300650-t26_1;TGME49_300660-t26_1;TGME49_300680-t26_1;TGME49_300690-t26_1	TGME49_300650;TGME49_300660;TGME49_300680;TGME49_300690	0;0;0;0
KE138841	19959	20554	596	*	596	20188	59.22	4.81158	1.77107	1.19988	H3K14_3_peak_7b	Promoter (<=1kb)	1	19195	20592	1398	1	TGME49_300650	TGME49_300650-t26_1	764	TGME49_300650-t26_1;TGME49_300660-t26_1;TGME49_300680-t26_1;TGME49_300690-t26_1	TGME49_300650;TGME49_300660;TGME49_300680;TGME49_300690	0;0;0;0
KE138841	19959	20554	596	*	596	20425	55.55	5.68415	1.95012	2.04274	H3K14_3_peak_7c	Promoter (<=1kb)	1	19195	20592	1398	1	TGME49_300650	TGME49_300650-t26_1	764	TGME49_300650-t26_1;TGME49_300660-t26_1;TGME49_300680-t26_1;TGME49_300690-t26_1	TGME49_300650;TGME49_300660;TGME49_300680;TGME49_300690	0;0;0;0
KE138841	21635	26666	5032	*	5032	21798	66.7	16.746	3.34698	12.617	H3K14_1_peak_10a	Promoter (<=1kb)	1	23801	25498	1698	1	TGME49_300680	TGME49_300680-t26_1	0	TGME49_300650-t26_1;TGME49_300660-t26_1;TGME49_300680-t26_1;TGME49_300690-t26_1;TGME49_355200-t26_1;TGME49_300700-t26_1;TGME49_301996-t26_1;TGME49_301998-t26_1;TGME49_302000-t26_1	TGME49_300650;TGME49_300660;TGME49_300680;TGME49_300690;TGME49_355200;TGME49_300700;TGME49_301996;TGME49_301998;TGME49_302000	0;0;0;0;0;0;0;0;0
KE138841	21635	26666	5032	*	5032	22211	82.35	24.2027	3.83612	19.321	H3K14_1_peak_10b	Promoter (<=1kb)	1	23801	25498	1698	1	TGME49_300680	TGME49_300680-t26_1	0	TGME49_300650-t26_1;TGME49_300660-t26_1;TGME49_300680-t26_1;TGME49_300690-t26_1;TGME49_355200-t26_1;TGME49_300700-t26_1;TGME49_301996-t26_1;TGME49_301998-t26_1;TGME49_302000-t26_1	TGME49_300650;TGME49_300660;TGME49_300680;TGME49_300690;TGME49_355200;TGME49_300700;TGME49_301996;TGME49_301998;TGME49_302000	0;0;0;0;0;0;0;0;0
KE138841	21635	26666	5032	*	5032	22527	75.76	7.88101	2.01999	4.23423	H3K14_1_peak_10c	Promoter (<=1kb)	1	23801	25498	1698	1	TGME49_300680	TGME49_300680-t26_1	0	TGME49_300650-t26_1;TGME49_300660-t26_1;TGME49_300680-t26_1;TGME49_300690-t26_1;TGME49_355200-t26_1;TGME49_300700-t26_1;TGME49_301996-t26_1;TGME49_301998-t26_1;TGME49_302000-t26_1	TGME49_300650;TGME49_300660;TGME49_300680;TGME49_300690;TGME49_355200;TGME49_300700;TGME49_301996;TGME49_301998;TGME49_302000	0;0;0;0;0;0;0;0;0
KE138841	21635	26666	5032	*	5032	22668	76.58	12.2436	2.50268	8.4218	H3K14_1_peak_10d	Promoter (<=1kb)	1	23801	25498	1698	1	TGME49_300680	TGME49_300680-t26_1	0	TGME49_300650-t26_1;TGME49_300660-t26_1;TGME49_300680-t26_1;TGME49_300690-t26_1;TGME49_355200-t26_1;TGME49_300700-t26_1;TGME49_301996-t26_1;TGME49_301998-t26_1;TGME49_302000-t26_1	TGME49_300650;TGME49_300660;TGME49_300680;TGME49_300690;TGME49_355200;TGME49_300700;TGME49_301996;TGME49_301998;TGME49_302000	0;0;0;0;0;0;0;0;0
KE138841	21635	26666	5032	*	5032	22761	78.23	19.1336	3.29042	14.7875	H3K14_1_peak_10e	Promoter (<=1kb)	1	23801	25498	1698	1	TGME49_300680	TGME49_300680-t26_1	0	TGME49_300650-t26_1;TGME49_300660-t26_1;TGME49_300680-t26_1;TGME49_300690-t26_1;TGME49_355200-t26_1;TGME49_300700-t26_1;TGME49_301996-t26_1;TGME49_301998-t26_1;TGME49_302000-t26_1	TGME49_300650;TGME49_300660;TGME49_300680;TGME49_300690;TGME49_355200;TGME49_300700;TGME49_301996;TGME49_301998;TGME49_302000	0;0;0;0;0;0;0;0;0
KE138841	21635	26666	5032	*	5032	23104	74.94	21.6631	3.80384	17.1072	H3K14_1_peak_10f	Promoter (<=1kb)	1	23801	25498	1698	1	TGME49_300680	TGME49_300680-t26_1	0	TGME49_300650-t26_1;TGME49_300660-t26_1;TGME49_300680-t26_1;TGME49_300690-t26_1;TGME49_355200-t26_1;TGME49_300700-t26_1;TGME49_301996-t26_1;TGME49_301998-t26_1;TGME49_302000-t26_1	TGME49_300650;TGME49_300660;TGME49_300680;TGME49_300690;TGME49_355200;TGME49_300700;TGME49_301996;TGME49_301998;TGME49_302000	0;0;0;0;0;0;0;0;0
KE138841	21635	26666	5032	*	5032	23352	65.88	16.4459	3.34389	12.3496	H3K14_1_peak_10g	Promoter (<=1kb)	1	23801	25498	1698	1	TGME49_300680	TGME49_300680-t26_1	0	TGME49_300650-t26_1;TGME49_300660-t26_1;TGME49_300680-t26_1;TGME49_300690-t26_1;TGME49_355200-t26_1;TGME49_300700-t26_1;TGME49_301996-t26_1;TGME49_301998-t26_1;TGME49_302000-t26_1	TGME49_300650;TGME49_300660;TGME49_300680;TGME49_300690;TGME49_355200;TGME49_300700;TGME49_301996;TGME49_301998;TGME49_302000	0;0;0;0;0;0;0;0;0
KE138841	21635	26666	5032	*	5032	23605	71.64	22.4631	4.03568	17.7903	H3K14_1_peak_10h	Promoter (<=1kb)	1	23801	25498	1698	1	TGME49_300680	TGME49_300680-t26_1	0	TGME49_300650-t26_1;TGME49_300660-t26_1;TGME49_300680-t26_1;TGME49_300690-t26_1;TGME49_355200-t26_1;TGME49_300700-t26_1;TGME49_301996-t26_1;TGME49_301998-t26_1;TGME49_302000-t26_1	TGME49_300650;TGME49_300660;TGME49_300680;TGME49_300690;TGME49_355200;TGME49_300700;TGME49_301996;TGME49_301998;TGME49_302000	0;0;0;0;0;0;0;0;0
KE138841	21635	26666	5032	*	5032	24102	61.76	16.4574	3.4867	12.3592	H3K14_1_peak_10i	Promoter (<=1kb)	1	23801	25498	1698	1	TGME49_300680	TGME49_300680-t26_1	0	TGME49_300650-t26_1;TGME49_300660-t26_1;TGME49_300680-t26_1;TGME49_300690-t26_1;TGME49_355200-t26_1;TGME49_300700-t26_1;TGME49_301996-t26_1;TGME49_301998-t26_1;TGME49_302000-t26_1	TGME49_300650;TGME49_300660;TGME49_300680;TGME49_300690;TGME49_355200;TGME49_300700;TGME49_301996;TGME49_301998;TGME49_302000	0;0;0;0;0;0;0;0;0
KE138841	21635	26666	5032	*	5032	24589	64.23	13.9273	2.96504	10.0091	H3K14_1_peak_10j	Promoter (<=1kb)	1	23801	25498	1698	1	TGME49_300680	TGME49_300680-t26_1	0	TGME49_300650-t26_1;TGME49_300660-t26_1;TGME49_300680-t26_1;TGME49_300690-t26_1;TGME49_355200-t26_1;TGME49_300700-t26_1;TGME49_301996-t26_1;TGME49_301998-t26_1;TGME49_302000-t26_1	TGME49_300650;TGME49_300660;TGME49_300680;TGME49_300690;TGME49_355200;TGME49_300700;TGME49_301996;TGME49_301998;TGME49_302000	0;0;0;0;0;0;0;0;0
KE138841	21635	26666	5032	*	5032	24796	82.35	24.7894	3.9156	19.8451	H3K14_1_peak_10k	Promoter (<=1kb)	1	23801	25498	1698	1	TGME49_300680	TGME49_300680-t26_1	0	TGME49_300650-t26_1;TGME49_300660-t26_1;TGME49_300680-t26_1;TGME49_300690-t26_1;TGME49_355200-t26_1;TGME49_300700-t26_1;TGME49_301996-t26_1;TGME49_301998-t26_1;TGME49_302000-t26_1	TGME49_300650;TGME49_300660;TGME49_300680;TGME49_300690;TGME49_355200;TGME49_300700;TGME49_301996;TGME49_301998;TGME49_302000	0;0;0;0;0;0;0;0;0
KE138841	21635	26666	5032	*	5032	25093	75.76	7.42455	1.96819	3.79043	H3K14_1_peak_10l	Promoter (<=1kb)	1	23801	25498	1698	1	TGME49_300680	TGME49_300680-t26_1	0	TGME49_300650-t26_1;TGME49_300660-t26_1;TGME49_300680-t26_1;TGME49_300690-t26_1;TGME49_355200-t26_1;TGME49_300700-t26_1;TGME49_301996-t26_1;TGME49_301998-t26_1;TGME49_302000-t26_1	TGME49_300650;TGME49_300660;TGME49_300680;TGME49_300690;TGME49_355200;TGME49_300700;TGME49_301996;TGME49_301998;TGME49_302000	0;0;0;0;0;0;0;0;0
KE138841	21635	26666	5032	*	5032	25570	67.52	17.7609	3.45806	13.5326	H3K14_1_peak_10m	Promoter (<=1kb)	1	23801	25498	1698	1	TGME49_300680	TGME49_300680-t26_1	0	TGME49_300650-t26_1;TGME49_300660-t26_1;TGME49_300680-t26_1;TGME49_300690-t26_1;TGME49_355200-t26_1;TGME49_300700-t26_1;TGME49_301996-t26_1;TGME49_301998-t26_1;TGME49_302000-t26_1	TGME49_300650;TGME49_300660;TGME49_300680;TGME49_300690;TGME49_355200;TGME49_300700;TGME49_301996;TGME49_301998;TGME49_302000	0;0;0;0;0;0;0;0;0
KE138841	21635	26666	5032	*	5032	25870	73.29	13.9199	2.75145	10.0027	H3K14_1_peak_10n	Promoter (<=1kb)	1	23801	25498	1698	1	TGME49_300680	TGME49_300680-t26_1	0	TGME49_300650-t26_1;TGME49_300660-t26_1;TGME49_300680-t26_1;TGME49_300690-t26_1;TGME49_355200-t26_1;TGME49_300700-t26_1;TGME49_301996-t26_1;TGME49_301998-t26_1;TGME49_302000-t26_1	TGME49_300650;TGME49_300660;TGME49_300680;TGME49_300690;TGME49_355200;TGME49_300700;TGME49_301996;TGME49_301998;TGME49_302000	0;0;0;0;0;0;0;0;0
KE138841	21635	26666	5032	*	5032	26057	74.94	10.7806	2.373	7.02836	H3K14_1_peak_10o	Promoter (<=1kb)	1	23801	25498	1698	1	TGME49_300680	TGME49_300680-t26_1	0	TGME49_300650-t26_1;TGME49_300660-t26_1;TGME49_300680-t26_1;TGME49_300690-t26_1;TGME49_355200-t26_1;TGME49_300700-t26_1;TGME49_301996-t26_1;TGME49_301998-t26_1;TGME49_302000-t26_1	TGME49_300650;TGME49_300660;TGME49_300680;TGME49_300690;TGME49_355200;TGME49_300700;TGME49_301996;TGME49_301998;TGME49_302000	0;0;0;0;0;0;0;0;0
KE138841	21635	26666	5032	*	5032	26432	48.58	15.2041	3.85929	11.2073	H3K14_1_peak_10p	Promoter (<=1kb)	1	23801	25498	1698	1	TGME49_300680	TGME49_300680-t26_1	0	TGME49_300650-t26_1;TGME49_300660-t26_1;TGME49_300680-t26_1;TGME49_300690-t26_1;TGME49_355200-t26_1;TGME49_300700-t26_1;TGME49_301996-t26_1;TGME49_301998-t26_1;TGME49_302000-t26_1	TGME49_300650;TGME49_300660;TGME49_300680;TGME49_300690;TGME49_355200;TGME49_300700;TGME49_301996;TGME49_301998;TGME49_302000	0;0;0;0;0;0;0;0;0
KE138841	21643	26850	5208	*	5208	21774	69.36	18.4177	3.47864	14.0837	H3K14_2_peak_9a	Promoter (<=1kb)	1	23801	25498	1698	1	TGME49_300680	TGME49_300680-t26_1	0	TGME49_300650-t26_1;TGME49_300660-t26_1;TGME49_300680-t26_1;TGME49_300690-t26_1;TGME49_355200-t26_1;TGME49_300700-t26_1;TGME49_301996-t26_1;TGME49_301998-t26_1;TGME49_302000-t26_1	TGME49_300650;TGME49_300660;TGME49_300680;TGME49_300690;TGME49_355200;TGME49_300700;TGME49_301996;TGME49_301998;TGME49_302000	0;0;0;0;0;0;0;0;0
KE138841	21643	26850	5208	*	5208	21963	59.46	13.3629	3.03507	9.43952	H3K14_2_peak_9b	Promoter (<=1kb)	1	23801	25498	1698	1	TGME49_300680	TGME49_300680-t26_1	0	TGME49_300650-t26_1;TGME49_300660-t26_1;TGME49_300680-t26_1;TGME49_300690-t26_1;TGME49_355200-t26_1;TGME49_300700-t26_1;TGME49_301996-t26_1;TGME49_301998-t26_1;TGME49_302000-t26_1	TGME49_300650;TGME49_300660;TGME49_300680;TGME49_300690;TGME49_355200;TGME49_300700;TGME49_301996;TGME49_301998;TGME49_302000	0;0;0;0;0;0;0;0;0
KE138841	21643	26850	5208	*	5208	22437	82.88	10.2551	2.20729	6.50213	H3K14_2_peak_9c	Promoter (<=1kb)	1	23801	25498	1698	1	TGME49_300680	TGME49_300680-t26_1	0	TGME49_300650-t26_1;TGME49_300660-t26_1;TGME49_300680-t26_1;TGME49_300690-t26_1;TGME49_355200-t26_1;TGME49_300700-t26_1;TGME49_301996-t26_1;TGME49_301998-t26_1;TGME49_302000-t26_1	TGME49_300650;TGME49_300660;TGME49_300680;TGME49_300690;TGME49_355200;TGME49_300700;TGME49_301996;TGME49_301998;TGME49_302000	0;0;0;0;0;0;0;0;0
KE138841	21643	26850	5208	*	5208	23099	73.87	20.695	3.69595	16.135	H3K14_2_peak_9d	Promoter (<=1kb)	1	23801	25498	1698	1	TGME49_300680	TGME49_300680-t26_1	0	TGME49_300650-t26_1;TGME49_300660-t26_1;TGME49_300680-t26_1;TGME49_300690-t26_1;TGME49_355200-t26_1;TGME49_300700-t26_1;TGME49_301996-t26_1;TGME49_301998-t26_1;TGME49_302000-t26_1	TGME49_300650;TGME49_300660;TGME49_300680;TGME49_300690;TGME49_355200;TGME49_300700;TGME49_301996;TGME49_301998;TGME49_302000	0;0;0;0;0;0;0;0;0
KE138841	21643	26850	5208	*	5208	23329	58.55	14.7849	3.30858	10.7667	H3K14_2_peak_9e	Promoter (<=1kb)	1	23801	25498	1698	1	TGME49_300680	TGME49_300680-t26_1	0	TGME49_300650-t26_1;TGME49_300660-t26_1;TGME49_300680-t26_1;TGME49_300690-t26_1;TGME49_355200-t26_1;TGME49_300700-t26_1;TGME49_301996-t26_1;TGME49_301998-t26_1;TGME49_302000-t26_1	TGME49_300650;TGME49_300660;TGME49_300680;TGME49_300690;TGME49_355200;TGME49_300700;TGME49_301996;TGME49_301998;TGME49_302000	0;0;0;0;0;0;0;0;0
KE138841	21643	26850	5208	*	5208	23507	70.27	17.0235	3.23934	12.8285	H3K14_2_peak_9f	Promoter (<=1kb)	1	23801	25498	1698	1	TGME49_300680	TGME49_300680-t26_1	0	TGME49_300650-t26_1;TGME49_300660-t26_1;TGME49_300680-t26_1;TGME49_300690-t26_1;TGME49_355200-t26_1;TGME49_300700-t26_1;TGME49_301996-t26_1;TGME49_301998-t26_1;TGME49_302000-t26_1	TGME49_300650;TGME49_300660;TGME49_300680;TGME49_300690;TGME49_355200;TGME49_300700;TGME49_301996;TGME49_301998;TGME49_302000	0;0;0;0;0;0;0;0;0
KE138841	21643	26850	5208	*	5208	23978	68.46	14.0913	2.89432	10.1181	H3K14_2_peak_9g	Promoter (<=1kb)	1	23801	25498	1698	1	TGME49_300680	TGME49_300680-t26_1	0	TGME49_300650-t26_1;TGME49_300660-t26_1;TGME49_300680-t26_1;TGME49_300690-t26_1;TGME49_355200-t26_1;TGME49_300700-t26_1;TGME49_301996-t26_1;TGME49_301998-t26_1;TGME49_302000-t26_1	TGME49_300650;TGME49_300660;TGME49_300680;TGME49_300690;TGME49_355200;TGME49_300700;TGME49_301996;TGME49_301998;TGME49_302000	0;0;0;0;0;0;0;0;0
KE138841	21643	26850	5208	*	5208	24729	69.36	18.5541	3.49898	14.2106	H3K14_2_peak_9h	Promoter (<=1kb)	1	23801	25498	1698	1	TGME49_300680	TGME49_300680-t26_1	0	TGME49_300650-t26_1;TGME49_300660-t26_1;TGME49_300680-t26_1;TGME49_300690-t26_1;TGME49_355200-t26_1;TGME49_300700-t26_1;TGME49_301996-t26_1;TGME49_301998-t26_1;TGME49_302000-t26_1	TGME49_300650;TGME49_300660;TGME49_300680;TGME49_300690;TGME49_355200;TGME49_300700;TGME49_301996;TGME49_301998;TGME49_302000	0;0;0;0;0;0;0;0;0
KE138841	21643	26850	5208	*	5208	25089	75.67	7.42455	1.96591	3.79012	H3K14_2_peak_9i	Promoter (<=1kb)	1	23801	25498	1698	1	TGME49_300680	TGME49_300680-t26_1	0	TGME49_300650-t26_1;TGME49_300660-t26_1;TGME49_300680-t26_1;TGME49_300690-t26_1;TGME49_355200-t26_1;TGME49_300700-t26_1;TGME49_301996-t26_1;TGME49_301998-t26_1;TGME49_302000-t26_1	TGME49_300650;TGME49_300660;TGME49_300680;TGME49_300690;TGME49_355200;TGME49_300700;TGME49_301996;TGME49_301998;TGME49_302000	0;0;0;0;0;0;0;0;0
KE138841	21643	26850	5208	*	5208	25607	72.97	21.0286	3.78895	16.4378	H3K14_2_peak_9j	Promoter (<=1kb)	1	23801	25498	1698	1	TGME49_300680	TGME49_300680-t26_1	0	TGME49_300650-t26_1;TGME49_300660-t26_1;TGME49_300680-t26_1;TGME49_300690-t26_1;TGME49_355200-t26_1;TGME49_300700-t26_1;TGME49_301996-t26_1;TGME49_301998-t26_1;TGME49_302000-t26_1	TGME49_300650;TGME49_300660;TGME49_300680;TGME49_300690;TGME49_355200;TGME49_300700;TGME49_301996;TGME49_301998;TGME49_302000	0;0;0;0;0;0;0;0;0
KE138841	21643	26850	5208	*	5208	25857	78.37	19.2175	3.30721	14.8171	H3K14_2_peak_9k	Promoter (<=1kb)	1	23801	25498	1698	1	TGME49_300680	TGME49_300680-t26_1	0	TGME49_300650-t26_1;TGME49_300660-t26_1;TGME49_300680-t26_1;TGME49_300690-t26_1;TGME49_355200-t26_1;TGME49_300700-t26_1;TGME49_301996-t26_1;TGME49_301998-t26_1;TGME49_302000-t26_1	TGME49_300650;TGME49_300660;TGME49_300680;TGME49_300690;TGME49_355200;TGME49_300700;TGME49_301996;TGME49_301998;TGME49_302000	0;0;0;0;0;0;0;0;0
KE138841	21643	26850	5208	*	5208	26013	77.47	12.6619	2.53136	8.78158	H3K14_2_peak_9l	Promoter (<=1kb)	1	23801	25498	1698	1	TGME49_300680	TGME49_300680-t26_1	0	TGME49_300650-t26_1;TGME49_300660-t26_1;TGME49_300680-t26_1;TGME49_300690-t26_1;TGME49_355200-t26_1;TGME49_300700-t26_1;TGME49_301996-t26_1;TGME49_301998-t26_1;TGME49_302000-t26_1	TGME49_300650;TGME49_300660;TGME49_300680;TGME49_300690;TGME49_355200;TGME49_300700;TGME49_301996;TGME49_301998;TGME49_302000	0;0;0;0;0;0;0;0;0
KE138841	21643	26850	5208	*	5208	26431	43.24	12.198	3.4433	8.34383	H3K14_2_peak_9m	Promoter (<=1kb)	1	23801	25498	1698	1	TGME49_300680	TGME49_300680-t26_1	0	TGME49_300650-t26_1;TGME49_300660-t26_1;TGME49_300680-t26_1;TGME49_300690-t26_1;TGME49_355200-t26_1;TGME49_300700-t26_1;TGME49_301996-t26_1;TGME49_301998-t26_1;TGME49_302000-t26_1	TGME49_300650;TGME49_300660;TGME49_300680;TGME49_300690;TGME49_355200;TGME49_300700;TGME49_301996;TGME49_301998;TGME49_302000	0;0;0;0;0;0;0;0;0
KE138841	21643	26850	5208	*	5208	26820	18.92	1.54586	1.57913	0	H3K14_2_peak_9n	Promoter (<=1kb)	1	23801	25498	1698	1	TGME49_300680	TGME49_300680-t26_1	0	TGME49_300650-t26_1;TGME49_300660-t26_1;TGME49_300680-t26_1;TGME49_300690-t26_1;TGME49_355200-t26_1;TGME49_300700-t26_1;TGME49_301996-t26_1;TGME49_301998-t26_1;TGME49_302000-t26_1	TGME49_300650;TGME49_300660;TGME49_300680;TGME49_300690;TGME49_355200;TGME49_300700;TGME49_301996;TGME49_301998;TGME49_302000	0;0;0;0;0;0;0;0;0
KE138841	21646	26872	5227	*	5227	21770	53.11	10.1971	2.67513	6.26497	H3K14_3_peak_8a	Promoter (<=1kb)	1	23801	25498	1698	1	TGME49_300680	TGME49_300680-t26_1	0	TGME49_300650-t26_1;TGME49_300660-t26_1;TGME49_300680-t26_1;TGME49_300690-t26_1;TGME49_355200-t26_1;TGME49_300700-t26_1;TGME49_301996-t26_1;TGME49_301998-t26_1;TGME49_302000-t26_1	TGME49_300650;TGME49_300660;TGME49_300680;TGME49_300690;TGME49_355200;TGME49_300700;TGME49_301996;TGME49_301998;TGME49_302000	0;0;0;0;0;0;0;0;0
KE138841	21646	26872	5227	*	5227	22190	56.16	10.7228	2.68551	6.74439	H3K14_3_peak_8b	Promoter (<=1kb)	1	23801	25498	1698	1	TGME49_300680	TGME49_300680-t26_1	0	TGME49_300650-t26_1;TGME49_300660-t26_1;TGME49_300680-t26_1;TGME49_300690-t26_1;TGME49_355200-t26_1;TGME49_300700-t26_1;TGME49_301996-t26_1;TGME49_301998-t26_1;TGME49_302000-t26_1	TGME49_300650;TGME49_300660;TGME49_300680;TGME49_300690;TGME49_355200;TGME49_300700;TGME49_301996;TGME49_301998;TGME49_302000	0;0;0;0;0;0;0;0;0
KE138841	21646	26872	5227	*	5227	22399	68.98	8.54208	2.187	4.74693	H3K14_3_peak_8c	Promoter (<=1kb)	1	23801	25498	1698	1	TGME49_300680	TGME49_300680-t26_1	0	TGME49_300650-t26_1;TGME49_300660-t26_1;TGME49_300680-t26_1;TGME49_300690-t26_1;TGME49_355200-t26_1;TGME49_300700-t26_1;TGME49_301996-t26_1;TGME49_301998-t26_1;TGME49_302000-t26_1	TGME49_300650;TGME49_300660;TGME49_300680;TGME49_300690;TGME49_355200;TGME49_300700;TGME49_301996;TGME49_301998;TGME49_302000	0;0;0;0;0;0;0;0;0
KE138841	21646	26872	5227	*	5227	22736	61.66	10.5893	2.5708	6.62321	H3K14_3_peak_8d	Promoter (<=1kb)	1	23801	25498	1698	1	TGME49_300680	TGME49_300680-t26_1	0	TGME49_300650-t26_1;TGME49_300660-t26_1;TGME49_300680-t26_1;TGME49_300690-t26_1;TGME49_355200-t26_1;TGME49_300700-t26_1;TGME49_301996-t26_1;TGME49_301998-t26_1;TGME49_302000-t26_1	TGME49_300650;TGME49_300660;TGME49_300680;TGME49_300690;TGME49_355200;TGME49_300700;TGME49_301996;TGME49_301998;TGME49_302000	0;0;0;0;0;0;0;0;0
KE138841	21646	26872	5227	*	5227	23127	65.32	16.6465	3.34684	12.1961	H3K14_3_peak_8e	Promoter (<=1kb)	1	23801	25498	1698	1	TGME49_300680	TGME49_300680-t26_1	0	TGME49_300650-t26_1;TGME49_300660-t26_1;TGME49_300680-t26_1;TGME49_300690-t26_1;TGME49_355200-t26_1;TGME49_300700-t26_1;TGME49_301996-t26_1;TGME49_301998-t26_1;TGME49_302000-t26_1	TGME49_300650;TGME49_300660;TGME49_300680;TGME49_300690;TGME49_355200;TGME49_300700;TGME49_301996;TGME49_301998;TGME49_302000	0;0;0;0;0;0;0;0;0
KE138841	21646	26872	5227	*	5227	23400	62.27	17.0287	3.51492	12.5526	H3K14_3_peak_8f	Promoter (<=1kb)	1	23801	25498	1698	1	TGME49_300680	TGME49_300680-t26_1	0	TGME49_300650-t26_1;TGME49_300660-t26_1;TGME49_300680-t26_1;TGME49_300690-t26_1;TGME49_355200-t26_1;TGME49_300700-t26_1;TGME49_301996-t26_1;TGME49_301998-t26_1;TGME49_302000-t26_1	TGME49_300650;TGME49_300660;TGME49_300680;TGME49_300690;TGME49_355200;TGME49_300700;TGME49_301996;TGME49_301998;TGME49_302000	0;0;0;0;0;0;0;0;0
KE138841	21646	26872	5227	*	5227	23616	59.22	16.4904	3.54213	12.0513	H3K14_3_peak_8g	Promoter (<=1kb)	1	23801	25498	1698	1	TGME49_300680	TGME49_300680-t26_1	0	TGME49_300650-t26_1;TGME49_300660-t26_1;TGME49_300680-t26_1;TGME49_300690-t26_1;TGME49_355200-t26_1;TGME49_300700-t26_1;TGME49_301996-t26_1;TGME49_301998-t26_1;TGME49_302000-t26_1	TGME49_300650;TGME49_300660;TGME49_300680;TGME49_300690;TGME49_355200;TGME49_300700;TGME49_301996;TGME49_301998;TGME49_302000	0;0;0;0;0;0;0;0;0
KE138841	21646	26872	5227	*	5227	23976	56.77	8.76167	2.40726	4.94686	H3K14_3_peak_8h	Promoter (<=1kb)	1	23801	25498	1698	1	TGME49_300680	TGME49_300680-t26_1	0	TGME49_300650-t26_1;TGME49_300660-t26_1;TGME49_300680-t26_1;TGME49_300690-t26_1;TGME49_355200-t26_1;TGME49_300700-t26_1;TGME49_301996-t26_1;TGME49_301998-t26_1;TGME49_302000-t26_1	TGME49_300650;TGME49_300660;TGME49_300680;TGME49_300690;TGME49_355200;TGME49_300700;TGME49_301996;TGME49_301998;TGME49_302000	0;0;0;0;0;0;0;0;0
KE138841	21646	26872	5227	*	5227	24759	57.38	11.4194	2.78023	7.38114	H3K14_3_peak_8i	Promoter (<=1kb)	1	23801	25498	1698	1	TGME49_300680	TGME49_300680-t26_1	0	TGME49_300650-t26_1;TGME49_300660-t26_1;TGME49_300680-t26_1;TGME49_300690-t26_1;TGME49_355200-t26_1;TGME49_300700-t26_1;TGME49_301996-t26_1;TGME49_301998-t26_1;TGME49_302000-t26_1	TGME49_300650;TGME49_300660;TGME49_300680;TGME49_300690;TGME49_355200;TGME49_300700;TGME49_301996;TGME49_301998;TGME49_302000	0;0;0;0;0;0;0;0;0
KE138841	21646	26872	5227	*	5227	25140	59.22	4.81158	1.77107	1.19988	H3K14_3_peak_8j	Promoter (<=1kb)	1	23801	25498	1698	1	TGME49_300680	TGME49_300680-t26_1	0	TGME49_300650-t26_1;TGME49_300660-t26_1;TGME49_300680-t26_1;TGME49_300690-t26_1;TGME49_355200-t26_1;TGME49_300700-t26_1;TGME49_301996-t26_1;TGME49_301998-t26_1;TGME49_302000-t26_1	TGME49_300650;TGME49_300660;TGME49_300680;TGME49_300690;TGME49_355200;TGME49_300700;TGME49_301996;TGME49_301998;TGME49_302000	0;0;0;0;0;0;0;0;0
KE138841	21646	26872	5227	*	5227	25357	51.28	9.50106	2.61885	5.62703	H3K14_3_peak_8k	Promoter (<=1kb)	1	23801	25498	1698	1	TGME49_300680	TGME49_300680-t26_1	0	TGME49_300650-t26_1;TGME49_300660-t26_1;TGME49_300680-t26_1;TGME49_300690-t26_1;TGME49_355200-t26_1;TGME49_300700-t26_1;TGME49_301996-t26_1;TGME49_301998-t26_1;TGME49_302000-t26_1	TGME49_300650;TGME49_300660;TGME49_300680;TGME49_300690;TGME49_355200;TGME49_300700;TGME49_301996;TGME49_301998;TGME49_302000	0;0;0;0;0;0;0;0;0
KE138841	21646	26872	5227	*	5227	25604	50.67	9.5082	2.66682	5.63319	H3K14_3_peak_8l	Promoter (<=1kb)	1	23801	25498	1698	1	TGME49_300680	TGME49_300680-t26_1	0	TGME49_300650-t26_1;TGME49_300660-t26_1;TGME49_300680-t26_1;TGME49_300690-t26_1;TGME49_355200-t26_1;TGME49_300700-t26_1;TGME49_301996-t26_1;TGME49_301998-t26_1;TGME49_302000-t26_1	TGME49_300650;TGME49_300660;TGME49_300680;TGME49_300690;TGME49_355200;TGME49_300700;TGME49_301996;TGME49_301998;TGME49_302000	0;0;0;0;0;0;0;0;0
KE138841	21646	26872	5227	*	5227	25995	60.44	5.48062	1.86173	1.84727	H3K14_3_peak_8m	Promoter (<=1kb)	1	23801	25498	1698	1	TGME49_300680	TGME49_300680-t26_1	0	TGME49_300650-t26_1;TGME49_300660-t26_1;TGME49_300680-t26_1;TGME49_300690-t26_1;TGME49_355200-t26_1;TGME49_300700-t26_1;TGME49_301996-t26_1;TGME49_301998-t26_1;TGME49_302000-t26_1	TGME49_300650;TGME49_300660;TGME49_300680;TGME49_300690;TGME49_355200;TGME49_300700;TGME49_301996;TGME49_301998;TGME49_302000	0;0;0;0;0;0;0;0;0
KE138841	21646	26872	5227	*	5227	26435	51.89	17.1131	4.11657	12.6297	H3K14_3_peak_8n	Promoter (<=1kb)	1	23801	25498	1698	1	TGME49_300680	TGME49_300680-t26_1	0	TGME49_300650-t26_1;TGME49_300660-t26_1;TGME49_300680-t26_1;TGME49_300690-t26_1;TGME49_355200-t26_1;TGME49_300700-t26_1;TGME49_301996-t26_1;TGME49_301998-t26_1;TGME49_302000-t26_1	TGME49_300650;TGME49_300660;TGME49_300680;TGME49_300690;TGME49_355200;TGME49_300700;TGME49_301996;TGME49_301998;TGME49_302000	0;0;0;0;0;0;0;0;0
KE138841	21646	26872	5227	*	5227	26846	18.31	1.54586	1.5313	0	H3K14_3_peak_8o	Promoter (<=1kb)	1	23801	25498	1698	1	TGME49_300680	TGME49_300680-t26_1	0	TGME49_300650-t26_1;TGME49_300660-t26_1;TGME49_300680-t26_1;TGME49_300690-t26_1;TGME49_355200-t26_1;TGME49_300700-t26_1;TGME49_301996-t26_1;TGME49_301998-t26_1;TGME49_302000-t26_1	TGME49_300650;TGME49_300660;TGME49_300680;TGME49_300690;TGME49_355200;TGME49_300700;TGME49_301996;TGME49_301998;TGME49_302000	0;0;0;0;0;0;0;0;0
KE138841	27921	29085	1165	*	1165	28448	63.49	14.3649	3.07093	10.0758	H3K14_3_peak_9a	Promoter (<=1kb)	1	28810	29511	702	1	TGME49_300700	TGME49_300700-t26_1	0	TGME49_300660-t26_1;TGME49_300680-t26_1;TGME49_300690-t26_1;TGME49_355200-t26_1;TGME49_300700-t26_1;TGME49_301996-t26_1;TGME49_301998-t26_1;TGME49_302000-t26_1;TGME49_302003-t26_1;TGME49_302005-t26_1;TGME49_302007-t26_1;TGME49_302009-t26_1;TGME49_302050-t26_1	TGME49_300660;TGME49_300680;TGME49_300690;TGME49_355200;TGME49_300700;TGME49_301996;TGME49_301998;TGME49_302000;TGME49_302003;TGME49_302005;TGME49_302007;TGME49_302009;TGME49_302050	0;0;0;0;0;0;0;0;3759;0;0;0;0
KE138841	27921	29085	1165	*	1165	28639	59.22	17.7473	3.76352	13.203	H3K14_3_peak_9b	Promoter (<=1kb)	1	28810	29511	702	1	TGME49_300700	TGME49_300700-t26_1	0	TGME49_300660-t26_1;TGME49_300680-t26_1;TGME49_300690-t26_1;TGME49_355200-t26_1;TGME49_300700-t26_1;TGME49_301996-t26_1;TGME49_301998-t26_1;TGME49_302000-t26_1;TGME49_302003-t26_1;TGME49_302005-t26_1;TGME49_302007-t26_1;TGME49_302009-t26_1;TGME49_302050-t26_1	TGME49_300660;TGME49_300680;TGME49_300690;TGME49_355200;TGME49_300700;TGME49_301996;TGME49_301998;TGME49_302000;TGME49_302003;TGME49_302005;TGME49_302007;TGME49_302009;TGME49_302050	0;0;0;0;0;0;0;0;3759;0;0;0;0
KE138841	27984	28894	911	*	911	28411	62.16	19.6025	3.94737	15.1608	H3K14_2_peak_10	Promoter (<=1kb)	1	28810	29511	702	1	TGME49_300700	TGME49_300700-t26_1	0	TGME49_300660-t26_1;TGME49_300680-t26_1;TGME49_300690-t26_1;TGME49_355200-t26_1;TGME49_300700-t26_1;TGME49_301996-t26_1;TGME49_301998-t26_1;TGME49_302000-t26_1;TGME49_302003-t26_1;TGME49_302005-t26_1;TGME49_302007-t26_1;TGME49_302009-t26_1;TGME49_302050-t26_1	TGME49_300660;TGME49_300680;TGME49_300690;TGME49_355200;TGME49_300700;TGME49_301996;TGME49_301998;TGME49_302000;TGME49_302003;TGME49_302005;TGME49_302007;TGME49_302009;TGME49_302050	0;0;0;0;0;0;0;0;3950;0;0;0;0
KE138841	28026	28856	831	*	831	28470	59.29	9.31623	2.4116	5.61625	H3K14_1_peak_11	Promoter (<=1kb)	1	28810	29511	702	1	TGME49_300700	TGME49_300700-t26_1	0	TGME49_300660-t26_1;TGME49_300680-t26_1;TGME49_300690-t26_1;TGME49_355200-t26_1;TGME49_300700-t26_1;TGME49_301996-t26_1;TGME49_301998-t26_1;TGME49_302000-t26_1;TGME49_302003-t26_1;TGME49_302005-t26_1;TGME49_302007-t26_1;TGME49_302009-t26_1	TGME49_300660;TGME49_300680;TGME49_300690;TGME49_355200;TGME49_300700;TGME49_301996;TGME49_301998;TGME49_302000;TGME49_302003;TGME49_302005;TGME49_302007;TGME49_302009	0;0;0;0;0;0;0;0;3988;0;0;0
KE138841	29515	31526	2012	*	2012	29853	43.34	14.1931	3.91751	9.92504	H3K14_3_peak_10a	Promoter (<=1kb)	1	29501	29725	225	2	TGME49_301996	TGME49_301996-t26_1	0	TGME49_300680-t26_1;TGME49_300690-t26_1;TGME49_355200-t26_1;TGME49_300700-t26_1;TGME49_301996-t26_1;TGME49_301998-t26_1;TGME49_302000-t26_1;TGME49_302003-t26_1;TGME49_302005-t26_1;TGME49_302007-t26_1;TGME49_302009-t26_1;TGME49_302050-t26_1;TGME49_302053-t26_1	TGME49_300680;TGME49_300690;TGME49_355200;TGME49_300700;TGME49_301996;TGME49_301998;TGME49_302000;TGME49_302003;TGME49_302005;TGME49_302007;TGME49_302009;TGME49_302050;TGME49_302053	0;0;0;0;0;0;0;1318;0;0;0;0;3846
KE138841	29515	31526	2012	*	2012	30409	54.94	15.8798	3.70189	11.4902	H3K14_3_peak_10b	Promoter (<=1kb)	1	29501	29725	225	2	TGME49_301996	TGME49_301996-t26_1	0	TGME49_300680-t26_1;TGME49_300690-t26_1;TGME49_355200-t26_1;TGME49_300700-t26_1;TGME49_301996-t26_1;TGME49_301998-t26_1;TGME49_302000-t26_1;TGME49_302003-t26_1;TGME49_302005-t26_1;TGME49_302007-t26_1;TGME49_302009-t26_1;TGME49_302050-t26_1;TGME49_302053-t26_1	TGME49_300680;TGME49_300690;TGME49_355200;TGME49_300700;TGME49_301996;TGME49_301998;TGME49_302000;TGME49_302003;TGME49_302005;TGME49_302007;TGME49_302009;TGME49_302050;TGME49_302053	0;0;0;0;0;0;0;1318;0;0;0;0;3846
KE138841	29515	31526	2012	*	2012	30790	59.83	8.0758	2.25284	4.30965	H3K14_3_peak_10c	Promoter (<=1kb)	1	29501	29725	225	2	TGME49_301996	TGME49_301996-t26_1	0	TGME49_300680-t26_1;TGME49_300690-t26_1;TGME49_355200-t26_1;TGME49_300700-t26_1;TGME49_301996-t26_1;TGME49_301998-t26_1;TGME49_302000-t26_1;TGME49_302003-t26_1;TGME49_302005-t26_1;TGME49_302007-t26_1;TGME49_302009-t26_1;TGME49_302050-t26_1;TGME49_302053-t26_1	TGME49_300680;TGME49_300690;TGME49_355200;TGME49_300700;TGME49_301996;TGME49_301998;TGME49_302000;TGME49_302003;TGME49_302005;TGME49_302007;TGME49_302009;TGME49_302050;TGME49_302053	0;0;0;0;0;0;0;1318;0;0;0;0;3846
KE138841	29515	31526	2012	*	2012	31075	58.61	9.58152	2.48357	5.70422	H3K14_3_peak_10d	Promoter (<=1kb)	1	29501	29725	225	2	TGME49_301996	TGME49_301996-t26_1	0	TGME49_300680-t26_1;TGME49_300690-t26_1;TGME49_355200-t26_1;TGME49_300700-t26_1;TGME49_301996-t26_1;TGME49_301998-t26_1;TGME49_302000-t26_1;TGME49_302003-t26_1;TGME49_302005-t26_1;TGME49_302007-t26_1;TGME49_302009-t26_1;TGME49_302050-t26_1;TGME49_302053-t26_1	TGME49_300680;TGME49_300690;TGME49_355200;TGME49_300700;TGME49_301996;TGME49_301998;TGME49_302000;TGME49_302003;TGME49_302005;TGME49_302007;TGME49_302009;TGME49_302050;TGME49_302053	0;0;0;0;0;0;0;1318;0;0;0;0;3846
KE138841	29570	31496	1927	*	1927	29829	49.55	18.1597	4.45965	13.8513	H3K14_2_peak_11a	Promoter (<=1kb)	1	29501	29725	225	2	TGME49_301996	TGME49_301996-t26_1	0	TGME49_300680-t26_1;TGME49_300690-t26_1;TGME49_355200-t26_1;TGME49_300700-t26_1;TGME49_301996-t26_1;TGME49_301998-t26_1;TGME49_302000-t26_1;TGME49_302003-t26_1;TGME49_302005-t26_1;TGME49_302007-t26_1;TGME49_302009-t26_1;TGME49_302050-t26_1;TGME49_302053-t26_1	TGME49_300680;TGME49_300690;TGME49_355200;TGME49_300700;TGME49_301996;TGME49_301998;TGME49_302000;TGME49_302003;TGME49_302005;TGME49_302007;TGME49_302009;TGME49_302050;TGME49_302053	0;0;0;0;0;0;0;1348;0;0;0;0;3876
KE138841	29570	31496	1927	*	1927	30393	60.36	20.2513	4.18214	15.7383	H3K14_2_peak_11b	Promoter (<=1kb)	1	29501	29725	225	2	TGME49_301996	TGME49_301996-t26_1	0	TGME49_300680-t26_1;TGME49_300690-t26_1;TGME49_355200-t26_1;TGME49_300700-t26_1;TGME49_301996-t26_1;TGME49_301998-t26_1;TGME49_302000-t26_1;TGME49_302003-t26_1;TGME49_302005-t26_1;TGME49_302007-t26_1;TGME49_302009-t26_1;TGME49_302050-t26_1;TGME49_302053-t26_1	TGME49_300680;TGME49_300690;TGME49_355200;TGME49_300700;TGME49_301996;TGME49_301998;TGME49_302000;TGME49_302003;TGME49_302005;TGME49_302007;TGME49_302009;TGME49_302050;TGME49_302053	0;0;0;0;0;0;0;1348;0;0;0;0;3876
KE138841	29570	31496	1927	*	1927	30686	73.87	17.5849	3.25516	13.3348	H3K14_2_peak_11c	Promoter (<=1kb)	1	29501	29725	225	2	TGME49_301996	TGME49_301996-t26_1	0	TGME49_300680-t26_1;TGME49_300690-t26_1;TGME49_355200-t26_1;TGME49_300700-t26_1;TGME49_301996-t26_1;TGME49_301998-t26_1;TGME49_302000-t26_1;TGME49_302003-t26_1;TGME49_302005-t26_1;TGME49_302007-t26_1;TGME49_302009-t26_1;TGME49_302050-t26_1;TGME49_302053-t26_1	TGME49_300680;TGME49_300690;TGME49_355200;TGME49_300700;TGME49_301996;TGME49_301998;TGME49_302000;TGME49_302003;TGME49_302005;TGME49_302007;TGME49_302009;TGME49_302050;TGME49_302053	0;0;0;0;0;0;0;1348;0;0;0;0;3876
KE138841	29570	31496	1927	*	1927	31062	70.27	16.0149	3.0985	11.901	H3K14_2_peak_11d	Promoter (<=1kb)	1	29501	29725	225	2	TGME49_301996	TGME49_301996-t26_1	0	TGME49_300680-t26_1;TGME49_300690-t26_1;TGME49_355200-t26_1;TGME49_300700-t26_1;TGME49_301996-t26_1;TGME49_301998-t26_1;TGME49_302000-t26_1;TGME49_302003-t26_1;TGME49_302005-t26_1;TGME49_302007-t26_1;TGME49_302009-t26_1;TGME49_302050-t26_1;TGME49_302053-t26_1	TGME49_300680;TGME49_300690;TGME49_355200;TGME49_300700;TGME49_301996;TGME49_301998;TGME49_302000;TGME49_302003;TGME49_302005;TGME49_302007;TGME49_302009;TGME49_302050;TGME49_302053	0;0;0;0;0;0;0;1348;0;0;0;0;3876
KE138841	29701	31462	1762	*	1762	29839	54.35	21.7463	4.88977	17.1801	H3K14_1_peak_12a	Promoter (<=1kb)	1	29501	29725	225	2	TGME49_301996	TGME49_301996-t26_1	0	TGME49_300680-t26_1;TGME49_300690-t26_1;TGME49_355200-t26_1;TGME49_300700-t26_1;TGME49_301996-t26_1;TGME49_301998-t26_1;TGME49_302000-t26_1;TGME49_302003-t26_1;TGME49_302005-t26_1;TGME49_302007-t26_1;TGME49_302009-t26_1;TGME49_302050-t26_1;TGME49_302053-t26_1	TGME49_300680;TGME49_300690;TGME49_355200;TGME49_300700;TGME49_301996;TGME49_301998;TGME49_302000;TGME49_302003;TGME49_302005;TGME49_302007;TGME49_302009;TGME49_302050;TGME49_302053	0;0;0;0;0;0;0;1382;0;0;0;0;3910
KE138841	29701	31462	1762	*	1762	30135	39.53	12.7584	3.84493	8.91031	H3K14_1_peak_12b	Promoter (<=1kb)	1	29501	29725	225	2	TGME49_301996	TGME49_301996-t26_1	0	TGME49_300680-t26_1;TGME49_300690-t26_1;TGME49_355200-t26_1;TGME49_300700-t26_1;TGME49_301996-t26_1;TGME49_301998-t26_1;TGME49_302000-t26_1;TGME49_302003-t26_1;TGME49_302005-t26_1;TGME49_302007-t26_1;TGME49_302009-t26_1;TGME49_302050-t26_1;TGME49_302053-t26_1	TGME49_300680;TGME49_300690;TGME49_355200;TGME49_300700;TGME49_301996;TGME49_301998;TGME49_302000;TGME49_302003;TGME49_302005;TGME49_302007;TGME49_302009;TGME49_302050;TGME49_302053	0;0;0;0;0;0;0;1382;0;0;0;0;3910
KE138841	29701	31462	1762	*	1762	30394	63.41	22.2474	4.39012	17.6092	H3K14_1_peak_12c	Promoter (<=1kb)	1	29501	29725	225	2	TGME49_301996	TGME49_301996-t26_1	0	TGME49_300680-t26_1;TGME49_300690-t26_1;TGME49_355200-t26_1;TGME49_300700-t26_1;TGME49_301996-t26_1;TGME49_301998-t26_1;TGME49_302000-t26_1;TGME49_302003-t26_1;TGME49_302005-t26_1;TGME49_302007-t26_1;TGME49_302009-t26_1;TGME49_302050-t26_1;TGME49_302053-t26_1	TGME49_300680;TGME49_300690;TGME49_355200;TGME49_300700;TGME49_301996;TGME49_301998;TGME49_302000;TGME49_302003;TGME49_302005;TGME49_302007;TGME49_302009;TGME49_302050;TGME49_302053	0;0;0;0;0;0;0;1382;0;0;0;0;3910
KE138841	29701	31462	1762	*	1762	30775	63.41	7.33215	2.07766	3.70049	H3K14_1_peak_12d	Promoter (<=1kb)	1	29501	29725	225	2	TGME49_301996	TGME49_301996-t26_1	0	TGME49_300680-t26_1;TGME49_300690-t26_1;TGME49_355200-t26_1;TGME49_300700-t26_1;TGME49_301996-t26_1;TGME49_301998-t26_1;TGME49_302000-t26_1;TGME49_302003-t26_1;TGME49_302005-t26_1;TGME49_302007-t26_1;TGME49_302009-t26_1;TGME49_302050-t26_1;TGME49_302053-t26_1	TGME49_300680;TGME49_300690;TGME49_355200;TGME49_300700;TGME49_301996;TGME49_301998;TGME49_302000;TGME49_302003;TGME49_302005;TGME49_302007;TGME49_302009;TGME49_302050;TGME49_302053	0;0;0;0;0;0;0;1382;0;0;0;0;3910
KE138841	29701	31462	1762	*	1762	31062	83.17	23.1819	3.6596	18.4278	H3K14_1_peak_12e	Promoter (<=1kb)	1	29501	29725	225	2	TGME49_301996	TGME49_301996-t26_1	0	TGME49_300680-t26_1;TGME49_300690-t26_1;TGME49_355200-t26_1;TGME49_300700-t26_1;TGME49_301996-t26_1;TGME49_301998-t26_1;TGME49_302000-t26_1;TGME49_302003-t26_1;TGME49_302005-t26_1;TGME49_302007-t26_1;TGME49_302009-t26_1;TGME49_302050-t26_1;TGME49_302053-t26_1	TGME49_300680;TGME49_300690;TGME49_355200;TGME49_300700;TGME49_301996;TGME49_301998;TGME49_302000;TGME49_302003;TGME49_302005;TGME49_302007;TGME49_302009;TGME49_302050;TGME49_302053	0;0;0;0;0;0;0;1382;0;0;0;0;3910
KE138841	32866	34078	1213	*	1213	33604	59.22	14.2705	3.16928	9.9855	H3K14_3_peak_11a	Promoter (<=1kb)	1	32848	33024	177	2	TGME49_302005	TGME49_302005-t26_1	0	TGME49_355200-t26_1;TGME49_300700-t26_1;TGME49_301996-t26_1;TGME49_301998-t26_1;TGME49_302000-t26_1;TGME49_302003-t26_1;TGME49_302005-t26_1;TGME49_302007-t26_1;TGME49_302009-t26_1;TGME49_302050-t26_1;TGME49_302053-t26_1	TGME49_355200;TGME49_300700;TGME49_301996;TGME49_301998;TGME49_302000;TGME49_302003;TGME49_302005;TGME49_302007;TGME49_302009;TGME49_302050;TGME49_302053	0;0;0;0;0;-22;0;0;0;0;1294
KE138841	32866	34078	1213	*	1213	33955	43.95	2.50771	1.55015	0	H3K14_3_peak_11b	Promoter (<=1kb)	1	32848	33024	177	2	TGME49_302005	TGME49_302005-t26_1	0	TGME49_355200-t26_1;TGME49_300700-t26_1;TGME49_301996-t26_1;TGME49_301998-t26_1;TGME49_302000-t26_1;TGME49_302003-t26_1;TGME49_302005-t26_1;TGME49_302007-t26_1;TGME49_302009-t26_1;TGME49_302050-t26_1;TGME49_302053-t26_1	TGME49_355200;TGME49_300700;TGME49_301996;TGME49_301998;TGME49_302000;TGME49_302003;TGME49_302005;TGME49_302007;TGME49_302009;TGME49_302050;TGME49_302053	0;0;0;0;0;-22;0;0;0;0;1294
KE138841	32943	34711	1769	*	1769	33512	65.05	28.7035	5.50453	23.4141	H3K14_1_peak_13a	Promoter (<=1kb)	1	32848	33024	177	2	TGME49_302005	TGME49_302005-t26_1	0	TGME49_355200-t26_1;TGME49_300700-t26_1;TGME49_301996-t26_1;TGME49_301998-t26_1;TGME49_302000-t26_1;TGME49_302003-t26_1;TGME49_302005-t26_1;TGME49_302007-t26_1;TGME49_302009-t26_1;TGME49_302050-t26_1;TGME49_302053-t26_1	TGME49_355200;TGME49_300700;TGME49_301996;TGME49_301998;TGME49_302000;TGME49_302003;TGME49_302005;TGME49_302007;TGME49_302009;TGME49_302050;TGME49_302053	0;0;0;0;0;-99;0;0;0;0;661
KE138841	32943	34711	1769	*	1769	34011	59.29	4.11715	1.67472	0.57405	H3K14_1_peak_13b	Promoter (<=1kb)	1	32848	33024	177	2	TGME49_302005	TGME49_302005-t26_1	0	TGME49_355200-t26_1;TGME49_300700-t26_1;TGME49_301996-t26_1;TGME49_301998-t26_1;TGME49_302000-t26_1;TGME49_302003-t26_1;TGME49_302005-t26_1;TGME49_302007-t26_1;TGME49_302009-t26_1;TGME49_302050-t26_1;TGME49_302053-t26_1	TGME49_355200;TGME49_300700;TGME49_301996;TGME49_301998;TGME49_302000;TGME49_302003;TGME49_302005;TGME49_302007;TGME49_302009;TGME49_302050;TGME49_302053	0;0;0;0;0;-99;0;0;0;0;661
KE138841	32943	34711	1769	*	1769	34272	79.05	6.15404	1.77897	2.54566	H3K14_1_peak_13c	Promoter (<=1kb)	1	32848	33024	177	2	TGME49_302005	TGME49_302005-t26_1	0	TGME49_355200-t26_1;TGME49_300700-t26_1;TGME49_301996-t26_1;TGME49_301998-t26_1;TGME49_302000-t26_1;TGME49_302003-t26_1;TGME49_302005-t26_1;TGME49_302007-t26_1;TGME49_302009-t26_1;TGME49_302050-t26_1;TGME49_302053-t26_1	TGME49_355200;TGME49_300700;TGME49_301996;TGME49_301998;TGME49_302000;TGME49_302003;TGME49_302005;TGME49_302007;TGME49_302009;TGME49_302050;TGME49_302053	0;0;0;0;0;-99;0;0;0;0;661
KE138841	32943	34711	1769	*	1769	34552	73.29	9.23276	2.18497	5.5354	H3K14_1_peak_13d	Promoter (<=1kb)	1	32848	33024	177	2	TGME49_302005	TGME49_302005-t26_1	0	TGME49_355200-t26_1;TGME49_300700-t26_1;TGME49_301996-t26_1;TGME49_301998-t26_1;TGME49_302000-t26_1;TGME49_302003-t26_1;TGME49_302005-t26_1;TGME49_302007-t26_1;TGME49_302009-t26_1;TGME49_302050-t26_1;TGME49_302053-t26_1	TGME49_355200;TGME49_300700;TGME49_301996;TGME49_301998;TGME49_302000;TGME49_302003;TGME49_302005;TGME49_302007;TGME49_302009;TGME49_302050;TGME49_302053	0;0;0;0;0;-99;0;0;0;0;661
KE138841	33024	34714	1691	*	1691	33118	26.12	8.0658	3.36697	4.4076	H3K14_2_peak_12a	Promoter (<=1kb)	1	32848	33024	177	2	TGME49_302005	TGME49_302005-t26_1	0	TGME49_355200-t26_1;TGME49_300700-t26_1;TGME49_301996-t26_1;TGME49_301998-t26_1;TGME49_302000-t26_1;TGME49_302003-t26_1;TGME49_302005-t26_1;TGME49_302007-t26_1;TGME49_302009-t26_1;TGME49_302050-t26_1;TGME49_302053-t26_1	TGME49_355200;TGME49_300700;TGME49_301996;TGME49_301998;TGME49_302000;TGME49_302003;TGME49_302005;TGME49_302007;TGME49_302009;TGME49_302050;TGME49_302053	0;0;0;0;0;-180;0;0;0;0;658
KE138841	33024	34714	1691	*	1691	33497	55.85	28.2426	6.46707	22.9856	H3K14_2_peak_12b	Promoter (<=1kb)	1	32848	33024	177	2	TGME49_302005	TGME49_302005-t26_1	0	TGME49_355200-t26_1;TGME49_300700-t26_1;TGME49_301996-t26_1;TGME49_301998-t26_1;TGME49_302000-t26_1;TGME49_302003-t26_1;TGME49_302005-t26_1;TGME49_302007-t26_1;TGME49_302009-t26_1;TGME49_302050-t26_1;TGME49_302053-t26_1	TGME49_355200;TGME49_300700;TGME49_301996;TGME49_301998;TGME49_302000;TGME49_302003;TGME49_302005;TGME49_302007;TGME49_302009;TGME49_302050;TGME49_302053	0;0;0;0;0;-180;0;0;0;0;658
KE138841	33024	34714	1691	*	1691	33647	65.76	18.7829	3.70896	14.4188	H3K14_2_peak_12c	Promoter (<=1kb)	1	32848	33024	177	2	TGME49_302005	TGME49_302005-t26_1	0	TGME49_355200-t26_1;TGME49_300700-t26_1;TGME49_301996-t26_1;TGME49_301998-t26_1;TGME49_302000-t26_1;TGME49_302003-t26_1;TGME49_302005-t26_1;TGME49_302007-t26_1;TGME49_302009-t26_1;TGME49_302050-t26_1;TGME49_302053-t26_1	TGME49_355200;TGME49_300700;TGME49_301996;TGME49_301998;TGME49_302000;TGME49_302003;TGME49_302005;TGME49_302007;TGME49_302009;TGME49_302050;TGME49_302053	0;0;0;0;0;-180;0;0;0;0;658
KE138841	33024	34714	1691	*	1691	33977	64.86	8.2074	2.19535	4.54383	H3K14_2_peak_12d	Promoter (<=1kb)	1	32848	33024	177	2	TGME49_302005	TGME49_302005-t26_1	0	TGME49_355200-t26_1;TGME49_300700-t26_1;TGME49_301996-t26_1;TGME49_301998-t26_1;TGME49_302000-t26_1;TGME49_302003-t26_1;TGME49_302005-t26_1;TGME49_302007-t26_1;TGME49_302009-t26_1;TGME49_302050-t26_1;TGME49_302053-t26_1	TGME49_355200;TGME49_300700;TGME49_301996;TGME49_301998;TGME49_302000;TGME49_302003;TGME49_302005;TGME49_302007;TGME49_302009;TGME49_302050;TGME49_302053	0;0;0;0;0;-180;0;0;0;0;658
KE138841	33024	34714	1691	*	1691	34343	72.97	5.03835	1.72018	1.47028	H3K14_2_peak_12e	Promoter (<=1kb)	1	32848	33024	177	2	TGME49_302005	TGME49_302005-t26_1	0	TGME49_355200-t26_1;TGME49_300700-t26_1;TGME49_301996-t26_1;TGME49_301998-t26_1;TGME49_302000-t26_1;TGME49_302003-t26_1;TGME49_302005-t26_1;TGME49_302007-t26_1;TGME49_302009-t26_1;TGME49_302050-t26_1;TGME49_302053-t26_1	TGME49_355200;TGME49_300700;TGME49_301996;TGME49_301998;TGME49_302000;TGME49_302003;TGME49_302005;TGME49_302007;TGME49_302009;TGME49_302050;TGME49_302053	0;0;0;0;0;-180;0;0;0;0;658
KE138841	33024	34714	1691	*	1691	34579	75.67	14.0318	2.73823	10.0613	H3K14_2_peak_12f	Promoter (<=1kb)	1	32848	33024	177	2	TGME49_302005	TGME49_302005-t26_1	0	TGME49_355200-t26_1;TGME49_300700-t26_1;TGME49_301996-t26_1;TGME49_301998-t26_1;TGME49_302000-t26_1;TGME49_302003-t26_1;TGME49_302005-t26_1;TGME49_302007-t26_1;TGME49_302009-t26_1;TGME49_302050-t26_1;TGME49_302053-t26_1	TGME49_355200;TGME49_300700;TGME49_301996;TGME49_301998;TGME49_302000;TGME49_302003;TGME49_302005;TGME49_302007;TGME49_302009;TGME49_302050;TGME49_302053	0;0;0;0;0;-180;0;0;0;0;658
TGME49_chrIb	95120	95469	350	*	350	95164	6.31	2.06495	2.23939	0	H3K14_2_peak_1012	Promoter (2-3kb)	428	92668	140198	47531	1	TGME49_207480	TGME49_207480-t26_1	2452	TGME49_207470-t26_1;TGME49_207480-t26_1	TGME49_207470;TGME49_207480	8274;0
TGME49_chrIb	98181	98437	257	*	257	98305	5.41	1.55284	1.96326	0	H3K14_2_peak_1013	Exon (TGME49_207480-t26_1/TGME49_207480, exon 6 of 48)	428	92668	140198	47531	1	TGME49_207480	TGME49_207480-t26_1	5513	TGME49_207480-t26_1	TGME49_207480	0
TGME49_chrIX	103294	103616	323	*	323	103366	6.31	1.79964	2.05348	0	H3K14_2_peak_483	Distal Intergenic	426	133426	134607	1182	2	TGME49_274290	TGME49_274290-t26_1	31313	NA	NA	NA
TGME49_chrIb	115265	115503	239	*	239	115351	5.49	1.55284	1.99062	0	H3K14_3_peak_277	Exon (TGME49_207480-t26_1/TGME49_207480, exon 23 of 48)	428	92668	140198	47531	1	TGME49_207480	TGME49_207480-t26_1	22597	TGME49_207480-t26_1	TGME49_207480	0
TGME49_chrIb	116485	116631	147	*	147	116540	6.59	2.06495	2.3258	0	H3K14_1_peak_431	Exon (TGME49_207480-t26_1/TGME49_207480, exon 24 of 48)	428	92668	140198	47531	1	TGME49_207480	TGME49_207480-t26_1	23817	TGME49_207480-t26_1	TGME49_207480	0
TGME49_chrIb	117822	118274	453	*	453	118027	7.21	1.92429	2.05168	0	H3K14_2_peak_1014	Exon (TGME49_207480-t26_1/TGME49_207480, exon 27 of 48)	428	92668	140198	47531	1	TGME49_207480	TGME49_207480-t26_1	25154	TGME49_207480-t26_1	TGME49_207480	0
TGME49_chrX	118498	118661	164	*	164	118596	6.31	1.97966	2.17956	0	H3K14_2_peak_2665	Distal Intergenic	434	137206	139810	2605	2	TGME49_228780	TGME49_228780-t26_1	21312	NA	NA	NA
TGME49_chrIX	119435	119607	173	*	173	119565	6.1	2.06495	2.17775	0	H3K14_3_peak_137	Distal Intergenic	426	133426	134607	1182	2	TGME49_274290	TGME49_274290-t26_1	15172	NA	NA	NA
TGME49_chrX	121667	121904	238	*	238	121722	5.76	1.55284	2.07339	0	H3K14_1_peak_1130	Distal Intergenic	434	137206	139810	2605	2	TGME49_228780	TGME49_228780-t26_1	18143	NA	NA	NA
TGME49_chrX	122316	122462	147	*	147	122415	8.11	3.12519	2.71705	0.00224	H3K14_2_peak_2666	Distal Intergenic	434	137206	139810	2605	2	TGME49_228780	TGME49_228780-t26_1	17494	NA	NA	NA
TGME49_chrX	122804	122950	147	*	147	122844	5.41	1.55284	1.96326	0	H3K14_2_peak_2667	Distal Intergenic	434	137206	139810	2605	2	TGME49_228780	TGME49_228780-t26_1	17006	NA	NA	NA
TGME49_chrX	123414	123564	151	*	151	123483	8.55	3.06938	2.81107	0	H3K14_3_peak_729	Distal Intergenic	434	137206	139810	2605	2	TGME49_228780	TGME49_228780-t26_1	16396	NA	NA	NA
TGME49_chrIX	131903	132049	147	*	147	132037	7.41	2.63003	2.57821	0	H3K14_1_peak_216	Promoter (2-3kb)	426	133426	134607	1182	2	TGME49_274290	TGME49_274290-t26_1	2704	TGME49_274290-t26_1	TGME49_274290	2558
TGME49_chrIX	135177	135389	213	*	213	135265	7.94	2.63003	2.73911	0	H3K14_3_peak_138	Promoter (<=1kb)	426	133426	134607	1182	2	TGME49_274290	TGME49_274290-t26_1	-782	TGME49_274290-t26_1	TGME49_274290	-570
TGME49_chrIX	136471	136699	229	*	229	136561	5.41	1.37722	1.83053	0	H3K14_2_peak_484	Promoter (2-3kb)	426	133426	134607	1182	2	TGME49_274290	TGME49_274290-t26_1	-2092	TGME49_274290-t26_1	TGME49_274290	-1864
TGME49_chrX	136572	136831	260	*	260	136620	7.21	1.92429	2.05168	0	H3K14_2_peak_2668	Distal Intergenic	434	137206	139810	2605	2	TGME49_228780	TGME49_228780-t26_1	3238	TGME49_228780-t26_1	TGME49_228780	2979
TGME49_chrIb	137656	137887	232	*	232	137704	6.72	1.41923	1.88775	0	H3K14_3_peak_278	Exon (TGME49_207480-t26_1/TGME49_207480, exon 46 of 48)	428	92668	140198	47531	1	TGME49_207480	TGME49_207480-t26_1	44988	TGME49_207480-t26_1;TGME49_207590-t26_1	TGME49_207480;TGME49_207590	0;-4099
TGME49_chrIX	138081	138740	660	*	660	138527	11.71	5.32624	3.89613	1.74655	H3K14_2_peak_485	Distal Intergenic	426	133426	134607	1182	2	TGME49_274290	TGME49_274290-t26_1	-4133	TGME49_274280-t26_1;TGME49_274290-t26_1	TGME49_274280;TGME49_274290	-4160;-3474
TGME49_chrVI	138905	139060	156	*	156	138974	5.49	1.55284	1.99062	0	H3K14_3_peak_362	Promoter (<=1kb)	430	139874	148073	8200	1	TGME49_238230	TGME49_238230-t26_1	-814	TGME49_238210-t26_1;TGME49_238220-t26_1;TGME49_238230-t26_1	TGME49_238210;TGME49_238220;TGME49_238230	6837;2892;-814
TGME49_chrVI	139515	139865	351	*	351	139657	8.23	1.67033	1.84695	0	H3K14_1_peak_587	Promoter (<=1kb)	430	139874	148073	8200	1	TGME49_238230	TGME49_238230-t26_1	-9	TGME49_238210-t26_1;TGME49_238220-t26_1;TGME49_238230-t26_1	TGME49_238210;TGME49_238220;TGME49_238230	7447;3502;0
TGME49_chrVI	142638	143011	374	*	374	142907	7.21	2.63003	2.51551	0	H3K14_2_peak_1355	Promoter (2-3kb)	430	139874	148073	8200	1	TGME49_238230	TGME49_238230-t26_1	2764	TGME49_238220-t26_1;TGME49_238230-t26_1	TGME49_238220;TGME49_238230	6625;0
TGME49_chrVI	143311	143509	199	*	199	143434	7.21	2.63003	2.51551	0	H3K14_2_peak_1356	Intron (TGME49_238230-t26_1/TGME49_238230, intron 4 of 9)	430	139874	148073	8200	1	TGME49_238230	TGME49_238230-t26_1	3437	TGME49_238220-t26_1;TGME49_238230-t26_1	TGME49_238220;TGME49_238230	7298;0
TGME49_chrVIIb	144380	144642	263	*	263	144408	6.31	1.6175	1.92615	0	H3K14_2_peak_2333	Exon (TGME49_264140-t26_1/TGME49_264140, exon 3 of 3)	433	137834	157650	19817	2	TGME49_264140	TGME49_264140-t26_1	13008	TGME49_264140-t26_1	TGME49_264140	0
TGME49_chrVI	146570	146809	240	*	240	146644	5.76	1.55284	2.07339	0	H3K14_1_peak_588	Exon (TGME49_238230-t26_1/TGME49_238230, exon 9 of 10)	430	139874	148073	8200	1	TGME49_238230	TGME49_238230-t26_1	6696	TGME49_238230-t26_1;TGME49_238240-t26_1	TGME49_238230;TGME49_238240	0;8299
TGME49_chrVIII	148715	148886	172	*	172	148771	6.59	1.47484	1.89695	0	H3K14_1_peak_681	Exon (TGME49_229310-t26_1/TGME49_229310, exon 5 of 11)	431	145397	163914	18518	1	TGME49_229310	TGME49_229310-t26_1	3318	TGME49_229300-t26_1;TGME49_229310-t26_1	TGME49_229300;TGME49_229310	-3381;0
TGME49_chrVIIb	149975	150366	392	*	392	150095	7.21	2.63003	2.51551	0	H3K14_2_peak_2334	Exon (TGME49_264140-t26_1/TGME49_264140, exon 2 of 3)	433	137834	157650	19817	2	TGME49_264140	TGME49_264140-t26_1	7284	TGME49_264140-t26_1	TGME49_264140	0
TGME49_chrVIIb	152659	153063	405	*	405	152989	7.33	2.63003	2.55199	0	H3K14_3_peak_642	Exon (TGME49_264140-t26_1/TGME49_264140, exon 1 of 3)	433	137834	157650	19817	2	TGME49_264140	TGME49_264140-t26_1	4587	TGME49_264140-t26_1	TGME49_264140	0
TGME49_chrVIII	153235	153381	147	*	147	153274	7.41	1.46738	1.7992	0	H3K14_1_peak_682	Exon (TGME49_229310-t26_1/TGME49_229310, exon 5 of 11)	431	145397	163914	18518	1	TGME49_229310	TGME49_229310-t26_1	7838	TGME49_229310-t26_1	TGME49_229310	0
TGME49_chrVIII	153332	153763	432	*	432	153503	9.16	1.49719	1.69286	0	H3K14_3_peak_419	Exon (TGME49_229310-t26_1/TGME49_229310, exon 5 of 11)	431	145397	163914	18518	1	TGME49_229310	TGME49_229310-t26_1	7935	TGME49_229310-t26_1	TGME49_229310	0
TGME49_chrVIII	155422	155660	239	*	239	155567	6.72	2.04933	2.35328	0	H3K14_3_peak_420	Exon (TGME49_229310-t26_1/TGME49_229310, exon 5 of 11)	431	145397	163914	18518	1	TGME49_229310	TGME49_229310-t26_1	10025	TGME49_229310-t26_1	TGME49_229310	0
TGME49_chrVIIb	160292	160438	147	*	147	160366	7.41	2.52868	2.50933	0	H3K14_1_peak_1011	Promoter (2-3kb)	433	137834	157650	19817	2	TGME49_264140	TGME49_264140-t26_1	-2788	TGME49_264130-t26_1;TGME49_264140-t26_1	TGME49_264130;TGME49_264140	4904;-2642
TGME49_chrVIII	160796	161012	217	*	217	160868	5.41	1.55284	1.96326	0	H3K14_2_peak_1576	Intron (TGME49_229310-t26_1/TGME49_229310, intron 10 of 10)	431	145397	163914	18518	1	TGME49_229310	TGME49_229310-t26_1	15399	TGME49_229310-t26_1;TGME49_229320-t26_1	TGME49_229310;TGME49_229320	0;4963
TGME49_chrVIII	161905	162177	273	*	273	162105	7.33	2.63003	2.55199	0	H3K14_3_peak_421	Exon (TGME49_229310-t26_1/TGME49_229310, exon 11 of 11)	431	145397	163914	18518	1	TGME49_229310	TGME49_229310-t26_1	16508	TGME49_229310-t26_1;TGME49_229320-t26_1;TGME49_229330-t26_1	TGME49_229310;TGME49_229320;TGME49_229330	0;3798;6539
TGME49_chrVIII	162451	162611	161	*	161	162528	7.21	2.63003	2.51551	0	H3K14_2_peak_1577	Exon (TGME49_229310-t26_1/TGME49_229310, exon 11 of 11)	431	145397	163914	18518	1	TGME49_229310	TGME49_229310-t26_1	17054	TGME49_229310-t26_1;TGME49_229320-t26_1;TGME49_229330-t26_1	TGME49_229310;TGME49_229320;TGME49_229330	0;3364;6105
TGME49_chrXI	189661	189854	194	*	194	189689	5.41	1.31784	1.78552	0	H3K14_2_peak_3125	Promoter (<=1kb)	435	190168	201729	11562	1	TGME49_306910	TGME49_306910-t26_1	-314	TGME49_306910-t26_1;TGME49_306920-t26_1	TGME49_306910;TGME49_306920	-314;-1297
TGME49_chrVIIa	196762	196908	147	*	147	196847	5.41	1.55284	1.96326	0	H3K14_2_peak_2066	Exon (TGME49_280660-t26_1/TGME49_280660, exon 16 of 19)	432	193314	256069	62756	2	TGME49_280660	TGME49_280660-t26_1	59161	TGME49_280660-t26_1;TGME49_280670-t26_1	TGME49_280660;TGME49_280670	0;7386
TGME49_chrXI	196800	196968	169	*	169	196927	9.06	2.08979	2.01164	0	H3K14_1_peak_1355	Intron (TGME49_306910-t26_1/TGME49_306910, intron 9 of 15)	435	190168	201729	11562	1	TGME49_306910	TGME49_306910-t26_1	6632	TGME49_306910-t26_1	TGME49_306910	0
TGME49_chrXI	197101	197433	333	*	333	197121	7.94	1.74973	2.11058	0	H3K14_3_peak_871	Exon (TGME49_306910-t26_1/TGME49_306910, exon 10 of 16)	435	190168	201729	11562	1	TGME49_306910	TGME49_306910-t26_1	6933	TGME49_306910-t26_1	TGME49_306910	0
TGME49_chrVIIa	200141	200492	352	*	352	200211	5.41	1.43978	1.87787	0	H3K14_2_peak_2067	Exon (TGME49_280660-t26_1/TGME49_280660, exon 16 of 19)	432	193314	256069	62756	2	TGME49_280660	TGME49_280660-t26_1	55577	TGME49_280660-t26_1	TGME49_280660	0
TGME49_chrVIIa	200931	201126	196	*	196	200979	6.59	1.81182	2.14157	0	H3K14_1_peak_901	Exon (TGME49_280660-t26_1/TGME49_280660, exon 16 of 19)	432	193314	256069	62756	2	TGME49_280660	TGME49_280660-t26_1	54943	TGME49_280660-t26_1	TGME49_280660	0
TGME49_chrVIIa	207570	207726	157	*	157	207639	6.31	1.72861	2.0038	0	H3K14_2_peak_2068	Exon (TGME49_280660-t26_1/TGME49_280660, exon 15 of 19)	432	193314	256069	62756	2	TGME49_280660	TGME49_280660-t26_1	48343	TGME49_280660-t26_1	TGME49_280660	0
TGME49_chrVIIa	212075	212324	250	*	250	212122	7.41	2.52868	2.50933	0	H3K14_1_peak_902	Exon (TGME49_280660-t26_1/TGME49_280660, exon 15 of 19)	432	193314	256069	62756	2	TGME49_280660	TGME49_280660-t26_1	43745	TGME49_280660-t26_1	TGME49_280660	0
TGME49_chrIV	212088	212329	242	*	242	212237	9.06	3.72224	2.97457	0.27976	H3K14_1_peak_158	Promoter (1-2kb)	425	213621	232073	18453	1	TGME49_320592	TGME49_320592-t26_1	-1292	TGME49_320592-t26_1;TGME49_320600-t26_1	TGME49_320592;TGME49_320600	-1292;2849
TGME49_chrIV	213368	213710	343	*	343	213590	9.01	1.49719	1.66806	0	H3K14_2_peak_340	Promoter (<=1kb)	425	213621	232073	18453	1	TGME49_320592	TGME49_320592-t26_1	0	TGME49_320592-t26_1;TGME49_320600-t26_1	TGME49_320592;TGME49_320600	0;4129
TGME49_chrVIIa	217997	218219	223	*	223	218145	5.41	1.55284	1.96326	0	H3K14_2_peak_2069	Exon (TGME49_280660-t26_1/TGME49_280660, exon 13 of 19)	432	193314	256069	62756	2	TGME49_280660	TGME49_280660-t26_1	37850	TGME49_280660-t26_1	TGME49_280660	0
TGME49_chrIV	220699	220903	205	*	205	220731	6.1	1.47484	1.77619	0	H3K14_3_peak_98	Exon (TGME49_320592-t26_1/TGME49_320592, exon 8 of 18)	425	213621	232073	18453	1	TGME49_320592	TGME49_320592-t26_1	7078	TGME49_320592-t26_1	TGME49_320592	0
TGME49_chrVIIa	224510	224686	177	*	177	224543	7.41	2.63003	2.57821	0	H3K14_1_peak_903	Exon (TGME49_280660-t26_1/TGME49_280660, exon 13 of 19)	432	193314	256069	62756	2	TGME49_280660	TGME49_280660-t26_1	31383	TGME49_280660-t26_1	TGME49_280660	0
TGME49_chrVIIa	225137	225415	279	*	279	225168	7.33	1.92429	2.08143	0	H3K14_3_peak_558	Exon (TGME49_280660-t26_1/TGME49_280660, exon 13 of 19)	432	193314	256069	62756	2	TGME49_280660	TGME49_280660-t26_1	30654	TGME49_280660-t26_1	TGME49_280660	0
TGME49_chrVIIa	236606	236752	147	*	147	236657	7.21	1.92429	2.05168	0	H3K14_2_peak_2070	Exon (TGME49_280660-t26_1/TGME49_280660, exon 11 of 19)	432	193314	256069	62756	2	TGME49_280660	TGME49_280660-t26_1	19317	TGME49_280660-t26_1	TGME49_280660	0
TGME49_chrVIIa	246414	246560	147	*	147	246531	8.11	3.24278	2.79164	0.00224	H3K14_2_peak_2071	Exon (TGME49_280660-t26_1/TGME49_280660, exon 8 of 19)	432	193314	256069	62756	2	TGME49_280660	TGME49_280660-t26_1	9509	TGME49_280660-t26_1	TGME49_280660	0
TGME49_chrVIIa	249231	249450	220	*	220	249349	8.55	1.67033	1.90933	0	H3K14_3_peak_559	Exon (TGME49_280660-t26_1/TGME49_280660, exon 8 of 19)	432	193314	256069	62756	2	TGME49_280660	TGME49_280660-t26_1	6619	TGME49_280660-t26_1	TGME49_280660	0
TGME49_chrVIIa	278322	278468	147	*	147	278379	7.41	2.63003	2.57821	0	H3K14_1_peak_905	Promoter (<=1kb)	432	279060	289405	10346	1	TGME49_280590	TGME49_280590-t26_1	-592	TGME49_280590-t26_1;TGME49_280600-t26_1	TGME49_280590;TGME49_280600	-592;-1555
TGME49_chrVIIa	281713	282131	419	*	419	281775	6.72	2.06495	2.36487	0	H3K14_3_peak_560	Promoter (2-3kb)	432	279060	289405	10346	1	TGME49_280590	TGME49_280590-t26_1	2653	TGME49_280580-t26_1;TGME49_280590-t26_1;TGME49_280600-t26_1	TGME49_280580;TGME49_280590;TGME49_280600	0;0;-4946
TGME49_chrVIIa	282912	283167	256	*	256	282945	5.41	1.55284	1.96326	0	H3K14_2_peak_2073	Exon (TGME49_280590-t26_1/TGME49_280590, exon 1 of 1)	432	279060	289405	10346	1	TGME49_280590	TGME49_280590-t26_1	3852	TGME49_280580-t26_1;TGME49_280590-t26_1	TGME49_280580;TGME49_280590	8724;0
TGME49_chrVIIa	284009	284155	147	*	147	284045	5.49	1.55284	1.99062	0	H3K14_3_peak_561	Exon (TGME49_280590-t26_1/TGME49_280590, exon 1 of 1)	432	279060	289405	10346	1	TGME49_280590	TGME49_280590-t26_1	4949	TGME49_280580-t26_1;TGME49_280590-t26_1	TGME49_280580;TGME49_280590	0;0
TGME49_chrII	303675	303947	273	*	273	303710	7.41	2.37297	2.4039	0	H3K14_1_peak_31	Intron (TGME49_221390-t26_1/TGME49_221390, intron 8 of 8)	423	303287	309176	5890	2	TGME49_221390	TGME49_221390-t26_1	5229	TGME49_221380-t26_1;TGME49_221390-t26_1	TGME49_221380;TGME49_221390	0;0
TGME49_chrII	303911	304121	211	*	211	303984	7.33	2.52868	2.48381	0	H3K14_3_peak_31	Exon (TGME49_221390-t26_1/TGME49_221390, exon 8 of 9)	423	303287	309176	5890	2	TGME49_221390	TGME49_221390-t26_1	5055	TGME49_221380-t26_1;TGME49_221390-t26_1	TGME49_221380;TGME49_221390	-1830;0
TGME49_chrII	304108	304360	253	*	253	304167	5.41	1.55284	1.96326	0	H3K14_2_peak_54	Exon (TGME49_221390-t26_1/TGME49_221390, exon 8 of 9)	423	303287	309176	5890	2	TGME49_221390	TGME49_221390-t26_1	4816	TGME49_221380-t26_1;TGME49_221390-t26_1	TGME49_221380;TGME49_221390	-2027;0
TGME49_chrIV	307246	307403	158	*	158	307371	7.41	2.40311	2.42427	0	H3K14_1_peak_161	Exon (TGME49_320490-t26_1/TGME49_320490, exon 2 of 2)	425	305783	312969	7187	2	TGME49_320490	TGME49_320490-t26_1	5566	TGME49_320490-t26_1;TGME49_320500-t26_1	TGME49_320490;TGME49_320500	0;12087
TGME49_chrIV	307590	307877	288	*	288	307618	8.11	1.67033	1.82151	0	H3K14_2_peak_343	Exon (TGME49_320490-t26_1/TGME49_320490, exon 1 of 2)	425	305783	312969	7187	2	TGME49_320490	TGME49_320490-t26_1	5092	TGME49_320490-t26_1;TGME49_320500-t26_1	TGME49_320490;TGME49_320500	0;0
TGME49_chrIV	309175	309417	243	*	243	309300	6.1	2.0211	2.14782	0	H3K14_3_peak_100	Exon (TGME49_320490-t26_1/TGME49_320490, exon 1 of 2)	425	305783	312969	7187	2	TGME49_320490	TGME49_320490-t26_1	3552	TGME49_320480-t26_1;TGME49_320490-t26_1;TGME49_320500-t26_1	TGME49_320480;TGME49_320490;TGME49_320500	-3662;0;14016
TGME49_chrII	310076	310247	172	*	172	310139	8.11	1.67033	1.82151	0	H3K14_2_peak_55	Promoter (1-2kb)	423	303287	309176	5890	2	TGME49_221390	TGME49_221390-t26_1	-1071	TGME49_221390-t26_1;TGME49_221400-t26_1	TGME49_221390;TGME49_221400	0;0
TGME49_chrIV	310879	311209	331	*	331	311129	5.49	1.55284	1.99062	0	H3K14_3_peak_101	Promoter (1-2kb)	425	305783	312969	7187	2	TGME49_320490	TGME49_320490-t26_1	1760	TGME49_320480-t26_1;TGME49_320490-t26_1	TGME49_320480;TGME49_320490	-1870;0
TGME49_chrVIII	328402	328666	265	*	265	328435	5.41	1.55284	1.96326	0	H3K14_2_peak_1585	Exon (TGME49_229630-t26_1/TGME49_229630, exon 1 of 10)	431	325348	348115	22768	1	TGME49_229630	TGME49_229630-t26_1	3054	TGME49_229630-t26_1	TGME49_229630	0
TGME49_chrVIII	334426	334642	217	*	217	334573	6.1	2.06495	2.17775	0	H3K14_3_peak_424	Exon (TGME49_229630-t26_1/TGME49_229630, exon 2 of 10)	431	325348	348115	22768	1	TGME49_229630	TGME49_229630-t26_1	9078	TGME49_229630-t26_1	TGME49_229630	0
TGME49_chrVIII	334852	335030	179	*	179	334940	5.41	1.55284	1.96326	0	H3K14_2_peak_1586	Exon (TGME49_229630-t26_1/TGME49_229630, exon 2 of 10)	431	325348	348115	22768	1	TGME49_229630	TGME49_229630-t26_1	9504	TGME49_229630-t26_1	TGME49_229630	0
TGME49_chrIb	335489	335635	147	*	147	335552	7.33	2.02067	2.14514	0	H3K14_3_peak_279	Promoter (2-3kb)	428	332856	369803	36948	1	TGME49_207865	TGME49_207865-t26_1	2633	TGME49_207865-t26_1	TGME49_207865	0
TGME49_chrVIII	340168	340441	274	*	274	340278	5.41	1.37722	1.83053	0	H3K14_2_peak_1587	Exon (TGME49_229630-t26_1/TGME49_229630, exon 4 of 10)	431	325348	348115	22768	1	TGME49_229630	TGME49_229630-t26_1	14820	TGME49_229630-t26_1	TGME49_229630	0
TGME49_chrVIII	341872	342060	189	*	189	341982	9.06	3.76482	3.00066	0.30727	H3K14_1_peak_688	Exon (TGME49_229630-t26_1/TGME49_229630, exon 5 of 10)	431	325348	348115	22768	1	TGME49_229630	TGME49_229630-t26_1	16524	TGME49_229630-t26_1	TGME49_229630	0
TGME49_chrIb	345436	345640	205	*	205	345487	6.59	1.41923	1.85657	0	H3K14_1_peak_440	Exon (TGME49_207865-t26_1/TGME49_207865, exon 17 of 52)	428	332856	369803	36948	1	TGME49_207865	TGME49_207865-t26_1	12580	TGME49_207865-t26_1	TGME49_207865	0
TGME49_chrIb	355798	356027	230	*	230	355827	5.49	1.38742	1.86387	0	H3K14_3_peak_280	Exon (TGME49_207865-t26_1/TGME49_207865, exon 32 of 52)	428	332856	369803	36948	1	TGME49_207865	TGME49_207865-t26_1	22942	TGME49_207865-t26_1	TGME49_207865	0
TGME49_chrIb	358051	358291	241	*	241	358170	10.71	4.08049	3.26303	0.53865	H3K14_1_peak_441	Exon (TGME49_207865-t26_1/TGME49_207865, exon 35 of 52)	428	332856	369803	36948	1	TGME49_207865	TGME49_207865-t26_1	25195	TGME49_207865-t26_1	TGME49_207865	0
TGME49_chrIb	362463	362635	173	*	173	362578	8.11	2.21454	2.15105	0	H3K14_2_peak_1032	Exon (TGME49_207865-t26_1/TGME49_207865, exon 42 of 52)	428	332856	369803	36948	1	TGME49_207865	TGME49_207865-t26_1	29607	TGME49_207865-t26_1	TGME49_207865	0
TGME49_chrV	399877	400215	339	*	339	399949	5.41	1.51709	1.93628	0	H3K14_2_peak_1142	3' UTR	429	399052	406186	7135	2	TGME49_220470	TGME49_220470-t26_1	5971	TGME49_220460-t26_1;TGME49_220470-t26_1	TGME49_220460;TGME49_220470	-1238;0
TGME49_chrV	400941	401200	260	*	260	400969	5.76	1.3373	1.90126	0	H3K14_1_peak_493	Exon (TGME49_220470-t26_1/TGME49_220470, exon 2 of 2)	429	399052	406186	7135	2	TGME49_220470	TGME49_220470-t26_1	4986	TGME49_220460-t26_1;TGME49_220470-t26_1	TGME49_220460;TGME49_220470	-2302;0
TGME49_chrV	403524	403687	164	*	164	403608	5.41	1.50575	1.92772	0	H3K14_2_peak_1143	Promoter (2-3kb)	429	399052	406186	7135	2	TGME49_220470	TGME49_220470-t26_1	2499	TGME49_220460-t26_1;TGME49_220470-t26_1;TGME49_220480-t26_1	TGME49_220460;TGME49_220470;TGME49_220480	-4885;0;9336
TGME49_chrV	407438	407687	250	*	250	407596	7.33	1.92429	2.08143	0	H3K14_3_peak_311	Promoter (1-2kb)	429	399052	406186	7135	2	TGME49_220470	TGME49_220470-t26_1	-1501	TGME49_220470-t26_1;TGME49_220480-t26_1	TGME49_220470;TGME49_220480	-1252;5336
TGME49_chrIX	470235	470414	180	*	180	470284	7.41	2.63003	2.57821	0	H3K14_1_peak_224	Promoter (<=1kb)	426	471264	477847	6584	1	TGME49_267670	TGME49_267670-t26_1	-850	TGME49_267670-t26_1;TGME49_267680-t26_1	TGME49_267670;TGME49_267680	-850;10390
TGME49_chrIX	470476	470671	196	*	196	470559	5.41	1.48336	1.91081	0	H3K14_2_peak_500	Promoter (<=1kb)	426	471264	477847	6584	1	TGME49_267670	TGME49_267670-t26_1	-593	TGME49_267670-t26_1;TGME49_267680-t26_1	TGME49_267670;TGME49_267680	0;10631
TGME49_chrIX	473943	474121	179	*	179	474078	6.72	2.06495	2.36487	0	H3K14_3_peak_144	Promoter (2-3kb)	426	471264	477847	6584	1	TGME49_267670	TGME49_267670-t26_1	2679	TGME49_267660-t26_1;TGME49_267670-t26_1;TGME49_267680-t26_1	TGME49_267660;TGME49_267670;TGME49_267680	-4781;0;0
TGME49_chrIX	475263	475411	149	*	149	475357	7.21	2.63003	2.51551	0	H3K14_2_peak_501	Intron (TGME49_267670-t26_1/TGME49_267670, intron 2 of 4)	426	471264	477847	6584	1	TGME49_267670	TGME49_267670-t26_1	3999	TGME49_267660-t26_1;TGME49_267670-t26_1	TGME49_267660;TGME49_267670	-3491;0
TGME49_chrVIIa	549517	549663	147	*	147	549569	7.41	2.44924	2.45548	0	H3K14_1_peak_914	Promoter (<=1kb)	432	549758	577435	27678	1	TGME49_304630	TGME49_304630-t26_1	-95	TGME49_304520-t26_1;TGME49_304630-t26_1	TGME49_304520;TGME49_304630	16,721;-95
TGME49_chrVIIa	551361	551696	336	*	336	551426	8.11	3.08783	2.69342	0.00224	H3K14_2_peak_2086	Promoter (1-2kb)	432	549758	577435	27678	1	TGME49_304630	TGME49_304630-t26_1	1603	TGME49_304520-t26_1;TGME49_304630-t26_1	TGME49_304520;TGME49_304630	0;0
TGME49_chrVIIa	570049	570324	276	*	276	570227	6.72	1.77558	2.15077	0	H3K14_3_peak_566	Exon (TGME49_304630-t26_1/TGME49_304630, exon 2 of 8)	432	549758	577435	27678	1	TGME49_304630	TGME49_304630-t26_1	20291	TGME49_304630-t26_1	TGME49_304630	0
TGME49_chrVIIa	570423	570692	270	*	270	570549	7.21	1.92429	2.05168	0	H3K14_2_peak_2087	Exon (TGME49_304630-t26_1/TGME49_304630, exon 2 of 8)	432	549758	577435	27678	1	TGME49_304630	TGME49_304630-t26_1	20665	TGME49_304630-t26_1	TGME49_304630	0
TGME49_chrVIIa	572563	572730	168	*	168	572641	9.16	3.36678	2.78583	0	H3K14_3_peak_567	Exon (TGME49_304630-t26_1/TGME49_304630, exon 2 of 8)	432	549758	577435	27678	1	TGME49_304630	TGME49_304630-t26_1	22805	TGME49_304630-t26_1	TGME49_304630	0
TGME49_chrIX	683969	684260	292	*	292	684115	8.11	2.41987	2.27689	0	H3K14_2_peak_518	Promoter (1-2kb)	426	682408	694759	12352	1	TGME49_267370	TGME49_267370-t26_1	1561	TGME49_267370-t26_1;TGME49_267380-t26_1;TGME49_267390-t26_1	TGME49_267370;TGME49_267380;TGME49_267390	0;-1787;0
TGME49_chrIX	687720	687912	193	*	193	687835	5.49	1.55175	1.98979	0	H3K14_3_peak_148	Exon (TGME49_267370-t26_1/TGME49_267370, exon 8 of 10)	426	682408	694759	12352	1	TGME49_267370	TGME49_267370-t26_1	5312	TGME49_267370-t26_1	TGME49_267370	0
TGME49_chrIX	692623	692843	221	*	221	692659	6.59	1.47484	1.89695	0	H3K14_1_peak_228	Exon (TGME49_267370-t26_1/TGME49_267370, exon 9 of 10)	426	682408	694759	12352	1	TGME49_267370	TGME49_267370-t26_1	10215	TGME49_267360-t26_1;TGME49_267370-t26_1	TGME49_267360;TGME49_267370	-3737;0
TGME49_chrVIII	729207	729464	258	*	258	729238	5.76	1.52854	2.05402	0	H3K14_1_peak_707	Exon (TGME49_230350-t26_1/TGME49_230350, exon 5 of 16)	431	721426	733619	12194	2	TGME49_230350	TGME49_230350-t26_1	4155	TGME49_230350-t26_1	TGME49_230350	0
TGME49_chrVIII	729346	729519	174	*	174	729377	5.49	1.48336	1.93744	0	H3K14_3_peak_434	Exon (TGME49_230350-t26_1/TGME49_230350, exon 5 of 16)	431	721426	733619	12194	2	TGME49_230350	TGME49_230350-t26_1	4100	TGME49_230350-t26_1	TGME49_230350	0
TGME49_chrVIII	731787	731986	200	*	200	731925	7.21	2.49651	2.42701	0	H3K14_2_peak_1611	Promoter (1-2kb)	431	721426	733619	12194	2	TGME49_230350	TGME49_230350-t26_1	1633	TGME49_230350-t26_1	TGME49_230350	0
TGME49_chrVIII	744495	744751	257	*	257	744564	9.06	3.8967	3.08175	0.36509	H3K14_1_peak_708	Promoter (2-3kb)	431	742008	755730	13723	1	TGME49_230400	TGME49_230400-t26_1	2487	TGME49_230400-t26_1	TGME49_230400	0
TGME49_chrVIII	745191	745526	336	*	336	745389	6.1	1.93929	2.09204	0	H3K14_3_peak_435	Exon (TGME49_230400-t26_1/TGME49_230400, exon 3 of 15)	431	742008	755730	13723	1	TGME49_230400	TGME49_230400-t26_1	3183	TGME49_230400-t26_1	TGME49_230400	0
TGME49_chrVIII	747536	747726	191	*	191	747634	9.91	3.55832	3.11781	0.23164	H3K14_2_peak_1612	Exon (TGME49_230400-t26_1/TGME49_230400, exon 5 of 15)	431	742008	755730	13723	1	TGME49_230400	TGME49_230400-t26_1	5528	TGME49_230400-t26_1	TGME49_230400	0
TGME49_chrXII	752438	752654	217	*	217	752629	5.41	1.48336	1.91081	0	H3K14_2_peak_3567	Exon (TGME49_219660-t26_1/TGME49_219660, exon 4 of 4)	436	749487	765567	16081	2	TGME49_219660	TGME49_219660-t26_1	12913	TGME49_219660-t26_1;TGME49_219670-t26_1	TGME49_219660;TGME49_219670	0;7738
TGME49_chrXII	753597	753743	147	*	147	753685	6.59	2.06495	2.3258	0	H3K14_1_peak_1548	Exon (TGME49_219660-t26_1/TGME49_219660, exon 4 of 4)	436	749487	765567	16081	2	TGME49_219660	TGME49_219660-t26_1	11824	TGME49_219660-t26_1	TGME49_219660	0
TGME49_chrVIII	753817	754007	191	*	191	753892	6.59	1.88702	2.19624	0	H3K14_1_peak_709	Exon (TGME49_230400-t26_1/TGME49_230400, exon 13 of 15)	431	742008	755730	13723	1	TGME49_230400	TGME49_230400-t26_1	11809	TGME49_230400-t26_1;TGME49_230410-t26_1	TGME49_230400;TGME49_230410	0;5698
TGME49_chrVIII	753826	754149	324	*	324	754075	9.01	3.59837	2.88459	0.2606	H3K14_2_peak_1613	Exon (TGME49_230400-t26_1/TGME49_230400, exon 13 of 15)	431	742008	755730	13723	1	TGME49_230400	TGME49_230400-t26_1	11818	TGME49_230400-t26_1;TGME49_230410-t26_1	TGME49_230400;TGME49_230410	0;0
TGME49_chrXII	758709	758855	147	*	147	758787	6.72	2.06495	2.36487	0	H3K14_3_peak_984	Exon (TGME49_219660-t26_1/TGME49_219660, exon 4 of 4)	436	749487	765567	16081	2	TGME49_219660	TGME49_219660-t26_1	6712	TGME49_219660-t26_1	TGME49_219660	0
TGME49_chrXII	760686	760980	295	*	295	760771	9.01	2.95763	2.5021	0	H3K14_2_peak_3568	Exon (TGME49_219660-t26_1/TGME49_219660, exon 4 of 4)	436	749487	765567	16081	2	TGME49_219660	TGME49_219660-t26_1	4587	TGME49_219660-t26_1	TGME49_219660	0
TGME49_chrXII	766203	766349	147	*	147	766238	5.41	1.55284	1.96326	0	H3K14_2_peak_3569	Promoter (<=1kb)	436	749487	765567	16081	2	TGME49_219660	TGME49_219660-t26_1	-782	TGME49_219650-t26_1;TGME49_219660-t26_1	TGME49_219650;TGME49_219660	0;0
TGME49_chrXI	774296	774660	365	*	365	774366	6.59	2.0211	2.29384	0	H3K14_1_peak_1367	Intron (TGME49_309730-t26_1/TGME49_309730, intron 10 of 10)	435	773567	781755	8189	2	TGME49_309730	TGME49_309730-t26_1	7095	TGME49_309720-t26_1;TGME49_309730-t26_1	TGME49_309720;TGME49_309730	7999;0
TGME49_chrIII	774458	774631	174	*	174	774552	5.41	1.55284	1.96326	0	H3K14_2_peak_227	Exon (TGME49_253140-t26_1/TGME49_253140, exon 1 of 3)	424	771274	778594	7321	2	TGME49_253140	TGME49_253140-t26_1	3963	TGME49_253140-t26_1	TGME49_253140	0
TGME49_chrXI	774802	774948	147	*	147	774922	7.94	2.37297	2.55393	0	H3K14_3_peak_880	Exon (TGME49_309730-t26_1/TGME49_309730, exon 10 of 11)	435	773567	781755	8189	2	TGME49_309730	TGME49_309730-t26_1	6807	TGME49_309720-t26_1;TGME49_309730-t26_1	TGME49_309720;TGME49_309730	8505;0
TGME49_chrIII	776536	776851	316	*	316	776587	5.49	1.55284	1.99062	0	H3K14_3_peak_76	Promoter (1-2kb)	424	771274	778594	7321	2	TGME49_253140	TGME49_253140-t26_1	1743	TGME49_253140-t26_1;TGME49_253150-t26_1	TGME49_253140;TGME49_253150	0;-4845
TGME49_chrIII	776676	776836	161	*	161	776799	6.59	2.06495	2.3258	0	H3K14_1_peak_113	Promoter (1-2kb)	424	771274	778594	7321	2	TGME49_253140	TGME49_253140-t26_1	1758	TGME49_253140-t26_1;TGME49_253150-t26_1	TGME49_253140;TGME49_253150	0;-4860
TGME49_chrIII	777215	777489	275	*	275	777346	6.72	2.06495	2.36487	0	H3K14_3_peak_77	Promoter (1-2kb)	424	771274	778594	7321	2	TGME49_253140	TGME49_253140-t26_1	1105	TGME49_253140-t26_1;TGME49_253150-t26_1	TGME49_253140;TGME49_253150	0;-4207
TGME49_chrXI	779840	780079	240	*	240	779877	6.1	1.6175	1.87313	0	H3K14_3_peak_881	Promoter (1-2kb)	435	773567	781755	8189	2	TGME49_309730	TGME49_309730-t26_1	1676	TGME49_309730-t26_1;TGME49_309740-t26_1	TGME49_309730;TGME49_309740	0;6258
TGME49_chrXI	780995	781277	283	*	283	781053	5.41	1.38742	1.83825	0	H3K14_2_peak_3160	Promoter (<=1kb)	435	773567	781755	8189	2	TGME49_309730	TGME49_309730-t26_1	478	TGME49_309730-t26_1;TGME49_309740-t26_1	TGME49_309730;TGME49_309740	0;5060
TGME49_chrX	796491	796829	339	*	339	796709	7.41	2.63003	2.57821	0	H3K14_1_peak_1143	Promoter (1-2kb)	434	794588	804518	9931	1	TGME49_227820	TGME49_227820-t26_1	1903	TGME49_227820-t26_1;TGME49_227830-t26_1	TGME49_227820;TGME49_227830	0;-3677
TGME49_chrIV	800822	800977	156	*	156	800894	7.41	2.63003	2.57821	0	H3K14_1_peak_171	Promoter (1-2kb)	425	802292	806126	3835	1	TGME49_319658	TGME49_319658-t26_1	-1315	TGME49_319658-t26_1;TGME49_319662-t26_1	TGME49_319658;TGME49_319662	-1315;5460
TGME49_chrX	802398	802657	260	*	260	802406	7.94	1.92429	2.23405	0	H3K14_3_peak_746	Exon (TGME49_227820-t26_1/TGME49_227820, exon 4 of 4)	434	794588	804518	9931	1	TGME49_227820	TGME49_227820-t26_1	7810	TGME49_227810-t26_1;TGME49_227820-t26_1	TGME49_227810;TGME49_227820	-2078;0
TGME49_chrX	802580	802813	234	*	234	802671	6.31	1.96609	2.17004	0	H3K14_2_peak_2705	Exon (TGME49_227820-t26_1/TGME49_227820, exon 4 of 4)	434	794588	804518	9931	1	TGME49_227820	TGME49_227820-t26_1	7992	TGME49_227810-t26_1;TGME49_227820-t26_1	TGME49_227810;TGME49_227820	-1922;0
TGME49_chrIV	803263	803521	259	*	259	803343	8.55	3.24278	2.92624	0	H3K14_3_peak_110	Promoter (<=1kb)	425	802292	806126	3835	1	TGME49_319658	TGME49_319658-t26_1	971	TGME49_319650-t26_1;TGME49_319658-t26_1;TGME49_319662-t26_1	TGME49_319650;TGME49_319658;TGME49_319662	10277;0;7901
TGME49_chrIV	803532	803813	282	*	282	803588	5.41	1.55284	1.96326	0	H3K14_2_peak_371	Promoter (1-2kb)	425	802292	806126	3835	1	TGME49_319658	TGME49_319658-t26_1	1240	TGME49_319650-t26_1;TGME49_319658-t26_1;TGME49_319662-t26_1	TGME49_319650;TGME49_319658;TGME49_319662	0;0;8170
TGME49_chrIV	804329	804475	147	*	147	804400	9.01	3.89878	3.06776	0.38874	H3K14_2_peak_372	Promoter (2-3kb)	425	802292	806126	3835	1	TGME49_319658	TGME49_319658-t26_1	2037	TGME49_319650-t26_1;TGME49_319658-t26_1;TGME49_319662-t26_1	TGME49_319650;TGME49_319658;TGME49_319662	0;0;8967
TGME49_chrX	810384	810530	147	*	147	810478	8.11	2.77662	2.49796	0	H3K14_2_peak_2706	3' UTR	434	810062	820836	10775	2	TGME49_227800	TGME49_227800-t26_1	10306	TGME49_227800-t26_1;TGME49_227810-t26_1	TGME49_227800;TGME49_227810	0;5649
TGME49_chrX	819407	819655	249	*	249	819577	6.59	1.93929	2.23427	0	H3K14_1_peak_1144	Promoter (1-2kb)	434	810062	820836	10775	2	TGME49_227800	TGME49_227800-t26_1	1181	TGME49_227790-t26_1;TGME49_227800-t26_1	TGME49_227790;TGME49_227800	10,773;0
TGME49_chrX	819444	819601	158	*	158	819577	7.33	2.48063	2.45155	0	H3K14_3_peak_747	Promoter (1-2kb)	434	810062	820836	10775	2	TGME49_227800	TGME49_227800-t26_1	1235	TGME49_227790-t26_1;TGME49_227800-t26_1	TGME49_227790;TGME49_227800	10,827;0
TGME49_chrX	821659	821914	256	*	256	821687	6.31	2.06495	2.23939	0	H3K14_2_peak_2707	Promoter (1-2kb)	434	810062	820836	10775	2	TGME49_227800	TGME49_227800-t26_1	-1078	TGME49_227790-t26_1;TGME49_227800-t26_1	TGME49_227790;TGME49_227800	8514;0
TGME49_chrVIIa	844345	844525	181	*	181	844387	5.49	1.51709	1.96327	0	H3K14_3_peak_571	Promoter (1-2kb)	432	843015	893674	50660	1	TGME49_206550	TGME49_206550-t26_1	1330	TGME49_206550-t26_1;TGME49_206560-t26_1	TGME49_206550;TGME49_206560	0;-3863
TGME49_chrVIIa	851895	852116	222	*	222	851993	5.41	1.55284	1.96326	0	H3K14_2_peak_2101	Intron (TGME49_206550-t26_1/TGME49_206550, intron 12 of 55)	432	843015	893674	50660	1	TGME49_206550	TGME49_206550-t26_1	8880	TGME49_206550-t26_1	TGME49_206550	0
TGME49_chrVIIa	869910	870060	151	*	151	869973	6.31	2.06495	2.23939	0	H3K14_2_peak_2102	Intron (TGME49_206550-t26_1/TGME49_206550, intron 31 of 55)	432	843015	893674	50660	1	TGME49_206550	TGME49_206550-t26_1	26895	TGME49_206550-t26_1	TGME49_206550	0
TGME49_chrIX	875054	875200	147	*	147	875114	8.11	3.12519	2.71705	0.00224	H3K14_2_peak_529	Promoter (2-3kb)	426	872094	883286	11193	1	TGME49_266950	TGME49_266950-t26_1	2960	TGME49_266950-t26_1;TGME49_266960-t26_1	TGME49_266950;TGME49_266960	0;-1953
TGME49_chrVIIa	878449	878606	158	*	158	878532	5.76	1.55284	2.07339	0	H3K14_1_peak_920	Exon (TGME49_206550-t26_1/TGME49_206550, exon 40 of 56)	432	843015	893674	50660	1	TGME49_206550	TGME49_206550-t26_1	35434	TGME49_206550-t26_1	TGME49_206550	0
TGME49_chrVIIa	878559	878884	326	*	326	878603	6.31	2.06495	2.23939	0	H3K14_2_peak_2103	Exon (TGME49_206550-t26_1/TGME49_206550, exon 40 of 56)	432	843015	893674	50660	1	TGME49_206550	TGME49_206550-t26_1	35544	TGME49_206550-t26_1	TGME49_206550	0
TGME49_chrIX	880872	881163	292	*	292	881044	7.33	2.37297	2.37946	0	H3K14_3_peak_152	Intron (TGME49_266950-t26_1/TGME49_266950, intron 6 of 7)	426	872094	883286	11193	1	TGME49_266950	TGME49_266950-t26_1	8778	TGME49_266940-t26_1;TGME49_266950-t26_1	TGME49_266940;TGME49_266950	8494;0
TGME49_chrIX	881067	881213	147	*	147	881070	7.41	1.92429	2.10282	0	H3K14_1_peak_230	Intron (TGME49_266950-t26_1/TGME49_266950, intron 6 of 7)	426	872094	883286	11193	1	TGME49_266950	TGME49_266950-t26_1	8973	TGME49_266940-t26_1;TGME49_266950-t26_1	TGME49_266940;TGME49_266950	8444;0
TGME49_chrIV	899179	899343	165	*	165	899315	6.72	1.93929	2.2718	0	H3K14_3_peak_113	Promoter (2-3kb)	425	901650	910945	9296	1	TGME49_319570	TGME49_319570-t26_1	-2307	TGME49_319570-t26_1;TGME49_319580-t26_1	TGME49_319570;TGME49_319580	-2307;0
TGME49_chrIV	899873	900422	550	*	550	899928	7.33	1.92429	2.08143	0	H3K14_3_peak_114	Promoter (1-2kb)	425	901650	910945	9296	1	TGME49_319570	TGME49_319570-t26_1	-1228	TGME49_319570-t26_1;TGME49_319580-t26_1	TGME49_319570;TGME49_319580	-1228;0
TGME49_chrIV	899948	900164	217	*	217	900056	6.31	1.47484	1.82647	0	H3K14_2_peak_382	Promoter (1-2kb)	425	901650	910945	9296	1	TGME49_319570	TGME49_319570-t26_1	-1486	TGME49_319570-t26_1;TGME49_319580-t26_1	TGME49_319570;TGME49_319580	0;14416
TGME49_chrIV	908953	909099	147	*	147	909023	9.01	3.02233	2.5402	0.00224	H3K14_2_peak_383	Exon (TGME49_319570-t26_1/TGME49_319570, exon 8 of 11)	425	901650	910945	9296	1	TGME49_319570	TGME49_319570-t26_1	7303	TGME49_319560-t26_1;TGME49_319570-t26_1	TGME49_319560;TGME49_319570	0;0
TGME49_chrIV	909118	909264	147	*	147	909198	7.41	2.40311	2.42427	0	H3K14_1_peak_173	Intron (TGME49_319570-t26_1/TGME49_319570, intron 8 of 10)	425	901650	910945	9296	1	TGME49_319570	TGME49_319570-t26_1	7468	TGME49_319560-t26_1;TGME49_319570-t26_1	TGME49_319560;TGME49_319570	-1748;0
TGME49_chrII	936897	937097	201	*	201	936976	8.55	2.41987	2.38667	0	H3K14_3_peak_41	Promoter (1-2kb)	423	935362	938606	3245	1	TGME49_222188	TGME49_222188-t26_1	1535	TGME49_222180-t26_1;TGME49_222188-t26_1;TGME49_222192-t26_1	TGME49_222180;TGME49_222188;TGME49_222192	-1925;0;-2710
TGME49_chrII	936921	937404	484	*	484	937148	8.11	3.24278	2.79164	0.00224	H3K14_2_peak_97	Promoter (1-2kb)	423	935362	938606	3245	1	TGME49_222188	TGME49_222188-t26_1	1559	TGME49_222180-t26_1;TGME49_222188-t26_1;TGME49_222192-t26_1	TGME49_222180;TGME49_222188;TGME49_222192	-1949;0;0
TGME49_chrII	938311	938506	196	*	196	938441	6.59	2.00717	2.28369	0	H3K14_1_peak_50	Promoter (2-3kb)	423	935362	938606	3245	1	TGME49_222188	TGME49_222188-t26_1	2949	TGME49_222180-t26_1;TGME49_222188-t26_1;TGME49_222192-t26_1	TGME49_222180;TGME49_222188;TGME49_222192	-3339;0;0
TGME49_chrIb	941099	941307	209	*	209	941153	6.31	2.06495	2.23939	0	H3K14_2_peak_1071	Intron (TGME49_209000-t26_1/TGME49_209000, intron 3 of 4)	428	939704	979022	39319	2	TGME49_209000	TGME49_209000-t26_1	37715	TGME49_208990-t26_1;TGME49_209000-t26_1	TGME49_208990;TGME49_209000	5579;0
TGME49_chrIb	941761	941961	201	*	201	941830	6.31	1.47484	1.82647	0	H3K14_2_peak_1072	Exon (TGME49_209000-t26_1/TGME49_209000, exon 3 of 5)	428	939704	979022	39319	2	TGME49_209000	TGME49_209000-t26_1	37061	TGME49_208990-t26_1;TGME49_209000-t26_1	TGME49_208990;TGME49_209000	6241;0
TGME49_chrIa	950255	950579	325	*	325	950546	8.11	2.997	2.63612	0	H3K14_2_peak_936	Exon (TGME49_294550-t26_1/TGME49_294550, exon 17 of 28)	427	932415	963846	31432	1	TGME49_294550	TGME49_294550-t26_1	17840	TGME49_294550-t26_1	TGME49_294550	0
TGME49_chrIa	950479	950625	147	*	147	950550	5.49	1.41856	1.88777	0	H3K14_3_peak_258	Exon (TGME49_294550-t26_1/TGME49_294550, exon 17 of 28)	427	932415	963846	31432	1	TGME49_294550	TGME49_294550-t26_1	18064	TGME49_294550-t26_1	TGME49_294550	0
TGME49_chrIb	950985	951155	171	*	171	951016	7.33	1.92429	2.08143	0	H3K14_3_peak_290	Exon (TGME49_209000-t26_1/TGME49_209000, exon 2 of 5)	428	939704	979022	39319	2	TGME49_209000	TGME49_209000-t26_1	27867	TGME49_209000-t26_1	TGME49_209000	0
TGME49_chrII	951304	951497	194	*	194	951370	5.41	1.4945	1.91923	0	H3K14_2_peak_99	Promoter (2-3kb)	423	949145	956976	7832	1	TGME49_222200	TGME49_222200-t26_1	2159	TGME49_222192-t26_1;TGME49_222200-t26_1	TGME49_222192;TGME49_222200	0;0
TGME49_chrIa	953955	954236	282	*	282	954041	6.59	2.06495	2.3258	0	H3K14_1_peak_410	Exon (TGME49_294550-t26_1/TGME49_294550, exon 21 of 28)	427	932415	963846	31432	1	TGME49_294550	TGME49_294550-t26_1	21540	TGME49_294550-t26_1	TGME49_294550	0
TGME49_chrII	955281	955494	214	*	214	955334	6.1	1.47484	1.77619	0	H3K14_3_peak_42	Intron (TGME49_222200-t26_1/TGME49_222200, intron 7 of 7)	423	949145	956976	7832	1	TGME49_222200	TGME49_222200-t26_1	6136	TGME49_222200-t26_1;TGME49_222210-t26_1	TGME49_222200;TGME49_222210	0;7328
TGME49_chrIa	955621	955767	147	*	147	955722	6.31	1.72861	2.0038	0	H3K14_2_peak_937	Exon (TGME49_294550-t26_1/TGME49_294550, exon 22 of 28)	427	932415	963846	31432	1	TGME49_294550	TGME49_294550-t26_1	23206	TGME49_294550-t26_1	TGME49_294550	0
TGME49_chrII	955842	955988	147	*	147	955921	7.41	2.63003	2.57821	0	H3K14_1_peak_52	Exon (TGME49_222200-t26_1/TGME49_222200, exon 8 of 8)	423	949145	956976	7832	1	TGME49_222200	TGME49_222200-t26_1	6697	TGME49_222200-t26_1;TGME49_222210-t26_1	TGME49_222200;TGME49_222210	0;6834
TGME49_chrIa	956256	956526	271	*	271	956450	6.1	2.06495	2.17775	0	H3K14_3_peak_259	Exon (TGME49_294550-t26_1/TGME49_294550, exon 23 of 28)	427	932415	963846	31432	1	TGME49_294550	TGME49_294550-t26_1	23841	TGME49_294550-t26_1	TGME49_294550	0
TGME49_chrIb	958584	959029	446	*	446	959023	6.72	2.06495	2.36487	0	H3K14_3_peak_291	Exon (TGME49_209000-t26_1/TGME49_209000, exon 2 of 5)	428	939704	979022	39319	2	TGME49_209000	TGME49_209000-t26_1	19993	TGME49_209000-t26_1	TGME49_209000	0
TGME49_chrIa	959078	959224	147	*	147	959153	9.06	3.89878	3.08303	0.36509	H3K14_1_peak_411	Exon (TGME49_294550-t26_1/TGME49_294550, exon 24 of 28)	427	932415	963846	31432	1	TGME49_294550	TGME49_294550-t26_1	26663	TGME49_294550-t26_1	TGME49_294550	0
TGME49_chrIa	962136	962422	287	*	287	962310	7.21	2.63003	2.51551	0	H3K14_2_peak_938	Exon (TGME49_294550-t26_1/TGME49_294550, exon 26 of 28)	427	932415	963846	31432	1	TGME49_294550	TGME49_294550-t26_1	29721	TGME49_294550-t26_1;TGME49_294560-t26_1	TGME49_294550;TGME49_294560	0;6683
TGME49_chrIa	962207	962399	193	*	193	962271	6.59	2.06495	2.3258	0	H3K14_1_peak_412	Exon (TGME49_294550-t26_1/TGME49_294550, exon 26 of 28)	427	932415	963846	31432	1	TGME49_294550	TGME49_294550-t26_1	29792	TGME49_294550-t26_1;TGME49_294560-t26_1	TGME49_294550;TGME49_294560	0;6706
TGME49_chrIb	967834	967994	161	*	161	967978	8.55	2.94418	2.7284	0	H3K14_3_peak_292	Exon (TGME49_209000-t26_1/TGME49_209000, exon 2 of 5)	428	939704	979022	39319	2	TGME49_209000	TGME49_209000-t26_1	11028	TGME49_209000-t26_1	TGME49_209000	0
TGME49_chrIb	977554	977726	173	*	173	977635	6.59	2.06495	2.3258	0	H3K14_1_peak_457	Promoter (1-2kb)	428	939704	979022	39319	2	TGME49_209000	TGME49_209000-t26_1	1296	TGME49_209000-t26_1;TGME49_209005-t26_1	TGME49_209000;TGME49_209005	0;4794
TGME49_chrVI	996580	996737	158	*	158	996642	6.72	2.06495	2.36487	0	H3K14_3_peak_373	Promoter (<=1kb)	430	995719	1013016	17298	1	TGME49_239910	TGME49_239910-t26_1	861	TGME49_239890-t26_1;TGME49_239910-t26_1	TGME49_239890;TGME49_239910	-1042;0
TGME49_chrVI	1001200	1001346	147	*	147	1001235	6.31	2.04933	2.22842	0	H3K14_2_peak_1399	Intron (TGME49_239910-t26_1/TGME49_239910, intron 3 of 9)	430	995719	1013016	17298	1	TGME49_239910	TGME49_239910-t26_1	5481	TGME49_239910-t26_1	TGME49_239910	0
TGME49_chrVI	1002136	1002320	185	*	185	1002280	7.41	1.92429	2.10282	0	H3K14_1_peak_600	Exon (TGME49_239910-t26_1/TGME49_239910, exon 5 of 10)	430	995719	1013016	17298	1	TGME49_239910	TGME49_239910-t26_1	6417	TGME49_239910-t26_1	TGME49_239910	0
TGME49_chrVI	1006216	1006362	147	*	147	1006320	5.76	1.55284	2.07339	0	H3K14_1_peak_601	Exon (TGME49_239910-t26_1/TGME49_239910, exon 7 of 10)	430	995719	1013016	17298	1	TGME49_239910	TGME49_239910-t26_1	10497	TGME49_239910-t26_1	TGME49_239910	0
TGME49_chrVI	1012183	1012350	168	*	168	1012249	8.11	1.67033	1.82151	0	H3K14_2_peak_1400	3' UTR	430	995719	1013016	17298	1	TGME49_239910	TGME49_239910-t26_1	16464	TGME49_239910-t26_1;TGME49_239930-t26_1	TGME49_239910;TGME49_239930	0;10,360
TGME49_chrVIII	1017000	1017205	206	*	206	1017064	7.41	2.63003	2.57821	0	H3K14_1_peak_717	Exon (TGME49_230830-t26_1/TGME49_230830, exon 30 of 41)	431	1007346	1049473	42128	2	TGME49_230830	TGME49_230830-t26_1	32268	TGME49_230830-t26_1	TGME49_230830	0
TGME49_chrIa	1018247	1018393	147	*	147	1018316	6.1	2.06495	2.17775	0	H3K14_3_peak_260	Intron (TGME49_294630-t26_1/TGME49_294630, intron 5 of 13)	427	1013379	1025958	12580	1	TGME49_294630	TGME49_294630-t26_1	4868	TGME49_294630-t26_1	TGME49_294630	0
TGME49_chrIa	1019459	1019683	225	*	225	1019549	5.76	1.55175	2.07253	0	H3K14_1_peak_414	Exon (TGME49_294630-t26_1/TGME49_294630, exon 7 of 14)	427	1013379	1025958	12580	1	TGME49_294630	TGME49_294630-t26_1	6080	TGME49_294630-t26_1	TGME49_294630	0
TGME49_chrIa	1020017	1020183	167	*	167	1020101	7.21	2.63003	2.51551	0	H3K14_2_peak_943	Exon (TGME49_294630-t26_1/TGME49_294630, exon 8 of 14)	427	1013379	1025958	12580	1	TGME49_294630	TGME49_294630-t26_1	6638	TGME49_294630-t26_1	TGME49_294630	0
TGME49_chrVIII	1023055	1023201	147	*	147	1023116	7.21	2.63003	2.51551	0	H3K14_2_peak_1641	Intron (TGME49_230830-t26_1/TGME49_230830, intron 24 of 40)	431	1007346	1049473	42128	2	TGME49_230830	TGME49_230830-t26_1	26272	TGME49_230830-t26_1	TGME49_230830	0
TGME49_chrV	1035690	1035847	158	*	158	1035767	8.23	2.85882	2.58495	0	H3K14_1_peak_506	Promoter (<=1kb)	429	1036833	1050298	13466	1	TGME49_213445	TGME49_213445-t26_1	-986	TGME49_213430-t26_1;TGME49_213445-t26_1	TGME49_213430;TGME49_213445	5737;-986
TGME49_chrVIIa	1036754	1037050	297	*	297	1036770	6.31	1.97966	2.17956	0	H3K14_2_peak_2114	Exon (TGME49_206380-t26_1/TGME49_206380, exon 1 of 6)	432	1031534	1042828	11295	1	TGME49_206380	TGME49_206380-t26_1	5220	TGME49_206380-t26_1	TGME49_206380	0
TGME49_chrVIIa	1038799	1038945	147	*	147	1038864	9.16	3.82997	3.07057	0.27362	H3K14_3_peak_576	Exon (TGME49_206380-t26_1/TGME49_206380, exon 1 of 6)	432	1031534	1042828	11295	1	TGME49_206380	TGME49_206380-t26_1	7265	TGME49_206360-t26_1;TGME49_206380-t26_1	TGME49_206360;TGME49_206380	0;0
TGME49_chrVIIa	1040004	1040150	147	*	147	1040055	7.33	2.63003	2.55199	0	H3K14_3_peak_577	Exon (TGME49_206380-t26_1/TGME49_206380, exon 2 of 6)	432	1031534	1042828	11295	1	TGME49_206380	TGME49_206380-t26_1	8470	TGME49_206360-t26_1;TGME49_206380-t26_1	TGME49_206360;TGME49_206380	0;0
TGME49_chrVIIa	1041258	1041460	203	*	203	1041318	5.76	1.55284	2.07339	0	H3K14_1_peak_921	Exon (TGME49_206380-t26_1/TGME49_206380, exon 4 of 6)	432	1031534	1042828	11295	1	TGME49_206380	TGME49_206380-t26_1	9724	TGME49_206360-t26_1;TGME49_206380-t26_1	TGME49_206360;TGME49_206380	6564;0
TGME49_chrVIII	1041866	1042012	147	*	147	1041956	6.31	2.06495	2.23939	0	H3K14_2_peak_1642	Intron (TGME49_230830-t26_1/TGME49_230830, intron 3 of 40)	431	1007346	1049473	42128	2	TGME49_230830	TGME49_230830-t26_1	7461	TGME49_230830-t26_1	TGME49_230830	0
TGME49_chrVIII	1043020	1043294	275	*	275	1043044	5.41	1.55284	1.96326	0	H3K14_2_peak_1643	Intron (TGME49_230830-t26_1/TGME49_230830, intron 2 of 40)	431	1007346	1049473	42128	2	TGME49_230830	TGME49_230830-t26_1	6179	TGME49_230830-t26_1	TGME49_230830	0
TGME49_chrV	1043320	1043466	147	*	147	1043422	9.01	2.86685	2.44883	0	H3K14_2_peak_1179	Intron (TGME49_213445-t26_1/TGME49_213445, intron 8 of 13)	429	1036833	1050298	13466	1	TGME49_213445	TGME49_213445-t26_1	6487	TGME49_213445-t26_1	TGME49_213445	0
TGME49_chrVIII	1045209	1045509	301	*	301	1045246	8.11	3.24278	2.79164	0.00224	H3K14_2_peak_1644	Exon (TGME49_230830-t26_1/TGME49_230830, exon 2 of 41)	431	1007346	1049473	42128	2	TGME49_230830	TGME49_230830-t26_1	3964	TGME49_230830-t26_1	TGME49_230830	0
TGME49_chrVIII	1048256	1048402	147	*	147	1048322	8.11	3.24278	2.79164	0.00224	H3K14_2_peak_1645	Promoter (1-2kb)	431	1007346	1049473	42128	2	TGME49_230830	TGME49_230830-t26_1	1071	TGME49_230830-t26_1	TGME49_230830	0
TGME49_chrV	1048336	1048506	171	*	171	1048452	7.21	2.41836	2.37538	0	H3K14_2_peak_1180	Intron (TGME49_213445-t26_1/TGME49_213445, intron 13 of 13)	429	1036833	1050298	13466	1	TGME49_213445	TGME49_213445-t26_1	11503	TGME49_213445-t26_1	TGME49_213445	0
TGME49_chrV	1049163	1049368	206	*	206	1049261	6.1	1.96609	2.11031	0	H3K14_3_peak_322	Exon (TGME49_213445-t26_1/TGME49_213445, exon 14 of 14)	429	1036833	1050298	13466	1	TGME49_213445	TGME49_213445-t26_1	12330	TGME49_213445-t26_1	TGME49_213445	0
TGME49_chrVIII	1049745	1049891	147	*	147	1049815	6.31	2.06495	2.23939	0	H3K14_2_peak_1646	Promoter (<=1kb)	431	1007346	1049473	42128	2	TGME49_230830	TGME49_230830-t26_1	-418	TGME49_230830-t26_1;TGME49_230840-t26_1	TGME49_230830;TGME49_230840	0;7987
TGME49_chrVIII	1052665	1052824	160	*	160	1052726	7.33	2.63003	2.55199	0	H3K14_3_peak_441	Distal Intergenic	431	1007346	1049473	42128	2	TGME49_230830	TGME49_230830-t26_1	-3351	TGME49_230830-t26_1;TGME49_230840-t26_1	TGME49_230830;TGME49_230840	-3192;0
TGME49_chrVIII	1060579	1060725	147	*	147	1060642	5.49	1.55284	1.99062	0	H3K14_3_peak_443	Promoter (<=1kb)	431	1061197	1064686	3490	1	TGME49_230850	TGME49_230850-t26_1	-472	TGME49_230840-t26_1;TGME49_230850-t26_1;TGME49_230860-t26_1	TGME49_230840;TGME49_230850;TGME49_230860	0;-472;7919
TGME49_chrVIII	1060645	1060976	332	*	332	1060724	8.11	3.24278	2.79164	0.00224	H3K14_2_peak_1647	Promoter (<=1kb)	431	1061197	1064686	3490	1	TGME49_230850	TGME49_230850-t26_1	-221	TGME49_230840-t26_1;TGME49_230850-t26_1;TGME49_230860-t26_1	TGME49_230840;TGME49_230850;TGME49_230860	-2767;-221;7668
TGME49_chrVIII	1061509	1061680	172	*	172	1061638	9.06	3.89878	3.08303	0.36509	H3K14_1_peak_718	Promoter (<=1kb)	431	1061197	1064686	3490	1	TGME49_230850	TGME49_230850-t26_1	312	TGME49_230840-t26_1;TGME49_230850-t26_1;TGME49_230860-t26_1	TGME49_230840;TGME49_230850;TGME49_230860	-3631;0;6964
TGME49_chrII	1089423	1089627	205	*	205	1089520	6.31	1.78756	2.04503	0	H3K14_2_peak_109	Exon (TGME49_222380-t26_1/TGME49_222380, exon 2 of 15)	423	1084027	1097709	13683	1	TGME49_222380	TGME49_222380-t26_1	5396	TGME49_222380-t26_1	TGME49_222380	0
TGME49_chrVI	1092308	1092483	176	*	176	1092390	8.23	3.24278	2.83062	0	H3K14_1_peak_604	Promoter (1-2kb)	430	1094140	1102611	8472	1	TGME49_240240	TGME49_240240-t26_1	-1657	TGME49_240230-t26_1;TGME49_240240-t26_1	TGME49_240230;TGME49_240240	3690;-1657
TGME49_chrII	1095201	1095347	147	*	147	1095324	7.41	1.92429	2.10282	0	H3K14_1_peak_58	Exon (TGME49_222380-t26_1/TGME49_222380, exon 12 of 15)	423	1084027	1097709	13683	1	TGME49_222380	TGME49_222380-t26_1	11174	TGME49_222380-t26_1	TGME49_222380	0
TGME49_chrVI	1096821	1097327	507	*	507	1097052	8.11	2.41987	2.27689	0	H3K14_2_peak_1404	Promoter (2-3kb)	430	1094140	1102611	8472	1	TGME49_240240	TGME49_240240-t26_1	2681	TGME49_240240-t26_1	TGME49_240240	0
TGME49_chrVI	1097150	1097342	193	*	193	1097220	7.94	2.63003	2.73911	0	H3K14_3_peak_376	Exon (TGME49_240240-t26_1/TGME49_240240, exon 3 of 9)	430	1094140	1102611	8472	1	TGME49_240240	TGME49_240240-t26_1	3010	TGME49_240240-t26_1	TGME49_240240	0
TGME49_chrII	1097574	1097772	199	*	199	1097690	7.33	2.63003	2.55199	0	H3K14_3_peak_46	3' UTR	423	1084027	1097709	13683	1	TGME49_222380	TGME49_222380-t26_1	13547	TGME49_222380-t26_1;TGME49_222385-t26_1	TGME49_222380;TGME49_222385	0;5831
TGME49_chrIX	1123401	1123831	431	*	431	1123581	6.31	2.06495	2.23939	0	H3K14_2_peak_546	Promoter (<=1kb)	426	1123719	1150129	26411	1	TGME49_266435	TGME49_266435-t26_1	0	TGME49_266435-t26_1;TGME49_266450-t26_1	TGME49_266435;TGME49_266450	0;5437
TGME49_chrIX	1128445	1128591	147	*	147	1128580	7.41	2.59464	2.55413	0	H3K14_1_peak_239	Exon (TGME49_266435-t26_1/TGME49_266435, exon 7 of 34)	426	1123719	1150129	26411	1	TGME49_266435	TGME49_266435-t26_1	4726	TGME49_266435-t26_1	TGME49_266435	0
TGME49_chrIX	1128613	1128791	179	*	179	1128701	8.55	3.20173	2.89891	0	H3K14_3_peak_154	Exon (TGME49_266435-t26_1/TGME49_266435, exon 7 of 34)	426	1123719	1150129	26411	1	TGME49_266435	TGME49_266435-t26_1	4894	TGME49_266435-t26_1	TGME49_266435	0
TGME49_chrIX	1129207	1129452	246	*	246	1129268	5.41	1.55284	1.96326	0	H3K14_2_peak_547	Intron (TGME49_266435-t26_1/TGME49_266435, intron 8 of 33)	426	1123719	1150129	26411	1	TGME49_266435	TGME49_266435-t26_1	5488	TGME49_266435-t26_1	TGME49_266435	0
TGME49_chrXII	1143454	1143600	147	*	147	1143544	6.31	2.06495	2.23939	0	H3K14_2_peak_3595	Exon (TGME49_219070-t26_1/TGME49_219070, exon 33 of 33)	436	1143265	1171045	27781	2	TGME49_219070	TGME49_219070-t26_1	27445	TGME49_219070-t26_1;TGME49_219080-t26_1	TGME49_219070;TGME49_219080	0;7768
TGME49_chrIX	1146730	1146975	246	*	246	1146881	7.21	1.92429	2.05168	0	H3K14_2_peak_548	Exon (TGME49_266435-t26_1/TGME49_266435, exon 33 of 34)	426	1123719	1150129	26411	1	TGME49_266435	TGME49_266435-t26_1	23011	TGME49_266410-t26_1;TGME49_266435-t26_1	TGME49_266410;TGME49_266435	0;0
TGME49_chrXII	1149682	1149915	234	*	234	1149784	5.49	1.41856	1.88777	0	H3K14_3_peak_993	Exon (TGME49_219070-t26_1/TGME49_219070, exon 27 of 33)	436	1143265	1171045	27781	2	TGME49_219070	TGME49_219070-t26_1	21130	TGME49_219070-t26_1	TGME49_219070	0
TGME49_chrXII	1158345	1158520	176	*	176	1158436	9.88	1.49719	1.81361	0	H3K14_1_peak_1560	Intron (TGME49_219070-t26_1/TGME49_219070, intron 14 of 32)	436	1143265	1171045	27781	2	TGME49_219070	TGME49_219070-t26_1	12525	TGME49_219070-t26_1	TGME49_219070	0
TGME49_chrIa	1158592	1158789	198	*	198	1158680	8.11	3.24278	2.79164	0.00224	H3K14_2_peak_951	Promoter (2-3kb)	427	1161521	1197564	36044	1	TGME49_294820	TGME49_294820-t26_1	-2732	TGME49_294808-t26_1;TGME49_294812-t26_1;TGME49_294820-t26_1	TGME49_294808;TGME49_294812;TGME49_294820	6556;4508;0
TGME49_chrIa	1161950	1162281	332	*	332	1162009	6.31	1.47484	1.82647	0	H3K14_2_peak_952	Promoter (<=1kb)	427	1161521	1197564	36044	1	TGME49_294820	TGME49_294820-t26_1	429	TGME49_294812-t26_1;TGME49_294820-t26_1	TGME49_294812;TGME49_294820	7866;0
TGME49_chrIa	1162580	1162761	182	*	182	1162675	7.21	2.63003	2.51551	0	H3K14_2_peak_953	Promoter (1-2kb)	427	1161521	1197564	36044	1	TGME49_294820	TGME49_294820-t26_1	1059	TGME49_294812-t26_1;TGME49_294820-t26_1	TGME49_294812;TGME49_294820	8496;0
TGME49_chrIa	1171559	1171718	160	*	160	1171658	6.1	1.97966	2.11956	0	H3K14_3_peak_262	Exon (TGME49_294820-t26_1/TGME49_294820, exon 8 of 17)	427	1161521	1197564	36044	1	TGME49_294820	TGME49_294820-t26_1	10038	TGME49_294820-t26_1	TGME49_294820	0
TGME49_chrIa	1172858	1173105	248	*	248	1172909	6.31	1.6175	1.92615	0	H3K14_2_peak_954	Exon (TGME49_294820-t26_1/TGME49_294820, exon 8 of 17)	427	1161521	1197564	36044	1	TGME49_294820	TGME49_294820-t26_1	11337	TGME49_294820-t26_1	TGME49_294820	0
TGME49_chrIa	1174695	1175028	334	*	334	1174741	5.76	1.47232	2.00918	0	H3K14_1_peak_418	Exon (TGME49_294820-t26_1/TGME49_294820, exon 8 of 17)	427	1161521	1197564	36044	1	TGME49_294820	TGME49_294820-t26_1	13174	TGME49_294820-t26_1	TGME49_294820	0
TGME49_chrXII	1175013	1175252	240	*	240	1175152	6.72	2.06495	2.36487	0	H3K14_3_peak_994	Distal Intergenic	436	1143265	1171045	27781	2	TGME49_219070	TGME49_219070-t26_1	-4207	TGME49_218960-t26_1;TGME49_219070-t26_1	TGME49_218960;TGME49_219070	12,517;0
TGME49_chrIa	1175302	1175555	254	*	254	1175342	5.41	1.40809	1.8539	0	H3K14_2_peak_955	Exon (TGME49_294820-t26_1/TGME49_294820, exon 8 of 17)	427	1161521	1197564	36044	1	TGME49_294820	TGME49_294820-t26_1	13781	TGME49_294820-t26_1	TGME49_294820	0
TGME49_chrIa	1175733	1175879	147	*	147	1175745	7.21	2.54496	2.45909	0	H3K14_2_peak_956	Exon (TGME49_294820-t26_1/TGME49_294820, exon 8 of 17)	427	1161521	1197564	36044	1	TGME49_294820	TGME49_294820-t26_1	14212	TGME49_294820-t26_1	TGME49_294820	0
TGME49_chrVIII	1176027	1176479	453	*	453	1176037	7.21	1.92429	2.05168	0	H3K14_2_peak_1658	Promoter (<=1kb)	431	1176344	1179877	3534	1	TGME49_230990	TGME49_230990-t26_1	0	TGME49_230980-t26_1;TGME49_230990-t26_1;TGME49_231000-t26_1	TGME49_230980;TGME49_230990;TGME49_231000	0;0;0
TGME49_chrVIII	1177196	1177454	259	*	259	1177229	7.41	2.63003	2.57821	0	H3K14_1_peak_722	Promoter (<=1kb)	431	1176344	1179877	3534	1	TGME49_230990	TGME49_230990-t26_1	852	TGME49_230980-t26_1;TGME49_230990-t26_1;TGME49_231000-t26_1	TGME49_230980;TGME49_230990;TGME49_231000	-4647;0;0
TGME49_chrVIII	1177463	1177707	245	*	245	1177621	5.41	1.55284	1.96326	0	H3K14_2_peak_1659	Promoter (1-2kb)	431	1176344	1179877	3534	1	TGME49_230990	TGME49_230990-t26_1	1119	TGME49_230980-t26_1;TGME49_230990-t26_1;TGME49_231000-t26_1	TGME49_230980;TGME49_230990;TGME49_231000	0;0;0
TGME49_chrVIII	1179970	1180116	147	*	147	1180064	7.33	2.63003	2.55199	0	H3K14_3_peak_444	Distal Intergenic	431	1176344	1179877	3534	1	TGME49_230990	TGME49_230990-t26_1	3626	TGME49_230990-t26_1;TGME49_231000-t26_1	TGME49_230990;TGME49_231000	3626;11674
TGME49_chrIV	1205447	1205745	299	*	299	1205475	6.59	1.47484	1.89695	0	H3K14_1_peak_184	Exon (TGME49_318590-t26_1/TGME49_318590, exon 6 of 9)	425	1203795	1209545	5751	2	TGME49_318590	TGME49_318590-t26_1	3800	TGME49_318590-t26_1;TGME49_318600-t26_1	TGME49_318590;TGME49_318600	0;0
TGME49_chrIV	1205682	1205843	162	*	162	1205760	7.33	2.62846	2.55093	0	H3K14_3_peak_116	Exon (TGME49_318590-t26_1/TGME49_318590, exon 6 of 9)	425	1203795	1209545	5751	2	TGME49_318590	TGME49_318590-t26_1	3702	TGME49_318590-t26_1;TGME49_318600-t26_1	TGME49_318590;TGME49_318600	0;6387
TGME49_chrIV	1205770	1205948	179	*	179	1205824	8.11	3.24278	2.79164	0.00224	H3K14_2_peak_403	Intron (TGME49_318590-t26_1/TGME49_318590, intron 5 of 8)	425	1203795	1209545	5751	2	TGME49_318590	TGME49_318590-t26_1	3597	TGME49_318590-t26_1;TGME49_318600-t26_1	TGME49_318590;TGME49_318600	0;6475
TGME49_chrXII	1218343	1218549	207	*	207	1218403	8.11	2.41987	2.27689	0	H3K14_2_peak_3599	Intron (TGME49_218910-t26_1/TGME49_218910, intron 6 of 6)	436	1217273	1224231	6959	2	TGME49_218910	TGME49_218910-t26_1	5682	TGME49_218910-t26_1;TGME49_218920-t26_1	TGME49_218910;TGME49_218920	0;0
TGME49_chrXII	1219599	1219759	161	*	161	1219679	8.55	3.12519	2.84805	0	H3K14_3_peak_995	Intron (TGME49_218910-t26_1/TGME49_218910, intron 4 of 6)	436	1217273	1224231	6959	2	TGME49_218910	TGME49_218910-t26_1	4472	TGME49_218910-t26_1;TGME49_218920-t26_1	TGME49_218910;TGME49_218920	0;8196
TGME49_chrXII	1224783	1224929	147	*	147	1224848	6.59	2.06495	2.3258	0	H3K14_1_peak_1562	Promoter (<=1kb)	436	1217273	1224231	6959	2	TGME49_218910	TGME49_218910-t26_1	-698	TGME49_218900-t26_1;TGME49_218910-t26_1	TGME49_218900;TGME49_218910	-2382;-552
TGME49_chrXII	1242373	1242582	210	*	210	1242493	5.76	1.55284	2.07339	0	H3K14_1_peak_1564	Promoter (1-2kb)	436	1238250	1243752	5503	2	TGME49_218880	TGME49_218880-t26_1	1170	TGME49_218870-t26_1;TGME49_218880-t26_1;TGME49_218890-t26_1	TGME49_218870;TGME49_218880;TGME49_218890	-1445;0;8884
TGME49_chrXII	1243000	1243214	215	*	215	1243101	5.41	1.55284	1.96326	0	H3K14_2_peak_3601	Promoter (<=1kb)	436	1238250	1243752	5503	2	TGME49_218880	TGME49_218880-t26_1	538	TGME49_218870-t26_1;TGME49_218880-t26_1	TGME49_218870;TGME49_218880	0;0
TGME49_chrXII	1243230	1243376	147	*	147	1243341	7.94	1.92429	2.23405	0	H3K14_3_peak_996	Promoter (<=1kb)	436	1238250	1243752	5503	2	TGME49_218880	TGME49_218880-t26_1	376	TGME49_218870-t26_1;TGME49_218880-t26_1	TGME49_218870;TGME49_218880	-651;0
TGME49_chrIV	1296559	1296826	268	*	268	1296591	5.49	1.31784	1.81041	0	H3K14_3_peak_120	Distal Intergenic	425	1300392	1309960	9569	1	TGME49_318470	TGME49_318470-t26_1	-3566	TGME49_318470-t26_1;TGME49_318480-t26_1	TGME49_318470;TGME49_318480	-3566;0
TGME49_chrIV	1296710	1296921	212	*	212	1296826	8.11	2.82557	2.52854	0	H3K14_2_peak_409	Distal Intergenic	425	1300392	1309960	9569	1	TGME49_318470	TGME49_318470-t26_1	-3471	TGME49_318470-t26_1;TGME49_318480-t26_1	TGME49_318470;TGME49_318480	0;0
TGME49_chrIV	1298626	1298871	246	*	246	1298654	6.59	1.78756	2.12394	0	H3K14_1_peak_190	Promoter (1-2kb)	425	1300392	1309960	9569	1	TGME49_318470	TGME49_318470-t26_1	-1521	TGME49_318470-t26_1;TGME49_318480-t26_1	TGME49_318470;TGME49_318480	-1521;14009
TGME49_chrIV	1307823	1307969	147	*	147	1307898	9.91	2.08979	2.18184	0	H3K14_2_peak_410	Exon (TGME49_318470-t26_1/TGME49_318470, exon 1 of 1)	425	1300392	1309960	9569	1	TGME49_318470	TGME49_318470-t26_1	7431	TGME49_318460-t26_1;TGME49_318470-t26_1	TGME49_318460;TGME49_318470	11323;0
TGME49_chrVIIa	1314316	1314503	188	*	188	1314349	6.59	1.72861	2.08113	0	H3K14_1_peak_928	Intron (TGME49_205562-t26_1/TGME49_205562, intron 4 of 11)	432	1306210	1331888	25679	1	TGME49_205562	TGME49_205562-t26_1	8106	TGME49_205562-t26_1	TGME49_205562	0
TGME49_chrVIIa	1317276	1317548	273	*	273	1317366	6.72	1.88702	2.23313	0	H3K14_3_peak_581	Exon (TGME49_205562-t26_1/TGME49_205562, exon 5 of 12)	432	1306210	1331888	25679	1	TGME49_205562	TGME49_205562-t26_1	11066	TGME49_205562-t26_1	TGME49_205562	0
TGME49_chrVIIa	1323916	1324156	241	*	241	1324040	8.11	1.67033	1.82151	0	H3K14_2_peak_2129	Exon (TGME49_205562-t26_1/TGME49_205562, exon 7 of 12)	432	1306210	1331888	25679	1	TGME49_205562	TGME49_205562-t26_1	17706	TGME49_205562-t26_1	TGME49_205562	0
TGME49_chrX	1325718	1325874	157	*	157	1325797	8.11	2.34098	2.22842	0	H3K14_2_peak_2744	Exon (TGME49_226810-t26_1/TGME49_226810, exon 1 of 13)	434	1321918	1350882	28965	1	TGME49_226810	TGME49_226810-t26_1	3800	TGME49_226810-t26_1	TGME49_226810	0
TGME49_chrX	1327552	1327698	147	*	147	1327683	8.55	2.41987	2.38667	0	H3K14_3_peak_757	Intron (TGME49_226810-t26_1/TGME49_226810, intron 1 of 12)	434	1321918	1350882	28965	1	TGME49_226810	TGME49_226810-t26_1	5634	TGME49_226810-t26_1	TGME49_226810	0
TGME49_chrVIIa	1327828	1328114	287	*	287	1327893	6.31	2.06495	2.23939	0	H3K14_2_peak_2130	Exon (TGME49_205562-t26_1/TGME49_205562, exon 10 of 12)	432	1306210	1331888	25679	1	TGME49_205562	TGME49_205562-t26_1	21618	TGME49_205562-t26_1	TGME49_205562	0
TGME49_chrVIIa	1327942	1328088	147	*	147	1328009	7.94	2.63003	2.73911	0	H3K14_3_peak_582	Exon (TGME49_205562-t26_1/TGME49_205562, exon 10 of 12)	432	1306210	1331888	25679	1	TGME49_205562	TGME49_205562-t26_1	21732	TGME49_205562-t26_1	TGME49_205562	0
TGME49_chrX	1330922	1331103	182	*	182	1330974	5.76	1.55284	2.07339	0	H3K14_1_peak_1163	Exon (TGME49_226810-t26_1/TGME49_226810, exon 4 of 13)	434	1321918	1350882	28965	1	TGME49_226810	TGME49_226810-t26_1	9004	TGME49_226810-t26_1	TGME49_226810	0
TGME49_chrX	1333963	1334214	252	*	252	1334091	6.72	2.06495	2.36487	0	H3K14_3_peak_758	Exon (TGME49_226810-t26_1/TGME49_226810, exon 5 of 13)	434	1321918	1350882	28965	1	TGME49_226810	TGME49_226810-t26_1	12045	TGME49_226810-t26_1	TGME49_226810	0
TGME49_chrX	1336933	1337330	398	*	398	1337051	5.49	1.55284	1.99062	0	H3K14_3_peak_759	Exon (TGME49_226810-t26_1/TGME49_226810, exon 6 of 13)	434	1321918	1350882	28965	1	TGME49_226810	TGME49_226810-t26_1	15015	TGME49_226810-t26_1	TGME49_226810	0
TGME49_chrX	1338373	1338625	253	*	253	1338471	5.49	1.55284	1.99062	0	H3K14_3_peak_760	Exon (TGME49_226810-t26_1/TGME49_226810, exon 6 of 13)	434	1321918	1350882	28965	1	TGME49_226810	TGME49_226810-t26_1	16455	TGME49_226810-t26_1	TGME49_226810	0
TGME49_chrX	1338556	1338702	147	*	147	1338585	5.41	1.55284	1.96326	0	H3K14_2_peak_2745	Intron (TGME49_226810-t26_1/TGME49_226810, intron 6 of 12)	434	1321918	1350882	28965	1	TGME49_226810	TGME49_226810-t26_1	16638	TGME49_226810-t26_1	TGME49_226810	0
TGME49_chrX	1340455	1340641	187	*	187	1340484	5.49	1.55284	1.99062	0	H3K14_3_peak_761	Exon (TGME49_226810-t26_1/TGME49_226810, exon 7 of 13)	434	1321918	1350882	28965	1	TGME49_226810	TGME49_226810-t26_1	18537	TGME49_226810-t26_1	TGME49_226810	0
TGME49_chrX	1349002	1349148	147	*	147	1349129	8.23	2.41987	2.30868	0	H3K14_1_peak_1164	Exon (TGME49_226810-t26_1/TGME49_226810, exon 11 of 13)	434	1321918	1350882	28965	1	TGME49_226810	TGME49_226810-t26_1	27084	TGME49_226800-t26_1;TGME49_226810-t26_1	TGME49_226800;TGME49_226810	0;0
TGME49_chrX	1349142	1349333	192	*	192	1349230	6.31	1.47484	1.82647	0	H3K14_2_peak_2746	Exon (TGME49_226810-t26_1/TGME49_226810, exon 11 of 13)	434	1321918	1350882	28965	1	TGME49_226810	TGME49_226810-t26_1	27224	TGME49_226800-t26_1;TGME49_226810-t26_1	TGME49_226800;TGME49_226810	0;0
TGME49_chrVIIb	1352880	1353029	150	*	150	1352993	7.21	2.63003	2.51551	0	H3K14_2_peak_2414	Exon (TGME49_262130-t26_1/TGME49_262130, exon 6 of 8)	433	1352174	1357431	5258	2	TGME49_262130	TGME49_262130-t26_1	4402	TGME49_262125-t26_1;TGME49_262130-t26_1;TGME49_262140-t26_1	TGME49_262125;TGME49_262130;TGME49_262140	5514;0;0
TGME49_chrVIIb	1352936	1353141	206	*	206	1353039	6.1	2.06495	2.17775	0	H3K14_3_peak_655	Exon (TGME49_262130-t26_1/TGME49_262130, exon 6 of 8)	433	1352174	1357431	5258	2	TGME49_262130	TGME49_262130-t26_1	4290	TGME49_262125-t26_1;TGME49_262130-t26_1;TGME49_262140-t26_1	TGME49_262125;TGME49_262130;TGME49_262140	5402;0;8909
TGME49_chrXI	1354055	1354398	344	*	344	1354311	8.11	3.24278	2.79164	0.00224	H3K14_2_peak_3202	Exon (TGME49_310450-t26_1/TGME49_310450, exon 7 of 17)	435	1347772	1364930	17159	1	TGME49_310450	TGME49_310450-t26_1	6283	TGME49_310450-t26_1	TGME49_310450	0
TGME49_chrVIIb	1356609	1356989	381	*	381	1356920	7.41	2.52868	2.50933	0	H3K14_1_peak_1028	Promoter (<=1kb)	433	1352174	1357431	5258	2	TGME49_262130	TGME49_262130-t26_1	442	TGME49_262125-t26_1;TGME49_262130-t26_1	TGME49_262125;TGME49_262130	1554;0
TGME49_chrXI	1360494	1360719	226	*	226	1360670	7.21	2.54496	2.45909	0	H3K14_2_peak_3203	Exon (TGME49_310450-t26_1/TGME49_310450, exon 14 of 17)	435	1347772	1364930	17159	1	TGME49_310450	TGME49_310450-t26_1	12722	TGME49_310450-t26_1;TGME49_310455-t26_1	TGME49_310450;TGME49_310455	0;5662
TGME49_chrXI	1360653	1361037	385	*	385	1360937	6.72	2.00717	2.32205	0	H3K14_3_peak_888	Exon (TGME49_310450-t26_1/TGME49_310450, exon 14 of 17)	435	1347772	1364930	17159	1	TGME49_310450	TGME49_310450-t26_1	12881	TGME49_310450-t26_1;TGME49_310455-t26_1	TGME49_310450;TGME49_310455	0;5344
TGME49_chrXI	1361085	1361240	156	*	156	1361193	9.88	3.78637	3.26062	0.32658	H3K14_1_peak_1384	Exon (TGME49_310450-t26_1/TGME49_310450, exon 14 of 17)	435	1347772	1364930	17159	1	TGME49_310450	TGME49_310450-t26_1	13313	TGME49_310450-t26_1;TGME49_310455-t26_1	TGME49_310450;TGME49_310455	0;5141
TGME49_chrII	1432174	1432400	227	*	227	1432255	6.59	2.06495	2.3258	0	H3K14_1_peak_69	Exon (TGME49_223080-t26_1/TGME49_223080, exon 2 of 3)	423	1426102	1442612	16511	2	TGME49_223080	TGME49_223080-t26_1	10212	TGME49_223080-t26_1	TGME49_223080	0
TGME49_chrII	1433377	1433676	300	*	300	1433449	7.33	2.63003	2.55199	0	H3K14_3_peak_49	Exon (TGME49_223080-t26_1/TGME49_223080, exon 2 of 3)	423	1426102	1442612	16511	2	TGME49_223080	TGME49_223080-t26_1	8936	TGME49_223080-t26_1	TGME49_223080	0
TGME49_chrXII	1435865	1436020	156	*	156	1435893	6.31	2.06495	2.23939	0	H3K14_2_peak_3614	Intron (TGME49_218560-t26_1/TGME49_218560, intron 26 of 39)	436	1425733	1457806	32074	2	TGME49_218560	TGME49_218560-t26_1	21786	TGME49_218560-t26_1	TGME49_218560	0
TGME49_chrXII	1435935	1436136	202	*	202	1436040	7.33	2.63003	2.55199	0	H3K14_3_peak_999	Intron (TGME49_218560-t26_1/TGME49_218560, intron 26 of 39)	436	1425733	1457806	32074	2	TGME49_218560	TGME49_218560-t26_1	21670	TGME49_218560-t26_1	TGME49_218560	0
TGME49_chrII	1439841	1440053	213	*	213	1439907	5.41	1.37722	1.83053	0	H3K14_2_peak_121	Promoter (2-3kb)	423	1426102	1442612	16511	2	TGME49_223080	TGME49_223080-t26_1	2559	TGME49_223080-t26_1;TGME49_223095-t26_1	TGME49_223080;TGME49_223095	0;6840
TGME49_chrXII	1441129	1441279	151	*	151	1441160	6.1	2.06495	2.17775	0	H3K14_3_peak_1000	Exon (TGME49_218560-t26_1/TGME49_218560, exon 20 of 40)	436	1425733	1457806	32074	2	TGME49_218560	TGME49_218560-t26_1	16527	TGME49_218560-t26_1	TGME49_218560	0
TGME49_chrXII	1454809	1454966	158	*	158	1454899	7.41	2.63003	2.57821	0	H3K14_1_peak_1571	Promoter (2-3kb)	436	1425733	1457806	32074	2	TGME49_218560	TGME49_218560-t26_1	2840	TGME49_218560-t26_1	TGME49_218560	0
TGME49_chrV	1482807	1483104	298	*	298	1483065	7.21	2.63003	2.51551	0	H3K14_2_peak_1212	Distal Intergenic	429	1487008	1490247	3240	1	TGME49_287270	TGME49_287270-t26_1	-3904	TGME49_287270-t26_1	TGME49_287270	-3904
TGME49_chrV	1482989	1483135	147	*	147	1483065	7.94	2.63003	2.73911	0	H3K14_3_peak_332	Distal Intergenic	429	1487008	1490247	3240	1	TGME49_287270	TGME49_287270-t26_1	-3873	TGME49_287270-t26_1	TGME49_287270	-3873
TGME49_chrV	1484455	1484601	147	*	147	1484506	5.76	1.55284	2.07339	0	H3K14_1_peak_516	Promoter (2-3kb)	429	1487008	1490247	3240	1	TGME49_287270	TGME49_287270-t26_1	-2407	TGME49_287270-t26_1	TGME49_287270	-2407
TGME49_chrV	1486840	1486986	147	*	147	1486898	6.31	2.06495	2.23939	0	H3K14_2_peak_1213	Promoter (<=1kb)	429	1487008	1490247	3240	1	TGME49_287270	TGME49_287270-t26_1	-22	TGME49_287260-t26_1;TGME49_287270-t26_1	TGME49_287260;TGME49_287270	0;-22
TGME49_chrIV	1492091	1492237	147	*	147	1492122	5.49	1.55284	1.99062	0	H3K14_3_peak_123	Exon (TGME49_318190-t26_1/TGME49_318190, exon 8 of 10)	425	1489127	1501589	12463	2	TGME49_318190	TGME49_318190-t26_1	9352	TGME49_318190-t26_1;TGME49_318210-t26_1	TGME49_318190;TGME49_318210	0;-3935
TGME49_chrIV	1494770	1494917	148	*	148	1494838	8.23	3.12519	2.75499	0	H3K14_1_peak_195	Exon (TGME49_318190-t26_1/TGME49_318190, exon 7 of 10)	425	1489127	1501589	12463	2	TGME49_318190	TGME49_318190-t26_1	6672	TGME49_318190-t26_1	TGME49_318190	0
TGME49_chrIV	1496571	1496839	269	*	269	1496804	6.31	1.47484	1.82647	0	H3K14_2_peak_419	Exon (TGME49_318190-t26_1/TGME49_318190, exon 6 of 10)	425	1489127	1501589	12463	2	TGME49_318190	TGME49_318190-t26_1	4750	TGME49_318190-t26_1	TGME49_318190	0
TGME49_chrXI	1513278	1513490	213	*	213	1513364	8.11	2.41987	2.27689	0	H3K14_2_peak_3217	Promoter (2-3kb)	435	1510860	1517828	6969	1	TGME49_310670	TGME49_310670-t26_1	2418	TGME49_310660-t26_1;TGME49_310670-t26_1;TGME49_310680-t26_1	TGME49_310660;TGME49_310670;TGME49_310680	0;0;0
TGME49_chrXI	1513435	1513581	147	*	147	1513510	6.72	1.72861	2.11608	0	H3K14_3_peak_892	Promoter (2-3kb)	435	1510860	1517828	6969	1	TGME49_310670	TGME49_310670-t26_1	2575	TGME49_310660-t26_1;TGME49_310670-t26_1;TGME49_310680-t26_1	TGME49_310660;TGME49_310670;TGME49_310680	11945;0;-4694
TGME49_chrXI	1514882	1515028	147	*	147	1515009	6.31	1.93929	2.15125	0	H3K14_2_peak_3218	Exon (TGME49_310670-t26_1/TGME49_310670, exon 8 of 9)	435	1510860	1517828	6969	1	TGME49_310670	TGME49_310670-t26_1	4022	TGME49_310670-t26_1;TGME49_310680-t26_1	TGME49_310670;TGME49_310680	0;0
TGME49_chrXI	1515987	1516133	147	*	147	1516123	6.59	1.91293	2.21509	0	H3K14_1_peak_1390	Intron (TGME49_310670-t26_1/TGME49_310670, intron 8 of 8)	435	1510860	1517828	6969	1	TGME49_310670	TGME49_310670-t26_1	5127	TGME49_310670-t26_1;TGME49_310680-t26_1	TGME49_310670;TGME49_310680	0;-2142
TGME49_chrX	1583435	1583581	147	*	147	1583463	5.76	1.42912	1.97469	0	H3K14_1_peak_1173	Promoter (<=1kb)	434	1583572	1604041	20470	1	TGME49_226480	TGME49_226480-t26_1	0	TGME49_226480-t26_1;TGME49_226490-t26_1	TGME49_226480;TGME49_226490	0;-4098
TGME49_chrX	1596155	1596305	151	*	151	1596219	6.31	1.72861	2.0038	0	H3K14_2_peak_2767	Intron (TGME49_226480-t26_1/TGME49_226480, intron 20 of 33)	434	1583572	1604041	20470	1	TGME49_226480	TGME49_226480-t26_1	12583	TGME49_226480-t26_1	TGME49_226480	0
TGME49_chrX	1601309	1601479	171	*	171	1601399	6.72	1.5651	1.99541	0	H3K14_3_peak_764	Intron (TGME49_226480-t26_1/TGME49_226480, intron 29 of 33)	434	1583572	1604041	20470	1	TGME49_226480	TGME49_226480-t26_1	17737	TGME49_226480-t26_1	TGME49_226480	0
TGME49_chrIa	1631229	1631375	147	*	147	1631300	8.23	3.01488	2.68436	0	H3K14_1_peak_424	Exon (TGME49_295658-t26_1/TGME49_295658, exon 11 of 13)	427	1628581	1649948	21368	2	TGME49_295658	TGME49_295658-t26_1	18573	TGME49_295658-t26_1	TGME49_295658	0
TGME49_chrIa	1631981	1632127	147	*	147	1632049	8.11	3.16315	2.74109	0.00224	H3K14_2_peak_983	Exon (TGME49_295658-t26_1/TGME49_295658, exon 11 of 13)	427	1628581	1649948	21368	2	TGME49_295658	TGME49_295658-t26_1	17821	TGME49_295658-t26_1	TGME49_295658	0
TGME49_chrIa	1635021	1635167	147	*	147	1635088	5.49	1.4945	1.94597	0	H3K14_3_peak_271	Exon (TGME49_295658-t26_1/TGME49_295658, exon 9 of 13)	427	1628581	1649948	21368	2	TGME49_295658	TGME49_295658-t26_1	14781	TGME49_295658-t26_1	TGME49_295658	0
TGME49_chrIa	1647510	1647825	316	*	316	1647744	7.41	2.37297	2.4039	0	H3K14_1_peak_425	Promoter (2-3kb)	427	1628581	1649948	21368	2	TGME49_295658	TGME49_295658-t26_1	2123	TGME49_295650-t26_1;TGME49_295658-t26_1	TGME49_295650;TGME49_295658	10,948;0
TGME49_chrVIIa	1651907	1652053	147	*	147	1651936	5.49	1.55284	1.99062	0	H3K14_3_peak_592	Exon (TGME49_205050-t26_1/TGME49_205050, exon 1 of 1)	432	1649557	1656584	7028	2	TGME49_205050	TGME49_205050-t26_1	4531	TGME49_205040-t26_1;TGME49_205050-t26_1;TGME49_205060-t26_1	TGME49_205040;TGME49_205050;TGME49_205060	0;0;-2462
TGME49_chrVIIa	1653013	1653159	147	*	147	1653130	6.31	1.47484	1.82647	0	H3K14_2_peak_2147	Exon (TGME49_205050-t26_1/TGME49_205050, exon 1 of 1)	432	1649557	1656584	7028	2	TGME49_205050	TGME49_205050-t26_1	3425	TGME49_205040-t26_1;TGME49_205050-t26_1;TGME49_205060-t26_1	TGME49_205040;TGME49_205050;TGME49_205060	11862;0;-3568
TGME49_chrVIIa	1653726	1653874	149	*	149	1653798	6.31	2.06495	2.23939	0	H3K14_2_peak_2148	Promoter (2-3kb)	432	1649557	1656584	7028	2	TGME49_205050	TGME49_205050-t26_1	2710	TGME49_205040-t26_1;TGME49_205050-t26_1;TGME49_205060-t26_1	TGME49_205040;TGME49_205050;TGME49_205060	11147;0;-4281
TGME49_chrIII	1654334	1654674	341	*	341	1654484	7.41	2.63003	2.57821	0	H3K14_1_peak_134	Promoter (<=1kb)	424	1654005	1693089	39085	1	TGME49_254370	TGME49_254370-t26_1	329	TGME49_254365-t26_1;TGME49_254370-t26_1	TGME49_254365;TGME49_254370	6463;0
TGME49_chrVIIa	1654971	1655320	350	*	350	1655035	8.23	2.41987	2.30868	0	H3K14_1_peak_936	Promoter (1-2kb)	432	1649557	1656584	7028	2	TGME49_205050	TGME49_205050-t26_1	1264	TGME49_205040-t26_1;TGME49_205050-t26_1	TGME49_205040;TGME49_205050	9701;0
TGME49_chrIII	1660462	1660659	198	*	198	1660541	6.59	2.06495	2.3258	0	H3K14_1_peak_135	Exon (TGME49_254370-t26_1/TGME49_254370, exon 7 of 54)	424	1654005	1693089	39085	1	TGME49_254370	TGME49_254370-t26_1	6457	TGME49_254370-t26_1	TGME49_254370	0
TGME49_chrIII	1660537	1660822	286	*	286	1660753	7.21	2.63003	2.51551	0	H3K14_2_peak_282	Exon (TGME49_254370-t26_1/TGME49_254370, exon 7 of 54)	424	1654005	1693089	39085	1	TGME49_254370	TGME49_254370-t26_1	6532	TGME49_254370-t26_1	TGME49_254370	0
TGME49_chrIII	1661834	1662069	236	*	236	1661965	6.1	1.47484	1.77619	0	H3K14_3_peak_84	Exon (TGME49_254370-t26_1/TGME49_254370, exon 8 of 54)	424	1654005	1693089	39085	1	TGME49_254370	TGME49_254370-t26_1	7829	TGME49_254370-t26_1	TGME49_254370	0
TGME49_chrIII	1665598	1665935	338	*	338	1665610	9.06	2.33433	2.15149	0	H3K14_1_peak_136	Exon (TGME49_254370-t26_1/TGME49_254370, exon 11 of 54)	424	1654005	1693089	39085	1	TGME49_254370	TGME49_254370-t26_1	11593	TGME49_254370-t26_1	TGME49_254370	0
TGME49_chrIII	1667919	1668134	216	*	216	1668048	6.1	1.51465	1.80324	0	H3K14_3_peak_85	Exon (TGME49_254370-t26_1/TGME49_254370, exon 15 of 54)	424	1654005	1693089	39085	1	TGME49_254370	TGME49_254370-t26_1	13914	TGME49_254370-t26_1	TGME49_254370	0
TGME49_chrIII	1674462	1674623	162	*	162	1674507	6.59	1.81182	2.14157	0	H3K14_1_peak_137	Intron (TGME49_254370-t26_1/TGME49_254370, intron 25 of 53)	424	1654005	1693089	39085	1	TGME49_254370	TGME49_254370-t26_1	20457	TGME49_254370-t26_1	TGME49_254370	0
TGME49_chrIII	1684493	1684712	220	*	220	1684601	6.31	1.47484	1.82647	0	H3K14_2_peak_283	Exon (TGME49_254370-t26_1/TGME49_254370, exon 41 of 54)	424	1654005	1693089	39085	1	TGME49_254370	TGME49_254370-t26_1	30488	TGME49_254370-t26_1	TGME49_254370	0
TGME49_chrIII	1684905	1685051	147	*	147	1684987	8.23	3.24095	2.82944	0	H3K14_1_peak_138	Intron (TGME49_254370-t26_1/TGME49_254370, intron 41 of 53)	424	1654005	1693089	39085	1	TGME49_254370	TGME49_254370-t26_1	30900	TGME49_254370-t26_1	TGME49_254370	0
TGME49_chrXII	1688750	1688896	147	*	147	1688822	5.76	1.52854	2.05402	0	H3K14_1_peak_1578	Promoter (1-2kb)	436	1690397	1697214	6818	1	TGME49_218210	TGME49_218210-t26_1	-1501	TGME49_218210-t26_1;TGME49_218215-t26_1	TGME49_218210;TGME49_218215	-1501;-3988
TGME49_chrXII	1689841	1689995	155	*	155	1689969	7.33	2.40311	2.39962	0	H3K14_3_peak_1005	Promoter (<=1kb)	436	1690397	1697214	6818	1	TGME49_218210	TGME49_218210-t26_1	-402	TGME49_218210-t26_1	TGME49_218210	-402
TGME49_chrXII	1692009	1692290	282	*	282	1692061	6.31	1.47484	1.82647	0	H3K14_2_peak_3628	Promoter (1-2kb)	436	1690397	1697214	6818	1	TGME49_218210	TGME49_218210-t26_1	1612	TGME49_218210-t26_1	TGME49_218210	0
TGME49_chrXII	1692557	1692767	211	*	211	1692760	7.21	1.92429	2.05168	0	H3K14_2_peak_3629	Promoter (2-3kb)	436	1690397	1697214	6818	1	TGME49_218210	TGME49_218210-t26_1	2160	TGME49_218210-t26_1	TGME49_218210	0
TGME49_chrIX	1696255	1696490	236	*	236	1696388	8.11	1.98487	2.01138	0	H3K14_2_peak_587	Exon (TGME49_265205-t26_1/TGME49_265205, exon 13 of 13)	426	1695191	1704879	9689	2	TGME49_265205	TGME49_265205-t26_1	8389	TGME49_265205-t26_1;TGME49_265220-t26_1	TGME49_265205;TGME49_265220	0;6294
TGME49_chrIX	1702166	1702312	147	*	147	1702294	8.11	3.12519	2.71705	0.00224	H3K14_2_peak_588	Promoter (2-3kb)	426	1695191	1704879	9689	2	TGME49_265205	TGME49_265205-t26_1	2567	TGME49_265205-t26_1	TGME49_265205	0
TGME49_chrVI	1703634	1703872	239	*	239	1703746	10.71	3.53412	2.92629	0.13363	H3K14_1_peak_624	Promoter (1-2kb)	430	1705193	1706754	1562	1	TGME49_241305	TGME49_241305-t26_1	-1321	TGME49_241305-t26_1	TGME49_241305	-1321
TGME49_chrVI	1703673	1704351	679	*	679	1703821	7.33	2.37297	2.37946	0	H3K14_3_peak_383	Promoter (<=1kb)	430	1705193	1706754	1562	1	TGME49_241305	TGME49_241305-t26_1	-842	TGME49_241305-t26_1;TGME49_241310-t26_1	TGME49_241305;TGME49_241310	-842;-4970
TGME49_chrVI	1703801	1703991	191	*	191	1703852	8.11	2.41987	2.27689	0	H3K14_2_peak_1441	Promoter (1-2kb)	430	1705193	1706754	1562	1	TGME49_241305	TGME49_241305-t26_1	-1202	TGME49_241305-t26_1	TGME49_241305	0
TGME49_chrIX	1705591	1705815	225	*	225	1705803	7.33	1.92429	2.08143	0	H3K14_3_peak_160	Promoter (<=1kb)	426	1695191	1704879	9689	2	TGME49_265205	TGME49_265205-t26_1	-936	TGME49_265205-t26_1	TGME49_265205	-712
TGME49_chrVI	1705961	1706165	205	*	205	1705994	6.31	1.47484	1.82647	0	H3K14_2_peak_1442	Promoter (<=1kb)	430	1705193	1706754	1562	1	TGME49_241305	TGME49_241305-t26_1	768	TGME49_241305-t26_1;TGME49_241310-t26_1;TGME49_241610-t26_1	TGME49_241305;TGME49_241310;TGME49_241610	0;-3156;-4451
TGME49_chrIX	1707601	1707782	182	*	182	1707723	8.23	1.67033	1.84695	0	H3K14_1_peak_256	Promoter (2-3kb)	426	1695191	1704879	9689	2	TGME49_265205	TGME49_265205-t26_1	-2903	TGME49_265190-t26_1;TGME49_265205-t26_1	TGME49_265190;TGME49_265205	-3963;-2722
TGME49_chrIb	1762977	1763295	319	*	319	1763025	6.1	1.47484	1.77619	0	H3K14_3_peak_304	Promoter (<=1kb)	428	1762942	1770725	7784	1	TGME49_321500	TGME49_321500-t26_1	35	TGME49_321500-t26_1;TGME49_321510-t26_1;TGME49_321520-t26_1	TGME49_321500;TGME49_321510;TGME49_321520	0;0;5539
TGME49_chrIb	1764033	1764179	147	*	147	1764100	5.41	1.41856	1.86182	0	H3K14_2_peak_1115	Promoter (1-2kb)	428	1762942	1770725	7784	1	TGME49_321500	TGME49_321500-t26_1	1091	TGME49_321490-t26_1;TGME49_321500-t26_1;TGME49_321510-t26_1;TGME49_321520-t26_1	TGME49_321490;TGME49_321500;TGME49_321510;TGME49_321520	8704;0;-557;6595
TGME49_chrIb	1766858	1767004	147	*	147	1766925	8.23	3.24278	2.83062	0	H3K14_1_peak_480	3' UTR	428	1762942	1770725	7784	1	TGME49_321500	TGME49_321500-t26_1	3916	TGME49_321490-t26_1;TGME49_321500-t26_1;TGME49_321510-t26_1	TGME49_321490;TGME49_321500;TGME49_321510	5879;0;-3382
TGME49_chrVIIa	1785453	1785721	269	*	269	1785486	5.76	1.55175	2.07253	0	H3K14_1_peak_944	Exon (TGME49_204440-t26_1/TGME49_204440, exon 14 of 19)	432	1780439	1797459	17021	2	TGME49_204440	TGME49_204440-t26_1	11738	TGME49_204440-t26_1	TGME49_204440	0
TGME49_chrVIIa	1786587	1786794	208	*	208	1786617	6.1	1.51465	1.80324	0	H3K14_3_peak_598	Exon (TGME49_204440-t26_1/TGME49_204440, exon 13 of 19)	432	1780439	1797459	17021	2	TGME49_204440	TGME49_204440-t26_1	10665	TGME49_204440-t26_1	TGME49_204440	0
TGME49_chrVIIa	1787778	1787994	217	*	217	1787811	5.41	1.48336	1.91081	0	H3K14_2_peak_2153	Exon (TGME49_204440-t26_1/TGME49_204440, exon 12 of 19)	432	1780439	1797459	17021	2	TGME49_204440	TGME49_204440-t26_1	9465	TGME49_204440-t26_1	TGME49_204440	0
TGME49_chrVIIa	1789709	1789894	186	*	186	1789811	7.21	2.63003	2.51551	0	H3K14_2_peak_2154	Intron (TGME49_204440-t26_1/TGME49_204440, intron 9 of 18)	432	1780439	1797459	17021	2	TGME49_204440	TGME49_204440-t26_1	7565	TGME49_204440-t26_1	TGME49_204440	0
TGME49_chrX	1807494	1807762	269	*	269	1807539	5.49	1.55284	1.99062	0	H3K14_3_peak_771	Promoter (2-3kb)	434	1801337	1810745	9409	2	TGME49_226090	TGME49_226090-t26_1	2983	TGME49_226080-t26_1;TGME49_226090-t26_1	TGME49_226080;TGME49_226090	-3558;0
TGME49_chrX	1808390	1808581	192	*	192	1808421	5.41	1.55284	1.96326	0	H3K14_2_peak_2780	Promoter (2-3kb)	434	1801337	1810745	9409	2	TGME49_226090	TGME49_226090-t26_1	2164	TGME49_226080-t26_1;TGME49_226090-t26_1	TGME49_226080;TGME49_226090	0;0
TGME49_chrX	1808867	1809041	175	*	175	1808925	6.31	1.47484	1.82647	0	H3K14_2_peak_2781	Promoter (1-2kb)	434	1801337	1810745	9409	2	TGME49_226090	TGME49_226090-t26_1	1704	TGME49_226080-t26_1;TGME49_226090-t26_1	TGME49_226080;TGME49_226090	0;0
TGME49_chrX	1809489	1809655	167	*	167	1809562	7.41	2.63003	2.57821	0	H3K14_1_peak_1180	Promoter (1-2kb)	434	1801337	1810745	9409	2	TGME49_226090	TGME49_226090-t26_1	1090	TGME49_226080-t26_1;TGME49_226090-t26_1	TGME49_226080;TGME49_226090	0;0
TGME49_chrX	1810514	1810691	178	*	178	1810614	8.11	2.41987	2.27689	0	H3K14_2_peak_2782	Promoter (<=1kb)	434	1801337	1810745	9409	2	TGME49_226090	TGME49_226090-t26_1	54	TGME49_226080-t26_1;TGME49_226090-t26_1	TGME49_226080;TGME49_226090	0;0
TGME49_chrVIII	1813220	1813366	147	*	147	1813250	5.76	1.46137	2.00045	0	H3K14_1_peak_743	Exon (TGME49_232080-t26_1/TGME49_232080, exon 8 of 11)	431	1808775	1843859	35085	2	TGME49_232080	TGME49_232080-t26_1	30493	TGME49_232080-t26_1	TGME49_232080	0
TGME49_chrVIII	1814278	1814444	167	*	167	1814367	6.1	2.06495	2.17775	0	H3K14_3_peak_454	Exon (TGME49_232080-t26_1/TGME49_232080, exon 6 of 11)	431	1808775	1843859	35085	2	TGME49_232080	TGME49_232080-t26_1	29415	TGME49_232080-t26_1	TGME49_232080	0
TGME49_chrVIIb	1829660	1829878	219	*	219	1829749	7.33	2.46487	2.44099	0	H3K14_3_peak_664	Promoter (<=1kb)	433	1830727	1838675	7949	1	TGME49_261210	TGME49_261210-t26_1	-849	TGME49_261210-t26_1;TGME49_261220-t26_1	TGME49_261210;TGME49_261220	-849;-900
TGME49_chrVIIb	1829802	1830068	267	*	267	1829985	7.21	2.49651	2.42701	0	H3K14_2_peak_2442	Promoter (<=1kb)	433	1830727	1838675	7949	1	TGME49_261210	TGME49_261210-t26_1	-659	TGME49_261210-t26_1;TGME49_261220-t26_1	TGME49_261210;TGME49_261220	-659;-1042
TGME49_chrVIII	1830821	1831054	234	*	234	1830893	5.41	1.55284	1.96326	0	H3K14_2_peak_1701	Exon (TGME49_232080-t26_1/TGME49_232080, exon 6 of 11)	431	1808775	1843859	35085	2	TGME49_232080	TGME49_232080-t26_1	12805	TGME49_232080-t26_1	TGME49_232080	0
TGME49_chrVIII	1831495	1831641	147	*	147	1831558	5.41	1.55284	1.96326	0	H3K14_2_peak_1702	Exon (TGME49_232080-t26_1/TGME49_232080, exon 6 of 11)	431	1808775	1843859	35085	2	TGME49_232080	TGME49_232080-t26_1	12218	TGME49_232080-t26_1	TGME49_232080	0
TGME49_chrVIII	1831621	1831767	147	*	147	1831670	7.41	2.63003	2.57821	0	H3K14_1_peak_744	Exon (TGME49_232080-t26_1/TGME49_232080, exon 6 of 11)	431	1808775	1843859	35085	2	TGME49_232080	TGME49_232080-t26_1	12092	TGME49_232080-t26_1	TGME49_232080	0
TGME49_chrVIIb	1832797	1833019	223	*	223	1832879	5.76	1.35709	1.91711	0	H3K14_1_peak_1039	Promoter (2-3kb)	433	1830727	1838675	7949	1	TGME49_261210	TGME49_261210-t26_1	2070	TGME49_261210-t26_1;TGME49_261220-t26_1	TGME49_261210;TGME49_261220	0;-4037
TGME49_chrVIII	1833518	1833702	185	*	185	1833604	7.21	2.63003	2.51551	0	H3K14_2_peak_1703	Exon (TGME49_232080-t26_1/TGME49_232080, exon 6 of 11)	431	1808775	1843859	35085	2	TGME49_232080	TGME49_232080-t26_1	10157	TGME49_232080-t26_1	TGME49_232080	0
TGME49_chrXI	1847749	1848022	274	*	274	1847797	6.1	2.06495	2.17775	0	H3K14_3_peak_903	Promoter (2-3kb)	435	1845713	1856820	11108	1	TGME49_311180	TGME49_311180-t26_1	2036	TGME49_311160-t26_1;TGME49_311170-t26_1;TGME49_311180-t26_1	TGME49_311160;TGME49_311170;TGME49_311180	10,575;3312;0
TGME49_chrXI	1848347	1848556	210	*	210	1848453	8.11	3.24278	2.79164	0.00224	H3K14_2_peak_3239	Promoter (2-3kb)	435	1845713	1856820	11108	1	TGME49_311180	TGME49_311180-t26_1	2634	TGME49_311160-t26_1;TGME49_311170-t26_1;TGME49_311180-t26_1	TGME49_311160;TGME49_311170;TGME49_311180	11,173;3910;0
TGME49_chrXI	1849697	1849999	303	*	303	1849924	8.11	2.41987	2.27689	0	H3K14_2_peak_3240	Exon (TGME49_311180-t26_1/TGME49_311180, exon 2 of 5)	435	1845713	1856820	11108	1	TGME49_311180	TGME49_311180-t26_1	3984	TGME49_311170-t26_1;TGME49_311180-t26_1	TGME49_311170;TGME49_311180	5260;0
TGME49_chrXI	1850342	1850488	147	*	147	1850398	5.41	1.55284	1.96326	0	H3K14_2_peak_3241	Exon (TGME49_311180-t26_1/TGME49_311180, exon 2 of 5)	435	1845713	1856820	11108	1	TGME49_311180	TGME49_311180-t26_1	4629	TGME49_311170-t26_1;TGME49_311180-t26_1	TGME49_311170;TGME49_311180	5905;0
TGME49_chrXI	1851068	1851348	281	*	281	1851124	6.31	2.06363	2.23846	0	H3K14_2_peak_3242	Exon (TGME49_311180-t26_1/TGME49_311180, exon 3 of 5)	435	1845713	1856820	11108	1	TGME49_311180	TGME49_311180-t26_1	5355	TGME49_311170-t26_1;TGME49_311180-t26_1	TGME49_311170;TGME49_311180	6631;0
TGME49_chrXI	1851116	1851329	214	*	214	1851242	6.59	2.03515	2.30408	0	H3K14_1_peak_1397	Intron (TGME49_311180-t26_1/TGME49_311180, intron 3 of 4)	435	1845713	1856820	11108	1	TGME49_311180	TGME49_311180-t26_1	5403	TGME49_311170-t26_1;TGME49_311180-t26_1	TGME49_311170;TGME49_311180	6679;0
TGME49_chrXI	1855921	1856198	278	*	278	1856001	8.11	2.94418	2.6029	0	H3K14_2_peak_3243	3' UTR	435	1845713	1856820	11108	1	TGME49_311180	TGME49_311180-t26_1	10208	TGME49_311180-t26_1;TGME49_311210-t26_1	TGME49_311180;TGME49_311210	0;0
TGME49_chrX	1880173	1880531	359	*	359	1880263	7.41	2.40311	2.42427	0	H3K14_1_peak_1183	3' UTR	434	1880224	1889539	9316	2	TGME49_225980	TGME49_225980-t26_1	9008	TGME49_225980-t26_1;TGME49_225990-t26_1	TGME49_225980;TGME49_225990	0;4828
TGME49_chrX	1880887	1881033	147	*	147	1880955	6.72	1.92605	2.262	0	H3K14_3_peak_774	3' UTR	434	1880224	1889539	9316	2	TGME49_225980	TGME49_225980-t26_1	8506	TGME49_225980-t26_1;TGME49_225990-t26_1	TGME49_225980;TGME49_225990	0;5542
TGME49_chrVIIa	1887289	1887459	171	*	171	1887355	6.59	1.86154	2.17771	0	H3K14_1_peak_951	Promoter (<=1kb)	432	1887392	1909019	21628	1	TGME49_204310	TGME49_204310-t26_1	0	TGME49_204310-t26_1;TGME49_204315-t26_1;TGME49_204320-t26_1	TGME49_204310;TGME49_204315;TGME49_204320	0;2434;5151
TGME49_chrVIIa	1887297	1887525	229	*	229	1887380	5.41	1.38742	1.83825	0	H3K14_2_peak_2164	Promoter (<=1kb)	432	1887392	1909019	21628	1	TGME49_204310	TGME49_204310-t26_1	0	TGME49_204310-t26_1;TGME49_204315-t26_1;TGME49_204320-t26_1	TGME49_204310;TGME49_204315;TGME49_204320	0;2442;5159
TGME49_chrX	1887458	1887638	181	*	181	1887612	6.31	1.97966	2.17956	0	H3K14_2_peak_2787	Promoter (1-2kb)	434	1880224	1889539	9316	2	TGME49_225980	TGME49_225980-t26_1	1901	TGME49_225970-t26_1;TGME49_225980-t26_1	TGME49_225970;TGME49_225980	0;0
TGME49_chrVIIa	1887515	1887661	147	*	147	1887585	8.55	2.41987	2.38667	0	H3K14_3_peak_601	Promoter (<=1kb)	432	1887392	1909019	21628	1	TGME49_204310	TGME49_204310-t26_1	123	TGME49_204310-t26_1;TGME49_204315-t26_1;TGME49_204320-t26_1	TGME49_204310;TGME49_204315;TGME49_204320	0;2660;5377
TGME49_chrII	1893311	1893487	177	*	177	1893478	6.59	2.06495	2.3258	0	H3K14_1_peak_80	3' UTR	423	1892745	1902261	9517	2	TGME49_297650	TGME49_297650-t26_1	8774	TGME49_297647-t26_1;TGME49_297650-t26_1	TGME49_297647;TGME49_297650	-2482;0
TGME49_chrII	1894267	1894451	185	*	185	1894303	5.41	1.55284	1.96326	0	H3K14_2_peak_150	3' UTR	423	1892745	1902261	9517	2	TGME49_297650	TGME49_297650-t26_1	7810	TGME49_297647-t26_1;TGME49_297650-t26_1	TGME49_297647;TGME49_297650	0;0
TGME49_chrII	1898651	1898797	147	*	147	1898680	6.1	2.00717	2.13832	0	H3K14_3_peak_56	Exon (TGME49_297650-t26_1/TGME49_297650, exon 4 of 9)	423	1892745	1902261	9517	2	TGME49_297650	TGME49_297650-t26_1	3464	TGME49_297650-t26_1	TGME49_297650	0
TGME49_chrVIIb	2058383	2058549	167	*	167	2058454	6.31	2.06495	2.23939	0	H3K14_2_peak_2455	Promoter (1-2kb)	433	2060401	2068403	8003	1	TGME49_260680	TGME49_260680-t26_1	-1852	TGME49_260680-t26_1;TGME49_260790-t26_1	TGME49_260680;TGME49_260790	-1852;6987
TGME49_chrVIIb	2060761	2061036	276	*	276	2060957	7.33	2.09597	2.19502	0	H3K14_3_peak_668	Promoter (<=1kb)	433	2060401	2068403	8003	1	TGME49_260680	TGME49_260680-t26_1	360	TGME49_260680-t26_1;TGME49_260790-t26_1	TGME49_260680;TGME49_260790	0;9365
TGME49_chrVIIb	2063319	2063607	289	*	289	2063361	6.59	2.06495	2.3258	0	H3K14_1_peak_1044	Promoter (2-3kb)	433	2060401	2068403	8003	1	TGME49_260680	TGME49_260680-t26_1	2918	TGME49_260680-t26_1	TGME49_260680	0
TGME49_chrVI	2107612	2107842	231	*	231	2107724	6.72	1.86154	2.21429	0	H3K14_3_peak_389	Promoter (<=1kb)	430	2106629	2141183	34555	1	TGME49_242625	TGME49_242625-t26_1	983	TGME49_242610-t26_1;TGME49_242625-t26_1	TGME49_242610;TGME49_242625	-2155;0
TGME49_chrIX	2116111	2116257	147	*	147	2116206	8.11	2.94418	2.6029	0	H3K14_2_peak_626	Promoter (<=1kb)	426	2116655	2133579	16925	1	TGME49_264670	TGME49_264670-t26_1	-398	TGME49_264670-t26_1;TGME49_264680-t26_1;TGME49_264690-t26_1	TGME49_264670;TGME49_264680;TGME49_264690	0;-2848;-4075
TGME49_chrIX	2116462	2116660	199	*	199	2116551	8.11	3.10643	2.70519	0.00224	H3K14_2_peak_627	Promoter (<=1kb)	426	2116655	2133579	16925	1	TGME49_264670	TGME49_264670-t26_1	0	TGME49_264670-t26_1;TGME49_264680-t26_1;TGME49_264690-t26_1	TGME49_264670;TGME49_264680;TGME49_264690	0;-3199;-4426
TGME49_chrVI	2116791	2117046	256	*	256	2116822	5.49	1.45053	1.91228	0	H3K14_3_peak_390	Exon (TGME49_242625-t26_1/TGME49_242625, exon 5 of 19)	430	2106629	2141183	34555	1	TGME49_242625	TGME49_242625-t26_1	10162	TGME49_242625-t26_1	TGME49_242625	0
TGME49_chrIX	2118800	2118951	152	*	152	2118865	8.11	2.41987	2.27689	0	H3K14_2_peak_628	Promoter (2-3kb)	426	2116655	2133579	16925	1	TGME49_264670	TGME49_264670-t26_1	2145	TGME49_264670-t26_1	TGME49_264670	0
TGME49_chrIX	2122919	2123252	334	*	334	2123171	9.91	2.95763	2.72731	0	H3K14_2_peak_629	Exon (TGME49_264670-t26_1/TGME49_264670, exon 1 of 13)	426	2116655	2133579	16925	1	TGME49_264670	TGME49_264670-t26_1	6264	TGME49_264670-t26_1	TGME49_264670	0
TGME49_chrVI	2123526	2123707	182	*	182	2123630	8.11	2.41987	2.27689	0	H3K14_2_peak_1470	Exon (TGME49_242625-t26_1/TGME49_242625, exon 8 of 19)	430	2106629	2141183	34555	1	TGME49_242625	TGME49_242625-t26_1	16897	TGME49_242625-t26_1	TGME49_242625	0
TGME49_chrIX	2126636	2126782	147	*	147	2126745	9.06	2.72114	2.37558	0	H3K14_1_peak_268	Exon (TGME49_264670-t26_1/TGME49_264670, exon 2 of 13)	426	2116655	2133579	16925	1	TGME49_264670	TGME49_264670-t26_1	9981	TGME49_264670-t26_1	TGME49_264670	0
TGME49_chrVI	2130610	2130929	320	*	320	2130649	5.76	1.48336	2.01799	0	H3K14_1_peak_629	Exon (TGME49_242625-t26_1/TGME49_242625, exon 9 of 19)	430	2106629	2141183	34555	1	TGME49_242625	TGME49_242625-t26_1	23981	TGME49_242625-t26_1	TGME49_242625	0
TGME49_chrIX	2131271	2131492	222	*	222	2131315	6.1	1.84895	2.03051	0	H3K14_3_peak_166	Exon (TGME49_264670-t26_1/TGME49_264670, exon 12 of 13)	426	2116655	2133579	16925	1	TGME49_264670	TGME49_264670-t26_1	14616	TGME49_264660-t26_1;TGME49_264670-t26_1	TGME49_264660;TGME49_264670	-4136;0
TGME49_chrVI	2132397	2132556	160	*	160	2132473	8.11	3.20173	2.76556	0.00224	H3K14_2_peak_1471	Exon (TGME49_242625-t26_1/TGME49_242625, exon 10 of 19)	430	2106629	2141183	34555	1	TGME49_242625	TGME49_242625-t26_1	25768	TGME49_242625-t26_1	TGME49_242625	0
TGME49_chrII	2134822	2135032	211	*	211	2134868	6.1	2.06495	2.17775	0	H3K14_3_peak_62	Exon (TGME49_297960-t26_1/TGME49_297960, exon 4 of 10)	423	2130812	2144691	13880	2	TGME49_297960	TGME49_297960-t26_1	9659	TGME49_297940-t26_1;TGME49_297960-t26_1	TGME49_297940;TGME49_297960	-4765;0
TGME49_chrII	2135004	2135150	147	*	147	2135064	7.41	2.63003	2.57821	0	H3K14_1_peak_87	Intron (TGME49_297960-t26_1/TGME49_297960, intron 3 of 9)	423	2130812	2144691	13880	2	TGME49_297960	TGME49_297960-t26_1	9541	TGME49_297940-t26_1;TGME49_297960-t26_1	TGME49_297940;TGME49_297960	-4947;0
TGME49_chrII	2135907	2136214	308	*	308	2135960	5.41	1.48336	1.91081	0	H3K14_2_peak_162	Intron (TGME49_297960-t26_1/TGME49_297960, intron 2 of 9)	423	2130812	2144691	13880	2	TGME49_297960	TGME49_297960-t26_1	8477	TGME49_297960-t26_1	TGME49_297960	0
TGME49_chrII	2143136	2143358	223	*	223	2143181	6.31	1.41923	1.78759	0	H3K14_2_peak_163	Promoter (1-2kb)	423	2130812	2144691	13880	2	TGME49_297960	TGME49_297960-t26_1	1333	TGME49_297960-t26_1;TGME49_297970-t26_1	TGME49_297960;TGME49_297970	0;0
TGME49_chrII	2164370	2164551	182	*	182	2164445	8.23	2.21454	2.18109	0	H3K14_1_peak_88	Exon (TGME49_298010-t26_1/TGME49_298010, exon 48 of 52)	423	2161562	2192815	31254	2	TGME49_298010	TGME49_298010-t26_1	28264	TGME49_297980-t26_1;TGME49_298010-t26_1	TGME49_297980;TGME49_298010	-4986;0
TGME49_chrII	2178993	2179197	205	*	205	2179126	5.41	1.35709	1.81528	0	H3K14_2_peak_168	Exon (TGME49_298010-t26_1/TGME49_298010, exon 21 of 52)	423	2161562	2192815	31254	2	TGME49_298010	TGME49_298010-t26_1	13618	TGME49_298010-t26_1	TGME49_298010	0
TGME49_chrII	2185454	2185642	189	*	189	2185522	5.49	1.47232	1.92898	0	H3K14_3_peak_63	Intron (TGME49_298010-t26_1/TGME49_298010, intron 10 of 51)	423	2161562	2192815	31254	2	TGME49_298010	TGME49_298010-t26_1	7173	TGME49_298010-t26_1	TGME49_298010	0
TGME49_chrII	2186339	2186485	147	*	147	2186403	5.49	1.52854	1.97203	0	H3K14_3_peak_64	Intron (TGME49_298010-t26_1/TGME49_298010, intron 9 of 51)	423	2161562	2192815	31254	2	TGME49_298010	TGME49_298010-t26_1	6330	TGME49_298010-t26_1	TGME49_298010	0
TGME49_chrII	2186786	2186932	147	*	147	2186892	6.31	1.97966	2.17956	0	H3K14_2_peak_169	Exon (TGME49_298010-t26_1/TGME49_298010, exon 9 of 52)	423	2161562	2192815	31254	2	TGME49_298010	TGME49_298010-t26_1	5883	TGME49_298010-t26_1	TGME49_298010	0
TGME49_chrVIIb	2212484	2212772	289	*	289	2212696	6.31	2.06495	2.23939	0	H3K14_2_peak_2464	Distal Intergenic	433	2216446	2231203	14758	1	TGME49_260480	TGME49_260480-t26_1	-3674	TGME49_260480-t26_1;TGME49_260490-t26_1	TGME49_260480;TGME49_260490	0;5600
TGME49_chrVIIb	2214724	2214880	157	*	157	2214809	9.01	3.89878	3.06776	0.38874	H3K14_2_peak_2465	Promoter (1-2kb)	433	2216446	2231203	14758	1	TGME49_260480	TGME49_260480-t26_1	-1566	TGME49_260480-t26_1;TGME49_260490-t26_1	TGME49_260480;TGME49_260490	0;7840
TGME49_chrVIIb	2219644	2219799	156	*	156	2219714	8.23	3.24278	2.83062	0	H3K14_1_peak_1049	Intron (TGME49_260480-t26_1/TGME49_260480, intron 3 of 20)	433	2216446	2231203	14758	1	TGME49_260480	TGME49_260480-t26_1	3198	TGME49_260480-t26_1	TGME49_260480	0
TGME49_chrVIIb	2220077	2220331	255	*	255	2220137	5.41	1.55284	1.96326	0	H3K14_2_peak_2466	Exon (TGME49_260480-t26_1/TGME49_260480, exon 4 of 21)	433	2216446	2231203	14758	1	TGME49_260480	TGME49_260480-t26_1	3631	TGME49_260480-t26_1	TGME49_260480	0
TGME49_chrVIIb	2221118	2221274	157	*	157	2221194	6.1	1.97966	2.11956	0	H3K14_3_peak_673	Exon (TGME49_260480-t26_1/TGME49_260480, exon 6 of 21)	433	2216446	2231203	14758	1	TGME49_260480	TGME49_260480-t26_1	4672	TGME49_260480-t26_1	TGME49_260480	0
TGME49_chrVIIb	2221825	2221987	163	*	163	2221948	5.41	1.55284	1.96326	0	H3K14_2_peak_2467	Exon (TGME49_260480-t26_1/TGME49_260480, exon 7 of 21)	433	2216446	2231203	14758	1	TGME49_260480	TGME49_260480-t26_1	5379	TGME49_260480-t26_1	TGME49_260480	0
TGME49_chrIX	2289470	2289634	165	*	165	2289512	8.11	2.62103	2.40115	0	H3K14_2_peak_636	Promoter (<=1kb)	426	2289857	2303028	13172	1	TGME49_288000	TGME49_288000-t26_1	-223	TGME49_287980-t26_1;TGME49_287990-t26_1;TGME49_288000-t26_1	TGME49_287980;TGME49_287990;TGME49_288000	-1067;3431;-223
TGME49_chrIX	2289548	2289738	191	*	191	2289622	8.23	2.94418	2.63925	0	H3K14_1_peak_270	Promoter (<=1kb)	426	2289857	2303028	13172	1	TGME49_288000	TGME49_288000-t26_1	-119	TGME49_287980-t26_1;TGME49_287990-t26_1;TGME49_288000-t26_1	TGME49_287980;TGME49_287990;TGME49_288000	-1145;3509;0
TGME49_chrIX	2292395	2292763	369	*	369	2292449	5.76	1.55284	2.07339	0	H3K14_1_peak_271	Promoter (2-3kb)	426	2289857	2303028	13172	1	TGME49_288000	TGME49_288000-t26_1	2538	TGME49_287980-t26_1;TGME49_287990-t26_1;TGME49_288000-t26_1	TGME49_287980;TGME49_287990;TGME49_288000	-3992;6356;0
TGME49_chrIX	2295283	2295436	154	*	154	2295401	6.72	2.06495	2.36487	0	H3K14_3_peak_168	Exon (TGME49_288000-t26_1/TGME49_288000, exon 3 of 6)	426	2289857	2303028	13172	1	TGME49_288000	TGME49_288000-t26_1	5426	TGME49_288000-t26_1	TGME49_288000	0
TGME49_chrII	2306402	2306548	147	*	147	2306463	6.72	2.06495	2.36487	0	H3K14_3_peak_65	Distal Intergenic	423	2299556	2300801	1246	1	TGME49_298090	TGME49_298090-t26_1	6846	NA	NA	NA
TGME49_chrXII	2311956	2312148	193	*	193	2312034	6.59	1.79964	2.13272	0	H3K14_1_peak_1595	3' UTR	436	2311590	2324053	12464	2	TGME49_245500	TGME49_245500-t26_1	11905	TGME49_245490-t26_1;TGME49_245500-t26_1	TGME49_245490;TGME49_245500	5562;0
TGME49_chrXII	2317658	2317804	147	*	147	2317782	9.06	3.18858	2.65178	0	H3K14_1_peak_1596	Exon (TGME49_245500-t26_1/TGME49_245500, exon 5 of 12)	436	2311590	2324053	12464	2	TGME49_245500	TGME49_245500-t26_1	6249	TGME49_245500-t26_1	TGME49_245500	0
TGME49_chrXII	2318484	2318733	250	*	250	2318692	7.41	2.62846	2.57714	0	H3K14_1_peak_1597	Exon (TGME49_245500-t26_1/TGME49_245500, exon 4 of 12)	436	2311590	2324053	12464	2	TGME49_245500	TGME49_245500-t26_1	5320	TGME49_245500-t26_1	TGME49_245500	0
TGME49_chrXII	2321827	2322049	223	*	223	2321897	6.31	1.92605	2.14198	0	H3K14_2_peak_3674	Promoter (2-3kb)	436	2311590	2324053	12464	2	TGME49_245500	TGME49_245500-t26_1	2004	TGME49_245500-t26_1;TGME49_245510-t26_1	TGME49_245500;TGME49_245510	0;0
TGME49_chrII	2322716	2322863	148	*	148	2322790	8.23	3.05107	2.7075	0	H3K14_1_peak_91	Distal Intergenic	423	2299556	2300801	1246	1	TGME49_298090	TGME49_298090-t26_1	23160	NA	NA	NA
TGME49_chrXII	2323299	2323481	183	*	183	2323340	7.33	2.56138	2.50578	0	H3K14_3_peak_1019	Promoter (<=1kb)	436	2311590	2324053	12464	2	TGME49_245500	TGME49_245500-t26_1	572	TGME49_245500-t26_1;TGME49_245510-t26_1	TGME49_245500;TGME49_245510	0;0
TGME49_chrII	2335923	2336080	158	*	158	2336045	10.81	1.70316	1.877	0	H3K14_2_peak_173	Distal Intergenic	423	2299556	2300801	1246	1	TGME49_298090	TGME49_298090-t26_1	36367	NA	NA	NA
TGME49_chrII	2336708	2336898	191	*	191	2336833	5.41	1.37722	1.83053	0	H3K14_2_peak_174	Distal Intergenic	423	2299556	2300801	1246	1	TGME49_298090	TGME49_298090-t26_1	37152	NA	NA	NA
TGME49_chrX	2353655	2353842	188	*	188	2353720	8.23	3.24278	2.83062	0	H3K14_1_peak_1195	Exon (TGME49_225270-t26_1/TGME49_225270, exon 1 of 3)	434	2346437	2357632	11196	2	TGME49_225270	TGME49_225270-t26_1	3790	TGME49_225270-t26_1	TGME49_225270	0
TGME49_chrIV	2353661	2353807	147	*	147	2353759	7.21	2.40311	2.36532	0	H3K14_2_peak_463	Promoter (<=1kb)	425	2353513	2372727	19215	1	TGME49_301270	TGME49_301270-t26_1	148	TGME49_301250-t26_1;TGME49_301260-t26_1;TGME49_301270-t26_1	TGME49_301250;TGME49_301260;TGME49_301270	0;1454;0
TGME49_chrX	2354348	2354494	147	*	147	2354378	5.76	1.55284	2.07339	0	H3K14_1_peak_1196	Exon (TGME49_225270-t26_1/TGME49_225270, exon 1 of 3)	434	2346437	2357632	11196	2	TGME49_225270	TGME49_225270-t26_1	3138	TGME49_225270-t26_1	TGME49_225270	0
TGME49_chrIV	2354425	2354638	214	*	214	2354456	5.41	1.41856	1.86182	0	H3K14_2_peak_464	Promoter (<=1kb)	425	2353513	2372727	19215	1	TGME49_301270	TGME49_301270-t26_1	912	TGME49_301250-t26_1;TGME49_301260-t26_1;TGME49_301270-t26_1	TGME49_301250;TGME49_301260;TGME49_301270	0;623;0
TGME49_chrX	2356064	2356222	159	*	159	2356122	6.72	2.06495	2.36487	0	H3K14_3_peak_780	Promoter (1-2kb)	434	2346437	2357632	11196	2	TGME49_225270	TGME49_225270-t26_1	1410	TGME49_225260-t26_1;TGME49_225270-t26_1	TGME49_225260;TGME49_225270	0;0
TGME49_chrX	2356205	2356370	166	*	166	2356276	8.11	3.12519	2.71705	0.00224	H3K14_2_peak_2821	Promoter (1-2kb)	434	2346437	2357632	11196	2	TGME49_225270	TGME49_225270-t26_1	1262	TGME49_225260-t26_1;TGME49_225270-t26_1	TGME49_225260;TGME49_225270	0;0
TGME49_chrX	2357937	2358273	337	*	337	2357998	6.72	2.06495	2.36487	0	H3K14_3_peak_781	Promoter (<=1kb)	434	2346437	2357632	11196	2	TGME49_225270	TGME49_225270-t26_1	-641	TGME49_225260-t26_1;TGME49_225270-t26_1	TGME49_225260;TGME49_225270	0;0
TGME49_chrIV	2358214	2358377	164	*	164	2358264	6.72	1.69436	2.0908	0	H3K14_3_peak_132	Exon (TGME49_301270-t26_1/TGME49_301270, exon 3 of 10)	425	2353513	2372727	19215	1	TGME49_301270	TGME49_301270-t26_1	4701	TGME49_301260-t26_1;TGME49_301270-t26_1	TGME49_301260;TGME49_301270	-2953;0
TGME49_chrIV	2363464	2363610	147	*	147	2363496	5.76	1.30824	1.87799	0	H3K14_1_peak_208	Exon (TGME49_301270-t26_1/TGME49_301270, exon 4 of 10)	425	2353513	2372727	19215	1	TGME49_301270	TGME49_301270-t26_1	9951	TGME49_301270-t26_1	TGME49_301270	0
TGME49_chrXII	2374135	2374300	166	*	166	2374247	8.55	3.12519	2.84805	0	H3K14_3_peak_1021	Exon (TGME49_245560-t26_1/TGME49_245560, exon 4 of 12)	436	2367380	2384791	17412	1	TGME49_245560	TGME49_245560-t26_1	6755	TGME49_245560-t26_1	TGME49_245560	0
TGME49_chrXII	2378756	2378902	147	*	147	2378803	5.76	1.55284	2.07339	0	H3K14_1_peak_1599	Intron (TGME49_245560-t26_1/TGME49_245560, intron 9 of 11)	436	2367380	2384791	17412	1	TGME49_245560	TGME49_245560-t26_1	11376	TGME49_245560-t26_1	TGME49_245560	0
TGME49_chrXII	2384095	2384322	228	*	228	2384203	6.31	1.72861	2.0038	0	H3K14_2_peak_3677	3' UTR	436	2367380	2384791	17412	1	TGME49_245560	TGME49_245560-t26_1	16715	TGME49_245560-t26_1;TGME49_245570-t26_1	TGME49_245560;TGME49_245570	0;10,866
TGME49_chrVIII	2528601	2528769	169	*	169	2528704	7.33	2.63003	2.55199	0	H3K14_3_peak_464	Exon (TGME49_233245-t26_1/TGME49_233245, exon 7 of 7)	431	2528475	2540810	12336	2	TGME49_233245	TGME49_233245-t26_1	12041	TGME49_233230-t26_1;TGME49_233245-t26_1	TGME49_233230;TGME49_233245	6188;0
TGME49_chrVIII	2528926	2529072	147	*	147	2529015	7.21	1.92429	2.05168	0	H3K14_2_peak_1741	Exon (TGME49_233245-t26_1/TGME49_233245, exon 7 of 7)	431	2528475	2540810	12336	2	TGME49_233245	TGME49_233245-t26_1	11738	TGME49_233230-t26_1;TGME49_233245-t26_1	TGME49_233230;TGME49_233245	6513;0
TGME49_chrVIII	2533950	2534119	170	*	170	2534025	6.59	2.06495	2.3258	0	H3K14_1_peak_763	Exon (TGME49_233245-t26_1/TGME49_233245, exon 2 of 7)	431	2528475	2540810	12336	2	TGME49_233245	TGME49_233245-t26_1	6691	TGME49_233245-t26_1	TGME49_233245	0
TGME49_chrXI	2577833	2578185	353	*	353	2577959	7.41	2.63003	2.57821	0	H3K14_1_peak_1419	Exon (TGME49_312300-t26_1/TGME49_312300, exon 3 of 6)	435	2574257	2588334	14078	2	TGME49_312300	TGME49_312300-t26_1	10149	TGME49_312280-t26_1;TGME49_312300-t26_1	TGME49_312280;TGME49_312300	0;0
TGME49_chrXI	2580947	2581093	147	*	147	2581074	6.72	1.47484	1.92881	0	H3K14_3_peak_911	Exon (TGME49_312300-t26_1/TGME49_312300, exon 3 of 6)	435	2574257	2588334	14078	2	TGME49_312300	TGME49_312300-t26_1	7241	TGME49_312300-t26_1	TGME49_312300	0
TGME49_chrXI	2585090	2585269	180	*	180	2585234	5.41	1.55284	1.96326	0	H3K14_2_peak_3297	Exon (TGME49_312300-t26_1/TGME49_312300, exon 1 of 6)	435	2574257	2588334	14078	2	TGME49_312300	TGME49_312300-t26_1	3065	TGME49_312300-t26_1;TGME49_312310-t26_1	TGME49_312300;TGME49_312310	0;-4526
TGME49_chrXI	2585178	2585332	155	*	155	2585252	6.72	2.06495	2.36487	0	H3K14_3_peak_912	Exon (TGME49_312300-t26_1/TGME49_312300, exon 1 of 6)	435	2574257	2588334	14078	2	TGME49_312300	TGME49_312300-t26_1	3002	TGME49_312300-t26_1;TGME49_312310-t26_1	TGME49_312300;TGME49_312310	0;-4463
TGME49_chrIX	2587381	2587725	345	*	345	2587411	8.11	2.41987	2.27689	0	H3K14_2_peak_655	3' UTR	426	2586763	2594266	7504	2	TGME49_288510	TGME49_288510-t26_1	6541	TGME49_288500-t26_1;TGME49_288510-t26_1	TGME49_288500;TGME49_288510	0;0
TGME49_chrIX	2587875	2588152	278	*	278	2587977	5.49	1.55284	1.99062	0	H3K14_3_peak_174	Intron (TGME49_288510-t26_1/TGME49_288510, intron 3 of 3)	426	2586763	2594266	7504	2	TGME49_288510	TGME49_288510-t26_1	6114	TGME49_288500-t26_1;TGME49_288510-t26_1	TGME49_288500;TGME49_288510	-1927;0
TGME49_chrXI	2588397	2588734	338	*	338	2588667	6.31	1.47484	1.82647	0	H3K14_2_peak_3298	Promoter (<=1kb)	435	2574257	2588334	14078	2	TGME49_312300	TGME49_312300-t26_1	-400	TGME49_312300-t26_1;TGME49_312310-t26_1	TGME49_312300;TGME49_312310	0;-1061
TGME49_chrIX	2592952	2593161	210	*	210	2593113	5.41	1.55284	1.96326	0	H3K14_2_peak_656	Promoter (1-2kb)	426	2586763	2594266	7504	2	TGME49_288510	TGME49_288510-t26_1	1105	TGME49_288510-t26_1;TGME49_288520-t26_1	TGME49_288510;TGME49_288520	0;4270
TGME49_chrIX	2593356	2593520	165	*	165	2593442	8.11	3.24278	2.79164	0.00224	H3K14_2_peak_657	Promoter (<=1kb)	426	2586763	2594266	7504	2	TGME49_288510	TGME49_288510-t26_1	746	TGME49_288510-t26_1;TGME49_288520-t26_1;TGME49_288530-t26_1	TGME49_288510;TGME49_288520;TGME49_288530	0;3911;-4794
TGME49_chrV	2593634	2593783	150	*	150	2593766	6.59	1.33053	1.79211	0	H3K14_1_peak_559	Promoter (<=1kb)	429	2594364	2613587	19224	1	TGME49_285140	TGME49_285140-t26_1	-581	TGME49_285140-t26_1;TGME49_285150-t26_1	TGME49_285140;TGME49_285150	-581;4998
TGME49_chrIX	2593990	2594210	221	*	221	2594068	6.59	2.06495	2.3258	0	H3K14_1_peak_274	Promoter (<=1kb)	426	2586763	2594266	7504	2	TGME49_288510	TGME49_288510-t26_1	56	TGME49_288510-t26_1;TGME49_288520-t26_1;TGME49_288530-t26_1	TGME49_288510;TGME49_288520;TGME49_288530	0;3221;-4104
TGME49_chrIX	2594517	2594797	281	*	281	2594724	6.31	1.97966	2.17956	0	H3K14_2_peak_658	Promoter (<=1kb)	426	2586763	2594266	7504	2	TGME49_288510	TGME49_288510-t26_1	-531	TGME49_288510-t26_1;TGME49_288520-t26_1;TGME49_288530-t26_1	TGME49_288510;TGME49_288520;TGME49_288530	0;2634;-3517
TGME49_chrV	2609632	2609966	335	*	335	2609729	8.11	1.67033	1.82151	0	H3K14_2_peak_1299	Exon (TGME49_285140-t26_1/TGME49_285140, exon 7 of 8)	429	2594364	2613587	19224	1	TGME49_285140	TGME49_285140-t26_1	15268	TGME49_285140-t26_1	TGME49_285140	0
TGME49_chrV	2610002	2610221	220	*	220	2610031	5.49	1.55284	1.99062	0	H3K14_3_peak_344	Exon (TGME49_285140-t26_1/TGME49_285140, exon 7 of 8)	429	2594364	2613587	19224	1	TGME49_285140	TGME49_285140-t26_1	15638	TGME49_285140-t26_1	TGME49_285140	0
TGME49_chrV	2615473	2615744	272	*	272	2615592	6.59	2.06495	2.3258	0	H3K14_1_peak_560	Promoter (2-3kb)	429	2617818	2625294	7477	1	TGME49_284780	TGME49_284780-t26_1	-2074	TGME49_284780-t26_1;TGME49_285140-t26_1	TGME49_284780;TGME49_285140	0;21109
TGME49_chrV	2616811	2617137	327	*	327	2616902	8.23	3.24278	2.83062	0	H3K14_1_peak_561	Promoter (<=1kb)	429	2617818	2625294	7477	1	TGME49_284780	TGME49_284780-t26_1	-681	TGME49_284780-t26_1;TGME49_285140-t26_1	TGME49_284780;TGME49_285140	0;22447
TGME49_chrV	2619689	2619863	175	*	175	2619802	6.1	2.06495	2.17775	0	H3K14_3_peak_345	Promoter (1-2kb)	429	2617818	2625294	7477	1	TGME49_284780	TGME49_284780-t26_1	1871	TGME49_284780-t26_1	TGME49_284780	0
TGME49_chrV	2621558	2621798	241	*	241	2621697	6.59	1.97966	2.26366	0	H3K14_1_peak_562	Exon (TGME49_284780-t26_1/TGME49_284780, exon 3 of 7)	429	2617818	2625294	7477	1	TGME49_284780	TGME49_284780-t26_1	3740	TGME49_284680-t26_1;TGME49_284780-t26_1	TGME49_284680;TGME49_284780	-4198;0
TGME49_chrV	2623417	2623563	147	*	147	2623453	6.31	2.06363	2.23846	0	H3K14_2_peak_1300	Exon (TGME49_284780-t26_1/TGME49_284780, exon 5 of 7)	429	2617818	2625294	7477	1	TGME49_284780	TGME49_284780-t26_1	5599	TGME49_284670-t26_1;TGME49_284680-t26_1;TGME49_284780-t26_1	TGME49_284670;TGME49_284680;TGME49_284780	0;-2433;0
TGME49_chrVIII	2648793	2648956	164	*	164	2648839	6.31	2.06495	2.23939	0	H3K14_2_peak_1749	Exon (TGME49_233430-t26_1/TGME49_233430, exon 8 of 15)	431	2639548	2658710	19163	1	TGME49_233430	TGME49_233430-t26_1	9245	TGME49_233430-t26_1	TGME49_233430	0
TGME49_chrVIII	2650192	2650511	320	*	320	2650316	6.72	1.99336	2.31182	0	H3K14_3_peak_465	Exon (TGME49_233430-t26_1/TGME49_233430, exon 8 of 15)	431	2639548	2658710	19163	1	TGME49_233430	TGME49_233430-t26_1	10644	TGME49_233430-t26_1	TGME49_233430	0
TGME49_chrVIIa	2652620	2652818	199	*	199	2652743	8.23	3.12519	2.75499	0	H3K14_1_peak_969	Exon (TGME49_203240-t26_1/TGME49_203240, exon 7 of 12)	432	2647720	2658076	10357	2	TGME49_203240	TGME49_203240-t26_1	5258	TGME49_203240-t26_1	TGME49_203240	0
TGME49_chrVIII	2653181	2653634	454	*	454	2653561	8.11	2.41987	2.27689	0	H3K14_2_peak_1750	Exon (TGME49_233430-t26_1/TGME49_233430, exon 10 of 15)	431	2639548	2658710	19163	1	TGME49_233430	TGME49_233430-t26_1	13633	TGME49_233430-t26_1	TGME49_233430	0
TGME49_chrVIIa	2653589	2653985	397	*	397	2653919	7.33	1.92429	2.08143	0	H3K14_3_peak_611	Exon (TGME49_203240-t26_1/TGME49_203240, exon 5 of 12)	432	2647720	2658076	10357	2	TGME49_203240	TGME49_203240-t26_1	4091	TGME49_203230-t26_1;TGME49_203240-t26_1	TGME49_203230;TGME49_203240	-4907;0
TGME49_chrVIIa	2653985	2654131	147	*	147	2654114	6.31	2.06495	2.23939	0	H3K14_2_peak_2213	Exon (TGME49_203240-t26_1/TGME49_203240, exon 5 of 12)	432	2647720	2658076	10357	2	TGME49_203240	TGME49_203240-t26_1	3945	TGME49_203230-t26_1;TGME49_203240-t26_1	TGME49_203230;TGME49_203240	-4761;0
TGME49_chrVIII	2654120	2654269	150	*	150	2654215	9.01	2.08979	2.00168	0	H3K14_2_peak_1751	Intron (TGME49_233430-t26_1/TGME49_233430, intron 10 of 14)	431	2639548	2658710	19163	1	TGME49_233430	TGME49_233430-t26_1	14572	TGME49_233430-t26_1	TGME49_233430	0
TGME49_chrVIII	2656101	2656335	235	*	235	2656214	6.1	1.47484	1.77619	0	H3K14_3_peak_466	Exon (TGME49_233430-t26_1/TGME49_233430, exon 11 of 15)	431	2639548	2658710	19163	1	TGME49_233430	TGME49_233430-t26_1	16553	TGME49_233430-t26_1;TGME49_233450-t26_1	TGME49_233430;TGME49_233450	0;-4595
TGME49_chrVIIa	2656808	2656982	175	*	175	2656903	8.55	3.24278	2.92624	0	H3K14_3_peak_612	Promoter (1-2kb)	432	2647720	2658076	10357	2	TGME49_203240	TGME49_203240-t26_1	1094	TGME49_203220-t26_1;TGME49_203230-t26_1;TGME49_203240-t26_1	TGME49_203220;TGME49_203230;TGME49_203240	0;-1910;0
TGME49_chrVIII	2656895	2657053	159	*	159	2656973	8.55	3.24278	2.92624	0	H3K14_3_peak_467	Intron (TGME49_233430-t26_1/TGME49_233430, intron 12 of 14)	431	2639548	2658710	19163	1	TGME49_233430	TGME49_233430-t26_1	17347	TGME49_233430-t26_1;TGME49_233450-t26_1	TGME49_233430;TGME49_233450	0;-3877
TGME49_chrVIIa	2657274	2657700	427	*	427	2657479	7.21	2.63003	2.51551	0	H3K14_2_peak_2214	Promoter (<=1kb)	432	2647720	2658076	10357	2	TGME49_203240	TGME49_203240-t26_1	376	TGME49_203220-t26_1;TGME49_203230-t26_1;TGME49_203240-t26_1	TGME49_203220;TGME49_203230;TGME49_203240	0;-1192;0
TGME49_chrVIII	2657838	2657984	147	*	147	2657889	9.88	2.08979	2.17634	0	H3K14_1_peak_768	Exon (TGME49_233430-t26_1/TGME49_233430, exon 14 of 15)	431	2639548	2658710	19163	1	TGME49_233430	TGME49_233430-t26_1	18290	TGME49_233430-t26_1;TGME49_233450-t26_1	TGME49_233430;TGME49_233450	0;-2946
TGME49_chrX	2725020	2725372	353	*	353	2725106	6.59	1.86154	2.17771	0	H3K14_1_peak_1207	Promoter (2-3kb)	434	2727980	2764455	36476	1	TGME49_224870	TGME49_224870-t26_1	-2608	TGME49_224870-t26_1;TGME49_224880-t26_1	TGME49_224870;TGME49_224880	-2608;-2697
TGME49_chrX	2731529	2731810	282	*	282	2731696	7.21	2.63003	2.51551	0	H3K14_2_peak_2848	Exon (TGME49_224870-t26_1/TGME49_224870, exon 1 of 20)	434	2727980	2764455	36476	1	TGME49_224870	TGME49_224870-t26_1	3549	TGME49_224870-t26_1	TGME49_224870	0
TGME49_chrX	2738695	2738886	192	*	192	2738789	5.41	1.37722	1.83053	0	H3K14_2_peak_2849	Exon (TGME49_224870-t26_1/TGME49_224870, exon 2 of 20)	434	2727980	2764455	36476	1	TGME49_224870	TGME49_224870-t26_1	10715	TGME49_224870-t26_1	TGME49_224870	0
TGME49_chrX	2746491	2746747	257	*	257	2746642	8.55	3.24278	2.92624	0	H3K14_3_peak_789	Exon (TGME49_224870-t26_1/TGME49_224870, exon 9 of 20)	434	2727980	2764455	36476	1	TGME49_224870	TGME49_224870-t26_1	18511	TGME49_224870-t26_1	TGME49_224870	0
TGME49_chrX	2756033	2756359	327	*	327	2756076	6.31	2.06495	2.23939	0	H3K14_2_peak_2850	Exon (TGME49_224870-t26_1/TGME49_224870, exon 15 of 20)	434	2727980	2764455	36476	1	TGME49_224870	TGME49_224870-t26_1	28053	TGME49_224870-t26_1	TGME49_224870	0
TGME49_chrX	2759084	2759243	160	*	160	2759156	7.21	2.63003	2.51551	0	H3K14_2_peak_2851	Intron (TGME49_224870-t26_1/TGME49_224870, intron 16 of 19)	434	2727980	2764455	36476	1	TGME49_224870	TGME49_224870-t26_1	31104	TGME49_224870-t26_1	TGME49_224870	0
TGME49_chrV	2773993	2774139	147	*	147	2774043	8.23	3.01488	2.68436	0	H3K14_1_peak_568	Intron (TGME49_284190-t26_1/TGME49_284190, intron 2 of 15)	429	2762528	2777481	14954	2	TGME49_284190	TGME49_284190-t26_1	3342	TGME49_284190-t26_1	TGME49_284190	0
TGME49_chrV	2774108	2774339	232	*	232	2774153	7.21	2.49651	2.42701	0	H3K14_2_peak_1312	Intron (TGME49_284190-t26_1/TGME49_284190, intron 2 of 15)	429	2762528	2777481	14954	2	TGME49_284190	TGME49_284190-t26_1	3142	TGME49_284190-t26_1	TGME49_284190	0
TGME49_chrV	2777132	2777383	252	*	252	2777162	6.1	2.06495	2.17775	0	H3K14_3_peak_346	Promoter (<=1kb)	429	2762528	2777481	14954	2	TGME49_284190	TGME49_284190-t26_1	98	TGME49_284190-t26_1	TGME49_284190	0
TGME49_chrV	2781697	2781990	294	*	294	2781791	8.11	2.41987	2.27689	0	H3K14_2_peak_1313	Promoter (<=1kb)	429	2782503	2790764	8262	1	TGME49_284180	TGME49_284180-t26_1	-513	TGME49_284180-t26_1;TGME49_284190-t26_1	TGME49_284180;TGME49_284190	-513;0
TGME49_chrV	2785251	2785397	147	*	147	2785310	6.59	1.47484	1.89695	0	H3K14_1_peak_569	Promoter (2-3kb)	429	2782503	2790764	8262	1	TGME49_284180	TGME49_284180-t26_1	2748	TGME49_284180-t26_1	TGME49_284180	0
TGME49_chrV	2785497	2785649	153	*	153	2785622	6.72	1.96609	2.29163	0	H3K14_3_peak_347	Promoter (2-3kb)	429	2782503	2790764	8262	1	TGME49_284180	TGME49_284180-t26_1	2994	TGME49_284180-t26_1	TGME49_284180	0
TGME49_chrIX	2834597	2834795	199	*	199	2834744	6.59	2.06495	2.3258	0	H3K14_1_peak_280	Promoter (2-3kb)	426	2837520	2859249	21730	1	TGME49_288940	TGME49_288940-t26_1	-2725	TGME49_288930-t26_1;TGME49_288940-t26_1	TGME49_288930;TGME49_288940	15,294;0
TGME49_chrIX	2839418	2839664	247	*	247	2839501	7.21	2.54496	2.45909	0	H3K14_2_peak_676	Promoter (1-2kb)	426	2837520	2859249	21730	1	TGME49_288940	TGME49_288940-t26_1	1898	TGME49_288940-t26_1	TGME49_288940	0
TGME49_chrIX	2845492	2845711	220	*	220	2845627	9.01	3.36678	2.74503	0.09628	H3K14_2_peak_677	Exon (TGME49_288940-t26_1/TGME49_288940, exon 4 of 9)	426	2837520	2859249	21730	1	TGME49_288940	TGME49_288940-t26_1	7972	TGME49_288940-t26_1	TGME49_288940	0
TGME49_chrIX	2846075	2846367	293	*	293	2846106	5.41	1.43978	1.87787	0	H3K14_2_peak_678	Exon (TGME49_288940-t26_1/TGME49_288940, exon 4 of 9)	426	2837520	2859249	21730	1	TGME49_288940	TGME49_288940-t26_1	8555	TGME49_288940-t26_1	TGME49_288940	0
TGME49_chrIX	2847008	2847180	173	*	173	2847104	8.11	3.24278	2.79164	0.00224	H3K14_2_peak_679	Exon (TGME49_288940-t26_1/TGME49_288940, exon 4 of 9)	426	2837520	2859249	21730	1	TGME49_288940	TGME49_288940-t26_1	9488	TGME49_288940-t26_1	TGME49_288940	0
TGME49_chrIX	2848190	2848378	189	*	189	2848241	7.21	1.92429	2.05168	0	H3K14_2_peak_680	Exon (TGME49_288940-t26_1/TGME49_288940, exon 4 of 9)	426	2837520	2859249	21730	1	TGME49_288940	TGME49_288940-t26_1	10670	TGME49_288940-t26_1	TGME49_288940	0
TGME49_chrIX	2850399	2850549	151	*	151	2850429	5.49	1.55284	1.99062	0	H3K14_3_peak_182	Exon (TGME49_288940-t26_1/TGME49_288940, exon 5 of 9)	426	2837520	2859249	21730	1	TGME49_288940	TGME49_288940-t26_1	12879	TGME49_288940-t26_1	TGME49_288940	0
TGME49_chrIX	2850889	2851077	189	*	189	2850960	5.49	1.55284	1.99062	0	H3K14_3_peak_183	Exon (TGME49_288940-t26_1/TGME49_288940, exon 5 of 9)	426	2837520	2859249	21730	1	TGME49_288940	TGME49_288940-t26_1	13369	TGME49_288940-t26_1	TGME49_288940	0
TGME49_chrIX	2851213	2851359	147	*	147	2851280	8.23	3.24278	2.83062	0	H3K14_1_peak_281	Exon (TGME49_288940-t26_1/TGME49_288940, exon 5 of 9)	426	2837520	2859249	21730	1	TGME49_288940	TGME49_288940-t26_1	13693	TGME49_288940-t26_1	TGME49_288940	0
TGME49_chrV	2885588	2885819	232	*	232	2885616	6.1	1.47484	1.77619	0	H3K14_3_peak_348	Promoter (<=1kb)	429	2885753	2891150	5398	1	TGME49_283878	TGME49_283878-t26_1	0	TGME49_283878-t26_1;TGME49_283882-t26_1	TGME49_283878;TGME49_283882	0;2927
TGME49_chrV	2887225	2887456	232	*	232	2887272	7.21	2.22916	2.25088	0	H3K14_2_peak_1317	Promoter (1-2kb)	429	2885753	2891150	5398	1	TGME49_283878	TGME49_283878-t26_1	1472	TGME49_283878-t26_1;TGME49_283882-t26_1	TGME49_283878;TGME49_283882	0;4564
TGME49_chrV	2889100	2889246	147	*	147	2889223	7.41	2.63003	2.57821	0	H3K14_1_peak_572	Intron (TGME49_283878-t26_1/TGME49_283878, intron 5 of 8)	429	2885753	2891150	5398	1	TGME49_283878	TGME49_283878-t26_1	3347	TGME49_283870-t26_1;TGME49_283878-t26_1	TGME49_283870;TGME49_283878	-3256;0
TGME49_chrV	2941699	2941852	154	*	154	2941839	6.72	2.06495	2.36487	0	H3K14_3_peak_349	Promoter (<=1kb)	429	2941078	2951369	10292	1	TGME49_283820	TGME49_283820-t26_1	621	TGME49_283820-t26_1;TGME49_283830-t26_1	TGME49_283820;TGME49_283830	0;-2426
TGME49_chrV	2945721	2945867	147	*	147	2945765	6.59	1.72861	2.08113	0	H3K14_1_peak_573	Intron (TGME49_283820-t26_1/TGME49_283820, intron 2 of 8)	429	2941078	2951369	10292	1	TGME49_283820	TGME49_283820-t26_1	4643	TGME49_283820-t26_1	TGME49_283820	0
TGME49_chrV	2947775	2947975	201	*	201	2947844	6.31	1.97966	2.17956	0	H3K14_2_peak_1321	Exon (TGME49_283820-t26_1/TGME49_283820, exon 5 of 9)	429	2941078	2951369	10292	1	TGME49_283820	TGME49_283820-t26_1	6697	TGME49_283820-t26_1	TGME49_283820	0
TGME49_chrVIIb	2978845	2979053	209	*	209	2978874	6.1	1.47484	1.77619	0	H3K14_3_peak_684	Exon (TGME49_259080-t26_1/TGME49_259080, exon 4 of 5)	433	2977881	2983618	5738	2	TGME49_259080	TGME49_259080-t26_1	4565	TGME49_259080-t26_1;TGME49_259090-t26_1	TGME49_259080;TGME49_259090	0;6042
TGME49_chrVIIb	2979364	2979620	257	*	257	2979453	5.41	1.48336	1.91081	0	H3K14_2_peak_2516	Exon (TGME49_259080-t26_1/TGME49_259080, exon 4 of 5)	433	2977881	2983618	5738	2	TGME49_259080	TGME49_259080-t26_1	3998	TGME49_259070-t26_1;TGME49_259080-t26_1;TGME49_259090-t26_1	TGME49_259070;TGME49_259080;TGME49_259090	-4730;0;6561
TGME49_chrVIIb	2980056	2980222	167	*	167	2980133	7.41	2.40311	2.42427	0	H3K14_1_peak_1069	Intron (TGME49_259080-t26_1/TGME49_259080, intron 3 of 4)	433	2977881	2983618	5738	2	TGME49_259080	TGME49_259080-t26_1	3396	TGME49_259070-t26_1;TGME49_259080-t26_1;TGME49_259090-t26_1	TGME49_259070;TGME49_259080;TGME49_259090	-4128;0;7253
TGME49_chrVIIb	2982599	2982779	181	*	181	2982701	5.41	1.52854	1.94493	0	H3K14_2_peak_2517	Promoter (<=1kb)	433	2977881	2983618	5738	2	TGME49_259080	TGME49_259080-t26_1	839	TGME49_259060-t26_1;TGME49_259070-t26_1;TGME49_259080-t26_1	TGME49_259060;TGME49_259070;TGME49_259080	-4764;-1571;0
TGME49_chrVI	3062796	3063161	366	*	366	3063012	9.88	1.49719	1.81361	0	H3K14_1_peak_660	Promoter (2-3kb)	430	3060662	3066037	5376	2	TGME49_244140	TGME49_244140-t26_1	2876	TGME49_244130-t26_1;TGME49_244140-t26_1;TGME49_244150-t26_1	TGME49_244130;TGME49_244140;TGME49_244150	14745;0;-3120
TGME49_chrVI	3062803	3063212	410	*	410	3063045	9.77	2.08979	2.15353	0	H3K14_3_peak_401	Promoter (2-3kb)	430	3060662	3066037	5376	2	TGME49_244140	TGME49_244140-t26_1	2825	TGME49_244130-t26_1;TGME49_244140-t26_1;TGME49_244150-t26_1	TGME49_244130;TGME49_244140;TGME49_244150	14752;0;-3069
TGME49_chrVI	3062951	3063097	147	*	147	3063059	9.01	2.95763	2.5021	0	H3K14_2_peak_1531	Promoter (2-3kb)	430	3060662	3066037	5376	2	TGME49_244140	TGME49_244140-t26_1	2940	TGME49_244130-t26_1;TGME49_244140-t26_1;TGME49_244150-t26_1	TGME49_244130;TGME49_244140;TGME49_244150	0;0;-3184
TGME49_chrVIIb	3146863	3147009	147	*	147	3146912	5.76	1.55284	2.07339	0	H3K14_1_peak_1075	Distal Intergenic	433	3150391	3159773	9383	1	TGME49_258832	TGME49_258832-t26_1	-3382	TGME49_258832-t26_1	TGME49_258832	-3382
TGME49_chrVIIb	3153571	3153746	176	*	176	3153659	6.1	2.03515	2.15741	0	H3K14_3_peak_688	Intron (TGME49_258832-t26_1/TGME49_258832, intron 4 of 11)	433	3150391	3159773	9383	1	TGME49_258832	TGME49_258832-t26_1	3180	TGME49_258832-t26_1	TGME49_258832	0
TGME49_chrVIIb	3153708	3153905	198	*	198	3153846	6.31	2.06495	2.23939	0	H3K14_2_peak_2530	Intron (TGME49_258832-t26_1/TGME49_258832, intron 4 of 11)	433	3150391	3159773	9383	1	TGME49_258832	TGME49_258832-t26_1	3317	TGME49_258832-t26_1	TGME49_258832	0
TGME49_chrVI	3230358	3230767	410	*	410	3230690	8.23	2.41987	2.30868	0	H3K14_1_peak_664	3' UTR	430	3230373	3237863	7491	2	TGME49_244390	TGME49_244390-t26_1	7096	TGME49_244380-t26_1;TGME49_244390-t26_1	TGME49_244380;TGME49_244390	-1648;0
TGME49_chrVI	3230501	3230794	294	*	294	3230731	6.72	1.89992	2.24267	0	H3K14_3_peak_405	3' UTR	430	3230373	3237863	7491	2	TGME49_244390	TGME49_244390-t26_1	7069	TGME49_244380-t26_1;TGME49_244390-t26_1	TGME49_244380;TGME49_244390	-1791;0
TGME49_chrVI	3231009	3231281	273	*	273	3231055	5.41	1.41856	1.86182	0	H3K14_2_peak_1538	3' UTR	430	3230373	3237863	7491	2	TGME49_244390	TGME49_244390-t26_1	6582	TGME49_244380-t26_1;TGME49_244390-t26_1	TGME49_244380;TGME49_244390	0;0
TGME49_chrVI	3232143	3232417	275	*	275	3232202	6.31	1.47484	1.82647	0	H3K14_2_peak_1539	Intron (TGME49_244390-t26_1/TGME49_244390, intron 7 of 8)	430	3230373	3237863	7491	2	TGME49_244390	TGME49_244390-t26_1	5446	TGME49_244380-t26_1;TGME49_244390-t26_1	TGME49_244380;TGME49_244390	0;0
TGME49_chrVI	3232928	3233161	234	*	234	3232933	9.88	2.72114	2.57007	0	H3K14_1_peak_665	Intron (TGME49_244390-t26_1/TGME49_244390, intron 5 of 8)	430	3230373	3237863	7491	2	TGME49_244390	TGME49_244390-t26_1	4702	TGME49_244380-t26_1;TGME49_244390-t26_1	TGME49_244380;TGME49_244390	-4218;0
TGME49_chrVIIb	3234523	3234741	219	*	219	3234655	5.41	1.55284	1.96326	0	H3K14_2_peak_2532	Exon (TGME49_258710-t26_1/TGME49_258710, exon 3 of 9)	433	3229450	3238450	9001	2	TGME49_258710	TGME49_258710-t26_1	3709	TGME49_258710-t26_1	TGME49_258710	0
TGME49_chrVIIb	3236192	3236361	170	*	170	3236234	8.11	1.67033	1.82151	0	H3K14_2_peak_2533	Promoter (2-3kb)	433	3229450	3238450	9001	2	TGME49_258710	TGME49_258710-t26_1	2089	TGME49_258710-t26_1	TGME49_258710	0
TGME49_chrVIIb	3237475	3237683	209	*	209	3237511	5.76	1.55284	2.07339	0	H3K14_1_peak_1079	Promoter (<=1kb)	433	3229450	3238450	9001	2	TGME49_258710	TGME49_258710-t26_1	767	TGME49_258700-t26_1;TGME49_258710-t26_1	TGME49_258700;TGME49_258710	0;0
TGME49_chrVIIb	3237663	3237923	261	*	261	3237864	6.72	1.84895	2.20499	0	H3K14_3_peak_689	Promoter (<=1kb)	433	3229450	3238450	9001	2	TGME49_258710	TGME49_258710-t26_1	527	TGME49_258700-t26_1;TGME49_258710-t26_1	TGME49_258700;TGME49_258710	13696;0
TGME49_chrVIII	3240743	3240995	253	*	253	3240818	6.59	2.06495	2.3258	0	H3K14_1_peak_782	Distal Intergenic	431	3245362	3258995	13634	1	TGME49_273800	TGME49_273800-t26_1	-4367	TGME49_273800-t26_1;TGME49_273815-t26_1;TGME49_273830-t26_1	TGME49_273800;TGME49_273815;TGME49_273830	-4367;0;0
TGME49_chrVIII	3241543	3241732	190	*	190	3241572	5.41	1.55284	1.96326	0	H3K14_2_peak_1788	Distal Intergenic	431	3245362	3258995	13634	1	TGME49_273800	TGME49_273800-t26_1	-3630	TGME49_273800-t26_1;TGME49_273815-t26_1	TGME49_273800;TGME49_273815	0;5519
TGME49_chrVIII	3248618	3248842	225	*	225	3248672	5.49	1.48336	1.93744	0	H3K14_3_peak_481	Exon (TGME49_273800-t26_1/TGME49_273800, exon 2 of 6)	431	3245362	3258995	13634	1	TGME49_273800	TGME49_273800-t26_1	3256	TGME49_273800-t26_1	TGME49_273800	0
TGME49_chrVIII	3248658	3248822	165	*	165	3248783	5.41	1.55284	1.96326	0	H3K14_2_peak_1789	Exon (TGME49_273800-t26_1/TGME49_273800, exon 2 of 6)	431	3245362	3258995	13634	1	TGME49_273800	TGME49_273800-t26_1	3296	TGME49_273800-t26_1	TGME49_273800	0
TGME49_chrVIII	3251952	3252143	192	*	192	3252047	9.01	3.89878	3.06776	0.38874	H3K14_2_peak_1790	Exon (TGME49_273800-t26_1/TGME49_273800, exon 2 of 6)	431	3245362	3258995	13634	1	TGME49_273800	TGME49_273800-t26_1	6590	TGME49_273800-t26_1	TGME49_273800	0
TGME49_chrIX	3252927	3253073	147	*	147	3253042	8.23	2.41987	2.30868	0	H3K14_1_peak_298	Promoter (<=1kb)	426	3253907	3261841	7935	1	TGME49_289490	TGME49_289490-t26_1	-834	TGME49_289380-t26_1;TGME49_289490-t26_1	TGME49_289380;TGME49_289490	9729;0
TGME49_chrV	3254360	3254528	169	*	169	3254402	6.31	1.47484	1.82647	0	H3K14_2_peak_1339	Distal Intergenic	429	3272953	3273806	854	1	TGME49_307480	TGME49_307480-t26_1	-18425	NA	NA	NA
TGME49_chrIX	3255800	3255946	147	*	147	3255833	5.41	1.55284	1.96326	0	H3K14_2_peak_706	Promoter (1-2kb)	426	3253907	3261841	7935	1	TGME49_289490	TGME49_289490-t26_1	1893	TGME49_289380-t26_1;TGME49_289490-t26_1;TGME49_289510-t26_1	TGME49_289380;TGME49_289490;TGME49_289510	0;0;0
TGME49_chrIX	3256872	3257074	203	*	203	3256999	5.49	1.55284	1.99062	0	H3K14_3_peak_187	Promoter (2-3kb)	426	3253907	3261841	7935	1	TGME49_289490	TGME49_289490-t26_1	2965	TGME49_289380-t26_1;TGME49_289490-t26_1;TGME49_289510-t26_1	TGME49_289380;TGME49_289490;TGME49_289510	0;0;-2808
TGME49_chrIX	3257189	3257335	147	*	147	3257221	5.41	1.48336	1.91081	0	H3K14_2_peak_707	Exon (TGME49_289490-t26_1/TGME49_289490, exon 1 of 3)	426	3253907	3261841	7935	1	TGME49_289490	TGME49_289490-t26_1	3282	TGME49_289380-t26_1;TGME49_289490-t26_1;TGME49_289510-t26_1	TGME49_289380;TGME49_289490;TGME49_289510	0;0;0
TGME49_chrIX	3257349	3257495	147	*	147	3257406	5.76	1.55284	2.07339	0	H3K14_1_peak_299	Intron (TGME49_289490-t26_1/TGME49_289490, intron 1 of 2)	426	3253907	3261841	7935	1	TGME49_289490	TGME49_289490-t26_1	3442	TGME49_289490-t26_1;TGME49_289510-t26_1	TGME49_289490;TGME49_289510	0;-2387
TGME49_chrIX	3261069	3261216	148	*	148	3261180	8.11	3.24278	2.79164	0.00224	H3K14_2_peak_708	5' UTR	426	3253907	3261841	7935	1	TGME49_289490	TGME49_289490-t26_1	7162	TGME49_289490-t26_1;TGME49_289510-t26_1	TGME49_289490;TGME49_289510	0;0
TGME49_chrVIII	3265855	3266050	196	*	196	3265970	5.76	1.30824	1.87799	0	H3K14_1_peak_783	Promoter (1-2kb)	431	3267127	3283573	16447	1	TGME49_273780	TGME49_273780-t26_1	-1077	TGME49_273780-t26_1;TGME49_273790-t26_1	TGME49_273780;TGME49_273790	0;4380
TGME49_chrVIII	3266112	3266323	212	*	212	3266237	5.41	1.31784	1.78552	0	H3K14_2_peak_1791	Promoter (<=1kb)	431	3267127	3283573	16447	1	TGME49_273780	TGME49_273780-t26_1	-804	TGME49_273780-t26_1;TGME49_273790-t26_1	TGME49_273780;TGME49_273790	0;4637
TGME49_chrV	3269920	3270066	147	*	147	3269948	8.23	1.67033	1.84695	0	H3K14_1_peak_583	Promoter (2-3kb)	429	3272953	3273806	854	1	TGME49_307480	TGME49_307480-t26_1	-2887	TGME49_307480-t26_1	TGME49_307480	-2887
TGME49_chrIX	3275796	3275943	148	*	148	3275855	6.59	1.97966	2.26366	0	H3K14_1_peak_300	Exon (TGME49_289520-t26_1/TGME49_289520, exon 6 of 9)	426	3268537	3285448	16912	2	TGME49_289520	TGME49_289520-t26_1	9505	TGME49_289520-t26_1	TGME49_289520	0
TGME49_chrVIII	3278512	3278742	231	*	231	3278575	6.1	1.69436	1.92536	0	H3K14_3_peak_482	Exon (TGME49_273780-t26_1/TGME49_273780, exon 9 of 12)	431	3267127	3283573	16447	1	TGME49_273780	TGME49_273780-t26_1	11385	TGME49_273780-t26_1	TGME49_273780	0
TGME49_chrV	3280591	3280840	250	*	250	3280785	8.11	2.41987	2.27689	0	H3K14_2_peak_1340	Distal Intergenic	429	3272953	3273806	854	1	TGME49_307480	TGME49_307480-t26_1	7638	NA	NA	NA
TGME49_chrIX	3280972	3281204	233	*	233	3281023	8.11	1.67033	1.82151	0	H3K14_2_peak_710	Exon (TGME49_289520-t26_1/TGME49_289520, exon 3 of 9)	426	3268537	3285448	16912	2	TGME49_289520	TGME49_289520-t26_1	4244	TGME49_289520-t26_1	TGME49_289520	0
TGME49_chrVIII	3282180	3282337	158	*	158	3282238	8.11	2.92685	2.59201	0	H3K14_2_peak_1792	Exon (TGME49_273780-t26_1/TGME49_273780, exon 10 of 12)	431	3267127	3283573	16447	1	TGME49_273780	TGME49_273780-t26_1	15053	TGME49_273770-t26_1;TGME49_273780-t26_1	TGME49_273770;TGME49_273780	-2238;0
TGME49_chrVIII	3282361	3282507	147	*	147	3282432	8.23	2.92685	2.62821	0	H3K14_1_peak_784	Intron (TGME49_273780-t26_1/TGME49_273780, intron 10 of 11)	431	3267127	3283573	16447	1	TGME49_273780	TGME49_273780-t26_1	15234	TGME49_273770-t26_1;TGME49_273780-t26_1	TGME49_273770;TGME49_273780	-2068;0
TGME49_chrIX	3282553	3282699	147	*	147	3282689	9.01	2.58431	2.2845	0	H3K14_2_peak_711	Promoter (2-3kb)	426	3268537	3285448	16912	2	TGME49_289520	TGME49_289520-t26_1	2749	TGME49_289520-t26_1;TGME49_289530-t26_1	TGME49_289520;TGME49_289530	0;8150
TGME49_chrIX	3285082	3285282	201	*	201	3285202	6.1	2.06495	2.17775	0	H3K14_3_peak_188	Promoter (<=1kb)	426	3268537	3285448	16912	2	TGME49_289520	TGME49_289520-t26_1	166	TGME49_289520-t26_1;TGME49_289530-t26_1	TGME49_289520;TGME49_289530	0;5567
TGME49_chrV	3306194	3306411	218	*	218	3306395	7.33	1.97227	2.11313	0	H3K14_3_peak_357	Distal Intergenic	429	3272953	3273806	854	1	TGME49_307480	TGME49_307480-t26_1	33241	NA	NA	NA
TGME49_chrV	3306271	3306417	147	*	147	3306340	6.31	1.41923	1.78759	0	H3K14_2_peak_1341	Distal Intergenic	429	3272953	3273806	854	1	TGME49_307480	TGME49_307480-t26_1	33318	NA	NA	NA
TGME49_chrV	3306593	3306739	147	*	147	3306668	10.71	3.7951	3.08599	0.33305	H3K14_1_peak_584	Distal Intergenic	429	3272953	3273806	854	1	TGME49_307480	TGME49_307480-t26_1	33640	NA	NA	NA
TGME49_chrVIIa	3329438	3329584	147	*	147	3329488	7.41	1.92429	2.10282	0	H3K14_1_peak_984	Promoter (2-3kb)	432	3326760	3330921	4162	1	TGME49_202440	TGME49_202440-t26_1	2678	TGME49_202430-t26_1;TGME49_202440-t26_1;TGME49_202445-t26_1	TGME49_202430;TGME49_202440;TGME49_202445	6177;0;-3093
TGME49_chrVIIa	3329800	3330010	211	*	211	3329828	6.1	1.47484	1.77619	0	H3K14_3_peak_622	Exon (TGME49_202440-t26_1/TGME49_202440, exon 4 of 4)	432	3326760	3330921	4162	1	TGME49_202440	TGME49_202440-t26_1	3040	TGME49_202430-t26_1;TGME49_202440-t26_1;TGME49_202445-t26_1	TGME49_202430;TGME49_202440;TGME49_202445	5751;0;-3455
TGME49_chrVIIa	3330073	3330219	147	*	147	3330169	7.21	2.62846	2.51446	0	H3K14_2_peak_2259	3' UTR	432	3326760	3330921	4162	1	TGME49_202440	TGME49_202440-t26_1	3313	TGME49_202430-t26_1;TGME49_202440-t26_1;TGME49_202445-t26_1	TGME49_202430;TGME49_202440;TGME49_202445	5542;0;0
TGME49_chrXI	3373154	3373402	249	*	249	3373206	5.41	1.52854	1.94493	0	H3K14_2_peak_3348	Promoter (1-2kb)	435	3371880	3394441	22562	1	TGME49_313430	TGME49_313430-t26_1	1274	TGME49_313430-t26_1	TGME49_313430	0
TGME49_chrVI	3376897	3377278	382	*	382	3377207	11.53	5.32624	3.84026	1.73632	H3K14_1_peak_670	Promoter (1-2kb)	430	3378441	3385103	6663	1	TGME49_244590	TGME49_244590-t26_1	-1163	TGME49_244580-t26_1;TGME49_244590-t26_1	TGME49_244580;TGME49_244590	5242;-1163
TGME49_chrVI	3378929	3379374	446	*	446	3379073	6.31	2.06495	2.23939	0	H3K14_2_peak_1548	Promoter (<=1kb)	430	3378441	3385103	6663	1	TGME49_244590	TGME49_244590-t26_1	488	TGME49_244580-t26_1;TGME49_244590-t26_1	TGME49_244580;TGME49_244590	7274;0
TGME49_chrVI	3379112	3379324	213	*	213	3379235	9.77	2.95763	2.69191	0	H3K14_3_peak_411	Promoter (<=1kb)	430	3378441	3385103	6663	1	TGME49_244590	TGME49_244590-t26_1	671	TGME49_244580-t26_1;TGME49_244590-t26_1	TGME49_244580;TGME49_244590	0;0
TGME49_chrVI	3379835	3380173	339	*	339	3379980	5.49	1.55284	1.99062	0	H3K14_3_peak_412	Promoter (1-2kb)	430	3378441	3385103	6663	1	TGME49_244590	TGME49_244590-t26_1	1394	TGME49_244580-t26_1;TGME49_244590-t26_1	TGME49_244580;TGME49_244590	0;0
TGME49_chrVI	3381146	3381314	169	*	169	3381180	5.41	1.55284	1.96326	0	H3K14_2_peak_1549	Promoter (2-3kb)	430	3378441	3385103	6663	1	TGME49_244590	TGME49_244590-t26_1	2705	TGME49_244580-t26_1;TGME49_244590-t26_1;TGME49_244600-t26_1	TGME49_244580;TGME49_244590;TGME49_244600	9491;0;9436
TGME49_chrXI	3383306	3383499	194	*	194	3383418	7.41	2.37297	2.4039	0	H3K14_1_peak_1451	Exon (TGME49_313430-t26_1/TGME49_313430, exon 4 of 11)	435	3371880	3394441	22562	1	TGME49_313430	TGME49_313430-t26_1	11426	TGME49_313430-t26_1	TGME49_313430	0
TGME49_chrXI	3383310	3383489	180	*	180	3383393	9.01	2.95763	2.5021	0	H3K14_2_peak_3349	Exon (TGME49_313430-t26_1/TGME49_313430, exon 4 of 11)	435	3371880	3394441	22562	1	TGME49_313430	TGME49_313430-t26_1	11430	TGME49_313430-t26_1	TGME49_313430	0
TGME49_chrXI	3386071	3386472	402	*	402	3386278	6.1	2.06495	2.17775	0	H3K14_3_peak_923	Exon (TGME49_313430-t26_1/TGME49_313430, exon 4 of 11)	435	3371880	3394441	22562	1	TGME49_313430	TGME49_313430-t26_1	14191	TGME49_313430-t26_1	TGME49_313430	0
TGME49_chrXI	3392760	3393025	266	*	266	3392791	5.49	1.55284	1.99062	0	H3K14_3_peak_924	Exon (TGME49_313430-t26_1/TGME49_313430, exon 10 of 11)	435	3371880	3394441	22562	1	TGME49_313430	TGME49_313430-t26_1	20880	TGME49_313430-t26_1;TGME49_313440-t26_1	TGME49_313430;TGME49_313440	0;5191
TGME49_chrXI	3393465	3393674	210	*	210	3393540	6.72	2.06495	2.36487	0	H3K14_3_peak_925	Exon (TGME49_313430-t26_1/TGME49_313430, exon 11 of 11)	435	3371880	3394441	22562	1	TGME49_313430	TGME49_313430-t26_1	21585	TGME49_313430-t26_1;TGME49_313440-t26_1	TGME49_313430;TGME49_313440	0;4542
TGME49_chrXI	3393560	3393903	344	*	344	3393648	6.31	2.06495	2.23939	0	H3K14_2_peak_3350	Exon (TGME49_313430-t26_1/TGME49_313430, exon 11 of 11)	435	3371880	3394441	22562	1	TGME49_313430	TGME49_313430-t26_1	21680	TGME49_313430-t26_1;TGME49_313440-t26_1	TGME49_313430;TGME49_313440	0;4313
TGME49_chrXII	3394371	3394683	313	*	313	3394543	8.11	2.41987	2.27689	0	H3K14_2_peak_3741	Promoter (1-2kb)	436	3392932	3396313	3382	2	TGME49_247530	TGME49_247530-t26_1	1630	TGME49_247510-t26_1;TGME49_247520-t26_1;TGME49_247530-t26_1;TGME49_247540-t26_1	TGME49_247510;TGME49_247520;TGME49_247530;TGME49_247540	0;-1626;0;12646
TGME49_chrXII	3394742	3394949	208	*	208	3394885	5.76	1.38742	1.94137	0	H3K14_1_peak_1620	Promoter (1-2kb)	436	3392932	3396313	3382	2	TGME49_247530	TGME49_247530-t26_1	1364	TGME49_247510-t26_1;TGME49_247520-t26_1;TGME49_247530-t26_1;TGME49_247540-t26_1	TGME49_247510;TGME49_247520;TGME49_247530;TGME49_247540	9349;-1997;0;12380
TGME49_chrXII	3396351	3396571	221	*	221	3396493	5.49	1.38742	1.86387	0	H3K14_3_peak_1045	Promoter (<=1kb)	436	3392932	3396313	3382	2	TGME49_247530	TGME49_247530-t26_1	-258	TGME49_247520-t26_1;TGME49_247530-t26_1;TGME49_247540-t26_1	TGME49_247520;TGME49_247530;TGME49_247540	-3606;-38;10758
TGME49_chrXII	3411475	3411621	147	*	147	3411587	5.41	1.52854	1.94493	0	H3K14_2_peak_3743	Exon (TGME49_247550-t26_1/TGME49_247550, exon 5 of 6)	436	3409800	3415960	6161	2	TGME49_247550	TGME49_247550-t26_1	4339	TGME49_247540-t26_1;TGME49_247550-t26_1	TGME49_247540;TGME49_247550	-4146;0
TGME49_chrXII	3414336	3414626	291	*	291	3414501	6.59	2.06363	2.32483	0	H3K14_1_peak_1621	Promoter (1-2kb)	436	3409800	3415960	6161	2	TGME49_247550	TGME49_247550-t26_1	1334	TGME49_247550-t26_1;TGME49_247560-t26_1	TGME49_247550;TGME49_247560	0;-2148
TGME49_chrXII	3415710	3415953	244	*	244	3415842	6.1	1.97966	2.11956	0	H3K14_3_peak_1046	Promoter (<=1kb)	436	3409800	3415960	6161	2	TGME49_247550	TGME49_247550-t26_1	7	TGME49_247550-t26_1;TGME49_247560-t26_1	TGME49_247550;TGME49_247560	0;-821
TGME49_chrVIII	3434428	3434584	157	*	157	3434509	7.33	1.92429	2.08143	0	H3K14_3_peak_485	Promoter (<=1kb)	431	3434077	3444256	10180	1	TGME49_273500	TGME49_273500-t26_1	351	TGME49_273500-t26_1;TGME49_273510-t26_1	TGME49_273500;TGME49_273510	0;-3423
TGME49_chrVIII	3438026	3438172	147	*	147	3438059	5.41	1.55284	1.96326	0	H3K14_2_peak_1803	Exon (TGME49_273500-t26_1/TGME49_273500, exon 6 of 14)	431	3434077	3444256	10180	1	TGME49_273500	TGME49_273500-t26_1	3949	TGME49_273500-t26_1	TGME49_273500	0
TGME49_chrVIII	3439057	3439377	321	*	321	3439092	7.41	2.52868	2.50933	0	H3K14_1_peak_789	Exon (TGME49_273500-t26_1/TGME49_273500, exon 8 of 14)	431	3434077	3444256	10180	1	TGME49_273500	TGME49_273500-t26_1	4980	TGME49_273500-t26_1	TGME49_273500	0
TGME49_chrVIII	3443565	3443716	152	*	152	3443635	9.06	3.65959	2.93627	0.22757	H3K14_1_peak_790	Intron (TGME49_273500-t26_1/TGME49_273500, intron 13 of 13)	431	3434077	3444256	10180	1	TGME49_273500	TGME49_273500-t26_1	9488	TGME49_273490-t26_1;TGME49_273500-t26_1	TGME49_273490;TGME49_273500	0;0
TGME49_chrVIII	3457292	3457571	280	*	280	3457333	6.31	2.06495	2.23939	0	H3K14_2_peak_1806	Exon (TGME49_243482-t26_1/TGME49_243482, exon 12 of 15)	431	3453582	3470052	16471	2	TGME49_243482	TGME49_243482-t26_1	12481	TGME49_243482-t26_1	TGME49_243482	0
TGME49_chrVIII	3458207	3458497	291	*	291	3458398	7.33	2.63003	2.55199	0	H3K14_3_peak_486	Intron (TGME49_243482-t26_1/TGME49_243482, intron 10 of 14)	431	3453582	3470052	16471	2	TGME49_243482	TGME49_243482-t26_1	11555	TGME49_243482-t26_1	TGME49_243482	0
TGME49_chrVIII	3458440	3458586	147	*	147	3458507	5.76	1.55284	2.07339	0	H3K14_1_peak_793	Intron (TGME49_243482-t26_1/TGME49_243482, intron 10 of 14)	431	3453582	3470052	16471	2	TGME49_243482	TGME49_243482-t26_1	11466	TGME49_243482-t26_1	TGME49_243482	0
TGME49_chrVIII	3458859	3459005	147	*	147	3458908	5.41	1.55284	1.96326	0	H3K14_2_peak_1807	Exon (TGME49_243482-t26_1/TGME49_243482, exon 10 of 15)	431	3453582	3470052	16471	2	TGME49_243482	TGME49_243482-t26_1	11047	TGME49_243482-t26_1	TGME49_243482	0
TGME49_chrVIII	3462554	3462700	147	*	147	3462632	6.72	2.06495	2.36487	0	H3K14_3_peak_487	Exon (TGME49_243482-t26_1/TGME49_243482, exon 6 of 15)	431	3453582	3470052	16471	2	TGME49_243482	TGME49_243482-t26_1	7352	TGME49_243482-t26_1	TGME49_243482	0
TGME49_chrVIII	3462896	3463239	344	*	344	3463005	6.72	2.06495	2.36487	0	H3K14_3_peak_488	Intron (TGME49_243482-t26_1/TGME49_243482, intron 5 of 14)	431	3453582	3470052	16471	2	TGME49_243482	TGME49_243482-t26_1	6813	TGME49_243482-t26_1	TGME49_243482	0
TGME49_chrVIII	3470833	3470979	147	*	147	3470861	6.31	1.47484	1.82647	0	H3K14_2_peak_1808	Promoter (<=1kb)	431	3453582	3470052	16471	2	TGME49_243482	TGME49_243482-t26_1	-927	TGME49_243482-t26_1;TGME49_273478-t26_1	TGME49_243482;TGME49_273478	0;0
TGME49_chrVIIb	3583889	3584086	198	*	198	3583963	7.21	1.92429	2.05168	0	H3K14_2_peak_2555	Exon (TGME49_258090-t26_1/TGME49_258090, exon 5 of 14)	433	3578545	3587693	9149	2	TGME49_258090	TGME49_258090-t26_1	3607	TGME49_258090-t26_1	TGME49_258090	0
TGME49_chrVIIb	3584310	3584456	147	*	147	3584364	7.41	2.09597	2.21757	0	H3K14_1_peak_1088	Exon (TGME49_258090-t26_1/TGME49_258090, exon 4 of 14)	433	3578545	3587693	9149	2	TGME49_258090	TGME49_258090-t26_1	3237	TGME49_258090-t26_1	TGME49_258090	0
TGME49_chrVIIb	3585920	3586066	147	*	147	3586046	6.31	2.06495	2.23939	0	H3K14_2_peak_2556	Promoter (1-2kb)	433	3578545	3587693	9149	2	TGME49_258090	TGME49_258090-t26_1	1627	TGME49_258085-t26_1;TGME49_258090-t26_1	TGME49_258085;TGME49_258090	5215;0
TGME49_chrVIIb	3587797	3588010	214	*	214	3587850	5.49	1.55284	1.99062	0	H3K14_3_peak_697	Promoter (<=1kb)	433	3578545	3587693	9149	2	TGME49_258090	TGME49_258090-t26_1	-317	TGME49_258080-t26_1;TGME49_258085-t26_1;TGME49_258090-t26_1	TGME49_258080;TGME49_258085;TGME49_258090	-4431;3271;-104
TGME49_chrX	3626108	3626300	193	*	193	3626192	11.53	5.24052	3.78749	1.65528	H3K14_1_peak_1226	Exon (TGME49_223725-t26_1/TGME49_223725, exon 3 of 4)	434	3620861	3635967	15107	2	TGME49_223725	TGME49_223725-t26_1	9667	TGME49_223725-t26_1	TGME49_223725	0
TGME49_chrX	3627239	3627387	149	*	149	3627314	8.55	2.41987	2.38667	0	H3K14_3_peak_800	Exon (TGME49_223725-t26_1/TGME49_223725, exon 2 of 4)	434	3620861	3635967	15107	2	TGME49_223725	TGME49_223725-t26_1	8580	TGME49_223725-t26_1	TGME49_223725	0
TGME49_chrX	3631434	3631638	205	*	205	3631535	6.31	2.06495	2.23939	0	H3K14_2_peak_2903	Exon (TGME49_223725-t26_1/TGME49_223725, exon 1 of 4)	434	3620861	3635967	15107	2	TGME49_223725	TGME49_223725-t26_1	4329	TGME49_223725-t26_1	TGME49_223725	0
TGME49_chrX	3637440	3637604	165	*	165	3637521	7.21	2.63003	2.51551	0	H3K14_2_peak_2904	Promoter (1-2kb)	434	3620861	3635967	15107	2	TGME49_223725	TGME49_223725-t26_1	-1637	TGME49_223710-t26_1;TGME49_223725-t26_1	TGME49_223710;TGME49_223725	0;0
TGME49_chrXI	3725488	3725640	153	*	153	3725509	6.72	1.47484	1.92881	0	H3K14_3_peak_931	Promoter (1-2kb)	435	3724229	3725284	1056	1	TGME49_313840	TGME49_313840-t26_1	1259	TGME49_313830-t26_1;TGME49_313840-t26_1;TGME49_313848-t26_1	TGME49_313830;TGME49_313840;TGME49_313848	0;1259;7045
TGME49_chrXI	3725806	3726103	298	*	298	3726026	8.11	3.22126	2.77796	0.00224	H3K14_2_peak_3371	Promoter (1-2kb)	435	3724229	3725284	1056	1	TGME49_313840	TGME49_313840-t26_1	1577	TGME49_313830-t26_1;TGME49_313840-t26_1;TGME49_313848-t26_1	TGME49_313830;TGME49_313840;TGME49_313848	13840;1577;6582
TGME49_chrXI	3727481	3727694	214	*	214	3727529	5.76	1.55284	2.07339	0	H3K14_1_peak_1461	Distal Intergenic	435	3724229	3725284	1056	1	TGME49_313840	TGME49_313840-t26_1	3252	TGME49_313840-t26_1;TGME49_313848-t26_1	TGME49_313840;TGME49_313848	3252;0
TGME49_chrVIIa	3759922	3760082	161	*	161	3760017	9.88	3.76482	3.24633	0.30727	H3K14_1_peak_996	Promoter (1-2kb)	432	3761526	3774621	13096	1	TGME49_201820	TGME49_201820-t26_1	-1444	TGME49_201820-t26_1;TGME49_201830-t26_1;TGME49_201840-t26_1	TGME49_201820;TGME49_201830;TGME49_201840	0;3087;11,713
TGME49_chrVIIa	3762872	3763116	245	*	245	3762997	8.11	2.41987	2.27689	0	H3K14_2_peak_2283	Promoter (1-2kb)	432	3761526	3774621	13096	1	TGME49_201820	TGME49_201820-t26_1	1346	TGME49_201820-t26_1;TGME49_201830-t26_1	TGME49_201820;TGME49_201830	0;6037
TGME49_chrVIIa	3768994	3769140	147	*	147	3769025	5.49	1.48336	1.93744	0	H3K14_3_peak_628	Exon (TGME49_201820-t26_1/TGME49_201820, exon 2 of 4)	432	3761526	3774621	13096	1	TGME49_201820	TGME49_201820-t26_1	7468	TGME49_201820-t26_1	TGME49_201820	0
TGME49_chrIX	3784211	3784419	209	*	209	3784326	6.31	2.06495	2.23939	0	H3K14_2_peak_732	Promoter (<=1kb)	426	3784225	3794690	10466	1	TGME49_290630	TGME49_290630-t26_1	0	TGME49_290620-t26_1;TGME49_290630-t26_1	TGME49_290620;TGME49_290630	0;0
TGME49_chrIX	3785818	3786006	189	*	189	3785876	8.55	3.24278	2.92624	0	H3K14_3_peak_197	Promoter (1-2kb)	426	3784225	3794690	10466	1	TGME49_290630	TGME49_290630-t26_1	1593	TGME49_290620-t26_1;TGME49_290630-t26_1	TGME49_290620;TGME49_290630	-4477;0
TGME49_chrIX	3787145	3787291	147	*	147	3787216	8.23	3.24278	2.83062	0	H3K14_1_peak_313	Promoter (2-3kb)	426	3784225	3794690	10466	1	TGME49_290630	TGME49_290630-t26_1	2920	TGME49_290630-t26_1	TGME49_290630	0
TGME49_chrIX	3787560	3787765	206	*	206	3787611	6.59	1.47484	1.89695	0	H3K14_1_peak_314	Exon (TGME49_290630-t26_1/TGME49_290630, exon 1 of 2)	426	3784225	3794690	10466	1	TGME49_290630	TGME49_290630-t26_1	3335	TGME49_290630-t26_1	TGME49_290630	0
TGME49_chrIX	3788043	3788189	147	*	147	3788125	6.72	2.06495	2.36487	0	H3K14_3_peak_198	Exon (TGME49_290630-t26_1/TGME49_290630, exon 1 of 2)	426	3784225	3794690	10466	1	TGME49_290630	TGME49_290630-t26_1	3818	TGME49_290630-t26_1	TGME49_290630	0
TGME49_chrX	3789883	3790060	178	*	178	3789939	7.41	1.92429	2.10282	0	H3K14_1_peak_1237	Promoter (<=1kb)	434	3790472	3822393	31922	1	TGME49_223480	TGME49_223480-t26_1	-412	TGME49_223480-t26_1;TGME49_223485-t26_1	TGME49_223480;TGME49_223485	-412;5451
TGME49_chrX	3791911	3792138	228	*	228	3792012	7.21	2.37297	2.34544	0	H3K14_2_peak_2917	Promoter (1-2kb)	434	3790472	3822393	31922	1	TGME49_223480	TGME49_223480-t26_1	1439	TGME49_223480-t26_1;TGME49_223485-t26_1	TGME49_223480;TGME49_223485	0;7479
TGME49_chrX	3801651	3801820	170	*	170	3801730	8.11	3.24278	2.79164	0.00224	H3K14_2_peak_2918	Exon (TGME49_223480-t26_1/TGME49_223480, exon 11 of 23)	434	3790472	3822393	31922	1	TGME49_223480	TGME49_223480-t26_1	11179	TGME49_223480-t26_1	TGME49_223480	0
TGME49_chrX	3810510	3810876	367	*	367	3810800	9.01	2.95763	2.5021	0	H3K14_2_peak_2919	Exon (TGME49_223480-t26_1/TGME49_223480, exon 18 of 23)	434	3790472	3822393	31922	1	TGME49_223480	TGME49_223480-t26_1	20038	TGME49_223480-t26_1	TGME49_223480	0
TGME49_chrX	3810990	3811142	153	*	153	3811076	8.55	3.24278	2.92624	0	H3K14_3_peak_803	Exon (TGME49_223480-t26_1/TGME49_223480, exon 18 of 23)	434	3790472	3822393	31922	1	TGME49_223480	TGME49_223480-t26_1	20518	TGME49_223480-t26_1	TGME49_223480	0
TGME49_chrX	3815572	3815853	282	*	282	3815836	7.33	1.55543	1.83872	0	H3K14_3_peak_804	Exon (TGME49_223480-t26_1/TGME49_223480, exon 21 of 23)	434	3790472	3822393	31922	1	TGME49_223480	TGME49_223480-t26_1	25100	TGME49_223480-t26_1	TGME49_223480	0
TGME49_chrX	3890238	3890536	299	*	299	3890284	6.31	2.06495	2.23939	0	H3K14_2_peak_2923	Intron (TGME49_223270-t26_1/TGME49_223270, intron 8 of 11)	434	3885063	3900528	15466	2	TGME49_223270	TGME49_223270-t26_1	9992	TGME49_223270-t26_1	TGME49_223270	0
TGME49_chrX	3892597	3892759	163	*	163	3892673	7.33	2.63003	2.55199	0	H3K14_3_peak_805	Exon (TGME49_223270-t26_1/TGME49_223270, exon 6 of 12)	434	3885063	3900528	15466	2	TGME49_223270	TGME49_223270-t26_1	7769	TGME49_223270-t26_1	TGME49_223270	0
TGME49_chrX	3898878	3899189	312	*	312	3898948	7.21	2.56138	2.46997	0	H3K14_2_peak_2924	Promoter (1-2kb)	434	3885063	3900528	15466	2	TGME49_223270	TGME49_223270-t26_1	1339	TGME49_223262-t26_1;TGME49_223270-t26_1	TGME49_223262;TGME49_223270	0;0
TGME49_chrX	3899053	3899422	370	*	370	3899134	9.06	3.82997	3.04066	0.36202	H3K14_1_peak_1242	Promoter (1-2kb)	434	3885063	3900528	15466	2	TGME49_223270	TGME49_223270-t26_1	1106	TGME49_223262-t26_1;TGME49_223270-t26_1	TGME49_223262;TGME49_223270	8668;0
TGME49_chrXII	3907364	3907510	147	*	147	3907417	8.11	3.10643	2.70519	0.00224	H3K14_2_peak_3775	Intron (TGME49_248510-t26_1/TGME49_248510, intron 7 of 9)	436	3895882	3935995	40114	2	TGME49_248510	TGME49_248510-t26_1	28485	TGME49_248510-t26_1	TGME49_248510	0
TGME49_chrXII	3907390	3907541	152	*	152	3907512	6.59	2.00717	2.28369	0	H3K14_1_peak_1644	Exon (TGME49_248510-t26_1/TGME49_248510, exon 7 of 10)	436	3895882	3935995	40114	2	TGME49_248510	TGME49_248510-t26_1	28454	TGME49_248510-t26_1	TGME49_248510	0
TGME49_chrXII	3917366	3917512	147	*	147	3917461	6.59	2.06363	2.32483	0	H3K14_1_peak_1645	Exon (TGME49_248510-t26_1/TGME49_248510, exon 3 of 10)	436	3895882	3935995	40114	2	TGME49_248510	TGME49_248510-t26_1	18483	TGME49_248510-t26_1	TGME49_248510	0
TGME49_chrXII	3917470	3917635	166	*	166	3917555	7.33	2.57794	2.51692	0	H3K14_3_peak_1055	Exon (TGME49_248510-t26_1/TGME49_248510, exon 3 of 10)	436	3895882	3935995	40114	2	TGME49_248510	TGME49_248510-t26_1	18360	TGME49_248510-t26_1	TGME49_248510	0
TGME49_chrXII	3918662	3918808	147	*	147	3918765	6.31	1.88702	2.11464	0	H3K14_2_peak_3776	Exon (TGME49_248510-t26_1/TGME49_248510, exon 3 of 10)	436	3895882	3935995	40114	2	TGME49_248510	TGME49_248510-t26_1	17187	TGME49_248510-t26_1	TGME49_248510	0
TGME49_chrXII	3928388	3928574	187	*	187	3928489	7.21	2.51253	2.43761	0	H3K14_2_peak_3777	Exon (TGME49_248510-t26_1/TGME49_248510, exon 1 of 10)	436	3895882	3935995	40114	2	TGME49_248510	TGME49_248510-t26_1	7421	TGME49_248510-t26_1	TGME49_248510	0
TGME49_chrXII	3930930	3931104	175	*	175	3930959	5.49	1.34715	1.83294	0	H3K14_3_peak_1056	Exon (TGME49_248510-t26_1/TGME49_248510, exon 1 of 10)	436	3895882	3935995	40114	2	TGME49_248510	TGME49_248510-t26_1	4891	TGME49_248510-t26_1	TGME49_248510	0
TGME49_chrXI	3938544	3938733	190	*	190	3938608	9.16	3.49937	2.86674	0	H3K14_3_peak_935	Exon (TGME49_314220-t26_1/TGME49_314220, exon 1 of 2)	435	3935994	3944725	8732	2	TGME49_314220	TGME49_314220-t26_1	5992	TGME49_314220-t26_1;TGME49_314240-t26_1	TGME49_314220;TGME49_314240	0;-2982
TGME49_chrXI	3939411	3939615	205	*	205	3939532	7.41	2.3433	2.38387	0	H3K14_1_peak_1465	Exon (TGME49_314220-t26_1/TGME49_314220, exon 1 of 2)	435	3935994	3944725	8732	2	TGME49_314220	TGME49_314220-t26_1	5110	TGME49_314220-t26_1;TGME49_314240-t26_1	TGME49_314220;TGME49_314240	0;0
TGME49_chrXI	3941330	3941476	147	*	147	3941403	7.21	2.05791	2.13878	0	H3K14_2_peak_3379	5' UTR	435	3935994	3944725	8732	2	TGME49_314220	TGME49_314220-t26_1	3249	TGME49_314220-t26_1;TGME49_314240-t26_1	TGME49_314220;TGME49_314240	0;0
TGME49_chrXI	3942332	3942478	147	*	147	3942401	6.31	1.78756	2.04503	0	H3K14_2_peak_3380	Promoter (2-3kb)	435	3935994	3944725	8732	2	TGME49_314220	TGME49_314220-t26_1	2247	TGME49_314220-t26_1;TGME49_314240-t26_1	TGME49_314220;TGME49_314240	0;0
TGME49_chrXII	3948303	3948449	147	*	147	3948368	7.21	2.63003	2.51551	0	H3K14_2_peak_3779	Exon (TGME49_248530-t26_1/TGME49_248530, exon 10 of 15)	436	3945039	3957799	12761	2	TGME49_248530	TGME49_248530-t26_1	9350	TGME49_248530-t26_1	TGME49_248530	0
TGME49_chrXII	3948328	3948610	283	*	283	3948363	6.72	2.06495	2.36487	0	H3K14_3_peak_1057	Exon (TGME49_248530-t26_1/TGME49_248530, exon 10 of 15)	436	3945039	3957799	12761	2	TGME49_248530	TGME49_248530-t26_1	9189	TGME49_248530-t26_1	TGME49_248530	0
TGME49_chrXII	3950603	3950778	176	*	176	3950647	5.76	1.48336	2.01799	0	H3K14_1_peak_1647	Exon (TGME49_248530-t26_1/TGME49_248530, exon 6 of 15)	436	3945039	3957799	12761	2	TGME49_248530	TGME49_248530-t26_1	7021	TGME49_248530-t26_1	TGME49_248530	0
TGME49_chrXII	3958965	3959171	207	*	207	3958998	5.49	1.32753	1.81786	0	H3K14_3_peak_1058	Promoter (1-2kb)	436	3945039	3957799	12761	2	TGME49_248530	TGME49_248530-t26_1	-1372	TGME49_248530-t26_1;TGME49_248540-t26_1	TGME49_248530;TGME49_248540	0;24,608
TGME49_chrVIII	3971276	3971422	147	*	147	3971341	8.11	2.77662	2.49796	0	H3K14_2_peak_1835	Exon (TGME49_272430-t26_1/TGME49_272430, exon 11 of 13)	431	3970385	3977496	7112	2	TGME49_272430	TGME49_272430-t26_1	6074	TGME49_272430-t26_1;TGME49_272440-t26_1	TGME49_272430;TGME49_272440	0;0
TGME49_chrVIIb	3972671	3973086	416	*	416	3972753	5.41	1.55284	1.96326	0	H3K14_2_peak_2575	Promoter (<=1kb)	433	3972275	3975836	3562	1	TGME49_257560	TGME49_257560-t26_1	396	TGME49_257550-t26_1;TGME49_257560-t26_1;TGME49_257568-t26_1;TGME49_257572-t26_1	TGME49_257550;TGME49_257560;TGME49_257568;TGME49_257572	9419;0;0;-4335
TGME49_chrVIII	3972831	3972977	147	*	147	3972906	7.94	2.48063	2.63131	0	H3K14_3_peak_496	Exon (TGME49_272430-t26_1/TGME49_272430, exon 7 of 13)	431	3970385	3977496	7112	2	TGME49_272430	TGME49_272430-t26_1	4519	TGME49_272430-t26_1	TGME49_272430	0
TGME49_chrVIIb	3973489	3973641	153	*	153	3973565	7.94	2.63003	2.73911	0	H3K14_3_peak_701	Promoter (1-2kb)	433	3972275	3975836	3562	1	TGME49_257560	TGME49_257560-t26_1	1214	TGME49_257550-t26_1;TGME49_257560-t26_1;TGME49_257568-t26_1	TGME49_257550;TGME49_257560;TGME49_257568	8864;0;-3483
TGME49_chrVIIb	3974124	3974382	259	*	259	3974185	6.59	2.06495	2.3258	0	H3K14_1_peak_1098	Promoter (1-2kb)	433	3972275	3975836	3562	1	TGME49_257560	TGME49_257560-t26_1	1849	TGME49_257550-t26_1;TGME49_257560-t26_1;TGME49_257568-t26_1	TGME49_257550;TGME49_257560;TGME49_257568	8123;0;0
TGME49_chrVIII	3976502	3976648	147	*	147	3976564	5.76	1.42912	1.97469	0	H3K14_1_peak_812	Promoter (<=1kb)	431	3970385	3977496	7112	2	TGME49_272430	TGME49_272430-t26_1	848	TGME49_272420-t26_1;TGME49_272430-t26_1	TGME49_272420;TGME49_272430	9378;0
TGME49_chrVIIa	4008459	4008870	412	*	412	4008755	8.11	2.94418	2.6029	0	H3K14_2_peak_2301	Promoter (<=1kb)	432	4007982	4017415	9434	1	TGME49_201140	TGME49_201140-t26_1	477	TGME49_201140-t26_1;TGME49_201150-t26_1	TGME49_201140;TGME49_201150	0;0
TGME49_chrVIIa	4010331	4010522	192	*	192	4010435	5.76	1.38742	1.94137	0	H3K14_1_peak_999	Promoter (2-3kb)	432	4007982	4017415	9434	1	TGME49_201140	TGME49_201140-t26_1	2349	TGME49_201140-t26_1;TGME49_201150-t26_1	TGME49_201140;TGME49_201150	0;16249
TGME49_chrVIIa	4013915	4014248	334	*	334	4013968	6.1	1.74021	1.95654	0	H3K14_3_peak_632	Exon (TGME49_201140-t26_1/TGME49_201140, exon 8 of 10)	432	4007982	4017415	9434	1	TGME49_201140	TGME49_201140-t26_1	5933	TGME49_201140-t26_1	TGME49_201140	0
TGME49_chrX	4038394	4038749	356	*	356	4038658	8.11	3.24278	2.79164	0.00224	H3K14_2_peak_2934	Promoter (2-3kb)	434	4041106	4055669	14564	1	TGME49_212130	TGME49_212130-t26_1	-2357	TGME49_212130-t26_1;TGME49_212140-t26_1	TGME49_212130;TGME49_212140	0;14,487
TGME49_chrX	4038460	4038606	147	*	147	4038557	5.76	1.37722	1.93321	0	H3K14_1_peak_1248	Promoter (2-3kb)	434	4041106	4055669	14564	1	TGME49_212130	TGME49_212130-t26_1	-2500	TGME49_212130-t26_1;TGME49_212140-t26_1	TGME49_212130;TGME49_212140	0;14,553
TGME49_chrX	4041228	4041378	151	*	151	4041335	7.33	1.92429	2.08143	0	H3K14_3_peak_808	Promoter (<=1kb)	434	4041106	4055669	14564	1	TGME49_212130	TGME49_212130-t26_1	122	TGME49_212130-t26_1	TGME49_212130	0
TGME49_chrX	4041465	4041645	181	*	181	4041496	5.41	1.55284	1.96326	0	H3K14_2_peak_2935	Promoter (<=1kb)	434	4041106	4055669	14564	1	TGME49_212130	TGME49_212130-t26_1	359	TGME49_212130-t26_1	TGME49_212130	0
TGME49_chrX	4048010	4048267	258	*	258	4048097	9.88	3.89878	3.33544	0.36509	H3K14_1_peak_1249	Intron (TGME49_212130-t26_1/TGME49_212130, intron 6 of 13)	434	4041106	4055669	14564	1	TGME49_212130	TGME49_212130-t26_1	6904	TGME49_212130-t26_1	TGME49_212130	0
TGME49_chrXI	4049841	4050109	269	*	269	4049884	9.01	2.86685	2.44883	0	H3K14_2_peak_3385	Promoter (1-2kb)	435	4046300	4051793	5494	2	TGME49_314370	TGME49_314370-t26_1	1684	TGME49_314370-t26_1;TGME49_314390-t26_1	TGME49_314370;TGME49_314390	0;10493
TGME49_chrIX	4050312	4050478	167	*	167	4050397	5.41	1.37722	1.83053	0	H3K14_2_peak_747	Exon (TGME49_291020-t26_1/TGME49_291020, exon 29 of 33)	426	4047255	4072170	24916	2	TGME49_291020	TGME49_291020-t26_1	21692	TGME49_291020-t26_1	TGME49_291020	0
TGME49_chrVIIb	4051468	4051695	228	*	228	4051637	6.31	2.04933	2.22842	0	H3K14_2_peak_2581	Promoter (1-2kb)	433	4052824	4062321	9498	1	TGME49_257430	TGME49_257430-t26_1	-1129	TGME49_257430-t26_1;TGME49_257440-t26_1	TGME49_257430;TGME49_257440	0;-3046
TGME49_chrIX	4051492	4051665	174	*	174	4051557	6.59	1.72861	2.08113	0	H3K14_1_peak_319	Intron (TGME49_291020-t26_1/TGME49_291020, intron 27 of 32)	426	4047255	4072170	24916	2	TGME49_291020	TGME49_291020-t26_1	20505	TGME49_291020-t26_1	TGME49_291020	0
TGME49_chrVIIb	4051549	4051717	169	*	169	4051603	5.76	1.52854	2.05402	0	H3K14_1_peak_1102	Promoter (1-2kb)	433	4052824	4062321	9498	1	TGME49_257430	TGME49_257430-t26_1	-1107	TGME49_257430-t26_1;TGME49_257440-t26_1	TGME49_257430;TGME49_257440	-1107;0
TGME49_chrXI	4051878	4052057	180	*	180	4051988	6.1	1.88702	2.05643	0	H3K14_3_peak_937	Promoter (<=1kb)	435	4046300	4051793	5494	2	TGME49_314370	TGME49_314370-t26_1	-264	TGME49_314370-t26_1;TGME49_314390-t26_1	TGME49_314370;TGME49_314390	-85;8545
TGME49_chrXI	4051925	4052220	296	*	296	4052183	6.59	1.87423	2.18693	0	H3K14_1_peak_1467	Promoter (<=1kb)	435	4046300	4051793	5494	2	TGME49_314370	TGME49_314370-t26_1	-427	TGME49_314370-t26_1;TGME49_314390-t26_1	TGME49_314370;TGME49_314390	-132;8382
TGME49_chrVIIb	4052611	4052785	175	*	175	4052702	9.06	3.55832	2.8746	0.1424	H3K14_1_peak_1103	Promoter (<=1kb)	433	4052824	4062321	9498	1	TGME49_257430	TGME49_257430-t26_1	-39	TGME49_257430-t26_1;TGME49_257440-t26_1	TGME49_257430;TGME49_257440	-39;0
TGME49_chrX	4052634	4052837	204	*	204	4052665	5.41	1.51709	1.93628	0	H3K14_2_peak_2936	Intron (TGME49_212130-t26_1/TGME49_212130, intron 10 of 13)	434	4041106	4055669	14564	1	TGME49_212130	TGME49_212130-t26_1	11528	TGME49_212110-t26_1;TGME49_212130-t26_1	TGME49_212110;TGME49_212130	9501;0
TGME49_chrX	4052655	4052801	147	*	147	4052766	8.23	3.18236	2.79172	0	H3K14_1_peak_1250	Intron (TGME49_212130-t26_1/TGME49_212130, intron 10 of 13)	434	4041106	4055669	14564	1	TGME49_212130	TGME49_212130-t26_1	11549	TGME49_212110-t26_1;TGME49_212130-t26_1	TGME49_212110;TGME49_212130	9537;0
TGME49_chrVIIb	4053113	4053259	147	*	147	4053159	6.31	1.47484	1.82647	0	H3K14_2_peak_2582	Promoter (<=1kb)	433	4052824	4062321	9498	1	TGME49_257430	TGME49_257430-t26_1	289	TGME49_257430-t26_1;TGME49_257440-t26_1	TGME49_257430;TGME49_257440	0;-4691
TGME49_chrIX	4053783	4053969	187	*	187	4053935	6.31	2.06495	2.23939	0	H3K14_2_peak_748	Exon (TGME49_291020-t26_1/TGME49_291020, exon 25 of 33)	426	4047255	4072170	24916	2	TGME49_291020	TGME49_291020-t26_1	18201	TGME49_291020-t26_1	TGME49_291020	0
TGME49_chrVIIb	4056379	4056579	201	*	201	4056472	7.94	2.63003	2.73911	0	H3K14_3_peak_702	Exon (TGME49_257430-t26_1/TGME49_257430, exon 1 of 4)	433	4052824	4062321	9498	1	TGME49_257430	TGME49_257430-t26_1	3555	TGME49_257430-t26_1	TGME49_257430	0
TGME49_chrVIIb	4056728	4056980	253	*	253	4056853	7.21	2.63003	2.51551	0	H3K14_2_peak_2583	Exon (TGME49_257430-t26_1/TGME49_257430, exon 1 of 4)	433	4052824	4062321	9498	1	TGME49_257430	TGME49_257430-t26_1	3904	TGME49_257430-t26_1	TGME49_257430	0
TGME49_chrVIIb	4057414	4057576	163	*	163	4057485	5.49	1.55284	1.99062	0	H3K14_3_peak_703	Exon (TGME49_257430-t26_1/TGME49_257430, exon 1 of 4)	433	4052824	4062321	9498	1	TGME49_257430	TGME49_257430-t26_1	4590	TGME49_257430-t26_1	TGME49_257430	0
TGME49_chrIX	4058523	4058702	180	*	180	4058628	5.41	1.55284	1.96326	0	H3K14_2_peak_749	Exon (TGME49_291020-t26_1/TGME49_291020, exon 17 of 33)	426	4047255	4072170	24916	2	TGME49_291020	TGME49_291020-t26_1	13468	TGME49_291020-t26_1	TGME49_291020	0
TGME49_chrIX	4058762	4058979	218	*	218	4058815	5.49	1.55284	1.99062	0	H3K14_3_peak_205	Exon (TGME49_291020-t26_1/TGME49_291020, exon 17 of 33)	426	4047255	4072170	24916	2	TGME49_291020	TGME49_291020-t26_1	13191	TGME49_291020-t26_1	TGME49_291020	0
TGME49_chrVIIb	4059133	4059373	241	*	241	4059308	8.11	3.12519	2.71705	0.00224	H3K14_2_peak_2584	Intron (TGME49_257430-t26_1/TGME49_257430, intron 2 of 3)	433	4052824	4062321	9498	1	TGME49_257430	TGME49_257430-t26_1	6309	TGME49_257420-t26_1;TGME49_257430-t26_1	TGME49_257420;TGME49_257430	6175;0
TGME49_chrIX	4060557	4060783	227	*	227	4060686	7.21	2.49651	2.42701	0	H3K14_2_peak_750	Exon (TGME49_291020-t26_1/TGME49_291020, exon 14 of 33)	426	4047255	4072170	24916	2	TGME49_291020	TGME49_291020-t26_1	11387	TGME49_291020-t26_1	TGME49_291020	0
TGME49_chrIX	4072051	4072201	151	*	151	4072141	7.21	2.3433	2.3259	0	H3K14_2_peak_751	Promoter (<=1kb)	426	4047255	4072170	24916	2	TGME49_291020	TGME49_291020-t26_1	0	TGME49_291020-t26_1;TGME49_291030-t26_1	TGME49_291020;TGME49_291030	0;0
TGME49_chrIX	4113915	4114150	236	*	236	4113947	6.72	1.72861	2.11608	0	H3K14_3_peak_207	Promoter (<=1kb)	426	4113174	4127922	14749	1	TGME49_291090	TGME49_291090-t26_1	741	TGME49_291080-t26_1;TGME49_291090-t26_1	TGME49_291080;TGME49_291090	-3424;0
TGME49_chrIX	4120352	4120498	147	*	147	4120415	7.41	2.51253	2.49837	0	H3K14_1_peak_320	Exon (TGME49_291090-t26_1/TGME49_291090, exon 9 of 14)	426	4113174	4127922	14749	1	TGME49_291090	TGME49_291090-t26_1	7178	TGME49_291090-t26_1	TGME49_291090	0
TGME49_chrIX	4122924	4123070	147	*	147	4122991	7.41	2.52868	2.50933	0	H3K14_1_peak_321	Intron (TGME49_291090-t26_1/TGME49_291090, intron 11 of 13)	426	4113174	4127922	14749	1	TGME49_291090	TGME49_291090-t26_1	9750	TGME49_291090-t26_1	TGME49_291090	0
TGME49_chrIX	4123805	4123951	147	*	147	4123888	6.72	1.41923	1.88775	0	H3K14_3_peak_208	Exon (TGME49_291090-t26_1/TGME49_291090, exon 12 of 14)	426	4113174	4127922	14749	1	TGME49_291090	TGME49_291090-t26_1	10631	TGME49_291090-t26_1	TGME49_291090	0
TGME49_chrIX	4125763	4126265	503	*	503	4125836	9.01	3.18858	2.63865	0.00224	H3K14_2_peak_754a	Exon (TGME49_291090-t26_1/TGME49_291090, exon 13 of 14)	426	4113174	4127922	14749	1	TGME49_291090	TGME49_291090-t26_1	12589	TGME49_291090-t26_1;TGME49_291120-t26_1	TGME49_291090;TGME49_291120	0;-3056
TGME49_chrIX	4125763	4126265	503	*	503	4126132	9.91	2.95763	2.72731	0	H3K14_2_peak_754b	Exon (TGME49_291090-t26_1/TGME49_291090, exon 13 of 14)	426	4113174	4127922	14749	1	TGME49_291090	TGME49_291090-t26_1	12589	TGME49_291090-t26_1;TGME49_291120-t26_1	TGME49_291090;TGME49_291120	0;-3056
TGME49_chrIX	4127611	4127797	187	*	187	4127736	8.23	3.06938	2.71922	0	H3K14_1_peak_322	3' UTR	426	4113174	4127922	14749	1	TGME49_291090	TGME49_291090-t26_1	14437	TGME49_291090-t26_1;TGME49_291120-t26_1	TGME49_291090;TGME49_291120	0;-1524
TGME49_chrVIIa	4146035	4146243	209	*	209	4146152	6.72	1.97966	2.30168	0	H3K14_3_peak_633	Promoter (1-2kb)	432	4144308	4147830	3523	2	TGME49_281480	TGME49_281480-t26_1	1587	TGME49_281470-t26_1;TGME49_281480-t26_1;TGME49_281490-t26_1	TGME49_281470;TGME49_281480;TGME49_281490	6136;0;-1861
TGME49_chrVIIa	4146212	4146424	213	*	213	4146240	5.76	1.48336	2.01799	0	H3K14_1_peak_1002	Promoter (1-2kb)	432	4144308	4147830	3523	2	TGME49_281480	TGME49_281480-t26_1	1406	TGME49_281470-t26_1;TGME49_281480-t26_1;TGME49_281490-t26_1	TGME49_281470;TGME49_281480;TGME49_281490	6313;0;-1680
TGME49_chrVIIa	4147109	4147255	147	*	147	4147180	8.11	3.24278	2.79164	0.00224	H3K14_2_peak_2307	Promoter (<=1kb)	432	4144308	4147830	3523	2	TGME49_281480	TGME49_281480-t26_1	575	TGME49_281470-t26_1;TGME49_281480-t26_1;TGME49_281490-t26_1	TGME49_281470;TGME49_281480;TGME49_281490	7210;0;-849
TGME49_chrIX	4150430	4150683	254	*	254	4150683	6.31	1.47484	1.82647	0	H3K14_2_peak_755	Promoter (1-2kb)	426	4149083	4162269	13187	1	TGME49_291140	TGME49_291140-t26_1	1347	TGME49_291130-t26_1;TGME49_291140-t26_1	TGME49_291130;TGME49_291140	5822;0
TGME49_chrIX	4155400	4155619	220	*	220	4155509	6.59	1.84895	2.16856	0	H3K14_1_peak_324	Exon (TGME49_291140-t26_1/TGME49_291140, exon 6 of 11)	426	4149083	4162269	13187	1	TGME49_291140	TGME49_291140-t26_1	6317	TGME49_291140-t26_1	TGME49_291140	0
TGME49_chrIX	4157704	4157878	175	*	175	4157757	5.49	1.55284	1.99062	0	H3K14_3_peak_210	Exon (TGME49_291140-t26_1/TGME49_291140, exon 9 of 11)	426	4149083	4162269	13187	1	TGME49_291140	TGME49_291140-t26_1	8621	TGME49_291140-t26_1	TGME49_291140	0
TGME49_chrX	4209362	4209574	213	*	213	4209467	7.41	1.92429	2.10282	0	H3K14_1_peak_1257	Exon (TGME49_234230-t26_1/TGME49_234230, exon 6 of 6)	434	4207706	4228971	21266	2	TGME49_234230	TGME49_234230-t26_1	19397	TGME49_234220-t26_1;TGME49_234230-t26_1	TGME49_234220;TGME49_234230	11,509;0
TGME49_chrX	4211209	4211387	179	*	179	4211240	5.49	1.37722	1.85604	0	H3K14_3_peak_810	Exon (TGME49_234230-t26_1/TGME49_234230, exon 6 of 6)	434	4207706	4228971	21266	2	TGME49_234230	TGME49_234230-t26_1	17584	TGME49_234220-t26_1;TGME49_234230-t26_1	TGME49_234220;TGME49_234230	13,356;0
TGME49_chrX	4211610	4211926	317	*	317	4211675	7.21	2.52868	2.4483	0	H3K14_2_peak_2944	Exon (TGME49_234230-t26_1/TGME49_234230, exon 6 of 6)	434	4207706	4228971	21266	2	TGME49_234230	TGME49_234230-t26_1	17045	TGME49_234220-t26_1;TGME49_234230-t26_1	TGME49_234220;TGME49_234230	13,757;0
TGME49_chrX	4212604	4212916	313	*	313	4212715	8.55	2.94418	2.7284	0	H3K14_3_peak_811	Exon (TGME49_234230-t26_1/TGME49_234230, exon 6 of 6)	434	4207706	4228971	21266	2	TGME49_234230	TGME49_234230-t26_1	16055	TGME49_234220-t26_1;TGME49_234230-t26_1	TGME49_234220;TGME49_234230	14,751;0
TGME49_chrX	4213915	4214176	262	*	262	4214163	7.21	1.92429	2.05168	0	H3K14_2_peak_2945	Exon (TGME49_234230-t26_1/TGME49_234230, exon 5 of 6)	434	4207706	4228971	21266	2	TGME49_234230	TGME49_234230-t26_1	14795	TGME49_234230-t26_1	TGME49_234230	0
TGME49_chrX	4221894	4222126	233	*	233	4222015	7.21	2.17468	2.21516	0	H3K14_2_peak_2946	Exon (TGME49_234230-t26_1/TGME49_234230, exon 1 of 6)	434	4207706	4228971	21266	2	TGME49_234230	TGME49_234230-t26_1	6845	TGME49_234230-t26_1	TGME49_234230	0
TGME49_chrX	4225265	4225442	178	*	178	4225334	5.41	1.30824	1.77824	0	H3K14_2_peak_2947	5' UTR	434	4207706	4228971	21266	2	TGME49_234230	TGME49_234230-t26_1	3529	TGME49_234230-t26_1	TGME49_234230	0
TGME49_chrX	4227085	4227231	147	*	147	4227165	7.41	2.3433	2.38387	0	H3K14_1_peak_1258	Promoter (1-2kb)	434	4207706	4228971	21266	2	TGME49_234230	TGME49_234230-t26_1	1740	TGME49_234230-t26_1	TGME49_234230	0
TGME49_chrX	4228076	4228352	277	*	277	4228104	7.21	1.92429	2.05168	0	H3K14_2_peak_2948	Promoter (<=1kb)	434	4207706	4228971	21266	2	TGME49_234230	TGME49_234230-t26_1	619	TGME49_234230-t26_1;TGME49_234250-t26_1	TGME49_234230;TGME49_234250	0;0
TGME49_chrVIIb	4254896	4255129	234	*	234	4255016	7.41	2.63003	2.57821	0	H3K14_1_peak_1108	Promoter (1-2kb)	433	4256192	4266442	10251	1	TGME49_257050	TGME49_257050-t26_1	-1063	TGME49_257050-t26_1;TGME49_257060-t26_1	TGME49_257050;TGME49_257060	0;4608
TGME49_chrVIIb	4257291	4257750	460	*	460	4257714	7.41	2.63003	2.57821	0	H3K14_1_peak_1109	Promoter (1-2kb)	433	4256192	4266442	10251	1	TGME49_257050	TGME49_257050-t26_1	1099	TGME49_257050-t26_1;TGME49_257060-t26_1	TGME49_257050;TGME49_257060	0;7003
TGME49_chrVIIb	4258850	4259207	358	*	358	4259085	8.11	3.24278	2.79164	0.00224	H3K14_2_peak_2599	Promoter (2-3kb)	433	4256192	4266442	10251	1	TGME49_257050	TGME49_257050-t26_1	2658	TGME49_257050-t26_1	TGME49_257050	0
TGME49_chrVIIb	4261249	4261395	147	*	147	4261313	5.49	1.55284	1.99062	0	H3K14_3_peak_709	Intron (TGME49_257050-t26_1/TGME49_257050, intron 8 of 14)	433	4256192	4266442	10251	1	TGME49_257050	TGME49_257050-t26_1	5057	TGME49_257050-t26_1	TGME49_257050	0
TGME49_chrVIIa	4291750	4292062	313	*	313	4291807	5.49	1.37722	1.85604	0	H3K14_3_peak_637	Exon (TGME49_281960-t26_1/TGME49_281960, exon 1 of 1)	432	4289826	4298065	8240	2	TGME49_281960	TGME49_281960-t26_1	6003	TGME49_281955-t26_1;TGME49_281960-t26_1	TGME49_281955;TGME49_281960	5528;0
TGME49_chrVIIa	4291760	4292106	347	*	347	4292018	8.11	3.24278	2.79164	0.00224	H3K14_2_peak_2319	Exon (TGME49_281960-t26_1/TGME49_281960, exon 1 of 1)	432	4289826	4298065	8240	2	TGME49_281960	TGME49_281960-t26_1	5959	TGME49_281955-t26_1;TGME49_281960-t26_1	TGME49_281955;TGME49_281960	5538;0
TGME49_chrVIIa	4295075	4295306	232	*	232	4295177	6.31	1.84895	2.08799	0	H3K14_2_peak_2320	Promoter (2-3kb)	432	4289826	4298065	8240	2	TGME49_281960	TGME49_281960-t26_1	2759	TGME49_281960-t26_1;TGME49_281970-t26_1	TGME49_281960;TGME49_281970	0;-3860
TGME49_chrVIIa	4296744	4296893	150	*	150	4296762	7.41	2.63003	2.57821	0	H3K14_1_peak_1003	Promoter (1-2kb)	432	4289826	4298065	8240	2	TGME49_281960	TGME49_281960-t26_1	1172	TGME49_281960-t26_1;TGME49_281970-t26_1;TGME49_281980-t26_1	TGME49_281960;TGME49_281970;TGME49_281980	0;-2273;11198
TGME49_chrXII	4315794	4316064	271	*	271	4315904	8.23	1.67033	1.84695	0	H3K14_1_peak_1658	Distal Intergenic	436	4316072	4325112	9041	2	TGME49_249030	TGME49_249030-t26_1	9318	TGME49_249020-t26_1;TGME49_249030-t26_1	TGME49_249020;TGME49_249030	0;0
TGME49_chrXII	4316182	4316433	252	*	252	4316282	5.41	1.37722	1.83053	0	H3K14_2_peak_3803	3' UTR	436	4316072	4325112	9041	2	TGME49_249030	TGME49_249030-t26_1	8679	TGME49_249020-t26_1;TGME49_249030-t26_1	TGME49_249020;TGME49_249030	0;0
TGME49_chrXII	4318758	4318951	194	*	194	4318860	8.11	2.09607	2.07887	0	H3K14_2_peak_3804	3' UTR	436	4316072	4325112	9041	2	TGME49_249030	TGME49_249030-t26_1	6161	TGME49_249020-t26_1;TGME49_249030-t26_1	TGME49_249020;TGME49_249030	0;0
TGME49_chrIX	4323838	4324044	207	*	207	4323874	5.41	1.55284	1.96326	0	H3K14_2_peak_767	3' UTR	426	4323886	4339923	16038	2	TGME49_291680	TGME49_291680-t26_1	15879	TGME49_291660-t26_1;TGME49_291670-t26_1;TGME49_291680-t26_1	TGME49_291660;TGME49_291670;TGME49_291680	5330;0;0
TGME49_chrXII	4324378	4324524	147	*	147	4324511	6.59	2.06363	2.32483	0	H3K14_1_peak_1659	Promoter (<=1kb)	436	4316072	4325112	9041	2	TGME49_249030	TGME49_249030-t26_1	588	TGME49_249030-t26_1	TGME49_249030	0
TGME49_chrXII	4324766	4324912	147	*	147	4324844	7.33	2.59464	2.52816	0	H3K14_3_peak_1062	Promoter (<=1kb)	436	4316072	4325112	9041	2	TGME49_249030	TGME49_249030-t26_1	200	TGME49_249030-t26_1	TGME49_249030	0
TGME49_chrIX	4328904	4329050	147	*	147	4328937	5.76	1.55284	2.07339	0	H3K14_1_peak_328	Intron (TGME49_291680-t26_1/TGME49_291680, intron 11 of 14)	426	4323886	4339923	16038	2	TGME49_291680	TGME49_291680-t26_1	10873	TGME49_291680-t26_1	TGME49_291680	0
TGME49_chrIX	4335451	4335707	257	*	257	4335600	6.31	2.06495	2.23939	0	H3K14_2_peak_768	Intron (TGME49_291680-t26_1/TGME49_291680, intron 4 of 14)	426	4323886	4339923	16038	2	TGME49_291680	TGME49_291680-t26_1	4216	TGME49_291680-t26_1	TGME49_291680	0
TGME49_chrIX	4335598	4335746	149	*	149	4335666	7.33	2.63003	2.55199	0	H3K14_3_peak_213	Exon (TGME49_291680-t26_1/TGME49_291680, exon 4 of 15)	426	4323886	4339923	16038	2	TGME49_291680	TGME49_291680-t26_1	4177	TGME49_291680-t26_1	TGME49_291680	0
TGME49_chrIX	4337260	4337513	254	*	254	4337293	5.41	1.55284	1.96326	0	H3K14_2_peak_769	Promoter (2-3kb)	426	4323886	4339923	16038	2	TGME49_291680	TGME49_291680-t26_1	2410	TGME49_291680-t26_1;TGME49_291690-t26_1	TGME49_291680;TGME49_291690	0;8361
TGME49_chrIX	4338022	4338397	376	*	376	4338094	7.21	2.63003	2.51551	0	H3K14_2_peak_770	Promoter (1-2kb)	426	4323886	4339923	16038	2	TGME49_291680	TGME49_291680-t26_1	1526	TGME49_291680-t26_1;TGME49_291690-t26_1	TGME49_291680;TGME49_291690	0;7477
TGME49_chrX	4343178	4343351	174	*	174	4343252	7.33	2.51253	2.47296	0	H3K14_3_peak_814	Promoter (1-2kb)	434	4341841	4364458	22618	1	TGME49_234410	TGME49_234410-t26_1	1337	TGME49_234400-t26_1;TGME49_234410-t26_1	TGME49_234400;TGME49_234410	-3997;0
TGME49_chrX	4348547	4348808	262	*	262	4348587	6.72	1.6175	2.03407	0	H3K14_3_peak_815	Intron (TGME49_234410-t26_1/TGME49_234410, intron 1 of 17)	434	4341841	4364458	22618	1	TGME49_234410	TGME49_234410-t26_1	6706	TGME49_234410-t26_1	TGME49_234410	0
TGME49_chrX	4350606	4350796	191	*	191	4350750	7.41	2.63003	2.57821	0	H3K14_1_peak_1263	Exon (TGME49_234410-t26_1/TGME49_234410, exon 4 of 18)	434	4341841	4364458	22618	1	TGME49_234410	TGME49_234410-t26_1	8765	TGME49_234410-t26_1	TGME49_234410	0
TGME49_chrX	4351882	4352059	178	*	178	4351991	7.21	1.92429	2.05168	0	H3K14_2_peak_2953	Intron (TGME49_234410-t26_1/TGME49_234410, intron 4 of 17)	434	4341841	4364458	22618	1	TGME49_234410	TGME49_234410-t26_1	10041	TGME49_234410-t26_1	TGME49_234410	0
TGME49_chrVIII	4366241	4366567	327	*	327	4366302	7.21	2.63003	2.51551	0	H3K14_2_peak_1865	Exon (TGME49_271780-t26_1/TGME49_271780, exon 17 of 18)	431	4364963	4381712	16750	2	TGME49_271780	TGME49_271780-t26_1	15145	TGME49_271780-t26_1;TGME49_271790-t26_1	TGME49_271780;TGME49_271790	0;4929
TGME49_chrVIII	4377647	4377965	319	*	319	4377660	6.31	1.95263	2.1606	0	H3K14_2_peak_1866	Exon (TGME49_271780-t26_1/TGME49_271780, exon 3 of 18)	431	4364963	4381712	16750	2	TGME49_271780	TGME49_271780-t26_1	3747	TGME49_271780-t26_1	TGME49_271780	0
TGME49_chrVIII	4377783	4378042	260	*	260	4377875	5.76	1.45053	1.99179	0	H3K14_1_peak_823	Exon (TGME49_271780-t26_1/TGME49_271780, exon 3 of 18)	431	4364963	4381712	16750	2	TGME49_271780	TGME49_271780-t26_1	3670	TGME49_271780-t26_1	TGME49_271780	0
TGME49_chrVIII	4377904	4378311	408	*	408	4377993	7.94	2.49651	2.64275	0	H3K14_3_peak_498	Intron (TGME49_271780-t26_1/TGME49_271780, intron 2 of 17)	431	4364963	4381712	16750	2	TGME49_271780	TGME49_271780-t26_1	3401	TGME49_271780-t26_1	TGME49_271780	0
TGME49_chrVIII	4386151	4386446	296	*	296	4386377	9.06	2.08979	2.01164	0	H3K14_1_peak_824	Promoter (<=1kb)	431	4385183	4401742	16560	1	TGME49_271770	TGME49_271770-t26_1	968	TGME49_271770-t26_1;TGME49_271780-t26_1	TGME49_271770;TGME49_271780	0;0
TGME49_chrVIII	4390075	4390411	337	*	337	4390103	8.11	2.79281	2.50807	0	H3K14_2_peak_1867	Intron (TGME49_271770-t26_1/TGME49_271770, intron 4 of 20)	431	4385183	4401742	16560	1	TGME49_271770	TGME49_271770-t26_1	4892	TGME49_271770-t26_1	TGME49_271770	0
TGME49_chrVIII	4396273	4396419	147	*	147	4396373	6.31	1.82409	2.07059	0	H3K14_2_peak_1868	Exon (TGME49_271770-t26_1/TGME49_271770, exon 14 of 21)	431	4385183	4401742	16560	1	TGME49_271770	TGME49_271770-t26_1	11090	TGME49_271770-t26_1	TGME49_271770	0
TGME49_chrVIII	4396371	4396603	233	*	233	4396406	5.49	1.35709	1.84058	0	H3K14_3_peak_499	Exon (TGME49_271770-t26_1/TGME49_271770, exon 14 of 21)	431	4385183	4401742	16560	1	TGME49_271770	TGME49_271770-t26_1	11188	TGME49_271770-t26_1	TGME49_271770	0
TGME49_chrIX	4406114	4406285	172	*	172	4406257	7.33	2.37297	2.37946	0	H3K14_3_peak_216	Promoter (<=1kb)	426	4405352	4411996	6645	1	TGME49_291930	TGME49_291930-t26_1	762	TGME49_291900-t26_1;TGME49_291910-t26_1;TGME49_291920-t26_1;TGME49_291930-t26_1	TGME49_291900;TGME49_291910;TGME49_291920;TGME49_291930	6997;0;1406;0
TGME49_chrIX	4406139	4406370	232	*	232	4406309	6.31	2.0211	2.20861	0	H3K14_2_peak_776	Promoter (<=1kb)	426	4405352	4411996	6645	1	TGME49_291930	TGME49_291930-t26_1	787	TGME49_291900-t26_1;TGME49_291910-t26_1;TGME49_291920-t26_1;TGME49_291930-t26_1	TGME49_291900;TGME49_291910;TGME49_291920;TGME49_291930	7022;0;1431;0
TGME49_chrIX	4408279	4408438	160	*	160	4408381	7.41	2.48063	2.47674	0	H3K14_1_peak_331	Promoter (2-3kb)	426	4405352	4411996	6645	1	TGME49_291930	TGME49_291930-t26_1	2927	TGME49_291910-t26_1;TGME49_291920-t26_1;TGME49_291930-t26_1;TGME49_291940-t26_1	TGME49_291910;TGME49_291920;TGME49_291930;TGME49_291940	-3783;3571;0;-4595
TGME49_chrIX	4408558	4408818	261	*	261	4408692	7.21	1.92429	2.05168	0	H3K14_2_peak_777	Exon (TGME49_291930-t26_1/TGME49_291930, exon 5 of 8)	426	4405352	4411996	6645	1	TGME49_291930	TGME49_291930-t26_1	3206	TGME49_291910-t26_1;TGME49_291920-t26_1;TGME49_291930-t26_1;TGME49_291940-t26_1	TGME49_291910;TGME49_291920;TGME49_291930;TGME49_291940	0;3850;0;-4215
TGME49_chrXI	4470306	4470462	157	*	157	4470370	6.31	2.06495	2.23939	0	H3K14_2_peak_3402	Promoter (<=1kb)	435	4471114	4477252	6139	1	TGME49_315100	TGME49_315100-t26_1	-652	TGME49_315080-t26_1;TGME49_315090-t26_1;TGME49_315100-t26_1	TGME49_315080;TGME49_315090;TGME49_315100	14967;-1366;0
TGME49_chrXI	4473596	4473890	295	*	295	4473649	6.31	2.06495	2.23939	0	H3K14_2_peak_3403	Promoter (2-3kb)	435	4471114	4477252	6139	1	TGME49_315100	TGME49_315100-t26_1	2482	TGME49_315090-t26_1;TGME49_315100-t26_1;TGME49_315110-t26_1	TGME49_315090;TGME49_315100;TGME49_315110	-4656;0;7700
TGME49_chrVIIa	4473757	4473903	147	*	147	4473888	8.23	3.24278	2.83062	0	H3K14_1_peak_1007	3' UTR	432	4468003	4473859	5857	1	TGME49_282230	TGME49_282230-t26_1	5754	TGME49_282230-t26_1	TGME49_282230	0
TGME49_chrXI	4475430	4475659	230	*	230	4475467	5.49	1.48336	1.93744	0	H3K14_3_peak_942	Exon (TGME49_315100-t26_1/TGME49_315100, exon 4 of 4)	435	4471114	4477252	6139	1	TGME49_315100	TGME49_315100-t26_1	4316	TGME49_315100-t26_1;TGME49_315110-t26_1	TGME49_315100;TGME49_315110	0;5931
TGME49_chrXI	4476042	4476250	209	*	209	4476171	9.91	3.89878	3.34388	0.38874	H3K14_2_peak_3404	Exon (TGME49_315100-t26_1/TGME49_315100, exon 4 of 4)	435	4471114	4477252	6139	1	TGME49_315100	TGME49_315100-t26_1	4928	TGME49_315100-t26_1;TGME49_315110-t26_1	TGME49_315100;TGME49_315110	0;5340
TGME49_chrXI	4476988	4477258	271	*	271	4477224	7.41	2.56138	2.53153	0	H3K14_1_peak_1477	3' UTR	435	4471114	4477252	6139	1	TGME49_315100	TGME49_315100-t26_1	5874	TGME49_315100-t26_1;TGME49_315110-t26_1;TGME49_315120-t26_1	TGME49_315100;TGME49_315110;TGME49_315120	0;4332;-4531
TGME49_chrVIIa	4481214	4481379	166	*	166	4481302	6.72	2.06495	2.36487	0	H3K14_3_peak_639	Distal Intergenic	432	4468003	4473859	5857	1	TGME49_282230	TGME49_282230-t26_1	13211	NA	NA	NA
TGME49_chrVIIa	4493679	4493942	264	*	264	4493748	5.76	1.55284	2.07339	0	H3K14_1_peak_1008	Distal Intergenic	432	4468003	4473859	5857	1	TGME49_282230	TGME49_282230-t26_1	25676	NA	NA	NA
TGME49_chrVIII	4536948	4537162	215	*	215	4536979	6.31	1.88702	2.11464	0	H3K14_2_peak_1880	Exon (TGME49_271370-t26_1/TGME49_271370, exon 1 of 1)	431	4536352	4546923	10572	2	TGME49_271370	TGME49_271370-t26_1	9761	TGME49_271370-t26_1;TGME49_271375-t26_1;TGME49_271380-t26_1	TGME49_271370;TGME49_271375;TGME49_271380	0;0;0
TGME49_chrVIIa	4538119	4538387	269	*	269	4538191	7.21	2.63003	2.51551	0	H3K14_2_peak_2325	Distal Intergenic	432	4468003	4473859	5857	1	TGME49_282230	TGME49_282230-t26_1	70116	NA	NA	NA
TGME49_chrVIII	4540558	4540704	147	*	147	4540628	6.31	2.06495	2.23939	0	H3K14_2_peak_1881	Exon (TGME49_271370-t26_1/TGME49_271370, exon 1 of 1)	431	4536352	4546923	10572	2	TGME49_271370	TGME49_271370-t26_1	6219	TGME49_271370-t26_1	TGME49_271370	0
TGME49_chrVIII	4544245	4544439	195	*	195	4544330	9.88	3.78637	3.26062	0.32658	H3K14_1_peak_827	Promoter (2-3kb)	431	4536352	4546923	10572	2	TGME49_271370	TGME49_271370-t26_1	2484	TGME49_271360-t26_1;TGME49_271370-t26_1	TGME49_271360;TGME49_271370	-4187;0
TGME49_chrVIII	4545731	4545910	180	*	180	4545792	6.72	1.95263	2.28167	0	H3K14_3_peak_502	Promoter (1-2kb)	431	4536352	4546923	10572	2	TGME49_271370	TGME49_271370-t26_1	1013	TGME49_271360-t26_1;TGME49_271370-t26_1	TGME49_271360;TGME49_271370	-2716;0
TGME49_chrIX	4573685	4573848	164	*	164	4573755	8.55	3.24278	2.92624	0	H3K14_3_peak_220	Exon (TGME49_292140-t26_1/TGME49_292140, exon 5 of 5)	426	4571524	4580228	8705	2	TGME49_292140	TGME49_292140-t26_1	6380	TGME49_292130-t26_1;TGME49_292140-t26_1	TGME49_292130;TGME49_292140	-2599;0
TGME49_chrIX	4574084	4574230	147	*	147	4574152	7.33	2.63003	2.55199	0	H3K14_3_peak_221	Exon (TGME49_292140-t26_1/TGME49_292140, exon 5 of 5)	426	4571524	4580228	8705	2	TGME49_292140	TGME49_292140-t26_1	5998	TGME49_292130-t26_1;TGME49_292140-t26_1	TGME49_292130;TGME49_292140	-2998;0
TGME49_chrIX	4574684	4575274	591	*	591	4574934	8.11	2.41987	2.27689	0	H3K14_2_peak_786	Exon (TGME49_292140-t26_1/TGME49_292140, exon 5 of 5)	426	4571524	4580228	8705	2	TGME49_292140	TGME49_292140-t26_1	4954	TGME49_292130-t26_1;TGME49_292140-t26_1	TGME49_292130;TGME49_292140	-3598;0
TGME49_chrIX	4577522	4577668	147	*	147	4577554	5.76	1.47232	2.00918	0	H3K14_1_peak_335	Promoter (2-3kb)	426	4571524	4580228	8705	2	TGME49_292140	TGME49_292140-t26_1	2560	TGME49_292140-t26_1;TGME49_292150-t26_1	TGME49_292140;TGME49_292150	0;5170
TGME49_chrVIIb	4658365	4658511	147	*	147	4658455	6.31	2.06495	2.23939	0	H3K14_2_peak_2632	Promoter (2-3kb)	433	4655422	4668960	13539	1	TGME49_255880	TGME49_255880-t26_1	2943	TGME49_255880-t26_1;TGME49_255890-t26_1	TGME49_255880;TGME49_255890	0;0
TGME49_chrXII	4661666	4661901	236	*	236	4661892	6.72	1.87423	2.22367	0	H3K14_3_peak_1067	Promoter (1-2kb)	436	4660076	4666485	6410	1	TGME49_249580	TGME49_249580-t26_1	1590	TGME49_249570-t26_1;TGME49_249575-t26_1;TGME49_249580-t26_1;TGME49_249590-t26_1	TGME49_249570;TGME49_249575;TGME49_249580;TGME49_249590	-4139;-1915;0;-4749
TGME49_chrVIIb	4661925	4662167	243	*	243	4662012	8.11	3.24278	2.79164	0.00224	H3K14_2_peak_2633	Exon (TGME49_255880-t26_1/TGME49_255880, exon 9 of 15)	433	4655422	4668960	13539	1	TGME49_255880	TGME49_255880-t26_1	6503	TGME49_255880-t26_1	TGME49_255880	0
TGME49_chrVIIb	4662332	4662515	184	*	184	4662401	5.76	1.55284	2.07339	0	H3K14_1_peak_1121	Intron (TGME49_255880-t26_1/TGME49_255880, intron 9 of 14)	433	4655422	4668960	13539	1	TGME49_255880	TGME49_255880-t26_1	6910	TGME49_255880-t26_1	TGME49_255880	0
TGME49_chrVIIb	4662597	4662826	230	*	230	4662691	8.11	3.24278	2.79164	0.00224	H3K14_2_peak_2634	Exon (TGME49_255880-t26_1/TGME49_255880, exon 10 of 15)	433	4655422	4668960	13539	1	TGME49_255880	TGME49_255880-t26_1	7175	TGME49_255880-t26_1	TGME49_255880	0
TGME49_chrVIIb	4663309	4663472	164	*	164	4663405	6.31	2.06495	2.23939	0	H3K14_2_peak_2635	Intron (TGME49_255880-t26_1/TGME49_255880, intron 10 of 14)	433	4655422	4668960	13539	1	TGME49_255880	TGME49_255880-t26_1	7887	TGME49_255880-t26_1	TGME49_255880	0
TGME49_chrXI	4663680	4663913	234	*	234	4663802	8.23	2.41987	2.30868	0	H3K14_1_peak_1484	Promoter (<=1kb)	435	4664188	4668995	4808	1	TGME49_315350	TGME49_315350-t26_1	-275	TGME49_315340-t26_1;TGME49_315345-t26_1;TGME49_315350-t26_1	TGME49_315340;TGME49_315345;TGME49_315350	8953;3111;-275
TGME49_chrXII	4664283	4664524	242	*	242	4664386	9.06	3.18858	2.65178	0	H3K14_1_peak_1670	3' UTR	436	4660076	4666485	6410	1	TGME49_249580	TGME49_249580-t26_1	4207	TGME49_249575-t26_1;TGME49_249580-t26_1;TGME49_249590-t26_1	TGME49_249575;TGME49_249580;TGME49_249590	-4532;0;-2126
TGME49_chrXII	4664944	4665101	158	*	158	4665019	8.11	2.47617	2.31156	0	H3K14_2_peak_3823	3' UTR	436	4660076	4666485	6410	1	TGME49_249580	TGME49_249580-t26_1	4868	TGME49_249580-t26_1;TGME49_249590-t26_1	TGME49_249580;TGME49_249590	0;0
TGME49_chrXI	4666483	4666744	262	*	262	4666594	5.49	1.48336	1.93744	0	H3K14_3_peak_944	Promoter (2-3kb)	435	4664188	4668995	4808	1	TGME49_315350	TGME49_315350-t26_1	2295	TGME49_315345-t26_1;TGME49_315350-t26_1;TGME49_315360-t26_1	TGME49_315345;TGME49_315350;TGME49_315360	5914;0;-3229
TGME49_chrXI	4666683	4666829	147	*	147	4666809	8.11	3.06938	2.68177	0.00224	H3K14_2_peak_3423	Promoter (2-3kb)	435	4664188	4668995	4808	1	TGME49_315350	TGME49_315350-t26_1	2495	TGME49_315345-t26_1;TGME49_315350-t26_1;TGME49_315360-t26_1	TGME49_315345;TGME49_315350;TGME49_315360	6114;0;0
TGME49_chrVIIb	4668616	4668786	171	*	171	4668709	6.1	1.47484	1.77619	0	H3K14_3_peak_716	3' UTR	433	4655422	4668960	13539	1	TGME49_255880	TGME49_255880-t26_1	13194	TGME49_255870-t26_1;TGME49_255880-t26_1	TGME49_255870;TGME49_255880	-1787;0
TGME49_chrIX	4770240	4770698	459	*	459	4770294	6.31	2.06495	2.23939	0	H3K14_2_peak_792	Promoter (2-3kb)	426	4770579	4773220	2642	2	TGME49_210460	TGME49_210460-t26_1	2522	TGME49_210460-t26_1;TGME49_210470-t26_1	TGME49_210460;TGME49_210470	0;-1055
TGME49_chrIX	4772740	4772892	153	*	153	4772816	5.49	1.39771	1.87177	0	H3K14_3_peak_225	Promoter (<=1kb)	426	4770579	4773220	2642	2	TGME49_210460	TGME49_210460-t26_1	328	TGME49_210450-t26_1;TGME49_210460-t26_1;TGME49_210470-t26_1	TGME49_210450;TGME49_210460;TGME49_210470	9739;0;-3555
TGME49_chrIX	4774015	4774435	421	*	421	4774338	8.11	2.77662	2.49796	0	H3K14_2_peak_793	Promoter (1-2kb)	426	4770579	4773220	2642	2	TGME49_210460	TGME49_210460-t26_1	-1215	TGME49_210450-t26_1;TGME49_210460-t26_1;TGME49_210470-t26_1	TGME49_210450;TGME49_210460;TGME49_210470	8196;0;-4830
TGME49_chrIX	4774075	4774421	347	*	347	4774344	6.59	1.72861	2.08113	0	H3K14_1_peak_340	Promoter (1-2kb)	426	4770579	4773220	2642	2	TGME49_210460	TGME49_210460-t26_1	-1201	TGME49_210450-t26_1;TGME49_210460-t26_1;TGME49_210470-t26_1	TGME49_210450;TGME49_210460;TGME49_210470	8210;-855;0
TGME49_chrXII	4874751	4875137	387	*	387	4875038	7.21	2.38798	2.35534	0	H3K14_2_peak_3836	Exon (TGME49_249840-t26_1/TGME49_249840, exon 34 of 63)	436	4850660	4899730	49071	1	TGME49_249840	TGME49_249840-t26_1	24091	TGME49_249840-t26_1	TGME49_249840	0
TGME49_chrXII	4878326	4878494	169	*	169	4878365	7.21	1.97227	2.08292	0	H3K14_2_peak_3837	Intron (TGME49_249840-t26_1/TGME49_249840, intron 37 of 62)	436	4850660	4899730	49071	1	TGME49_249840	TGME49_249840-t26_1	27666	TGME49_249840-t26_1	TGME49_249840	0
TGME49_chrVIIb	4890191	4890418	228	*	228	4890331	6.1	1.84895	2.03051	0	H3K14_3_peak_723	Promoter (1-2kb)	433	4888514	4896463	7950	1	TGME49_255340	TGME49_255340-t26_1	1677	TGME49_255340-t26_1;TGME49_255350-t26_1	TGME49_255340;TGME49_255350	0;-3757
TGME49_chrXII	4890408	4890606	199	*	199	4890511	5.76	1.4945	2.02688	0	H3K14_1_peak_1673	Intron (TGME49_249840-t26_1/TGME49_249840, intron 50 of 62)	436	4850660	4899730	49071	1	TGME49_249840	TGME49_249840-t26_1	39748	TGME49_249840-t26_1	TGME49_249840	0
TGME49_chrVIIb	4891397	4891759	363	*	363	4891656	6.72	1.96609	2.29163	0	H3K14_3_peak_724	Promoter (2-3kb)	433	4888514	4896463	7950	1	TGME49_255340	TGME49_255340-t26_1	2883	TGME49_255340-t26_1;TGME49_255350-t26_1	TGME49_255340;TGME49_255350	0;-4963
TGME49_chrXII	4891916	4892271	356	*	356	4892045	7.33	2.63003	2.55199	0	H3K14_3_peak_1070	Exon (TGME49_249840-t26_1/TGME49_249840, exon 52 of 63)	436	4850660	4899730	49071	1	TGME49_249840	TGME49_249840-t26_1	41256	TGME49_249840-t26_1	TGME49_249840	0
TGME49_chrXII	4893199	4893430	232	*	232	4893229	6.31	2.06495	2.23939	0	H3K14_2_peak_3838	Intron (TGME49_249840-t26_1/TGME49_249840, intron 53 of 62)	436	4850660	4899730	49071	1	TGME49_249840	TGME49_249840-t26_1	42539	TGME49_249840-t26_1	TGME49_249840	0
TGME49_chrVIIb	4893822	4894037	216	*	216	4893930	6.31	1.96609	2.17004	0	H3K14_2_peak_2654	Intron (TGME49_255340-t26_1/TGME49_255340, intron 5 of 7)	433	4888514	4896463	7950	1	TGME49_255340	TGME49_255340-t26_1	5308	TGME49_255330-t26_1;TGME49_255340-t26_1	TGME49_255330;TGME49_255340	-4270;0
TGME49_chrVIIb	4894981	4895138	158	*	158	4895018	5.76	1.55175	2.07253	0	H3K14_1_peak_1125	Intron (TGME49_255340-t26_1/TGME49_255340, intron 7 of 7)	433	4888514	4896463	7950	1	TGME49_255340	TGME49_255340-t26_1	6467	TGME49_255330-t26_1;TGME49_255340-t26_1	TGME49_255330;TGME49_255340	-3169;0
TGME49_chrXII	4894997	4895204	208	*	208	4895102	9.88	3.85204	3.30429	0.36509	H3K14_1_peak_1674	Intron (TGME49_249840-t26_1/TGME49_249840, intron 55 of 62)	436	4850660	4899730	49071	1	TGME49_249840	TGME49_249840-t26_1	44337	TGME49_249840-t26_1	TGME49_249840	0
TGME49_chrXII	4899660	4899885	226	*	226	4899689	5.41	1.51709	1.93628	0	H3K14_2_peak_3839	Exon (TGME49_249840-t26_1/TGME49_249840, exon 63 of 63)	436	4850660	4899730	49071	1	TGME49_249840	TGME49_249840-t26_1	49000	TGME49_249840-t26_1;TGME49_249850-t26_1;TGME49_249860-t26_1	TGME49_249840;TGME49_249850;TGME49_249860	0;-1277;0
TGME49_chrVIII	4949417	4949563	147	*	147	4949449	7.33	2.51253	2.47296	0	H3K14_3_peak_512	Promoter (<=1kb)	431	4949902	4966273	16372	1	TGME49_270840	TGME49_270840-t26_1	-339	TGME49_270840-t26_1;TGME49_270850-t26_1	TGME49_270840;TGME49_270850	-339;-3174
TGME49_chrVIII	4951761	4951981	221	*	221	4951857	6.31	1.47484	1.82647	0	H3K14_2_peak_1908	Promoter (1-2kb)	431	4949902	4966273	16372	1	TGME49_270840	TGME49_270840-t26_1	1859	TGME49_270840-t26_1	TGME49_270840	0
TGME49_chrVIII	4953693	4953942	250	*	250	4953931	7.41	1.92429	2.10282	0	H3K14_1_peak_839	Intron (TGME49_270840-t26_1/TGME49_270840, intron 7 of 28)	431	4949902	4966273	16372	1	TGME49_270840	TGME49_270840-t26_1	3791	TGME49_270840-t26_1	TGME49_270840	0
TGME49_chrXII	5117654	5117800	147	*	147	5117784	6.72	1.84895	2.20499	0	H3K14_3_peak_1075	Exon (TGME49_250690-t26_1/TGME49_250690, exon 1 of 8)	436	5113617	5130472	16856	1	TGME49_250690	TGME49_250690-t26_1	4037	TGME49_250685-t26_1;TGME49_250690-t26_1	TGME49_250685;TGME49_250690	8394;0
TGME49_chrXII	5123047	5123280	234	*	234	5123078	6.59	2.04933	2.31441	0	H3K14_1_peak_1682	Exon (TGME49_250690-t26_1/TGME49_250690, exon 6 of 8)	436	5113617	5130472	16856	1	TGME49_250690	TGME49_250690-t26_1	9430	TGME49_250690-t26_1	TGME49_250690	0
TGME49_chrXII	5123316	5123494	179	*	179	5123387	5.49	1.55284	1.99062	0	H3K14_3_peak_1076	Exon (TGME49_250690-t26_1/TGME49_250690, exon 6 of 8)	436	5113617	5130472	16856	1	TGME49_250690	TGME49_250690-t26_1	9699	TGME49_250690-t26_1	TGME49_250690	0
TGME49_chrXII	5127316	5127462	147	*	147	5127406	7.21	2.63003	2.51551	0	H3K14_2_peak_3851	Exon (TGME49_250690-t26_1/TGME49_250690, exon 7 of 8)	436	5113617	5130472	16856	1	TGME49_250690	TGME49_250690-t26_1	13699	TGME49_250690-t26_1	TGME49_250690	0
TGME49_chrXII	5127435	5127603	169	*	169	5127525	8.55	3.24278	2.92624	0	H3K14_3_peak_1077	Exon (TGME49_250690-t26_1/TGME49_250690, exon 7 of 8)	436	5113617	5130472	16856	1	TGME49_250690	TGME49_250690-t26_1	13818	TGME49_250690-t26_1	TGME49_250690	0
TGME49_chrXII	5127584	5127965	382	*	382	5127869	9.06	3.89878	3.08303	0.36509	H3K14_1_peak_1683	Exon (TGME49_250690-t26_1/TGME49_250690, exon 7 of 8)	436	5113617	5130472	16856	1	TGME49_250690	TGME49_250690-t26_1	13967	TGME49_250690-t26_1	TGME49_250690	0
TGME49_chrXII	5127863	5128222	360	*	360	5128083	8.11	3.24278	2.79164	0.00224	H3K14_2_peak_3852	Exon (TGME49_250690-t26_1/TGME49_250690, exon 7 of 8)	436	5113617	5130472	16856	1	TGME49_250690	TGME49_250690-t26_1	14246	TGME49_250690-t26_1;TGME49_250700-t26_1	TGME49_250690;TGME49_250700	0;0
TGME49_chrVIII	5180559	5180764	206	*	206	5180667	9.16	3.55832	2.90287	0.02681	H3K14_3_peak_519	Exon (TGME49_270570-t26_1/TGME49_270570, exon 8 of 8)	431	5180353	5189323	8971	2	TGME49_270570	TGME49_270570-t26_1	8559	TGME49_270570-t26_1;TGME49_270580-t26_1	TGME49_270570;TGME49_270580	0;12953
TGME49_chrVIII	5181370	5181535	166	*	166	5181465	9.01	3.76482	2.9858	0.371	H3K14_2_peak_1928	Exon (TGME49_270570-t26_1/TGME49_270570, exon 7 of 8)	431	5180353	5189323	8971	2	TGME49_270570	TGME49_270570-t26_1	7788	TGME49_270570-t26_1;TGME49_270580-t26_1	TGME49_270570;TGME49_270580	0;0
TGME49_chrVIII	5185775	5185968	194	*	194	5185807	6.59	1.82409	2.15049	0	H3K14_1_peak_842	Exon (TGME49_270570-t26_1/TGME49_270570, exon 3 of 8)	431	5180353	5189323	8971	2	TGME49_270570	TGME49_270570-t26_1	3355	TGME49_270560-t26_1;TGME49_270570-t26_1	TGME49_270560;TGME49_270570	-4623;0
TGME49_chrXI	5282486	5282633	148	*	148	5282544	6.31	1.41923	1.78759	0	H3K14_2_peak_3455	Promoter (1-2kb)	435	5284389	5309703	25315	1	TGME49_316430	TGME49_316430-t26_1	-1756	TGME49_316410-t26_1;TGME49_316420-t26_1;TGME49_316430-t26_1	TGME49_316410;TGME49_316420;TGME49_316430	3742;2430;0
TGME49_chrXI	5284593	5284755	163	*	163	5284664	7.21	2.32864	2.31625	0	H3K14_2_peak_3456	Promoter (<=1kb)	435	5284389	5309703	25315	1	TGME49_316430	TGME49_316430-t26_1	204	TGME49_316410-t26_1;TGME49_316420-t26_1;TGME49_316430-t26_1	TGME49_316410;TGME49_316420;TGME49_316430	5849;4537;0
TGME49_chrXI	5284985	5285134	150	*	150	5285057	5.76	1.32753	1.89344	0	H3K14_1_peak_1498	Promoter (<=1kb)	435	5284389	5309703	25315	1	TGME49_316430	TGME49_316430-t26_1	596	TGME49_316420-t26_1;TGME49_316430-t26_1	TGME49_316420;TGME49_316430	4929;0
TGME49_chrXI	5286208	5286395	188	*	188	5286269	5.49	1.46137	1.92059	0	H3K14_3_peak_954	Promoter (1-2kb)	435	5284389	5309703	25315	1	TGME49_316430	TGME49_316430-t26_1	1819	TGME49_316430-t26_1	TGME49_316430	0
TGME49_chrXI	5299586	5299875	290	*	290	5299629	6.31	2.06495	2.23939	0	H3K14_2_peak_3457	Exon (TGME49_316430-t26_1/TGME49_316430, exon 14 of 24)	435	5284389	5309703	25315	1	TGME49_316430	TGME49_316430-t26_1	15197	TGME49_316430-t26_1	TGME49_316430	0
TGME49_chrXI	5301189	5301360	172	*	172	5301259	7.21	1.92429	2.05168	0	H3K14_2_peak_3458	Exon (TGME49_316430-t26_1/TGME49_316430, exon 15 of 24)	435	5284389	5309703	25315	1	TGME49_316430	TGME49_316430-t26_1	16800	TGME49_316430-t26_1	TGME49_316430	0
TGME49_chrXI	5301478	5301624	147	*	147	5301569	7.33	2.63003	2.55199	0	H3K14_3_peak_955	Exon (TGME49_316430-t26_1/TGME49_316430, exon 15 of 24)	435	5284389	5309703	25315	1	TGME49_316430	TGME49_316430-t26_1	17089	TGME49_316430-t26_1	TGME49_316430	0
TGME49_chrXI	5401724	5401950	227	*	227	5401885	5.49	1.37722	1.85604	0	H3K14_3_peak_957	Intron (TGME49_316570-t26_1/TGME49_316570, intron 4 of 7)	435	5398555	5406468	7914	2	TGME49_316570	TGME49_316570-t26_1	4518	TGME49_316560-t26_1;TGME49_316570-t26_1	TGME49_316560;TGME49_316570	-3590;0
TGME49_chrXI	5403177	5403438	262	*	262	5403228	6.59	2.06495	2.3258	0	H3K14_1_peak_1501	Intron (TGME49_316570-t26_1/TGME49_316570, intron 3 of 7)	435	5398555	5406468	7914	2	TGME49_316570	TGME49_316570-t26_1	3030	TGME49_316570-t26_1	TGME49_316570	0
TGME49_chrXI	5403486	5403661	176	*	176	5403594	7.21	2.63003	2.51551	0	H3K14_2_peak_3460	Promoter (2-3kb)	435	5398555	5406468	7914	2	TGME49_316570	TGME49_316570-t26_1	2807	TGME49_316570-t26_1	TGME49_316570	0
TGME49_chrVIII	5415753	5416084	332	*	332	5415880	5.41	1.55284	1.96326	0	H3K14_2_peak_1939	Intron (TGME49_270090-t26_1/TGME49_270090, intron 15 of 16)	431	5414762	5430153	15392	2	TGME49_270090	TGME49_270090-t26_1	14069	TGME49_270090-t26_1;TGME49_270100-t26_1	TGME49_270090;TGME49_270100	0;16,673
TGME49_chrXI	5421058	5421253	196	*	196	5421173	7.21	2.32864	2.31625	0	H3K14_2_peak_3461	Exon (TGME49_316610-t26_1/TGME49_316610, exon 9 of 13)	435	5417724	5431354	13631	2	TGME49_316610	TGME49_316610-t26_1	10101	TGME49_316600-t26_1;TGME49_316610-t26_1	TGME49_316600;TGME49_316610	7254;0
TGME49_chrXI	5421201	5421529	329	*	329	5421508	6.59	1.47484	1.89695	0	H3K14_1_peak_1502	Exon (TGME49_316610-t26_1/TGME49_316610, exon 9 of 13)	435	5417724	5431354	13631	2	TGME49_316610	TGME49_316610-t26_1	9825	TGME49_316600-t26_1;TGME49_316610-t26_1	TGME49_316600;TGME49_316610	7397;0
TGME49_chrXI	5421767	5421913	147	*	147	5421799	6.31	1.84895	2.08799	0	H3K14_2_peak_3462	Intron (TGME49_316610-t26_1/TGME49_316610, intron 8 of 12)	435	5417724	5431354	13631	2	TGME49_316610	TGME49_316610-t26_1	9441	TGME49_316600-t26_1;TGME49_316610-t26_1	TGME49_316600;TGME49_316610	7963;0
TGME49_chrVIII	5422099	5422245	147	*	147	5422194	5.76	1.55284	2.07339	0	H3K14_1_peak_849	Exon (TGME49_270090-t26_1/TGME49_270090, exon 9 of 17)	431	5414762	5430153	15392	2	TGME49_270090	TGME49_270090-t26_1	7908	TGME49_270090-t26_1	TGME49_270090	0
TGME49_chrVIII	5423348	5423759	412	*	412	5423420	9.06	3.89878	3.08303	0.36509	H3K14_1_peak_850	Exon (TGME49_270090-t26_1/TGME49_270090, exon 6 of 17)	431	5414762	5430153	15392	2	TGME49_270090	TGME49_270090-t26_1	6394	TGME49_270090-t26_1	TGME49_270090	0
TGME49_chrVIII	5425585	5425986	402	*	402	5425602	6.31	2.06495	2.23939	0	H3K14_2_peak_1940	Exon (TGME49_270090-t26_1/TGME49_270090, exon 4 of 17)	431	5414762	5430153	15392	2	TGME49_270090	TGME49_270090-t26_1	4167	TGME49_270090-t26_1	TGME49_270090	0
TGME49_chrVIII	5427159	5427419	261	*	261	5427239	7.33	2.63003	2.55199	0	H3K14_3_peak_523	Promoter (2-3kb)	431	5414762	5430153	15392	2	TGME49_270090	TGME49_270090-t26_1	2734	TGME49_270080-t26_1;TGME49_270090-t26_1	TGME49_270080;TGME49_270090	6366;0
TGME49_chrXI	5431516	5431822	307	*	307	5431587	6.72	1.7637	2.14199	0	H3K14_3_peak_958	Promoter (<=1kb)	435	5417724	5431354	13631	2	TGME49_316610	TGME49_316610-t26_1	-468	TGME49_316610-t26_1;TGME49_316620-t26_1	TGME49_316610;TGME49_316620	-162;8289
TGME49_chrVIII	5470586	5470732	147	*	147	5470615	5.41	1.51709	1.93628	0	H3K14_2_peak_1943	Distal Intergenic	431	5472174	5478551	6378	2	TGME49_269990	TGME49_269990-t26_1	7965	TGME49_269990-t26_1;TGME49_270000-t26_1	TGME49_269990;TGME49_270000	7819;8666
TGME49_chrVIII	5476788	5476999	212	*	212	5476858	6.1	2.06495	2.17775	0	H3K14_3_peak_525	Promoter (1-2kb)	431	5472174	5478551	6378	2	TGME49_269990	TGME49_269990-t26_1	1552	TGME49_269990-t26_1	TGME49_269990	0
TGME49_chrVIII	5479087	5479331	245	*	245	5479204	8.23	3.24278	2.83062	0	H3K14_1_peak_851	Promoter (<=1kb)	431	5472174	5478551	6378	2	TGME49_269990	TGME49_269990-t26_1	-780	TGME49_269980-t26_1;TGME49_269990-t26_1	TGME49_269980;TGME49_269990	10059;-536
TGME49_chrXI	5704005	5704151	147	*	147	5704086	7.41	2.37297	2.4039	0	H3K14_1_peak_1512	Exon (TGME49_217050-t26_1/TGME49_217050, exon 2 of 10)	435	5700719	5710206	9488	1	TGME49_217050	TGME49_217050-t26_1	3286	TGME49_217050-t26_1;TGME49_217160-t26_1	TGME49_217050;TGME49_217160	0;-4652
TGME49_chrXI	5705506	5705868	363	*	363	5705805	7.33	2.63003	2.55199	0	H3K14_3_peak_962	Exon (TGME49_217050-t26_1/TGME49_217050, exon 4 of 10)	435	5700719	5710206	9488	1	TGME49_217050	TGME49_217050-t26_1	4787	TGME49_217050-t26_1	TGME49_217050	0
TGME49_chrXI	5708371	5708523	153	*	153	5708404	7.21	2.63003	2.51551	0	H3K14_2_peak_3472	Exon (TGME49_217050-t26_1/TGME49_217050, exon 8 of 10)	435	5700719	5710206	9488	1	TGME49_217050	TGME49_217050-t26_1	7652	TGME49_217030-t26_1;TGME49_217040-t26_1;TGME49_217050-t26_1	TGME49_217030;TGME49_217040;TGME49_217050	5423;-2735;0
TGME49_chrIX	5727854	5728000	147	*	147	5727890	6.31	2.06495	2.23939	0	H3K14_2_peak_851	Promoter (2-3kb)	426	5725096	5755268	30173	1	TGME49_306020	TGME49_306020-t26_1	2758	TGME49_306010-t26_1;TGME49_306020-t26_1	TGME49_306010;TGME49_306020	0;0
TGME49_chrIX	5727986	5728191	206	*	206	5728107	6.59	2.06495	2.3258	0	H3K14_1_peak_364	Promoter (2-3kb)	426	5725096	5755268	30173	1	TGME49_306020	TGME49_306020-t26_1	2890	TGME49_306010-t26_1;TGME49_306020-t26_1	TGME49_306010;TGME49_306020	4711;0
TGME49_chrIX	5729815	5730068	254	*	254	5729921	8.11	3.24278	2.79164	0.00224	H3K14_2_peak_852	Intron (TGME49_306020-t26_1/TGME49_306020, intron 1 of 7)	426	5725096	5755268	30173	1	TGME49_306020	TGME49_306020-t26_1	4719	TGME49_306020-t26_1	TGME49_306020	0
TGME49_chrIX	5730234	5730477	244	*	244	5730300	7.94	2.52868	2.66593	0	H3K14_3_peak_238	Exon (TGME49_306020-t26_1/TGME49_306020, exon 2 of 8)	426	5725096	5755268	30173	1	TGME49_306020	TGME49_306020-t26_1	5138	TGME49_306020-t26_1	TGME49_306020	0
TGME49_chrXII	5737850	5738074	225	*	225	5738018	6.72	2.06495	2.36487	0	H3K14_3_peak_1089	Promoter (1-2kb)	436	5736459	5749527	13069	1	TGME49_278940	TGME49_278940-t26_1	1391	TGME49_278940-t26_1;TGME49_278950-t26_1	TGME49_278940;TGME49_278950	0;7675
TGME49_chrXII	5738120	5738266	147	*	147	5738171	5.41	1.55284	1.96326	0	H3K14_2_peak_3891	Promoter (1-2kb)	436	5736459	5749527	13069	1	TGME49_278940	TGME49_278940-t26_1	1661	TGME49_278940-t26_1;TGME49_278950-t26_1	TGME49_278940;TGME49_278950	0;7945
TGME49_chrXII	5740796	5741125	330	*	330	5741051	7.41	1.92429	2.10282	0	H3K14_1_peak_1703	Exon (TGME49_278940-t26_1/TGME49_278940, exon 3 of 14)	436	5736459	5749527	13069	1	TGME49_278940	TGME49_278940-t26_1	4337	TGME49_278940-t26_1	TGME49_278940	0
TGME49_chrXII	5745736	5746052	317	*	317	5745811	6.31	1.82409	2.07059	0	H3K14_2_peak_3892	Intron (TGME49_278940-t26_1/TGME49_278940, intron 11 of 13)	436	5736459	5749527	13069	1	TGME49_278940	TGME49_278940-t26_1	9277	TGME49_278930-t26_1;TGME49_278940-t26_1	TGME49_278930;TGME49_278940	-4376;0
TGME49_chrIX	5751795	5751941	147	*	147	5751862	5.41	1.55284	1.96326	0	H3K14_2_peak_853	Exon (TGME49_306020-t26_1/TGME49_306020, exon 7 of 8)	426	5725096	5755268	30173	1	TGME49_306020	TGME49_306020-t26_1	26699	TGME49_306020-t26_1;TGME49_306030-t26_1	TGME49_306020;TGME49_306030	0;11,962
TGME49_chrXI	5752346	5752574	229	*	229	5752374	5.41	1.55284	1.96326	0	H3K14_2_peak_3474	Intron (TGME49_216970-t26_1/TGME49_216970, intron 15 of 17)	435	5750359	5762606	12248	2	TGME49_216970	TGME49_216970-t26_1	10032	TGME49_216970-t26_1;TGME49_216980-t26_1	TGME49_216970;TGME49_216980	0;0
TGME49_chrIX	5754510	5754746	237	*	237	5754647	5.49	1.51709	1.96327	0	H3K14_3_peak_239	Exon (TGME49_306020-t26_1/TGME49_306020, exon 8 of 8)	426	5725096	5755268	30173	1	TGME49_306020	TGME49_306020-t26_1	29414	TGME49_306020-t26_1;TGME49_306030-t26_1	TGME49_306020;TGME49_306030	0;9157
TGME49_chrXI	5757649	5757866	218	*	218	5757713	5.49	1.48336	1.93744	0	H3K14_3_peak_963	Intron (TGME49_216970-t26_1/TGME49_216970, intron 6 of 17)	435	5750359	5762606	12248	2	TGME49_216970	TGME49_216970-t26_1	4740	TGME49_216970-t26_1	TGME49_216970	0
TGME49_chrXI	5760939	5761148	210	*	210	5761046	8.23	2.77662	2.53284	0	H3K14_1_peak_1513	Promoter (1-2kb)	435	5750359	5762606	12248	2	TGME49_216970	TGME49_216970-t26_1	1458	TGME49_216965-t26_1;TGME49_216970-t26_1	TGME49_216965;TGME49_216970	-4088;0
TGME49_chrVIII	5801724	5801962	239	*	239	5801757	6.1	1.51465	1.80324	0	H3K14_3_peak_533	Promoter (<=1kb)	431	5801508	5807988	6481	1	TGME49_269430	TGME49_269430-t26_1	216	TGME49_269430-t26_1;TGME49_269438-t26_1;TGME49_269442-t26_1	TGME49_269430;TGME49_269438;TGME49_269442	0;-1447;-4062
TGME49_chrVIII	5802350	5802512	163	*	163	5802439	10.71	4.30252	3.40246	0.74965	H3K14_1_peak_860	Promoter (<=1kb)	431	5801508	5807988	6481	1	TGME49_269430	TGME49_269430-t26_1	842	TGME49_269430-t26_1;TGME49_269438-t26_1;TGME49_269442-t26_1	TGME49_269430;TGME49_269438;TGME49_269442	0;-2073;-4688
TGME49_chrVIII	5804775	5804921	147	*	147	5804827	5.41	1.45053	1.886	0	H3K14_2_peak_1970	Intron (TGME49_269430-t26_1/TGME49_269430, intron 4 of 8)	431	5801508	5807988	6481	1	TGME49_269430	TGME49_269430-t26_1	3267	TGME49_269425-t26_1;TGME49_269430-t26_1;TGME49_269438-t26_1	TGME49_269425;TGME49_269430;TGME49_269438	4084;0;-4498
TGME49_chrIX	5852702	5852968	267	*	267	5852731	5.76	1.36711	1.92513	0	H3K14_1_peak_368	Intron (TGME49_306230-t26_1/TGME49_306230, intron 5 of 15)	426	5847234	5864963	17730	1	TGME49_306230	TGME49_306230-t26_1	5468	TGME49_306230-t26_1	TGME49_306230	0
TGME49_chrIX	5854752	5854997	246	*	246	5854781	5.76	1.34715	1.90915	0	H3K14_1_peak_369	Exon (TGME49_306230-t26_1/TGME49_306230, exon 8 of 16)	426	5847234	5864963	17730	1	TGME49_306230	TGME49_306230-t26_1	7518	TGME49_306230-t26_1	TGME49_306230	0
TGME49_chrIX	5854773	5854990	218	*	218	5854843	6.31	1.47484	1.82647	0	H3K14_2_peak_858	Intron (TGME49_306230-t26_1/TGME49_306230, intron 7 of 15)	426	5847234	5864963	17730	1	TGME49_306230	TGME49_306230-t26_1	7539	TGME49_306230-t26_1	TGME49_306230	0
TGME49_chrIX	5860310	5860490	181	*	181	5860390	6.72	1.48527	1.93651	0	H3K14_3_peak_241	Intron (TGME49_306230-t26_1/TGME49_306230, intron 13 of 15)	426	5847234	5864963	17730	1	TGME49_306230	TGME49_306230-t26_1	13076	TGME49_306230-t26_1	TGME49_306230	0
TGME49_chrX	5861207	5861439	233	*	233	5861298	7.41	2.63003	2.57821	0	H3K14_1_peak_1304	Promoter (<=1kb)	434	5860744	5881976	21233	1	TGME49_237425	TGME49_237425-t26_1	463	TGME49_237410-t26_1;TGME49_237425-t26_1	TGME49_237410;TGME49_237425	-4635;0
TGME49_chrX	5862765	5862938	174	*	174	5862798	5.76	1.55284	2.07339	0	H3K14_1_peak_1305	Promoter (2-3kb)	434	5860744	5881976	21233	1	TGME49_237425	TGME49_237425-t26_1	2021	TGME49_237425-t26_1	TGME49_237425	0
TGME49_chrIX	5863719	5863955	237	*	237	5863818	9.01	2.92782	2.48458	0	H3K14_2_peak_859	3' UTR	426	5847234	5864963	17730	1	TGME49_306230	TGME49_306230-t26_1	16485	TGME49_306230-t26_1;TGME49_306235-t26_1	TGME49_306230;TGME49_306235	0;-3129
TGME49_chrX	5867303	5867606	304	*	304	5867372	6.1	2.06495	2.17775	0	H3K14_3_peak_845	Exon (TGME49_237425-t26_1/TGME49_237425, exon 5 of 12)	434	5860744	5881976	21233	1	TGME49_237425	TGME49_237425-t26_1	6559	TGME49_237425-t26_1	TGME49_237425	0
TGME49_chrX	5873785	5874254	470	*	470	5873959	9.01	3.72224	2.95983	0.35002	H3K14_2_peak_3038	Exon (TGME49_237425-t26_1/TGME49_237425, exon 5 of 12)	434	5860744	5881976	21233	1	TGME49_237425	TGME49_237425-t26_1	13041	TGME49_237425-t26_1	TGME49_237425	0
TGME49_chrX	5877521	5877846	326	*	326	5877597	6.31	2.06495	2.23939	0	H3K14_2_peak_3039	Intron (TGME49_237425-t26_1/TGME49_237425, intron 7 of 11)	434	5860744	5881976	21233	1	TGME49_237425	TGME49_237425-t26_1	16777	TGME49_237425-t26_1	TGME49_237425	0
TGME49_chrX	5879266	5879605	340	*	340	5879325	7.21	1.64937	1.87325	0	H3K14_2_peak_3040	Exon (TGME49_237425-t26_1/TGME49_237425, exon 9 of 12)	434	5860744	5881976	21233	1	TGME49_237425	TGME49_237425-t26_1	18522	TGME49_237425-t26_1;TGME49_237450-t26_1	TGME49_237425;TGME49_237450	0;9915
TGME49_chrIX	5928329	5928496	168	*	168	5928405	7.21	2.31409	2.30668	0	H3K14_2_peak_862	Exon (TGME49_306300-t26_1/TGME49_306300, exon 1 of 1)	426	5923407	5934647	11241	1	TGME49_306300	TGME49_306300-t26_1	4922	TGME49_306300-t26_1	TGME49_306300	0
TGME49_chrIX	5930103	5930325	223	*	223	5930285	6.72	2.0211	2.33237	0	H3K14_3_peak_243	Exon (TGME49_306300-t26_1/TGME49_306300, exon 1 of 1)	426	5923407	5934647	11241	1	TGME49_306300	TGME49_306300-t26_1	6696	TGME49_306300-t26_1	TGME49_306300	0
TGME49_chrIX	5930235	5930605	371	*	371	5930360	7.21	2.59464	2.49202	0	H3K14_2_peak_863	Exon (TGME49_306300-t26_1/TGME49_306300, exon 1 of 1)	426	5923407	5934647	11241	1	TGME49_306300	TGME49_306300-t26_1	6828	TGME49_306300-t26_1;TGME49_306310-t26_1	TGME49_306300;TGME49_306310	0;0
TGME49_chrIX	5934168	5934314	147	*	147	5934291	7.21	2.29966	2.29719	0	H3K14_2_peak_864	3' UTR	426	5923407	5934647	11241	1	TGME49_306300	TGME49_306300-t26_1	10761	TGME49_306300-t26_1;TGME49_306310-t26_1	TGME49_306300;TGME49_306310	0;0
TGME49_chrIX	5934841	5934987	147	*	147	5934872	5.41	1.43978	1.87787	0	H3K14_2_peak_865	Distal Intergenic	426	5923407	5934647	11241	1	TGME49_306300	TGME49_306300-t26_1	11434	TGME49_306300-t26_1;TGME49_306310-t26_1	TGME49_306300;TGME49_306310	0;0
TGME49_chrIX	5935186	5935405	220	*	220	5935214	5.76	1.42912	1.97469	0	H3K14_1_peak_370	Distal Intergenic	426	5923407	5934647	11241	1	TGME49_306300	TGME49_306300-t26_1	11779	TGME49_306300-t26_1;TGME49_306310-t26_1	TGME49_306300;TGME49_306310	11,779;0
TGME49_chrXII	5970495	5970666	172	*	172	5970621	9.06	2.72114	2.37558	0	H3K14_1_peak_1709	Intron (TGME49_278640-t26_1/TGME49_278640, intron 13 of 13)	436	5966087	5982781	16695	2	TGME49_278640	TGME49_278640-t26_1	12115	TGME49_278640-t26_1	TGME49_278640	0
TGME49_chrVIII	5972631	5972829	199	*	199	5972663	6.1	1.33053	1.67803	0	H3K14_3_peak_540	Promoter (2-3kb)	431	5970162	5978483	8322	1	TGME49_269240	TGME49_269240-t26_1	2469	TGME49_269240-t26_1;TGME49_269250-t26_1	TGME49_269240;TGME49_269250	0;-4625
TGME49_chrXII	5973179	5973502	324	*	324	5973369	6.72	2.06495	2.36487	0	H3K14_3_peak_1092	Exon (TGME49_278640-t26_1/TGME49_278640, exon 9 of 14)	436	5966087	5982781	16695	2	TGME49_278640	TGME49_278640-t26_1	9279	TGME49_278640-t26_1	TGME49_278640	0
TGME49_chrVIII	5974641	5974832	192	*	192	5974723	7.33	2.41836	2.40983	0	H3K14_3_peak_541	Exon (TGME49_269240-t26_1/TGME49_269240, exon 7 of 12)	431	5970162	5978483	8322	1	TGME49_269240	TGME49_269240-t26_1	4479	TGME49_269240-t26_1	TGME49_269240	0
TGME49_chrVIII	5977308	5977454	147	*	147	5977408	8.11	2.41987	2.27689	0	H3K14_2_peak_1987	Intron (TGME49_269240-t26_1/TGME49_269240, intron 10 of 11)	431	5970162	5978483	8322	1	TGME49_269240	TGME49_269240-t26_1	7146	TGME49_269210-t26_1;TGME49_269225-t26_1;TGME49_269240-t26_1	TGME49_269210;TGME49_269225;TGME49_269240	-4872;3819;0
TGME49_chrVIII	5977498	5977644	147	*	147	5977602	9.06	3.89878	3.08303	0.36509	H3K14_1_peak_864	Exon (TGME49_269240-t26_1/TGME49_269240, exon 11 of 12)	431	5970162	5978483	8322	1	TGME49_269240	TGME49_269240-t26_1	7336	TGME49_269210-t26_1;TGME49_269225-t26_1;TGME49_269240-t26_1	TGME49_269210;TGME49_269225;TGME49_269240	-4682;3629;0
TGME49_chrXII	5983505	5983761	257	*	257	5983566	6.31	1.48527	1.83376	0	H3K14_2_peak_3906	Promoter (<=1kb)	436	5966087	5982781	16695	2	TGME49_278640	TGME49_278640-t26_1	-980	TGME49_278630-t26_1;TGME49_278640-t26_1	TGME49_278630;TGME49_278640	9717;-724
TGME49_chrVIII	6002979	6003248	270	*	270	6003010	5.41	1.55284	1.96326	0	H3K14_2_peak_1990	3' UTR	431	6002854	6007557	4704	2	TGME49_269190	TGME49_269190-t26_1	4309	TGME49_269190-t26_1;TGME49_269200-t26_1	TGME49_269190;TGME49_269200	0;0
TGME49_chrVIII	6006308	6006534	227	*	227	6006328	5.76	1.55284	2.07339	0	H3K14_1_peak_865	Promoter (1-2kb)	431	6002854	6007557	4704	2	TGME49_269190	TGME49_269190-t26_1	1023	TGME49_269180-t26_1;TGME49_269190-t26_1	TGME49_269180;TGME49_269190	17048;0
TGME49_chrVIII	6006903	6007091	189	*	189	6006977	6.72	1.72861	2.11608	0	H3K14_3_peak_542	Promoter (<=1kb)	431	6002854	6007557	4704	2	TGME49_269190	TGME49_269190-t26_1	466	TGME49_269180-t26_1;TGME49_269190-t26_1	TGME49_269180;TGME49_269190	16491;0
TGME49_chrXII	6062137	6062283	147	*	147	6062196	8.11	2.69741	2.44859	0	H3K14_2_peak_3910	Intron (TGME49_278500-t26_1/TGME49_278500, intron 5 of 18)	436	6057685	6074071	16387	1	TGME49_278500	TGME49_278500-t26_1	4452	TGME49_278500-t26_1	TGME49_278500	0
TGME49_chrXII	6062856	6063067	212	*	212	6062884	6.31	1.7171	1.99576	0	H3K14_2_peak_3911	Intron (TGME49_278500-t26_1/TGME49_278500, intron 6 of 18)	436	6057685	6074071	16387	1	TGME49_278500	TGME49_278500-t26_1	5171	TGME49_278500-t26_1	TGME49_278500	0
TGME49_chrXII	6063252	6063425	174	*	174	6063334	8.55	2.80913	2.63968	0	H3K14_3_peak_1096	Exon (TGME49_278500-t26_1/TGME49_278500, exon 7 of 19)	436	6057685	6074071	16387	1	TGME49_278500	TGME49_278500-t26_1	5567	TGME49_278500-t26_1	TGME49_278500	0
TGME49_chrXII	6070543	6070801	259	*	259	6070609	7.41	2.63003	2.57821	0	H3K14_1_peak_1710	Exon (TGME49_278500-t26_1/TGME49_278500, exon 17 of 19)	436	6057685	6074071	16387	1	TGME49_278500	TGME49_278500-t26_1	12858	TGME49_278490-t26_1;TGME49_278500-t26_1	TGME49_278490;TGME49_278500	10,819;0
TGME49_chrXI	6156748	6156994	247	*	247	6156888	7.33	2.63003	2.55199	0	H3K14_3_peak_965	Exon (TGME49_216430-t26_1/TGME49_216430, exon 3 of 5)	435	6151901	6166959	15059	2	TGME49_216430	TGME49_216430-t26_1	9965	TGME49_216430-t26_1	TGME49_216430	0
TGME49_chrXI	6159098	6159278	181	*	181	6159165	6.59	1.51465	1.92583	0	H3K14_1_peak_1522	Exon (TGME49_216430-t26_1/TGME49_216430, exon 2 of 5)	435	6151901	6166959	15059	2	TGME49_216430	TGME49_216430-t26_1	7681	TGME49_216430-t26_1	TGME49_216430	0
TGME49_chrXI	6165500	6165696	197	*	197	6165568	8.23	2.96165	2.65038	0	H3K14_1_peak_1523	Promoter (1-2kb)	435	6151901	6166959	15059	2	TGME49_216430	TGME49_216430-t26_1	1263	TGME49_216400-t26_1;TGME49_216410-t26_1;TGME49_216415-t26_1;TGME49_216420-t26_1;TGME49_216430-t26_1	TGME49_216400;TGME49_216410;TGME49_216415;TGME49_216420;TGME49_216430	6582;-2919;-1152;-120;0
TGME49_chrXI	6166306	6166587	282	*	282	6166370	6.31	1.81182	2.062	0	H3K14_2_peak_3502	Promoter (<=1kb)	435	6151901	6166959	15059	2	TGME49_216430	TGME49_216430-t26_1	372	TGME49_216400-t26_1;TGME49_216410-t26_1;TGME49_216415-t26_1;TGME49_216420-t26_1;TGME49_216430-t26_1	TGME49_216400;TGME49_216410;TGME49_216415;TGME49_216420;TGME49_216430	0;-2028;-261;490;0
TGME49_chrXI	6191498	6191825	328	*	328	6191735	9.01	3.87428	3.05273	0.38874	H3K14_2_peak_3504	Exon (TGME49_216380-t26_1/TGME49_216380, exon 9 of 17)	435	6183471	6199925	16455	1	TGME49_216380	TGME49_216380-t26_1	8027	TGME49_216380-t26_1	TGME49_216380	0
TGME49_chrXI	6194911	6195057	147	*	147	6195035	7.33	2.37297	2.37946	0	H3K14_3_peak_966	Intron (TGME49_216380-t26_1/TGME49_216380, intron 12 of 16)	435	6183471	6199925	16455	1	TGME49_216380	TGME49_216380-t26_1	11440	TGME49_216380-t26_1	TGME49_216380	0
TGME49_chrXI	6195042	6195233	192	*	192	6195153	6.59	1.82409	2.15049	0	H3K14_1_peak_1524	Intron (TGME49_216380-t26_1/TGME49_216380, intron 12 of 16)	435	6183471	6199925	16455	1	TGME49_216380	TGME49_216380-t26_1	11571	TGME49_216380-t26_1	TGME49_216380	0
TGME49_chrX	6404703	6404912	210	*	210	6404831	6.59	1.75191	2.09804	0	H3K14_1_peak_1320	Exon (TGME49_214600-t26_1/TGME49_214600, exon 5 of 13)	434	6395951	6414463	18513	2	TGME49_214600	TGME49_214600-t26_1	9551	TGME49_214600-t26_1	TGME49_214600	0
TGME49_chrX	6407178	6407335	158	*	158	6407232	6.1	2.0211	2.14782	0	H3K14_3_peak_854	Exon (TGME49_214600-t26_1/TGME49_214600, exon 3 of 13)	434	6395951	6414463	18513	2	TGME49_214600	TGME49_214600-t26_1	7128	TGME49_214600-t26_1	TGME49_214600	0
TGME49_chrXI	6412485	6412631	147	*	147	6412513	6.59	2.06495	2.3258	0	H3K14_1_peak_1531	Intron (TGME49_216070-t26_1/TGME49_216070, intron 7 of 9)	435	6408589	6420835	12247	2	TGME49_216070	TGME49_216070-t26_1	8204	TGME49_216070-t26_1	TGME49_216070	0
TGME49_chrX	6412675	6412914	240	*	240	6412704	6.59	2.06495	2.3258	0	H3K14_1_peak_1321	Promoter (1-2kb)	434	6395951	6414463	18513	2	TGME49_214600	TGME49_214600-t26_1	1549	TGME49_214600-t26_1;TGME49_214610-t26_1	TGME49_214600;TGME49_214610	0;22,490
TGME49_chrX	6412895	6413114	220	*	220	6413062	6.31	2.06495	2.23939	0	H3K14_2_peak_3059	Promoter (1-2kb)	434	6395951	6414463	18513	2	TGME49_214600	TGME49_214600-t26_1	1349	TGME49_214600-t26_1;TGME49_214610-t26_1	TGME49_214600;TGME49_214610	0;0
TGME49_chrX	6415031	6415179	149	*	149	6415040	6.31	2.06495	2.23939	0	H3K14_2_peak_3060	Promoter (<=1kb)	434	6395951	6414463	18513	2	TGME49_214600	TGME49_214600-t26_1	-716	TGME49_214600-t26_1;TGME49_214610-t26_1	TGME49_214600;TGME49_214610	0;0
TGME49_chrXI	6415929	6416190	262	*	262	6416111	6.59	2.06495	2.3258	0	H3K14_1_peak_1532	Exon (TGME49_216070-t26_1/TGME49_216070, exon 3 of 10)	435	6408589	6420835	12247	2	TGME49_216070	TGME49_216070-t26_1	4645	TGME49_216070-t26_1	TGME49_216070	0
TGME49_chrXI	6415930	6416213	284	*	284	6416046	5.41	1.55284	1.96326	0	H3K14_2_peak_3523	Exon (TGME49_216070-t26_1/TGME49_216070, exon 3 of 10)	435	6408589	6420835	12247	2	TGME49_216070	TGME49_216070-t26_1	4622	TGME49_216070-t26_1	TGME49_216070	0
TGME49_chrXI	6417624	6417836	213	*	213	6417671	5.41	1.55284	1.96326	0	H3K14_2_peak_3524	Promoter (2-3kb)	435	6408589	6420835	12247	2	TGME49_216070	TGME49_216070-t26_1	2999	TGME49_216070-t26_1	TGME49_216070	0
TGME49_chrXI	6418035	6418280	246	*	246	6418124	5.49	1.55284	1.99062	0	H3K14_3_peak_969	Promoter (2-3kb)	435	6408589	6420835	12247	2	TGME49_216070	TGME49_216070-t26_1	2555	TGME49_216070-t26_1	TGME49_216070	0
TGME49_chrXI	6420144	6420472	329	*	329	6420411	7.94	1.92429	2.23405	0	H3K14_3_peak_970	Promoter (<=1kb)	435	6408589	6420835	12247	2	TGME49_216070	TGME49_216070-t26_1	363	TGME49_216060-t26_1;TGME49_216070-t26_1	TGME49_216060;TGME49_216070	7350;0
TGME49_chrXI	6421103	6421279	177	*	177	6421136	6.72	1.47484	1.92881	0	H3K14_3_peak_971	Promoter (<=1kb)	435	6408589	6420835	12247	2	TGME49_216070	TGME49_216070-t26_1	-444	TGME49_216060-t26_1;TGME49_216070-t26_1	TGME49_216060;TGME49_216070	6543;0
TGME49_chrXI	6421475	6421746	272	*	272	6421576	6.31	1.84895	2.08799	0	H3K14_2_peak_3525	Promoter (<=1kb)	435	6408589	6420835	12247	2	TGME49_216070	TGME49_216070-t26_1	-911	TGME49_216060-t26_1;TGME49_216070-t26_1	TGME49_216060;TGME49_216070	0;0
TGME49_chrVIII	6488140	6488317	178	*	178	6488219	8.11	2.66653	2.42939	0	H3K14_2_peak_2025	Intron (TGME49_268370-t26_1/TGME49_268370, intron 20 of 23)	431	6483118	6519629	36512	2	TGME49_268370	TGME49_268370-t26_1	31312	TGME49_268370-t26_1	TGME49_268370	0
TGME49_chrVIII	6499387	6499533	147	*	147	6499493	6.1	1.81182	2.00524	0	H3K14_3_peak_551	Exon (TGME49_268370-t26_1/TGME49_268370, exon 10 of 24)	431	6483118	6519629	36512	2	TGME49_268370	TGME49_268370-t26_1	20096	TGME49_268370-t26_1	TGME49_268370	0
TGME49_chrVIII	6500542	6500860	319	*	319	6500595	7.21	2.48063	2.41651	0	H3K14_2_peak_2026	Exon (TGME49_268370-t26_1/TGME49_268370, exon 10 of 24)	431	6483118	6519629	36512	2	TGME49_268370	TGME49_268370-t26_1	18769	TGME49_268370-t26_1	TGME49_268370	0
TGME49_chrVIII	6503008	6503199	192	*	192	6503095	5.41	1.55284	1.96326	0	H3K14_2_peak_2027	Intron (TGME49_268370-t26_1/TGME49_268370, intron 9 of 23)	431	6483118	6519629	36512	2	TGME49_268370	TGME49_268370-t26_1	16430	TGME49_268370-t26_1	TGME49_268370	0
TGME49_chrVIII	6503333	6503635	303	*	303	6503406	7.41	2.63003	2.57821	0	H3K14_1_peak_878	Exon (TGME49_268370-t26_1/TGME49_268370, exon 9 of 24)	431	6483118	6519629	36512	2	TGME49_268370	TGME49_268370-t26_1	15994	TGME49_268370-t26_1	TGME49_268370	0
TGME49_chrVIII	6508034	6508229	196	*	196	6508112	9.01	3.51887	2.83652	0.21949	H3K14_2_peak_2028	Exon (TGME49_268370-t26_1/TGME49_268370, exon 6 of 24)	431	6483118	6519629	36512	2	TGME49_268370	TGME49_268370-t26_1	11400	TGME49_268370-t26_1	TGME49_268370	0
TGME49_chrVIII	6509295	6509441	147	*	147	6509296	6.31	1.47484	1.82647	0	H3K14_2_peak_2029	Exon (TGME49_268370-t26_1/TGME49_268370, exon 5 of 24)	431	6483118	6519629	36512	2	TGME49_268370	TGME49_268370-t26_1	10188	TGME49_268370-t26_1	TGME49_268370	0
TGME49_chrVIII	6514558	6514723	166	*	166	6514630	7.41	2.63003	2.57821	0	H3K14_1_peak_879	Exon (TGME49_268370-t26_1/TGME49_268370, exon 4 of 24)	431	6483118	6519629	36512	2	TGME49_268370	TGME49_268370-t26_1	4906	TGME49_268370-t26_1	TGME49_268370	0
TGME49_chrVIII	6520347	6520752	406	*	406	6520471	9.01	3.74345	2.97276	0.36649	H3K14_2_peak_2030	Promoter (1-2kb)	431	6483118	6519629	36512	2	TGME49_268370	TGME49_268370-t26_1	-1123	TGME49_268350-t26_1;TGME49_268360-t26_1;TGME49_268370-t26_1	TGME49_268350;TGME49_268360;TGME49_268370	0;-2126;0
TGME49_chrXII	6532516	6532662	147	*	147	6532586	5.49	1.55284	1.99062	0	H3K14_3_peak_1102	Promoter (<=1kb)	436	6532893	6541012	8120	1	TGME49_277760	TGME49_277760-t26_1	-231	TGME49_277760-t26_1;TGME49_277770-t26_1	TGME49_277760;TGME49_277770	-231;-2624
TGME49_chrXII	6533236	6533393	158	*	158	6533318	7.41	2.63003	2.57821	0	H3K14_1_peak_1724	Promoter (<=1kb)	436	6532893	6541012	8120	1	TGME49_277760	TGME49_277760-t26_1	343	TGME49_277760-t26_1;TGME49_277770-t26_1	TGME49_277760;TGME49_277770	0;0
TGME49_chrXII	6536487	6536665	179	*	179	6536648	5.41	1.55284	1.96326	0	H3K14_2_peak_3936	Exon (TGME49_277760-t26_1/TGME49_277760, exon 5 of 13)	436	6532893	6541012	8120	1	TGME49_277760	TGME49_277760-t26_1	3594	TGME49_277760-t26_1	TGME49_277760	0
TGME49_chrX	6565689	6565856	168	*	168	6565845	6.1	1.6175	1.87313	0	H3K14_3_peak_856	Exon (TGME49_214880-t26_1/TGME49_214880, exon 2 of 3)	434	6561860	6570186	8327	2	TGME49_214880	TGME49_214880-t26_1	4330	TGME49_214880-t26_1	TGME49_214880	0
TGME49_chrX	6566321	6566652	332	*	332	6566392	5.49	1.55175	1.98979	0	H3K14_3_peak_857	Exon (TGME49_214880-t26_1/TGME49_214880, exon 1 of 3)	434	6561860	6570186	8327	2	TGME49_214880	TGME49_214880-t26_1	3534	TGME49_214880-t26_1	TGME49_214880	0
TGME49_chrX	6568764	6568910	147	*	147	6568827	6.59	1.97966	2.26366	0	H3K14_1_peak_1328	Promoter (1-2kb)	434	6561860	6570186	8327	2	TGME49_214880	TGME49_214880-t26_1	1276	TGME49_214880-t26_1;TGME49_214900-t26_1	TGME49_214880;TGME49_214900	0;-2879
TGME49_chrX	6569597	6569757	161	*	161	6569709	9.01	3.89878	3.06776	0.38874	H3K14_2_peak_3069	Promoter (<=1kb)	434	6561860	6570186	8327	2	TGME49_214880	TGME49_214880-t26_1	429	TGME49_214880-t26_1;TGME49_214900-t26_1	TGME49_214880;TGME49_214900	0;-2032
TGME49_chrX	6570005	6570322	318	*	318	6570056	5.76	1.48336	2.01799	0	H3K14_1_peak_1329	Promoter (<=1kb)	434	6561860	6570186	8327	2	TGME49_214880	TGME49_214880-t26_1	0	TGME49_214880-t26_1;TGME49_214900-t26_1	TGME49_214880;TGME49_214900	0;-1467
TGME49_chrX	6570023	6570185	163	*	163	6570104	6.31	1.97966	2.17956	0	H3K14_2_peak_3070	Promoter (<=1kb)	434	6561860	6570186	8327	2	TGME49_214880	TGME49_214880-t26_1	1	TGME49_214880-t26_1;TGME49_214900-t26_1	TGME49_214880;TGME49_214900	0;-1604
TGME49_chrX	6570401	6570629	229	*	229	6570401	6.31	1.47484	1.82647	0	H3K14_2_peak_3071	Promoter (<=1kb)	434	6561860	6570186	8327	2	TGME49_214880	TGME49_214880-t26_1	-443	TGME49_214880-t26_1;TGME49_214900-t26_1	TGME49_214880;TGME49_214900	0;-1160
TGME49_chrX	6614120	6614266	147	*	147	6614149	5.76	1.55284	2.07339	0	H3K14_1_peak_1330	Distal Intergenic	434	6617595	6633783	16189	1	TGME49_214960	TGME49_214960-t26_1	-3329	TGME49_214940-t26_1;TGME49_214950-t26_1;TGME49_214960-t26_1	TGME49_214940;TGME49_214950;TGME49_214960	9822;5776;-3329
TGME49_chrX	6616412	6616558	147	*	147	6616548	6.1	2.06495	2.17775	0	H3K14_3_peak_858	Promoter (1-2kb)	434	6617595	6633783	16189	1	TGME49_214960	TGME49_214960-t26_1	-1037	TGME49_214950-t26_1;TGME49_214960-t26_1	TGME49_214950;TGME49_214960	8068;0
TGME49_chrX	6620924	6621184	261	*	261	6620970	7.21	2.63003	2.51551	0	H3K14_2_peak_3073	Exon (TGME49_214960-t26_1/TGME49_214960, exon 1 of 6)	434	6617595	6633783	16189	1	TGME49_214960	TGME49_214960-t26_1	3329	TGME49_214960-t26_1	TGME49_214960	0
TGME49_chrX	6621749	6621895	147	*	147	6621813	6.72	2.06495	2.36487	0	H3K14_3_peak_859	Exon (TGME49_214960-t26_1/TGME49_214960, exon 1 of 6)	434	6617595	6633783	16189	1	TGME49_214960	TGME49_214960-t26_1	4154	TGME49_214960-t26_1	TGME49_214960	0
TGME49_chrX	6626118	6626324	207	*	207	6626253	7.21	2.52868	2.4483	0	H3K14_2_peak_3074	Intron (TGME49_214960-t26_1/TGME49_214960, intron 5 of 5)	434	6617595	6633783	16189	1	TGME49_214960	TGME49_214960-t26_1	8523	TGME49_214960-t26_1	TGME49_214960	0
TGME49_chrX	6870750	6870897	148	*	148	6870815	6.72	1.89992	2.24267	0	H3K14_3_peak_862	Promoter (1-2kb)	434	6869740	6875365	5626	1	TGME49_215280	TGME49_215280-t26_1	1010	TGME49_215260-t26_1;TGME49_215270-t26_1;TGME49_215280-t26_1	TGME49_215260;TGME49_215270;TGME49_215280	-1056;1671;0
TGME49_chrX	6871548	6871778	231	*	231	6871581	6.31	1.47484	1.82647	0	H3K14_2_peak_3080	Promoter (1-2kb)	434	6869740	6875365	5626	1	TGME49_215280	TGME49_215280-t26_1	1808	TGME49_215260-t26_1;TGME49_215270-t26_1;TGME49_215280-t26_1	TGME49_215260;TGME49_215270;TGME49_215280	-1854;2469;0
TGME49_chrX	6871621	6872018	398	*	398	6871739	6.59	1.97966	2.26366	0	H3K14_1_peak_1335	Promoter (1-2kb)	434	6869740	6875365	5626	1	TGME49_215280	TGME49_215280-t26_1	1881	TGME49_215260-t26_1;TGME49_215270-t26_1;TGME49_215280-t26_1	TGME49_215260;TGME49_215270;TGME49_215280	-1927;2542;0
TGME49_chrVIII	6917504	6917703	200	*	200	6917627	9.91	2.9746	2.73819	0	H3K14_2_peak_2054	Promoter (<=1kb)	431	6916849	6917687	839	1	TGME49_200480	TGME49_200480-t26_1	655	TGME49_200470-t26_1;TGME49_200480-t26_1	TGME49_200470;TGME49_200480	9220;0
TGME49_chrVIII	6935877	6936050	174	*	174	6935924	6.59	2.06495	2.3258	0	H3K14_1_peak_896	Distal Intergenic	431	6916849	6917687	839	1	TGME49_200480	TGME49_200480-t26_1	19028	NA	NA	NA
TGME49_chrVIII	6938374	6938789	416	*	416	6938650	8.11	1.67033	1.82151	0	H3K14_2_peak_2055	Distal Intergenic	431	6916849	6917687	839	1	TGME49_200480	TGME49_200480-t26_1	21525	NA	NA	NA
TGME49_chrVIII	6950011	6950236	226	*	226	6950148	6.72	2.06495	2.36487	0	H3K14_3_peak_555	Distal Intergenic	431	6916849	6917687	839	1	TGME49_200480	TGME49_200480-t26_1	33162	NA	NA	NA
TGME49_chrVIII	6969594	6969740	147	*	147	6969724	7.21	2.63003	2.51551	0	H3K14_2_peak_2056	Distal Intergenic	431	6916849	6917687	839	1	TGME49_200480	TGME49_200480-t26_1	52745	NA	NA	NA
TGME49_chrX	7060450	7060597	148	*	148	7060563	7.21	1.97227	2.08292	0	H3K14_2_peak_3085	3' UTR	434	7059554	7069393	9840	2	TGME49_215640	TGME49_215640-t26_1	8796	TGME49_215620-t26_1;TGME49_215640-t26_1	TGME49_215620;TGME49_215640	8102;0
TGME49_chrX	7064550	7064807	258	*	258	7064578	5.49	1.55284	1.99062	0	H3K14_3_peak_864	Exon (TGME49_215640-t26_1/TGME49_215640, exon 1 of 5)	434	7059554	7069393	9840	2	TGME49_215640	TGME49_215640-t26_1	4586	TGME49_215640-t26_1;TGME49_215650-t26_1	TGME49_215640;TGME49_215650	0;-2336
TGME49_chrX	7068435	7068652	218	*	218	7068532	6.59	2.06495	2.3258	0	H3K14_1_peak_1343	Promoter (<=1kb)	434	7059554	7069393	9840	2	TGME49_215640	TGME49_215640-t26_1	741	TGME49_215640-t26_1;TGME49_215650-t26_1;TGME49_215660-t26_1	TGME49_215640;TGME49_215650;TGME49_215660	0;1292;-1915
TGME49_chrX	7068620	7068849	230	*	230	7068665	6.31	2.06495	2.23939	0	H3K14_2_peak_3086	Promoter (<=1kb)	434	7059554	7069393	9840	2	TGME49_215640	TGME49_215640-t26_1	544	TGME49_215640-t26_1;TGME49_215650-t26_1;TGME49_215660-t26_1	TGME49_215640;TGME49_215650;TGME49_215660	0;1477;-1718

## Sheet: H4K12_overlap_peaks
Table S16 Identified peaks of H4K12la and H3K14la
Seqnames	Start	End	Width	Strand	Length	abs_summit	Pileup	X.log10.P value.	Fold_enrichment	X.log10.qvalue.	Name	Annotation	Genechr	Genestart	Geneend	Genelength	Genestrand	Geneid	Transcriptid	DistanceToTSS	Flank_txIds	Flank_geneIds	Flank_gene_distances
KE138841	644	2287	1644	*	1644	902	24.76	6.4291	3.03203	2.2335	H4K12_1_peak_1a	Promoter (<=1kb)	1	513	956	444	2	TGME49_302057	TGME49_302057-t26_1	0	TGME49_302060-t26_1;TGME49_302057-t26_1;TGME49_302055-t26_1;TGME49_300601-t26_1;TGME49_300604-t26_1;TGME49_300606-t26_1;TGME49_300608-t26_1;TGME49_300611-t26_1;TGME49_300612-t26_1;TGME49_300613-t26_1;TGME49_300615-t26_1;TGME49_300618-t26_1;TGME49_300621-t26_1;TGME49_300631-t26_1	TGME49_302060;TGME49_302057;TGME49_302055;TGME49_300601;TGME49_300604;TGME49_300606;TGME49_300608;TGME49_300611;TGME49_300612;TGME49_300613;TGME49_300615;TGME49_300618;TGME49_300621;TGME49_300631	-190;0;0;0;0;0;983;0;0;0;0;0;0;0
KE138841	644	2287	1644	*	1644	1170	39.94	3.44707	1.78002	0	H4K12_1_peak_1b	Promoter (<=1kb)	1	513	956	444	2	TGME49_302057	TGME49_302057-t26_1	0	TGME49_302060-t26_1;TGME49_302057-t26_1;TGME49_302055-t26_1;TGME49_300601-t26_1;TGME49_300604-t26_1;TGME49_300606-t26_1;TGME49_300608-t26_1;TGME49_300611-t26_1;TGME49_300612-t26_1;TGME49_300613-t26_1;TGME49_300615-t26_1;TGME49_300618-t26_1;TGME49_300621-t26_1;TGME49_300631-t26_1	TGME49_302060;TGME49_302057;TGME49_302055;TGME49_300601;TGME49_300604;TGME49_300606;TGME49_300608;TGME49_300611;TGME49_300612;TGME49_300613;TGME49_300615;TGME49_300618;TGME49_300621;TGME49_300631	-190;0;0;0;0;0;983;0;0;0;0;0;0;0
KE138841	644	2287	1644	*	1644	1981	15.18	6.79742	3.98694	2.54656	H4K12_1_peak_1c	Promoter (<=1kb)	1	513	956	444	2	TGME49_302057	TGME49_302057-t26_1	0	TGME49_302060-t26_1;TGME49_302057-t26_1;TGME49_302055-t26_1;TGME49_300601-t26_1;TGME49_300604-t26_1;TGME49_300606-t26_1;TGME49_300608-t26_1;TGME49_300611-t26_1;TGME49_300612-t26_1;TGME49_300613-t26_1;TGME49_300615-t26_1;TGME49_300618-t26_1;TGME49_300621-t26_1;TGME49_300631-t26_1	TGME49_302060;TGME49_302057;TGME49_302055;TGME49_300601;TGME49_300604;TGME49_300606;TGME49_300608;TGME49_300611;TGME49_300612;TGME49_300613;TGME49_300615;TGME49_300618;TGME49_300621;TGME49_300631	-190;0;0;0;0;0;983;0;0;0;0;0;0;0
KE138841	644	2287	1644	*	1644	2191	31.95	8.65647	3.29524	4.1492	H4K12_1_peak_1d	Promoter (<=1kb)	1	513	956	444	2	TGME49_302057	TGME49_302057-t26_1	0	TGME49_302060-t26_1;TGME49_302057-t26_1;TGME49_302055-t26_1;TGME49_300601-t26_1;TGME49_300604-t26_1;TGME49_300606-t26_1;TGME49_300608-t26_1;TGME49_300611-t26_1;TGME49_300612-t26_1;TGME49_300613-t26_1;TGME49_300615-t26_1;TGME49_300618-t26_1;TGME49_300621-t26_1;TGME49_300631-t26_1	TGME49_302060;TGME49_302057;TGME49_302055;TGME49_300601;TGME49_300604;TGME49_300606;TGME49_300608;TGME49_300611;TGME49_300612;TGME49_300613;TGME49_300615;TGME49_300618;TGME49_300621;TGME49_300631	-190;0;0;0;0;0;983;0;0;0;0;0;0;0
KE138841	881	2260	1380	*	1380	1003	17.98	1.84535	1.7254	0	H4K12_2_peak_1a	Promoter (<=1kb)	1	513	956	444	2	TGME49_302057	TGME49_302057-t26_1	0	TGME49_302060-t26_1;TGME49_302057-t26_1;TGME49_302055-t26_1;TGME49_300601-t26_1;TGME49_300604-t26_1;TGME49_300606-t26_1;TGME49_300608-t26_1;TGME49_300611-t26_1;TGME49_300612-t26_1;TGME49_300613-t26_1;TGME49_300615-t26_1;TGME49_300618-t26_1;TGME49_300621-t26_1;TGME49_300631-t26_1	TGME49_302060;TGME49_302057;TGME49_302055;TGME49_300601;TGME49_300604;TGME49_300606;TGME49_300608;TGME49_300611;TGME49_300612;TGME49_300613;TGME49_300615;TGME49_300618;TGME49_300621;TGME49_300631	-427;0;0;0;0;0;1010;0;2058;0;0;0;0;0
KE138841	881	2260	1380	*	1380	1212	28.9	1.46428	1.42359	0	H4K12_2_peak_1b	Promoter (<=1kb)	1	513	956	444	2	TGME49_302057	TGME49_302057-t26_1	0	TGME49_302060-t26_1;TGME49_302057-t26_1;TGME49_302055-t26_1;TGME49_300601-t26_1;TGME49_300604-t26_1;TGME49_300606-t26_1;TGME49_300608-t26_1;TGME49_300611-t26_1;TGME49_300612-t26_1;TGME49_300613-t26_1;TGME49_300615-t26_1;TGME49_300618-t26_1;TGME49_300621-t26_1;TGME49_300631-t26_1	TGME49_302060;TGME49_302057;TGME49_302055;TGME49_300601;TGME49_300604;TGME49_300606;TGME49_300608;TGME49_300611;TGME49_300612;TGME49_300613;TGME49_300615;TGME49_300618;TGME49_300621;TGME49_300631	-427;0;0;0;0;0;1010;0;2058;0;0;0;0;0
KE138841	881	2260	1380	*	1380	1382	26.97	5.19227	2.54264	0.38037	H4K12_2_peak_1c	Promoter (<=1kb)	1	513	956	444	2	TGME49_302057	TGME49_302057-t26_1	0	TGME49_302060-t26_1;TGME49_302057-t26_1;TGME49_302055-t26_1;TGME49_300601-t26_1;TGME49_300604-t26_1;TGME49_300606-t26_1;TGME49_300608-t26_1;TGME49_300611-t26_1;TGME49_300612-t26_1;TGME49_300613-t26_1;TGME49_300615-t26_1;TGME49_300618-t26_1;TGME49_300621-t26_1;TGME49_300631-t26_1	TGME49_302060;TGME49_302057;TGME49_302055;TGME49_300601;TGME49_300604;TGME49_300606;TGME49_300608;TGME49_300611;TGME49_300612;TGME49_300613;TGME49_300615;TGME49_300618;TGME49_300621;TGME49_300631	-427;0;0;0;0;0;1010;0;2058;0;0;0;0;0
KE138841	881	2260	1380	*	1380	1758	15.41	4.79715	3.03343	0.10705	H4K12_2_peak_1d	Promoter (<=1kb)	1	513	956	444	2	TGME49_302057	TGME49_302057-t26_1	0	TGME49_302060-t26_1;TGME49_302057-t26_1;TGME49_302055-t26_1;TGME49_300601-t26_1;TGME49_300604-t26_1;TGME49_300606-t26_1;TGME49_300608-t26_1;TGME49_300611-t26_1;TGME49_300612-t26_1;TGME49_300613-t26_1;TGME49_300615-t26_1;TGME49_300618-t26_1;TGME49_300621-t26_1;TGME49_300631-t26_1	TGME49_302060;TGME49_302057;TGME49_302055;TGME49_300601;TGME49_300604;TGME49_300606;TGME49_300608;TGME49_300611;TGME49_300612;TGME49_300613;TGME49_300615;TGME49_300618;TGME49_300621;TGME49_300631	-427;0;0;0;0;0;1010;0;2058;0;0;0;0;0
KE138841	881	2260	1380	*	1380	2207	19.26	2.97636	2.02636	0	H4K12_2_peak_1e	Promoter (<=1kb)	1	513	956	444	2	TGME49_302057	TGME49_302057-t26_1	0	TGME49_302060-t26_1;TGME49_302057-t26_1;TGME49_302055-t26_1;TGME49_300601-t26_1;TGME49_300604-t26_1;TGME49_300606-t26_1;TGME49_300608-t26_1;TGME49_300611-t26_1;TGME49_300612-t26_1;TGME49_300613-t26_1;TGME49_300615-t26_1;TGME49_300618-t26_1;TGME49_300621-t26_1;TGME49_300631-t26_1	TGME49_302060;TGME49_302057;TGME49_302055;TGME49_300601;TGME49_300604;TGME49_300606;TGME49_300608;TGME49_300611;TGME49_300612;TGME49_300613;TGME49_300615;TGME49_300618;TGME49_300621;TGME49_300631	-427;0;0;0;0;0;1010;0;2058;0;0;0;0;0
KE138841	930	1621	692	*	692	1113	35.43	2.74296	1.65612	0	H4K12_3_peak_1a	Promoter (<=1kb)	1	513	956	444	2	TGME49_302057	TGME49_302057-t26_1	0	TGME49_302060-t26_1;TGME49_302057-t26_1;TGME49_302055-t26_1;TGME49_300601-t26_1;TGME49_300604-t26_1;TGME49_300606-t26_1;TGME49_300608-t26_1;TGME49_300611-t26_1;TGME49_300612-t26_1;TGME49_300613-t26_1;TGME49_300615-t26_1;TGME49_300618-t26_1;TGME49_300621-t26_1;TGME49_300631-t26_1	TGME49_302060;TGME49_302057;TGME49_302055;TGME49_300601;TGME49_300604;TGME49_300606;TGME49_300608;TGME49_300611;TGME49_300612;TGME49_300613;TGME49_300615;TGME49_300618;TGME49_300621;TGME49_300631	-476;0;0;0;0;0;1649;0;2697;0;0;0;0;0
KE138841	930	1621	692	*	692	1431	19.03	3.44221	2.1696	0	H4K12_3_peak_1b	Promoter (<=1kb)	1	513	956	444	2	TGME49_302057	TGME49_302057-t26_1	0	TGME49_302060-t26_1;TGME49_302057-t26_1;TGME49_302055-t26_1;TGME49_300601-t26_1;TGME49_300604-t26_1;TGME49_300606-t26_1;TGME49_300608-t26_1;TGME49_300611-t26_1;TGME49_300612-t26_1;TGME49_300613-t26_1;TGME49_300615-t26_1;TGME49_300618-t26_1;TGME49_300621-t26_1;TGME49_300631-t26_1	TGME49_302060;TGME49_302057;TGME49_302055;TGME49_300601;TGME49_300604;TGME49_300606;TGME49_300608;TGME49_300611;TGME49_300612;TGME49_300613;TGME49_300615;TGME49_300618;TGME49_300621;TGME49_300631	-476;0;0;0;0;0;1649;0;2697;0;0;0;0;0
KE138841	3714	5066	1353	*	1353	3928	32.75	5.61949	2.4108	1.5434	H4K12_1_peak_2a	Promoter (<=1kb)	1	3715	4080	366	2	TGME49_300611	TGME49_300611-t26_1	0	TGME49_302060-t26_1;TGME49_302057-t26_1;TGME49_302055-t26_1;TGME49_300601-t26_1;TGME49_300604-t26_1;TGME49_300606-t26_1;TGME49_300608-t26_1;TGME49_300611-t26_1;TGME49_300612-t26_1;TGME49_300613-t26_1;TGME49_300615-t26_1;TGME49_300618-t26_1;TGME49_300621-t26_1;TGME49_300631-t26_1;TGME49_300641-t26_1	TGME49_302060;TGME49_302057;TGME49_302055;TGME49_300601;TGME49_300604;TGME49_300606;TGME49_300608;TGME49_300611;TGME49_300612;TGME49_300613;TGME49_300615;TGME49_300618;TGME49_300621;TGME49_300631;TGME49_300641	-3260;0;0;0;0;0;-444;0;0;0;0;0;0;0;0
KE138841	3714	5066	1353	*	1353	4212	17.57	4.56421	2.78908	0.68176	H4K12_1_peak_2b	Promoter (<=1kb)	1	3715	4080	366	2	TGME49_300611	TGME49_300611-t26_1	0	TGME49_302060-t26_1;TGME49_302057-t26_1;TGME49_302055-t26_1;TGME49_300601-t26_1;TGME49_300604-t26_1;TGME49_300606-t26_1;TGME49_300608-t26_1;TGME49_300611-t26_1;TGME49_300612-t26_1;TGME49_300613-t26_1;TGME49_300615-t26_1;TGME49_300618-t26_1;TGME49_300621-t26_1;TGME49_300631-t26_1;TGME49_300641-t26_1	TGME49_302060;TGME49_302057;TGME49_302055;TGME49_300601;TGME49_300604;TGME49_300606;TGME49_300608;TGME49_300611;TGME49_300612;TGME49_300613;TGME49_300615;TGME49_300618;TGME49_300621;TGME49_300631;TGME49_300641	-3260;0;0;0;0;0;-444;0;0;0;0;0;0;0;0
KE138841	3714	5066	1353	*	1353	4467	16.78	3.01855	2.22188	0	H4K12_1_peak_2c	Promoter (<=1kb)	1	3715	4080	366	2	TGME49_300611	TGME49_300611-t26_1	0	TGME49_302060-t26_1;TGME49_302057-t26_1;TGME49_302055-t26_1;TGME49_300601-t26_1;TGME49_300604-t26_1;TGME49_300606-t26_1;TGME49_300608-t26_1;TGME49_300611-t26_1;TGME49_300612-t26_1;TGME49_300613-t26_1;TGME49_300615-t26_1;TGME49_300618-t26_1;TGME49_300621-t26_1;TGME49_300631-t26_1;TGME49_300641-t26_1	TGME49_302060;TGME49_302057;TGME49_302055;TGME49_300601;TGME49_300604;TGME49_300606;TGME49_300608;TGME49_300611;TGME49_300612;TGME49_300613;TGME49_300615;TGME49_300618;TGME49_300621;TGME49_300631;TGME49_300641	-3260;0;0;0;0;0;-444;0;0;0;0;0;0;0;0
KE138841	3714	5066	1353	*	1353	4700	17.57	4.56421	2.78908	0.68176	H4K12_1_peak_2d	Promoter (<=1kb)	1	3715	4080	366	2	TGME49_300611	TGME49_300611-t26_1	0	TGME49_302060-t26_1;TGME49_302057-t26_1;TGME49_302055-t26_1;TGME49_300601-t26_1;TGME49_300604-t26_1;TGME49_300606-t26_1;TGME49_300608-t26_1;TGME49_300611-t26_1;TGME49_300612-t26_1;TGME49_300613-t26_1;TGME49_300615-t26_1;TGME49_300618-t26_1;TGME49_300621-t26_1;TGME49_300631-t26_1;TGME49_300641-t26_1	TGME49_302060;TGME49_302057;TGME49_302055;TGME49_300601;TGME49_300604;TGME49_300606;TGME49_300608;TGME49_300611;TGME49_300612;TGME49_300613;TGME49_300615;TGME49_300618;TGME49_300621;TGME49_300631;TGME49_300641	-3260;0;0;0;0;0;-444;0;0;0;0;0;0;0;0
KE138841	3714	5066	1353	*	1353	4885	23.17	8.07381	3.62873	3.64808	H4K12_1_peak_2e	Promoter (<=1kb)	1	3715	4080	366	2	TGME49_300611	TGME49_300611-t26_1	0	TGME49_302060-t26_1;TGME49_302057-t26_1;TGME49_302055-t26_1;TGME49_300601-t26_1;TGME49_300604-t26_1;TGME49_300606-t26_1;TGME49_300608-t26_1;TGME49_300611-t26_1;TGME49_300612-t26_1;TGME49_300613-t26_1;TGME49_300615-t26_1;TGME49_300618-t26_1;TGME49_300621-t26_1;TGME49_300631-t26_1;TGME49_300641-t26_1	TGME49_302060;TGME49_302057;TGME49_302055;TGME49_300601;TGME49_300604;TGME49_300606;TGME49_300608;TGME49_300611;TGME49_300612;TGME49_300613;TGME49_300615;TGME49_300618;TGME49_300621;TGME49_300631;TGME49_300641	-3260;0;0;0;0;0;-444;0;0;0;0;0;0;0;0
KE138841	3726	4079	354	*	354	3787	15.41	3.2932	2.34441	0	H4K12_2_peak_2a	Promoter (<=1kb)	1	3715	4080	366	2	TGME49_300611	TGME49_300611-t26_1	1	TGME49_302060-t26_1;TGME49_302057-t26_1;TGME49_302055-t26_1;TGME49_300601-t26_1;TGME49_300604-t26_1;TGME49_300606-t26_1;TGME49_300608-t26_1;TGME49_300611-t26_1;TGME49_300612-t26_1;TGME49_300613-t26_1;TGME49_300615-t26_1;TGME49_300618-t26_1;TGME49_300621-t26_1;TGME49_300631-t26_1;TGME49_300641-t26_1	TGME49_302060;TGME49_302057;TGME49_302055;TGME49_300601;TGME49_300604;TGME49_300606;TGME49_300608;TGME49_300611;TGME49_300612;TGME49_300613;TGME49_300615;TGME49_300618;TGME49_300621;TGME49_300631;TGME49_300641	-3272;0;0;0;0;0;-456;0;239;0;0;0;0;0;0
KE138841	3726	4079	354	*	354	4013	16.05	3.75727	2.43614	0	H4K12_2_peak_2b	Promoter (<=1kb)	1	3715	4080	366	2	TGME49_300611	TGME49_300611-t26_1	1	TGME49_302060-t26_1;TGME49_302057-t26_1;TGME49_302055-t26_1;TGME49_300601-t26_1;TGME49_300604-t26_1;TGME49_300606-t26_1;TGME49_300608-t26_1;TGME49_300611-t26_1;TGME49_300612-t26_1;TGME49_300613-t26_1;TGME49_300615-t26_1;TGME49_300618-t26_1;TGME49_300621-t26_1;TGME49_300631-t26_1;TGME49_300641-t26_1	TGME49_302060;TGME49_302057;TGME49_302055;TGME49_300601;TGME49_300604;TGME49_300606;TGME49_300608;TGME49_300611;TGME49_300612;TGME49_300613;TGME49_300615;TGME49_300618;TGME49_300621;TGME49_300631;TGME49_300641	-3272;0;0;0;0;0;-456;0;239;0;0;0;0;0;0
KE138841	3774	4081	308	*	308	3806	10.5	1.53516	1.73439	0	H4K12_3_peak_3	Promoter (<=1kb)	1	3715	4080	366	2	TGME49_300611	TGME49_300611-t26_1	0	TGME49_302060-t26_1;TGME49_302057-t26_1;TGME49_302055-t26_1;TGME49_300601-t26_1;TGME49_300604-t26_1;TGME49_300606-t26_1;TGME49_300608-t26_1;TGME49_300611-t26_1;TGME49_300612-t26_1;TGME49_300613-t26_1;TGME49_300615-t26_1;TGME49_300618-t26_1;TGME49_300621-t26_1;TGME49_300631-t26_1;TGME49_300641-t26_1	TGME49_302060;TGME49_302057;TGME49_302055;TGME49_300601;TGME49_300604;TGME49_300606;TGME49_300608;TGME49_300611;TGME49_300612;TGME49_300613;TGME49_300615;TGME49_300618;TGME49_300621;TGME49_300631;TGME49_300641	-3320;0;0;0;0;0;-504;0;237;0;0;0;0;0;0
TGME49_chrIb	10606	10803	198	*	198	10701	6.39	1.95263	2.18563	0	H4K12_1_peak_562	3' UTR	428	8286	18443	10158	2	TGME49_207370	TGME49_207370-t26_1	7640	TGME49_207360-t26_1;TGME49_207370-t26_1	TGME49_207360;TGME49_207370	0;0
TGME49_chrIb	15163	15310	148	*	148	15220	5.14	1.55284	1.88109	0	H4K12_2_peak_563	Exon (TGME49_207370-t26_1/TGME49_207370, exon 1 of 3)	428	8286	18443	10158	2	TGME49_207370	TGME49_207370-t26_1	3133	TGME49_207370-t26_1	TGME49_207370	0
KE138841	15649	16022	374	*	374	15855	71.09	2.91033	1.44188	0	H4K12_1_peak_4	Distal Intergenic	1	19195	20592	1398	1	TGME49_300650	TGME49_300650-t26_1	-3173	TGME49_300650-t26_1;TGME49_300660-t26_1	TGME49_300650;TGME49_300660	0;0
KE138841	15706	15898	193	*	193	15819	54.58	2.25232	1.42513	0	H4K12_2_peak_7	Distal Intergenic	1	19195	20592	1398	1	TGME49_300650	TGME49_300650-t26_1	-3297	TGME49_300650-t26_1;TGME49_300660-t26_1	TGME49_300650;TGME49_300660	0;0
KE138841	16933	17618	686	*	686	17049	99.85	4.72203	1.55156	0.79712	H4K12_1_peak_5a	Promoter (1-2kb)	1	19195	20592	1398	1	TGME49_300650	TGME49_300650-t26_1	-1577	TGME49_300650-t26_1;TGME49_300660-t26_1	TGME49_300650;TGME49_300660	0;0
KE138841	16933	17618	686	*	686	17400	97.45	2.06286	1.27864	0	H4K12_1_peak_5b	Promoter (1-2kb)	1	19195	20592	1398	1	TGME49_300650	TGME49_300650-t26_1	-1577	TGME49_300650-t26_1;TGME49_300660-t26_1	TGME49_300650;TGME49_300660	0;0
KE138841	16933	17618	686	*	686	17605	70.3	2.1706	1.34797	0	H4K12_1_peak_5c	Promoter (1-2kb)	1	19195	20592	1398	1	TGME49_300650	TGME49_300650-t26_1	-1577	TGME49_300650-t26_1;TGME49_300660-t26_1	TGME49_300650;TGME49_300660	0;0
KE138841	17008	17356	349	*	349	17078	83.48	2.02415	1.29962	0	H4K12_2_peak_8a	Promoter (1-2kb)	1	19195	20592	1398	1	TGME49_300650	TGME49_300650-t26_1	-1839	TGME49_300650-t26_1;TGME49_300660-t26_1	TGME49_300650;TGME49_300660	0;0
KE138841	17008	17356	349	*	349	17281	76.41	2.7302	1.40749	0	H4K12_2_peak_8b	Promoter (1-2kb)	1	19195	20592	1398	1	TGME49_300650	TGME49_300650-t26_1	-1839	TGME49_300650-t26_1;TGME49_300660-t26_1	TGME49_300650;TGME49_300660	0;0
KE138841	17102	17357	256	*	256	17324	84.65	3.49952	1.47672	0	H4K12_3_peak_8	Promoter (1-2kb)	1	19195	20592	1398	1	TGME49_300650	TGME49_300650-t26_1	-1838	TGME49_300650-t26_1;TGME49_300660-t26_1	TGME49_300650;TGME49_300660	0;0
KE138841	17849	18503	655	*	655	17928	87.87	5.93155	1.72334	1.8084	H4K12_1_peak_6a	Promoter (<=1kb)	1	19195	20592	1398	1	TGME49_300650	TGME49_300650-t26_1	-692	TGME49_300650-t26_1;TGME49_300660-t26_1	TGME49_300650;TGME49_300660	0;0
KE138841	17849	18503	655	*	655	18200	97.45	6.95911	1.75812	2.67714	H4K12_1_peak_6b	Promoter (<=1kb)	1	19195	20592	1398	1	TGME49_300650	TGME49_300650-t26_1	-692	TGME49_300650-t26_1;TGME49_300660-t26_1	TGME49_300650;TGME49_300660	0;0
KE138841	17857	18487	631	*	631	17937	82.83	5.0525	1.65879	0.29205	H4K12_2_peak_9a	Promoter (<=1kb)	1	19195	20592	1398	1	TGME49_300650	TGME49_300650-t26_1	-708	TGME49_300650-t26_1;TGME49_300660-t26_1	TGME49_300650;TGME49_300660	0;0
KE138841	17857	18487	631	*	631	18186	84.76	4.23133	1.55927	0	H4K12_2_peak_9b	Promoter (<=1kb)	1	19195	20592	1398	1	TGME49_300650	TGME49_300650-t26_1	-708	TGME49_300650-t26_1;TGME49_300660-t26_1	TGME49_300650;TGME49_300660	0;0
KE138841	17857	18487	631	*	631	18369	68.06	3.79831	1.56965	0	H4K12_2_peak_9c	Promoter (<=1kb)	1	19195	20592	1398	1	TGME49_300650	TGME49_300650-t26_1	-708	TGME49_300650-t26_1;TGME49_300660-t26_1	TGME49_300650;TGME49_300660	0;0
KE138841	17867	18486	620	*	620	17936	81.37	4.82142	1.6298	0.13279	H4K12_3_peak_9a	Promoter (<=1kb)	1	19195	20592	1398	1	TGME49_300650	TGME49_300650-t26_1	-709	TGME49_300650-t26_1;TGME49_300660-t26_1	TGME49_300650;TGME49_300660	0;0
KE138841	17867	18486	620	*	620	18221	77.43	3.11424	1.45243	0	H4K12_3_peak_9b	Promoter (<=1kb)	1	19195	20592	1398	1	TGME49_300650	TGME49_300650-t26_1	-709	TGME49_300650-t26_1;TGME49_300660-t26_1	TGME49_300650;TGME49_300660	0;0
KE138841	17867	18486	620	*	620	18330	78.74	3.53051	1.5046	0	H4K12_3_peak_9c	Promoter (<=1kb)	1	19195	20592	1398	1	TGME49_300650	TGME49_300650-t26_1	-709	TGME49_300650-t26_1;TGME49_300660-t26_1	TGME49_300650;TGME49_300660	0;0
TGME49_chrIb	18811	19072	262	*	262	19007	8.53	2.41987	2.38264	0	H4K12_3_peak_528	Promoter (<=1kb)	428	8286	18443	10158	2	TGME49_207370	TGME49_207370-t26_1	-629	TGME49_207370-t26_1;TGME49_207390-t26_1	TGME49_207370;TGME49_207390	-368;10322
KE138841	19253	19686	434	*	434	19393	39.94	4.27407	1.94955	0.43519	H4K12_1_peak_7a	Promoter (<=1kb)	1	19195	20592	1398	1	TGME49_300650	TGME49_300650-t26_1	58	TGME49_300650-t26_1;TGME49_300660-t26_1;TGME49_300680-t26_1	TGME49_300650;TGME49_300660;TGME49_300680	0;0;0
KE138841	19253	19686	434	*	434	19614	33.55	3.37589	1.83473	0	H4K12_1_peak_7b	Promoter (<=1kb)	1	19195	20592	1398	1	TGME49_300650	TGME49_300650-t26_1	58	TGME49_300650-t26_1;TGME49_300660-t26_1;TGME49_300680-t26_1	TGME49_300650;TGME49_300660;TGME49_300680	0;0;0
KE138841	19352	19636	285	*	285	19502	30.82	2.15603	1.59109	0	H4K12_2_peak_10a	Promoter (<=1kb)	1	19195	20592	1398	1	TGME49_300650	TGME49_300650-t26_1	157	TGME49_300650-t26_1;TGME49_300660-t26_1;TGME49_300680-t26_1	TGME49_300650;TGME49_300660;TGME49_300680	0;0;0
KE138841	19352	19636	285	*	285	19591	28.9	2.05551	1.59253	0	H4K12_2_peak_10b	Promoter (<=1kb)	1	19195	20592	1398	1	TGME49_300650	TGME49_300650-t26_1	157	TGME49_300650-t26_1;TGME49_300660-t26_1;TGME49_300680-t26_1	TGME49_300650;TGME49_300660;TGME49_300680	0;0;0
KE138841	19450	19664	215	*	215	19593	32.81	3.1011	1.79964	0	H4K12_3_peak_10	Promoter (<=1kb)	1	19195	20592	1398	1	TGME49_300650	TGME49_300650-t26_1	255	TGME49_300650-t26_1;TGME49_300660-t26_1;TGME49_300680-t26_1	TGME49_300650;TGME49_300660;TGME49_300680	0;0;0
KE138841	19983	20502	520	*	520	20079	58.31	3.57056	1.60306	0	H4K12_1_peak_8a	Promoter (<=1kb)	1	19195	20592	1398	1	TGME49_300650	TGME49_300650-t26_1	788	TGME49_300650-t26_1;TGME49_300660-t26_1;TGME49_300680-t26_1;TGME49_300690-t26_1	TGME49_300650;TGME49_300660;TGME49_300680;TGME49_300690	0;0;0;0
KE138841	19983	20502	520	*	520	20332	27.96	1.5049	1.44792	0	H4K12_1_peak_8b	Promoter (<=1kb)	1	19195	20592	1398	1	TGME49_300650	TGME49_300650-t26_1	788	TGME49_300650-t26_1;TGME49_300660-t26_1;TGME49_300680-t26_1;TGME49_300690-t26_1	TGME49_300650;TGME49_300660;TGME49_300680;TGME49_300690	0;0;0;0
KE138841	19983	20248	266	*	266	20107	58.43	3.28615	1.56402	0	H4K12_2_peak_11	Promoter (<=1kb)	1	19195	20592	1398	1	TGME49_300650	TGME49_300650-t26_1	788	TGME49_300650-t26_1;TGME49_300660-t26_1;TGME49_300680-t26_1	TGME49_300650;TGME49_300660;TGME49_300680	0;0;0
KE138841	20218	20439	222	*	222	20330	39.37	1.72154	1.39213	0	H4K12_3_peak_11	Promoter (1-2kb)	1	19195	20592	1398	1	TGME49_300650	TGME49_300650-t26_1	1023	TGME49_300650-t26_1;TGME49_300660-t26_1;TGME49_300680-t26_1	TGME49_300650;TGME49_300660;TGME49_300680	0;0;0
KE138841	21693	25958	4266	*	4266	21769	31.95	2.32533	1.62908	0	H4K12_1_peak_9a	Promoter (<=1kb)	1	23801	25498	1698	1	TGME49_300680	TGME49_300680-t26_1	0	TGME49_300650-t26_1;TGME49_300660-t26_1;TGME49_300680-t26_1;TGME49_300690-t26_1;TGME49_355200-t26_1;TGME49_300700-t26_1;TGME49_301996-t26_1;TGME49_301998-t26_1;TGME49_302000-t26_1	TGME49_300650;TGME49_300660;TGME49_300680;TGME49_300690;TGME49_355200;TGME49_300700;TGME49_301996;TGME49_301998;TGME49_302000	0;0;0;0;0;0;3767;0;0
KE138841	21693	25958	4266	*	4266	21961	38.34	4.45645	1.97516	0.58922	H4K12_1_peak_9b	Promoter (<=1kb)	1	23801	25498	1698	1	TGME49_300680	TGME49_300680-t26_1	0	TGME49_300650-t26_1;TGME49_300660-t26_1;TGME49_300680-t26_1;TGME49_300690-t26_1;TGME49_355200-t26_1;TGME49_300700-t26_1;TGME49_301996-t26_1;TGME49_301998-t26_1;TGME49_302000-t26_1	TGME49_300650;TGME49_300660;TGME49_300680;TGME49_300690;TGME49_355200;TGME49_300700;TGME49_301996;TGME49_301998;TGME49_302000	0;0;0;0;0;0;3767;0;0
KE138841	21693	25958	4266	*	4266	22156	47.13	7.48671	2.35884	3.13492	H4K12_1_peak_9c	Promoter (<=1kb)	1	23801	25498	1698	1	TGME49_300680	TGME49_300680-t26_1	0	TGME49_300650-t26_1;TGME49_300660-t26_1;TGME49_300680-t26_1;TGME49_300690-t26_1;TGME49_355200-t26_1;TGME49_300700-t26_1;TGME49_301996-t26_1;TGME49_301998-t26_1;TGME49_302000-t26_1	TGME49_300650;TGME49_300660;TGME49_300680;TGME49_300690;TGME49_355200;TGME49_300700;TGME49_301996;TGME49_301998;TGME49_302000	0;0;0;0;0;0;3767;0;0
KE138841	21693	25958	4266	*	4266	22431	53.52	2.76404	1.51445	0	H4K12_1_peak_9d	Promoter (<=1kb)	1	23801	25498	1698	1	TGME49_300680	TGME49_300680-t26_1	0	TGME49_300650-t26_1;TGME49_300660-t26_1;TGME49_300680-t26_1;TGME49_300690-t26_1;TGME49_355200-t26_1;TGME49_300700-t26_1;TGME49_301996-t26_1;TGME49_301998-t26_1;TGME49_302000-t26_1	TGME49_300650;TGME49_300660;TGME49_300680;TGME49_300690;TGME49_355200;TGME49_300700;TGME49_301996;TGME49_301998;TGME49_302000	0;0;0;0;0;0;3767;0;0
KE138841	21693	25958	4266	*	4266	22727	35.15	2.07828	1.4921	0	H4K12_1_peak_9e	Promoter (<=1kb)	1	23801	25498	1698	1	TGME49_300680	TGME49_300680-t26_1	0	TGME49_300650-t26_1;TGME49_300660-t26_1;TGME49_300680-t26_1;TGME49_300690-t26_1;TGME49_355200-t26_1;TGME49_300700-t26_1;TGME49_301996-t26_1;TGME49_301998-t26_1;TGME49_302000-t26_1	TGME49_300650;TGME49_300660;TGME49_300680;TGME49_300690;TGME49_355200;TGME49_300700;TGME49_301996;TGME49_301998;TGME49_302000	0;0;0;0;0;0;3767;0;0
KE138841	21693	25958	4266	*	4266	23040	52.72	9.16973	2.55914	4.58194	H4K12_1_peak_9f	Promoter (<=1kb)	1	23801	25498	1698	1	TGME49_300680	TGME49_300680-t26_1	0	TGME49_300650-t26_1;TGME49_300660-t26_1;TGME49_300680-t26_1;TGME49_300690-t26_1;TGME49_355200-t26_1;TGME49_300700-t26_1;TGME49_301996-t26_1;TGME49_301998-t26_1;TGME49_302000-t26_1	TGME49_300650;TGME49_300660;TGME49_300680;TGME49_300690;TGME49_355200;TGME49_300700;TGME49_301996;TGME49_301998;TGME49_302000	0;0;0;0;0;0;3767;0;0
KE138841	21693	25958	4266	*	4266	23479	50.33	8.31617	2.44405	3.85976	H4K12_1_peak_9g	Promoter (<=1kb)	1	23801	25498	1698	1	TGME49_300680	TGME49_300680-t26_1	0	TGME49_300650-t26_1;TGME49_300660-t26_1;TGME49_300680-t26_1;TGME49_300690-t26_1;TGME49_355200-t26_1;TGME49_300700-t26_1;TGME49_301996-t26_1;TGME49_301998-t26_1;TGME49_302000-t26_1	TGME49_300650;TGME49_300660;TGME49_300680;TGME49_300690;TGME49_355200;TGME49_300700;TGME49_301996;TGME49_301998;TGME49_302000	0;0;0;0;0;0;3767;0;0
KE138841	21693	25958	4266	*	4266	24006	43.14	4.19565	1.83899	0.37226	H4K12_1_peak_9h	Promoter (<=1kb)	1	23801	25498	1698	1	TGME49_300680	TGME49_300680-t26_1	0	TGME49_300650-t26_1;TGME49_300660-t26_1;TGME49_300680-t26_1;TGME49_300690-t26_1;TGME49_355200-t26_1;TGME49_300700-t26_1;TGME49_301996-t26_1;TGME49_301998-t26_1;TGME49_302000-t26_1	TGME49_300650;TGME49_300660;TGME49_300680;TGME49_300690;TGME49_355200;TGME49_300700;TGME49_301996;TGME49_301998;TGME49_302000	0;0;0;0;0;0;3767;0;0
KE138841	21693	25958	4266	*	4266	24815	58.31	11.2858	2.72993	6.4026	H4K12_1_peak_9i	Promoter (<=1kb)	1	23801	25498	1698	1	TGME49_300680	TGME49_300680-t26_1	0	TGME49_300650-t26_1;TGME49_300660-t26_1;TGME49_300680-t26_1;TGME49_300690-t26_1;TGME49_355200-t26_1;TGME49_300700-t26_1;TGME49_301996-t26_1;TGME49_301998-t26_1;TGME49_302000-t26_1	TGME49_300650;TGME49_300660;TGME49_300680;TGME49_300690;TGME49_355200;TGME49_300700;TGME49_301996;TGME49_301998;TGME49_302000	0;0;0;0;0;0;3767;0;0
KE138841	21693	25958	4266	*	4266	25155	51.12	2.87045	1.53306	0	H4K12_1_peak_9j	Promoter (<=1kb)	1	23801	25498	1698	1	TGME49_300680	TGME49_300680-t26_1	0	TGME49_300650-t26_1;TGME49_300660-t26_1;TGME49_300680-t26_1;TGME49_300690-t26_1;TGME49_355200-t26_1;TGME49_300700-t26_1;TGME49_301996-t26_1;TGME49_301998-t26_1;TGME49_302000-t26_1	TGME49_300650;TGME49_300660;TGME49_300680;TGME49_300690;TGME49_355200;TGME49_300700;TGME49_301996;TGME49_301998;TGME49_302000	0;0;0;0;0;0;3767;0;0
KE138841	21693	25958	4266	*	4266	25630	50.33	9.05847	2.57101	4.4928	H4K12_1_peak_9k	Promoter (<=1kb)	1	23801	25498	1698	1	TGME49_300680	TGME49_300680-t26_1	0	TGME49_300650-t26_1;TGME49_300660-t26_1;TGME49_300680-t26_1;TGME49_300690-t26_1;TGME49_355200-t26_1;TGME49_300700-t26_1;TGME49_301996-t26_1;TGME49_301998-t26_1;TGME49_302000-t26_1	TGME49_300650;TGME49_300660;TGME49_300680;TGME49_300690;TGME49_355200;TGME49_300700;TGME49_301996;TGME49_301998;TGME49_302000	0;0;0;0;0;0;3767;0;0
KE138841	21693	25958	4266	*	4266	25849	48.73	5.78626	2.07198	1.68685	H4K12_1_peak_9l	Promoter (<=1kb)	1	23801	25498	1698	1	TGME49_300680	TGME49_300680-t26_1	0	TGME49_300650-t26_1;TGME49_300660-t26_1;TGME49_300680-t26_1;TGME49_300690-t26_1;TGME49_355200-t26_1;TGME49_300700-t26_1;TGME49_301996-t26_1;TGME49_301998-t26_1;TGME49_302000-t26_1	TGME49_300650;TGME49_300660;TGME49_300680;TGME49_300690;TGME49_355200;TGME49_300700;TGME49_301996;TGME49_301998;TGME49_302000	0;0;0;0;0;0;3767;0;0
KE138841	22066	24311	2246	*	2246	22200	34.12	2.67903	1.6387	0	H4K12_3_peak_12a	Promoter (<=1kb)	1	23801	25498	1698	1	TGME49_300680	TGME49_300680-t26_1	0	TGME49_300650-t26_1;TGME49_300660-t26_1;TGME49_300680-t26_1;TGME49_300690-t26_1;TGME49_355200-t26_1;TGME49_300700-t26_1	TGME49_300650;TGME49_300660;TGME49_300680;TGME49_300690;TGME49_355200;TGME49_300700	0;0;0;0;0;-4499
KE138841	22066	24311	2246	*	2246	22426	43.97	1.41569	1.32251	0	H4K12_3_peak_12b	Promoter (<=1kb)	1	23801	25498	1698	1	TGME49_300680	TGME49_300680-t26_1	0	TGME49_300650-t26_1;TGME49_300660-t26_1;TGME49_300680-t26_1;TGME49_300690-t26_1;TGME49_355200-t26_1;TGME49_300700-t26_1	TGME49_300650;TGME49_300660;TGME49_300680;TGME49_300690;TGME49_355200;TGME49_300700	0;0;0;0;0;-4499
KE138841	22066	24311	2246	*	2246	23024	42	4.85686	2.034	0.15715	H4K12_3_peak_12c	Promoter (<=1kb)	1	23801	25498	1698	1	TGME49_300680	TGME49_300680-t26_1	0	TGME49_300650-t26_1;TGME49_300660-t26_1;TGME49_300680-t26_1;TGME49_300690-t26_1;TGME49_355200-t26_1;TGME49_300700-t26_1	TGME49_300650;TGME49_300660;TGME49_300680;TGME49_300690;TGME49_355200;TGME49_300700	0;0;0;0;0;-4499
KE138841	22066	24311	2246	*	2246	23408	37.4	4.57375	2.02123	0	H4K12_3_peak_12d	Promoter (<=1kb)	1	23801	25498	1698	1	TGME49_300680	TGME49_300680-t26_1	0	TGME49_300650-t26_1;TGME49_300660-t26_1;TGME49_300680-t26_1;TGME49_300690-t26_1;TGME49_355200-t26_1;TGME49_300700-t26_1	TGME49_300650;TGME49_300660;TGME49_300680;TGME49_300690;TGME49_355200;TGME49_300700	0;0;0;0;0;-4499
KE138841	22066	24311	2246	*	2246	23649	34.12	5.1404	2.19597	0.29658	H4K12_3_peak_12e	Promoter (<=1kb)	1	23801	25498	1698	1	TGME49_300680	TGME49_300680-t26_1	0	TGME49_300650-t26_1;TGME49_300660-t26_1;TGME49_300680-t26_1;TGME49_300690-t26_1;TGME49_355200-t26_1;TGME49_300700-t26_1	TGME49_300650;TGME49_300660;TGME49_300680;TGME49_300690;TGME49_355200;TGME49_300700	0;0;0;0;0;-4499
KE138841	22066	24311	2246	*	2246	23929	32.81	4.97164	2.25399	0.22114	H4K12_3_peak_12f	Promoter (<=1kb)	1	23801	25498	1698	1	TGME49_300680	TGME49_300680-t26_1	0	TGME49_300650-t26_1;TGME49_300660-t26_1;TGME49_300680-t26_1;TGME49_300690-t26_1;TGME49_355200-t26_1;TGME49_300700-t26_1	TGME49_300650;TGME49_300660;TGME49_300680;TGME49_300690;TGME49_355200;TGME49_300700	0;0;0;0;0;-4499
KE138841	22066	24311	2246	*	2246	24179	22.97	2.53719	1.85057	0	H4K12_3_peak_12g	Promoter (<=1kb)	1	23801	25498	1698	1	TGME49_300680	TGME49_300680-t26_1	0	TGME49_300650-t26_1;TGME49_300660-t26_1;TGME49_300680-t26_1;TGME49_300690-t26_1;TGME49_355200-t26_1;TGME49_300700-t26_1	TGME49_300650;TGME49_300660;TGME49_300680;TGME49_300690;TGME49_355200;TGME49_300700	0;0;0;0;0;-4499
KE138841	22642	24308	1667	*	1667	22713	43.02	4.10281	1.81714	0	H4K12_2_peak_13a	Promoter (<=1kb)	1	23801	25498	1698	1	TGME49_300680	TGME49_300680-t26_1	0	TGME49_300650-t26_1;TGME49_300660-t26_1;TGME49_300680-t26_1;TGME49_300690-t26_1;TGME49_355200-t26_1;TGME49_300700-t26_1	TGME49_300650;TGME49_300660;TGME49_300680;TGME49_300690;TGME49_355200;TGME49_300700	0;0;0;0;0;0
KE138841	22642	24308	1667	*	1667	22938	36.6	2.60272	1.62093	0	H4K12_2_peak_13b	Promoter (<=1kb)	1	23801	25498	1698	1	TGME49_300680	TGME49_300680-t26_1	0	TGME49_300650-t26_1;TGME49_300660-t26_1;TGME49_300680-t26_1;TGME49_300690-t26_1;TGME49_355200-t26_1;TGME49_300700-t26_1	TGME49_300650;TGME49_300660;TGME49_300680;TGME49_300690;TGME49_355200;TGME49_300700	0;0;0;0;0;0
KE138841	22642	24308	1667	*	1667	23535	41.74	4.92529	2.03513	0.19924	H4K12_2_peak_13c	Promoter (<=1kb)	1	23801	25498	1698	1	TGME49_300680	TGME49_300680-t26_1	0	TGME49_300650-t26_1;TGME49_300660-t26_1;TGME49_300680-t26_1;TGME49_300690-t26_1;TGME49_355200-t26_1;TGME49_300700-t26_1	TGME49_300650;TGME49_300660;TGME49_300680;TGME49_300690;TGME49_355200;TGME49_300700	0;0;0;0;0;0
KE138841	22642	24308	1667	*	1667	23914	32.11	5.61949	2.36471	0.68392	H4K12_2_peak_13d	Promoter (<=1kb)	1	23801	25498	1698	1	TGME49_300680	TGME49_300680-t26_1	0	TGME49_300650-t26_1;TGME49_300660-t26_1;TGME49_300680-t26_1;TGME49_300690-t26_1;TGME49_355200-t26_1;TGME49_300700-t26_1	TGME49_300650;TGME49_300660;TGME49_300680;TGME49_300690;TGME49_355200;TGME49_300700	0;0;0;0;0;0
KE138841	22642	24308	1667	*	1667	24061	31.46	2.09196	1.5459	0	H4K12_2_peak_13e	Promoter (<=1kb)	1	23801	25498	1698	1	TGME49_300680	TGME49_300680-t26_1	0	TGME49_300650-t26_1;TGME49_300660-t26_1;TGME49_300680-t26_1;TGME49_300690-t26_1;TGME49_355200-t26_1;TGME49_300700-t26_1	TGME49_300650;TGME49_300660;TGME49_300680;TGME49_300690;TGME49_355200;TGME49_300700	0;0;0;0;0;0
KE138841	24470	25957	1488	*	1488	24669	41.1	5.96465	2.20616	0.91184	H4K12_2_peak_14a	Promoter (<=1kb)	1	25500	27329	1830	1	TGME49_300690	TGME49_300690-t26_1	0	TGME49_300650-t26_1;TGME49_300660-t26_1;TGME49_300680-t26_1;TGME49_300690-t26_1;TGME49_355200-t26_1;TGME49_300700-t26_1;TGME49_301996-t26_1;TGME49_301998-t26_1;TGME49_302000-t26_1	TGME49_300650;TGME49_300660;TGME49_300680;TGME49_300690;TGME49_355200;TGME49_300700;TGME49_301996;TGME49_301998;TGME49_302000	0;0;0;0;0;0;3768;4118;0
KE138841	24470	25957	1488	*	1488	25142	45.59	1.93598	1.41183	0	H4K12_2_peak_14b	Promoter (<=1kb)	1	25500	27329	1830	1	TGME49_300690	TGME49_300690-t26_1	0	TGME49_300650-t26_1;TGME49_300660-t26_1;TGME49_300680-t26_1;TGME49_300690-t26_1;TGME49_355200-t26_1;TGME49_300700-t26_1;TGME49_301996-t26_1;TGME49_301998-t26_1;TGME49_302000-t26_1	TGME49_300650;TGME49_300660;TGME49_300680;TGME49_300690;TGME49_355200;TGME49_300700;TGME49_301996;TGME49_301998;TGME49_302000	0;0;0;0;0;0;3768;4118;0
KE138841	24470	25957	1488	*	1488	25329	32.11	2.87599	1.7087	0	H4K12_2_peak_14c	Promoter (<=1kb)	1	25500	27329	1830	1	TGME49_300690	TGME49_300690-t26_1	0	TGME49_300650-t26_1;TGME49_300660-t26_1;TGME49_300680-t26_1;TGME49_300690-t26_1;TGME49_355200-t26_1;TGME49_300700-t26_1;TGME49_301996-t26_1;TGME49_301998-t26_1;TGME49_302000-t26_1	TGME49_300650;TGME49_300660;TGME49_300680;TGME49_300690;TGME49_355200;TGME49_300700;TGME49_301996;TGME49_301998;TGME49_302000	0;0;0;0;0;0;3768;4118;0
KE138841	24470	25957	1488	*	1488	25584	34.67	3.327	1.81374	0	H4K12_2_peak_14d	Promoter (<=1kb)	1	25500	27329	1830	1	TGME49_300690	TGME49_300690-t26_1	0	TGME49_300650-t26_1;TGME49_300660-t26_1;TGME49_300680-t26_1;TGME49_300690-t26_1;TGME49_355200-t26_1;TGME49_300700-t26_1;TGME49_301996-t26_1;TGME49_301998-t26_1;TGME49_302000-t26_1	TGME49_300650;TGME49_300660;TGME49_300680;TGME49_300690;TGME49_355200;TGME49_300700;TGME49_301996;TGME49_301998;TGME49_302000	0;0;0;0;0;0;3768;4118;0
KE138841	24470	25957	1488	*	1488	25883	44.95	4.08069	1.83793	0	H4K12_2_peak_14e	Promoter (<=1kb)	1	25500	27329	1830	1	TGME49_300690	TGME49_300690-t26_1	0	TGME49_300650-t26_1;TGME49_300660-t26_1;TGME49_300680-t26_1;TGME49_300690-t26_1;TGME49_355200-t26_1;TGME49_300700-t26_1;TGME49_301996-t26_1;TGME49_301998-t26_1;TGME49_302000-t26_1	TGME49_300650;TGME49_300660;TGME49_300680;TGME49_300690;TGME49_355200;TGME49_300700;TGME49_301996;TGME49_301998;TGME49_302000	0;0;0;0;0;0;3768;4118;0
KE138841	24471	25965	1495	*	1495	24544	31.5	3.12663	1.80542	0	H4K12_3_peak_13a	Promoter (<=1kb)	1	25500	27329	1830	1	TGME49_300690	TGME49_300690-t26_1	0	TGME49_300650-t26_1;TGME49_300660-t26_1;TGME49_300680-t26_1;TGME49_300690-t26_1;TGME49_355200-t26_1;TGME49_300700-t26_1;TGME49_301996-t26_1;TGME49_301998-t26_1;TGME49_302000-t26_1	TGME49_300650;TGME49_300660;TGME49_300680;TGME49_300690;TGME49_355200;TGME49_300700;TGME49_301996;TGME49_301998;TGME49_302000	0;0;0;0;0;-2845;3760;4110;0
KE138841	24471	25965	1495	*	1495	24870	40.03	3.00587	1.64112	0	H4K12_3_peak_13b	Promoter (<=1kb)	1	25500	27329	1830	1	TGME49_300690	TGME49_300690-t26_1	0	TGME49_300650-t26_1;TGME49_300660-t26_1;TGME49_300680-t26_1;TGME49_300690-t26_1;TGME49_355200-t26_1;TGME49_300700-t26_1;TGME49_301996-t26_1;TGME49_301998-t26_1;TGME49_302000-t26_1	TGME49_300650;TGME49_300660;TGME49_300680;TGME49_300690;TGME49_355200;TGME49_300700;TGME49_301996;TGME49_301998;TGME49_302000	0;0;0;0;0;-2845;3760;4110;0
KE138841	24471	25965	1495	*	1495	24997	38.06	1.75764	1.39498	0	H4K12_3_peak_13c	Promoter (<=1kb)	1	25500	27329	1830	1	TGME49_300690	TGME49_300690-t26_1	0	TGME49_300650-t26_1;TGME49_300660-t26_1;TGME49_300680-t26_1;TGME49_300690-t26_1;TGME49_355200-t26_1;TGME49_300700-t26_1;TGME49_301996-t26_1;TGME49_301998-t26_1;TGME49_302000-t26_1	TGME49_300650;TGME49_300660;TGME49_300680;TGME49_300690;TGME49_355200;TGME49_300700;TGME49_301996;TGME49_301998;TGME49_302000	0;0;0;0;0;-2845;3760;4110;0
KE138841	24471	25965	1495	*	1495	25276	40.03	5.09184	2.0514	0.28559	H4K12_3_peak_13d	Promoter (<=1kb)	1	25500	27329	1830	1	TGME49_300690	TGME49_300690-t26_1	0	TGME49_300650-t26_1;TGME49_300660-t26_1;TGME49_300680-t26_1;TGME49_300690-t26_1;TGME49_355200-t26_1;TGME49_300700-t26_1;TGME49_301996-t26_1;TGME49_301998-t26_1;TGME49_302000-t26_1	TGME49_300650;TGME49_300660;TGME49_300680;TGME49_300690;TGME49_355200;TGME49_300700;TGME49_301996;TGME49_301998;TGME49_302000	0;0;0;0;0;-2845;3760;4110;0
KE138841	24471	25965	1495	*	1495	25582	28.22	1.79732	1.48541	0	H4K12_3_peak_13e	Promoter (<=1kb)	1	25500	27329	1830	1	TGME49_300690	TGME49_300690-t26_1	0	TGME49_300650-t26_1;TGME49_300660-t26_1;TGME49_300680-t26_1;TGME49_300690-t26_1;TGME49_355200-t26_1;TGME49_300700-t26_1;TGME49_301996-t26_1;TGME49_301998-t26_1;TGME49_302000-t26_1	TGME49_300650;TGME49_300660;TGME49_300680;TGME49_300690;TGME49_355200;TGME49_300700;TGME49_301996;TGME49_301998;TGME49_302000	0;0;0;0;0;-2845;3760;4110;0
KE138841	24471	25965	1495	*	1495	25723	27.56	2.08367	1.5951	0	H4K12_3_peak_13f	Promoter (<=1kb)	1	25500	27329	1830	1	TGME49_300690	TGME49_300690-t26_1	0	TGME49_300650-t26_1;TGME49_300660-t26_1;TGME49_300680-t26_1;TGME49_300690-t26_1;TGME49_355200-t26_1;TGME49_300700-t26_1;TGME49_301996-t26_1;TGME49_301998-t26_1;TGME49_302000-t26_1	TGME49_300650;TGME49_300660;TGME49_300680;TGME49_300690;TGME49_355200;TGME49_300700;TGME49_301996;TGME49_301998;TGME49_302000	0;0;0;0;0;-2845;3760;4110;0
KE138841	24471	25965	1495	*	1495	25888	38.06	2.83541	1.62748	0	H4K12_3_peak_13g	Promoter (<=1kb)	1	25500	27329	1830	1	TGME49_300690	TGME49_300690-t26_1	0	TGME49_300650-t26_1;TGME49_300660-t26_1;TGME49_300680-t26_1;TGME49_300690-t26_1;TGME49_355200-t26_1;TGME49_300700-t26_1;TGME49_301996-t26_1;TGME49_301998-t26_1;TGME49_302000-t26_1	TGME49_300650;TGME49_300660;TGME49_300680;TGME49_300690;TGME49_355200;TGME49_300700;TGME49_301996;TGME49_301998;TGME49_302000	0;0;0;0;0;-2845;3760;4110;0
KE138841	26110	26561	452	*	452	26172	37.54	4.09608	1.92721	0.29224	H4K12_1_peak_10a	Promoter (<=1kb)	1	25500	27329	1830	1	TGME49_300690	TGME49_300690-t26_1	610	TGME49_300660-t26_1;TGME49_300680-t26_1;TGME49_300690-t26_1;TGME49_355200-t26_1;TGME49_300700-t26_1;TGME49_301996-t26_1;TGME49_301998-t26_1;TGME49_302000-t26_1	TGME49_300660;TGME49_300680;TGME49_300690;TGME49_355200;TGME49_300700;TGME49_301996;TGME49_301998;TGME49_302000	0;0;0;0;0;3164;0;0
KE138841	26110	26561	452	*	452	26425	33.55	6.93506	2.6891	2.65585	H4K12_1_peak_10b	Promoter (<=1kb)	1	25500	27329	1830	1	TGME49_300690	TGME49_300690-t26_1	610	TGME49_300660-t26_1;TGME49_300680-t26_1;TGME49_300690-t26_1;TGME49_355200-t26_1;TGME49_300700-t26_1;TGME49_301996-t26_1;TGME49_301998-t26_1;TGME49_302000-t26_1	TGME49_300660;TGME49_300680;TGME49_300690;TGME49_355200;TGME49_300700;TGME49_301996;TGME49_301998;TGME49_302000	0;0;0;0;0;3164;0;0
TGME49_chrVI	29610	29927	318	*	318	29647	7.06	1.92429	2.01583	0	H4K12_2_peak_732	Promoter (<=1kb)	430	30697	41792	11096	1	TGME49_238050	TGME49_238050-t26_1	-770	TGME49_238040-t26_1;TGME49_238050-t26_1	TGME49_238040;TGME49_238050	-790;-770
TGME49_chrVI	29743	29984	242	*	242	29771	5.25	1.37722	1.78611	0	H4K12_3_peak_691	Promoter (<=1kb)	430	30697	41792	11096	1	TGME49_238050	TGME49_238050-t26_1	-713	TGME49_238040-t26_1;TGME49_238050-t26_1	TGME49_238040;TGME49_238050	-923;-713
KE138841	30099	31337	1239	*	1239	30389	35.15	6.18749	2.40985	2.02674	H4K12_1_peak_13a	Promoter (1-2kb)	1	30220	32484	2265	2	TGME49_302000	TGME49_302000-t26_1	1147	TGME49_300680-t26_1;TGME49_300690-t26_1;TGME49_355200-t26_1;TGME49_300700-t26_1;TGME49_301996-t26_1;TGME49_301998-t26_1;TGME49_302000-t26_1;TGME49_302003-t26_1;TGME49_302005-t26_1;TGME49_302007-t26_1;TGME49_302009-t26_1;TGME49_302050-t26_1;TGME49_302053-t26_1	TGME49_300680;TGME49_300690;TGME49_355200;TGME49_300700;TGME49_301996;TGME49_301998;TGME49_302000;TGME49_302003;TGME49_302005;TGME49_302007;TGME49_302009;TGME49_302050;TGME49_302053	0;0;0;0;-374;0;0;1507;1687;0;0;0;4035
KE138841	30099	31337	1239	*	1239	30734	49.53	3.95037	1.74229	0.17671	H4K12_1_peak_13b	Promoter (1-2kb)	1	30220	32484	2265	2	TGME49_302000	TGME49_302000-t26_1	1147	TGME49_300680-t26_1;TGME49_300690-t26_1;TGME49_355200-t26_1;TGME49_300700-t26_1;TGME49_301996-t26_1;TGME49_301998-t26_1;TGME49_302000-t26_1;TGME49_302003-t26_1;TGME49_302005-t26_1;TGME49_302007-t26_1;TGME49_302009-t26_1;TGME49_302050-t26_1;TGME49_302053-t26_1	TGME49_300680;TGME49_300690;TGME49_355200;TGME49_300700;TGME49_301996;TGME49_301998;TGME49_302000;TGME49_302003;TGME49_302005;TGME49_302007;TGME49_302009;TGME49_302050;TGME49_302053	0;0;0;0;-374;0;0;1507;1687;0;0;0;4035
KE138841	30099	31337	1239	*	1239	31070	36.75	2.66513	1.6411	0	H4K12_1_peak_13c	Promoter (1-2kb)	1	30220	32484	2265	2	TGME49_302000	TGME49_302000-t26_1	1147	TGME49_300680-t26_1;TGME49_300690-t26_1;TGME49_355200-t26_1;TGME49_300700-t26_1;TGME49_301996-t26_1;TGME49_301998-t26_1;TGME49_302000-t26_1;TGME49_302003-t26_1;TGME49_302005-t26_1;TGME49_302007-t26_1;TGME49_302009-t26_1;TGME49_302050-t26_1;TGME49_302053-t26_1	TGME49_300680;TGME49_300690;TGME49_355200;TGME49_300700;TGME49_301996;TGME49_301998;TGME49_302000;TGME49_302003;TGME49_302005;TGME49_302007;TGME49_302009;TGME49_302050;TGME49_302053	0;0;0;0;-374;0;0;1507;1687;0;0;0;4035
KE138841	30110	30416	307	*	307	30179	19.91	2.78578	2.02003	0	H4K12_2_peak_16a	Promoter (2-3kb)	1	30220	32484	2265	2	TGME49_302000	TGME49_302000-t26_1	2068	TGME49_300680-t26_1;TGME49_300690-t26_1;TGME49_355200-t26_1;TGME49_300700-t26_1;TGME49_301996-t26_1;TGME49_301998-t26_1;TGME49_302000-t26_1;TGME49_302003-t26_1;TGME49_302005-t26_1;TGME49_302007-t26_1;TGME49_302009-t26_1;TGME49_302050-t26_1;TGME49_302053-t26_1	TGME49_300680;TGME49_300690;TGME49_355200;TGME49_300700;TGME49_301996;TGME49_301998;TGME49_302000;TGME49_302003;TGME49_302005;TGME49_302007;TGME49_302009;TGME49_302050;TGME49_302053	0;0;0;0;-385;-35;0;2428;2608;0;3456;0;4956
KE138841	30110	30416	307	*	307	30354	25.68	2.84528	1.85607	0	H4K12_2_peak_16b	Promoter (2-3kb)	1	30220	32484	2265	2	TGME49_302000	TGME49_302000-t26_1	2068	TGME49_300680-t26_1;TGME49_300690-t26_1;TGME49_355200-t26_1;TGME49_300700-t26_1;TGME49_301996-t26_1;TGME49_301998-t26_1;TGME49_302000-t26_1;TGME49_302003-t26_1;TGME49_302005-t26_1;TGME49_302007-t26_1;TGME49_302009-t26_1;TGME49_302050-t26_1;TGME49_302053-t26_1	TGME49_300680;TGME49_300690;TGME49_355200;TGME49_300700;TGME49_301996;TGME49_301998;TGME49_302000;TGME49_302003;TGME49_302005;TGME49_302007;TGME49_302009;TGME49_302050;TGME49_302053	0;0;0;0;-385;-35;0;2428;2608;0;3456;0;4956
KE138841	30632	31393	762	*	762	30813	41.74	2.6262	1.58288	0	H4K12_2_peak_17a	Promoter (1-2kb)	1	30220	32484	2265	2	TGME49_302000	TGME49_302000-t26_1	1091	TGME49_300690-t26_1;TGME49_355200-t26_1;TGME49_300700-t26_1;TGME49_301996-t26_1;TGME49_301998-t26_1;TGME49_302000-t26_1;TGME49_302003-t26_1;TGME49_302005-t26_1;TGME49_302007-t26_1;TGME49_302009-t26_1;TGME49_302050-t26_1;TGME49_302053-t26_1	TGME49_300690;TGME49_355200;TGME49_300700;TGME49_301996;TGME49_301998;TGME49_302000;TGME49_302003;TGME49_302005;TGME49_302007;TGME49_302009;TGME49_302050;TGME49_302053	0;0;0;-907;-557;0;1451;1631;0;2479;0;3979
KE138841	30632	31393	762	*	762	31034	45.59	5.78694	2.11775	0.78623	H4K12_2_peak_17b	Promoter (1-2kb)	1	30220	32484	2265	2	TGME49_302000	TGME49_302000-t26_1	1091	TGME49_300690-t26_1;TGME49_355200-t26_1;TGME49_300700-t26_1;TGME49_301996-t26_1;TGME49_301998-t26_1;TGME49_302000-t26_1;TGME49_302003-t26_1;TGME49_302005-t26_1;TGME49_302007-t26_1;TGME49_302009-t26_1;TGME49_302050-t26_1;TGME49_302053-t26_1	TGME49_300690;TGME49_355200;TGME49_300700;TGME49_301996;TGME49_301998;TGME49_302000;TGME49_302003;TGME49_302005;TGME49_302007;TGME49_302009;TGME49_302050;TGME49_302053	0;0;0;-907;-557;0;1451;1631;0;2479;0;3979
KE138841	30666	31319	654	*	654	30788	38.06	1.9891	1.44665	0	H4K12_3_peak_15a	Promoter (1-2kb)	1	30220	32484	2265	2	TGME49_302000	TGME49_302000-t26_1	1165	TGME49_300690-t26_1;TGME49_355200-t26_1;TGME49_300700-t26_1;TGME49_301996-t26_1;TGME49_301998-t26_1;TGME49_302000-t26_1;TGME49_302003-t26_1;TGME49_302005-t26_1;TGME49_302007-t26_1;TGME49_302009-t26_1;TGME49_302050-t26_1;TGME49_302053-t26_1	TGME49_300690;TGME49_355200;TGME49_300700;TGME49_301996;TGME49_301998;TGME49_302000;TGME49_302003;TGME49_302005;TGME49_302007;TGME49_302009;TGME49_302050;TGME49_302053	0;0;1856;-941;-591;0;1525;1705;0;2553;0;4053
KE138841	30666	31319	654	*	654	31082	38.72	2.52572	1.58863	0	H4K12_3_peak_15b	Promoter (1-2kb)	1	30220	32484	2265	2	TGME49_302000	TGME49_302000-t26_1	1165	TGME49_300690-t26_1;TGME49_355200-t26_1;TGME49_300700-t26_1;TGME49_301996-t26_1;TGME49_301998-t26_1;TGME49_302000-t26_1;TGME49_302003-t26_1;TGME49_302005-t26_1;TGME49_302007-t26_1;TGME49_302009-t26_1;TGME49_302050-t26_1;TGME49_302053-t26_1	TGME49_300690;TGME49_355200;TGME49_300700;TGME49_301996;TGME49_301998;TGME49_302000;TGME49_302003;TGME49_302005;TGME49_302007;TGME49_302009;TGME49_302050;TGME49_302053	0;0;1856;-941;-591;0;1525;1705;0;2553;0;4053
TGME49_chrVIII	32210	32361	152	*	152	32301	7.99	2.22916	2.4652	0	H4K12_1_peak_876	Exon (TGME49_229020-t26_1/TGME49_229020, exon 6 of 10)	431	27563	35866	8304	2	TGME49_229020	TGME49_229020-t26_1	3505	TGME49_229010-t26_1;TGME49_229020-t26_1	TGME49_229010;TGME49_229020	12376;0
KE138841	33211	33544	334	*	334	33518	24.94	3.16391	1.99504	0	H4K12_3_peak_16	Promoter (<=1kb)	1	33033	33428	396	2	TGME49_302007	TGME49_302007-t26_1	0	TGME49_355200-t26_1;TGME49_300700-t26_1;TGME49_301996-t26_1;TGME49_301998-t26_1;TGME49_302000-t26_1;TGME49_302003-t26_1;TGME49_302005-t26_1;TGME49_302007-t26_1;TGME49_302009-t26_1;TGME49_302050-t26_1;TGME49_302053-t26_1	TGME49_355200;TGME49_300700;TGME49_301996;TGME49_301998;TGME49_302000;TGME49_302003;TGME49_302005;TGME49_302007;TGME49_302009;TGME49_302050;TGME49_302053	0;4401;-3486;-3136;0;-367;-187;0;328;0;1828
KE138841	33231	34016	786	*	786	33369	27.16	8.92379	3.58041	4.38018	H4K12_1_peak_14a	Promoter (<=1kb)	1	33033	33428	396	2	TGME49_302007	TGME49_302007-t26_1	0	TGME49_355200-t26_1;TGME49_300700-t26_1;TGME49_301996-t26_1;TGME49_301998-t26_1;TGME49_302000-t26_1;TGME49_302003-t26_1;TGME49_302005-t26_1;TGME49_302007-t26_1;TGME49_302009-t26_1;TGME49_302050-t26_1;TGME49_302053-t26_1	TGME49_355200;TGME49_300700;TGME49_301996;TGME49_301998;TGME49_302000;TGME49_302003;TGME49_302005;TGME49_302007;TGME49_302009;TGME49_302050;TGME49_302053	0;0;-3506;0;0;-387;-207;0;0;0;1356
KE138841	33231	34016	786	*	786	33603	42.34	6.39753	2.28089	2.20859	H4K12_1_peak_14b	Promoter (<=1kb)	1	33033	33428	396	2	TGME49_302007	TGME49_302007-t26_1	0	TGME49_355200-t26_1;TGME49_300700-t26_1;TGME49_301996-t26_1;TGME49_301998-t26_1;TGME49_302000-t26_1;TGME49_302003-t26_1;TGME49_302005-t26_1;TGME49_302007-t26_1;TGME49_302009-t26_1;TGME49_302050-t26_1;TGME49_302053-t26_1	TGME49_355200;TGME49_300700;TGME49_301996;TGME49_301998;TGME49_302000;TGME49_302003;TGME49_302005;TGME49_302007;TGME49_302009;TGME49_302050;TGME49_302053	0;0;-3506;0;0;-387;-207;0;0;0;1356
KE138841	33231	34016	786	*	786	33932	37.54	1.82542	1.43436	0	H4K12_1_peak_14c	Promoter (<=1kb)	1	33033	33428	396	2	TGME49_302007	TGME49_302007-t26_1	0	TGME49_355200-t26_1;TGME49_300700-t26_1;TGME49_301996-t26_1;TGME49_301998-t26_1;TGME49_302000-t26_1;TGME49_302003-t26_1;TGME49_302005-t26_1;TGME49_302007-t26_1;TGME49_302009-t26_1;TGME49_302050-t26_1;TGME49_302053-t26_1	TGME49_355200;TGME49_300700;TGME49_301996;TGME49_301998;TGME49_302000;TGME49_302003;TGME49_302005;TGME49_302007;TGME49_302009;TGME49_302050;TGME49_302053	0;0;-3506;0;0;-387;-207;0;0;0;1356
KE138841	33343	33711	369	*	369	33621	29.54	1.92629	1.52687	0	H4K12_2_peak_18	Promoter (<=1kb)	1	33033	33428	396	2	TGME49_302007	TGME49_302007-t26_1	0	TGME49_355200-t26_1;TGME49_300700-t26_1;TGME49_301996-t26_1;TGME49_301998-t26_1;TGME49_302000-t26_1;TGME49_302003-t26_1;TGME49_302005-t26_1;TGME49_302007-t26_1;TGME49_302009-t26_1;TGME49_302050-t26_1;TGME49_302053-t26_1	TGME49_355200;TGME49_300700;TGME49_301996;TGME49_301998;TGME49_302000;TGME49_302003;TGME49_302005;TGME49_302007;TGME49_302009;TGME49_302050;TGME49_302053	0;0;-3618;-3268;0;-499;-319;0;161;0;1661
KE138841	34217	34668	452	*	452	34383	59.11	3.22884	1.54133	0	H4K12_1_peak_15	Promoter (<=1kb)	1	33883	35088	1206	2	TGME49_302050	TGME49_302050-t26_1	420	TGME49_300700-t26_1;TGME49_301996-t26_1;TGME49_301998-t26_1;TGME49_302000-t26_1;TGME49_302003-t26_1;TGME49_302005-t26_1;TGME49_302007-t26_1;TGME49_302009-t26_1;TGME49_302050-t26_1;TGME49_302053-t26_1	TGME49_300700;TGME49_301996;TGME49_301998;TGME49_302000;TGME49_302003;TGME49_302005;TGME49_302007;TGME49_302009;TGME49_302050;TGME49_302053	0;-4492;0;0;-1373;-1193;0;0;0;704
KE138841	34382	34620	239	*	239	34484	49.44	1.80631	1.36333	0	H4K12_2_peak_19a	Promoter (<=1kb)	1	33883	35088	1206	2	TGME49_302050	TGME49_302050-t26_1	468	TGME49_300700-t26_1;TGME49_301996-t26_1;TGME49_301998-t26_1;TGME49_302000-t26_1;TGME49_302003-t26_1;TGME49_302005-t26_1;TGME49_302007-t26_1;TGME49_302009-t26_1;TGME49_302050-t26_1;TGME49_302053-t26_1	TGME49_300700;TGME49_301996;TGME49_301998;TGME49_302000;TGME49_302003;TGME49_302005;TGME49_302007;TGME49_302009;TGME49_302050;TGME49_302053	0;-4657;-4307;0;-1538;-1358;0;-510;0;752
KE138841	34382	34620	239	*	239	34607	39.17	1.94539	1.43462	0	H4K12_2_peak_19b	Promoter (<=1kb)	1	33883	35088	1206	2	TGME49_302050	TGME49_302050-t26_1	468	TGME49_300700-t26_1;TGME49_301996-t26_1;TGME49_301998-t26_1;TGME49_302000-t26_1;TGME49_302003-t26_1;TGME49_302005-t26_1;TGME49_302007-t26_1;TGME49_302009-t26_1;TGME49_302050-t26_1;TGME49_302053-t26_1	TGME49_300700;TGME49_301996;TGME49_301998;TGME49_302000;TGME49_302003;TGME49_302005;TGME49_302007;TGME49_302009;TGME49_302050;TGME49_302053	0;-4657;-4307;0;-1538;-1358;0;-510;0;752
KE138841	34386	34662	277	*	277	34542	49.87	2.71351	1.54155	0	H4K12_3_peak_17	Promoter (<=1kb)	1	33883	35088	1206	2	TGME49_302050	TGME49_302050-t26_1	426	TGME49_300700-t26_1;TGME49_301996-t26_1;TGME49_301998-t26_1;TGME49_302000-t26_1;TGME49_302003-t26_1;TGME49_302005-t26_1;TGME49_302007-t26_1;TGME49_302009-t26_1;TGME49_302050-t26_1;TGME49_302053-t26_1	TGME49_300700;TGME49_301996;TGME49_301998;TGME49_302000;TGME49_302003;TGME49_302005;TGME49_302007;TGME49_302009;TGME49_302050;TGME49_302053	5576;-4661;-4311;0;-1542;-1362;0;-514;0;710
TGME49_chrVIII	34446	34626	181	*	181	34518	5.14	1.35709	1.7393	0	H4K12_2_peak_869	Promoter (1-2kb)	431	27563	35866	8304	2	TGME49_229020	TGME49_229020-t26_1	1240	TGME49_229020-t26_1	TGME49_229020	0
TGME49_chrVIII	34468	34674	207	*	207	34497	5.25	1.37722	1.78611	0	H4K12_3_peak_810	Promoter (1-2kb)	431	27563	35866	8304	2	TGME49_229020	TGME49_229020-t26_1	1192	TGME49_229020-t26_1;TGME49_229030-t26_1	TGME49_229020;TGME49_229030	0;-4991
TGME49_chrIX	35405	35551	147	*	147	35476	7.06	2.63003	2.47156	0	H4K12_2_peak_275	Distal Intergenic	426	53701	54689	989	2	TGME49_274700	TGME49_274700-t26_1	19284	NA	NA	NA
TGME49_chrVI	35549	35773	225	*	225	35597	7.19	1.92429	2.04733	0	H4K12_1_peak_755	Intron (TGME49_238050-t26_1/TGME49_238050, intron 5 of 12)	430	30697	41792	11096	1	TGME49_238050	TGME49_238050-t26_1	4852	TGME49_238050-t26_1	TGME49_238050	0
TGME49_chrIII	38060	38293	234	*	234	38127	7.99	2.37297	2.56877	0	H4K12_1_peak_123	Promoter (<=1kb)	424	38038	42324	4287	1	TGME49_276220	TGME49_276220-t26_1	22	TGME49_276210-t26_1;TGME49_276220-t26_1;TGME49_276230-t26_1	TGME49_276210;TGME49_276220;TGME49_276230	-4723;0;-2314
TGME49_chrIII	38567	38724	158	*	158	38638	8.99	3.16315	3.00658	0	H4K12_2_peak_102	Promoter (<=1kb)	424	38038	42324	4287	1	TGME49_276220	TGME49_276220-t26_1	529	TGME49_276210-t26_1;TGME49_276220-t26_1;TGME49_276230-t26_1	TGME49_276210;TGME49_276220;TGME49_276230	-4292;0;-2821
TGME49_chrIII	39931	40124	194	*	194	39966	5.91	1.48336	2.0602	0	H4K12_3_peak_101	Promoter (1-2kb)	424	38038	42324	4287	1	TGME49_276220	TGME49_276220-t26_1	1893	TGME49_276210-t26_1;TGME49_276220-t26_1;TGME49_276230-t26_1	TGME49_276210;TGME49_276220;TGME49_276230	-2892;0;-4185
TGME49_chrIII	42200	42379	180	*	180	42300	6.56	2.06495	2.31789	0	H4K12_3_peak_102	3' UTR	424	38038	42324	4287	1	TGME49_276220	TGME49_276220-t26_1	4162	TGME49_276210-t26_1;TGME49_276220-t26_1	TGME49_276210;TGME49_276220	-637;0
TGME49_chrIX	50836	51124	289	*	289	50904	13.58	1.46622	1.61998	0	H4K12_1_peak_277a	Distal Intergenic	426	53701	54689	989	2	TGME49_274700	TGME49_274700-t26_1	3853	TGME49_274700-t26_1	TGME49_274700	0
TGME49_chrIX	50836	51124	289	*	289	51053	14.38	2.24282	1.92233	0	H4K12_1_peak_277b	Distal Intergenic	426	53701	54689	989	2	TGME49_274700	TGME49_274700-t26_1	3853	TGME49_274700-t26_1	TGME49_274700	0
TGME49_chrIII	51974	52138	165	*	165	52018	7.06	1.85713	1.97292	0	H4K12_2_peak_103	Promoter (1-2kb)	424	50750	64177	13428	1	TGME49_276200	TGME49_276200-t26_1	1224	TGME49_276200-t26_1;TGME49_276210-t26_1	TGME49_276200;TGME49_276210	0;8958
TGME49_chrIII	53047	53343	297	*	297	53165	6.42	1.78756	2.07731	0	H4K12_2_peak_104	Promoter (2-3kb)	424	50750	64177	13428	1	TGME49_276200	TGME49_276200-t26_1	2297	TGME49_276200-t26_1;TGME49_276210-t26_1	TGME49_276200;TGME49_276210	0;10031
TGME49_chrIX	54576	54798	223	*	223	54607	6.39	1.33053	1.74551	0	H4K12_1_peak_278	Promoter (<=1kb)	426	53701	54689	989	2	TGME49_274700	TGME49_274700-t26_1	0	TGME49_274700-t26_1	TGME49_274700	0
TGME49_chrIII	56970	57201	232	*	232	57186	6.42	1.41923	1.8158	0	H4K12_2_peak_105	Exon (TGME49_276200-t26_1/TGME49_276200, exon 1 of 2)	424	50750	64177	13428	1	TGME49_276200	TGME49_276200-t26_1	6220	TGME49_276200-t26_1	TGME49_276200	0
TGME49_chrIII	57054	57426	373	*	373	57410	7.99	1.92429	2.24703	0	H4K12_1_peak_124	Exon (TGME49_276200-t26_1/TGME49_276200, exon 1 of 2)	424	50750	64177	13428	1	TGME49_276200	TGME49_276200-t26_1	6304	TGME49_276200-t26_1	TGME49_276200	0
TGME49_chrIII	63747	64039	293	*	293	63976	7.22	1.92429	2.05454	0	H4K12_3_peak_103	Exon (TGME49_276200-t26_1/TGME49_276200, exon 2 of 2)	424	50750	64177	13428	1	TGME49_276200	TGME49_276200-t26_1	12997	TGME49_276190-t26_1;TGME49_276200-t26_1	TGME49_276190;TGME49_276200	0;0
TGME49_chrIII	67957	68137	181	*	181	68053	8.53	3.24278	2.9213	0	H4K12_3_peak_104	Promoter (2-3kb)	424	64912	70453	5542	2	TGME49_276190	TGME49_276190-t26_1	2316	TGME49_276190-t26_1;TGME49_276200-t26_1	TGME49_276190;TGME49_276200	0;0
TGME49_chrIII	69110	69256	147	*	147	69174	7.19	2.63003	2.51018	0	H4K12_1_peak_125	Promoter (1-2kb)	424	64912	70453	5542	2	TGME49_276190	TGME49_276190-t26_1	1197	TGME49_276180-t26_1;TGME49_276190-t26_1;TGME49_276200-t26_1	TGME49_276180;TGME49_276190;TGME49_276200	-4339;0;0
TGME49_chrIII	70056	70285	230	*	230	70093	5.14	1.55284	1.88109	0	H4K12_2_peak_106	Promoter (<=1kb)	424	64912	70453	5542	2	TGME49_276190	TGME49_276190-t26_1	168	TGME49_276180-t26_1;TGME49_276190-t26_1	TGME49_276180;TGME49_276190	-3310;0
TGME49_chrIX	87119	87299	181	*	181	87149	6.56	1.33053	1.78601	0	H4K12_3_peak_251	Distal Intergenic	426	53701	54689	989	2	TGME49_274700	TGME49_274700-t26_1	-32610	NA	NA	NA
TGME49_chrVIII	88316	88512	197	*	197	88445	9.19	3.76482	3.03901	0	H4K12_3_peak_812	Promoter (2-3kb)	431	90728	92785	2058	1	TGME49_229200	TGME49_229200-t26_1	-2216	TGME49_229180-t26_1;TGME49_229190-t26_1;TGME49_229200-t26_1	TGME49_229180;TGME49_229190;TGME49_229200	0;2200;-2216
TGME49_chrVIII	88358	88545	188	*	188	88457	8.79	2.41987	2.44673	0	H4K12_1_peak_877	Promoter (2-3kb)	431	90728	92785	2058	1	TGME49_229200	TGME49_229200-t26_1	-2183	TGME49_229180-t26_1;TGME49_229190-t26_1;TGME49_229200-t26_1	TGME49_229180;TGME49_229190;TGME49_229200	-3824;2167;-2183
TGME49_chrVIII	89223	89371	149	*	149	89296	7.87	2.41836	2.56863	0	H4K12_3_peak_813	Promoter (1-2kb)	431	90728	92785	2058	1	TGME49_229200	TGME49_229200-t26_1	-1357	TGME49_229180-t26_1;TGME49_229190-t26_1;TGME49_229200-t26_1;TGME49_229210-t26_1	TGME49_229180;TGME49_229190;TGME49_229200;TGME49_229210	0;1341;-1357;9414
TGME49_chrVIII	89589	89735	147	*	147	89619	5.78	1.34715	1.91332	0	H4K12_2_peak_872	Promoter (<=1kb)	431	90728	92785	2058	1	TGME49_229200	TGME49_229200-t26_1	-993	TGME49_229190-t26_1;TGME49_229200-t26_1;TGME49_229210-t26_1	TGME49_229190;TGME49_229200;TGME49_229210	977;-993;9050
TGME49_chrVI	97413	97559	147	*	147	97466	6.56	1.47484	1.8905	0	H4K12_3_peak_692	Promoter (1-2kb)	430	95474	102589	7116	1	TGME49_238170	TGME49_238170-t26_1	1939	TGME49_238160-t26_1;TGME49_238165-t26_1;TGME49_238170-t26_1	TGME49_238160;TGME49_238165;TGME49_238170	6496;-2748;0
TGME49_chrXI	97585	97830	246	*	246	97712	7.99	1.92429	2.24703	0	H4K12_1_peak_1697	Exon (TGME49_307040-t26_1/TGME49_307040, exon 5 of 19)	435	93059	113100	20042	1	TGME49_307040	TGME49_307040-t26_1	4526	TGME49_307040-t26_1	TGME49_307040	0
TGME49_chrVI	97872	98044	173	*	173	97927	5.78	1.36711	1.92933	0	H4K12_2_peak_736	Promoter (2-3kb)	430	95474	102589	7116	1	TGME49_238170	TGME49_238170-t26_1	2398	TGME49_238160-t26_1;TGME49_238165-t26_1;TGME49_238170-t26_1	TGME49_238160;TGME49_238165;TGME49_238170	6955;-3207;0
TGME49_chrX	97918	98108	191	*	191	98071	5.59	1.55284	2.02047	0	H4K12_1_peak_1449	Distal Intergenic	434	81518	81884	367	1	TGME49_200600	TGME49_200600-t26_1	16400	NA	NA	NA
TGME49_chrVI	98348	98506	159	*	159	98407	6.39	1.84895	2.11217	0	H4K12_1_peak_756	Promoter (2-3kb)	430	95474	102589	7116	1	TGME49_238170	TGME49_238170-t26_1	2874	TGME49_238165-t26_1;TGME49_238170-t26_1	TGME49_238165;TGME49_238170	-3683;0
TGME49_chrXI	98406	98625	220	*	220	98452	6.42	1.97966	2.21396	0	H4K12_2_peak_1748	Exon (TGME49_307040-t26_1/TGME49_307040, exon 6 of 19)	435	93059	113100	20042	1	TGME49_307040	TGME49_307040-t26_1	5347	TGME49_307040-t26_1	TGME49_307040	0
TGME49_chrXI	98652	99098	447	*	447	98875	6.56	1.84895	2.16118	0	H4K12_3_peak_1624	Exon (TGME49_307040-t26_1/TGME49_307040, exon 7 of 19)	435	93059	113100	20042	1	TGME49_307040	TGME49_307040-t26_1	5593	TGME49_307040-t26_1	TGME49_307040	0
TGME49_chrX	99500	99823	324	*	324	99591	21.65	1.85136	1.61818	0	H4K12_3_peak_1352a	Distal Intergenic	434	81518	81884	367	1	TGME49_200600	TGME49_200600-t26_1	17982	NA	NA	NA
TGME49_chrX	99500	99823	324	*	324	99761	20.34	1.31959	1.42281	0	H4K12_3_peak_1352b	Distal Intergenic	434	81518	81884	367	1	TGME49_200600	TGME49_200600-t26_1	17982	NA	NA	NA
TGME49_chrXI	101227	101485	259	*	259	101423	5.25	1.55284	1.91562	0	H4K12_3_peak_1625	Exon (TGME49_307040-t26_1/TGME49_307040, exon 8 of 19)	435	93059	113100	20042	1	TGME49_307040	TGME49_307040-t26_1	8168	TGME49_307040-t26_1	TGME49_307040	0
TGME49_chrX	101853	102038	186	*	186	101935	7.71	2.63003	2.66838	0	H4K12_2_peak_1482	Distal Intergenic	434	81518	81884	367	1	TGME49_200600	TGME49_200600-t26_1	20335	NA	NA	NA
TGME49_chrX	101869	102015	147	*	147	101940	6.56	2.06495	2.31789	0	H4K12_3_peak_1353	Distal Intergenic	434	81518	81884	367	1	TGME49_200600	TGME49_200600-t26_1	20351	NA	NA	NA
TGME49_chrXI	107947	108129	183	*	183	108016	5.14	1.55284	1.88109	0	H4K12_2_peak_1749	Exon (TGME49_307040-t26_1/TGME49_307040, exon 14 of 19)	435	93059	113100	20042	1	TGME49_307040	TGME49_307040-t26_1	14888	TGME49_307040-t26_1	TGME49_307040	0
TGME49_chrXI	123372	123518	147	*	147	123443	6.39	1.99336	2.21451	0	H4K12_1_peak_1698	Promoter (<=1kb)	435	124092	129976	5885	1	TGME49_307010	TGME49_307010-t26_1	-574	TGME49_307010-t26_1;TGME49_307015-t26_1;TGME49_307020-t26_1	TGME49_307010;TGME49_307015;TGME49_307020	0;1681;5023
TGME49_chrXI	127196	127383	188	*	188	127272	5.59	1.47232	1.95791	0	H4K12_1_peak_1699	Exon (TGME49_307010-t26_1/TGME49_307010, exon 3 of 3)	435	124092	129976	5885	1	TGME49_307010	TGME49_307010-t26_1	3104	TGME49_307000-t26_1;TGME49_307010-t26_1;TGME49_307015-t26_1	TGME49_307000;TGME49_307010;TGME49_307015	7168;0;5505
TGME49_chrXI	128894	129280	387	*	387	129073	7.19	2.44924	2.39069	0	H4K12_1_peak_1700	Exon (TGME49_307010-t26_1/TGME49_307010, exon 3 of 3)	435	124092	129976	5885	1	TGME49_307010	TGME49_307010-t26_1	4802	TGME49_307000-t26_1;TGME49_307010-t26_1	TGME49_307000;TGME49_307010	5271;0
TGME49_chrXI	128912	129259	348	*	348	129129	7.87	2.46487	2.60185	0	H4K12_3_peak_1627	Exon (TGME49_307010-t26_1/TGME49_307010, exon 3 of 3)	435	124092	129976	5885	1	TGME49_307010	TGME49_307010-t26_1	4820	TGME49_307000-t26_1;TGME49_307010-t26_1	TGME49_307000;TGME49_307010	5292;0
TGME49_chrXI	129034	129263	230	*	230	129171	8.99	3.0329	2.91627	0	H4K12_2_peak_1750	Exon (TGME49_307010-t26_1/TGME49_307010, exon 3 of 3)	435	124092	129976	5885	1	TGME49_307010	TGME49_307010-t26_1	4942	TGME49_307000-t26_1;TGME49_307010-t26_1	TGME49_307000;TGME49_307010	5288;0
TGME49_chrVIIb	144479	144651	173	*	173	144563	8.35	2.41987	2.33689	0	H4K12_2_peak_1302	Exon (TGME49_264140-t26_1/TGME49_264140, exon 3 of 3)	433	137834	157650	19817	2	TGME49_264140	TGME49_264140-t26_1	12999	TGME49_264140-t26_1	TGME49_264140	0
TGME49_chrVIIb	148319	148541	223	*	223	148405	5.78	1.51709	2.04936	0	H4K12_2_peak_1303	Exon (TGME49_264140-t26_1/TGME49_264140, exon 2 of 3)	433	137834	157650	19817	2	TGME49_264140	TGME49_264140-t26_1	9109	TGME49_264140-t26_1	TGME49_264140	0
TGME49_chrVIIb	149017	149255	239	*	239	149174	7.19	2.63003	2.51018	0	H4K12_1_peak_1281	Exon (TGME49_264140-t26_1/TGME49_264140, exon 2 of 3)	433	137834	157650	19817	2	TGME49_264140	TGME49_264140-t26_1	8395	TGME49_264140-t26_1	TGME49_264140	0
TGME49_chrVIIb	149080	149255	176	*	176	149170	8.35	3.24278	2.8652	0	H4K12_2_peak_1304	Exon (TGME49_264140-t26_1/TGME49_264140, exon 2 of 3)	433	137834	157650	19817	2	TGME49_264140	TGME49_264140-t26_1	8395	TGME49_264140-t26_1	TGME49_264140	0
TGME49_chrVIII	150579	150732	154	*	154	150645	7.19	2.57794	2.47568	0	H4K12_1_peak_880	Exon (TGME49_229310-t26_1/TGME49_229310, exon 5 of 11)	431	145397	163914	18518	1	TGME49_229310	TGME49_229310-t26_1	5182	TGME49_229310-t26_1	TGME49_229310	0
TGME49_chrVIII	150974	151174	201	*	201	151082	8.53	3.24278	2.9213	0	H4K12_3_peak_817	Exon (TGME49_229310-t26_1/TGME49_229310, exon 5 of 11)	431	145397	163914	18518	1	TGME49_229310	TGME49_229310-t26_1	5577	TGME49_229310-t26_1	TGME49_229310	0
TGME49_chrVIII	151961	152171	211	*	211	152056	7.87	2.63003	2.72016	0	H4K12_3_peak_818	Exon (TGME49_229310-t26_1/TGME49_229310, exon 5 of 11)	431	145397	163914	18518	1	TGME49_229310	TGME49_229310-t26_1	6564	TGME49_229310-t26_1	TGME49_229310	0
TGME49_chrVIIb	154085	154258	174	*	174	154205	8.53	3.24278	2.9213	0	H4K12_3_peak_1194	Exon (TGME49_264140-t26_1/TGME49_264140, exon 1 of 3)	433	137834	157650	19817	2	TGME49_264140	TGME49_264140-t26_1	3392	TGME49_264140-t26_1	TGME49_264140	0
TGME49_chrVIII	155410	155572	163	*	163	155519	5.14	1.54009	1.87188	0	H4K12_2_peak_876	Exon (TGME49_229310-t26_1/TGME49_229310, exon 5 of 11)	431	145397	163914	18518	1	TGME49_229310	TGME49_229310-t26_1	10013	TGME49_229310-t26_1	TGME49_229310	0
TGME49_chrVIII	161639	161832	194	*	194	161759	6.42	2.06495	2.27474	0	H4K12_2_peak_877	Exon (TGME49_229310-t26_1/TGME49_229310, exon 11 of 11)	431	145397	163914	18518	1	TGME49_229310	TGME49_229310-t26_1	16242	TGME49_229310-t26_1;TGME49_229320-t26_1	TGME49_229310;TGME49_229320	0;4143
TGME49_chrVI	190865	191121	257	*	257	190907	5.59	1.55284	2.02047	0	H4K12_1_peak_762	Promoter (2-3kb)	430	193288	208193	14906	1	TGME49_238400	TGME49_238400-t26_1	-2167	TGME49_238390-t26_1;TGME49_238400-t26_1	TGME49_238390;TGME49_238400	0;0
TGME49_chrVI	191085	191231	147	*	147	191209	8.53	2.41987	2.38264	0	H4K12_3_peak_693	Promoter (2-3kb)	430	193288	208193	14906	1	TGME49_238400	TGME49_238400-t26_1	-2057	TGME49_238390-t26_1;TGME49_238400-t26_1	TGME49_238390;TGME49_238400	12128;0
TGME49_chrVI	196191	196368	178	*	178	196290	5.25	1.55284	1.91562	0	H4K12_3_peak_694	Promoter (2-3kb)	430	193288	208193	14906	1	TGME49_238400	TGME49_238400-t26_1	2903	TGME49_238400-t26_1	TGME49_238400	0
TGME49_chrVI	196193	196454	262	*	262	196287	5.59	1.55284	2.02047	0	H4K12_1_peak_763	Promoter (2-3kb)	430	193288	208193	14906	1	TGME49_238400	TGME49_238400-t26_1	2905	TGME49_238400-t26_1	TGME49_238400	0
TGME49_chrVI	196756	197434	679	*	679	197147	7.19	2.46487	2.40099	0	H4K12_1_peak_764	Exon (TGME49_238400-t26_1/TGME49_238400, exon 1 of 12)	430	193288	208193	14906	1	TGME49_238400	TGME49_238400-t26_1	3468	TGME49_238400-t26_1	TGME49_238400	0
TGME49_chrIa	196973	197119	147	*	147	197044	7.19	2.09597	2.15906	0	H4K12_1_peak_499	Promoter (2-3kb)	427	193984	200736	6753	1	TGME49_293250	TGME49_293250-t26_1	2989	TGME49_293240-t26_1;TGME49_293250-t26_1;TGME49_293252-t26_1	TGME49_293240;TGME49_293250;TGME49_293252	10913;0;11250
TGME49_chrVI	197014	197160	147	*	147	197126	6.56	1.92605	2.21707	0	H4K12_3_peak_695	Exon (TGME49_238400-t26_1/TGME49_238400, exon 1 of 12)	430	193288	208193	14906	1	TGME49_238400	TGME49_238400-t26_1	3726	TGME49_238400-t26_1	TGME49_238400	0
TGME49_chrX	197244	197582	339	*	339	197305	6.42	1.47484	1.8553	0	H4K12_2_peak_1486	Promoter (1-2kb)	434	195964	226772	30809	1	TGME49_228690	TGME49_228690-t26_1	1280	TGME49_228690-t26_1;TGME49_228710-t26_1	TGME49_228690;TGME49_228710	0;0
TGME49_chrIa	197469	197617	149	*	149	197541	7.71	2.43374	2.5305	0	H4K12_2_peak_512	Exon (TGME49_293250-t26_1/TGME49_293250, exon 2 of 2)	427	193984	200736	6753	1	TGME49_293250	TGME49_293250-t26_1	3485	TGME49_293250-t26_1;TGME49_293252-t26_1	TGME49_293250;TGME49_293252	0;10752
TGME49_chrIa	197469	197731	263	*	263	197617	7.22	2.37297	2.34872	0	H4K12_3_peak_470	Exon (TGME49_293250-t26_1/TGME49_293250, exon 2 of 2)	427	193984	200736	6753	1	TGME49_293250	TGME49_293250-t26_1	3485	TGME49_293250-t26_1;TGME49_293252-t26_1	TGME49_293250;TGME49_293252	0;10638
TGME49_chrVIIa	197581	197727	147	*	147	197680	5.91	1.55175	2.11587	0	H4K12_3_peak_1048	Exon (TGME49_280660-t26_1/TGME49_280660, exon 16 of 19)	432	193314	256069	62756	2	TGME49_280660	TGME49_280660-t26_1	58342	TGME49_280660-t26_1;TGME49_280670-t26_1	TGME49_280660;TGME49_280670	0;0
TGME49_chrX	198206	198361	156	*	156	198345	6.42	1.83647	2.11207	0	H4K12_2_peak_1487	Promoter (2-3kb)	434	195964	226772	30809	1	TGME49_228690	TGME49_228690-t26_1	2242	TGME49_228690-t26_1;TGME49_228710-t26_1	TGME49_228690;TGME49_228710	0;0
TGME49_chrVIIa	199712	199858	147	*	147	199781	5.14	1.39771	1.76878	0	H4K12_2_peak_1154	Exon (TGME49_280660-t26_1/TGME49_280660, exon 16 of 19)	432	193314	256069	62756	2	TGME49_280660	TGME49_280660-t26_1	56211	TGME49_280660-t26_1	TGME49_280660	0
TGME49_chrIa	200625	200810	186	*	186	200722	7.19	1.92429	2.04733	0	H4K12_1_peak_500	3' UTR	427	193984	200736	6753	1	TGME49_293250	TGME49_293250-t26_1	6641	TGME49_293250-t26_1;TGME49_293252-t26_1	TGME49_293250;TGME49_293252	0;7559
TGME49_chrX	201635	201791	157	*	157	201742	7.99	2.49651	2.6581	0	H4K12_1_peak_1450	Exon (TGME49_228690-t26_1/TGME49_228690, exon 2 of 18)	434	195964	226772	30809	1	TGME49_228690	TGME49_228690-t26_1	5671	TGME49_228690-t26_1	TGME49_228690	0
TGME49_chrX	201647	201832	186	*	186	201738	7.87	2.49651	2.62447	0	H4K12_3_peak_1356	Exon (TGME49_228690-t26_1/TGME49_228690, exon 2 of 18)	434	195964	226772	30809	1	TGME49_228690	TGME49_228690-t26_1	5683	TGME49_228690-t26_1	TGME49_228690	0
TGME49_chrX	203430	203610	181	*	181	203528	7.99	1.74973	2.12284	0	H4K12_1_peak_1451	Exon (TGME49_228690-t26_1/TGME49_228690, exon 3 of 18)	434	195964	226772	30809	1	TGME49_228690	TGME49_228690-t26_1	7466	TGME49_228690-t26_1	TGME49_228690	0
TGME49_chrVI	203976	204213	238	*	238	204183	7.71	2.56138	2.62007	0	H4K12_2_peak_743	Exon (TGME49_238400-t26_1/TGME49_238400, exon 8 of 12)	430	193288	208193	14906	1	TGME49_238400	TGME49_238400-t26_1	10688	TGME49_238400-t26_1	TGME49_238400	0
TGME49_chrVI	206365	206572	208	*	208	206417	5.14	1.32753	1.71783	0	H4K12_2_peak_744	Exon (TGME49_238400-t26_1/TGME49_238400, exon 12 of 12)	430	193288	208193	14906	1	TGME49_238400	TGME49_238400-t26_1	13077	TGME49_238400-t26_1;TGME49_238410-t26_1	TGME49_238400;TGME49_238410	0;-2808
TGME49_chrX	209248	209446	199	*	199	209388	7.87	1.92429	2.21859	0	H4K12_3_peak_1357	Exon (TGME49_228690-t26_1/TGME49_228690, exon 9 of 18)	434	195964	226772	30809	1	TGME49_228690	TGME49_228690-t26_1	13284	TGME49_228690-t26_1	TGME49_228690	0
TGME49_chrVIIa	210048	210233	186	*	186	210131	7.06	2.48063	2.37429	0	H4K12_2_peak_1155	Exon (TGME49_280660-t26_1/TGME49_280660, exon 15 of 19)	432	193314	256069	62756	2	TGME49_280660	TGME49_280660-t26_1	45836	TGME49_280660-t26_1	TGME49_280660	0
TGME49_chrVIII	210068	210345	278	*	278	210115	5.91	1.55284	2.11675	0	H4K12_3_peak_821	Promoter (1-2kb)	431	209067	216935	7869	1	TGME49_229370	TGME49_229370-t26_1	1001	TGME49_229370-t26_1	TGME49_229370	0
TGME49_chrVIIa	211164	211412	249	*	249	211206	6.39	2.06495	2.26533	0	H4K12_1_peak_1153	Exon (TGME49_280660-t26_1/TGME49_280660, exon 15 of 19)	432	193314	256069	62756	2	TGME49_280660	TGME49_280660-t26_1	44657	TGME49_280660-t26_1	TGME49_280660	0
TGME49_chrX	213102	213281	180	*	180	213175	6.56	1.83647	2.15214	0	H4K12_3_peak_1358	Exon (TGME49_228690-t26_1/TGME49_228690, exon 10 of 18)	434	195964	226772	30809	1	TGME49_228690	TGME49_228690-t26_1	17138	TGME49_228690-t26_1	TGME49_228690	0
TGME49_chrX	213338	213749	412	*	412	213482	6.42	1.86154	2.1299	0	H4K12_2_peak_1488	Exon (TGME49_228690-t26_1/TGME49_228690, exon 10 of 18)	434	195964	226772	30809	1	TGME49_228690	TGME49_228690-t26_1	17374	TGME49_228690-t26_1	TGME49_228690	0
TGME49_chrVIII	213518	213664	147	*	147	213591	7.06	2.52868	2.40552	0	H4K12_2_peak_882	Exon (TGME49_229370-t26_1/TGME49_229370, exon 2 of 4)	431	209067	216935	7869	1	TGME49_229370	TGME49_229370-t26_1	4451	TGME49_229370-t26_1	TGME49_229370	0
TGME49_chrX	213592	213756	165	*	165	213664	10.38	3.53412	2.84614	0	H4K12_1_peak_1452	Exon (TGME49_228690-t26_1/TGME49_228690, exon 10 of 18)	434	195964	226772	30809	1	TGME49_228690	TGME49_228690-t26_1	17628	TGME49_228690-t26_1	TGME49_228690	0
TGME49_chrVIIa	215315	215480	166	*	166	215386	5.14	1.55284	1.88109	0	H4K12_2_peak_1156	Exon (TGME49_280660-t26_1/TGME49_280660, exon 13 of 19)	432	193314	256069	62756	2	TGME49_280660	TGME49_280660-t26_1	40589	TGME49_280660-t26_1	TGME49_280660	0
TGME49_chrVIII	216120	216535	416	*	416	216496	8.79	2.47617	2.48399	0	H4K12_1_peak_883	Exon (TGME49_229370-t26_1/TGME49_229370, exon 4 of 4)	431	209067	216935	7869	1	TGME49_229370	TGME49_229370-t26_1	7053	TGME49_229370-t26_1;TGME49_229380-t26_1	TGME49_229370;TGME49_229380	0;0
TGME49_chrVIIa	217855	218228	374	*	374	217994	7.06	2.63003	2.47156	0	H4K12_2_peak_1157	Exon (TGME49_280660-t26_1/TGME49_280660, exon 13 of 19)	432	193314	256069	62756	2	TGME49_280660	TGME49_280660-t26_1	37841	TGME49_280660-t26_1	TGME49_280660	0
TGME49_chrVIIa	219038	219184	147	*	147	219126	7.06	2.63003	2.47156	0	H4K12_2_peak_1158	Exon (TGME49_280660-t26_1/TGME49_280660, exon 13 of 19)	432	193314	256069	62756	2	TGME49_280660	TGME49_280660-t26_1	36885	TGME49_280660-t26_1	TGME49_280660	0
TGME49_chrX	219053	219328	276	*	276	219155	5.78	1.55284	2.07791	0	H4K12_2_peak_1489	Exon (TGME49_228690-t26_1/TGME49_228690, exon 11 of 18)	434	195964	226772	30809	1	TGME49_228690	TGME49_228690-t26_1	23089	TGME49_228690-t26_1	TGME49_228690	0
TGME49_chrVIIa	222329	222569	241	*	241	222373	6.39	2.06495	2.26533	0	H4K12_1_peak_1154	Exon (TGME49_280660-t26_1/TGME49_280660, exon 13 of 19)	432	193314	256069	62756	2	TGME49_280660	TGME49_280660-t26_1	33500	TGME49_280660-t26_1	TGME49_280660	0
TGME49_chrVIIa	222737	222906	170	*	170	222813	7.99	2.63003	2.75503	0	H4K12_1_peak_1155	Exon (TGME49_280660-t26_1/TGME49_280660, exon 13 of 19)	432	193314	256069	62756	2	TGME49_280660	TGME49_280660-t26_1	33163	TGME49_280660-t26_1	TGME49_280660	0
TGME49_chrX	223648	223968	321	*	321	223836	7.19	1.85713	2.00374	0	H4K12_1_peak_1453	Exon (TGME49_228690-t26_1/TGME49_228690, exon 15 of 18)	434	195964	226772	30809	1	TGME49_228690	TGME49_228690-t26_1	27684	TGME49_228680-t26_1;TGME49_228690-t26_1	TGME49_228680;TGME49_228690	9216;0
TGME49_chrVIIa	224792	224938	147	*	147	224911	5.91	1.55284	2.11675	0	H4K12_3_peak_1049	Exon (TGME49_280660-t26_1/TGME49_280660, exon 13 of 19)	432	193314	256069	62756	2	TGME49_280660	TGME49_280660-t26_1	31131	TGME49_280660-t26_1	TGME49_280660	0
TGME49_chrVIIa	233957	234197	241	*	241	234074	7.71	1.92429	2.17636	0	H4K12_2_peak_1159	Exon (TGME49_280660-t26_1/TGME49_280660, exon 12 of 19)	432	193314	256069	62756	2	TGME49_280660	TGME49_280660-t26_1	21872	TGME49_280660-t26_1	TGME49_280660	0
TGME49_chrVIIa	240376	240522	147	*	147	240422	7.06	2.25704	2.22953	0	H4K12_2_peak_1160	Exon (TGME49_280660-t26_1/TGME49_280660, exon 9 of 19)	432	193314	256069	62756	2	TGME49_280660	TGME49_280660-t26_1	15547	TGME49_280660-t26_1	TGME49_280660	0
TGME49_chrVIIa	240431	240597	167	*	167	240565	7.99	2.32864	2.53679	0	H4K12_1_peak_1156	Exon (TGME49_280660-t26_1/TGME49_280660, exon 9 of 19)	432	193314	256069	62756	2	TGME49_280660	TGME49_280660-t26_1	15472	TGME49_280660-t26_1	TGME49_280660	0
TGME49_chrVIIa	243391	243606	216	*	216	243452	5.91	1.46137	2.04228	0	H4K12_3_peak_1050	Exon (TGME49_280660-t26_1/TGME49_280660, exon 9 of 19)	432	193314	256069	62756	2	TGME49_280660	TGME49_280660-t26_1	12463	TGME49_280660-t26_1	TGME49_280660	0
TGME49_chrVIIa	243849	244028	180	*	180	243955	7.19	2.54496	2.45387	0	H4K12_1_peak_1157	Intron (TGME49_280660-t26_1/TGME49_280660, intron 8 of 18)	432	193314	256069	62756	2	TGME49_280660	TGME49_280660-t26_1	12041	TGME49_280660-t26_1	TGME49_280660	0
TGME49_chrX	249274	249487	214	*	214	249411	7.19	1.96039	2.07078	0	H4K12_1_peak_1456	Exon (TGME49_228660-t26_1/TGME49_228660, exon 14 of 14)	434	249293	266505	17213	2	TGME49_228660	TGME49_228660-t26_1	17018	TGME49_228660-t26_1;TGME49_228670-t26_1	TGME49_228660;TGME49_228670	0;0
TGME49_chrX	257844	258012	169	*	169	257876	5.14	1.31784	1.71079	0	H4K12_2_peak_1491	Intron (TGME49_228660-t26_1/TGME49_228660, intron 4 of 13)	434	249293	266505	17213	2	TGME49_228660	TGME49_228660-t26_1	8493	TGME49_228660-t26_1	TGME49_228660	0
TGME49_chrX	257993	258179	187	*	187	258066	7.99	2.29966	2.51592	0	H4K12_1_peak_1457	Exon (TGME49_228660-t26_1/TGME49_228660, exon 4 of 14)	434	249293	266505	17213	2	TGME49_228660	TGME49_228660-t26_1	8326	TGME49_228660-t26_1	TGME49_228660	0
TGME49_chrX	260453	260599	147	*	147	260531	5.91	1.52854	2.09698	0	H4K12_3_peak_1360	Exon (TGME49_228660-t26_1/TGME49_228660, exon 4 of 14)	434	249293	266505	17213	2	TGME49_228660	TGME49_228660-t26_1	5906	TGME49_228660-t26_1	TGME49_228660	0
TGME49_chrX	262387	262619	233	*	233	262521	6.42	2.06495	2.27474	0	H4K12_2_peak_1492	Exon (TGME49_228660-t26_1/TGME49_228660, exon 3 of 14)	434	249293	266505	17213	2	TGME49_228660	TGME49_228660-t26_1	3886	TGME49_228640-t26_1;TGME49_228660-t26_1	TGME49_228640;TGME49_228660	-4016;0
TGME49_chrIX	265842	265988	147	*	147	265872	5.59	1.55284	2.02047	0	H4K12_1_peak_282	Exon (TGME49_279320-t26_1/TGME49_279320, exon 1 of 1)	426	262577	278350	15774	2	TGME49_279320	TGME49_279320-t26_1	12362	TGME49_279320-t26_1	TGME49_279320	0
TGME49_chrIX	269057	269265	209	*	209	269128	5.91	1.55284	2.11675	0	H4K12_3_peak_252	Exon (TGME49_279320-t26_1/TGME49_279320, exon 1 of 1)	426	262577	278350	15774	2	TGME49_279320	TGME49_279320-t26_1	9085	TGME49_279320-t26_1	TGME49_279320	0
TGME49_chrIX	276666	276861	196	*	196	276820	7.06	1.92429	2.01583	0	H4K12_2_peak_277	Promoter (1-2kb)	426	262577	278350	15774	2	TGME49_279320	TGME49_279320-t26_1	1489	TGME49_279315-t26_1;TGME49_279320-t26_1	TGME49_279315;TGME49_279320	4540;0
TGME49_chrVIIa	278447	278613	167	*	167	278500	6.56	2.06495	2.31789	0	H4K12_3_peak_1051	Promoter (<=1kb)	432	279060	289405	10346	1	TGME49_280590	TGME49_280590-t26_1	-447	TGME49_280590-t26_1;TGME49_280600-t26_1	TGME49_280590;TGME49_280600	-447;-1680
TGME49_chrVIIa	281314	281681	368	*	368	281440	6.39	2.06495	2.26533	0	H4K12_1_peak_1159	Promoter (2-3kb)	432	279060	289405	10346	1	TGME49_280590	TGME49_280590-t26_1	2254	TGME49_280580-t26_1;TGME49_280590-t26_1;TGME49_280600-t26_1	TGME49_280580;TGME49_280590;TGME49_280600	10210;0;-4547
TGME49_chrVIIa	283877	284056	180	*	180	283960	8.35	3.24278	2.8652	0	H4K12_2_peak_1161	Exon (TGME49_280590-t26_1/TGME49_280590, exon 1 of 1)	432	279060	289405	10346	1	TGME49_280590	TGME49_280590-t26_1	4817	TGME49_280580-t26_1;TGME49_280590-t26_1	TGME49_280580;TGME49_280590	7835;0
TGME49_chrVIIb	298739	298955	217	*	217	298833	7.19	2.56138	2.46473	0	H4K12_1_peak_1286	Promoter (2-3kb)	433	294291	301723	7433	2	TGME49_263840	TGME49_263840-t26_1	2768	TGME49_263840-t26_1	TGME49_263840	0
TGME49_chrVIII	298961	299151	191	*	191	299016	5.78	1.37722	1.93743	0	H4K12_2_peak_889	Promoter (<=1kb)	431	299452	305992	6541	1	TGME49_229490	TGME49_229490-t26_1	-301	TGME49_229480-t26_1;TGME49_229490-t26_1	TGME49_229480;TGME49_229490	0;0
TGME49_chrVIIb	301408	301834	427	*	427	301741	7.71	2.46487	2.55231	0	H4K12_2_peak_1307	Promoter (<=1kb)	433	294291	301723	7433	2	TGME49_263840	TGME49_263840-t26_1	0	TGME49_263820-t26_1;TGME49_263830-t26_1;TGME49_263840-t26_1	TGME49_263820;TGME49_263830;TGME49_263840	-4082;0;0
TGME49_chrVIIb	301528	301674	147	*	147	301629	7.22	2.49651	2.43041	0	H4K12_3_peak_1195	Promoter (<=1kb)	433	294291	301723	7433	2	TGME49_263840	TGME49_263840-t26_1	49	TGME49_263820-t26_1;TGME49_263830-t26_1;TGME49_263840-t26_1	TGME49_263820;TGME49_263830;TGME49_263840	-4242;4120;0
TGME49_chrV	301604	301784	181	*	181	301702	9.59	3.89878	3.24473	0.1305	H4K12_1_peak_636	Promoter (<=1kb)	429	302191	309889	7699	1	TGME49_220340	TGME49_220340-t26_1	-407	TGME49_220330-t26_1;TGME49_220340-t26_1	TGME49_220330;TGME49_220340	0;-407
TGME49_chrVIII	304330	304752	423	*	423	304648	7.06	2.63003	2.47156	0	H4K12_2_peak_890	Exon (TGME49_229490-t26_1/TGME49_229490, exon 9 of 9)	431	299452	305992	6541	1	TGME49_229490	TGME49_229490-t26_1	4878	TGME49_229490-t26_1;TGME49_229500-t26_1	TGME49_229490;TGME49_229500	0;-3938
TGME49_chrVIII	304420	304610	191	*	191	304524	5.59	1.55175	2.01963	0	H4K12_1_peak_886	Exon (TGME49_229490-t26_1/TGME49_229490, exon 9 of 9)	431	299452	305992	6541	1	TGME49_229490	TGME49_229490-t26_1	4968	TGME49_229490-t26_1;TGME49_229500-t26_1	TGME49_229490;TGME49_229500	0;-4080
TGME49_chrV	304458	304735	278	*	278	304559	5.25	1.55284	1.91562	0	H4K12_3_peak_605	Promoter (2-3kb)	429	302191	309889	7699	1	TGME49_220340	TGME49_220340-t26_1	2267	TGME49_220340-t26_1	TGME49_220340	0
TGME49_chrVIII	304552	304716	165	*	165	304636	7.22	2.63003	2.51903	0	H4K12_3_peak_825	Exon (TGME49_229490-t26_1/TGME49_229490, exon 9 of 9)	431	299452	305992	6541	1	TGME49_229490	TGME49_229490-t26_1	5100	TGME49_229490-t26_1;TGME49_229500-t26_1	TGME49_229490;TGME49_229500	0;-3974
TGME49_chrVIII	304864	305010	147	*	147	304903	7.19	2.63003	2.51018	0	H4K12_1_peak_887	Exon (TGME49_229490-t26_1/TGME49_229490, exon 9 of 9)	431	299452	305992	6541	1	TGME49_229490	TGME49_229490-t26_1	5412	TGME49_229490-t26_1;TGME49_229500-t26_1	TGME49_229490;TGME49_229500	0;-3680
TGME49_chrV	309226	309377	152	*	152	309295	7.71	2.46487	2.55231	0	H4K12_2_peak_625	Exon (TGME49_220340-t26_1/TGME49_220340, exon 5 of 5)	429	302191	309889	7699	1	TGME49_220340	TGME49_220340-t26_1	7035	TGME49_220340-t26_1;TGME49_220350-t26_1	TGME49_220340;TGME49_220350	0;-1338
TGME49_chrII	316156	316383	228	*	228	316286	8.35	3.24278	2.8652	0	H4K12_2_peak_40	Exon (TGME49_221400-t26_1/TGME49_221400, exon 2 of 2)	423	310910	323548	12639	2	TGME49_221400	TGME49_221400-t26_1	7165	TGME49_221400-t26_1	TGME49_221400	0
TGME49_chrII	317783	317945	163	*	163	317864	7.71	2.22916	2.38767	0	H4K12_2_peak_41	Exon (TGME49_221400-t26_1/TGME49_221400, exon 2 of 2)	423	310910	323548	12639	2	TGME49_221400	TGME49_221400-t26_1	5603	TGME49_221400-t26_1	TGME49_221400	0
TGME49_chrII	319222	319530	309	*	309	319303	7.99	2.22916	2.4652	0	H4K12_1_peak_40	Exon (TGME49_221400-t26_1/TGME49_221400, exon 1 of 2)	423	310910	323548	12639	2	TGME49_221400	TGME49_221400-t26_1	4018	TGME49_221400-t26_1;TGME49_221410-t26_1	TGME49_221400;TGME49_221410	0;0
TGME49_chrII	320670	320932	263	*	263	320818	6.56	2.06495	2.31789	0	H4K12_3_peak_44	Promoter (2-3kb)	423	310910	323548	12639	2	TGME49_221400	TGME49_221400-t26_1	2616	TGME49_221400-t26_1;TGME49_221410-t26_1	TGME49_221400;TGME49_221410	0;-2497
TGME49_chrVIII	321371	321574	204	*	204	321400	5.59	1.37722	1.88388	0	H4K12_1_peak_888	Promoter (<=1kb)	431	312432	322273	9842	2	TGME49_229620	TGME49_229620-t26_1	699	TGME49_229620-t26_1;TGME49_229630-t26_1	TGME49_229620;TGME49_229630	0;-3774
TGME49_chrVIII	321975	322139	165	*	165	322018	5.25	1.51709	1.88929	0	H4K12_3_peak_826	Promoter (<=1kb)	431	312432	322273	9842	2	TGME49_229620	TGME49_229620-t26_1	134	TGME49_229620-t26_1;TGME49_229630-t26_1	TGME49_229620;TGME49_229630	0;-3209
TGME49_chrVIII	322128	322572	445	*	445	322221	6.42	1.47484	1.8553	0	H4K12_2_peak_891	Promoter (<=1kb)	431	312432	322273	9842	2	TGME49_229620	TGME49_229620-t26_1	0	TGME49_229620-t26_1;TGME49_229630-t26_1	TGME49_229620;TGME49_229630	0;0
TGME49_chrII	336439	336623	185	*	185	336540	6.39	1.47484	1.84762	0	H4K12_1_peak_42	Promoter (2-3kb)	423	333918	342715	8798	1	TGME49_221420	TGME49_221420-t26_1	2521	TGME49_221410-t26_1;TGME49_221415-t26_1;TGME49_221420-t26_1	TGME49_221410;TGME49_221415;TGME49_221420	0;3935;0
TGME49_chrII	339523	339672	150	*	150	339623	6.42	1.97966	2.21396	0	H4K12_2_peak_42	Exon (TGME49_221420-t26_1/TGME49_221420, exon 6 of 9)	423	333918	342715	8798	1	TGME49_221420	TGME49_221420-t26_1	5605	TGME49_221420-t26_1;TGME49_221430-t26_1	TGME49_221420;TGME49_221430	0;0
TGME49_chrII	341580	341906	327	*	327	341652	5.91	1.50575	2.07843	0	H4K12_3_peak_45	Exon (TGME49_221420-t26_1/TGME49_221420, exon 8 of 9)	423	333918	342715	8798	1	TGME49_221420	TGME49_221420-t26_1	7662	TGME49_221420-t26_1;TGME49_221430-t26_1	TGME49_221420;TGME49_221430	0;-1654
TGME49_chrVIIb	352456	352707	252	*	252	352570	7.06	2.63003	2.47156	0	H4K12_2_peak_1309	Intron (TGME49_263740-t26_1/TGME49_263740, intron 8 of 12)	433	345618	355316	9699	1	TGME49_263740	TGME49_263740-t26_1	6838	TGME49_263730-t26_1;TGME49_263740-t26_1	TGME49_263730;TGME49_263740	11705;0
TGME49_chrVIIb	352478	352796	319	*	319	352559	7.99	2.63003	2.75503	0	H4K12_1_peak_1287	Intron (TGME49_263740-t26_1/TGME49_263740, intron 8 of 12)	433	345618	355316	9699	1	TGME49_263740	TGME49_263740-t26_1	6860	TGME49_263730-t26_1;TGME49_263740-t26_1	TGME49_263730;TGME49_263740	11616;0
TGME49_chrVIIb	352569	352877	309	*	309	352635	6.56	2.06495	2.31789	0	H4K12_3_peak_1196	Exon (TGME49_263740-t26_1/TGME49_263740, exon 9 of 13)	433	345618	355316	9699	1	TGME49_263740	TGME49_263740-t26_1	6951	TGME49_263730-t26_1;TGME49_263740-t26_1	TGME49_263730;TGME49_263740	11535;0
TGME49_chrIV	353895	354079	185	*	185	353995	7.22	1.92429	2.05454	0	H4K12_3_peak_186	Exon (TGME49_320440-t26_1/TGME49_320440, exon 7 of 12)	425	346715	363252	16538	1	TGME49_320440	TGME49_320440-t26_1	7180	TGME49_320440-t26_1	TGME49_320440	0
TGME49_chrVIII	354464	354635	172	*	172	354566	6.56	1.84895	2.16118	0	H4K12_3_peak_827	Exon (TGME49_229640-t26_1/TGME49_229640, exon 6 of 8)	431	350587	359505	8919	1	TGME49_229640	TGME49_229640-t26_1	3877	TGME49_229640-t26_1	TGME49_229640	0
TGME49_chrVIII	355340	355561	222	*	222	355378	6.42	1.91293	2.16646	0	H4K12_2_peak_896	Exon (TGME49_229640-t26_1/TGME49_229640, exon 7 of 8)	431	350587	359505	8919	1	TGME49_229640	TGME49_229640-t26_1	4753	TGME49_229640-t26_1	TGME49_229640	0
TGME49_chrVIII	356530	356737	208	*	208	356625	6.39	1.51465	1.87576	0	H4K12_1_peak_889	Exon (TGME49_229640-t26_1/TGME49_229640, exon 8 of 8)	431	350587	359505	8919	1	TGME49_229640	TGME49_229640-t26_1	5943	TGME49_229640-t26_1;TGME49_229650-t26_1	TGME49_229640;TGME49_229650	0;10652
TGME49_chrVIII	357542	357710	169	*	169	357631	7.71	2.63003	2.66838	0	H4K12_2_peak_897	Exon (TGME49_229640-t26_1/TGME49_229640, exon 8 of 8)	431	350587	359505	8919	1	TGME49_229640	TGME49_229640-t26_1	6955	TGME49_229640-t26_1;TGME49_229650-t26_1	TGME49_229640;TGME49_229650	0;9679
TGME49_chrIV	358285	358515	231	*	231	358433	6.39	1.41923	1.80829	0	H4K12_1_peak_213	Exon (TGME49_320440-t26_1/TGME49_320440, exon 10 of 12)	425	346715	363252	16538	1	TGME49_320440	TGME49_320440-t26_1	11570	TGME49_320440-t26_1	TGME49_320440	0
TGME49_chrIV	361734	361940	207	*	207	361812	5.78	1.36711	1.92933	0	H4K12_2_peak_192	Exon (TGME49_320440-t26_1/TGME49_320440, exon 12 of 12)	425	346715	363252	16538	1	TGME49_320440	TGME49_320440-t26_1	15019	TGME49_320430-t26_1;TGME49_320440-t26_1	TGME49_320430;TGME49_320440	-3278;0
TGME49_chrVI	377306	377539	234	*	234	377429	5.59	1.55284	2.02047	0	H4K12_1_peak_769	Promoter (<=1kb)	430	377867	390605	12739	1	TGME49_238995	TGME49_238995-t26_1	-328	TGME49_238980-t26_1;TGME49_238995-t26_1	TGME49_238980;TGME49_238995	7782;0
TGME49_chrVI	379827	380149	323	*	323	379885	5.91	1.48336	2.0602	0	H4K12_3_peak_699	Promoter (1-2kb)	430	377867	390605	12739	1	TGME49_238995	TGME49_238995-t26_1	1960	TGME49_238995-t26_1	TGME49_238995	0
TGME49_chrVI	379860	380091	232	*	232	379920	5.59	1.48336	1.96649	0	H4K12_1_peak_770	Promoter (1-2kb)	430	377867	390605	12739	1	TGME49_238995	TGME49_238995-t26_1	1993	TGME49_238995-t26_1	TGME49_238995	0
TGME49_chrVI	381387	381736	350	*	350	381458	7.22	2.63003	2.51903	0	H4K12_3_peak_700	Exon (TGME49_238995-t26_1/TGME49_238995, exon 1 of 9)	430	377867	390605	12739	1	TGME49_238995	TGME49_238995-t26_1	3520	TGME49_238995-t26_1	TGME49_238995	0
TGME49_chrVIIa	381434	381682	249	*	249	381494	6.56	1.47484	1.8905	0	H4K12_3_peak_1053	Promoter (2-3kb)	432	375290	384263	8974	2	TGME49_280470	TGME49_280470-t26_1	2581	TGME49_280465-t26_1;TGME49_280470-t26_1	TGME49_280465;TGME49_280470	4019;0
TGME49_chrVIIa	381673	382042	370	*	370	381718	6.42	2.06495	2.27474	0	H4K12_2_peak_1163	Promoter (2-3kb)	432	375290	384263	8974	2	TGME49_280470	TGME49_280470-t26_1	2221	TGME49_280465-t26_1;TGME49_280470-t26_1	TGME49_280465;TGME49_280470	3659;0
TGME49_chrVI	382515	382840	326	*	326	382790	6.56	2.06495	2.31789	0	H4K12_3_peak_701	Exon (TGME49_238995-t26_1/TGME49_238995, exon 1 of 9)	430	377867	390605	12739	1	TGME49_238995	TGME49_238995-t26_1	4648	TGME49_238995-t26_1	TGME49_238995	0
TGME49_chrVIIa	383467	383649	183	*	183	383569	7.19	2.63003	2.51018	0	H4K12_1_peak_1162	Promoter (<=1kb)	432	375290	384263	8974	2	TGME49_280470	TGME49_280470-t26_1	614	TGME49_280460-t26_1;TGME49_280465-t26_1;TGME49_280470-t26_1	TGME49_280460;TGME49_280465;TGME49_280470	-4667;2052;0
TGME49_chrVIIa	384170	384337	168	*	168	384256	7.71	2.63003	2.66838	0	H4K12_2_peak_1164	Promoter (<=1kb)	432	375290	384263	8974	2	TGME49_280470	TGME49_280470-t26_1	0	TGME49_280460-t26_1;TGME49_280465-t26_1;TGME49_280470-t26_1	TGME49_280460;TGME49_280465;TGME49_280470	-3979;1364;0
TGME49_chrVI	387995	388294	300	*	300	388220	8.79	3.16315	2.94556	0	H4K12_1_peak_771	Exon (TGME49_238995-t26_1/TGME49_238995, exon 6 of 9)	430	377867	390605	12739	1	TGME49_238995	TGME49_238995-t26_1	10128	TGME49_238995-t26_1;TGME49_239010-t26_1	TGME49_238995;TGME49_239010	0;7038
TGME49_chrVI	388014	388235	222	*	222	388130	5.78	1.4945	2.03131	0	H4K12_2_peak_753	Exon (TGME49_238995-t26_1/TGME49_238995, exon 6 of 9)	430	377867	390605	12739	1	TGME49_238995	TGME49_238995-t26_1	10147	TGME49_238995-t26_1;TGME49_239010-t26_1	TGME49_238995;TGME49_239010	0;7097
TGME49_chrVIIb	390639	390957	319	*	319	390711	7.19	1.92429	2.04733	0	H4K12_1_peak_1289	Exon (TGME49_263690-t26_1/TGME49_263690, exon 3 of 3)	433	389643	393977	4335	2	TGME49_263690	TGME49_263690-t26_1	3020	TGME49_263690-t26_1;TGME49_263700-t26_1	TGME49_263690;TGME49_263700	0;4934
TGME49_chrVIIb	390716	390933	218	*	218	390806	7.06	2.63003	2.47156	0	H4K12_2_peak_1311	Exon (TGME49_263690-t26_1/TGME49_263690, exon 3 of 3)	433	389643	393977	4335	2	TGME49_263690	TGME49_263690-t26_1	3044	TGME49_263690-t26_1;TGME49_263700-t26_1	TGME49_263690;TGME49_263700	0;5011
TGME49_chrVIIb	390890	391283	394	*	394	391215	7.22	2.63003	2.51903	0	H4K12_3_peak_1197	Promoter (2-3kb)	433	389643	393977	4335	2	TGME49_263690	TGME49_263690-t26_1	2694	TGME49_263690-t26_1;TGME49_263700-t26_1	TGME49_263690;TGME49_263700	0;5185
TGME49_chrVIIb	394387	394626	240	*	240	394617	7.87	2.37297	2.53626	0	H4K12_3_peak_1198	Promoter (<=1kb)	433	389643	393977	4335	2	TGME49_263690	TGME49_263690-t26_1	-649	TGME49_263680-t26_1;TGME49_263690-t26_1	TGME49_263680;TGME49_263690	5451;0
TGME49_chrVIIb	396173	396326	154	*	154	396240	5.59	1.4945	1.97515	0	H4K12_1_peak_1290	Promoter (2-3kb)	433	389643	393977	4335	2	TGME49_263690	TGME49_263690-t26_1	-2349	TGME49_263680-t26_1;TGME49_263690-t26_1	TGME49_263680;TGME49_263690	3751;0
TGME49_chrVIII	399186	399332	147	*	147	399234	7.19	1.92429	2.04733	0	H4K12_1_peak_892	Exon (TGME49_229720-t26_1/TGME49_229720, exon 2 of 2)	431	396997	405193	8197	2	TGME49_229720	TGME49_229720-t26_1	5861	TGME49_229710-t26_1;TGME49_229720-t26_1	TGME49_229710;TGME49_229720	-4231;0
TGME49_chrVIII	402738	402935	198	*	198	402767	5.14	1.55175	1.88031	0	H4K12_2_peak_898	Promoter (2-3kb)	431	396997	405193	8197	2	TGME49_229720	TGME49_229720-t26_1	2258	TGME49_229720-t26_1;TGME49_229730-t26_1	TGME49_229720;TGME49_229730	0;3949
TGME49_chrVIII	403448	403594	147	*	147	403508	5.25	1.48336	1.86443	0	H4K12_3_peak_828	Promoter (1-2kb)	431	396997	405193	8197	2	TGME49_229720	TGME49_229720-t26_1	1599	TGME49_229720-t26_1;TGME49_229730-t26_1	TGME49_229720;TGME49_229730	0;3290
TGME49_chrIb	423900	424046	147	*	147	423928	5.25	1.54009	1.90623	0	H4K12_3_peak_542	Distal Intergenic	428	424722	436989	12268	2	TGME49_207910	TGME49_207910-t26_1	13089	TGME49_207900-t26_1;TGME49_207910-t26_1	TGME49_207900;TGME49_207910	0;12,943
TGME49_chrIb	424530	424676	147	*	147	424602	5.14	1.55284	1.88109	0	H4K12_2_peak_573	Distal Intergenic	428	424722	436989	12268	2	TGME49_207910	TGME49_207910-t26_1	12459	TGME49_207900-t26_1;TGME49_207910-t26_1	TGME49_207900;TGME49_207910	15,528;12,313
TGME49_chrIb	425092	425324	233	*	233	425132	5.59	1.55284	2.02047	0	H4K12_1_peak_572	3' UTR	428	424722	436989	12268	2	TGME49_207910	TGME49_207910-t26_1	11665	TGME49_207900-t26_1;TGME49_207910-t26_1	TGME49_207900;TGME49_207910	16,090;0
TGME49_chrXI	425637	425783	147	*	147	425678	7.06	1.92429	2.01583	0	H4K12_2_peak_1755	Exon (TGME49_309000-t26_1/TGME49_309000, exon 4 of 4)	435	424501	431897	7397	2	TGME49_309000	TGME49_309000-t26_1	6114	TGME49_308990-t26_1;TGME49_309000-t26_1	TGME49_308990;TGME49_309000	-1746;0
TGME49_chrXI	428446	428780	335	*	335	428548	7.19	1.92429	2.04733	0	H4K12_1_peak_1703	Exon (TGME49_309000-t26_1/TGME49_309000, exon 1 of 4)	435	424501	431897	7397	2	TGME49_309000	TGME49_309000-t26_1	3117	TGME49_308990-t26_1;TGME49_309000-t26_1;TGME49_309010-t26_1	TGME49_308990;TGME49_309000;TGME49_309010	-4555;0;8534
TGME49_chrXI	430762	431028	267	*	267	430866	5.91	1.35709	1.9572	0	H4K12_3_peak_1638	Promoter (<=1kb)	435	424501	431897	7397	2	TGME49_309000	TGME49_309000-t26_1	869	TGME49_309000-t26_1;TGME49_309010-t26_1	TGME49_309000;TGME49_309010	0;6286
TGME49_chrXI	505080	505409	330	*	330	505355	7.22	2.35807	2.3389	0	H4K12_3_peak_1641	Promoter (<=1kb)	435	504450	512164	7715	1	TGME49_309110	TGME49_309110-t26_1	630	TGME49_309100-t26_1;TGME49_309110-t26_1	TGME49_309100;TGME49_309110	-811;0
TGME49_chrXI	510399	510555	157	*	157	510470	8.79	2.41987	2.44673	0	H4K12_1_peak_1704	Exon (TGME49_309110-t26_1/TGME49_309110, exon 3 of 3)	435	504450	512164	7715	1	TGME49_309110	TGME49_309110-t26_1	5949	TGME49_309110-t26_1;TGME49_309120-t26_1	TGME49_309110;TGME49_309120	0;5773
TGME49_chrXI	511049	511226	178	*	178	511175	6.42	2.06495	2.27474	0	H4K12_2_peak_1760	Exon (TGME49_309110-t26_1/TGME49_309110, exon 3 of 3)	435	504450	512164	7715	1	TGME49_309110	TGME49_309110-t26_1	6599	TGME49_309110-t26_1;TGME49_309120-t26_1	TGME49_309110;TGME49_309120	0;5102
TGME49_chrXI	511162	511362	201	*	201	511192	6.56	1.47484	1.8905	0	H4K12_3_peak_1642	Exon (TGME49_309110-t26_1/TGME49_309110, exon 3 of 3)	435	504450	512164	7715	1	TGME49_309110	TGME49_309110-t26_1	6712	TGME49_309110-t26_1;TGME49_309120-t26_1	TGME49_309110;TGME49_309120	0;4966
TGME49_chrVIII	512547	512923	377	*	377	512615	7.71	2.63003	2.66838	0	H4K12_2_peak_900a	Exon (TGME49_230000-t26_1/TGME49_230000, exon 6 of 6)	431	506589	530520	23932	2	TGME49_230000	TGME49_230000-t26_1	17597	TGME49_230000-t26_1	TGME49_230000	0
TGME49_chrVIII	512547	512923	377	*	377	512849	7.71	2.63003	2.66838	0	H4K12_2_peak_900b	Exon (TGME49_230000-t26_1/TGME49_230000, exon 6 of 6)	431	506589	530520	23932	2	TGME49_230000	TGME49_230000-t26_1	17597	TGME49_230000-t26_1	TGME49_230000	0
TGME49_chrVIII	512616	512762	147	*	147	512644	5.25	1.55284	1.91562	0	H4K12_3_peak_834	Exon (TGME49_230000-t26_1/TGME49_230000, exon 6 of 6)	431	506589	530520	23932	2	TGME49_230000	TGME49_230000-t26_1	17758	TGME49_230000-t26_1	TGME49_230000	0
TGME49_chrVIII	513532	513706	175	*	175	513655	6.56	2.06495	2.31789	0	H4K12_3_peak_835	Exon (TGME49_230000-t26_1/TGME49_230000, exon 6 of 6)	431	506589	530520	23932	2	TGME49_230000	TGME49_230000-t26_1	16814	TGME49_230000-t26_1	TGME49_230000	0
TGME49_chrVIII	517970	518116	147	*	147	518067	8.79	2.09607	2.23395	0	H4K12_1_peak_900	Intron (TGME49_230000-t26_1/TGME49_230000, intron 5 of 5)	431	506589	530520	23932	2	TGME49_230000	TGME49_230000-t26_1	12404	TGME49_230000-t26_1	TGME49_230000	0
TGME49_chrIb	518280	518546	267	*	267	518317	5.59	1.37722	1.88388	0	H4K12_1_peak_578	Promoter (1-2kb)	428	517009	529250	12242	1	TGME49_208020	TGME49_208020-t26_1	1271	TGME49_208010-t26_1;TGME49_208020-t26_1	TGME49_208010;TGME49_208020	0;0
TGME49_chrIb	519314	519602	289	*	289	519418	6.39	2.06495	2.26533	0	H4K12_1_peak_579	Promoter (2-3kb)	428	517009	529250	12242	1	TGME49_208020	TGME49_208020-t26_1	2305	TGME49_208010-t26_1;TGME49_208020-t26_1	TGME49_208010;TGME49_208020	0;0
TGME49_chrVIII	520878	521046	169	*	169	520966	7.22	2.63003	2.51903	0	H4K12_3_peak_836	Intron (TGME49_230000-t26_1/TGME49_230000, intron 2 of 5)	431	506589	530520	23932	2	TGME49_230000	TGME49_230000-t26_1	9474	TGME49_230000-t26_1	TGME49_230000	0
TGME49_chrVIII	521243	521389	147	*	147	521275	6.42	1.47484	1.8553	0	H4K12_2_peak_901	Exon (TGME49_230000-t26_1/TGME49_230000, exon 2 of 6)	431	506589	530520	23932	2	TGME49_230000	TGME49_230000-t26_1	9131	TGME49_230000-t26_1	TGME49_230000	0
TGME49_chrVIII	522209	522582	374	*	374	522299	9.19	3.89878	3.12244	0	H4K12_3_peak_837	Exon (TGME49_230000-t26_1/TGME49_230000, exon 2 of 6)	431	506589	530520	23932	2	TGME49_230000	TGME49_230000-t26_1	7938	TGME49_230000-t26_1	TGME49_230000	0
TGME49_chrIb	522882	523164	283	*	283	522939	6.42	1.84895	2.12095	0	H4K12_2_peak_574	Exon (TGME49_208020-t26_1/TGME49_208020, exon 1 of 2)	428	517009	529250	12242	1	TGME49_208020	TGME49_208020-t26_1	5873	TGME49_208020-t26_1	TGME49_208020	0
TGME49_chrVIII	523046	523372	327	*	327	523127	6.42	1.95263	2.19471	0	H4K12_2_peak_902	Exon (TGME49_230000-t26_1/TGME49_230000, exon 2 of 6)	431	506589	530520	23932	2	TGME49_230000	TGME49_230000-t26_1	7148	TGME49_230000-t26_1	TGME49_230000	0
TGME49_chrIb	525293	525506	214	*	214	525375	5.91	1.55284	2.11675	0	H4K12_3_peak_547	Exon (TGME49_208020-t26_1/TGME49_208020, exon 1 of 2)	428	517009	529250	12242	1	TGME49_208020	TGME49_208020-t26_1	8284	TGME49_208020-t26_1	TGME49_208020	0
TGME49_chrIb	525756	525974	219	*	219	525861	8.35	3.24278	2.8652	0	H4K12_2_peak_575	Exon (TGME49_208020-t26_1/TGME49_208020, exon 1 of 2)	428	517009	529250	12242	1	TGME49_208020	TGME49_208020-t26_1	8747	TGME49_208020-t26_1	TGME49_208020	0
TGME49_chrVIII	528667	528944	278	*	278	528695	5.59	1.35709	1.86818	0	H4K12_1_peak_901	Promoter (1-2kb)	431	506589	530520	23932	2	TGME49_230000	TGME49_230000-t26_1	1576	TGME49_230000-t26_1;TGME49_230010-t26_1	TGME49_230000;TGME49_230010	0;-4531
TGME49_chrVIII	576165	576339	175	*	175	576278	6.39	1.47484	1.84762	0	H4K12_1_peak_904	Promoter (<=1kb)	431	576214	597664	21451	1	TGME49_230080	TGME49_230080-t26_1	0	TGME49_230060-t26_1;TGME49_230070-t26_1;TGME49_230080-t26_1	TGME49_230060;TGME49_230070;TGME49_230080	7248;-1165;0
TGME49_chrVIII	576165	576436	272	*	272	576215	6.42	1.47484	1.8553	0	H4K12_2_peak_903	Promoter (<=1kb)	431	576214	597664	21451	1	TGME49_230080	TGME49_230080-t26_1	0	TGME49_230060-t26_1;TGME49_230070-t26_1;TGME49_230080-t26_1	TGME49_230060;TGME49_230070;TGME49_230080	7248;-1165;0
TGME49_chrVIII	577178	577674	497	*	497	577505	6.42	2.06495	2.27474	0	H4K12_2_peak_904	Promoter (<=1kb)	431	576214	597664	21451	1	TGME49_230080	TGME49_230080-t26_1	964	TGME49_230070-t26_1;TGME49_230080-t26_1	TGME49_230070;TGME49_230080	-2178;0
TGME49_chrVIII	577546	577692	147	*	147	577621	7.22	2.63003	2.51903	0	H4K12_3_peak_842	Promoter (1-2kb)	431	576214	597664	21451	1	TGME49_230080	TGME49_230080-t26_1	1332	TGME49_230070-t26_1;TGME49_230080-t26_1	TGME49_230070;TGME49_230080	-2546;0
TGME49_chrVIII	578520	578666	147	*	147	578568	7.19	2.52868	2.44311	0	H4K12_1_peak_905	Promoter (2-3kb)	431	576214	597664	21451	1	TGME49_230080	TGME49_230080-t26_1	2306	TGME49_230070-t26_1;TGME49_230080-t26_1	TGME49_230070;TGME49_230080	-3520;0
TGME49_chrVI	579040	579246	207	*	207	579099	7.19	1.92429	2.04733	0	H4K12_1_peak_781	Promoter (2-3kb)	430	568536	582104	13569	2	TGME49_239350	TGME49_239350-t26_1	2858	TGME49_239350-t26_1;TGME49_239365-t26_1	TGME49_239350;TGME49_239365	0;11846
TGME49_chrVI	579455	579700	246	*	246	579485	5.25	1.48336	1.86443	0	H4K12_3_peak_705	Promoter (2-3kb)	430	568536	582104	13569	2	TGME49_239350	TGME49_239350-t26_1	2404	TGME49_239350-t26_1;TGME49_239365-t26_1	TGME49_239350;TGME49_239365	0;11392
TGME49_chrVI	579458	579644	187	*	187	579559	7.06	2.62846	2.47053	0	H4K12_2_peak_758	Promoter (2-3kb)	430	568536	582104	13569	2	TGME49_239350	TGME49_239350-t26_1	2460	TGME49_239350-t26_1;TGME49_239365-t26_1	TGME49_239350;TGME49_239365	0;11448
TGME49_chrX	583615	583804	190	*	190	583693	7.06	2.52868	2.40552	0	H4K12_2_peak_1501	Exon (TGME49_228100-t26_1/TGME49_228100, exon 13 of 13)	434	582429	593545	11117	2	TGME49_228100	TGME49_228100-t26_1	9741	TGME49_228100-t26_1;TGME49_228110-t26_1	TGME49_228100;TGME49_228110	0;-2097
TGME49_chrX	583964	584400	437	*	437	584251	7.06	1.92429	2.01583	0	H4K12_2_peak_1502	Exon (TGME49_228100-t26_1/TGME49_228100, exon 13 of 13)	434	582429	593545	11117	2	TGME49_228100	TGME49_228100-t26_1	9145	TGME49_228100-t26_1;TGME49_228110-t26_1	TGME49_228100;TGME49_228110	0;-2446
TGME49_chrX	584022	584236	215	*	215	584099	5.59	1.55284	2.02047	0	H4K12_1_peak_1462	Exon (TGME49_228100-t26_1/TGME49_228100, exon 13 of 13)	434	582429	593545	11117	2	TGME49_228100	TGME49_228100-t26_1	9309	TGME49_228100-t26_1;TGME49_228110-t26_1	TGME49_228100;TGME49_228110	0;-2504
TGME49_chrX	586037	586254	218	*	218	586109	5.91	1.55284	2.11675	0	H4K12_3_peak_1377	Exon (TGME49_228100-t26_1/TGME49_228100, exon 11 of 13)	434	582429	593545	11117	2	TGME49_228100	TGME49_228100-t26_1	7291	TGME49_228100-t26_1;TGME49_228110-t26_1	TGME49_228100;TGME49_228110	0;-4519
TGME49_chrX	590748	590996	249	*	249	590958	7.06	2.40311	2.32399	0	H4K12_2_peak_1503	Promoter (2-3kb)	434	582429	593545	11117	2	TGME49_228100	TGME49_228100-t26_1	2549	TGME49_228080-t26_1;TGME49_228100-t26_1	TGME49_228080;TGME49_228100	-3069;0
TGME49_chrVIIa	591612	591759	148	*	148	591673	7.22	2.59464	2.4955	0	H4K12_3_peak_1061	Exon (TGME49_304650-t26_1/TGME49_304650, exon 18 of 19)	432	589612	610399	20788	2	TGME49_304650	TGME49_304650-t26_1	18640	TGME49_304640-t26_1;TGME49_304650-t26_1	TGME49_304640;TGME49_304650	-4121;0
TGME49_chrVIIa	593296	593523	228	*	228	593333	5.59	1.55284	2.02047	0	H4K12_1_peak_1169	Intron (TGME49_304650-t26_1/TGME49_304650, intron 16 of 18)	432	589612	610399	20788	2	TGME49_304650	TGME49_304650-t26_1	16876	TGME49_304650-t26_1	TGME49_304650	0
TGME49_chrVIII	596673	596890	218	*	218	596703	6.56	1.47484	1.8905	0	H4K12_3_peak_843	Exon (TGME49_230080-t26_1/TGME49_230080, exon 21 of 21)	431	576214	597664	21451	1	TGME49_230080	TGME49_230080-t26_1	20459	TGME49_230080-t26_1;TGME49_230100-t26_1	TGME49_230080;TGME49_230100	0;0
TGME49_chrVI	596939	597363	425	*	425	597193	6.42	1.89992	2.1572	0	H4K12_2_peak_759	Exon (TGME49_239885-t26_1/TGME49_239885, exon 8 of 8)	430	592228	614932	22705	2	TGME49_239885	TGME49_239885-t26_1	17569	TGME49_239885-t26_1	TGME49_239885	0
TGME49_chrVI	597189	597461	273	*	273	597228	5.25	1.42912	1.82443	0	H4K12_3_peak_706	Exon (TGME49_239885-t26_1/TGME49_239885, exon 8 of 8)	430	592228	614932	22705	2	TGME49_239885	TGME49_239885-t26_1	17471	TGME49_239885-t26_1	TGME49_239885	0
TGME49_chrVIIa	601454	601707	254	*	254	601518	6.56	1.97966	2.25596	0	H4K12_3_peak_1062	Exon (TGME49_304650-t26_1/TGME49_304650, exon 10 of 19)	432	589612	610399	20788	2	TGME49_304650	TGME49_304650-t26_1	8692	TGME49_304650-t26_1	TGME49_304650	0
TGME49_chrVIIa	601466	601650	185	*	185	601577	5.78	1.54009	2.06774	0	H4K12_2_peak_1169	Intron (TGME49_304650-t26_1/TGME49_304650, intron 10 of 18)	432	589612	610399	20788	2	TGME49_304650	TGME49_304650-t26_1	8749	TGME49_304650-t26_1	TGME49_304650	0
TGME49_chrVI	606194	606340	147	*	147	606265	6.39	1.5651	1.91142	0	H4K12_1_peak_782	Exon (TGME49_239885-t26_1/TGME49_239885, exon 4 of 8)	430	592228	614932	22705	2	TGME49_239885	TGME49_239885-t26_1	8592	TGME49_239885-t26_1	TGME49_239885	0
TGME49_chrVI	608624	608821	198	*	198	608763	11.56	3.03847	2.51163	0	H4K12_2_peak_760	Exon (TGME49_239885-t26_1/TGME49_239885, exon 3 of 8)	430	592228	614932	22705	2	TGME49_239885	TGME49_239885-t26_1	6111	TGME49_239885-t26_1	TGME49_239885	0
TGME49_chrVIIa	609861	610182	322	*	322	609914	6.42	1.84895	2.12095	0	H4K12_2_peak_1170	Promoter (<=1kb)	432	589612	610399	20788	2	TGME49_304650	TGME49_304650-t26_1	217	TGME49_304650-t26_1;TGME49_304660-t26_1	TGME49_304650;TGME49_304660	0;-424
TGME49_chrVI	611626	611775	150	*	150	611701	9.59	3.12071	2.74826	0	H4K12_1_peak_783	Intron (TGME49_239885-t26_1/TGME49_239885, intron 1 of 7)	430	592228	614932	22705	2	TGME49_239885	TGME49_239885-t26_1	3157	TGME49_239400-t26_1;TGME49_239885-t26_1	TGME49_239400;TGME49_239885	0;0
TGME49_chrX	618798	619007	210	*	210	618892	7.06	2.63003	2.47156	0	H4K12_2_peak_1504	Intron (TGME49_228070-t26_1/TGME49_228070, intron 11 of 29)	434	609073	639378	30306	1	TGME49_228070	TGME49_228070-t26_1	9725	TGME49_228070-t26_1	TGME49_228070	0
TGME49_chrX	623500	623748	249	*	249	623675	7.06	1.92429	2.01583	0	H4K12_2_peak_1505	Exon (TGME49_228070-t26_1/TGME49_228070, exon 16 of 30)	434	609073	639378	30306	1	TGME49_228070	TGME49_228070-t26_1	14427	TGME49_228070-t26_1	TGME49_228070	0
TGME49_chrX	625427	625693	267	*	267	625567	6.39	1.47484	1.84762	0	H4K12_1_peak_1463	Intron (TGME49_228070-t26_1/TGME49_228070, intron 18 of 29)	434	609073	639378	30306	1	TGME49_228070	TGME49_228070-t26_1	16354	TGME49_228070-t26_1	TGME49_228070	0
TGME49_chrX	630755	630927	173	*	173	630833	8.79	2.62103	2.58026	0	H4K12_1_peak_1464	Intron (TGME49_228070-t26_1/TGME49_228070, intron 25 of 29)	434	609073	639378	30306	1	TGME49_228070	TGME49_228070-t26_1	21682	TGME49_228070-t26_1	TGME49_228070	0
TGME49_chrX	635647	635793	147	*	147	635678	5.25	1.35709	1.77122	0	H4K12_3_peak_1378	Exon (TGME49_228070-t26_1/TGME49_228070, exon 29 of 30)	434	609073	639378	30306	1	TGME49_228070	TGME49_228070-t26_1	26574	TGME49_228070-t26_1	TGME49_228070	0
TGME49_chrII	643016	643206	191	*	191	643120	8.53	3.08783	2.81853	0	H4K12_3_peak_51	Promoter (<=1kb)	423	642997	651494	8498	1	TGME49_221870	TGME49_221870-t26_1	19	TGME49_221870-t26_1	TGME49_221870	0
TGME49_chrII	645358	645551	194	*	194	645475	7.19	2.3433	2.32097	0	H4K12_1_peak_53	Promoter (2-3kb)	423	642997	651494	8498	1	TGME49_221870	TGME49_221870-t26_1	2361	TGME49_221870-t26_1	TGME49_221870	0
TGME49_chrII	646888	647057	170	*	170	646936	7.06	2.22916	2.21155	0	H4K12_2_peak_51	Exon (TGME49_221870-t26_1/TGME49_221870, exon 2 of 7)	423	642997	651494	8498	1	TGME49_221870	TGME49_221870-t26_1	3891	TGME49_221870-t26_1;TGME49_221880-t26_1	TGME49_221870;TGME49_221880	0;11956
TGME49_chrV	666045	666206	162	*	162	666126	11.18	5.1593	3.63465	1.15744	H4K12_1_peak_649	Exon (TGME49_212880-t26_1/TGME49_212880, exon 11 of 17)	429	659732	688702	28971	2	TGME49_212880	TGME49_212880-t26_1	22496	TGME49_212880-t26_1	TGME49_212880	0
TGME49_chrV	666954	667319	366	*	366	667080	7.06	2.63003	2.47156	0	H4K12_2_peak_638	Exon (TGME49_212880-t26_1/TGME49_212880, exon 11 of 17)	429	659732	688702	28971	2	TGME49_212880	TGME49_212880-t26_1	21383	TGME49_212880-t26_1	TGME49_212880	0
TGME49_chrV	666992	667513	522	*	522	667405	7.19	2.63003	2.51018	0	H4K12_1_peak_650	Exon (TGME49_212880-t26_1/TGME49_212880, exon 11 of 17)	429	659732	688702	28971	2	TGME49_212880	TGME49_212880-t26_1	21189	TGME49_212880-t26_1	TGME49_212880	0
TGME49_chrV	668159	668305	147	*	147	668225	5.78	1.55284	2.07791	0	H4K12_2_peak_639	Exon (TGME49_212880-t26_1/TGME49_212880, exon 11 of 17)	429	659732	688702	28971	2	TGME49_212880	TGME49_212880-t26_1	20397	TGME49_212880-t26_1	TGME49_212880	0
TGME49_chrV	668519	668723	205	*	205	668612	6.42	2.06495	2.27474	0	H4K12_2_peak_640	Exon (TGME49_212880-t26_1/TGME49_212880, exon 11 of 17)	429	659732	688702	28971	2	TGME49_212880	TGME49_212880-t26_1	19979	TGME49_212880-t26_1	TGME49_212880	0
TGME49_chrVI	669912	670058	147	*	147	670032	6.56	2.06495	2.31789	0	H4K12_3_peak_709	3' UTR	430	669283	687316	18034	2	TGME49_239475	TGME49_239475-t26_1	17258	TGME49_239440-t26_1;TGME49_239475-t26_1	TGME49_239440;TGME49_239475	0;0
TGME49_chrVI	669946	670196	251	*	251	670107	10.38	4.59432	3.48958	0.69398	H4K12_1_peak_786	3' UTR	430	669283	687316	18034	2	TGME49_239475	TGME49_239475-t26_1	17120	TGME49_239440-t26_1;TGME49_239475-t26_1	TGME49_239440;TGME49_239475	10,957;0
TGME49_chrV	670069	670259	191	*	191	670173	5.25	1.55284	1.91562	0	H4K12_3_peak_614	Exon (TGME49_212880-t26_1/TGME49_212880, exon 11 of 17)	429	659732	688702	28971	2	TGME49_212880	TGME49_212880-t26_1	18443	TGME49_212880-t26_1	TGME49_212880	0
TGME49_chrV	670875	671037	163	*	163	670998	7.22	2.63003	2.51903	0	H4K12_3_peak_615	Exon (TGME49_212880-t26_1/TGME49_212880, exon 11 of 17)	429	659732	688702	28971	2	TGME49_212880	TGME49_212880-t26_1	17665	TGME49_212880-t26_1	TGME49_212880	0
TGME49_chrV	672401	672595	195	*	195	672474	7.22	2.63003	2.51903	0	H4K12_3_peak_616	Exon (TGME49_212880-t26_1/TGME49_212880, exon 11 of 17)	429	659732	688702	28971	2	TGME49_212880	TGME49_212880-t26_1	16107	TGME49_212880-t26_1	TGME49_212880	0
TGME49_chrV	672934	673193	260	*	260	672976	5.25	1.55284	1.91562	0	H4K12_3_peak_617	Exon (TGME49_212880-t26_1/TGME49_212880, exon 11 of 17)	429	659732	688702	28971	2	TGME49_212880	TGME49_212880-t26_1	15509	TGME49_212880-t26_1	TGME49_212880	0
TGME49_chrV	675045	675514	470	*	470	675322	8.53	3.12519	2.84325	0	H4K12_3_peak_618	Exon (TGME49_212880-t26_1/TGME49_212880, exon 11 of 17)	429	659732	688702	28971	2	TGME49_212880	TGME49_212880-t26_1	13188	TGME49_212880-t26_1	TGME49_212880	0
TGME49_chrV	678208	678520	313	*	313	678297	8.53	3.24278	2.9213	0	H4K12_3_peak_619	Exon (TGME49_212880-t26_1/TGME49_212880, exon 10 of 17)	429	659732	688702	28971	2	TGME49_212880	TGME49_212880-t26_1	10182	TGME49_212880-t26_1	TGME49_212880	0
TGME49_chrVI	684320	684629	310	*	310	684418	6.42	2.03515	2.25349	0	H4K12_2_peak_762	Promoter (2-3kb)	430	669283	687316	18034	2	TGME49_239475	TGME49_239475-t26_1	2687	TGME49_239475-t26_1;TGME49_239480-t26_1	TGME49_239475;TGME49_239480	0;25515
TGME49_chrV	685243	685609	367	*	367	685376	6.39	2.06495	2.26533	0	H4K12_1_peak_651	Exon (TGME49_212880-t26_1/TGME49_212880, exon 5 of 17)	429	659732	688702	28971	2	TGME49_212880	TGME49_212880-t26_1	3093	TGME49_212880-t26_1	TGME49_212880	0
TGME49_chrV	687544	687959	416	*	416	687917	5.91	1.55284	2.11675	0	H4K12_3_peak_620	Promoter (<=1kb)	429	659732	688702	28971	2	TGME49_212880	TGME49_212880-t26_1	743	TGME49_212880-t26_1;TGME49_212900-t26_1	TGME49_212880;TGME49_212900	0;8546
TGME49_chrIX	687769	687977	209	*	209	687869	7.19	2.62846	2.50913	0	H4K12_1_peak_293	Exon (TGME49_267370-t26_1/TGME49_267370, exon 8 of 10)	426	682408	694759	12352	1	TGME49_267370	TGME49_267370-t26_1	5361	TGME49_267370-t26_1	TGME49_267370	0
TGME49_chrV	688922	689068	147	*	147	688985	7.71	1.92429	2.17636	0	H4K12_2_peak_641	Promoter (<=1kb)	429	659732	688702	28971	2	TGME49_212880	TGME49_212880-t26_1	-366	TGME49_212880-t26_1;TGME49_212900-t26_1	TGME49_212880;TGME49_212900	0;7437
TGME49_chrIb	690297	690605	309	*	309	690346	7.87	1.92429	2.21859	0	H4K12_3_peak_551	Promoter (<=1kb)	428	690616	704688	14073	1	TGME49_208420	TGME49_208420-t26_1	-11	TGME49_208420-t26_1	TGME49_208420	0
TGME49_chrIX	690345	690579	235	*	235	690513	5.91	1.4945	2.06927	0	H4K12_3_peak_266	Exon (TGME49_267370-t26_1/TGME49_267370, exon 8 of 10)	426	682408	694759	12352	1	TGME49_267370	TGME49_267370-t26_1	7937	TGME49_267370-t26_1	TGME49_267370	0
TGME49_chrIX	690552	690745	194	*	194	690589	5.14	1.4945	1.8389	0	H4K12_2_peak_289	Exon (TGME49_267370-t26_1/TGME49_267370, exon 8 of 10)	426	682408	694759	12352	1	TGME49_267370	TGME49_267370-t26_1	8144	TGME49_267370-t26_1	TGME49_267370	0
TGME49_chrIb	691487	691777	291	*	291	691546	5.14	1.55175	1.88031	0	H4K12_2_peak_578	Promoter (<=1kb)	428	690616	704688	14073	1	TGME49_208420	TGME49_208420-t26_1	871	TGME49_208420-t26_1	TGME49_208420	0
TGME49_chrIb	700472	700696	225	*	225	700658	5.91	1.55284	2.11675	0	H4K12_3_peak_552	Exon (TGME49_208420-t26_1/TGME49_208420, exon 13 of 17)	428	690616	704688	14073	1	TGME49_208420	TGME49_208420-t26_1	9856	TGME49_208420-t26_1;TGME49_208430-t26_1	TGME49_208420;TGME49_208430	0;9040
TGME49_chrIb	700609	700792	184	*	184	700673	7.19	1.92429	2.04733	0	H4K12_1_peak_583	Intron (TGME49_208420-t26_1/TGME49_208420, intron 13 of 16)	428	690616	704688	14073	1	TGME49_208420	TGME49_208420-t26_1	9993	TGME49_208420-t26_1;TGME49_208430-t26_1	TGME49_208420;TGME49_208430	0;8944
TGME49_chrIb	701851	702115	265	*	265	701917	7.19	2.63003	2.51018	0	H4K12_1_peak_584	Intron (TGME49_208420-t26_1/TGME49_208420, intron 15 of 16)	428	690616	704688	14073	1	TGME49_208420	TGME49_208420-t26_1	11235	TGME49_208420-t26_1;TGME49_208430-t26_1	TGME49_208420;TGME49_208430	0;7621
TGME49_chrV	715659	715864	206	*	206	715713	5.78	1.3373	1.90541	0	H4K12_2_peak_642	Intron (TGME49_212940-t26_1/TGME49_212940, intron 2 of 11)	429	708516	719676	11161	2	TGME49_212940	TGME49_212940-t26_1	3812	TGME49_212940-t26_1	TGME49_212940	0
TGME49_chrV	719344	719564	221	*	221	719376	5.59	1.47232	1.95791	0	H4K12_1_peak_653	Promoter (<=1kb)	429	708516	719676	11161	2	TGME49_212940	TGME49_212940-t26_1	112	TGME49_212940-t26_1;TGME49_212950-t26_1	TGME49_212940;TGME49_212950	0;-2191
TGME49_chrV	719572	719841	270	*	270	719628	8.53	3.06938	2.80633	0	H4K12_3_peak_622	Promoter (<=1kb)	429	708516	719676	11161	2	TGME49_212940	TGME49_212940-t26_1	0	TGME49_212940-t26_1;TGME49_212950-t26_1	TGME49_212940;TGME49_212950	0;-1914
TGME49_chrV	720541	720687	147	*	147	720571	5.25	1.37722	1.78611	0	H4K12_3_peak_623	Promoter (1-2kb)	429	708516	719676	11161	2	TGME49_212940	TGME49_212940-t26_1	-1011	TGME49_212940-t26_1;TGME49_212950-t26_1	TGME49_212940;TGME49_212950	0;-1068
TGME49_chrVIIa	729252	729574	323	*	323	729350	5.25	1.55175	1.91482	0	H4K12_3_peak_1065	3' UTR	432	729549	741979	12431	2	TGME49_206670	TGME49_206670-t26_1	12405	TGME49_206670-t26_1;TGME49_206680-t26_1;TGME49_206690-t26_1	TGME49_206670;TGME49_206680;TGME49_206690	0;-1032;6626
TGME49_chrVIIa	733207	733361	155	*	155	733322	7.22	2.22916	2.25403	0	H4K12_3_peak_1066	Exon (TGME49_206670-t26_1/TGME49_206670, exon 5 of 8)	432	729549	741979	12431	2	TGME49_206670	TGME49_206670-t26_1	8618	TGME49_206670-t26_1;TGME49_206680-t26_1	TGME49_206670;TGME49_206680	0;-4987
TGME49_chrVIIa	735707	735920	214	*	214	735871	5.59	1.48336	1.96649	0	H4K12_1_peak_1177	Exon (TGME49_206670-t26_1/TGME49_206670, exon 3 of 8)	432	729549	741979	12431	2	TGME49_206670	TGME49_206670-t26_1	6059	TGME49_206670-t26_1	TGME49_206670	0
[truncated: 1,267 more rows]

## Sheet: Peak_count(H3K14la and H4K12la)
Table S16 Identified peaks of H4K12la and H3K14la
[truncated: 7 more rows]
