# Supplementary material for: Protein Lactylation and Metabolic Regulation of the Zoonotic Parasite Toxoplasma gondii
Source: Genomics Proteomics Bioinformatics. 2022 Oct 7;21(6):1163–81. doi: 10.1016/j.gpb.2022.09.010 (PMC11082259; doi:10.1016/j.gpb.2022.09.010)
Supplement: Supplementary Table S17 — KEGG enrichment analysis of genes associated with H3K14la [file mmc40.xlsx]

## Sheet: Sheet1
Table S17 KEGG enrichment analysis of genes associated with H3K14la
TermID	TermGeneNum	ObservedGeneNum	ExpectedGeneNum	RichFactor	rawP	adjP	TermName	GeneList
ko04217	13	2	0.260248	7.68498	0.033564	0.0671281	Cellular_Processes|Cell_growth_and_death|Necroptosis	TGME49_315350;TGME49_310670;
ko03018	34	2	0.064824	30.8528	0.180831	0.180831	Genetic_Information_Processing|Folding,_sorting_and_degradation|RNA_degradation	TGME49_247550;TGME49_291140;
