# Supplementary material for: Protein Lactylation and Metabolic Regulation of the Zoonotic Parasite Toxoplasma gondii
Source: Genomics Proteomics Bioinformatics. 2022 Oct 7;21(6):1163–81. doi: 10.1016/j.gpb.2022.09.010 (PMC11082259; doi:10.1016/j.gpb.2022.09.010)
Supplement: Supplementary Table S18 — KEGG enrichment analysis of genes associated with H4K12la [file mmc41.xlsx]

## Sheet: Supplementary Table 18
Table S18 KEGG enrichment analysis of genes associated with H4K12la
TermID	TermGeneNum	ObservedGeneNum	ExpectedGeneNum	RichFactor	rawP	adjP	TermName	GeneList
ko04218	9	2	0.025739	77.7031	0.033616	0.078807	Cellular_Processes|Cell_growth_and_death|Cellular_senescence	TGME49_248530;TGME49_264820;
ko03008	42	4	0.560534	7.13605	0.0471599	0.078807	Genetic_Information_Processing|Translation|Ribosome_biogenesis_in_eukaryotes	TGME49_228100;TGME49_313830;TGME49_242625;TGME49_311030;
ko04110	11	2	0.167779	11.9204	0.0492544	0.078807	Cellular_Processes|Cell_growth_and_death|Cell_cycle	TGME49_232970;TGME49_216730;
ko04070	8	2	0.175405	11.4022	0.0267	0.078807	Environmental_Information_Processing|Signal_transduction|Phosphatidylinositol_signaling_system	TGME49_304650;TGME49_238400;
ko04136	6	2	0.177312	11.2796	0.0149184	0.078807	Cellular_Processes|Transport_and_catabolism|Autophagy_-_other	TGME49_206450;TGME49_218250;
ko03013	54	3	0.514776	5.82778	0.419551	0.559401	Genetic_Information_Processing|Translation|RNA_transport	TGME49_259640;TGME49_297745;TGME49_254940;
ko04141	41	2	0.820782	2.4367	0.643532	0.735466	Genetic_Information_Processing|Folding,_sorting_and_degradation|Protein_processing_in_endoplasmic_reticulum	TGME49_242020;TGME49_291680;
ko03040	92	3	2.36797	1.26691	1	1	Genetic_Information_Processing|Transcription|Spliceosome	TGME49_223390;TGME49_275310;TGME49_270930;
