# Supplementary material for: Protein Lactylation and Metabolic Regulation of the Zoonotic Parasite Toxoplasma gondii
Source: Genomics Proteomics Bioinformatics. 2022 Oct 7;21(6):1163–81. doi: 10.1016/j.gpb.2022.09.010 (PMC11082259; doi:10.1016/j.gpb.2022.09.010)
Supplement: Supplementary Table S19 — GO enrichment analysis of genes associated with H3K14la [file mmc42.xlsx]

## Sheet: Supplementary Table 19
Table S19 GO enrichment analysis of genes associated with H3K14la
TermID	TermGeneNum	ObservedGeneNum	ExpectedGeneNum	RichFactor	rawP	adjP	TermName	GeneList
GO:0007018	32	4	0.065911	60.6879	0.00216557	0.0302348	biological_process:microtubule-based_movement	TGME49_218210;TGME49_294550;TGME49_243482;TGME49_230830;
GO:0003916	5	2	0.065911	30.3439	0.00292744	0.0302348	molecular_function:DNA_topoisomerase_activity	TGME49_226480;TGME49_273780;
GO:0003777	31	4	0.434192	9.21251	0.00192023	0.0302348	molecular_function:microtubule_motor_activity	TGME49_230830;TGME49_218210;TGME49_294550;TGME49_243482;
GO:0030286	17	3	0.297631	10.0796	0.00294974	0.0302348	cellular_component:dynein_complex	TGME49_230830;TGME49_243482;TGME49_294550;
GO:0140326	7	2	0.027394	73.0087	0.00600886	0.0351948	molecular_function:ATPase-coupled_intramembrane_lipid_transporter_activity	TGME49_254370;TGME49_216380;
GO:0015914	7	2	0.086509	23.119	0.00600886	0.0351948	biological_process:phospholipid_transport	TGME49_254370;TGME49_216380;
GO:0005524	574	19	7.80309	2.43493	0.00569814	0.0351948	molecular_function:ATP_binding	TGME49_229630;TGME49_282230;TGME49_266950;TGME49_291090;TGME49_273780;TGME49_230830;TGME49_294550;TGME49_216380;TGME49_301270;TGME49_239910;TGME49_226090;TGME49_243482;TGME49_291020;TGME49_244590;TGME49_318590;TGME49_284190;TGME49_254370;TGME49_316430;TGME49_218210;
GO:0008061	8	2	0.107106	18.6731	0.00792106	0.0405954	molecular_function:chitin_binding	TGME49_207480;TGME49_207865;
GO:0006265	9	2	0.101957	19.6161	0.010069	0.0458699	biological_process:DNA_topological_change	TGME49_226480;TGME49_273780;
GO:0005694	16	2	0.280124	7.13969	0.0310072	0.127129	cellular_component:chromosome	TGME49_226480;TGME49_273780;
GO:0016887	77	4	0.840577	4.75864	0.0451093	0.168135	molecular_function:ATPase_activity	TGME49_294550;TGME49_244590;TGME49_230830;TGME49_243482;
GO:0043087	22	2	0.09516	21.0172	0.0558042	0.169247	biological_process:regulation_of_GTPase_activity	TGME49_216430;TGME49_312300;
GO:0005515	582	16	5.63419	2.8398	0.0619195	0.169247	molecular_function:protein_binding	TGME49_321500;TGME49_207480;TGME49_257560;TGME49_316430;TGME49_244390;TGME49_218210;TGME49_227800;TGME49_216970;TGME49_291020;TGME49_255340;TGME49_261210;TGME49_319570;TGME49_281480;TGME49_283820;TGME49_273500;TGME49_265205;
GO:0005096	22	2	0.235633	8.48777	0.0558042	0.169247	molecular_function:GTPase_activator_activity	TGME49_216430;TGME49_312300;
GO:0004519	23	2	0.393203	5.08643	0.0604405	0.169247	molecular_function:endonuclease_activity	TGME49_273780;TGME49_249030;
GO:0000287	27	2	0.200206	9.98971	0.0802038	0.205522	molecular_function:magnesium_ion_binding	TGME49_254370;TGME49_216380;
GO:0005576	28	2	0.351802	5.68502	0.0854214	0.206016	cellular_component:extracellular_region	TGME49_207865;TGME49_207480;
GO:0016740	36	2	0.355922	5.61921	0.130367	0.255907	molecular_function:transferase_activity	TGME49_273500;TGME49_294820;
GO:0003677	178	6	2.01648	2.97548	0.131074	0.255907	molecular_function:DNA_binding	TGME49_217050;TGME49_264670;TGME49_273780;TGME49_270840;TGME49_291090;TGME49_226480;
GO:0016491	109	4	1.32461	3.01975	0.122883	0.255907	molecular_function:oxidoreductase_activity	TGME49_257050;TGME49_215280;TGME49_309730;TGME49_294820;
GO:0005975	36	2	0.615448	3.24966	0.130367	0.255907	biological_process:carbohydrate_metabolic_process	TGME49_259080;TGME49_310670;
GO:0000166	77	3	0.967456	3.10092	0.151454	0.282254	molecular_function:nucleotide_binding	TGME49_254370;TGME49_264670;TGME49_216380;
GO:0005509	85	3	1.10299	2.71989	0.185856	0.331308	molecular_function:calcium_ion_binding	TGME49_230350;TGME49_219070;TGME49_227800;
GO:0016787	160	5	2.73532	1.82794	0.204128	0.348719	molecular_function:hydrolase_activity	TGME49_216380;TGME49_297650;TGME49_254370;TGME49_244590;TGME49_238230;
GO:0003676	313	8	1.99856	4.00289	0.260665	0.4257	molecular_function:nucleic_acid_binding	TGME49_291930;TGME49_264670;TGME49_278500;TGME49_291090;TGME49_226090;TGME49_321500;TGME49_273780;TGME49_283878;
GO:0032259	58	2	1.01545	1.96957	0.269956	0.4257	biological_process:methylation	TGME49_257050;TGME49_278500;
GO:0005737	250	2	1.28733	1.5536	0.324273	0.492415	cellular_component:cytoplasm	TGME49_309730;TGME49_319570;
GO:0055114	151	4	0.995263	4.01904	0.338066	0.495025	biological_process:oxidation-reduction_process	TGME49_309730;TGME49_294820;TGME49_257050;TGME49_215280;
GO:0016021	1509	23	25.7975	0.891558	0.478734	0.67683	cellular_component:integral_component_of_membrane	TGME49_320490;TGME49_212130;TGME49_288940;TGME49_234410;TGME49_228780;TGME49_284780;TGME49_254370;TGME49_230350;TGME49_218910;TGME49_243482;TGME49_274290;TGME49_216070;TGME49_302005;TGME49_216380;TGME49_301996;TGME49_249580;TGME49_204440;TGME49_229630;TGME49_287270;TGME49_203240;TGME49_200480;TGME49_300700;TGME49_298090;
GO:0006468	168	4	0.138414	28.8988	0.539353	0.698023	biological_process:protein_phosphorylation	TGME49_239910;TGME49_229630;TGME49_301270;TGME49_266950;
GO:0004672	172	4	1.70051	2.35223	0.544799	0.698023	molecular_function:protein_kinase_activity	TGME49_239910;TGME49_266950;TGME49_301270;TGME49_229630;
GO:0008270	172	4	2.09022	1.91368	0.544799	0.698023	molecular_function:zinc_ion_binding	TGME49_217050;TGME49_270840;TGME49_278640;TGME49_294820;
GO:0005622	187	4	2.34954	1.70246	0.569413	0.707452	cellular_component:intracellular	TGME49_312300;TGME49_216430;TGME49_278940;TGME49_270840;
GO:0003824	240	5	3.21318	1.55609	0.6119	0.73788	molecular_function:catalytic_activity	TGME49_294820;TGME49_284190;TGME49_257050;TGME49_289490;TGME49_254370;
GO:0004386	88	2	1.52255	1.31358	0.667214	0.759191	molecular_function:helicase_activity	TGME49_226090;TGME49_291090;
GO:0008168	82	2	1.41874	1.4097	0.655025	0.759191	molecular_function:methyltransferase_activity	TGME49_278500;TGME49_257050;
GO:0055085	96	2	1.66097	1.20412	0.685124	0.759191	biological_process:transmembrane_transport	TGME49_249580;TGME49_234410;
GO:0003723	237	3	0.878682	3.4142	0.798751	0.839712	molecular_function:RNA_binding	TGME49_291930;TGME49_283878;TGME49_321500;
GO:0046872	221	4	2.23048	1.79333	0.794729	0.839712	molecular_function:metal_ion_binding	TGME49_254370;TGME49_215280;TGME49_216380;TGME49_284190;
GO:0008152	129	2	1.56766	1.27578	1	1	biological_process:metabolic_process	TGME49_294820;TGME49_254370;
GO:0005634	239	4	4.18435	0.955944	1	1	cellular_component:nucleus	TGME49_217050;TGME49_222380;TGME49_270840;TGME49_229630;
