# Supplementary material for: Protein Lactylation and Metabolic Regulation of the Zoonotic Parasite Toxoplasma gondii
Source: Genomics Proteomics Bioinformatics. 2022 Oct 7;21(6):1163–81. doi: 10.1016/j.gpb.2022.09.010 (PMC11082259; doi:10.1016/j.gpb.2022.09.010)
Supplement: Supplementary Table S20 — GO enrichment analysis of genes associated with H4K12la [file mmc43.xlsx]

## Sheet: Supplementary Table 20
Table S20 GO enrichment analysis of genes associated with H4K12la
TermID	TermGeneNum	ObservedGeneNum	ExpectedGeneNum	RichFactor	rawP	adjP	TermName	GeneList
GO:0005515	582	40	10.9088	3.66678	5.18e-06	0.000268515	molecular_function:protein_binding	TGME49_225090;TGME49_254940;TGME49_203180;TGME49_244060;TGME49_261370;TGME49_269700;TGME49_225125;TGME49_262780;TGME49_295710;TGME49_295610;TGME49_240650;TGME49_261022;TGME49_216050;TGME49_315660;TGME49_286920;TGME49_240380;TGME49_262650;TGME49_224270;TGME49_283702;TGME49_290950;TGME49_230980;TGME49_221420;TGME49_278870;TGME49_244040;TGME49_288700;TGME49_230000;TGME49_222660;TGME49_253730;TGME49_…
GO:0005524	574	39	12.2958	3.17182	8.52e-06	0.000268515	molecular_function:ATP_binding	TGME49_261022;TGME49_289320;TGME49_230080;TGME49_277030;TGME49_202850;TGME49_245720;TGME49_283702;TGME49_230980;TGME49_221420;TGME49_245730;TGME49_295050;TGME49_263740;TGME49_235920;TGME49_306338;TGME49_263180;TGME49_315600;TGME49_261850;TGME49_250850;TGME49_313830;TGME49_307040;TGME49_247390;TGME49_278440;TGME49_216730;TGME49_290640;TGME49_315190;TGME49_209985;TGME49_318440;TGME49_203220;TGME49_…
GO:0003777	31	5	0.127703	39.1533	0.00318282	0.0385654	molecular_function:microtubule_motor_activity	TGME49_286932;TGME49_221420;TGME49_235920;TGME49_261022;TGME49_306338;
GO:0007018	32	5	0.995263	5.0238	0.00367289	0.0385654	biological_process:microtubule-based_movement	TGME49_286932;TGME49_235920;TGME49_221420;TGME49_306338;TGME49_261022;
GO:0006836	3	2	0.093306	21.4348	0.00320765	0.0385654	biological_process:neurotransmitter_transport	TGME49_208420;TGME49_264870;
GO:0030286	17	4	0.528733	7.56525	0.00197751	0.0385654	cellular_component:dynein_complex	TGME49_286932;TGME49_235920;TGME49_306338;TGME49_261022;
GO:0016459	11	3	0.342122	8.7688	0.00485383	0.0436845	cellular_component:myosin_complex	TGME49_278870;TGME49_230980;TGME49_263180;
GO:0005198	12	3	0.390525	7.68197	0.00631567	0.0497359	molecular_function:structural_molecule_activity	TGME49_290950;TGME49_240650;TGME49_273370;
GO:0006886	53	6	1.6484	3.63988	0.00765994	0.0536196	biological_process:intracellular_protein_transport	TGME49_310350;TGME49_253730;TGME49_290950;TGME49_273370;TGME49_223540;TGME49_240650;
GO:0005328	5	2	0.041195	48.5496	0.010232	0.0644616	molecular_function:neurotransmitter:sodium_symporter_activity	TGME49_264870;TGME49_208420;
GO:0003779	16	3	0.049434	60.687	0.0145862	0.0719857	molecular_function:actin_binding	TGME49_263180;TGME49_278870;TGME49_230980;
GO:0008565	7	2	0.054789	36.5037	0.0205673	0.0719857	molecular_function:obsolete_protein_transporter_activity	TGME49_253730;TGME49_223540;
GO:0042578	7	2	0.152832	13.0863	0.0205673	0.0719857	molecular_function:phosphoric_ester_hydrolase_activity	TGME49_259870;TGME49_238400;
GO:0016887	77	7	2.15695	3.24532	0.0132779	0.0719857	molecular_function:ATPase_activity	TGME49_235920;TGME49_261022;TGME49_219310;TGME49_286932;TGME49_306338;TGME49_263740;TGME49_247390;
GO:0008536	7	2	0.217714	9.18636	0.0205673	0.0719857	molecular_function:Ran_GTPase_binding	TGME49_253730;TGME49_223540;
GO:0030126	6	2	0.186612	10.7174	0.0150154	0.0719857	cellular_component:COPI_vesicle_coat	TGME49_273370;TGME49_240650;
GO:0004707	7	2	0.217714	9.18636	0.0205673	0.0719857	molecular_function:MAP_kinase_activity	TGME49_250850;TGME49_233010;
GO:0003774	17	3	0.528733	5.67394	0.017288	0.0719857	molecular_function:motor_activity	TGME49_263180;TGME49_278870;TGME49_230980;
GO:0004386	88	7	0.870031	8.04569	0.0259397	0.0845212	molecular_function:helicase_activity	TGME49_223390;TGME49_294350;TGME49_318440;TGME49_230080;TGME49_278440;TGME49_203220;TGME49_245720;
GO:0008061	8	2	0.255407	7.83064	0.0268321	0.0845212	molecular_function:chitin_binding	TGME49_253930;TGME49_242020;
GO:0006270	9	2	0.101957	19.6161	0.033757	0.101271	biological_process:DNA_replication_initiation	TGME49_315600;TGME49_216730;
GO:0016021	1509	38	40.4058	0.94046	0.0376959	0.107947	cellular_component:integral_component_of_membrane	TGME49_212310;TGME49_214300;TGME49_289150;TGME49_253930;TGME49_302007;TGME49_238995;TGME49_262880;TGME49_313080;TGME49_263740;TGME49_236640;TGME49_264870;TGME49_305620;TGME49_259030;TGME49_315600;TGME49_220340;TGME49_231370;TGME49_202610;TGME49_223060;TGME49_276190;TGME49_225745;TGME49_248320;TGME49_208420;TGME49_320440;TGME49_321270;TGME49_229490;TGME49_309910;TGME49_297745;TGME49_295090;TGME49_…
GO:0003677	178	11	5.6828	1.93566	0.0494782	0.135527	molecular_function:DNA_binding	TGME49_246170;TGME49_306320;TGME49_223390;TGME49_294350;TGME49_278440;TGME49_245720;TGME49_315600;TGME49_261850;TGME49_216730;TGME49_286920;TGME49_300690;
GO:0006260	45	4	1.47374	2.71419	0.0606221	0.159133	biological_process:DNA_replication	TGME49_232970;TGME49_315600;TGME49_261850;TGME49_216730;
GO:0003676	313	16	9.73491	1.64357	0.0721746	0.18188	molecular_function:nucleic_acid_binding	TGME49_203220;TGME49_228070;TGME49_223570;TGME49_223390;TGME49_294350;TGME49_294840;TGME49_261850;TGME49_225125;TGME49_320440;TGME49_230080;TGME49_278440;TGME49_245720;TGME49_292200;TGME49_318440;TGME49_206670;TGME49_275310;
GO:0004527	14	2	0.39794	5.02588	0.0766167	0.185648	molecular_function:exonuclease_activity	TGME49_238400;TGME49_320440;
GO:0004402	31	3	0.874768	3.42948	0.081782	0.190825	molecular_function:histone_acetyltransferase_activity	TGME49_306460;TGME49_264820;TGME49_240650;
GO:0030117	15	2	0.404737	4.94148	0.0865359	0.194706	cellular_component:membrane_coat	TGME49_273370;TGME49_240650;
GO:0015031	33	3	1.02636	2.92294	0.0946995	0.205727	biological_process:protein_transport	TGME49_206450;TGME49_273580;TGME49_310350;
GO:0006810	34	3	1.10649	2.71128	0.101454	0.213052	biological_process:transport	TGME49_259640;TGME49_310750;TGME49_263740;
GO:0004674	19	2	0.532235	3.75774	0.129472	0.239903	molecular_function:protein_serine/threonine_kinase_activity	TGME49_283702;TGME49_289320;
GO:0008270	172	2	4.95983	0.403239	0.128114	0.239903	molecular_function:zinc_ion_binding	TGME49_275310;TGME49_294840;
GO:0018024	19	2	0.551802	3.62449	0.129472	0.239903	molecular_function:histone-lysine_N-methyltransferase_activity	TGME49_297150;TGME49_295610;
GO:0046872	221	3	7.32873	0.409348	0.120702	0.239903	molecular_function:metal_ion_binding	TGME49_224260;TGME49_318310;TGME49_294840;
GO:0016020	256	4	7.32935	0.545751	0.147384	0.265292	cellular_component:membrane	TGME49_238995;TGME49_273580;TGME49_268910;TGME49_276190;
GO:0004519	23	2	0.715345	2.79585	0.176162	0.308283	molecular_function:endonuclease_activity	TGME49_238400;TGME49_204410;
GO:0006397	24	2	0.72173	2.77112	0.188223	0.320489	biological_process:mRNA_processing	TGME49_225090;TGME49_270930;
GO:0005789	28	2	0.340268	5.87772	0.237374	0.366581	cellular_component:endoplasmic_reticulum_membrane	TGME49_310350;TGME49_310750;
GO:0016192	51	3	1.39712	2.14728	0.238568	0.366581	biological_process:vesicle-mediated_transport	TGME49_240650;TGME49_290950;TGME49_273370;
GO:0005576	28	2	0.801648	2.49486	0.237374	0.366581	cellular_component:extracellular_region	TGME49_232400;TGME49_253930;
GO:0004722	27	2	0.839753	2.38165	0.224989	0.366581	molecular_function:protein_serine/threonine_phosphatase_activity	TGME49_244450;TGME49_202610;
GO:0005737	250	5	0.514933	9.71	0.279076	0.392052	cellular_component:cytoplasm	TGME49_231400;TGME49_309110;TGME49_295050;TGME49_277030;TGME49_206450;
GO:0006468	168	8	4.49845	1.77839	0.270006	0.392052	biological_process:protein_phosphorylation	TGME49_233010;TGME49_289320;TGME49_229020;TGME49_209985;TGME49_315190;TGME49_250850;TGME49_249470;TGME49_239885;
GO:0004672	172	8	4.71184	1.69785	0.280037	0.392052	molecular_function:protein_kinase_activity	TGME49_289320;TGME49_233010;TGME49_229020;TGME49_250850;TGME49_209985;TGME49_315190;TGME49_249470;TGME49_239885;
GO:0005874	31	2	1.02163	1.95766	0.274679	0.392052	cellular_component:microtubule	TGME49_231400;TGME49_221420;
GO:0005622	187	3	5.81607	0.515813	0.291717	0.399525	cellular_component:intracellular	TGME49_261850;TGME49_295710;TGME49_246170;
GO:0006418	34	2	0.105046	19.0393	0.311908	0.401025	biological_process:tRNA_aminoacylation_for_protein_translation	TGME49_295050;TGME49_277030;
GO:0006396	34	2	0.945417	2.11547	0.311908	0.401025	biological_process:RNA_processing	TGME49_218580;TGME49_225125;
GO:0006470	33	2	1.07394	1.86229	0.299529	0.401025	biological_process:protein_dephosphorylation	TGME49_244450;TGME49_202610;
GO:0004812	40	2	0.296601	6.74307	0.384887	0.484957	molecular_function:aminoacyl-tRNA_ligase_activity	TGME49_295050;TGME49_277030;
GO:0008152	129	2	4.01215	0.498486	0.447339	0.541969	biological_process:metabolic_process	TGME49_318310;TGME49_250360;
GO:0004721	58	3	1.80391	1.66305	0.4418	0.541969	molecular_function:phosphoprotein_phosphatase_activity	TGME49_202610;TGME49_269700;TGME49_244450;
GO:0003924	64	3	1.99053	1.50714	0.470965	0.559826	molecular_function:GTPase_activity	TGME49_231400;TGME49_313830;TGME49_302050;
GO:0006508	111	2	3.61236	0.553655	0.587779	0.685743	biological_process:proteolysis	TGME49_232400;TGME49_268910;
GO:0016301	49	2	0.514727	3.88556	0.677412	0.775944	molecular_function:kinase_activity	TGME49_283702;TGME49_228690;
GO:0003824	240	9	1.73018	5.20179	0.709527	0.798218	molecular_function:catalytic_activity	TGME49_273140;TGME49_242020;TGME49_202610;TGME49_281500;TGME49_318310;TGME49_226910;TGME49_307040;TGME49_244450;TGME49_207180;
GO:0055085	96	2	3.06488	0.652554	0.771529	0.852743	biological_process:transmembrane_transport	TGME49_207910;TGME49_263740;
GO:0055114	151	4	5.00741	0.798815	0.818724	0.889303	biological_process:oxidation-reduction_process	TGME49_307040;TGME49_244850;TGME49_262430;TGME49_253750;
GO:0016787	160	5	1.84552	2.70926	1	1	molecular_function:hydrolase_activity	TGME49_223390;TGME49_294350;TGME49_278440;TGME49_290640;TGME49_250360;
GO:0005525	100	3	1.19464	2.51121	1	1	molecular_function:GTP_binding	TGME49_302050;TGME49_313830;TGME49_231400;
GO:0005634	239	8	7.18723	1.11309	1	1	cellular_component:nucleus	TGME49_264830;TGME49_286920;TGME49_223540;TGME49_313830;TGME49_264820;TGME49_246170;TGME49_232970;TGME49_253730;
GO:0000166	77	2	2.39485	0.835125	1	1	molecular_function:nucleotide_binding	TGME49_277030;TGME49_295050;
GO:0003723	237	7	7.51761	0.931147	1	1	molecular_function:RNA_binding	TGME49_318350;TGME49_254940;TGME49_260600;TGME49_225125;TGME49_218580;TGME49_206670;TGME49_292200;
