# Supplementary material for: Protein Lactylation and Metabolic Regulation of the Zoonotic Parasite Toxoplasma gondii
Source: Genomics Proteomics Bioinformatics. 2022 Oct 7;21(6):1163–81. doi: 10.1016/j.gpb.2022.09.010 (PMC11082259; doi:10.1016/j.gpb.2022.09.010)
Supplement: Supplementary Table S21 — GO enrichment analysis of common genes [file mmc44.xlsx]

## Sheet: Supplementary Table 21
Table S21 GO enrichment analysis of common genes
TermID	TermGeneNum	ObservedGeneNum	ExpectedGeneNum	RichFactor	rawP	adjP	TermName	GeneList
GO:0004842	42	3	0.181668	16.5136	0.00188146	0.0301034	molecular_function:ubiquitin-protein_transferase_activity	TGME49_209000;TGME49_280660;TGME49_295658;
GO:0016881	27	2	0.100103	19.9794	0.0110251	0.0349606	molecular_function:acid-amino_acid_ligase_activity	TGME49_209000;TGME49_280660;
GO:0003777	31	2	0.114933	17.4014	0.0143922	0.0349606	molecular_function:microtubule_motor_activity	TGME49_267370;TGME49_249840;
GO:0004674	19	2	0.082183	24.3359	0.00553219	0.0349606	molecular_function:protein_serine/threonine_kinase_activity	TGME49_268370;TGME49_248530;
GO:0006464	24	2	0.108754	18.3901	0.00876577	0.0349606	biological_process:cellular_protein_modification_process	TGME49_209000;TGME49_280660;
GO:0016773	22	2	0.099691	20.062	0.00739094	0.0349606	molecular_function:phosphotransferase_activity,_alcohol_group_as_acceptor	TGME49_248530;TGME49_268370;
GO:0007018	32	2	0.191143	10.4634	0.0152953	0.0349606	biological_process:microtubule-based_movement	TGME49_267370;TGME49_249840;
GO:0016887	77	2	0.0793	25.2207	0.0765545	0.153109	molecular_function:ATPase_activity	TGME49_249840;TGME49_242625;
GO:0005515	582	6	2.51741	2.38341	0.149851	0.266402	molecular_function:protein_binding	TGME49_248530;TGME49_268370;TGME49_273800;TGME49_260480;TGME49_298010;TGME49_209000;
GO:0006412	140	2	0.374871	5.33517	0.203175	0.301921	biological_process:translation	TGME49_300611;TGME49_302057;
GO:0005840	142	2	0.526468	3.7989	0.207571	0.301921	cellular_component:ribosome	TGME49_300611;TGME49_302057;
GO:0008270	172	2	0.531411	3.76356	0.274452	0.365936	molecular_function:zinc_ion_binding	TGME49_291680;TGME49_295658;
GO:0005622	187	2	0.423687	4.72047	0.308081	0.379176	cellular_component:intracellular	TGME49_209000;TGME49_280660;
GO:0016020	256	2	1.10731	1.80618	0.663993	0.758849	cellular_component:membrane	TGME49_245500;TGME49_223480;
GO:0005524	574	4	0.8276	4.83325	0.770241	0.82159	molecular_function:ATP_binding	TGME49_248530;TGME49_267370;TGME49_249840;TGME49_242625;
GO:0016021	1509	9	9.01359	0.998492	1	1	cellular_component:integral_component_of_membrane	TGME49_204310;TGME49_223480;TGME49_244140;TGME49_222200;TGME49_307480;TGME49_219660;TGME49_306230;TGME49_300650;TGME49_232080;
