# Supplementary material for: Protein Lactylation and Metabolic Regulation of the Zoonotic Parasite Toxoplasma gondii
Source: Genomics Proteomics Bioinformatics. 2022 Oct 7;21(6):1163–81. doi: 10.1016/j.gpb.2022.09.010 (PMC11082259; doi:10.1016/j.gpb.2022.09.010)
Supplement: Supplementary Table S22 — Proteins interacting with TgPFKII [file mmc45.xlsx]

## Sheet: Sheet1
Table S22 Proteins interacting with TgPFKII
Note: PTM, protein translational modification.
IP-PFKII	Accession	-10lgP	Coverage (%)	Coverage (%) sample 8	Intensity sample 8	#Peptides	#Unique	#Spec sample 8	PTM	Avg. mass	Description
Protein-MS	A0A125YKV6	319.12	58	58	134000000	80	80	135	Carbamidomethylation; Oxidation (M); Deamidation (NQ); Amidation; Dehydration; 9 more	131362	Pyrophosphate--fructose 6-phosphate 1-phosphotransferase OS=Toxoplasma gondii (strain ATCC 50611 / Me49) OX=508771 GN=PFKII PE=3 SV=1
	S8ERE3	180.91	25	25	5120000	25	25	26	Carbamidomethylation; Oxidation (M); Iodination; Replacement of proton with ammonium ion	117709	Proteasome 26S regulatory subunit OS=Toxoplasma gondii (strain ATCC 50611 / Me49) OX=508771 GN=TGME49_313410 PE=4 SV=1
	S8GN45	186.39	35	35	5370000	18	18	23	Pyro-glu from Q; Oxidation or Hydroxylation; Dihydroxy; Replacement of proton with ammonium ion	70850	Uncharacterized protein OS=Toxoplasma gondii (strain ATCC 50611 / Me49) OX=508771 GN=TGME49_205320 PE=4 SV=1
	S8GQB9	157.56	13	13	1160000	17	17	17	Carbamidomethylation; Oxidation (M); Phosphorylation (STY); Glycidamide adduct	166357	Uncharacterized protein OS=Toxoplasma gondii (strain ATCC 50611 / Me49) OX=508771 GN=TGME49_240220 PE=4 SV=1
	S8EMZ1	144.53	14	14	1850000	16	16	16	Carbamidomethylation; Sulfation	139516	Alanine--tRNA ligase OS=Toxoplasma gondii (strain ATCC 50611 / Me49) OX=508771 GN=TGME49_219540 PE=3 SV=1
	S8F5C0	134.56	13	13	2080000	11	11	13	Oxidation (M)	107245	Inner membrane complex protein IMC17 OS=Toxoplasma gondii (strain ATCC 50611 / Me49) OX=508771 GN=TGME49_286580 PE=4 SV=1
	S8GGS4	120.21	14	14	1210000	11	11	12	Carbamidomethylation; Oxidation (M)	113342	Elongation factor 2 family protein OS=Toxoplasma gondii (strain ATCC 50611 / Me49) OX=508771 GN=TGME49_286080 PE=4 SV=1
	A0A125YMK6	126.71	12	12	1570000	11	11	11	Carbamidomethylation; Oxidation (M); Replacement of proton with ammonium ion	134876	Histidyl-tRNA synthetase (HisRS) putative OS=Toxoplasma gondii (strain ATCC 50611 / Me49) OX=508771 GN=TGME49_280600 PE=3 SV=1
