# Supplementary material for: Protein Lactylation and Metabolic Regulation of the Zoonotic Parasite Toxoplasma gondii
Source: Genomics Proteomics Bioinformatics. 2022 Oct 7;21(6):1163–81. doi: 10.1016/j.gpb.2022.09.010 (PMC11082259; doi:10.1016/j.gpb.2022.09.010)
Supplement: Supplementary Table S23 — Mass spectral data for 2-hydroxyisobutylation and crotonylation of proteins interacting with TgPFKII [file mmc46.xlsx]

## Sheet: khib
Table S23 Mass spectral data for 2-hydroxyisobutylation and crotonylation of proteins interacting with TgPFKII
Protein accession	Position	Amino acid	Protein description	Localization probability	PEP	Score	Modified sequence	Charge	Mass error (ppm)	MS/MS count	ME49_rep1	ME49_rep2	ME49_rep3	RSD of ME49	RH_rep1	RH_rep2	RH_rep3	RSD of RH	RH_rep1/ME49_rep1 ratio	RH_rep2/ME49_rep2 ratio	RH_rep3/ME49_rep3 ratio	RH/ME49 ratio	RH/ME49 P value	ME49_rep1	ME49_rep2	ME49_rep3	RH_rep1	RH_rep2	RH_rep3	ME49_rep1	ME49_rep2	ME49_rep3	RH_rep1	RH_rep2	RH_rep3	RH/ME49 ratio	RH/ME49 P value
TGME49_313410-t26_1-p1	336	K	proteasome 26S regulatory subunit	1	3.75568e-05	114.72	MPNSDAEK(1)TEK	2	-0.76134	10	0.579	0.942	0.605	0.285734	1.309	1.489	1.076	0.160351	2.259	1.58	1.778	1.698	0.081321	1.033	1.045	0.949	0.994	0.976	1.003	0.560503	0.901435	0.637513	1.3169	1.52561	1.07278	1.865	0.022263
TGME49_313410-t26_1-p1	702	K	proteasome 26S regulatory subunit	1	8.25487e-11	147.26	DK(1)QYWADLLNSK	2	0.89774	4	0.874		0.854	0.0163682	1.123	1.149		0.0161838	1.284			1.3		1.033	1.045	0.949	0.994	0.976	1.003	0.846079		0.899895	1.12978	1.17725		1.321	0.0172153
TGME49_313410-t26_1-p1	1080	K	proteasome 26S regulatory subunit	1	3.03849e-13	76.492	AELATDEYVPLANVLEGVVIVK(1)K	3	0.59524	1	1													1.033	1.045	0.949	0.994	0.976	1.003	0.968054
TGME49_313410-t26_1-p1	410	K	proteasome 26S regulatory subunit	1	2.44264e-24	159.34	TPEDVYK(1)THLEDGASR	3	0.50148	27	1.154	0.927	0.938	0.127196	1.006	0.981	0.995	0.0126056	0.871	1.058	1.062	0.955	0.75292	1.033	1.045	0.949	0.994	0.976	1.003	1.11713	0.887081	0.988409	1.01207	1.00512	0.992024	1.006	0.89548
TGME49_313410-t26_1-p1	339	K	proteasome 26S regulatory subunit	1	3.63105e-05	91.62	TEK(1)IQAVVEQCR	3	-0.36036	17	0.885	0.997	1.325	0.213906	1.04	0.851	0.901	0.105226	1.174	0.854	0.68	0.989	0.90996	1.033	1.045	0.949	0.994	0.976	1.003	0.856728	0.954067	1.39621	1.04628	0.871926	0.898305	0.878	0.52462
TGME49_313410-t26_1-p1	210	K	proteasome 26S regulatory subunit	0.992775	0.000230843	69.456	AGEAK(0.993)K(0.007)PAEEEAK	2	0.75769	3						0.806	1.194	0.274357						1.033	1.045	0.949	0.994	0.976	1.003					0.82582	1.19043
TGME49_313410-t26_1-p1	36	K	proteasome 26S regulatory subunit	0.999997	0.000822617	57.583	K(1)VEDELTEEDKK	3	0.30981	1					1									1.033	1.045	0.949	0.994	0.976	1.003				1.00604
TGME49_313410-t26_1-p1	176	K	proteasome 26S regulatory subunit	1	1.955e-10	115.63	NLAGEVAAAFADIHGEEK(1)K	3	-0.34801	3		1.161			1.005	0.834		0.131501		0.718		0.792		1.033	1.045	0.949	0.994	0.976	1.003		1.111		1.01107	0.854508		0.84
TGME49_313410-t26_1-p1	8	K	proteasome 26S regulatory subunit	1	0.00117913	82.954	K(1)LVAIQASAK	2	1.1925	9	0.763	0.834	0.65	0.123892	1.271	1.634	0.848	0.314454	1.665	1.961	1.305	1.567	0.22188	1.033	1.045	0.949	0.994	0.976	1.003	0.738625	0.798086	0.684932	1.27867	1.67418	0.845464	1.71	0.069916
TGME49_313410-t26_1-p1	688	K	proteasome 26S regulatory subunit	1	9.70909e-28	161.24	TVEGLAYAGSGDVLK(1)AQK	2	0.64033	29	0.789	1	1.281	0.241201	1.004	0.894	1.032	0.0746902	1.272	0.894	0.806	1.092	0.45328	1.033	1.045	0.949	0.994	0.976	1.003	0.763795	0.956938	1.34984	1.01006	0.915984	1.02891	0.962	0.9473
TGME49_313410-t26_1-p1	750	K	proteasome 26S regulatory subunit	1	2.58034e-08	130.61	K(1)ETDVGGVTGATR	2	0.01014	15	1.012	0.721	0.57	0.292659	1.457	1.226	1.013	0.180244	1.44	1.701	1.775	1.422	0.161897	1.033	1.045	0.949	0.994	0.976	1.003	0.979671	0.689952	0.600632	1.46579	1.25615	1.00997	1.644	0.048915
TGME49_313410-t26_1-p1	450	K	proteasome 26S regulatory subunit	1	3.79916e-07	125.97	DK(1)LMLADGGSWLYK	2	-2.0278	6		1.008	0.751	0.206625	0.913	1.094	1.234	0.148969		1.085	1.644	1.072		1.033	1.045	0.949	0.994	0.976	1.003		0.964593	0.791359	0.918511	1.1209	1.23031	1.241	0.20758
TGME49_313410-t26_1-p1	528	K	proteasome 26S regulatory subunit	1	3.65205e-26	142.85	HECDAAFALLK(1)DHLEDSAEGGR	3	1.3111	1		1												1.033	1.045	0.949	0.994	0.976	1.003		0.956938
TGME49_313410-t26_1-p1	49	K	proteasome 26S regulatory subunit	1	0.000196534	81.92	IK(1)EDMELLVER	2	0.65267	4					0.72	1.069	1.211	0.252668						1.033	1.045	0.949	0.994	0.976	1.003				0.724346	1.09529	1.20738
TGME49_313410-t26_1-p1	177	K	proteasome 26S regulatory subunit	1	5.16544e-36	140.03	K(1)AGAVEEDLLASSDAAAGSPESPAPGETK	3	0.60931	6	0.821	0.964	1.206	0.195195	1.046	0.985	0.978	0.0372913	1.273	1.022	0.811	1.124	0.163483	1.033	1.045	0.949	0.994	0.976	1.003	0.794773	0.922488	1.27081	1.05231	1.00922	0.975075	1.016	0.82512
TGME49_313410-t26_1-p1	691	K	proteasome 26S regulatory subunit	1	0.000306659	73.082	AQK(1)FLSFCGEAR	2	-2.2238	2	1.074	0.926		0.104652										1.033	1.045	0.949	0.994	0.976	1.003	1.03969	0.886124
TGME49_313410-t26_1-p1	462	K	proteasome 26S regulatory subunit	1	0.00012153	86.944	LMLADGGSWLYK(1)NK	2	2.7954	2	1.084		0.916	0.118794										1.033	1.045	0.949	0.994	0.976	1.003	1.04937		0.965227
TGME49_205320-t26_1-p1	152	K	hypothetical protein	0.999903	2.75748e-05	40.479	DKETESATDAGTTVAPSDTQSNAHVPEK(1)R	4	-0.28065	1							1							0.974	1.07	0.984	0.955	1.04	0.979						1.02145
TGME49_205320-t26_1-p1	362	K	hypothetical protein	1	3.2547e-06	100.43	APEK(1)QHLQTVFESQR	3	-0.29179	6	0.811	1.211	1.069	0.196814	0.787	1.443	0.68	0.425886	0.97	1.192	0.636	0.959	0.91218	0.974	1.07	0.984	0.955	1.04	0.979	0.832649	1.13178	1.08638	0.824084	1.3875	0.694586	0.953	0.7307
TGME49_205320-t26_1-p1	206	K	hypothetical protein	0.999999	1.09104e-07	66.536	ETCQKPVGSQVASDSLDTK(1)SR	3	0.76364	2					1.37		0.63	0.523259						0.974	1.07	0.984	0.955	1.04	0.979				1.43455		0.643514
TGME49_205320-t26_1-p1	284	K	hypothetical protein	1	0.000128093	99.283	AATEATDK(1)SR	2	0.81399	1							1							0.974	1.07	0.984	0.955	1.04	0.979						1.02145
TGME49_205320-t26_1-p1	386	K	hypothetical protein	1	0.0035899	93.938	AGEK(1)LADR	2	-1.6618	7			0.623		1.564	0.295	1.518	0.639395			2.439			0.974	1.07	0.984	0.955	1.04	0.979			0.63313	1.6377	0.283654	1.55056	1.828
TGME49_205320-t26_1-p1	293	K	hypothetical protein	1	1.14554e-05	96.673	ATSSGEK(1)TTAATGEK	2	0.12408	1					1									0.974	1.07	0.984	0.955	1.04	0.979				1.04712
TGME49_240220-t26_1-p1	488	K	hypothetical protein	1	0.00933462	77.072	EQK(1)EEILR	2	-0.16568	7	0.851	0.945	0.944	0.0591072	0.795	0.927	1.538	0.364785	0.934	0.981	1.63	1.21	0.57106	0.924	1.018	1.002	0.993	1.006	1.058	0.920996	0.928291	0.942116	0.800604	0.921471	1.45369	1.138	0.64926
TGME49_240220-t26_1-p1	1225	K	hypothetical protein	1	0.00185948	81.972	VK(1)TEEAQQR	2	-1.9761	2						0.894	1.106	0.149907						0.924	1.018	1.002	0.993	1.006	1.058					0.888668	1.04537
TGME49_219540-t26_1-p1	336	K	cytosolic tRNA-Ala synthetase	1	2.2578e-10	168.27	VADTQK(1)CIR	2	-0.10454	17	1.001	1.149	0.784	0.187713	1.489	0.891	0.687	0.407713	1.488	0.775	0.876	0.951	0.87806	1.014	0.941	0.992	1.068	1.012	0.974	0.987179	1.22104	0.790323	1.39419	0.880435	0.705339	0.994	0.89944
TGME49_219540-t26_1-p1	327	K	cytosolic tRNA-Ala synthetase	1	0.00625037	84.498	SSPLSK(1)LR	2	1.3602	16	0.94	0.885	1.044	0.0844356		1.27	0.86	0.27222		1.436	0.824	1.167	0.5377	1.014	0.941	0.992	1.068	1.012	0.974	0.927022	0.940489	1.05242		1.25494	0.882957	1.098	0.60992
TGME49_219540-t26_1-p1	1276	K	cytosolic tRNA-Ala synthetase	1	1.06016e-13	108.37	VDAAVAEATAFAEK(1)K	2	0.20907	19	1.052	1.503	0.998	0.234133	0.935	0.842	0.67	0.164832	0.889	0.56	0.671	0.638	0.099396	1.014	0.941	0.992	1.068	1.012	0.974	1.03748	1.59724	1.00605	0.875468	0.832016	0.687885	0.658	0.073577
TGME49_219540-t26_1-p1	780	K	cytosolic tRNA-Ala synthetase	1	3.32016e-05	126.71	AK(1)VMAIWDGK	2	0.079027	12					0.837	1.097	1.066	0.142011						1.014	0.941	0.992	1.068	1.012	0.974				0.783708	1.08399	1.09446
TGME49_219540-t26_1-p1	1083	K	cytosolic tRNA-Ala synthetase	1	1.16511e-09	161.99	K(1)ELEELEEAFR	2	0.05308	9	1.304	1.453	0.425	0.523748	1.051	0.983	0.783	0.148363	0.806	0.676	1.843	0.681	0.03352	1.014	0.941	0.992	1.068	1.012	0.974	1.286	1.5441	0.428427	0.984082	0.971344	0.803901	0.847	0.9374
TGME49_219540-t26_1-p1	788	K	cytosolic tRNA-Ala synthetase	1	2.56517e-06	157.68	VMAIWDGK(1)R	2	0.3855	47	1.265	1.105	1.631	0.202179	0.576	0.863	0.56	0.255887	0.456	0.781	0.343	0.562	0.034402	1.014	0.941	0.992	1.068	1.012	0.974	1.24753	1.17428	1.64415	0.539326	0.852767	0.574949	0.484	0.0140808
TGME49_219540-t26_1-p1	640	K	cytosolic tRNA-Ala synthetase	1	2.37464e-05	121.68	ILLK(1)EEQQFSR	2	-1.3703	3	1.058	1.13	0.812	0.166745										1.014	0.941	0.992	1.068	1.012	0.974	1.04339	1.20085	0.818548
TGME49_219540-t26_1-p1	1154	K	cytosolic tRNA-Ala synthetase	1	0.00799895	102.71	ELVK(1)EAK	2	0.4587	3		1.026	1.081	0.0369159		0.893				0.871		0.87		1.014	0.941	0.992	1.068	1.012	0.974		1.09033	1.08972		0.882411		0.81
TGME49_219540-t26_1-p1	973	K	cytosolic tRNA-Ala synthetase	0.999921	5.4709e-08	53.064	FDYAGEKPLENEDIIAVENVVK(1)DCIAQAR	3	-1.44	2	1.058				0.942				0.891			0.89		1.014	0.941	0.992	1.068	1.012	0.974	1.04339			0.882022			0.845
TGME49_219540-t26_1-p1	488	K	cytosolic tRNA-Ala synthetase	1	1.15659e-10	76.156	EK(1)DGSLTPLPAPCVDTGMGLER	3	-0.44382	3	0.723		1.55	0.514542		0.727						1.006		1.014	0.941	0.992	1.068	1.012	0.974	0.713018		1.5625		0.718379		0.631
TGME49_219540-t26_1-p1	746	K	cytosolic tRNA-Ala synthetase	1	0.00749588	61.213	K(1)VPPTDDSAK	2	-0.1581	4	0.941					1.255	0.804	0.309767				1.094		1.014	0.941	0.992	1.068	1.012	0.974	0.928008				1.24012	0.825462	1.113
TGME49_219540-t26_1-p1	545	K	cytosolic tRNA-Ala synthetase	0.999601	6.4908e-17	81.315	ILELSPGLRPYGGK(1)VGEEDKDMVDMAYR	4	-0.35947	4	0.869	1.035		0.123298		1.096				1.059		1.151		1.014	0.941	0.992	1.068	1.012	0.974	0.857002	1.09989			1.083		1.107
TGME49_219540-t26_1-p1	254	K	cytosolic tRNA-Ala synthetase	1	0.0153939	51.488	AK(1)IEEISAK	2	0.41009	2					0.993		1.007	0.00989949						1.014	0.941	0.992	1.068	1.012	0.974				0.929775		1.03388
TGME49_219540-t26_1-p1	633	K	cytosolic tRNA-Ala synthetase	1	6.67592e-09	172.94	KNEEK(1)VVR	2	-0.1797	10	0.971				1.069	0.74	1.221	0.243434	1.1			1.04		1.014	0.941	0.992	1.068	1.012	0.974	0.957594			1.00094	0.731225	1.25359	1.039
TGME49_219540-t26_1-p1	1146	K	cytosolic tRNA-Ala synthetase	1	0.000520402	111.74	ALLELQK(1)AR	2	-0.032405	5					1.213	0.85	0.937	0.189523						1.014	0.941	0.992	1.068	1.012	0.974				1.13577	0.839921	0.962012
TGME49_219540-t26_1-p1	994	K	cytosolic tRNA-Ala synthetase	1	2.90435e-14	141.54	EVPLEQAMK(1)IPGLR	3	0.39186	21	0.758	1.106	0.978	0.185801	0.93	1.352	0.876	0.247593	1.226	1.222	0.896	1.129	0.6411	1.014	0.941	0.992	1.068	1.012	0.974	0.747535	1.17535	0.985887	0.870787	1.33597	0.899384	1.068	0.75758
TGME49_219540-t26_1-p1	551	K	cytosolic tRNA-Ala synthetase	1	4.69707e-05	100.11	VGEEDK(1)DMVDMAYR	2	-1.1127	5	1.087	1.23	1.315	0.0951732	0.615		0.752	0.141732	0.566		0.572	0.59	0.040817	1.014	0.941	0.992	1.068	1.012	0.974	1.07199	1.30712	1.3256	0.575843		0.772074	0.546	0.022442
TGME49_219540-t26_1-p1	858	K	cytosolic tRNA-Ala synthetase	1	5.38542e-11	129.36	SGDFILHIGSMSK(1)GTLR	3	0.91229	2					0.864	1.136		0.192333						1.014	0.941	0.992	1.068	1.012	0.974				0.808989	1.12253
TGME49_219540-t26_1-p1	343	K	cytosolic tRNA-Ala synthetase	1	9.0445e-12	146.96	AGGK(1)HNDLEDVGK	2	0.60788	16	0.792	0.901	1.542	0.375792	0.864	1.33	0.572	0.414657	1.091	1.476	0.371	1.089	0.81008	1.014	0.941	0.992	1.068	1.012	0.974	0.781065	0.957492	1.55444	0.808989	1.31423	0.587269	0.823	0.54128
TGME49_219540-t26_1-p1	1139	K	cytosolic tRNA-Ala synthetase	1	2.21913e-05	111.12	QLEQAQK(1)ALLELQK	3	0.8782	5	1.037				1.181	0.767	1.015	0.210951	1.139			0.952		1.014	0.941	0.992	1.068	1.012	0.974	1.02268			1.10581	0.757905	1.04209	0.947
TGME49_219540-t26_1-p1	516	K	cytosolic tRNA-Ala synthetase	1	8.91457e-60	171.06	VASVLQDK(1)QSNYDTDLFTALFDK	3	0.46603	14	1.203	1.557	1.174	0.162619	0.762	0.64	0.663	0.0941773	0.633	0.411	0.565	0.499	0.0160604	1.014	0.941	0.992	1.068	1.012	0.974	1.18639	1.65462	1.18347	0.713483	0.632411	0.680698	0.504	0.0044561
TGME49_219540-t26_1-p1	1256	K	cytosolic tRNA-Ala synthetase	1	2.04102e-51	173.05	AVGAAK(1)EGAADK	2	0.13716	16	0.647	0.928	1.121	0.265235	1.006	1.048	1.25	0.118448	1.556	1.129	1.115	1.399	0.115584	1.014	0.941	0.992	1.068	1.012	0.974	0.638067	0.986185	1.13004	0.941948	1.03557	1.28337	1.184	0.38868
TGME49_219540-t26_1-p1	1262	K	cytosolic tRNA-Ala synthetase	1	1.7023e-20	139.02	EGAADK(1)VDAAVAEATAFAEK	3	-0.80468	11	1.285	0.678	0.936	0.315248	1.547	0.927	0.626	0.454468	1.204	1.366	0.669	1.053	0.90888	1.014	0.941	0.992	1.068	1.012	0.974	1.26726	0.72051	0.943548	1.4485	0.916008	0.64271	1.026	0.99108
TGME49_219540-t26_1-p1	941	K	cytosolic tRNA-Ala synthetase	1	3.33988e-56	193.8	ELEDGEDIQQK(1)GSLVEVK	2	1.149	18	1.222	1.272	0.773	0.252345	0.79	0.767	1.177	0.252774	0.646	0.603	1.522	0.731	0.147201	1.014	0.941	0.992	1.068	1.012	0.974	1.20513	1.35175	0.779234	0.7397	0.757905	1.20842	0.811	0.4173
TGME49_219540-t26_1-p1	985	K	cytosolic tRNA-Ala synthetase	1	7.28064e-05	73.877	PVHYK(1)EVPLEQAMK	3	-1.83	22	0.962	0.734	1.046	0.176634	0.807	1.026	1.426	0.288935	0.839	1.399	1.363	1.281	0.40894	1.014	0.941	0.992	1.068	1.012	0.974	0.948718	0.780021	1.05444	0.755618	1.01383	1.46407	1.162	0.59676
TGME49_219540-t26_1-p1	1132	K	cytosolic tRNA-Ala synthetase	1	2.44683e-06	115.33	SLVK(1)QLEQAQK	2	0.99684	12	1.086	0.883	1.279	0.182901	0.746	1.046	0.96	0.168406	0.687	1.184	0.75	0.932	0.6593	1.014	0.941	0.992	1.068	1.012	0.974	1.07101	0.938363	1.28931	0.698502	1.0336	0.985626	0.824	0.26446
TGME49_219540-t26_1-p1	261	K	cytosolic tRNA-Ala synthetase	1	0.000482549	115.71	IEEISAK(1)GK	2	-2.1235	12	0.763	0.859	0.724	0.0888448	1.608	0.999	1.048	0.277715	2.109	1.163	1.447	1.502	0.20808	1.014	0.941	0.992	1.068	1.012	0.974	0.752465	0.912859	0.729839	1.50562	0.987154	1.07598	1.49	0.057722
TGME49_219540-t26_1-p1	1107	K	cytosolic tRNA-Ala synthetase	1	4.12913e-05	111.86	ELAALEK(1)EVAK	2	-0.23565	9	1.103	0.823	1.074	0.153971										1.014	0.941	0.992	1.068	1.012	0.974	1.08777	0.874601	1.08266
TGME49_219540-t26_1-p1	930	K	cytosolic tRNA-Ala synthetase	1	2.94045e-20	137.27	ICESCLNEK(1)ELEDGEDIQQK	3	0.31739	13	0.594	0.569	1.354	0.531798	1.461	0.984	1.037	0.225252	2.461	1.729	0.766	1.996	0.059125	1.014	0.941	0.992	1.068	1.012	0.974	0.585799	0.604676	1.36492	1.36798	0.972332	1.06468	1.332	0.29148
TGME49_219540-t26_1-p1	265	K	cytosolic tRNA-Ala synthetase	1	0.00014738	94.309	AK(1)GWSGEAVR	2	-0.37491	11	0.822	1.365	0.945	0.272716	1.123	0.905	0.839	0.15552	1.365	0.663	0.888	0.874	0.5923	1.014	0.941	0.992	1.068	1.012	0.974	0.810651	1.45058	0.952621	1.0515	0.894269	0.861396	0.873	0.58834
TGME49_219540-t26_1-p1	666	K	cytosolic tRNA-Ala synthetase	1	5.72833e-14	173.28	VANSLQAK(1)GQK	2	0.22423	10	1.026	1.01	0.9	0.0700907	1.064	1.115	0.885	0.118267	1.037	1.104	0.983	1.003	0.97286	1.014	0.941	0.992	1.068	1.012	0.974	1.01183	1.07333	0.907258	0.996255	1.10178	0.908624	1.005	0.95914
TGME49_219540-t26_1-p1	658	K	cytosolic tRNA-Ala synthetase	1	0.00805028	74.6	K(1)VANSLQAK	2	-0.098627	8	0.894	0.75	1.404	0.338233	0.715	1.164	1.074	0.241332	0.8	1.553	0.765	1.197	0.44486	1.014	0.941	0.992	1.068	1.012	0.974	0.881657	0.797024	1.41532	0.669476	1.1502	1.10267	0.945	0.84212
TGME49_219540-t26_1-p1	1158	K	cytosolic tRNA-Ala synthetase	1	9.92219e-07	143	K(1)LGEELGTEHK	2	0.077391	29	1.082	0.7	0.972	0.214207	0.759	1.311	1.176	0.265947	0.702	1.873	1.209	1.214	0.51192	1.014	0.941	0.992	1.068	1.012	0.974	1.06706	0.743889	0.979839	0.710674	1.29545	1.20739	1.151	0.61492
TGME49_286580-t26_1-p1	124	K	hypothetical protein	1	2.90746e-07	120.7	QQMEEDTEATEVEK(1)K	2	-0.97779	15	0.692		0.809	0.110235	1.301	1.168	1.03	0.116183	1.88		1.273	1.685		0.947	0.958	1.008	0.988	1.099	1	0.730729		0.802579	1.3168	1.06278	1.03	1.482	0.03474
TGME49_286580-t26_1-p1	777	K	hypothetical protein	1	0.000532706	101.65	VDLVEAK(1)VR	2	-1.6909	22	0.809	0.999	0.05	0.810752	1.81	1.141	1.191	0.269908	2.236	1.142	23.957	1.527	0.194917	0.947	0.958	1.008	0.988	1.099	1	0.854277	1.0428	0.0496032	1.83198	1.03822	1.191	2.086	0.25902
TGME49_286580-t26_1-p1	794	K	hypothetical protein	1	1.16796e-12	82.865	IVMMEATDTVK(1)AMIQEIEER	3	0.3507	1			1											0.947	0.958	1.008	0.988	1.099	1			0.992063
TGME49_286580-t26_1-p1	467	K	hypothetical protein	0.999999	7.18715e-35	137.62	NASEAPDLAPWLKDEVENQDSSVK(1)PWR	3	1.636	2	1.046		0.954	0.0650538										0.947	0.958	1.008	0.988	1.099	1	1.10454		0.946429
TGME49_286580-t26_1-p1	413	K	hypothetical protein	1	5.17645e-24	172.09	DSTQTFSLK(1)DWQEK	2	-0.094235	4		0.867	0.796	0.0603783	1.396	0.941		0.275339		1.086		1.348		0.947	0.958	1.008	0.988	1.099	1		0.90501	0.789683	1.41296	0.856233		1.339	0.41728
TGME49_286580-t26_1-p1	320	K	hypothetical protein	1	9.16937e-05	89.9	GK(1)HTEGIMTR	3	-0.73921	10	0.71	1.015	1.071	0.208461	1.083	0.88	1.242	0.169839	1.525	0.867	1.16	1.239	0.3282	0.947	0.958	1.008	0.988	1.099	1	0.749736	1.0595	1.0625	1.09615	0.800728	1.242	1.093	0.65054
TGME49_286580-t26_1-p1	683	K	hypothetical protein	1	0.00278305	140.98	K(1)LMEVNK	2	-0.57711	11	1.014	0.954	0.925	0.0470697	1.12	0.984	1.003	0.0711137	1.105	1.032	1.084	1.053	0.44754	0.947	0.958	1.008	0.988	1.099	1	1.07075	0.995825	0.917659	1.1336	0.895359	1.003	1.016	0.87898
TGME49_286580-t26_1-p1	418	K	hypothetical protein	1	0.00342509	91.906	DWQEK(1)HR	2	0.48804	13	0.773	0.739	1.076	0.215069	0.763	1.364	1.284	0.287031	0.987	1.846	1.193	1.504	0.21574	0.947	0.958	1.008	0.988	1.099	1	0.816262	0.771399	1.06746	0.772267	1.24113	1.284	1.242	0.35352
TGME49_286580-t26_1-p1	783	K	hypothetical protein	1	2.28295e-05	70.197	LVDK(1)IVMMEATDTVK	3	0.43971	4		1.157			0.983	1.188	0.671	0.274812		1.027		0.819		0.947	0.958	1.008	0.988	1.099	1		1.20772		0.994939	1.08098	0.671	0.758
TGME49_286580-t26_1-p1	429	K	hypothetical protein	1	0.00310945	42.314	TK(1)RPNVLATVVGENK	3	-0.29087	1							1							0.947	0.958	1.008	0.988	1.099	1						1
TGME49_286580-t26_1-p1	163	K	hypothetical protein	1	7.96334e-33	143.54	FNDAGLDVHAIDLQGHGLSK(1)VVEGK	4	-1.9724	24	0.898	1.197	0.551	0.36655	1.056	1.403	0.895	0.232212	1.176	1.173	1.625	1.067	0.7729	0.947	0.958	1.008	0.988	1.099	1	0.948258	1.24948	0.546627	1.06883	1.27662	0.895	1.181	0.46772
TGME49_286580-t26_1-p1	482	K	hypothetical protein	1	0.00164175	41.695	LHELAAAQEAEK(1)NASR	3	0.71578	1					1									0.947	0.958	1.008	0.988	1.099	1				1.01215
TGME49_286580-t26_1-p1	874	K	hypothetical protein	1	0.00213142	80.688	TQK(1)PEDYMR	2	0.38903	3			1.107		1.164		0.729	0.324978			0.658			0.947	0.958	1.008	0.988	1.099	1			1.09821	1.17814		0.729	0.868
TGME49_286580-t26_1-p1	689	K	hypothetical protein	1	0.000134099	97.734	LMEVNK(1)ILDK	2	-0.089219	5	0.946		0.864	0.0640693	1.055	1.17	0.966	0.096154	1.115		1.118	1.124		0.947	0.958	1.008	0.988	1.099	1	0.998944		0.857143	1.06781	1.0646	0.966	1.113	0.2236
TGME49_286580-t26_1-p1	949	K	hypothetical protein	1	0.0129791	54.066	SAK(1)DVEAAQ	2	-0.54907	1					1									0.947	0.958	1.008	0.988	1.099	1				1.01215
TGME49_286580-t26_1-p1	278	K	hypothetical protein	1	1.51594e-05	110.44	K(1)EVPVEHITVQAR	3	1.1142	10	1.331	0.963	0.63	0.35976	1.014	1.095	0.967	0.0631485	0.762	1.137	1.533	0.894	0.4641	0.947	0.958	1.008	0.988	1.099	1	1.40549	1.00522	0.625	1.02632	0.99636	0.967	0.985	0.88754
TGME49_286580-t26_1-p1	132	K	hypothetical protein	1	4.99537e-11	143.31	K(1)ASHYEDSWVQK	3	0.42071	9		0.607	0.863	0.246285	1.272	0.942	1.316	0.173723		1.554	1.525	1.938		0.947	0.958	1.008	0.988	1.099	1		0.633612	0.856151	1.28745	0.857143	1.316	1.549	0.13554
TGME49_286580-t26_1-p1	810	K	hypothetical protein	1	0.000579981	117.53	LQNEK(1)ANER	2	-1.254	3					0.929	1.144	0.927	0.124712						0.947	0.958	1.008	0.988	1.099	1				0.940283	1.04095	0.927
TGME49_286080-t26_1-p1	685	K	elongation factor 2 family protein	1	0.0151505	64.82	K(1)LYGDLELK	2	0.51255	8	1.056	1.198	0.881	0.151948	0.956	1.008	0.901	0.0560283	0.906	0.841	1.023	0.847	0.08068	0.975	1.047	0.986	0.995	1.012	0.984	1.08308	1.14422	0.893509	0.960804	0.996047	0.91565	0.92	0.37854
TGME49_286080-t26_1-p1	339	K	elongation factor 2 family protein	1	0.000585236	49.988	SFAK(1)LHIDNYHPDR	4	-0.12335	3	0.918	1.264	0.818	0.234034										0.975	1.047	0.986	0.995	1.012	0.984	0.941538	1.20726	0.829615
TGME49_286080-t26_1-p1	542	K	elongation factor 2 family protein	1	3.68766e-06	131.82	VMSGTVYK(1)GQR	2	0.22477	9		0.457	0.548	0.128053	1.424	1.301	1.27	0.061165		2.849	2.315	2.914		0.975	1.047	0.986	0.995	1.012	0.984		0.436485	0.555781	1.43116	1.28557	1.29065	2.692	0.0022012
TGME49_286080-t26_1-p1	1388	K	elongation factor 2 family protein	1	3.17771e-17	153.09	SVTTVQGLDK(1)SLDLK	2	-0.0037397	16	0.955	1.071	0.598	0.281845	1.065	1.135	1.176	0.0498766	1.116	1.06	1.967	1.111	0.15868	0.975	1.047	0.986	0.995	1.012	0.984	0.979487	1.02292	0.606491	1.07035	1.12154	1.19512	1.298	0.168358
TGME49_286080-t26_1-p1	1378	K	elongation factor 2 family protein	1	7.94499e-06	132.56	K(1)SVTTVQGLDK	2	-0.37163	11	1.128	1.041	1.227	0.0822125	1.177	0.622	0.805	0.325821	1.043	0.597	0.656	0.8	0.3848	0.975	1.047	0.986	0.995	1.012	0.984	1.15692	0.994269	1.24442	1.18291	0.614625	0.818089	0.77	0.21842
TGME49_286080-t26_1-p1	288	K	elongation factor 2 family protein	1	0.000103972	79.659	LPPADAYHK(1)IR	3	-3.1062	13	0.393	0.438	0.677	0.303669		2.492				5.695		5.998		0.975	1.047	0.986	0.995	1.012	0.984	0.403077	0.418338	0.686613		2.46245		4.899
TGME49_286080-t26_1-p1	1430	K	elongation factor 2 family protein	1	0.00103935	76.064	HAVK(1)EFLER	3	-0.27656	12	1.072	1.117	0.984	0.0639602	0.904	0.923		0.0147072	0.843	0.827		0.835	0.0177225	0.975	1.047	0.986	0.995	1.012	0.984	1.09949	1.06686	0.997972	0.908543	0.912055		0.863	0.028724
TGME49_286080-t26_1-p1	723	K	elongation factor 2 family protein	1	0.000246895	77.185	NK(1)IYMLAEPLDK	2	-1.3026	6	1.101	0.943	1.25	0.13982		0.729	0.976	0.204874		0.773	0.781	0.834	0.36706	0.975	1.047	0.986	0.995	1.012	0.984	1.12923	0.900669	1.26775		0.720356	0.99187	0.779	0.2466
TGME49_286080-t26_1-p1	1401	K	elongation factor 2 family protein	1	8.55273e-15	74.222	K(1)QFSCNGTVIEDPEHGSIIQLQGDQR	3	-1.4242	2	1.018		0.982	0.0254558										0.975	1.047	0.986	0.995	1.012	0.984	1.0441		0.995943
TGME49_286080-t26_1-p1	975	K	elongation factor 2 family protein	1	0.00821095	101.28	EFLLK(1)TR	2	-1.6906	7	0.986	0.889	1.096	0.104579			1.03				0.939	1.099		0.975	1.047	0.986	0.995	1.012	0.984	1.01128	0.849093	1.11156			1.04675	1.057
TGME49_286080-t26_1-p1	980	K	elongation factor 2 family protein	1	0.0482825	40.373	K(1)GLSEDVSIAK	2	1.1386	1							1							0.975	1.047	0.986	0.995	1.012	0.984						1.01626

## Sheet: kcr
Table S23 Mass spectral data for 2-hydroxyisobutylation and crotonylation of proteins interacting with TgPFKII
Protein accession	Position	Amino acid	Protein description	Localization probability	PEP	Score	Modified sequence	Charge	Mass error (ppm)	MS/MS count	ME49_rep1	ME49_rep2	ME49_rep3	RSD of ME49	RH_rep1	RH_rep2	RH_rep3	RSD of RH	RH_rep1/ME49_rep1 ratio	RH_rep2/ME49_rep2 ratio	RH_rep3/ME49_rep3 ratio	RH/ME49 ratio	RH/ME49 P value	ME49_rep1	ME49_rep2	ME49_rep3	RH_rep1	RH_rep2	RH_rep3	ME49_rep1	ME49_rep2	ME49_rep3	RH_rep1	RH_rep2	RH_rep3	RH/ME49 ratio	RH/ME49 P value
TGME49_313410-t26_1-p1	448	K	proteasome 26S regulatory subunit	1	3.76679e-08	76.573	QNLASTFVNALVNAGACK(1)DK	3	-2.4508	1					1									1.033	1.045	0.949	0.994	0.976	1.003				1.00604
TGME49_313410-t26_1-p1	339	K	proteasome 26S regulatory subunit	1	0.00305353	59.227	TEK(1)IQAVVEQCR	2	2.2874	2		1.309					0.691					0.528		1.033	1.045	0.949	0.994	0.976	1.003		1.25263				0.688933
TGME49_313410-t26_1-p1	357	K	proteasome 26S regulatory subunit	1	1.57268e-07	94.487	AAGDPLMVK(1)QLALLLGR	2	2.6867	7	1.438	0.925	0.976	0.253918			0.662				0.678	0.595		1.033	1.045	0.949	0.994	0.976	1.003	1.39206	0.885167	1.02845			0.66002
TGME49_313410-t26_1-p1	410	K	proteasome 26S regulatory subunit	1	6.09666e-10	121.82	TPEDVYK(1)THLEDGASR	3	0.59497	8	0.948	0.801	1.29	0.247677	1.051	0.91		0.101685	1.109	1.137		0.968	0.87776	1.033	1.045	0.949	0.994	0.976	1.003	0.917715	0.766507	1.35933	1.05734	0.932377		0.981	0.97432
TGME49_205320-t26_1-p1	386	K	hypothetical protein	1	0.0406453	50.473	AGEK(1)LADR	2	0.64475	2	1.389						0.611					0.44		0.974	1.07	0.984	0.955	1.04	0.979	1.42608					0.624106
TGME49_219540-t26_1-p1	516	K	cytosolic tRNA-Ala synthetase	1	1.62925e-85	195.09	VASVLQDK(1)QSNYDTDLFTALFDK	3	-0.45184	13	1.219	1.449	1.1	0.141256	1.039	0.602	0.591	0.343463	0.852	0.416	0.537	0.592	0.046362	1.014	0.941	0.992	1.068	1.012	0.974	1.20217	1.53985	1.10887	0.972846	0.594862	0.606776	0.611	0.105164
TGME49_219540-t26_1-p1	1256	K	cytosolic tRNA-Ala synthetase	1	0.00691014	50.222	AVGAAK(1)EGAADK	2	-0.52478	5	1.202	1.062	0.96	0.113055	0.795		0.981	0.14811	0.661		1.022	0.826	0.2002	1.014	0.941	0.992	1.068	1.012	0.974	1.1854	1.12859	0.967742	0.744382		1.00719	0.68
TGME49_219540-t26_1-p1	1262	K	cytosolic tRNA-Ala synthetase	1	8.00115e-07	72.09	EGAADK(1)VDAAVAEATAFAEK	3	-0.52602	3			1.243		1.102		0.654	0.360802			0.526	0.706		1.014	0.941	0.992	1.068	1.012	0.974			1.25302	1.03184		0.671458	0.823
TGME49_219540-t26_1-p1	327	K	cytosolic tRNA-Ala synthetase	1	0.0247086	58.596	SSPLSK(1)LR	2	0.63581	6			0.675		1.121	1.296	0.908	0.175317			1.347	1.642		1.014	0.941	0.992	1.068	1.012	0.974			0.680444	1.04963	1.28063	0.932238	1.712
TGME49_219540-t26_1-p1	628	K	cytosolic tRNA-Ala synthetase	1	5.81474e-05	55.912	LVPVVVSLLGETFPEMK(1)K	3	-0.63623	10	0.929	1.565	0.87	0.34366	1.122	0.6	0.914	0.299075	1.207	0.384	1.05	0.784	0.41848	1.014	0.941	0.992	1.068	1.012	0.974	0.916174	1.66312	0.877016	1.05056	0.592885	0.938398	0.713	0.4007
TGME49_219540-t26_1-p1	985	K	cytosolic tRNA-Ala synthetase	1	0.00135712	46.132	PVHYK(1)EVPLEQAMK	3	-0.08276	4					1.08		0.92	0.113137						1.014	0.941	0.992	1.068	1.012	0.974				1.01124		0.944559
TGME49_219540-t26_1-p1	941	K	cytosolic tRNA-Ala synthetase	1	4.60846e-51	179.14	ELEDGEDIQQK(1)GSLVEVK	3	0.93882	8	0.839	1.018	1.256	0.201601	1.105		0.782	0.242073	1.316		0.622	0.909	0.6653	1.014	0.941	0.992	1.068	1.012	0.974	0.827416	1.08183	1.26613	1.03464		0.802875	0.978
TGME49_219540-t26_1-p1	948	K	cytosolic tRNA-Ala synthetase	1	0.0099216	80.438	GSLVEVK(1)R	2	0.57041	8	0.929	1.678	0.925	0.368285	0.778	0.868	0.821	0.0547403	0.837	0.517	0.888	0.698	0.29382	1.014	0.941	0.992	1.068	1.012	0.974	0.916174	1.78321	0.93246	0.728464	0.857708	0.842916	0.655	0.28518
TGME49_219540-t26_1-p1	780	K	cytosolic tRNA-Ala synthetase	1	0.000877477	68.786	AK(1)VMAIWDGK	2	-1.2043	20	1.415	1.121	0.924	0.214241	0.918	0.745	0.877	0.106773	0.649	0.665	0.949	0.734	0.113657	1.014	0.941	0.992	1.068	1.012	0.974	1.39546	1.19129	0.931452	0.859551	0.736166	0.900411	0.68	0.104423
TGME49_219540-t26_1-p1	1083	K	cytosolic tRNA-Ala synthetase	1	8.34843e-09	153.34	K(1)ELEELEEAFR	2	-0.73026	4	1.157				0.93	0.961	0.952	0.0168285	0.804			0.819		1.014	0.941	0.992	1.068	1.012	0.974	1.14103			0.870787	0.949605	0.977413	0.798
TGME49_219540-t26_1-p1	788	K	cytosolic tRNA-Ala synthetase	1	0.00276377	83.948	VMAIWDGK(1)R	2	-0.43054	12	1.115	1.059	1.091	0.0258148	0.923	0.798	1.013	0.118479	0.827	0.754	0.928	0.837	0.051485	1.014	0.941	0.992	1.068	1.012	0.974	1.09961	1.1254	1.0998	0.864232	0.788538	1.04004	0.746	0.0036967
TGME49_219540-t26_1-p1	640	K	cytosolic tRNA-Ala synthetase	1	0.000598365	89.266	ILLK(1)EEQQFSR	2	-1.3114	6	0.893	0.975	0.947	0.0444206	1.315		0.869	0.2888	1.473		0.918	1.164	0.6176	1.014	0.941	0.992	1.068	1.012	0.974	0.880671	1.03613	0.954637	1.23127		0.892197	1.286
TGME49_219540-t26_1-p1	261	K	cytosolic tRNA-Ala synthetase	1	0.0192914	50.353	IEEISAK(1)GK	2	-1.334	2	0.864	1.136		0.192333										1.014	0.941	0.992	1.068	1.012	0.974	0.852071	1.20723
TGME49_219540-t26_1-p1	1107	K	cytosolic tRNA-Ala synthetase	1	0.000115029	105.46	ELAALEK(1)EVAK	2	-0.40734	14	0.905	0.958	0.85	0.0597159	1.16	1.002	1.125	0.0757383	1.281	1.046	1.324	1.212	0.028642	1.014	0.941	0.992	1.068	1.012	0.974	0.892505	1.01807	0.856855	1.08614	0.990119	1.15503	1.125	0.21078
TGME49_219540-t26_1-p1	254	K	cytosolic tRNA-Ala synthetase	1	0.00277886	79.489	AK(1)IEEISAK	2	-0.82571	11	0.657	1.087	0.933	0.244152	1.006	1.045	1.272	0.129684	1.531	0.961	1.364	1.241	0.22616	1.014	0.941	0.992	1.068	1.012	0.974	0.647929	1.15515	0.940524	0.941948	1.03261	1.30595	1.08	0.67264
TGME49_219540-t26_1-p1	545	K	cytosolic tRNA-Ala synthetase	0.999929	2.03533e-16	92.463	ILELSPGLRPYGGK(1)VGEEDKDMVDMAYR	4	-0.71539	3					1.233	1.142	0.625	0.327931						1.014	0.941	0.992	1.068	1.012	0.974				1.15449	1.12846	0.641684
TGME49_219540-t26_1-p1	1127	K	cytosolic tRNA-Ala synthetase	1	6.52892e-17	138.02	GLLDGAGPLPLVGK(1)R	2	-0.16596	13	0.345	0.875	2.146	0.824918	1.697	0.523	0.414	0.810211	4.922	0.598	0.193	0.783	0.73564	1.014	0.941	0.992	1.068	1.012	0.974	0.340237	0.929862	2.16331	1.58895	0.516798	0.425051	0.92	0.97462
TGME49_219540-t26_1-p1	1146	K	cytosolic tRNA-Ala synthetase	1	6.924e-06	152.63	ALLELQK(1)AR	2	0.86868	12	0.957	0.941	0.916	0.0220298	1.071	1.002	1.112	0.0523618	1.119	1.064	1.214	1.132	0.022522	1.014	0.941	0.992	1.068	1.012	0.974	0.943787	1	0.923387	1.00281	0.990119	1.14168	1.043	0.2666
TGME49_219540-t26_1-p1	551	K	cytosolic tRNA-Ala synthetase	1	3.06937e-05	107.11	VGEEDK(1)DMVDMAYR	2	0.61526	4	0.836	1.163	1.001	0.163502										1.014	0.941	0.992	1.068	1.012	0.974	0.824458	1.23592	1.00907
TGME49_286580-t26_1-p1	163	K	hypothetical protein	1	1.90294e-08	71.002	FNDAGLDVHAIDLQGHGLSK(1)VVEGK	4	2.0326	2	0.974					1.026						1.053		0.947	0.958	1.008	0.988	1.099	1	1.02851				0.933576		0.908
TGME49_286580-t26_1-p1	456	K	hypothetical protein	0.999985	4.79293e-15	87.958	NASEAPDLAPWLK(1)DEVENQDSSVKPWR	3	0.40521	1			1											0.947	0.958	1.008	0.988	1.099	1			0.992063
TGME49_286580-t26_1-p1	413	K	hypothetical protein	1	0.0013259	56.793	DSTQTFSLK(1)DWQEK	2	-4.3019	4	1.197	0.897		0.202609	0.988	0.918		0.0519386	0.826	1.023		0.91	0.60378	0.947	0.958	1.008	0.988	1.099	1	1.26399	0.936326		1	0.835305		0.834	0.42424
TGME49_286580-t26_1-p1	689	K	hypothetical protein	1	0.000543801	69.721	LMEVNK(1)ILDK	2	2.3956	9	0.939	0.725		0.181876	1.121	1.175	1.041	0.0606105	1.193	1.621		1.337	0.058882	0.947	0.958	1.008	0.988	1.099	1	0.991552	0.756785		1.13462	1.06915	1.041	1.26	0.22466
TGME49_286580-t26_1-p1	56	K	hypothetical protein	1	0.00490381	40.727	YPK(1)VAIFHNVR	3	0.29039	1						1								0.947	0.958	1.008	0.988	1.099	1					0.909918
TGME49_286580-t26_1-p1	810	K	hypothetical protein	1	0.0028492	79.148	LQNEK(1)ANER	2	-0.90805	5	1.33				0.968	0.837	0.865	0.0775118	0.728			0.669		0.947	0.958	1.008	0.988	1.099	1	1.40444			0.979757	0.761601	0.865	0.62
TGME49_286580-t26_1-p1	777	K	hypothetical protein	1	0.000385903	115.71	VDLVEAK(1)VR	2	0.276	17	1.317	1.001	0.986	0.169725	0.997	0.801	0.898	0.109052	0.757	0.8	0.91	0.816	0.171603	0.947	0.958	1.008	0.988	1.099	1	1.39071	1.04489	0.978175	1.00911	0.728844	0.898	0.764	0.23896
TGME49_286080-t26_1-p1	1430	K	elongation factor 2 family protein	1	0.00568365	67.334	HAVK(1)EFLER	2	0.19382	8	1.573	1.363	1.117	0.168939	0.69	0.539	0.717	0.147886	0.439	0.395	0.642	0.48	0.0079631	0.975	1.047	0.986	0.995	1.012	0.984	1.61333	1.30181	1.13286	0.693467	0.532609	0.728659	0.454	0.0175778
TGME49_286080-t26_1-p1	741	K	elongation factor 2 family protein	1	0.000453649	82.651	QIGEDIEK(1)GLVSDR	2	-0.70879	5	0.92	0.809		0.090791	1.022	1.139	1.11	0.055881	1.111	1.408		1.261	0.034844	0.975	1.047	0.986	0.995	1.012	0.984	0.94359	0.772684		1.02714	1.12549	1.12805	1.254	0.170855
TGME49_286080-t26_1-p1	1388	K	elongation factor 2 family protein	1	3.97472e-06	82.663	SVTTVQGLDK(1)SLDLK	2	2.7266	6	0.681				1.515	1.273	0.532	0.462808	2.225			1.625		0.975	1.047	0.986	0.995	1.012	0.984	0.698462			1.52261	1.25791	0.54065	1.99
TGME49_286080-t26_1-p1	288	K	elongation factor 2 family protein	1	0.000390809	68.355	LPPADAYHK(1)IR	3	-2.3162	4	1													0.975	1.047	0.986	0.995	1.012	0.984	1.02564
TGME49_286080-t26_1-p1	829	K	elongation factor 2 family protein	1	5.37578e-05	73.834	FK(1)ILDAAIAADPLQR	3	0.47451	8	0.668	1.186	1.341	0.330928	0.898	0.775	1.132	0.193961	1.343	0.654	0.844	0.878	0.60034	0.975	1.047	0.986	0.995	1.012	0.984	0.685128	1.13276	1.36004	0.902513	0.76581	1.15041	0.787	0.50968
