# Supplementary material for: Protein Lactylation and Metabolic Regulation of the Zoonotic Parasite Toxoplasma gondii
Source: Genomics Proteomics Bioinformatics. 2022 Oct 7;21(6):1163–81. doi: 10.1016/j.gpb.2022.09.010 (PMC11082259; doi:10.1016/j.gpb.2022.09.010)
Supplement: Supplementary Table S25 — Lactylated proteins involved in gene regulation, expression, and protein degradation [file mmc48.xlsx]

## Sheet: RBPs
Table S25 Lactylated proteins involved in gene regulation, expression and protein degradation
Note: DBP, DNA-binding protein; UPS, ubiquitin-proteasome system; RBP, RNA-binding protein.
Protein accession	Position	Amino acid	Protein description
TGME49_230160-t26_1-p1	107	K	Rna binding(predict) GN=TGME49_230160
TGME49_230160-t26_1-p1	93	K	Rna binding(predict) GN=TGME49_230160
TGME49_326000-t26_1-p1	6	K	RNA binding protein, putative GN=TGME49_326000
TGME49_230160-t26_1-p1	95	K	Rna binding(predict) GN=TGME49_230160
TGME49_272010-t26_1-p1	112	K	Gar1 protein RNA binding region protein GN=TGME49_272010
TGME49_230160-t26_1-p1	85	K	Rna binding(predict) GN=TGME49_230160
TGME49_292200-t26_1-p1	1614	K	RNA recognition motif-containing protein GN=TGME49_292200
TGME49_236540-t26_1-p1	112	K	RNA recognition motif-containing protein GN=TGME49_236540
TGME49_206670-t26_1-p1	1454	K	RNA recognition motif (A.K.A RRM, RBD, or RNP domain) protein(predict) GN=TGME49_206670
TGME49_294710-t26_1-p1	610	K	RNA recognition motif-containing protein GN=TGME49_294710
TGME49_291950-t26_1-p1	31	K	RNA recognition motif-containing protein GN=TGME49_291950
TGME49_264610-t26_1-p1	279	K	RNA recognition motif-containing protein GN=TGME49_264610
TGME49_290660-t26_1-p1	356	K	RNA recognition motif-containing protein GN=TGME49_290660
TGME49_292200-t26_1-p1	2057	K	RNA recognition motif-containing protein GN=TGME49_292200
TGME49_294710-t26_1-p1	682	K	RNA recognition motif-containing protein GN=TGME49_294710
TGME49_268200-t26_1-p1	56	K	RNA recognition motif-containing protein GN=TGME49_268200
TGME49_291950-t26_1-p1	566	K	RNA recognition motif-containing protein GN=TGME49_291950
TGME49_268200-t26_1-p1	287	K	RNA recognition motif-containing protein GN=TGME49_268200
TGME49_290660-t26_1-p1	345	K	RNA recognition motif-containing protein GN=TGME49_290660
TGME49_290660-t26_1-p1	328	K	RNA recognition motif-containing protein GN=TGME49_290660
TGME49_291930-t26_1-p1	597	K	RNA recognition motif-containing protein GN=TGME49_291930
TGME49_262620-t26_1-p1	62	K	RNA recognition motif-containing protein GN=TGME49_262620
TGME49_262620-t26_1-p1	43	K	RNA recognition motif-containing protein GN=TGME49_262620
TGME49_215230-t26_1-p1	538	K	RNA recognition motif-containing protein GN=TGME49_215230
TGME49_291930-t26_1-p1	441	K	RNA recognition motif-containing protein GN=TGME49_291930
TGME49_291930-t26_1-p1	4	K	RNA recognition motif-containing protein GN=TGME49_291930
TGME49_291930-t26_1-p1	434	K	RNA recognition motif-containing protein GN=TGME49_291930
TGME49_290660-t26_1-p1	99	K	RNA recognition motif-containing protein GN=TGME49_290660
TGME49_265250-t26_1-p1	1193	K	RNA recognition motif-containing protein GN=TGME49_265250
TGME49_305850-t26_1-p1	5	K	RNA recognition motif-containing protein GN=TGME49_305850
TGME49_291950-t26_1-p1	20	K	RNA recognition motif-containing protein GN=TGME49_291950
TGME49_294710-t26_1-p1	398	K	RNA recognition motif-containing protein GN=TGME49_294710
TGME49_304760-t26_1-p1	519	K	RNA recognition motif-containing protein GN=TGME49_304760
TGME49_265250-t26_1-p1	977	K	RNA recognition motif-containing protein GN=TGME49_265250
TGME49_211420-t26_1-p1	62	K	RNA recognition motif-containing protein GN=TGME49_211420
TGME49_292200-t26_1-p1	1045	K	RNA recognition motif-containing protein GN=TGME49_292200
TGME49_291930-t26_1-p1	46	K	RNA recognition motif-containing protein GN=TGME49_291930
TGME49_289010-t26_1-p1	895	K	RNA recognition motif-containing protein GN=TGME49_289010
TGME49_291930-t26_1-p1	686	K	RNA recognition motif-containing protein GN=TGME49_291930
TGME49_265250-t26_1-p1	1318	K	RNA recognition motif-containing protein GN=TGME49_265250
TGME49_321500-t26_1-p1	219	K	RNA recognition motif-containing protein GN=TGME49_321500
TGME49_205180-t26_1-p1	82	K	RNA recognition motif-containing protein GN=TGME49_205180
TGME49_290660-t26_1-p1	320	K	RNA recognition motif-containing protein GN=TGME49_290660
TGME49_305850-t26_1-p1	165	K	RNA recognition motif-containing protein GN=TGME49_305850
TGME49_304760-t26_1-p1	428	K	RNA recognition motif-containing protein GN=TGME49_304760
TGME49_218600-t26_1-p1	7	K	RNA recognition motif-containing protein GN=TGME49_218600
TGME49_304760-t26_1-p1	949	K	RNA recognition motif-containing protein GN=TGME49_304760
TGME49_268200-t26_1-p1	22	K	RNA recognition motif-containing protein GN=TGME49_268200
TGME49_265530-t26_1-p1	144	K	RNA recognition motif-containing protein GN=TGME49_265530
TGME49_215230-t26_1-p1	505	K	RNA recognition motif-containing protein GN=TGME49_215230
TGME49_320100-t26_1-p1	491	K	RNA recognition motif-containing protein GN=TGME49_320100
TGME49_309800-t26_1-p1	275	K	RNA recognition motif-containing protein GN=TGME49_309800
TGME49_236540-t26_1-p1	49	K	RNA recognition motif-containing protein GN=TGME49_236540
TGME49_211420-t26_1-p1	89	K	RNA recognition motif-containing protein GN=TGME49_211420
TGME49_289690-t26_1-p1	366	K	glyceraldehyde-3-phosphate dehydrogenase GAPDH1 GN=TGME49_289690
TGME49_289690-t26_1-p1	214	K	glyceraldehyde-3-phosphate dehydrogenase GAPDH1 GN=TGME49_289690
TGME49_289690-t26_1-p1	405	K	glyceraldehyde-3-phosphate dehydrogenase GAPDH1 GN=TGME49_289690
TGME49_289690-t26_1-p1	255	K	glyceraldehyde-3-phosphate dehydrogenase GAPDH1 GN=TGME49_289690
TGME49_289690-t26_1-p1	370	K	glyceraldehyde-3-phosphate dehydrogenase GAPDH1 GN=TGME49_289690
TGME49_289690-t26_1-p1	274	K	glyceraldehyde-3-phosphate dehydrogenase GAPDH1 GN=TGME49_289690
TGME49_243530-t26_1-p1	1330	K	pentatricopeptide repeat domain-containing protein GN=TGME49_243530
TGME49_243530-t26_1-p1	1321	K	pentatricopeptide repeat domain-containing protein GN=TGME49_243530

## Sheet: DNA polymerase
Table S25 Lactylated proteins involved in gene regulation, expression and protein degradation
Protein accession	Position	Amino acid	Protein description
TGME49_246630-t26_1-p1	159	K	DNA-directed RNA polymerase I RPA43 GN=TGME49_246630
TGME49_272740-t26_1-p1	1003	K	DNA-directed RNA polymerase III RPC2 GN=TGME49_272740
TGME49_306210-t26_1-p1	390	K	RNA polymerase II accessory factor CDC73 GN=TGME49_306210
TGME49_272740-t26_1-p1	584	K	DNA-directed RNA polymerase III RPC2 GN=TGME49_272740
TGME49_246060-t26_1-p1	905	K	DNA-dependent RNA polymerase GN=TGME49_246060
TGME49_318620-t26_1-p1	1238	K	RNA-directed RNA polymerase GN=TGME49_318620
TGME49_300660-t26_1-p1	201	K	RNA polymerase B GN=TGME49_300660
TGME49_225260-t26_1-p1	746	K	DNA-directed RNA polymerase II RPB1 GN=TGME49_225260

## Sheet: DBPs
Table S25 Lactylated proteins involved in gene regulation, expression and protein degradation
Protein accession	Position	Amino acid	Protein description
TGME49_246170-t26_1-p1	1276	K	ARID/BRIGHT DNA binding domain-containing protein GN=TGME49_246170
TGME49_258240-t26_1-p1	654	K	chromodomain helicase DNA binding protein CHD1/SWI2/SNF2 GN=TGME49_258240
TGME49_246170-t26_1-p1	1993	K	ARID/BRIGHT DNA binding domain-containing protein GN=TGME49_246170
TGME49_320600-t26_1-p1	144	K	cold-shock DNA-binding domain-containing protein GN=TGME49_320600
TGME49_213890-t26_1-p1	1032	K	Myb family DNA-binding domain-containing protein GN=TGME49_213890
TGME49_321450-t26_1-p1	2764	K	Myb family DNA-binding domain-containing protein GN=TGME49_321450
TGME49_275480-t26_1-p1	120	K	Myb family DNA-binding domain-containing protein GN=TGME49_275480
TGME49_213890-t26_1-p1	1031	K	Myb family DNA-binding domain-containing protein GN=TGME49_213890

## Sheet: Transcription factors
Table S25 Lactylated proteins involved in gene regulation, expression and protein degradation
Protein accession	Position	Amino acid	Protein description
TGME49_290180-t26_1-p1	335	K	AP2 domain transcription factor AP2IX-6 GN=TGME49_290180
TGME49_227900-t26_1-p1	1250	K	AP2 domain transcription factor AP2X-1 GN=TGME49_227900
TGME49_310900-t26_1-p1	1288	K	AP2 domain transcription factor AP2XI-2 GN=TGME49_310900
TGME49_269660-t26_1-p1	29	K	TFIIH basal transcription factor complex helicase XPB subunit GN=TGME49_269660
TGME49_308890-t26_1-p1	349	K	transcription elongation factor SPT6 GN=TGME49_308890
TGME49_227900-t26_1-p1	594	K	AP2 domain transcription factor AP2X-1 GN=TGME49_227900
TGME49_310900-t26_1-p1	1321	K	AP2 domain transcription factor AP2XI-2 GN=TGME49_310900
TGME49_310950-t26_1-p1	288	K	AP2 domain transcription factor AP2XI-3 GN=TGME49_310950
TGME49_270930-t26_1-p1	2758	K	Transcription factor/nuclear export subunit 2(predict) GN=TGME49_270930
TGME49_269010-t26_1-p1	307	K	AP2 domain transcription factor AP2VIII-7 GN=TGME49_269010
TGME49_227560-t26_1-p1	468	K	IWS1 transcription factor, putative GN=TGME49_227560
TGME49_278530-t26_1-p1	23	K	multiprotein bridging factor type 1 family transcriptional co-activator, putative GN=TGME49_278530
TGME49_211720-t26_1-p1	1173	K	AP2 domain transcription factor AP2IV-5 GN=TGME49_211720
TGME49_308890-t26_1-p1	3118	K	transcription elongation factor SPT6 GN=TGME49_308890
TGME49_247730-t26_1-p1	305	K	AP2 domain transcription factor AP2XII-5 GN=TGME49_247730
TGME49_211720-t26_1-p1	813	K	AP2 domain transcription factor AP2IV-5 GN=TGME49_211720
TGME49_218960-t26_1-p1	1765	K	AP2 domain transcription factor AP2XII-1 GN=TGME49_218960
TGME49_227900-t26_1-p1	457	K	AP2 domain transcription factor AP2X-1 GN=TGME49_227900
TGME49_224660-t26_1-p1	685	K	transcription factor s-ii (tfiis), central domain-containing protein GN=TGME49_224660
TGME49_247730-t26_1-p1	425	K	AP2 domain transcription factor AP2XII-5 GN=TGME49_247730
TGME49_224050-t26_1-p1	379	K	AP2 domain transcription factor AP2X-4 GN=TGME49_224050
TGME49_218960-t26_1-p1	1400	K	AP2 domain transcription factor AP2XII-1 GN=TGME49_218960
TGME49_293670-t26_1-p1	304	K	transcription elongation factor A TFIIS GN=TGME49_293670
TGME49_214840-t26_1-p1	160	K	AP2 domain transcription factor AP2X-7 GN=TGME49_214840
TGME49_293670-t26_1-p1	227	K	transcription elongation factor A TFIIS GN=TGME49_293670
TGME49_227900-t26_1-p1	1169	K	AP2 domain transcription factor AP2X-1 GN=TGME49_227900
TGME49_315760-t26_1-p1	3035	K	AP2 domain transcription factor AP2XI-4 GN=TGME49_315760
TGME49_227900-t26_1-p1	466	K	AP2 domain transcription factor AP2X-1 GN=TGME49_227900
TGME49_310900-t26_1-p1	2223	K	AP2 domain transcription factor AP2XI-2 GN=TGME49_310900
TGME49_270930-t26_1-p1	2570	K	Transcription factor/nuclear export subunit 2(predict) GN=TGME49_270930
TGME49_221670-t26_1-p1	445	K	transcriptional elongation factor FACT140 GN=TGME49_221670
TGME49_308890-t26_1-p1	1727	K	transcription elongation factor SPT6 GN=TGME49_308890
TGME49_218960-t26_1-p1	1700	K	AP2 domain transcription factor AP2XII-1 GN=TGME49_218960
TGME49_211720-t26_1-p1	1826	K	AP2 domain transcription factor AP2IV-5 GN=TGME49_211720
TGME49_221670-t26_1-p1	375	K	transcriptional elongation factor FACT140 GN=TGME49_221670
TGME49_218960-t26_1-p1	1450	K	AP2 domain transcription factor AP2XII-1 GN=TGME49_218960
TGME49_310900-t26_1-p1	2035	K	AP2 domain transcription factor AP2XI-2 GN=TGME49_310900
TGME49_216220-t26_1-p1	835	K	AP2 domain transcription factor AP2XI-5 GN=TGME49_216220
TGME49_218960-t26_1-p1	142	K	AP2 domain transcription factor AP2XII-1 GN=TGME49_218960
TGME49_227900-t26_1-p1	592	K	AP2 domain transcription factor AP2X-1 GN=TGME49_227900
TGME49_227900-t26_1-p1	1179	K	AP2 domain transcription factor AP2X-1 GN=TGME49_227900
TGME49_227900-t26_1-p1	509	K	AP2 domain transcription factor AP2X-1 GN=TGME49_227900
TGME49_214840-t26_1-p1	680	K	AP2 domain transcription factor AP2X-7 GN=TGME49_214840
TGME49_247730-t26_1-p1	323	K	AP2 domain transcription factor AP2XII-5 GN=TGME49_247730
TGME49_272710-t26_1-p1	2619	K	AP2 domain transcription factor AP2VIII-4 GN=TGME49_272710
TGME49_211720-t26_1-p1	1464	K	AP2 domain transcription factor AP2IV-5 GN=TGME49_211720
TGME49_282220-t26_1-p1	967	K	AP2 domain transcription factor AP2VIIa-9 GN=TGME49_282220
TGME49_216220-t26_1-p1	825	K	AP2 domain transcription factor AP2XI-5 GN=TGME49_216220
TGME49_318260-t26_1-p1	905	K	transcription initiation factor TFIID subunit TAF5 GN=TGME49_318260

## Sheet: UPS
Table S25 Lactylated proteins involved in gene regulation, expression and protein degradation
Protein accession	Position	Amino acid	Protein description
TGME49_300310-t26_1-p1	42	K	26S proteasome regulatory subunit, S6a family AAA ATpase GN=TGME49_300310
TGME49_242290-t26_1-p1	56	K	proteasome subunit alpha1, putative GN=TGME49_242290
TGME49_294360-t26_1-p1	50	K	ubiquitin specific protease 39 isoform 2, putative GN=TGME49_294360
TGME49_261210-t26_1-p1	475	K	26s proteasome subunit p55, putative GN=TGME49_261210
TGME49_289780-t26_1-p1	755	K	ATP-dependent hsl protease ATP-binding subunit hslU, putative GN=TGME49_289780
TGME49_313410-t26_1-p1	8	K	proteasome 26S regulatory subunit GN=TGME49_313410
TGME49_289330-t26_1-p1	1404	K	ubiquitin carboxyl-terminal hydrolase family 2 protein GN=TGME49_289330
TGME49_311090-t26_1-p1	524	K	ubiquitin carboxyl-terminal hydrolase GN=TGME49_311090
TGME49_295690-t26_1-p1	298	K	ubiquinone/menaquinone biosynthesis methyltransferase subfamily protein GN=TGME49_295690
TGME49_223960-t26_1-p1	123	K	ubiquitin interaction motif family protein GN=TGME49_223960
TGME49_290290-t26_1-p1	88	K	ubiquitin-activating enzyme E1 family protein GN=TGME49_290290
TGME49_294360-t26_1-p1	50	K	ubiquitin specific protease 39 isoform 2, putative GN=TGME49_294360
TGME49_311090-t26_1-p1	246	K	ubiquitin carboxyl-terminal hydrolase GN=TGME49_311090
TGME49_289330-t26_1-p1	1231	K	ubiquitin carboxyl-terminal hydrolase family 2 protein GN=TGME49_289330
TGME49_320220-t26_1-p1	253	K	ubiquinol cytochrome c oxidoreductase, putative GN=TGME49_320220
TGME49_311090-t26_1-p1	527	K	ubiquitin carboxyl-terminal hydrolase GN=TGME49_311090
TGME49_289330-t26_1-p1	1600	K	ubiquitin carboxyl-terminal hydrolase family 2 protein GN=TGME49_289330
TGME49_245620-t26_1-p1	107	K	ribosomal-ubiquitin protein RPS27A GN=TGME49_245620
TGME49_254600-t26_1-p1	12	K	ubiquitin family protein GN=TGME49_254600
TGME49_289750-t26_1-p1	11	K	ribosomal-ubiquitin protein RPL40 GN=TGME49_289750
TGME49_290290-t26_1-p1	674	K	ubiquitin-activating enzyme E1 family protein GN=TGME49_290290
TGME49_289330-t26_1-p1	637	K	ubiquitin carboxyl-terminal hydrolase family 2 protein GN=TGME49_289330
