# Supplementary material for: Protein Lactylation and Metabolic Regulation of the Zoonotic Parasite Toxoplasma gondii
Source: Genomics Proteomics Bioinformatics. 2022 Oct 7;21(6):1163–81. doi: 10.1016/j.gpb.2022.09.010 (PMC11082259; doi:10.1016/j.gpb.2022.09.010)
Supplement: Supplementary Table S26 — Analysis of overlapping sites of Kla, Kcr, and Khib [file mmc49.xlsx]

## Sheet: kcr
Table S26 Analysis of overlapping sites of Kla, Kcr, and Khib
Protein accession	Position	Amino acid	Gene name
TGME49_200250-t26_1-p1	289	K	TGME49_200250-t26_1-p1289
TGME49_200250-t26_1-p1	179	K	TGME49_200250-t26_1-p1179
TGME49_200250-t26_1-p1	186	K	TGME49_200250-t26_1-p1186
TGME49_200250-t26_1-p1	255	K	TGME49_200250-t26_1-p1255
TGME49_200250-t26_1-p1	264	K	TGME49_200250-t26_1-p1264
TGME49_200470-t26_1-p1	597	K	TGME49_200470-t26_1-p1597
TGME49_201140-t26_1-p1	770	K	TGME49_201140-t26_1-p1770
TGME49_201140-t26_1-p1	799	K	TGME49_201140-t26_1-p1799
TGME49_201150-t26_1-p1	893	K	TGME49_201150-t26_1-p1893
TGME49_201680-t26_1-p1	673	K	TGME49_201680-t26_1-p1673
TGME49_201680-t26_1-p1	208	K	TGME49_201680-t26_1-p1208
TGME49_201680-t26_1-p1	193	K	TGME49_201680-t26_1-p1193
TGME49_201680-t26_1-p1	617	K	TGME49_201680-t26_1-p1617
TGME49_201680-t26_1-p1	793	K	TGME49_201680-t26_1-p1793
TGME49_201680-t26_1-p1	401	K	TGME49_201680-t26_1-p1401
TGME49_201680-t26_1-p1	798	K	TGME49_201680-t26_1-p1798
TGME49_201680-t26_1-p1	885	K	TGME49_201680-t26_1-p1885
TGME49_201680-t26_1-p1	803	K	TGME49_201680-t26_1-p1803
TGME49_201680-t26_1-p1	182	K	TGME49_201680-t26_1-p1182
TGME49_201680-t26_1-p1	786	K	TGME49_201680-t26_1-p1786
TGME49_201680-t26_1-p1	28	K	TGME49_201680-t26_1-p128
TGME49_201680-t26_1-p1	64	K	TGME49_201680-t26_1-p164
TGME49_201680-t26_1-p1	199	K	TGME49_201680-t26_1-p1199
TGME49_201680-t26_1-p1	896	K	TGME49_201680-t26_1-p1896
TGME49_201680-t26_1-p1	277	K	TGME49_201680-t26_1-p1277
TGME49_201680-t26_1-p1	688	K	TGME49_201680-t26_1-p1688
TGME49_201680-t26_1-p1	101	K	TGME49_201680-t26_1-p1101
TGME49_201780-t26_1-p1	564	K	TGME49_201780-t26_1-p1564
TGME49_201780-t26_1-p1	181	K	TGME49_201780-t26_1-p1181
TGME49_201780-t26_1-p1	582	K	TGME49_201780-t26_1-p1582
TGME49_201780-t26_1-p1	624	K	TGME49_201780-t26_1-p1624
TGME49_201800-t26_1-p1	197	K	TGME49_201800-t26_1-p1197
TGME49_201880-t26_1-p1	72	K	TGME49_201880-t26_1-p172
TGME49_201880-t26_1-p1	56	K	TGME49_201880-t26_1-p156
TGME49_201880-t26_1-p1	58	K	TGME49_201880-t26_1-p158
TGME49_201880-t26_1-p1	79	K	TGME49_201880-t26_1-p179
TGME49_202200-t26_1-p1	650	K	TGME49_202200-t26_1-p1650
TGME49_202370-t26_1-p1	158	K	TGME49_202370-t26_1-p1158
TGME49_202370-t26_1-p1	287	K	TGME49_202370-t26_1-p1287
TGME49_202370-t26_1-p1	135	K	TGME49_202370-t26_1-p1135
TGME49_202390-t26_1-p1	322	K	TGME49_202390-t26_1-p1322
TGME49_202500-t26_1-p1	269	K	TGME49_202500-t26_1-p1269
TGME49_202500-t26_1-p1	257	K	TGME49_202500-t26_1-p1257
TGME49_202530-t26_1-p1	290	K	TGME49_202530-t26_1-p1290
TGME49_202630-t26_1-p1	651	K	TGME49_202630-t26_1-p1651
TGME49_202680-t26_1-p1	524	K	TGME49_202680-t26_1-p1524
TGME49_202680-t26_1-p1	245	K	TGME49_202680-t26_1-p1245
TGME49_202680-t26_1-p1	250	K	TGME49_202680-t26_1-p1250
TGME49_202680-t26_1-p1	78	K	TGME49_202680-t26_1-p178
TGME49_202680-t26_1-p1	135	K	TGME49_202680-t26_1-p1135
TGME49_202680-t26_1-p1	453	K	TGME49_202680-t26_1-p1453
TGME49_202680-t26_1-p1	98	K	TGME49_202680-t26_1-p198
TGME49_202680-t26_1-p1	478	K	TGME49_202680-t26_1-p1478
TGME49_202760-t26_1-p1	5	K	TGME49_202760-t26_1-p15
TGME49_202770-t26_1-p1	470	K	TGME49_202770-t26_1-p1470
TGME49_202770-t26_1-p1	266	K	TGME49_202770-t26_1-p1266
TGME49_202810-t26_1-p1	60	K	TGME49_202810-t26_1-p160
TGME49_202820-t26_1-p1	11	K	TGME49_202820-t26_1-p111
TGME49_202820-t26_1-p1	155	K	TGME49_202820-t26_1-p1155
TGME49_202830-t26_1-p1	131	K	TGME49_202830-t26_1-p1131
TGME49_202870-t26_1-p1	251	K	TGME49_202870-t26_1-p1251
TGME49_202870-t26_1-p1	441	K	TGME49_202870-t26_1-p1441
TGME49_203080-t26_1-p1	185	K	TGME49_203080-t26_1-p1185
TGME49_203080-t26_1-p1	216	K	TGME49_203080-t26_1-p1216
TGME49_203310-t26_1-p1	137	K	TGME49_203310-t26_1-p1137
TGME49_203310-t26_1-p1	63	K	TGME49_203310-t26_1-p163
TGME49_203310-t26_1-p1	75	K	TGME49_203310-t26_1-p175
TGME49_203400-t26_1-p1	440	K	TGME49_203400-t26_1-p1440
TGME49_203450-t26_1-p1	291	K	TGME49_203450-t26_1-p1291
TGME49_203450-t26_1-p1	460	K	TGME49_203450-t26_1-p1460
TGME49_203630-t26_1-p1	71	K	TGME49_203630-t26_1-p171
TGME49_203630-t26_1-p1	76	K	TGME49_203630-t26_1-p176
TGME49_203810-t26_1-p1	490	K	TGME49_203810-t26_1-p1490
TGME49_203870-t26_1-p1	19	K	TGME49_203870-t26_1-p119
TGME49_203990-t26_1-p1	59	K	TGME49_203990-t26_1-p159
TGME49_204020-t26_1-p1	119	K	TGME49_204020-t26_1-p1119
TGME49_204020-t26_1-p1	145	K	TGME49_204020-t26_1-p1145
TGME49_204020-t26_1-p1	106	K	TGME49_204020-t26_1-p1106
TGME49_204020-t26_1-p1	46	K	TGME49_204020-t26_1-p146
TGME49_204050-t26_1-p1	131	K	TGME49_204050-t26_1-p1131
TGME49_204050-t26_1-p1	541	K	TGME49_204050-t26_1-p1541
TGME49_204050-t26_1-p1	121	K	TGME49_204050-t26_1-p1121
TGME49_204130-t26_1-p1	791	K	TGME49_204130-t26_1-p1791
TGME49_204400-t26_1-p1	238	K	TGME49_204400-t26_1-p1238
TGME49_204400-t26_1-p1	481	K	TGME49_204400-t26_1-p1481
TGME49_204400-t26_1-p1	443	K	TGME49_204400-t26_1-p1443
TGME49_204400-t26_1-p1	71	K	TGME49_204400-t26_1-p171
TGME49_204400-t26_1-p1	169	K	TGME49_204400-t26_1-p1169
TGME49_204400-t26_1-p1	175	K	TGME49_204400-t26_1-p1175
TGME49_204400-t26_1-p1	140	K	TGME49_204400-t26_1-p1140
TGME49_204400-t26_1-p1	325	K	TGME49_204400-t26_1-p1325
TGME49_204400-t26_1-p1	511	K	TGME49_204400-t26_1-p1511
TGME49_204480-t26_1-p1	559	K	TGME49_204480-t26_1-p1559
TGME49_204480-t26_1-p1	566	K	TGME49_204480-t26_1-p1566
TGME49_204480-t26_1-p1	168	K	TGME49_204480-t26_1-p1168
TGME49_204480-t26_1-p1	410	K	TGME49_204480-t26_1-p1410
TGME49_204530-t26_1-p1	147	K	TGME49_204530-t26_1-p1147
TGME49_204530-t26_1-p1	161	K	TGME49_204530-t26_1-p1161
TGME49_204530-t26_1-p1	181	K	TGME49_204530-t26_1-p1181
TGME49_204530-t26_1-p1	83	K	TGME49_204530-t26_1-p183
TGME49_204530-t26_1-p1	183	K	TGME49_204530-t26_1-p1183
TGME49_204530-t26_1-p1	153	K	TGME49_204530-t26_1-p1153
TGME49_204530-t26_1-p1	200	K	TGME49_204530-t26_1-p1200
TGME49_204530-t26_1-p1	76	K	TGME49_204530-t26_1-p176
TGME49_204530-t26_1-p1	100	K	TGME49_204530-t26_1-p1100
TGME49_205010-t26_1-p1	1028	K	TGME49_205010-t26_1-p11028
TGME49_205010-t26_1-p1	866	K	TGME49_205010-t26_1-p1866
TGME49_205130-t26_1-p1	4422	K	TGME49_205130-t26_1-p14422
TGME49_205180-t26_1-p1	59	K	TGME49_205180-t26_1-p159
TGME49_205220-t26_1-p1	474	K	TGME49_205220-t26_1-p1474
TGME49_205220-t26_1-p1	610	K	TGME49_205220-t26_1-p1610
TGME49_205220-t26_1-p1	390	K	TGME49_205220-t26_1-p1390
TGME49_205250-t26_1-p1	419	K	TGME49_205250-t26_1-p1419
TGME49_205250-t26_1-p1	311	K	TGME49_205250-t26_1-p1311
TGME49_205250-t26_1-p1	202	K	TGME49_205250-t26_1-p1202
TGME49_205320-t26_1-p1	386	K	TGME49_205320-t26_1-p1386
TGME49_205340-t26_1-p1	33	K	TGME49_205340-t26_1-p133
TGME49_205340-t26_1-p1	50	K	TGME49_205340-t26_1-p150
TGME49_205340-t26_1-p1	103	K	TGME49_205340-t26_1-p1103
TGME49_205340-t26_1-p1	93	K	TGME49_205340-t26_1-p193
TGME49_205340-t26_1-p1	106	K	TGME49_205340-t26_1-p1106
TGME49_205340-t26_1-p1	72	K	TGME49_205340-t26_1-p172
TGME49_205340-t26_1-p1	80	K	TGME49_205340-t26_1-p180
TGME49_205440-t26_1-p1	240	K	TGME49_205440-t26_1-p1240
TGME49_205440-t26_1-p1	251	K	TGME49_205440-t26_1-p1251
TGME49_205440-t26_1-p1	225	K	TGME49_205440-t26_1-p1225
TGME49_205440-t26_1-p1	436	K	TGME49_205440-t26_1-p1436
TGME49_205440-t26_1-p1	276	K	TGME49_205440-t26_1-p1276
TGME49_205440-t26_1-p1	231	K	TGME49_205440-t26_1-p1231
TGME49_205440-t26_1-p1	349	K	TGME49_205440-t26_1-p1349
TGME49_205440-t26_1-p1	507	K	TGME49_205440-t26_1-p1507
TGME49_205470-t26_1-p1	152	K	TGME49_205470-t26_1-p1152
TGME49_205470-t26_1-p1	373	K	TGME49_205470-t26_1-p1373
TGME49_205470-t26_1-p1	341	K	TGME49_205470-t26_1-p1341
TGME49_205470-t26_1-p1	520	K	TGME49_205470-t26_1-p1520
TGME49_205470-t26_1-p1	460	K	TGME49_205470-t26_1-p1460
TGME49_205470-t26_1-p1	427	K	TGME49_205470-t26_1-p1427
TGME49_205470-t26_1-p1	737	K	TGME49_205470-t26_1-p1737
TGME49_205470-t26_1-p1	162	K	TGME49_205470-t26_1-p1162
TGME49_205470-t26_1-p1	924	K	TGME49_205470-t26_1-p1924
TGME49_205470-t26_1-p1	351	K	TGME49_205470-t26_1-p1351
TGME49_205470-t26_1-p1	732	K	TGME49_205470-t26_1-p1732
TGME49_205470-t26_1-p1	609	K	TGME49_205470-t26_1-p1609
TGME49_205470-t26_1-p1	592	K	TGME49_205470-t26_1-p1592
TGME49_205470-t26_1-p1	533	K	TGME49_205470-t26_1-p1533
TGME49_205470-t26_1-p1	782	K	TGME49_205470-t26_1-p1782
TGME49_205470-t26_1-p1	418	K	TGME49_205470-t26_1-p1418
TGME49_205470-t26_1-p1	273	K	TGME49_205470-t26_1-p1273
TGME49_205470-t26_1-p1	606	K	TGME49_205470-t26_1-p1606
TGME49_205470-t26_1-p1	408	K	TGME49_205470-t26_1-p1408
TGME49_205470-t26_1-p1	137	K	TGME49_205470-t26_1-p1137
TGME49_205470-t26_1-p1	367	K	TGME49_205470-t26_1-p1367
TGME49_205470-t26_1-p1	169	K	TGME49_205470-t26_1-p1169
TGME49_205470-t26_1-p1	539	K	TGME49_205470-t26_1-p1539
TGME49_205510-t26_1-p1	124	K	TGME49_205510-t26_1-p1124
TGME49_205510-t26_1-p1	156	K	TGME49_205510-t26_1-p1156
TGME49_205510-t26_1-p1	280	K	TGME49_205510-t26_1-p1280
TGME49_205510-t26_1-p1	51	K	TGME49_205510-t26_1-p151
TGME49_205510-t26_1-p1	137	K	TGME49_205510-t26_1-p1137
TGME49_205510-t26_1-p1	327	K	TGME49_205510-t26_1-p1327
TGME49_205510-t26_1-p1	464	K	TGME49_205510-t26_1-p1464
TGME49_205510-t26_1-p1	56	K	TGME49_205510-t26_1-p156
TGME49_205510-t26_1-p1	105	K	TGME49_205510-t26_1-p1105
TGME49_205550-t26_1-p1	395	K	TGME49_205550-t26_1-p1395
TGME49_205558-t26_1-p1	152	K	TGME49_205558-t26_1-p1152
TGME49_205558-t26_1-p1	83	K	TGME49_205558-t26_1-p183
TGME49_205558-t26_1-p1	102	K	TGME49_205558-t26_1-p1102
TGME49_205700-t26_1-p1	190	K	TGME49_205700-t26_1-p1190
TGME49_205700-t26_1-p1	207	K	TGME49_205700-t26_1-p1207
TGME49_205700-t26_1-p1	227	K	TGME49_205700-t26_1-p1227
TGME49_205700-t26_1-p1	323	K	TGME49_205700-t26_1-p1323
TGME49_205700-t26_1-p1	314	K	TGME49_205700-t26_1-p1314
TGME49_205700-t26_1-p1	220	K	TGME49_205700-t26_1-p1220
TGME49_205710-t26_1-p1	200	K	TGME49_205710-t26_1-p1200
TGME49_205710-t26_1-p1	379	K	TGME49_205710-t26_1-p1379
TGME49_205710-t26_1-p1	280	K	TGME49_205710-t26_1-p1280
TGME49_205710-t26_1-p1	499	K	TGME49_205710-t26_1-p1499
TGME49_205710-t26_1-p1	488	K	TGME49_205710-t26_1-p1488
TGME49_206320-t26_1-p1	252	K	TGME49_206320-t26_1-p1252
TGME49_206470-t26_1-p1	272	K	TGME49_206470-t26_1-p1272
TGME49_206470-t26_1-p1	286	K	TGME49_206470-t26_1-p1286
TGME49_206470-t26_1-p1	450	K	TGME49_206470-t26_1-p1450
TGME49_206470-t26_1-p1	280	K	TGME49_206470-t26_1-p1280
TGME49_206470-t26_1-p1	455	K	TGME49_206470-t26_1-p1455
TGME49_206470-t26_1-p1	105	K	TGME49_206470-t26_1-p1105
TGME49_206480-t26_1-p1	170	K	TGME49_206480-t26_1-p1170
TGME49_206480-t26_1-p1	91	K	TGME49_206480-t26_1-p191
TGME49_206510-t26_1-p1	970	K	TGME49_206510-t26_1-p1970
TGME49_206510-t26_1-p1	1241	K	TGME49_206510-t26_1-p11241
TGME49_206510-t26_1-p1	964	K	TGME49_206510-t26_1-p1964
TGME49_206590-t26_1-p1	485	K	TGME49_206590-t26_1-p1485
TGME49_206600-t26_1-p1	1178	K	TGME49_206600-t26_1-p11178
TGME49_206610-t26_1-p1	211	K	TGME49_206610-t26_1-p1211
TGME49_206670-t26_1-p1	625	K	TGME49_206670-t26_1-p1625
TGME49_207060-t26_1-p1	53	K	TGME49_207060-t26_1-p153
TGME49_207170-t26_1-p1	90	K	TGME49_207170-t26_1-p190
TGME49_207170-t26_1-p1	65	K	TGME49_207170-t26_1-p165
TGME49_207240-t26_1-p1	21	K	TGME49_207240-t26_1-p121
TGME49_207240-t26_1-p1	57	K	TGME49_207240-t26_1-p157
TGME49_207370-t26_1-p1	341	K	TGME49_207370-t26_1-p1341
TGME49_207370-t26_1-p1	469	K	TGME49_207370-t26_1-p1469
TGME49_207440-t26_1-p1	155	K	TGME49_207440-t26_1-p1155
TGME49_207440-t26_1-p1	120	K	TGME49_207440-t26_1-p1120
TGME49_207440-t26_1-p1	217	K	TGME49_207440-t26_1-p1217
TGME49_207440-t26_1-p1	289	K	TGME49_207440-t26_1-p1289
TGME49_207440-t26_1-p1	183	K	TGME49_207440-t26_1-p1183
TGME49_207440-t26_1-p1	282	K	TGME49_207440-t26_1-p1282
TGME49_207440-t26_1-p1	263	K	TGME49_207440-t26_1-p1263
TGME49_207440-t26_1-p1	279	K	TGME49_207440-t26_1-p1279
TGME49_207440-t26_1-p1	171	K	TGME49_207440-t26_1-p1171
TGME49_207440-t26_1-p1	223	K	TGME49_207440-t26_1-p1223
TGME49_207620-t26_1-p1	652	K	TGME49_207620-t26_1-p1652
TGME49_207620-t26_1-p1	330	K	TGME49_207620-t26_1-p1330
TGME49_207620-t26_1-p1	284	K	TGME49_207620-t26_1-p1284
TGME49_207620-t26_1-p1	377	K	TGME49_207620-t26_1-p1377
TGME49_207620-t26_1-p1	316	K	TGME49_207620-t26_1-p1316
TGME49_207640-t26_1-p1	315	K	TGME49_207640-t26_1-p1315
TGME49_207640-t26_1-p1	403	K	TGME49_207640-t26_1-p1403
TGME49_207640-t26_1-p1	1092	K	TGME49_207640-t26_1-p11092
TGME49_207640-t26_1-p1	261	K	TGME49_207640-t26_1-p1261
TGME49_207640-t26_1-p1	610	K	TGME49_207640-t26_1-p1610
TGME49_207640-t26_1-p1	169	K	TGME49_207640-t26_1-p1169
TGME49_207640-t26_1-p1	295	K	TGME49_207640-t26_1-p1295
TGME49_207640-t26_1-p1	420	K	TGME49_207640-t26_1-p1420
TGME49_207680-t26_1-p1	135	K	TGME49_207680-t26_1-p1135
TGME49_207770-t26_1-p1	131	K	TGME49_207770-t26_1-p1131
TGME49_207770-t26_1-p1	461	K	TGME49_207770-t26_1-p1461
TGME49_207840-t26_1-p1	63	K	TGME49_207840-t26_1-p163
TGME49_207840-t26_1-p1	72	K	TGME49_207840-t26_1-p172
TGME49_207840-t26_1-p1	19	K	TGME49_207840-t26_1-p119
TGME49_208030-t26_1-p1	472	K	TGME49_208030-t26_1-p1472
TGME49_208030-t26_1-p1	436	K	TGME49_208030-t26_1-p1436
TGME49_208030-t26_1-p1	199	K	TGME49_208030-t26_1-p1199
TGME49_208030-t26_1-p1	285	K	TGME49_208030-t26_1-p1285
TGME49_208030-t26_1-p1	121	K	TGME49_208030-t26_1-p1121
TGME49_208370-t26_1-p1	456	K	TGME49_208370-t26_1-p1456
TGME49_208370-t26_1-p1	847	K	TGME49_208370-t26_1-p1847
TGME49_208370-t26_1-p1	155	K	TGME49_208370-t26_1-p1155
TGME49_208370-t26_1-p1	508	K	TGME49_208370-t26_1-p1508
TGME49_208370-t26_1-p1	223	K	TGME49_208370-t26_1-p1223
TGME49_208450-t26_1-p1	143	K	TGME49_208450-t26_1-p1143
TGME49_208590-t26_1-p1	203	K	TGME49_208590-t26_1-p1203
TGME49_208790-t26_1-p1	39	K	TGME49_208790-t26_1-p139
TGME49_208790-t26_1-p1	270	K	TGME49_208790-t26_1-p1270
TGME49_209000-t26_1-p1	7620	K	TGME49_209000-t26_1-p17620
TGME49_209030-t26_1-p1	207	K	TGME49_209030-t26_1-p1207
TGME49_209030-t26_1-p1	192	K	TGME49_209030-t26_1-p1192
TGME49_209030-t26_1-p1	114	K	TGME49_209030-t26_1-p1114
TGME49_209030-t26_1-p1	51	K	TGME49_209030-t26_1-p151
TGME49_209030-t26_1-p1	316	K	TGME49_209030-t26_1-p1316
TGME49_209030-t26_1-p1	327	K	TGME49_209030-t26_1-p1327
TGME49_209030-t26_1-p1	69	K	TGME49_209030-t26_1-p169
TGME49_209030-t26_1-p1	216	K	TGME49_209030-t26_1-p1216
TGME49_209030-t26_1-p1	329	K	TGME49_209030-t26_1-p1329
TGME49_209030-t26_1-p1	285	K	TGME49_209030-t26_1-p1285
TGME49_209030-t26_1-p1	270	K	TGME49_209030-t26_1-p1270
TGME49_209030-t26_1-p1	62	K	TGME49_209030-t26_1-p162
TGME49_209150-t26_1-p1	231	K	TGME49_209150-t26_1-p1231
TGME49_209150-t26_1-p1	381	K	TGME49_209150-t26_1-p1381
TGME49_209260-t26_1-p1	142	K	TGME49_209260-t26_1-p1142
TGME49_209260-t26_1-p1	263	K	TGME49_209260-t26_1-p1263
TGME49_209260-t26_1-p1	305	K	TGME49_209260-t26_1-p1305
TGME49_209290-t26_1-p1	61	K	TGME49_209290-t26_1-p161
TGME49_209290-t26_1-p1	96	K	TGME49_209290-t26_1-p196
TGME49_209420-t26_1-p1	3	K	TGME49_209420-t26_1-p13
TGME49_209600-t26_1-p1	374	K	TGME49_209600-t26_1-p1374
TGME49_209600-t26_1-p1	94	K	TGME49_209600-t26_1-p194
TGME49_209600-t26_1-p1	160	K	TGME49_209600-t26_1-p1160
TGME49_209600-t26_1-p1	336	K	TGME49_209600-t26_1-p1336
TGME49_209600-t26_1-p1	98	K	TGME49_209600-t26_1-p198
TGME49_209600-t26_1-p1	172	K	TGME49_209600-t26_1-p1172
TGME49_209600-t26_1-p1	154	K	TGME49_209600-t26_1-p1154
TGME49_209600-t26_1-p1	344	K	TGME49_209600-t26_1-p1344
TGME49_209600-t26_1-p1	169	K	TGME49_209600-t26_1-p1169
TGME49_209600-t26_1-p1	89	K	TGME49_209600-t26_1-p189
TGME49_209600-t26_1-p1	329	K	TGME49_209600-t26_1-p1329
TGME49_209680-t26_1-p1	558	K	TGME49_209680-t26_1-p1558
TGME49_209680-t26_1-p1	187	K	TGME49_209680-t26_1-p1187
TGME49_209800-t26_1-p1	19	K	TGME49_209800-t26_1-p119
TGME49_209850-t26_1-p1	390	K	TGME49_209850-t26_1-p1390
TGME49_209850-t26_1-p1	236	K	TGME49_209850-t26_1-p1236
TGME49_209910-t26_1-p1	117	K	TGME49_209910-t26_1-p1117
TGME49_209910-t26_1-p1	105	K	TGME49_209910-t26_1-p1105
TGME49_209950-t26_1-p1	189	K	TGME49_209950-t26_1-p1189
TGME49_209950-t26_1-p1	225	K	TGME49_209950-t26_1-p1225
TGME49_209950-t26_1-p1	386	K	TGME49_209950-t26_1-p1386
TGME49_209950-t26_1-p1	401	K	TGME49_209950-t26_1-p1401
TGME49_209950-t26_1-p1	281	K	TGME49_209950-t26_1-p1281
TGME49_209950-t26_1-p1	363	K	TGME49_209950-t26_1-p1363
TGME49_209950-t26_1-p1	46	K	TGME49_209950-t26_1-p146
TGME49_209950-t26_1-p1	157	K	TGME49_209950-t26_1-p1157
TGME49_209950-t26_1-p1	290	K	TGME49_209950-t26_1-p1290
TGME49_209950-t26_1-p1	84	K	TGME49_209950-t26_1-p184
TGME49_209950-t26_1-p1	272	K	TGME49_209950-t26_1-p1272
TGME49_209950-t26_1-p1	326	K	TGME49_209950-t26_1-p1326
TGME49_209950-t26_1-p1	213	K	TGME49_209950-t26_1-p1213
TGME49_209950-t26_1-p1	368	K	TGME49_209950-t26_1-p1368
TGME49_209950-t26_1-p1	153	K	TGME49_209950-t26_1-p1153
TGME49_209950-t26_1-p1	377	K	TGME49_209950-t26_1-p1377
TGME49_209950-t26_1-p1	176	K	TGME49_209950-t26_1-p1176
TGME49_209950-t26_1-p1	191	K	TGME49_209950-t26_1-p1191
TGME49_209950-t26_1-p1	302	K	TGME49_209950-t26_1-p1302
TGME49_209950-t26_1-p1	201	K	TGME49_209950-t26_1-p1201
TGME49_209950-t26_1-p1	395	K	TGME49_209950-t26_1-p1395
TGME49_209985-t26_1-p1	315	K	TGME49_209985-t26_1-p1315
TGME49_210270-t26_1-p1	54	K	TGME49_210270-t26_1-p154
TGME49_210370-t26_1-p1	349	K	TGME49_210370-t26_1-p1349
TGME49_210408-t26_1-p1	74	K	TGME49_210408-t26_1-p174
TGME49_210408-t26_1-p1	90	K	TGME49_210408-t26_1-p190
TGME49_210408-t26_1-p1	62	K	TGME49_210408-t26_1-p162
TGME49_210408-t26_1-p1	48	K	TGME49_210408-t26_1-p148
TGME49_210408-t26_1-p1	54	K	TGME49_210408-t26_1-p154
TGME49_210408-t26_1-p1	79	K	TGME49_210408-t26_1-p179
TGME49_210690-t26_1-p1	149	K	TGME49_210690-t26_1-p1149
TGME49_210690-t26_1-p1	207	K	TGME49_210690-t26_1-p1207
TGME49_210690-t26_1-p1	14	K	TGME49_210690-t26_1-p114
TGME49_210690-t26_1-p1	22	K	TGME49_210690-t26_1-p122
TGME49_210690-t26_1-p1	191	K	TGME49_210690-t26_1-p1191
TGME49_210690-t26_1-p1	46	K	TGME49_210690-t26_1-p146
TGME49_210690-t26_1-p1	214	K	TGME49_210690-t26_1-p1214
TGME49_210690-t26_1-p1	30	K	TGME49_210690-t26_1-p130
TGME49_210690-t26_1-p1	23	K	TGME49_210690-t26_1-p123
TGME49_210690-t26_1-p1	242	K	TGME49_210690-t26_1-p1242
TGME49_210790-t26_1-p1	407	K	TGME49_210790-t26_1-p1407
TGME49_210800-t26_1-p1	365	K	TGME49_210800-t26_1-p1365
TGME49_210800-t26_1-p1	367	K	TGME49_210800-t26_1-p1367
TGME49_210800-t26_1-p1	372	K	TGME49_210800-t26_1-p1372
TGME49_210840-t26_1-p1	397	K	TGME49_210840-t26_1-p1397
TGME49_210840-t26_1-p1	360	K	TGME49_210840-t26_1-p1360
TGME49_210840-t26_1-p1	214	K	TGME49_210840-t26_1-p1214
TGME49_210840-t26_1-p1	388	K	TGME49_210840-t26_1-p1388
TGME49_210840-t26_1-p1	508	K	TGME49_210840-t26_1-p1508
TGME49_210980-t26_1-p1	120	K	TGME49_210980-t26_1-p1120
TGME49_210980-t26_1-p1	224	K	TGME49_210980-t26_1-p1224
TGME49_211030-t26_1-p1	152	K	TGME49_211030-t26_1-p1152
TGME49_211030-t26_1-p1	60	K	TGME49_211030-t26_1-p160
TGME49_211030-t26_1-p1	67	K	TGME49_211030-t26_1-p167
TGME49_211030-t26_1-p1	148	K	TGME49_211030-t26_1-p1148
TGME49_211290-t26_1-p1	115	K	TGME49_211290-t26_1-p1115
TGME49_211420-t26_1-p1	62	K	TGME49_211420-t26_1-p162
TGME49_211630-t26_1-p1	52	K	TGME49_211630-t26_1-p152
TGME49_211680-t26_1-p1	391	K	TGME49_211680-t26_1-p1391
TGME49_211680-t26_1-p1	398	K	TGME49_211680-t26_1-p1398
TGME49_211680-t26_1-p1	217	K	TGME49_211680-t26_1-p1217
TGME49_211680-t26_1-p1	347	K	TGME49_211680-t26_1-p1347
TGME49_211680-t26_1-p1	68	K	TGME49_211680-t26_1-p168
TGME49_211680-t26_1-p1	322	K	TGME49_211680-t26_1-p1322
TGME49_211680-t26_1-p1	358	K	TGME49_211680-t26_1-p1358
TGME49_211680-t26_1-p1	79	K	TGME49_211680-t26_1-p179
TGME49_211680-t26_1-p1	353	K	TGME49_211680-t26_1-p1353
TGME49_211680-t26_1-p1	318	K	TGME49_211680-t26_1-p1318
TGME49_211680-t26_1-p1	96	K	TGME49_211680-t26_1-p196
TGME49_211680-t26_1-p1	147	K	TGME49_211680-t26_1-p1147
TGME49_211680-t26_1-p1	84	K	TGME49_211680-t26_1-p184
TGME49_211680-t26_1-p1	334	K	TGME49_211680-t26_1-p1334
TGME49_211680-t26_1-p1	304	K	TGME49_211680-t26_1-p1304
TGME49_211680-t26_1-p1	436	K	TGME49_211680-t26_1-p1436
TGME49_211680-t26_1-p1	440	K	TGME49_211680-t26_1-p1440
TGME49_211680-t26_1-p1	210	K	TGME49_211680-t26_1-p1210
TGME49_211680-t26_1-p1	259	K	TGME49_211680-t26_1-p1259
TGME49_211680-t26_1-p1	194	K	TGME49_211680-t26_1-p1194
TGME49_211680-t26_1-p1	115	K	TGME49_211680-t26_1-p1115
TGME49_211680-t26_1-p1	396	K	TGME49_211680-t26_1-p1396
TGME49_211680-t26_1-p1	456	K	TGME49_211680-t26_1-p1456
TGME49_211680-t26_1-p1	367	K	TGME49_211680-t26_1-p1367
TGME49_211680-t26_1-p1	163	K	TGME49_211680-t26_1-p1163
TGME49_211680-t26_1-p1	60	K	TGME49_211680-t26_1-p160
TGME49_211680-t26_1-p1	169	K	TGME49_211680-t26_1-p1169
TGME49_211680-t26_1-p1	340	K	TGME49_211680-t26_1-p1340
TGME49_211680-t26_1-p1	187	K	TGME49_211680-t26_1-p1187
TGME49_211680-t26_1-p1	150	K	TGME49_211680-t26_1-p1150
TGME49_212270-t26_1-p1	133	K	TGME49_212270-t26_1-p1133
TGME49_212290-t26_1-p1	209	K	TGME49_212290-t26_1-p1209
TGME49_212290-t26_1-p1	189	K	TGME49_212290-t26_1-p1189
TGME49_212290-t26_1-p1	173	K	TGME49_212290-t26_1-p1173
TGME49_212290-t26_1-p1	204	K	TGME49_212290-t26_1-p1204
TGME49_212290-t26_1-p1	198	K	TGME49_212290-t26_1-p1198
TGME49_212290-t26_1-p1	176	K	TGME49_212290-t26_1-p1176
TGME49_212300-t26_1-p1	324	K	TGME49_212300-t26_1-p1324
TGME49_212300-t26_1-p1	463	K	TGME49_212300-t26_1-p1463
TGME49_212860-t26_1-p1	329	K	TGME49_212860-t26_1-p1329
TGME49_212960-t26_1-p1	104	K	TGME49_212960-t26_1-p1104
TGME49_213000-t26_1-p1	221	K	TGME49_213000-t26_1-p1221
TGME49_213030-t26_1-p1	231	K	TGME49_213030-t26_1-p1231
TGME49_213050-t26_1-p1	104	K	TGME49_213050-t26_1-p1104
TGME49_213072-t26_1-p1	822	K	TGME49_213072-t26_1-p1822
TGME49_213280-t26_1-p1	114	K	TGME49_213280-t26_1-p1114
TGME49_213350-t26_1-p1	34	K	TGME49_213350-t26_1-p134
TGME49_213350-t26_1-p1	13	K	TGME49_213350-t26_1-p113
TGME49_213350-t26_1-p1	29	K	TGME49_213350-t26_1-p129
TGME49_213392-t26_1-p1	1241	K	TGME49_213392-t26_1-p11241
TGME49_213410-t26_1-p1	32	K	TGME49_213410-t26_1-p132
TGME49_213410-t26_1-p1	24	K	TGME49_213410-t26_1-p124
TGME49_213670-t26_1-p1	478	K	TGME49_213670-t26_1-p1478
TGME49_213730-t26_1-p1	380	K	TGME49_213730-t26_1-p1380
TGME49_213770-t26_1-p1	976	K	TGME49_213770-t26_1-p1976
TGME49_213770-t26_1-p1	1186	K	TGME49_213770-t26_1-p11186
TGME49_213770-t26_1-p1	711	K	TGME49_213770-t26_1-p1711
TGME49_213770-t26_1-p1	293	K	TGME49_213770-t26_1-p1293
TGME49_213800-t26_1-p1	98	K	TGME49_213800-t26_1-p198
TGME49_213800-t26_1-p1	100	K	TGME49_213800-t26_1-p1100
TGME49_213870-t26_1-p1	251	K	TGME49_213870-t26_1-p1251
TGME49_213890-t26_1-p1	401	K	TGME49_213890-t26_1-p1401
TGME49_213900-t26_1-p1	808	K	TGME49_213900-t26_1-p1808
TGME49_214080-t26_1-p1	126	K	TGME49_214080-t26_1-p1126
TGME49_214220-t26_1-p1	180	K	TGME49_214220-t26_1-p1180
TGME49_214220-t26_1-p1	190	K	TGME49_214220-t26_1-p1190
TGME49_214230-t26_1-p1	3044	K	TGME49_214230-t26_1-p13044
TGME49_214270-t26_1-p1	389	K	TGME49_214270-t26_1-p1389
TGME49_214270-t26_1-p1	974	K	TGME49_214270-t26_1-p1974
TGME49_214270-t26_1-p1	1103	K	TGME49_214270-t26_1-p11103
TGME49_214290-t26_1-p1	123	K	TGME49_214290-t26_1-p1123
TGME49_214290-t26_1-p1	242	K	TGME49_214290-t26_1-p1242
TGME49_214300-t26_1-p1	715	K	TGME49_214300-t26_1-p1715
TGME49_214320-t26_1-p1	286	K	TGME49_214320-t26_1-p1286
TGME49_214320-t26_1-p1	505	K	TGME49_214320-t26_1-p1505
TGME49_214350-t26_1-p1	172	K	TGME49_214350-t26_1-p1172
TGME49_214350-t26_1-p1	142	K	TGME49_214350-t26_1-p1142
TGME49_214350-t26_1-p1	198	K	TGME49_214350-t26_1-p1198
TGME49_214350-t26_1-p1	368	K	TGME49_214350-t26_1-p1368
TGME49_214350-t26_1-p1	284	K	TGME49_214350-t26_1-p1284
TGME49_214350-t26_1-p1	12	K	TGME49_214350-t26_1-p112
TGME49_214440-t26_1-p1	224	K	TGME49_214440-t26_1-p1224
TGME49_214490-t26_1-p1	625	K	TGME49_214490-t26_1-p1625
TGME49_214490-t26_1-p1	1029	K	TGME49_214490-t26_1-p11029
TGME49_214490-t26_1-p1	388	K	TGME49_214490-t26_1-p1388
TGME49_214770-t26_1-p1	122	K	TGME49_214770-t26_1-p1122
TGME49_214770-t26_1-p1	58	K	TGME49_214770-t26_1-p158
TGME49_214770-t26_1-p1	2	K	TGME49_214770-t26_1-p12
TGME49_214770-t26_1-p1	55	K	TGME49_214770-t26_1-p155
TGME49_214780-t26_1-p1	166	K	TGME49_214780-t26_1-p1166
TGME49_214790-t26_1-p1	265	K	TGME49_214790-t26_1-p1265
TGME49_214790-t26_1-p1	276	K	TGME49_214790-t26_1-p1276
TGME49_214790-t26_1-p1	214	K	TGME49_214790-t26_1-p1214
TGME49_214790-t26_1-p1	122	K	TGME49_214790-t26_1-p1122
TGME49_214790-t26_1-p1	275	K	TGME49_214790-t26_1-p1275
TGME49_214820-t26_1-p1	127	K	TGME49_214820-t26_1-p1127
TGME49_214840-t26_1-p1	670	K	TGME49_214840-t26_1-p1670
TGME49_214930-t26_1-p1	27	K	TGME49_214930-t26_1-p127
TGME49_214940-t26_1-p1	92	K	TGME49_214940-t26_1-p192
TGME49_214940-t26_1-p1	139	K	TGME49_214940-t26_1-p1139
TGME49_214940-t26_1-p1	110	K	TGME49_214940-t26_1-p1110
TGME49_215060-t26_1-p1	67	K	TGME49_215060-t26_1-p167
TGME49_215060-t26_1-p1	63	K	TGME49_215060-t26_1-p163
TGME49_215060-t26_1-p1	41	K	TGME49_215060-t26_1-p141
TGME49_215220-t26_1-p1	131	K	TGME49_215220-t26_1-p1131
TGME49_215260-t26_1-p1	610	K	TGME49_215260-t26_1-p1610
TGME49_215260-t26_1-p1	1382	K	TGME49_215260-t26_1-p11382
TGME49_215260-t26_1-p1	267	K	TGME49_215260-t26_1-p1267
TGME49_215260-t26_1-p1	979	K	TGME49_215260-t26_1-p1979
TGME49_215260-t26_1-p1	617	K	TGME49_215260-t26_1-p1617
TGME49_215280-t26_1-p1	308	K	TGME49_215280-t26_1-p1308
TGME49_215280-t26_1-p1	330	K	TGME49_215280-t26_1-p1330
TGME49_215350-t26_1-p1	74	K	TGME49_215350-t26_1-p174
TGME49_215420-t26_1-p1	170	K	TGME49_215420-t26_1-p1170
TGME49_215420-t26_1-p1	182	K	TGME49_215420-t26_1-p1182
TGME49_215420-t26_1-p1	198	K	TGME49_215420-t26_1-p1198
TGME49_215430-t26_1-p1	124	K	TGME49_215430-t26_1-p1124
TGME49_215430-t26_1-p1	159	K	TGME49_215430-t26_1-p1159
TGME49_215430-t26_1-p1	49	K	TGME49_215430-t26_1-p149
TGME49_215430-t26_1-p1	71	K	TGME49_215430-t26_1-p171
TGME49_215430-t26_1-p1	198	K	TGME49_215430-t26_1-p1198
TGME49_215430-t26_1-p1	150	K	TGME49_215430-t26_1-p1150
TGME49_215460-t26_1-p1	155	K	TGME49_215460-t26_1-p1155
TGME49_215460-t26_1-p1	177	K	TGME49_215460-t26_1-p1177
TGME49_215460-t26_1-p1	235	K	TGME49_215460-t26_1-p1235
TGME49_215470-t26_1-p1	155	K	TGME49_215470-t26_1-p1155
TGME49_215470-t26_1-p1	90	K	TGME49_215470-t26_1-p190
TGME49_215470-t26_1-p1	206	K	TGME49_215470-t26_1-p1206
TGME49_215470-t26_1-p1	3	K	TGME49_215470-t26_1-p13
TGME49_215470-t26_1-p1	142	K	TGME49_215470-t26_1-p1142
TGME49_215470-t26_1-p1	26	K	TGME49_215470-t26_1-p126
TGME49_215470-t26_1-p1	146	K	TGME49_215470-t26_1-p1146
TGME49_215470-t26_1-p1	77	K	TGME49_215470-t26_1-p177
TGME49_215470-t26_1-p1	132	K	TGME49_215470-t26_1-p1132
TGME49_215470-t26_1-p1	151	K	TGME49_215470-t26_1-p1151
TGME49_215470-t26_1-p1	105	K	TGME49_215470-t26_1-p1105
TGME49_215590-t26_1-p1	572	K	TGME49_215590-t26_1-p1572
TGME49_215590-t26_1-p1	564	K	TGME49_215590-t26_1-p1564
TGME49_215590-t26_1-p1	194	K	TGME49_215590-t26_1-p1194
TGME49_215590-t26_1-p1	351	K	TGME49_215590-t26_1-p1351
TGME49_215980-t26_1-p1	159	K	TGME49_215980-t26_1-p1159
TGME49_215980-t26_1-p1	148	K	TGME49_215980-t26_1-p1148
TGME49_216000-t26_1-p1	156	K	TGME49_216000-t26_1-p1156
TGME49_216000-t26_1-p1	234	K	TGME49_216000-t26_1-p1234
TGME49_216000-t26_1-p1	138	K	TGME49_216000-t26_1-p1138
TGME49_216000-t26_1-p1	222	K	TGME49_216000-t26_1-p1222
TGME49_216180-t26_1-p1	123	K	TGME49_216180-t26_1-p1123
TGME49_216260-t26_1-p1	286	K	TGME49_216260-t26_1-p1286
TGME49_216260-t26_1-p1	292	K	TGME49_216260-t26_1-p1292
TGME49_216410-t26_1-p1	8	K	TGME49_216410-t26_1-p18
TGME49_216410-t26_1-p1	49	K	TGME49_216410-t26_1-p149
TGME49_216450-t26_1-p1	197	K	TGME49_216450-t26_1-p1197
TGME49_216450-t26_1-p1	188	K	TGME49_216450-t26_1-p1188
TGME49_216450-t26_1-p1	236	K	TGME49_216450-t26_1-p1236
TGME49_216450-t26_1-p1	100	K	TGME49_216450-t26_1-p1100
TGME49_216590-t26_1-p1	132	K	TGME49_216590-t26_1-p1132
TGME49_216650-t26_1-p1	112	K	TGME49_216650-t26_1-p1112
TGME49_216650-t26_1-p1	136	K	TGME49_216650-t26_1-p1136
TGME49_216650-t26_1-p1	116	K	TGME49_216650-t26_1-p1116
TGME49_216650-t26_1-p1	106	K	TGME49_216650-t26_1-p1106
TGME49_216650-t26_1-p1	376	K	TGME49_216650-t26_1-p1376
TGME49_216650-t26_1-p1	79	K	TGME49_216650-t26_1-p179
TGME49_216670-t26_1-p1	817	K	TGME49_216670-t26_1-p1817
TGME49_216670-t26_1-p1	660	K	TGME49_216670-t26_1-p1660
TGME49_216670-t26_1-p1	244	K	TGME49_216670-t26_1-p1244
TGME49_216670-t26_1-p1	687	K	TGME49_216670-t26_1-p1687
TGME49_216670-t26_1-p1	675	K	TGME49_216670-t26_1-p1675
TGME49_216670-t26_1-p1	552	K	TGME49_216670-t26_1-p1552
TGME49_216670-t26_1-p1	749	K	TGME49_216670-t26_1-p1749
TGME49_216670-t26_1-p1	761	K	TGME49_216670-t26_1-p1761
TGME49_216680-t26_1-p1	332	K	TGME49_216680-t26_1-p1332
TGME49_216680-t26_1-p1	322	K	TGME49_216680-t26_1-p1322
TGME49_216770-t26_1-p1	82	K	TGME49_216770-t26_1-p182
TGME49_216790-t26_1-p1	592	K	TGME49_216790-t26_1-p1592
TGME49_216790-t26_1-p1	374	K	TGME49_216790-t26_1-p1374
TGME49_216790-t26_1-p1	213	K	TGME49_216790-t26_1-p1213
TGME49_216790-t26_1-p1	444	K	TGME49_216790-t26_1-p1444
TGME49_216790-t26_1-p1	202	K	TGME49_216790-t26_1-p1202
TGME49_216790-t26_1-p1	343	K	TGME49_216790-t26_1-p1343
TGME49_216860-t26_1-p1	197	K	TGME49_216860-t26_1-p1197
TGME49_216860-t26_1-p1	189	K	TGME49_216860-t26_1-p1189
TGME49_216860-t26_1-p1	342	K	TGME49_216860-t26_1-p1342
TGME49_216860-t26_1-p1	228	K	TGME49_216860-t26_1-p1228
TGME49_216860-t26_1-p1	282	K	TGME49_216860-t26_1-p1282
TGME49_216860-t26_1-p1	208	K	TGME49_216860-t26_1-p1208
TGME49_216860-t26_1-p1	26	K	TGME49_216860-t26_1-p126
TGME49_216860-t26_1-p1	168	K	TGME49_216860-t26_1-p1168
TGME49_216860-t26_1-p1	52	K	TGME49_216860-t26_1-p152
TGME49_216860-t26_1-p1	212	K	TGME49_216860-t26_1-p1212
TGME49_216860-t26_1-p1	136	K	TGME49_216860-t26_1-p1136
TGME49_216860-t26_1-p1	150	K	TGME49_216860-t26_1-p1150
TGME49_216880-t26_1-p1	269	K	TGME49_216880-t26_1-p1269
TGME49_216880-t26_1-p1	180	K	TGME49_216880-t26_1-p1180
TGME49_216880-t26_1-p1	144	K	TGME49_216880-t26_1-p1144
TGME49_216880-t26_1-p1	177	K	TGME49_216880-t26_1-p1177
TGME49_216880-t26_1-p1	10	K	TGME49_216880-t26_1-p110
TGME49_216880-t26_1-p1	188	K	TGME49_216880-t26_1-p1188
TGME49_216880-t26_1-p1	262	K	TGME49_216880-t26_1-p1262
TGME49_216880-t26_1-p1	135	K	TGME49_216880-t26_1-p1135
TGME49_217000-t26_1-p1	494	K	TGME49_217000-t26_1-p1494
TGME49_217220-t26_1-p1	922	K	TGME49_217220-t26_1-p1922
TGME49_217460-t26_1-p1	709	K	TGME49_217460-t26_1-p1709
TGME49_217460-t26_1-p1	795	K	TGME49_217460-t26_1-p1795
TGME49_217460-t26_1-p1	558	K	TGME49_217460-t26_1-p1558
TGME49_217460-t26_1-p1	569	K	TGME49_217460-t26_1-p1569
TGME49_217460-t26_1-p1	750	K	TGME49_217460-t26_1-p1750
TGME49_217460-t26_1-p1	664	K	TGME49_217460-t26_1-p1664
TGME49_217460-t26_1-p1	363	K	TGME49_217460-t26_1-p1363
TGME49_217460-t26_1-p1	575	K	TGME49_217460-t26_1-p1575
TGME49_217460-t26_1-p1	422	K	TGME49_217460-t26_1-p1422
TGME49_217460-t26_1-p1	753	K	TGME49_217460-t26_1-p1753
TGME49_217460-t26_1-p1	658	K	TGME49_217460-t26_1-p1658
TGME49_217510-t26_1-p1	202	K	TGME49_217510-t26_1-p1202
TGME49_217540-t26_1-p1	43	K	TGME49_217540-t26_1-p143
TGME49_217560-t26_1-p1	67	K	TGME49_217560-t26_1-p167
TGME49_217570-t26_1-p1	139	K	TGME49_217570-t26_1-p1139
TGME49_217600-t26_1-p1	534	K	TGME49_217600-t26_1-p1534
TGME49_217680-t26_1-p1	471	K	TGME49_217680-t26_1-p1471
TGME49_217680-t26_1-p1	979	K	TGME49_217680-t26_1-p1979
TGME49_217740-t26_1-p1	297	K	TGME49_217740-t26_1-p1297
TGME49_217740-t26_1-p1	343	K	TGME49_217740-t26_1-p1343
TGME49_217780-t26_1-p1	399	K	TGME49_217780-t26_1-p1399
TGME49_217820-t26_1-p1	331	K	TGME49_217820-t26_1-p1331
TGME49_217890-t26_1-p1	92	K	TGME49_217890-t26_1-p192
TGME49_217890-t26_1-p1	67	K	TGME49_217890-t26_1-p167
TGME49_217890-t26_1-p1	33	K	TGME49_217890-t26_1-p133
TGME49_217890-t26_1-p1	98	K	TGME49_217890-t26_1-p198
TGME49_217890-t26_1-p1	190	K	TGME49_217890-t26_1-p1190
TGME49_217890-t26_1-p1	80	K	TGME49_217890-t26_1-p180
TGME49_217890-t26_1-p1	133	K	TGME49_217890-t26_1-p1133
TGME49_217890-t26_1-p1	176	K	TGME49_217890-t26_1-p1176
TGME49_218250-t26_1-p1	314	K	TGME49_218250-t26_1-p1314
TGME49_218280-t26_1-p1	274	K	TGME49_218280-t26_1-p1274
TGME49_218358-t26_1-p1	193	K	TGME49_218358-t26_1-p1193
TGME49_218410-t26_1-p1	39	K	TGME49_218410-t26_1-p139
TGME49_218410-t26_1-p1	182	K	TGME49_218410-t26_1-p1182
TGME49_218410-t26_1-p1	78	K	TGME49_218410-t26_1-p178
TGME49_218410-t26_1-p1	58	K	TGME49_218410-t26_1-p158
TGME49_218410-t26_1-p1	107	K	TGME49_218410-t26_1-p1107
TGME49_218410-t26_1-p1	69	K	TGME49_218410-t26_1-p169
TGME49_218410-t26_1-p1	163	K	TGME49_218410-t26_1-p1163
TGME49_218410-t26_1-p1	215	K	TGME49_218410-t26_1-p1215
TGME49_218410-t26_1-p1	24	K	TGME49_218410-t26_1-p124
TGME49_218410-t26_1-p1	150	K	TGME49_218410-t26_1-p1150
TGME49_218520-t26_1-p1	279	K	TGME49_218520-t26_1-p1279
TGME49_218530-t26_1-p1	182	K	TGME49_218530-t26_1-p1182
TGME49_218600-t26_1-p1	467	K	TGME49_218600-t26_1-p1467
TGME49_218720-t26_1-p1	986	K	TGME49_218720-t26_1-p1986
TGME49_218720-t26_1-p1	1040	K	TGME49_218720-t26_1-p11040
TGME49_218760-t26_1-p1	292	K	TGME49_218760-t26_1-p1292
TGME49_218780-t26_1-p1	232	K	TGME49_218780-t26_1-p1232
TGME49_218780-t26_1-p1	404	K	TGME49_218780-t26_1-p1404
TGME49_218820-t26_1-p1	109	K	TGME49_218820-t26_1-p1109
TGME49_218820-t26_1-p1	132	K	TGME49_218820-t26_1-p1132
TGME49_218940-t26_1-p1	197	K	TGME49_218940-t26_1-p1197
TGME49_219130-t26_1-p1	178	K	TGME49_219130-t26_1-p1178
TGME49_219140-t26_1-p1	50	K	TGME49_219140-t26_1-p150
TGME49_219270-t26_1-p1	71	K	TGME49_219270-t26_1-p171
TGME49_219310-t26_1-p1	274	K	TGME49_219310-t26_1-p1274
TGME49_219310-t26_1-p1	127	K	TGME49_219310-t26_1-p1127
TGME49_219310-t26_1-p1	621	K	TGME49_219310-t26_1-p1621
TGME49_219310-t26_1-p1	673	K	TGME49_219310-t26_1-p1673
TGME49_219310-t26_1-p1	83	K	TGME49_219310-t26_1-p183
TGME49_219310-t26_1-p1	68	K	TGME49_219310-t26_1-p168
TGME49_219310-t26_1-p1	267	K	TGME49_219310-t26_1-p1267
TGME49_219310-t26_1-p1	111	K	TGME49_219310-t26_1-p1111
TGME49_219310-t26_1-p1	313	K	TGME49_219310-t26_1-p1313
TGME49_219310-t26_1-p1	717	K	TGME49_219310-t26_1-p1717
TGME49_219310-t26_1-p1	169	K	TGME49_219310-t26_1-p1169
TGME49_219310-t26_1-p1	663	K	TGME49_219310-t26_1-p1663
TGME49_219320-t26_1-p1	159	K	TGME49_219320-t26_1-p1159
TGME49_219320-t26_1-p1	395	K	TGME49_219320-t26_1-p1395
TGME49_219320-t26_1-p1	75	K	TGME49_219320-t26_1-p175
TGME49_219320-t26_1-p1	156	K	TGME49_219320-t26_1-p1156
TGME49_219320-t26_1-p1	239	K	TGME49_219320-t26_1-p1239
TGME49_219320-t26_1-p1	266	K	TGME49_219320-t26_1-p1266
TGME49_219520-t26_1-p1	157	K	TGME49_219520-t26_1-p1157
TGME49_219540-t26_1-p1	516	K	TGME49_219540-t26_1-p1516
TGME49_219540-t26_1-p1	1262	K	TGME49_219540-t26_1-p11262
TGME49_219540-t26_1-p1	1256	K	TGME49_219540-t26_1-p11256
TGME49_219540-t26_1-p1	327	K	TGME49_219540-t26_1-p1327
TGME49_219540-t26_1-p1	628	K	TGME49_219540-t26_1-p1628
TGME49_219540-t26_1-p1	985	K	TGME49_219540-t26_1-p1985
TGME49_219540-t26_1-p1	941	K	TGME49_219540-t26_1-p1941
TGME49_219540-t26_1-p1	948	K	TGME49_219540-t26_1-p1948
TGME49_219540-t26_1-p1	780	K	TGME49_219540-t26_1-p1780
TGME49_219540-t26_1-p1	1083	K	TGME49_219540-t26_1-p11083
TGME49_219540-t26_1-p1	788	K	TGME49_219540-t26_1-p1788
TGME49_219540-t26_1-p1	640	K	TGME49_219540-t26_1-p1640
TGME49_219540-t26_1-p1	1107	K	TGME49_219540-t26_1-p11107
TGME49_219540-t26_1-p1	254	K	TGME49_219540-t26_1-p1254
TGME49_219540-t26_1-p1	545	K	TGME49_219540-t26_1-p1545
TGME49_219540-t26_1-p1	1146	K	TGME49_219540-t26_1-p11146
TGME49_219540-t26_1-p1	1127	K	TGME49_219540-t26_1-p11127
TGME49_219660-t26_1-p1	1027	K	TGME49_219660-t26_1-p11027
TGME49_219660-t26_1-p1	1026	K	TGME49_219660-t26_1-p11026
TGME49_219660-t26_1-p1	1025	K	TGME49_219660-t26_1-p11025
TGME49_219690-t26_1-p1	84	K	TGME49_219690-t26_1-p184
TGME49_219690-t26_1-p1	81	K	TGME49_219690-t26_1-p181
TGME49_219690-t26_1-p1	103	K	TGME49_219690-t26_1-p1103
TGME49_219690-t26_1-p1	117	K	TGME49_219690-t26_1-p1117
TGME49_219700-t26_1-p1	881	K	TGME49_219700-t26_1-p1881
TGME49_219710-t26_1-p1	1621	K	TGME49_219710-t26_1-p11621
TGME49_219710-t26_1-p1	1506	K	TGME49_219710-t26_1-p11506
TGME49_219750-t26_1-p1	90	K	TGME49_219750-t26_1-p190
TGME49_219750-t26_1-p1	64	K	TGME49_219750-t26_1-p164
TGME49_219750-t26_1-p1	54	K	TGME49_219750-t26_1-p154
TGME49_219750-t26_1-p1	20	K	TGME49_219750-t26_1-p120
TGME49_219800-t26_1-p1	490	K	TGME49_219800-t26_1-p1490
TGME49_219800-t26_1-p1	478	K	TGME49_219800-t26_1-p1478
TGME49_219832-t26_1-p1	329	K	TGME49_219832-t26_1-p1329
TGME49_219850-t26_1-p1	533	K	TGME49_219850-t26_1-p1533
TGME49_219850-t26_1-p1	738	K	TGME49_219850-t26_1-p1738
TGME49_219850-t26_1-p1	387	K	TGME49_219850-t26_1-p1387
TGME49_219850-t26_1-p1	183	K	TGME49_219850-t26_1-p1183
TGME49_219850-t26_1-p1	167	K	TGME49_219850-t26_1-p1167
TGME49_219850-t26_1-p1	581	K	TGME49_219850-t26_1-p1581
TGME49_219850-t26_1-p1	684	K	TGME49_219850-t26_1-p1684
TGME49_219850-t26_1-p1	143	K	TGME49_219850-t26_1-p1143
TGME49_219850-t26_1-p1	628	K	TGME49_219850-t26_1-p1628
TGME49_219850-t26_1-p1	173	K	TGME49_219850-t26_1-p1173
TGME49_219850-t26_1-p1	648	K	TGME49_219850-t26_1-p1648
TGME49_219850-t26_1-p1	275	K	TGME49_219850-t26_1-p1275
TGME49_219860-t26_1-p1	698	K	TGME49_219860-t26_1-p1698
TGME49_220100-t26_1-p1	556	K	TGME49_220100-t26_1-p1556
TGME49_220100-t26_1-p1	414	K	TGME49_220100-t26_1-p1414
TGME49_220100-t26_1-p1	546	K	TGME49_220100-t26_1-p1546
TGME49_220100-t26_1-p1	260	K	TGME49_220100-t26_1-p1260
TGME49_220270-t26_1-p1	120	K	TGME49_220270-t26_1-p1120
TGME49_220270-t26_1-p1	383	K	TGME49_220270-t26_1-p1383
TGME49_220270-t26_1-p1	257	K	TGME49_220270-t26_1-p1257
TGME49_220270-t26_1-p1	143	K	TGME49_220270-t26_1-p1143
TGME49_220400-t26_1-p1	25	K	TGME49_220400-t26_1-p125
TGME49_220400-t26_1-p1	35	K	TGME49_220400-t26_1-p135
TGME49_220400-t26_1-p1	40	K	TGME49_220400-t26_1-p140
TGME49_220400-t26_1-p1	91	K	TGME49_220400-t26_1-p191
TGME49_220400-t26_1-p1	68	K	TGME49_220400-t26_1-p168
TGME49_220400-t26_1-p1	30	K	TGME49_220400-t26_1-p130
TGME49_220400-t26_1-p1	43	K	TGME49_220400-t26_1-p143
TGME49_220400-t26_1-p1	19	K	TGME49_220400-t26_1-p119
TGME49_220400-t26_1-p1	82	K	TGME49_220400-t26_1-p182
TGME49_220500-t26_1-p1	236	K	TGME49_220500-t26_1-p1236
TGME49_220860-t26_1-p1	279	K	TGME49_220860-t26_1-p1279
TGME49_220950-t26_1-p1	189	K	TGME49_220950-t26_1-p1189
TGME49_221170-t26_1-p1	67	K	TGME49_221170-t26_1-p167
TGME49_221170-t26_1-p1	228	K	TGME49_221170-t26_1-p1228
TGME49_221170-t26_1-p1	61	K	TGME49_221170-t26_1-p161
TGME49_221200-t26_1-p1	1507	K	TGME49_221200-t26_1-p11507
TGME49_221210-t26_1-p1	50	K	TGME49_221210-t26_1-p150
TGME49_221210-t26_1-p1	63	K	TGME49_221210-t26_1-p163
TGME49_221210-t26_1-p1	53	K	TGME49_221210-t26_1-p153
TGME49_221210-t26_1-p1	61	K	TGME49_221210-t26_1-p161
TGME49_221210-t26_1-p1	24	K	TGME49_221210-t26_1-p124
TGME49_221210-t26_1-p1	171	K	TGME49_221210-t26_1-p1171
TGME49_221210-t26_1-p1	105	K	TGME49_221210-t26_1-p1105
TGME49_221380-t26_1-p1	11	K	TGME49_221380-t26_1-p111
TGME49_221380-t26_1-p1	141	K	TGME49_221380-t26_1-p1141
TGME49_221380-t26_1-p1	132	K	TGME49_221380-t26_1-p1132
TGME49_221380-t26_1-p1	66	K	TGME49_221380-t26_1-p166
TGME49_221470-t26_1-p1	50	K	TGME49_221470-t26_1-p150
TGME49_221470-t26_1-p1	97	K	TGME49_221470-t26_1-p197
TGME49_221470-t26_1-p1	102	K	TGME49_221470-t26_1-p1102
TGME49_221470-t26_1-p1	374	K	TGME49_221470-t26_1-p1374
TGME49_221470-t26_1-p1	222	K	TGME49_221470-t26_1-p1222
TGME49_221470-t26_1-p1	184	K	TGME49_221470-t26_1-p1184
TGME49_221490-t26_1-p1	4	K	TGME49_221490-t26_1-p14
TGME49_221510-t26_1-p1	78	K	TGME49_221510-t26_1-p178
TGME49_221522-t26_1-p1	17	K	TGME49_221522-t26_1-p117
TGME49_221670-t26_1-p1	765	K	TGME49_221670-t26_1-p1765
TGME49_221670-t26_1-p1	636	K	TGME49_221670-t26_1-p1636
TGME49_221670-t26_1-p1	226	K	TGME49_221670-t26_1-p1226
TGME49_221670-t26_1-p1	1042	K	TGME49_221670-t26_1-p11042
TGME49_221870-t26_1-p1	809	K	TGME49_221870-t26_1-p1809
TGME49_221870-t26_1-p1	887	K	TGME49_221870-t26_1-p1887
TGME49_221950-t26_1-p1	193	K	TGME49_221950-t26_1-p1193
TGME49_221950-t26_1-p1	508	K	TGME49_221950-t26_1-p1508
TGME49_222020-t26_1-p1	210	K	TGME49_222020-t26_1-p1210
TGME49_222020-t26_1-p1	394	K	TGME49_222020-t26_1-p1394
TGME49_222020-t26_1-p1	325	K	TGME49_222020-t26_1-p1325
TGME49_222020-t26_1-p1	313	K	TGME49_222020-t26_1-p1313
TGME49_222160-t26_1-p1	401	K	TGME49_222160-t26_1-p1401
TGME49_222170-t26_1-p1	255	K	TGME49_222170-t26_1-p1255
TGME49_222220-t26_1-p1	308	K	TGME49_222220-t26_1-p1308
TGME49_222220-t26_1-p1	318	K	TGME49_222220-t26_1-p1318
TGME49_222220-t26_1-p1	211	K	TGME49_222220-t26_1-p1211
TGME49_222220-t26_1-p1	126	K	TGME49_222220-t26_1-p1126
TGME49_222270-t26_1-p1	343	K	TGME49_222270-t26_1-p1343
TGME49_222380-t26_1-p1	899	K	TGME49_222380-t26_1-p1899
TGME49_222380-t26_1-p1	1128	K	TGME49_222380-t26_1-p11128
TGME49_222430-t26_1-p1	876	K	TGME49_222430-t26_1-p1876
TGME49_222840-t26_1-p1	180	K	TGME49_222840-t26_1-p1180
TGME49_222840-t26_1-p1	412	K	TGME49_222840-t26_1-p1412
TGME49_222860-t26_1-p1	83	K	TGME49_222860-t26_1-p183
TGME49_222860-t26_1-p1	267	K	TGME49_222860-t26_1-p1267
TGME49_222860-t26_1-p1	684	K	TGME49_222860-t26_1-p1684
TGME49_223050-t26_1-p1	158	K	TGME49_223050-t26_1-p1158
TGME49_223050-t26_1-p1	141	K	TGME49_223050-t26_1-p1141
TGME49_223050-t26_1-p1	144	K	TGME49_223050-t26_1-p1144
TGME49_223050-t26_1-p1	160	K	TGME49_223050-t26_1-p1160
TGME49_223050-t26_1-p1	121	K	TGME49_223050-t26_1-p1121
TGME49_223070-t26_1-p1	192	K	TGME49_223070-t26_1-p1192
TGME49_223070-t26_1-p1	146	K	TGME49_223070-t26_1-p1146
TGME49_223070-t26_1-p1	167	K	TGME49_223070-t26_1-p1167
TGME49_223390-t26_1-p1	1020	K	TGME49_223390-t26_1-p11020
TGME49_223390-t26_1-p1	1443	K	TGME49_223390-t26_1-p11443
TGME49_223390-t26_1-p1	1025	K	TGME49_223390-t26_1-p11025
TGME49_223390-t26_1-p1	1187	K	TGME49_223390-t26_1-p11187
TGME49_223410-t26_1-p1	198	K	TGME49_223410-t26_1-p1198
TGME49_223480-t26_1-p1	25	K	TGME49_223480-t26_1-p125
TGME49_223540-t26_1-p1	182	K	TGME49_223540-t26_1-p1182
TGME49_223540-t26_1-p1	1004	K	TGME49_223540-t26_1-p11004
TGME49_223590-t26_1-p1	276	K	TGME49_223590-t26_1-p1276
TGME49_223668-t26_1-p1	210	K	TGME49_223668-t26_1-p1210
TGME49_223710-t26_1-p1	548	K	TGME49_223710-t26_1-p1548
TGME49_223855-t26_1-p1	454	K	TGME49_223855-t26_1-p1454
TGME49_223910-t26_1-p1	145	K	TGME49_223910-t26_1-p1145
TGME49_223910-t26_1-p1	56	K	TGME49_223910-t26_1-p156
TGME49_223920-t26_1-p1	1928	K	TGME49_223920-t26_1-p11928
TGME49_223920-t26_1-p1	185	K	TGME49_223920-t26_1-p1185
TGME49_223920-t26_1-p1	1952	K	TGME49_223920-t26_1-p11952
TGME49_223920-t26_1-p1	1429	K	TGME49_223920-t26_1-p11429
TGME49_223920-t26_1-p1	1917	K	TGME49_223920-t26_1-p11917
TGME49_223920-t26_1-p1	614	K	TGME49_223920-t26_1-p1614
TGME49_223920-t26_1-p1	1434	K	TGME49_223920-t26_1-p11434
TGME49_223920-t26_1-p1	610	K	TGME49_223920-t26_1-p1610
TGME49_223920-t26_1-p1	354	K	TGME49_223920-t26_1-p1354
TGME49_223920-t26_1-p1	1795	K	TGME49_223920-t26_1-p11795
TGME49_223920-t26_1-p1	1164	K	TGME49_223920-t26_1-p11164
TGME49_223940-t26_1-p1	52	K	TGME49_223940-t26_1-p152
TGME49_223940-t26_1-p1	11	K	TGME49_223940-t26_1-p111
TGME49_223940-t26_1-p1	71	K	TGME49_223940-t26_1-p171
TGME49_223940-t26_1-p1	40	K	TGME49_223940-t26_1-p140
TGME49_223940-t26_1-p1	24	K	TGME49_223940-t26_1-p124
TGME49_223940-t26_1-p1	16	K	TGME49_223940-t26_1-p116
TGME49_223940-t26_1-p1	80	K	TGME49_223940-t26_1-p180
TGME49_223940-t26_1-p1	47	K	TGME49_223940-t26_1-p147
TGME49_223985-t26_1-p1	169	K	TGME49_223985-t26_1-p1169
TGME49_224060-t26_1-p1	271	K	TGME49_224060-t26_1-p1271
TGME49_224060-t26_1-p1	525	K	TGME49_224060-t26_1-p1525
TGME49_224060-t26_1-p1	167	K	TGME49_224060-t26_1-p1167
TGME49_224060-t26_1-p1	541	K	TGME49_224060-t26_1-p1541
TGME49_224090-t26_1-p1	439	K	TGME49_224090-t26_1-p1439
TGME49_224350-t26_1-p1	1139	K	TGME49_224350-t26_1-p11139
TGME49_224350-t26_1-p1	1075	K	TGME49_224350-t26_1-p11075
TGME49_224350-t26_1-p1	773	K	TGME49_224350-t26_1-p1773
TGME49_224350-t26_1-p1	1283	K	TGME49_224350-t26_1-p11283
TGME49_224350-t26_1-p1	748	K	TGME49_224350-t26_1-p1748
TGME49_224350-t26_1-p1	1177	K	TGME49_224350-t26_1-p11177
TGME49_224350-t26_1-p1	1192	K	TGME49_224350-t26_1-p11192
TGME49_224350-t26_1-p1	1132	K	TGME49_224350-t26_1-p11132
TGME49_224350-t26_1-p1	1120	K	TGME49_224350-t26_1-p11120
TGME49_224350-t26_1-p1	947	K	TGME49_224350-t26_1-p1947
TGME49_224350-t26_1-p1	1309	K	TGME49_224350-t26_1-p11309
TGME49_224350-t26_1-p1	678	K	TGME49_224350-t26_1-p1678
TGME49_224460-t26_1-p1	958	K	TGME49_224460-t26_1-p1958
TGME49_224460-t26_1-p1	462	K	TGME49_224460-t26_1-p1462
TGME49_224460-t26_1-p1	791	K	TGME49_224460-t26_1-p1791
TGME49_224460-t26_1-p1	705	K	TGME49_224460-t26_1-p1705
TGME49_224720-t26_1-p1	490	K	TGME49_224720-t26_1-p1490
TGME49_224850-t26_1-p1	403	K	TGME49_224850-t26_1-p1403
TGME49_224850-t26_1-p1	715	K	TGME49_224850-t26_1-p1715
TGME49_224850-t26_1-p1	373	K	TGME49_224850-t26_1-p1373
TGME49_224850-t26_1-p1	756	K	TGME49_224850-t26_1-p1756
TGME49_224850-t26_1-p1	418	K	TGME49_224850-t26_1-p1418
TGME49_224900-t26_1-p1	181	K	TGME49_224900-t26_1-p1181
TGME49_224900-t26_1-p1	142	K	TGME49_224900-t26_1-p1142
TGME49_224900-t26_1-p1	83	K	TGME49_224900-t26_1-p183
TGME49_224900-t26_1-p1	213	K	TGME49_224900-t26_1-p1213
TGME49_224900-t26_1-p1	253	K	TGME49_224900-t26_1-p1253
TGME49_224900-t26_1-p1	230	K	TGME49_224900-t26_1-p1230
TGME49_224900-t26_1-p1	26	K	TGME49_224900-t26_1-p126
TGME49_224900-t26_1-p1	88	K	TGME49_224900-t26_1-p188
TGME49_224900-t26_1-p1	224	K	TGME49_224900-t26_1-p1224
TGME49_224900-t26_1-p1	235	K	TGME49_224900-t26_1-p1235
TGME49_224900-t26_1-p1	242	K	TGME49_224900-t26_1-p1242
TGME49_224900-t26_1-p1	55	K	TGME49_224900-t26_1-p155
TGME49_224910-t26_1-p1	161	K	TGME49_224910-t26_1-p1161
TGME49_224960-t26_1-p1	36	K	TGME49_224960-t26_1-p136
TGME49_225050-t26_1-p1	549	K	TGME49_225050-t26_1-p1549
TGME49_225050-t26_1-p1	385	K	TGME49_225050-t26_1-p1385
TGME49_225050-t26_1-p1	282	K	TGME49_225050-t26_1-p1282
TGME49_225050-t26_1-p1	303	K	TGME49_225050-t26_1-p1303
TGME49_225050-t26_1-p1	258	K	TGME49_225050-t26_1-p1258
TGME49_225050-t26_1-p1	119	K	TGME49_225050-t26_1-p1119
TGME49_225050-t26_1-p1	294	K	TGME49_225050-t26_1-p1294
TGME49_225050-t26_1-p1	544	K	TGME49_225050-t26_1-p1544
TGME49_225050-t26_1-p1	366	K	TGME49_225050-t26_1-p1366
TGME49_225050-t26_1-p1	340	K	TGME49_225050-t26_1-p1340
TGME49_225050-t26_1-p1	378	K	TGME49_225050-t26_1-p1378
TGME49_225050-t26_1-p1	290	K	TGME49_225050-t26_1-p1290
TGME49_225080-t26_1-p1	27	K	TGME49_225080-t26_1-p127
TGME49_225080-t26_1-p1	98	K	TGME49_225080-t26_1-p198
TGME49_225080-t26_1-p1	56	K	TGME49_225080-t26_1-p156
TGME49_225080-t26_1-p1	80	K	TGME49_225080-t26_1-p180
TGME49_225080-t26_1-p1	68	K	TGME49_225080-t26_1-p168
TGME49_225160-t26_1-p1	244	K	TGME49_225160-t26_1-p1244
TGME49_225160-t26_1-p1	336	K	TGME49_225160-t26_1-p1336
TGME49_225310-t26_1-p1	117	K	TGME49_225310-t26_1-p1117
TGME49_225580-t26_1-p1	68	K	TGME49_225580-t26_1-p168
TGME49_225580-t26_1-p1	14	K	TGME49_225580-t26_1-p114
TGME49_225730-t26_1-p1	25	K	TGME49_225730-t26_1-p125
TGME49_225730-t26_1-p1	30	K	TGME49_225730-t26_1-p130
TGME49_225930-t26_1-p1	35	K	TGME49_225930-t26_1-p135
TGME49_225930-t26_1-p1	204	K	TGME49_225930-t26_1-p1204
TGME49_225930-t26_1-p1	239	K	TGME49_225930-t26_1-p1239
TGME49_225930-t26_1-p1	250	K	TGME49_225930-t26_1-p1250
TGME49_225930-t26_1-p1	175	K	TGME49_225930-t26_1-p1175
TGME49_225930-t26_1-p1	196	K	TGME49_225930-t26_1-p1196
TGME49_225930-t26_1-p1	58	K	TGME49_225930-t26_1-p158
TGME49_225940-t26_1-p1	189	K	TGME49_225940-t26_1-p1189
TGME49_226030-t26_1-p1	252	K	TGME49_226030-t26_1-p1252
TGME49_226030-t26_1-p1	259	K	TGME49_226030-t26_1-p1259
TGME49_226030-t26_1-p1	256	K	TGME49_226030-t26_1-p1256
TGME49_226068-t26_1-p1	274	K	TGME49_226068-t26_1-p1274
TGME49_226250-t26_1-p1	205	K	TGME49_226250-t26_1-p1205
TGME49_226250-t26_1-p1	191	K	TGME49_226250-t26_1-p1191
TGME49_226250-t26_1-p1	498	K	TGME49_226250-t26_1-p1498
TGME49_226250-t26_1-p1	339	K	TGME49_226250-t26_1-p1339
TGME49_226250-t26_1-p1	358	K	TGME49_226250-t26_1-p1358
TGME49_226250-t26_1-p1	211	K	TGME49_226250-t26_1-p1211
TGME49_226380-t26_1-p1	192	K	TGME49_226380-t26_1-p1192
TGME49_226410-t26_1-p1	103	K	TGME49_226410-t26_1-p1103
TGME49_226410-t26_1-p1	189	K	TGME49_226410-t26_1-p1189
TGME49_226410-t26_1-p1	172	K	TGME49_226410-t26_1-p1172
TGME49_226410-t26_1-p1	252	K	TGME49_226410-t26_1-p1252
TGME49_226410-t26_1-p1	138	K	TGME49_226410-t26_1-p1138
TGME49_226410-t26_1-p1	129	K	TGME49_226410-t26_1-p1129
TGME49_226410-t26_1-p1	193	K	TGME49_226410-t26_1-p1193
TGME49_226500-t26_1-p1	89	K	TGME49_226500-t26_1-p189
TGME49_226600-t26_1-p1	134	K	TGME49_226600-t26_1-p1134
TGME49_226730-t26_1-p1	488	K	TGME49_226730-t26_1-p1488
TGME49_226730-t26_1-p1	558	K	TGME49_226730-t26_1-p1558
TGME49_226730-t26_1-p1	435	K	TGME49_226730-t26_1-p1435
TGME49_226730-t26_1-p1	296	K	TGME49_226730-t26_1-p1296
TGME49_226730-t26_1-p1	544	K	TGME49_226730-t26_1-p1544
TGME49_226730-t26_1-p1	785	K	TGME49_226730-t26_1-p1785
TGME49_226730-t26_1-p1	1000	K	TGME49_226730-t26_1-p11000
TGME49_226730-t26_1-p1	1017	K	TGME49_226730-t26_1-p11017
TGME49_226730-t26_1-p1	788	K	TGME49_226730-t26_1-p1788
TGME49_226830-t26_1-p1	519	K	TGME49_226830-t26_1-p1519
TGME49_226830-t26_1-p1	795	K	TGME49_226830-t26_1-p1795
TGME49_226830-t26_1-p1	839	K	TGME49_226830-t26_1-p1839
TGME49_226830-t26_1-p1	862	K	TGME49_226830-t26_1-p1862
TGME49_226830-t26_1-p1	480	K	TGME49_226830-t26_1-p1480
TGME49_226830-t26_1-p1	813	K	TGME49_226830-t26_1-p1813
TGME49_226830-t26_1-p1	864	K	TGME49_226830-t26_1-p1864
TGME49_226830-t26_1-p1	821	K	TGME49_226830-t26_1-p1821
TGME49_226830-t26_1-p1	798	K	TGME49_226830-t26_1-p1798
TGME49_226830-t26_1-p1	157	K	TGME49_226830-t26_1-p1157
TGME49_226830-t26_1-p1	369	K	TGME49_226830-t26_1-p1369
TGME49_226830-t26_1-p1	400	K	TGME49_226830-t26_1-p1400
TGME49_226830-t26_1-p1	706	K	TGME49_226830-t26_1-p1706
TGME49_226830-t26_1-p1	856	K	TGME49_226830-t26_1-p1856
TGME49_226830-t26_1-p1	218	K	TGME49_226830-t26_1-p1218
TGME49_226830-t26_1-p1	568	K	TGME49_226830-t26_1-p1568
TGME49_226830-t26_1-p1	103	K	TGME49_226830-t26_1-p1103
TGME49_226830-t26_1-p1	766	K	TGME49_226830-t26_1-p1766
TGME49_226830-t26_1-p1	846	K	TGME49_226830-t26_1-p1846
TGME49_226910-t26_1-p1	367	K	TGME49_226910-t26_1-p1367
TGME49_226910-t26_1-p1	341	K	TGME49_226910-t26_1-p1341
TGME49_226960-t26_1-p1	1209	K	TGME49_226960-t26_1-p11209
TGME49_226960-t26_1-p1	656	K	TGME49_226960-t26_1-p1656
TGME49_226960-t26_1-p1	516	K	TGME49_226960-t26_1-p1516
TGME49_226960-t26_1-p1	524	K	TGME49_226960-t26_1-p1524
TGME49_226960-t26_1-p1	206	K	TGME49_226960-t26_1-p1206
TGME49_226960-t26_1-p1	825	K	TGME49_226960-t26_1-p1825
TGME49_226960-t26_1-p1	727	K	TGME49_226960-t26_1-p1727
TGME49_226960-t26_1-p1	820	K	TGME49_226960-t26_1-p1820
TGME49_226960-t26_1-p1	754	K	TGME49_226960-t26_1-p1754
TGME49_226960-t26_1-p1	1009	K	TGME49_226960-t26_1-p11009
TGME49_226960-t26_1-p1	338	K	TGME49_226960-t26_1-p1338
TGME49_226960-t26_1-p1	708	K	TGME49_226960-t26_1-p1708
TGME49_226960-t26_1-p1	542	K	TGME49_226960-t26_1-p1542
TGME49_226960-t26_1-p1	213	K	TGME49_226960-t26_1-p1213
TGME49_226960-t26_1-p1	268	K	TGME49_226960-t26_1-p1268
TGME49_226960-t26_1-p1	928	K	TGME49_226960-t26_1-p1928
TGME49_226960-t26_1-p1	8	K	TGME49_226960-t26_1-p18
TGME49_226960-t26_1-p1	664	K	TGME49_226960-t26_1-p1664
TGME49_226960-t26_1-p1	861	K	TGME49_226960-t26_1-p1861
TGME49_226960-t26_1-p1	1021	K	TGME49_226960-t26_1-p11021
TGME49_226960-t26_1-p1	1196	K	TGME49_226960-t26_1-p11196
TGME49_226970-t26_1-p1	38	K	TGME49_226970-t26_1-p138
TGME49_226970-t26_1-p1	147	K	TGME49_226970-t26_1-p1147
TGME49_226970-t26_1-p1	98	K	TGME49_226970-t26_1-p198
TGME49_226970-t26_1-p1	144	K	TGME49_226970-t26_1-p1144
TGME49_226980-t26_1-p1	163	K	TGME49_226980-t26_1-p1163
TGME49_226980-t26_1-p1	159	K	TGME49_226980-t26_1-p1159
TGME49_226980-t26_1-p1	130	K	TGME49_226980-t26_1-p1130
TGME49_226980-t26_1-p1	154	K	TGME49_226980-t26_1-p1154
TGME49_226980-t26_1-p1	57	K	TGME49_226980-t26_1-p157
TGME49_226980-t26_1-p1	141	K	TGME49_226980-t26_1-p1141
TGME49_227030-t26_1-p1	149	K	TGME49_227030-t26_1-p1149
TGME49_227280-t26_1-p1	114	K	TGME49_227280-t26_1-p1114
TGME49_227360-t26_1-p1	356	K	TGME49_227360-t26_1-p1356
TGME49_227360-t26_1-p1	363	K	TGME49_227360-t26_1-p1363
TGME49_227360-t26_1-p1	375	K	TGME49_227360-t26_1-p1375
TGME49_227360-t26_1-p1	142	K	TGME49_227360-t26_1-p1142
TGME49_227360-t26_1-p1	66	K	TGME49_227360-t26_1-p166
TGME49_227360-t26_1-p1	196	K	TGME49_227360-t26_1-p1196
TGME49_227360-t26_1-p1	226	K	TGME49_227360-t26_1-p1226
TGME49_227600-t26_1-p1	99	K	TGME49_227600-t26_1-p199
TGME49_227600-t26_1-p1	108	K	TGME49_227600-t26_1-p1108
TGME49_227620-t26_1-p1	52	K	TGME49_227620-t26_1-p152
TGME49_227620-t26_1-p1	127	K	TGME49_227620-t26_1-p1127
TGME49_227620-t26_1-p1	116	K	TGME49_227620-t26_1-p1116
TGME49_227620-t26_1-p1	105	K	TGME49_227620-t26_1-p1105
TGME49_227620-t26_1-p1	110	K	TGME49_227620-t26_1-p1110
TGME49_227650-t26_1-p1	289	K	TGME49_227650-t26_1-p1289
TGME49_227800-t26_1-p1	819	K	TGME49_227800-t26_1-p1819
TGME49_227830-t26_1-p1	439	K	TGME49_227830-t26_1-p1439
TGME49_227870-t26_1-p1	73	K	TGME49_227870-t26_1-p173
TGME49_227870-t26_1-p1	65	K	TGME49_227870-t26_1-p165
TGME49_227948-t26_1-p1	356	K	TGME49_227948-t26_1-p1356
TGME49_227948-t26_1-p1	981	K	TGME49_227948-t26_1-p1981
TGME49_227948-t26_1-p1	731	K	TGME49_227948-t26_1-p1731
TGME49_227952-t26_1-p1	259	K	TGME49_227952-t26_1-p1259
TGME49_227960-t26_1-p1	448	K	TGME49_227960-t26_1-p1448
TGME49_227960-t26_1-p1	328	K	TGME49_227960-t26_1-p1328
TGME49_227960-t26_1-p1	379	K	TGME49_227960-t26_1-p1379
TGME49_227960-t26_1-p1	444	K	TGME49_227960-t26_1-p1444
TGME49_227960-t26_1-p1	121	K	TGME49_227960-t26_1-p1121
TGME49_228120-t26_1-p1	578	K	TGME49_228120-t26_1-p1578
TGME49_228170-t26_1-p1	811	K	TGME49_228170-t26_1-p1811
TGME49_228170-t26_1-p1	1182	K	TGME49_228170-t26_1-p11182
TGME49_228170-t26_1-p1	1038	K	TGME49_228170-t26_1-p11038
TGME49_228170-t26_1-p1	1138	K	TGME49_228170-t26_1-p11138
TGME49_228170-t26_1-p1	839	K	TGME49_228170-t26_1-p1839
TGME49_228170-t26_1-p1	1098	K	TGME49_228170-t26_1-p11098
TGME49_228170-t26_1-p1	1213	K	TGME49_228170-t26_1-p11213
TGME49_228170-t26_1-p1	401	K	TGME49_228170-t26_1-p1401
TGME49_228170-t26_1-p1	845	K	TGME49_228170-t26_1-p1845
TGME49_228170-t26_1-p1	1111	K	TGME49_228170-t26_1-p11111
TGME49_228180-t26_1-p1	172	K	TGME49_228180-t26_1-p1172
TGME49_228190-t26_1-p1	272	K	TGME49_228190-t26_1-p1272
TGME49_228190-t26_1-p1	286	K	TGME49_228190-t26_1-p1286
TGME49_228190-t26_1-p1	265	K	TGME49_228190-t26_1-p1265
TGME49_228190-t26_1-p1	31	K	TGME49_228190-t26_1-p131
TGME49_228210-t26_1-p1	52	K	TGME49_228210-t26_1-p152
TGME49_228210-t26_1-p1	178	K	TGME49_228210-t26_1-p1178
TGME49_228210-t26_1-p1	78	K	TGME49_228210-t26_1-p178
TGME49_228290-t26_1-p1	302	K	TGME49_228290-t26_1-p1302
TGME49_228290-t26_1-p1	455	K	TGME49_228290-t26_1-p1455
TGME49_228360-t26_1-p1	288	K	TGME49_228360-t26_1-p1288
TGME49_228470-t26_1-p1	77	K	TGME49_228470-t26_1-p177
TGME49_228470-t26_1-p1	56	K	TGME49_228470-t26_1-p156
TGME49_228470-t26_1-p1	12	K	TGME49_228470-t26_1-p112
TGME49_228470-t26_1-p1	105	K	TGME49_228470-t26_1-p1105
TGME49_228490-t26_1-p1	189	K	TGME49_228490-t26_1-p1189
TGME49_228770-t26_1-p1	241	K	TGME49_228770-t26_1-p1241
TGME49_229000-t26_1-p1	516	K	TGME49_229000-t26_1-p1516
TGME49_229000-t26_1-p1	527	K	TGME49_229000-t26_1-p1527
TGME49_229000-t26_1-p1	509	K	TGME49_229000-t26_1-p1509
TGME49_229010-t26_1-p1	677	K	TGME49_229010-t26_1-p1677
TGME49_229010-t26_1-p1	646	K	TGME49_229010-t26_1-p1646
TGME49_229010-t26_1-p1	405	K	TGME49_229010-t26_1-p1405
TGME49_229010-t26_1-p1	638	K	TGME49_229010-t26_1-p1638
TGME49_229010-t26_1-p1	297	K	TGME49_229010-t26_1-p1297
TGME49_229010-t26_1-p1	658	K	TGME49_229010-t26_1-p1658
TGME49_229180-t26_1-p1	738	K	TGME49_229180-t26_1-p1738
TGME49_229180-t26_1-p1	1146	K	TGME49_229180-t26_1-p11146
TGME49_229180-t26_1-p1	214	K	TGME49_229180-t26_1-p1214
TGME49_229180-t26_1-p1	208	K	TGME49_229180-t26_1-p1208
TGME49_229180-t26_1-p1	1021	K	TGME49_229180-t26_1-p11021
TGME49_229210-t26_1-p1	112	K	TGME49_229210-t26_1-p1112
TGME49_229210-t26_1-p1	208	K	TGME49_229210-t26_1-p1208
TGME49_229210-t26_1-p1	168	K	TGME49_229210-t26_1-p1168
TGME49_229250-t26_1-p1	109	K	TGME49_229250-t26_1-p1109
TGME49_229250-t26_1-p1	98	K	TGME49_229250-t26_1-p198
TGME49_229250-t26_1-p1	40	K	TGME49_229250-t26_1-p140
TGME49_229250-t26_1-p1	20	K	TGME49_229250-t26_1-p120
TGME49_229360-t26_1-p1	408	K	TGME49_229360-t26_1-p1408
TGME49_229360-t26_1-p1	524	K	TGME49_229360-t26_1-p1524
TGME49_229360-t26_1-p1	476	K	TGME49_229360-t26_1-p1476
TGME49_229360-t26_1-p1	503	K	TGME49_229360-t26_1-p1503
TGME49_229360-t26_1-p1	414	K	TGME49_229360-t26_1-p1414
TGME49_229360-t26_1-p1	347	K	TGME49_229360-t26_1-p1347
TGME49_229420-t26_1-p1	161	K	TGME49_229420-t26_1-p1161
TGME49_229480-t26_1-p1	149	K	TGME49_229480-t26_1-p1149
TGME49_229480-t26_1-p1	155	K	TGME49_229480-t26_1-p1155
TGME49_229480-t26_1-p1	127	K	TGME49_229480-t26_1-p1127
TGME49_229480-t26_1-p1	204	K	TGME49_229480-t26_1-p1204
TGME49_229480-t26_1-p1	234	K	TGME49_229480-t26_1-p1234
TGME49_229480-t26_1-p1	273	K	TGME49_229480-t26_1-p1273
TGME49_229480-t26_1-p1	192	K	TGME49_229480-t26_1-p1192
TGME49_229480-t26_1-p1	108	K	TGME49_229480-t26_1-p1108
TGME49_229480-t26_1-p1	167	K	TGME49_229480-t26_1-p1167
TGME49_229480-t26_1-p1	163	K	TGME49_229480-t26_1-p1163
TGME49_229480-t26_1-p1	132	K	TGME49_229480-t26_1-p1132
TGME49_229480-t26_1-p1	186	K	TGME49_229480-t26_1-p1186
TGME49_229480-t26_1-p1	66	K	TGME49_229480-t26_1-p166
TGME49_229480-t26_1-p1	76	K	TGME49_229480-t26_1-p176
TGME49_229670-t26_1-p1	21	K	TGME49_229670-t26_1-p121
TGME49_229670-t26_1-p1	135	K	TGME49_229670-t26_1-p1135
TGME49_229670-t26_1-p1	54	K	TGME49_229670-t26_1-p154
TGME49_229750-t26_1-p1	427	K	TGME49_229750-t26_1-p1427
TGME49_229930-t26_1-p1	27	K	TGME49_229930-t26_1-p127
TGME49_229930-t26_1-p1	63	K	TGME49_229930-t26_1-p163
TGME49_229930-t26_1-p1	95	K	TGME49_229930-t26_1-p195
TGME49_229930-t26_1-p1	24	K	TGME49_229930-t26_1-p124
TGME49_229930-t26_1-p1	14	K	TGME49_229930-t26_1-p114
TGME49_229930-t26_1-p1	47	K	TGME49_229930-t26_1-p147
TGME49_229950-t26_1-p1	387	K	TGME49_229950-t26_1-p1387
TGME49_229990-t26_1-p1	124	K	TGME49_229990-t26_1-p1124
TGME49_229990-t26_1-p1	128	K	TGME49_229990-t26_1-p1128
TGME49_229990-t26_1-p1	272	K	TGME49_229990-t26_1-p1272
TGME49_229990-t26_1-p1	231	K	TGME49_229990-t26_1-p1231
TGME49_229990-t26_1-p1	215	K	TGME49_229990-t26_1-p1215
TGME49_229990-t26_1-p1	498	K	TGME49_229990-t26_1-p1498
TGME49_229990-t26_1-p1	536	K	TGME49_229990-t26_1-p1536
TGME49_229990-t26_1-p1	514	K	TGME49_229990-t26_1-p1514
TGME49_229990-t26_1-p1	178	K	TGME49_229990-t26_1-p1178
TGME49_230070-t26_1-p1	28	K	TGME49_230070-t26_1-p128
TGME49_230160-t26_1-p1	93	K	TGME49_230160-t26_1-p193
TGME49_230160-t26_1-p1	133	K	TGME49_230160-t26_1-p1133
TGME49_230160-t26_1-p1	105	K	TGME49_230160-t26_1-p1105
TGME49_230210-t26_1-p1	427	K	TGME49_230210-t26_1-p1427
TGME49_230210-t26_1-p1	50	K	TGME49_230210-t26_1-p150
TGME49_230210-t26_1-p1	161	K	TGME49_230210-t26_1-p1161
TGME49_230210-t26_1-p1	413	K	TGME49_230210-t26_1-p1413
TGME49_230210-t26_1-p1	468	K	TGME49_230210-t26_1-p1468
TGME49_230210-t26_1-p1	378	K	TGME49_230210-t26_1-p1378
TGME49_230340-t26_1-p1	495	K	TGME49_230340-t26_1-p1495
TGME49_230340-t26_1-p1	436	K	TGME49_230340-t26_1-p1436
TGME49_230340-t26_1-p1	462	K	TGME49_230340-t26_1-p1462
TGME49_230410-t26_1-p1	197	K	TGME49_230410-t26_1-p1197
TGME49_230410-t26_1-p1	216	K	TGME49_230410-t26_1-p1216
TGME49_230410-t26_1-p1	282	K	TGME49_230410-t26_1-p1282
TGME49_230410-t26_1-p1	192	K	TGME49_230410-t26_1-p1192
TGME49_230420-t26_1-p1	730	K	TGME49_230420-t26_1-p1730
TGME49_230420-t26_1-p1	974	K	TGME49_230420-t26_1-p1974
TGME49_230430-t26_1-p1	43	K	TGME49_230430-t26_1-p143
TGME49_230430-t26_1-p1	41	K	TGME49_230430-t26_1-p141
TGME49_230450-t26_1-p1	549	K	TGME49_230450-t26_1-p1549
TGME49_230450-t26_1-p1	414	K	TGME49_230450-t26_1-p1414
TGME49_230450-t26_1-p1	424	K	TGME49_230450-t26_1-p1424
TGME49_230450-t26_1-p1	480	K	TGME49_230450-t26_1-p1480
TGME49_230450-t26_1-p1	316	K	TGME49_230450-t26_1-p1316
TGME49_230520-t26_1-p1	109	K	TGME49_230520-t26_1-p1109
TGME49_230520-t26_1-p1	212	K	TGME49_230520-t26_1-p1212
TGME49_230520-t26_1-p1	161	K	TGME49_230520-t26_1-p1161
TGME49_230520-t26_1-p1	91	K	TGME49_230520-t26_1-p191
TGME49_230850-t26_1-p1	461	K	TGME49_230850-t26_1-p1461
TGME49_230960-t26_1-p1	139	K	TGME49_230960-t26_1-p1139
TGME49_230960-t26_1-p1	618	K	TGME49_230960-t26_1-p1618
TGME49_231080-t26_1-p1	66	K	TGME49_231080-t26_1-p166
TGME49_231080-t26_1-p1	10	K	TGME49_231080-t26_1-p110
TGME49_231080-t26_1-p1	44	K	TGME49_231080-t26_1-p144
TGME49_231140-t26_1-p1	137	K	TGME49_231140-t26_1-p1137
TGME49_231140-t26_1-p1	109	K	TGME49_231140-t26_1-p1109
TGME49_231140-t26_1-p1	88	K	TGME49_231140-t26_1-p188
TGME49_231140-t26_1-p1	97	K	TGME49_231140-t26_1-p197
TGME49_231140-t26_1-p1	102	K	TGME49_231140-t26_1-p1102
TGME49_231190-t26_1-p1	178	K	TGME49_231190-t26_1-p1178
TGME49_231410-t26_1-p1	350	K	TGME49_231410-t26_1-p1350
TGME49_231410-t26_1-p1	130	K	TGME49_231410-t26_1-p1130
TGME49_231410-t26_1-p1	127	K	TGME49_231410-t26_1-p1127
TGME49_231410-t26_1-p1	368	K	TGME49_231410-t26_1-p1368
TGME49_231410-t26_1-p1	484	K	TGME49_231410-t26_1-p1484
TGME49_231410-t26_1-p1	122	K	TGME49_231410-t26_1-p1122
TGME49_231410-t26_1-p1	396	K	TGME49_231410-t26_1-p1396
TGME49_231410-t26_1-p1	99	K	TGME49_231410-t26_1-p199
TGME49_231410-t26_1-p1	173	K	TGME49_231410-t26_1-p1173
TGME49_231410-t26_1-p1	320	K	TGME49_231410-t26_1-p1320
TGME49_231410-t26_1-p1	140	K	TGME49_231410-t26_1-p1140
TGME49_231480-t26_1-p1	3026	K	TGME49_231480-t26_1-p13026
TGME49_231480-t26_1-p1	1988	K	TGME49_231480-t26_1-p11988
TGME49_231630-t26_1-p1	159	K	TGME49_231630-t26_1-p1159
TGME49_231630-t26_1-p1	57	K	TGME49_231630-t26_1-p157
TGME49_231630-t26_1-p1	291	K	TGME49_231630-t26_1-p1291
TGME49_231630-t26_1-p1	273	K	TGME49_231630-t26_1-p1273
TGME49_231640-t26_1-p1	240	K	TGME49_231640-t26_1-p1240
TGME49_231640-t26_1-p1	251	K	TGME49_231640-t26_1-p1251
TGME49_231640-t26_1-p1	234	K	TGME49_231640-t26_1-p1234
TGME49_231640-t26_1-p1	455	K	TGME49_231640-t26_1-p1455
TGME49_231640-t26_1-p1	245	K	TGME49_231640-t26_1-p1245
TGME49_231640-t26_1-p1	226	K	TGME49_231640-t26_1-p1226
TGME49_231640-t26_1-p1	447	K	TGME49_231640-t26_1-p1447
TGME49_231640-t26_1-p1	173	K	TGME49_231640-t26_1-p1173
TGME49_231850-t26_1-p1	246	K	TGME49_231850-t26_1-p1246
TGME49_231850-t26_1-p1	243	K	TGME49_231850-t26_1-p1243
TGME49_231850-t26_1-p1	328	K	TGME49_231850-t26_1-p1328
TGME49_231850-t26_1-p1	125	K	TGME49_231850-t26_1-p1125
TGME49_231850-t26_1-p1	111	K	TGME49_231850-t26_1-p1111
TGME49_231850-t26_1-p1	2	K	TGME49_231850-t26_1-p12
TGME49_231910-t26_1-p1	70	K	TGME49_231910-t26_1-p170
TGME49_231910-t26_1-p1	64	K	TGME49_231910-t26_1-p164
TGME49_231910-t26_1-p1	100	K	TGME49_231910-t26_1-p1100
TGME49_231970-t26_1-p1	2103	K	TGME49_231970-t26_1-p12103
TGME49_231970-t26_1-p1	757	K	TGME49_231970-t26_1-p1757
TGME49_231970-t26_1-p1	1049	K	TGME49_231970-t26_1-p11049
TGME49_231970-t26_1-p1	232	K	TGME49_231970-t26_1-p1232
TGME49_231970-t26_1-p1	2315	K	TGME49_231970-t26_1-p12315
TGME49_231970-t26_1-p1	1305	K	TGME49_231970-t26_1-p11305
TGME49_231970-t26_1-p1	1055	K	TGME49_231970-t26_1-p11055
TGME49_231970-t26_1-p1	1185	K	TGME49_231970-t26_1-p11185
TGME49_232030-t26_1-p1	142	K	TGME49_232030-t26_1-p1142
TGME49_232030-t26_1-p1	135	K	TGME49_232030-t26_1-p1135
TGME49_232050-t26_1-p1	149	K	TGME49_232050-t26_1-p1149
TGME49_232050-t26_1-p1	534	K	TGME49_232050-t26_1-p1534
TGME49_232090-t26_1-p1	202	K	TGME49_232090-t26_1-p1202
TGME49_232130-t26_1-p1	181	K	TGME49_232130-t26_1-p1181
TGME49_232130-t26_1-p1	323	K	TGME49_232130-t26_1-p1323
TGME49_232150-t26_1-p1	742	K	TGME49_232150-t26_1-p1742
TGME49_232230-t26_1-p1	25	K	TGME49_232230-t26_1-p125
TGME49_232230-t26_1-p1	43	K	TGME49_232230-t26_1-p143
TGME49_232250-t26_1-p1	149	K	TGME49_232250-t26_1-p1149
TGME49_232250-t26_1-p1	240	K	TGME49_232250-t26_1-p1240
TGME49_232250-t26_1-p1	91	K	TGME49_232250-t26_1-p191
TGME49_232250-t26_1-p1	158	K	TGME49_232250-t26_1-p1158
TGME49_232250-t26_1-p1	214	K	TGME49_232250-t26_1-p1214
TGME49_232250-t26_1-p1	66	K	TGME49_232250-t26_1-p166
TGME49_232250-t26_1-p1	260	K	TGME49_232250-t26_1-p1260
TGME49_232250-t26_1-p1	477	K	TGME49_232250-t26_1-p1477
TGME49_232280-t26_1-p1	166	K	TGME49_232280-t26_1-p1166
TGME49_232280-t26_1-p1	103	K	TGME49_232280-t26_1-p1103
TGME49_232280-t26_1-p1	87	K	TGME49_232280-t26_1-p187
TGME49_232280-t26_1-p1	190	K	TGME49_232280-t26_1-p1190
TGME49_232280-t26_1-p1	173	K	TGME49_232280-t26_1-p1173
TGME49_232280-t26_1-p1	178	K	TGME49_232280-t26_1-p1178
TGME49_232280-t26_1-p1	111	K	TGME49_232280-t26_1-p1111
TGME49_232300-t26_1-p1	163	K	TGME49_232300-t26_1-p1163
TGME49_232300-t26_1-p1	84	K	TGME49_232300-t26_1-p184
TGME49_232300-t26_1-p1	209	K	TGME49_232300-t26_1-p1209
TGME49_232300-t26_1-p1	154	K	TGME49_232300-t26_1-p1154
TGME49_232300-t26_1-p1	97	K	TGME49_232300-t26_1-p197
TGME49_232300-t26_1-p1	175	K	TGME49_232300-t26_1-p1175
TGME49_232300-t26_1-p1	133	K	TGME49_232300-t26_1-p1133
TGME49_232340-t26_1-p1	120	K	TGME49_232340-t26_1-p1120
TGME49_232340-t26_1-p1	460	K	TGME49_232340-t26_1-p1460
TGME49_232340-t26_1-p1	407	K	TGME49_232340-t26_1-p1407
TGME49_232350-t26_1-p1	228	K	TGME49_232350-t26_1-p1228
TGME49_232350-t26_1-p1	94	K	TGME49_232350-t26_1-p194
TGME49_232350-t26_1-p1	208	K	TGME49_232350-t26_1-p1208
TGME49_232350-t26_1-p1	307	K	TGME49_232350-t26_1-p1307
TGME49_232350-t26_1-p1	263	K	TGME49_232350-t26_1-p1263
TGME49_232350-t26_1-p1	279	K	TGME49_232350-t26_1-p1279
TGME49_232350-t26_1-p1	322	K	TGME49_232350-t26_1-p1322
TGME49_232350-t26_1-p1	218	K	TGME49_232350-t26_1-p1218
TGME49_232350-t26_1-p1	211	K	TGME49_232350-t26_1-p1211
TGME49_232350-t26_1-p1	308	K	TGME49_232350-t26_1-p1308
TGME49_232350-t26_1-p1	312	K	TGME49_232350-t26_1-p1312
TGME49_232350-t26_1-p1	49	K	TGME49_232350-t26_1-p149
TGME49_232350-t26_1-p1	43	K	TGME49_232350-t26_1-p143
TGME49_232350-t26_1-p1	110	K	TGME49_232350-t26_1-p1110
TGME49_232410-t26_1-p1	152	K	TGME49_232410-t26_1-p1152
TGME49_232410-t26_1-p1	205	K	TGME49_232410-t26_1-p1205
TGME49_232440-t26_1-p1	32	K	TGME49_232440-t26_1-p132
TGME49_232440-t26_1-p1	455	K	TGME49_232440-t26_1-p1455
TGME49_232440-t26_1-p1	167	K	TGME49_232440-t26_1-p1167
TGME49_232440-t26_1-p1	48	K	TGME49_232440-t26_1-p148
TGME49_232440-t26_1-p1	427	K	TGME49_232440-t26_1-p1427
TGME49_232440-t26_1-p1	353	K	TGME49_232440-t26_1-p1353
TGME49_232440-t26_1-p1	116	K	TGME49_232440-t26_1-p1116
TGME49_232440-t26_1-p1	416	K	TGME49_232440-t26_1-p1416
TGME49_232440-t26_1-p1	46	K	TGME49_232440-t26_1-p146
TGME49_232440-t26_1-p1	210	K	TGME49_232440-t26_1-p1210
TGME49_232440-t26_1-p1	156	K	TGME49_232440-t26_1-p1156
TGME49_232440-t26_1-p1	146	K	TGME49_232440-t26_1-p1146
TGME49_232440-t26_1-p1	109	K	TGME49_232440-t26_1-p1109
TGME49_232440-t26_1-p1	421	K	TGME49_232440-t26_1-p1421
TGME49_232440-t26_1-p1	254	K	TGME49_232440-t26_1-p1254
TGME49_232440-t26_1-p1	216	K	TGME49_232440-t26_1-p1216
TGME49_232440-t26_1-p1	196	K	TGME49_232440-t26_1-p1196
TGME49_232540-t26_1-p1	1111	K	TGME49_232540-t26_1-p11111
TGME49_232600-t26_1-p1	445	K	TGME49_232600-t26_1-p1445
TGME49_232600-t26_1-p1	608	K	TGME49_232600-t26_1-p1608
TGME49_232660-t26_1-p1	231	K	TGME49_232660-t26_1-p1231
TGME49_232660-t26_1-p1	8	K	TGME49_232660-t26_1-p18
TGME49_232660-t26_1-p1	180	K	TGME49_232660-t26_1-p1180
TGME49_232660-t26_1-p1	120	K	TGME49_232660-t26_1-p1120
TGME49_232660-t26_1-p1	273	K	TGME49_232660-t26_1-p1273
TGME49_232660-t26_1-p1	122	K	TGME49_232660-t26_1-p1122
TGME49_232660-t26_1-p1	117	K	TGME49_232660-t26_1-p1117
TGME49_232710-t26_1-p1	27	K	TGME49_232710-t26_1-p127
TGME49_232710-t26_1-p1	50	K	TGME49_232710-t26_1-p150
TGME49_232710-t26_1-p1	33	K	TGME49_232710-t26_1-p133
TGME49_232710-t26_1-p1	85	K	TGME49_232710-t26_1-p185
TGME49_232710-t26_1-p1	26	K	TGME49_232710-t26_1-p126
TGME49_232710-t26_1-p1	227	K	TGME49_232710-t26_1-p1227
TGME49_232710-t26_1-p1	220	K	TGME49_232710-t26_1-p1220
TGME49_232710-t26_1-p1	202	K	TGME49_232710-t26_1-p1202
TGME49_232710-t26_1-p1	109	K	TGME49_232710-t26_1-p1109
TGME49_232710-t26_1-p1	45	K	TGME49_232710-t26_1-p145
TGME49_232710-t26_1-p1	187	K	TGME49_232710-t26_1-p1187
TGME49_232710-t26_1-p1	55	K	TGME49_232710-t26_1-p155
TGME49_232710-t26_1-p1	222	K	TGME49_232710-t26_1-p1222
TGME49_232720-t26_1-p1	119	K	TGME49_232720-t26_1-p1119
TGME49_232830-t26_1-p1	314	K	TGME49_232830-t26_1-p1314
TGME49_232830-t26_1-p1	381	K	TGME49_232830-t26_1-p1381
TGME49_232940-t26_1-p1	166	K	TGME49_232940-t26_1-p1166
TGME49_232940-t26_1-p1	71	K	TGME49_232940-t26_1-p171
TGME49_232940-t26_1-p1	45	K	TGME49_232940-t26_1-p145
TGME49_232940-t26_1-p1	157	K	TGME49_232940-t26_1-p1157
TGME49_232940-t26_1-p1	58	K	TGME49_232940-t26_1-p158
TGME49_232940-t26_1-p1	113	K	TGME49_232940-t26_1-p1113
TGME49_233020-t26_1-p1	114	K	TGME49_233020-t26_1-p1114
TGME49_233030-t26_1-p1	39	K	TGME49_233030-t26_1-p139
TGME49_233100-t26_1-p1	123	K	TGME49_233100-t26_1-p1123
TGME49_233100-t26_1-p1	280	K	TGME49_233100-t26_1-p1280
TGME49_233100-t26_1-p1	165	K	TGME49_233100-t26_1-p1165
TGME49_233100-t26_1-p1	250	K	TGME49_233100-t26_1-p1250
TGME49_233100-t26_1-p1	192	K	TGME49_233100-t26_1-p1192
TGME49_233100-t26_1-p1	277	K	TGME49_233100-t26_1-p1277
TGME49_233110-t26_1-p1	94	K	TGME49_233110-t26_1-p194
TGME49_233350-t26_1-p1	59	K	TGME49_233350-t26_1-p159
TGME49_233460-t26_1-p1	81	K	TGME49_233460-t26_1-p181
TGME49_233460-t26_1-p1	149	K	TGME49_233460-t26_1-p1149
TGME49_233460-t26_1-p1	84	K	TGME49_233460-t26_1-p184
TGME49_233460-t26_1-p1	244	K	TGME49_233460-t26_1-p1244
TGME49_233460-t26_1-p1	217	K	TGME49_233460-t26_1-p1217
TGME49_233460-t26_1-p1	241	K	TGME49_233460-t26_1-p1241
TGME49_233460-t26_1-p1	279	K	TGME49_233460-t26_1-p1279
TGME49_233480-t26_1-p1	62	K	TGME49_233480-t26_1-p162
TGME49_233520-t26_1-p1	563	K	TGME49_233520-t26_1-p1563
TGME49_233520-t26_1-p1	283	K	TGME49_233520-t26_1-p1283
TGME49_233680-t26_1-p1	319	K	TGME49_233680-t26_1-p1319
TGME49_233680-t26_1-p1	279	K	TGME49_233680-t26_1-p1279
TGME49_233680-t26_1-p1	110	K	TGME49_233680-t26_1-p1110
TGME49_233720-t26_1-p1	20	K	TGME49_233720-t26_1-p120
TGME49_233735-t26_1-p1	724	K	TGME49_233735-t26_1-p1724
TGME49_233890-t26_1-p1	563	K	TGME49_233890-t26_1-p1563
TGME49_234190-t26_1-p1	341	K	TGME49_234190-t26_1-p1341
TGME49_234310-t26_1-p1	140	K	TGME49_234310-t26_1-p1140
TGME49_234380-t26_1-p1	238	K	TGME49_234380-t26_1-p1238
TGME49_234380-t26_1-p1	259	K	TGME49_234380-t26_1-p1259
TGME49_234380-t26_1-p1	248	K	TGME49_234380-t26_1-p1248
TGME49_234380-t26_1-p1	264	K	TGME49_234380-t26_1-p1264
TGME49_234380-t26_1-p1	322	K	TGME49_234380-t26_1-p1322
TGME49_234380-t26_1-p1	226	K	TGME49_234380-t26_1-p1226
TGME49_234380-t26_1-p1	270	K	TGME49_234380-t26_1-p1270
TGME49_234420-t26_1-p1	191	K	TGME49_234420-t26_1-p1191
TGME49_234420-t26_1-p1	49	K	TGME49_234420-t26_1-p149
TGME49_234420-t26_1-p1	270	K	TGME49_234420-t26_1-p1270
TGME49_234420-t26_1-p1	65	K	TGME49_234420-t26_1-p165
TGME49_234420-t26_1-p1	211	K	TGME49_234420-t26_1-p1211
TGME49_234450-t26_1-p1	172	K	TGME49_234450-t26_1-p1172
TGME49_234450-t26_1-p1	225	K	TGME49_234450-t26_1-p1225
TGME49_234450-t26_1-p1	113	K	TGME49_234450-t26_1-p1113
TGME49_234505-t26_1-p1	240	K	TGME49_234505-t26_1-p1240
TGME49_234505-t26_1-p1	387	K	TGME49_234505-t26_1-p1387
TGME49_235020-t26_1-p1	926	K	TGME49_235020-t26_1-p1926
TGME49_235020-t26_1-p1	685	K	TGME49_235020-t26_1-p1685
TGME49_235020-t26_1-p1	64	K	TGME49_235020-t26_1-p164
TGME49_235160-t26_1-p1	421	K	TGME49_235160-t26_1-p1421
TGME49_235160-t26_1-p1	1286	K	TGME49_235160-t26_1-p11286
TGME49_235470-t26_1-p1	519	K	TGME49_235470-t26_1-p1519
TGME49_235470-t26_1-p1	11	K	TGME49_235470-t26_1-p111
TGME49_235470-t26_1-p1	204	K	TGME49_235470-t26_1-p1204
TGME49_235470-t26_1-p1	276	K	TGME49_235470-t26_1-p1276
TGME49_235470-t26_1-p1	386	K	TGME49_235470-t26_1-p1386
TGME49_235470-t26_1-p1	17	K	TGME49_235470-t26_1-p117
TGME49_235470-t26_1-p1	434	K	TGME49_235470-t26_1-p1434
TGME49_235470-t26_1-p1	567	K	TGME49_235470-t26_1-p1567
TGME49_235470-t26_1-p1	214	K	TGME49_235470-t26_1-p1214
TGME49_235470-t26_1-p1	125	K	TGME49_235470-t26_1-p1125
TGME49_235470-t26_1-p1	761	K	TGME49_235470-t26_1-p1761
TGME49_235470-t26_1-p1	240	K	TGME49_235470-t26_1-p1240
TGME49_235470-t26_1-p1	426	K	TGME49_235470-t26_1-p1426
TGME49_235470-t26_1-p1	304	K	TGME49_235470-t26_1-p1304
TGME49_235470-t26_1-p1	47	K	TGME49_235470-t26_1-p147
TGME49_235470-t26_1-p1	392	K	TGME49_235470-t26_1-p1392
TGME49_235470-t26_1-p1	4	K	TGME49_235470-t26_1-p14
TGME49_235470-t26_1-p1	745	K	TGME49_235470-t26_1-p1745
TGME49_235470-t26_1-p1	766	K	TGME49_235470-t26_1-p1766
TGME49_235470-t26_1-p1	536	K	TGME49_235470-t26_1-p1536
TGME49_235470-t26_1-p1	56	K	TGME49_235470-t26_1-p156
TGME49_235470-t26_1-p1	164	K	TGME49_235470-t26_1-p1164
TGME49_235470-t26_1-p1	634	K	TGME49_235470-t26_1-p1634
TGME49_235470-t26_1-p1	557	K	TGME49_235470-t26_1-p1557
TGME49_235540-t26_1-p1	162	K	TGME49_235540-t26_1-p1162
TGME49_235540-t26_1-p1	71	K	TGME49_235540-t26_1-p171
TGME49_235540-t26_1-p1	68	K	TGME49_235540-t26_1-p168
TGME49_235680-t26_1-p1	666	K	TGME49_235680-t26_1-p1666
TGME49_235700-t26_1-p1	268	K	TGME49_235700-t26_1-p1268
TGME49_235880-t26_1-p1	27	K	TGME49_235880-t26_1-p127
TGME49_235930-t26_1-p1	431	K	TGME49_235930-t26_1-p1431
TGME49_235930-t26_1-p1	241	K	TGME49_235930-t26_1-p1241
TGME49_235930-t26_1-p1	292	K	TGME49_235930-t26_1-p1292
TGME49_235970-t26_1-p1	190	K	TGME49_235970-t26_1-p1190
TGME49_235970-t26_1-p1	457	K	TGME49_235970-t26_1-p1457
TGME49_235970-t26_1-p1	212	K	TGME49_235970-t26_1-p1212
TGME49_235970-t26_1-p1	260	K	TGME49_235970-t26_1-p1260
TGME49_236040-t26_1-p1	412	K	TGME49_236040-t26_1-p1412
TGME49_236040-t26_1-p1	206	K	TGME49_236040-t26_1-p1206
TGME49_236040-t26_1-p1	385	K	TGME49_236040-t26_1-p1385
TGME49_236040-t26_1-p1	192	K	TGME49_236040-t26_1-p1192
TGME49_236040-t26_1-p1	111	K	TGME49_236040-t26_1-p1111
TGME49_236040-t26_1-p1	168	K	TGME49_236040-t26_1-p1168
TGME49_236040-t26_1-p1	429	K	TGME49_236040-t26_1-p1429
TGME49_236040-t26_1-p1	180	K	TGME49_236040-t26_1-p1180
TGME49_236040-t26_1-p1	98	K	TGME49_236040-t26_1-p198
TGME49_236040-t26_1-p1	177	K	TGME49_236040-t26_1-p1177
TGME49_236210-t26_1-p1	289	K	TGME49_236210-t26_1-p1289
TGME49_236210-t26_1-p1	156	K	TGME49_236210-t26_1-p1156
TGME49_236210-t26_1-p1	471	K	TGME49_236210-t26_1-p1471
TGME49_236210-t26_1-p1	262	K	TGME49_236210-t26_1-p1262
TGME49_236210-t26_1-p1	270	K	TGME49_236210-t26_1-p1270
TGME49_236210-t26_1-p1	460	K	TGME49_236210-t26_1-p1460
TGME49_236280-t26_1-p1	9	K	TGME49_236280-t26_1-p19
TGME49_236530-t26_1-p1	165	K	TGME49_236530-t26_1-p1165
TGME49_236540-t26_1-p1	112	K	TGME49_236540-t26_1-p1112
TGME49_236540-t26_1-p1	136	K	TGME49_236540-t26_1-p1136
TGME49_236540-t26_1-p1	167	K	TGME49_236540-t26_1-p1167
TGME49_236540-t26_1-p1	223	K	TGME49_236540-t26_1-p1223
TGME49_236570-t26_1-p1	327	K	TGME49_236570-t26_1-p1327
TGME49_236570-t26_1-p1	353	K	TGME49_236570-t26_1-p1353
TGME49_236570-t26_1-p1	363	K	TGME49_236570-t26_1-p1363
TGME49_236580-t26_1-p1	140	K	TGME49_236580-t26_1-p1140
TGME49_236620-t26_1-p1	381	K	TGME49_236620-t26_1-p1381
TGME49_236650-t26_1-p1	81	K	TGME49_236650-t26_1-p181
TGME49_236650-t26_1-p1	385	K	TGME49_236650-t26_1-p1385
TGME49_236800-t26_1-p1	376	K	TGME49_236800-t26_1-p1376
TGME49_236910-t26_1-p1	138	K	TGME49_236910-t26_1-p1138
TGME49_237000-t26_1-p1	105	K	TGME49_237000-t26_1-p1105
TGME49_237010-t26_1-p1	201	K	TGME49_237010-t26_1-p1201
TGME49_237140-t26_1-p1	19	K	TGME49_237140-t26_1-p119
TGME49_237140-t26_1-p1	129	K	TGME49_237140-t26_1-p1129
TGME49_237180-t26_1-p1	32	K	TGME49_237180-t26_1-p132
TGME49_237180-t26_1-p1	63	K	TGME49_237180-t26_1-p163
TGME49_237180-t26_1-p1	141	K	TGME49_237180-t26_1-p1141
TGME49_237250-t26_1-p1	256	K	TGME49_237250-t26_1-p1256
TGME49_237260-t26_1-p1	27	K	TGME49_237260-t26_1-p127
TGME49_237880-t26_1-p1	130	K	TGME49_237880-t26_1-p1130
TGME49_238010-t26_1-p1	84	K	TGME49_238010-t26_1-p184
TGME49_238010-t26_1-p1	40	K	TGME49_238010-t26_1-p140
TGME49_238010-t26_1-p1	22	K	TGME49_238010-t26_1-p122
TGME49_238010-t26_1-p1	163	K	TGME49_238010-t26_1-p1163
TGME49_238010-t26_1-p1	99	K	TGME49_238010-t26_1-p199
TGME49_238010-t26_1-p1	34	K	TGME49_238010-t26_1-p134
TGME49_238010-t26_1-p1	145	K	TGME49_238010-t26_1-p1145
TGME49_238010-t26_1-p1	125	K	TGME49_238010-t26_1-p1125
TGME49_238040-t26_1-p1	375	K	TGME49_238040-t26_1-p1375
TGME49_238040-t26_1-p1	942	K	TGME49_238040-t26_1-p1942
TGME49_238040-t26_1-p1	1036	K	TGME49_238040-t26_1-p11036
TGME49_238050-t26_1-p1	85	K	TGME49_238050-t26_1-p185
TGME49_238050-t26_1-p1	853	K	TGME49_238050-t26_1-p1853
TGME49_238050-t26_1-p1	91	K	TGME49_238050-t26_1-p191
TGME49_238050-t26_1-p1	882	K	TGME49_238050-t26_1-p1882
TGME49_238050-t26_1-p1	666	K	TGME49_238050-t26_1-p1666
TGME49_238050-t26_1-p1	532	K	TGME49_238050-t26_1-p1532
TGME49_238050-t26_1-p1	487	K	TGME49_238050-t26_1-p1487
TGME49_238050-t26_1-p1	611	K	TGME49_238050-t26_1-p1611
TGME49_238070-t26_1-p1	174	K	TGME49_238070-t26_1-p1174
TGME49_238100-t26_1-p1	172	K	TGME49_238100-t26_1-p1172
TGME49_238100-t26_1-p1	178	K	TGME49_238100-t26_1-p1178
TGME49_238180-t26_1-p1	124	K	TGME49_238180-t26_1-p1124
TGME49_238180-t26_1-p1	200	K	TGME49_238180-t26_1-p1200
TGME49_238180-t26_1-p1	68	K	TGME49_238180-t26_1-p168
TGME49_238180-t26_1-p1	76	K	TGME49_238180-t26_1-p176
TGME49_238180-t26_1-p1	184	K	TGME49_238180-t26_1-p1184
TGME49_238190-t26_1-p1	162	K	TGME49_238190-t26_1-p1162
TGME49_238240-t26_1-p1	3	K	TGME49_238240-t26_1-p13
TGME49_238250-t26_1-p1	59	K	TGME49_238250-t26_1-p159
TGME49_238250-t26_1-p1	67	K	TGME49_238250-t26_1-p167
TGME49_239100-t26_1-p1	152	K	TGME49_239100-t26_1-p1152
TGME49_239100-t26_1-p1	25	K	TGME49_239100-t26_1-p125
TGME49_239100-t26_1-p1	155	K	TGME49_239100-t26_1-p1155
TGME49_239100-t26_1-p1	142	K	TGME49_239100-t26_1-p1142
TGME49_239100-t26_1-p1	185	K	TGME49_239100-t26_1-p1185
TGME49_239100-t26_1-p1	51	K	TGME49_239100-t26_1-p151
TGME49_239100-t26_1-p1	109	K	TGME49_239100-t26_1-p1109
TGME49_239100-t26_1-p1	180	K	TGME49_239100-t26_1-p1180
TGME49_239100-t26_1-p1	89	K	TGME49_239100-t26_1-p189
TGME49_239100-t26_1-p1	171	K	TGME49_239100-t26_1-p1171
TGME49_239260-t26_1-p1	68	K	TGME49_239260-t26_1-p168
TGME49_239300-t26_1-p1	975	K	TGME49_239300-t26_1-p1975
TGME49_239300-t26_1-p1	855	K	TGME49_239300-t26_1-p1855
TGME49_239310-t26_1-p1	35	K	TGME49_239310-t26_1-p135
TGME49_239310-t26_1-p1	112	K	TGME49_239310-t26_1-p1112
TGME49_239330-t26_1-p1	71	K	TGME49_239330-t26_1-p171
TGME49_239330-t26_1-p1	55	K	TGME49_239330-t26_1-p155
TGME49_239490-t26_1-p1	433	K	TGME49_239490-t26_1-p1433
TGME49_239490-t26_1-p1	518	K	TGME49_239490-t26_1-p1518
TGME49_239490-t26_1-p1	500	K	TGME49_239490-t26_1-p1500
TGME49_239490-t26_1-p1	539	K	TGME49_239490-t26_1-p1539
TGME49_239500-t26_1-p1	54	K	TGME49_239500-t26_1-p154
TGME49_239710-t26_1-p1	176	K	TGME49_239710-t26_1-p1176
TGME49_239740-t26_1-p1	144	K	TGME49_239740-t26_1-p1144
TGME49_239752-t26_1-p1	517	K	TGME49_239752-t26_1-p1517
TGME49_239760-t26_1-p1	92	K	TGME49_239760-t26_1-p192
TGME49_239760-t26_1-p1	88	K	TGME49_239760-t26_1-p188
TGME49_239760-t26_1-p1	77	K	TGME49_239760-t26_1-p177
TGME49_239760-t26_1-p1	46	K	TGME49_239760-t26_1-p146
TGME49_239760-t26_1-p1	61	K	TGME49_239760-t26_1-p161
TGME49_239760-t26_1-p1	29	K	TGME49_239760-t26_1-p129
TGME49_239790-t26_1-p1	260	K	TGME49_239790-t26_1-p1260
TGME49_239820-t26_1-p1	356	K	TGME49_239820-t26_1-p1356
TGME49_239820-t26_1-p1	70	K	TGME49_239820-t26_1-p170
TGME49_239820-t26_1-p1	418	K	TGME49_239820-t26_1-p1418
TGME49_239820-t26_1-p1	368	K	TGME49_239820-t26_1-p1368
TGME49_239820-t26_1-p1	411	K	TGME49_239820-t26_1-p1411
TGME49_239820-t26_1-p1	229	K	TGME49_239820-t26_1-p1229
TGME49_239820-t26_1-p1	43	K	TGME49_239820-t26_1-p143
TGME49_239890-t26_1-p1	149	K	TGME49_239890-t26_1-p1149
TGME49_239890-t26_1-p1	71	K	TGME49_239890-t26_1-p171
TGME49_240060-t26_1-p1	392	K	TGME49_240060-t26_1-p1392
TGME49_240280-t26_1-p1	246	K	TGME49_240280-t26_1-p1246
TGME49_240280-t26_1-p1	59	K	TGME49_240280-t26_1-p159
TGME49_240600-t26_1-p1	225	K	TGME49_240600-t26_1-p1225
TGME49_240600-t26_1-p1	436	K	TGME49_240600-t26_1-p1436
TGME49_240600-t26_1-p1	483	K	TGME49_240600-t26_1-p1483
TGME49_240600-t26_1-p1	452	K	TGME49_240600-t26_1-p1452
TGME49_240600-t26_1-p1	611	K	TGME49_240600-t26_1-p1611
TGME49_240640-t26_1-p1	274	K	TGME49_240640-t26_1-p1274
TGME49_240640-t26_1-p1	122	K	TGME49_240640-t26_1-p1122
TGME49_240640-t26_1-p1	227	K	TGME49_240640-t26_1-p1227
TGME49_240650-t26_1-p1	77	K	TGME49_240650-t26_1-p177
TGME49_240650-t26_1-p1	752	K	TGME49_240650-t26_1-p1752
TGME49_240650-t26_1-p1	508	K	TGME49_240650-t26_1-p1508
TGME49_240660-t26_1-p1	159	K	TGME49_240660-t26_1-p1159
TGME49_240810-t26_1-p1	9	K	TGME49_240810-t26_1-p19
TGME49_240860-t26_1-p1	187	K	TGME49_240860-t26_1-p1187
TGME49_240870-t26_1-p1	203	K	TGME49_240870-t26_1-p1203
TGME49_240890-t26_1-p1	834	K	TGME49_240890-t26_1-p1834
TGME49_241820-t26_1-p1	279	K	TGME49_241820-t26_1-p1279
TGME49_242070-t26_1-p1	309	K	TGME49_242070-t26_1-p1309
TGME49_242070-t26_1-p1	253	K	TGME49_242070-t26_1-p1253
TGME49_242070-t26_1-p1	374	K	TGME49_242070-t26_1-p1374
TGME49_242070-t26_1-p1	108	K	TGME49_242070-t26_1-p1108
TGME49_242070-t26_1-p1	268	K	TGME49_242070-t26_1-p1268
TGME49_242070-t26_1-p1	316	K	TGME49_242070-t26_1-p1316
TGME49_242070-t26_1-p1	327	K	TGME49_242070-t26_1-p1327
TGME49_242070-t26_1-p1	315	K	TGME49_242070-t26_1-p1315
TGME49_242070-t26_1-p1	191	K	TGME49_242070-t26_1-p1191
TGME49_242290-t26_1-p1	229	K	TGME49_242290-t26_1-p1229
TGME49_242290-t26_1-p1	178	K	TGME49_242290-t26_1-p1178
TGME49_242330-t26_1-p1	170	K	TGME49_242330-t26_1-p1170
TGME49_242330-t26_1-p1	6	K	TGME49_242330-t26_1-p16
TGME49_242330-t26_1-p1	155	K	TGME49_242330-t26_1-p1155
TGME49_242330-t26_1-p1	32	K	TGME49_242330-t26_1-p132
TGME49_242330-t26_1-p1	179	K	TGME49_242330-t26_1-p1179
TGME49_242660-t26_1-p1	562	K	TGME49_242660-t26_1-p1562
TGME49_242660-t26_1-p1	155	K	TGME49_242660-t26_1-p1155
TGME49_242790-t26_1-p1	1422	K	TGME49_242790-t26_1-p11422
TGME49_242790-t26_1-p1	790	K	TGME49_242790-t26_1-p1790
TGME49_242790-t26_1-p1	370	K	TGME49_242790-t26_1-p1370
TGME49_242790-t26_1-p1	764	K	TGME49_242790-t26_1-p1764
TGME49_242790-t26_1-p1	812	K	TGME49_242790-t26_1-p1812
TGME49_242790-t26_1-p1	338	K	TGME49_242790-t26_1-p1338
TGME49_242840-t26_1-p1	112	K	TGME49_242840-t26_1-p1112
TGME49_243580-t26_1-p1	271	K	TGME49_243580-t26_1-p1271
TGME49_243580-t26_1-p1	251	K	TGME49_243580-t26_1-p1251
TGME49_243580-t26_1-p1	145	K	TGME49_243580-t26_1-p1145
TGME49_243580-t26_1-p1	201	K	TGME49_243580-t26_1-p1201
TGME49_243580-t26_1-p1	134	K	TGME49_243580-t26_1-p1134
TGME49_243710-t26_1-p1	468	K	TGME49_243710-t26_1-p1468
TGME49_243710-t26_1-p1	183	K	TGME49_243710-t26_1-p1183
TGME49_243710-t26_1-p1	537	K	TGME49_243710-t26_1-p1537
TGME49_243710-t26_1-p1	163	K	TGME49_243710-t26_1-p1163
TGME49_243710-t26_1-p1	535	K	TGME49_243710-t26_1-p1535
TGME49_243710-t26_1-p1	172	K	TGME49_243710-t26_1-p1172
TGME49_243710-t26_1-p1	526	K	TGME49_243710-t26_1-p1526
TGME49_243710-t26_1-p1	178	K	TGME49_243710-t26_1-p1178
TGME49_243710-t26_1-p1	76	K	TGME49_243710-t26_1-p176
TGME49_243710-t26_1-p1	275	K	TGME49_243710-t26_1-p1275
TGME49_243730-t26_1-p1	212	K	TGME49_243730-t26_1-p1212
TGME49_243730-t26_1-p1	233	K	TGME49_243730-t26_1-p1233
TGME49_243730-t26_1-p1	144	K	TGME49_243730-t26_1-p1144
TGME49_243800-t26_1-p1	272	K	TGME49_243800-t26_1-p1272
TGME49_243800-t26_1-p1	225	K	TGME49_243800-t26_1-p1225
TGME49_243800-t26_1-p1	85	K	TGME49_243800-t26_1-p185
TGME49_243800-t26_1-p1	253	K	TGME49_243800-t26_1-p1253
TGME49_243800-t26_1-p1	729	K	TGME49_243800-t26_1-p1729
TGME49_243800-t26_1-p1	702	K	TGME49_243800-t26_1-p1702
TGME49_243800-t26_1-p1	191	K	TGME49_243800-t26_1-p1191
TGME49_243800-t26_1-p1	474	K	TGME49_243800-t26_1-p1474
TGME49_243800-t26_1-p1	736	K	TGME49_243800-t26_1-p1736
TGME49_243800-t26_1-p1	708	K	TGME49_243800-t26_1-p1708
TGME49_243800-t26_1-p1	663	K	TGME49_243800-t26_1-p1663
TGME49_243910-t26_1-p1	179	K	TGME49_243910-t26_1-p1179
TGME49_243930-t26_1-p1	716	K	TGME49_243930-t26_1-p1716
TGME49_243930-t26_1-p1	166	K	TGME49_243930-t26_1-p1166
TGME49_243930-t26_1-p1	217	K	TGME49_243930-t26_1-p1217
TGME49_243950-t26_1-p1	197	K	TGME49_243950-t26_1-p1197
TGME49_243950-t26_1-p1	181	K	TGME49_243950-t26_1-p1181
TGME49_243950-t26_1-p1	245	K	TGME49_243950-t26_1-p1245
TGME49_243950-t26_1-p1	253	K	TGME49_243950-t26_1-p1253
TGME49_243950-t26_1-p1	186	K	TGME49_243950-t26_1-p1186
TGME49_243960-t26_1-p1	610	K	TGME49_243960-t26_1-p1610
TGME49_244020-t26_1-p1	70	K	TGME49_244020-t26_1-p170
TGME49_244110-t26_1-p1	130	K	TGME49_244110-t26_1-p1130
TGME49_244110-t26_1-p1	151	K	TGME49_244110-t26_1-p1151
TGME49_244110-t26_1-p1	102	K	TGME49_244110-t26_1-p1102
TGME49_244110-t26_1-p1	146	K	TGME49_244110-t26_1-p1146
TGME49_244110-t26_1-p1	293	K	TGME49_244110-t26_1-p1293
TGME49_244110-t26_1-p1	290	K	TGME49_244110-t26_1-p1290
TGME49_244250-t26_1-p1	130	K	TGME49_244250-t26_1-p1130
TGME49_244290-t26_1-p1	182	K	TGME49_244290-t26_1-p1182
TGME49_244320-t26_1-p1	167	K	TGME49_244320-t26_1-p1167
TGME49_244320-t26_1-p1	235	K	TGME49_244320-t26_1-p1235
TGME49_244370-t26_1-p1	365	K	TGME49_244370-t26_1-p1365
TGME49_244370-t26_1-p1	550	K	TGME49_244370-t26_1-p1550
TGME49_244440-t26_1-p1	240	K	TGME49_244440-t26_1-p1240
TGME49_244460-t26_1-p1	372	K	TGME49_244460-t26_1-p1372
TGME49_244470-t26_1-p1	1378	K	TGME49_244470-t26_1-p11378
TGME49_244560-t26_1-p1	237	K	TGME49_244560-t26_1-p1237
TGME49_244560-t26_1-p1	370	K	TGME49_244560-t26_1-p1370
TGME49_244560-t26_1-p1	680	K	TGME49_244560-t26_1-p1680
TGME49_244560-t26_1-p1	68	K	TGME49_244560-t26_1-p168
TGME49_244560-t26_1-p1	677	K	TGME49_244560-t26_1-p1677
TGME49_244560-t26_1-p1	641	K	TGME49_244560-t26_1-p1641
TGME49_244560-t26_1-p1	141	K	TGME49_244560-t26_1-p1141
TGME49_244560-t26_1-p1	525	K	TGME49_244560-t26_1-p1525
TGME49_244560-t26_1-p1	710	K	TGME49_244560-t26_1-p1710
TGME49_244560-t26_1-p1	83	K	TGME49_244560-t26_1-p183
TGME49_244560-t26_1-p1	273	K	TGME49_244560-t26_1-p1273
TGME49_244560-t26_1-p1	471	K	TGME49_244560-t26_1-p1471
TGME49_244560-t26_1-p1	168	K	TGME49_244560-t26_1-p1168
TGME49_244560-t26_1-p1	377	K	TGME49_244560-t26_1-p1377
TGME49_244560-t26_1-p1	421	K	TGME49_244560-t26_1-p1421
TGME49_244560-t26_1-p1	450	K	TGME49_244560-t26_1-p1450
TGME49_244560-t26_1-p1	779	K	TGME49_244560-t26_1-p1779
TGME49_244560-t26_1-p1	634	K	TGME49_244560-t26_1-p1634
TGME49_244560-t26_1-p1	843	K	TGME49_244560-t26_1-p1843
TGME49_244560-t26_1-p1	671	K	TGME49_244560-t26_1-p1671
TGME49_244560-t26_1-p1	504	K	TGME49_244560-t26_1-p1504
TGME49_244560-t26_1-p1	578	K	TGME49_244560-t26_1-p1578
TGME49_244560-t26_1-p1	271	K	TGME49_244560-t26_1-p1271
TGME49_244560-t26_1-p1	155	K	TGME49_244560-t26_1-p1155
TGME49_244560-t26_1-p1	755	K	TGME49_244560-t26_1-p1755
TGME49_244560-t26_1-p1	514	K	TGME49_244560-t26_1-p1514
TGME49_244560-t26_1-p1	444	K	TGME49_244560-t26_1-p1444
TGME49_244560-t26_1-p1	364	K	TGME49_244560-t26_1-p1364
TGME49_244560-t26_1-p1	126	K	TGME49_244560-t26_1-p1126
TGME49_244560-t26_1-p1	653	K	TGME49_244560-t26_1-p1653
TGME49_244560-t26_1-p1	747	K	TGME49_244560-t26_1-p1747
TGME49_244560-t26_1-p1	221	K	TGME49_244560-t26_1-p1221
TGME49_244560-t26_1-p1	497	K	TGME49_244560-t26_1-p1497
TGME49_244560-t26_1-p1	540	K	TGME49_244560-t26_1-p1540
TGME49_244560-t26_1-p1	608	K	TGME49_244560-t26_1-p1608
TGME49_244560-t26_1-p1	260	K	TGME49_244560-t26_1-p1260
TGME49_244560-t26_1-p1	478	K	TGME49_244560-t26_1-p1478
TGME49_244560-t26_1-p1	242	K	TGME49_244560-t26_1-p1242
TGME49_244560-t26_1-p1	768	K	TGME49_244560-t26_1-p1768
TGME49_244650-t26_1-p1	25	K	TGME49_244650-t26_1-p125
TGME49_244650-t26_1-p1	299	K	TGME49_244650-t26_1-p1299
TGME49_244690-t26_1-p1	363	K	TGME49_244690-t26_1-p1363
TGME49_244690-t26_1-p1	373	K	TGME49_244690-t26_1-p1373
TGME49_244726-t26_1-p1	959	K	TGME49_244726-t26_1-p1959
TGME49_244880-t26_1-p1	1314	K	TGME49_244880-t26_1-p11314
TGME49_245450-t26_1-p1	123	K	TGME49_245450-t26_1-p1123
TGME49_245450-t26_1-p1	70	K	TGME49_245450-t26_1-p170
TGME49_245460-t26_1-p1	123	K	TGME49_245460-t26_1-p1123
TGME49_245460-t26_1-p1	154	K	TGME49_245460-t26_1-p1154
TGME49_245460-t26_1-p1	71	K	TGME49_245460-t26_1-p171
TGME49_245460-t26_1-p1	54	K	TGME49_245460-t26_1-p154
TGME49_245470-t26_1-p1	34	K	TGME49_245470-t26_1-p134
TGME49_245470-t26_1-p1	321	K	TGME49_245470-t26_1-p1321
TGME49_245500-t26_1-p1	1487	K	TGME49_245500-t26_1-p11487
TGME49_245620-t26_1-p1	104	K	TGME49_245620-t26_1-p1104
TGME49_245620-t26_1-p1	99	K	TGME49_245620-t26_1-p199
TGME49_245620-t26_1-p1	113	K	TGME49_245620-t26_1-p1113
TGME49_245620-t26_1-p1	107	K	TGME49_245620-t26_1-p1107
TGME49_245670-t26_1-p1	534	K	TGME49_245670-t26_1-p1534
TGME49_245680-t26_1-p1	127	K	TGME49_245680-t26_1-p1127
TGME49_245680-t26_1-p1	78	K	TGME49_245680-t26_1-p178
TGME49_246080-t26_1-p1	266	K	TGME49_246080-t26_1-p1266
TGME49_246100-t26_1-p1	45	K	TGME49_246100-t26_1-p145
TGME49_246100-t26_1-p1	19	K	TGME49_246100-t26_1-p119
TGME49_246130-t26_1-p1	271	K	TGME49_246130-t26_1-p1271
TGME49_246130-t26_1-p1	130	K	TGME49_246130-t26_1-p1130
TGME49_246130-t26_1-p1	309	K	TGME49_246130-t26_1-p1309
TGME49_246130-t26_1-p1	311	K	TGME49_246130-t26_1-p1311
TGME49_246500-t26_1-p1	461	K	TGME49_246500-t26_1-p1461
TGME49_246500-t26_1-p1	249	K	TGME49_246500-t26_1-p1249
TGME49_246540-t26_1-p1	80	K	TGME49_246540-t26_1-p180
TGME49_246540-t26_1-p1	394	K	TGME49_246540-t26_1-p1394
TGME49_246560-t26_1-p1	95	K	TGME49_246560-t26_1-p195
TGME49_246560-t26_1-p1	97	K	TGME49_246560-t26_1-p197
TGME49_246560-t26_1-p1	48	K	TGME49_246560-t26_1-p148
TGME49_246560-t26_1-p1	79	K	TGME49_246560-t26_1-p179
TGME49_246620-t26_1-p1	101	K	TGME49_246620-t26_1-p1101
TGME49_246620-t26_1-p1	68	K	TGME49_246620-t26_1-p168
TGME49_246730-t26_1-p1	228	K	TGME49_246730-t26_1-p1228
TGME49_246940-t26_1-p1	369	K	TGME49_246940-t26_1-p1369
TGME49_246950-t26_1-p1	114	K	TGME49_246950-t26_1-p1114
TGME49_247000-t26_1-p1	559	K	TGME49_247000-t26_1-p1559
TGME49_247230-t26_1-p1	62	K	TGME49_247230-t26_1-p162
TGME49_247350-t26_1-p1	172	K	TGME49_247350-t26_1-p1172
TGME49_247350-t26_1-p1	182	K	TGME49_247350-t26_1-p1182
TGME49_247350-t26_1-p1	177	K	TGME49_247350-t26_1-p1177
TGME49_247350-t26_1-p1	224	K	TGME49_247350-t26_1-p1224
TGME49_247350-t26_1-p1	193	K	TGME49_247350-t26_1-p1193
TGME49_247460-t26_1-p1	5	K	TGME49_247460-t26_1-p15
TGME49_247470-t26_1-p1	306	K	TGME49_247470-t26_1-p1306
TGME49_247470-t26_1-p1	228	K	TGME49_247470-t26_1-p1228
TGME49_247470-t26_1-p1	351	K	TGME49_247470-t26_1-p1351
TGME49_247470-t26_1-p1	425	K	TGME49_247470-t26_1-p1425
TGME49_247470-t26_1-p1	435	K	TGME49_247470-t26_1-p1435
TGME49_247510-t26_1-p1	74	K	TGME49_247510-t26_1-p174
TGME49_247510-t26_1-p1	112	K	TGME49_247510-t26_1-p1112
TGME49_247510-t26_1-p1	104	K	TGME49_247510-t26_1-p1104
TGME49_247510-t26_1-p1	324	K	TGME49_247510-t26_1-p1324
TGME49_247510-t26_1-p1	70	K	TGME49_247510-t26_1-p170
TGME49_247510-t26_1-p1	266	K	TGME49_247510-t26_1-p1266
TGME49_247510-t26_1-p1	257	K	TGME49_247510-t26_1-p1257
TGME49_247510-t26_1-p1	249	K	TGME49_247510-t26_1-p1249
TGME49_247510-t26_1-p1	82	K	TGME49_247510-t26_1-p182
TGME49_247550-t26_1-p1	70	K	TGME49_247550-t26_1-p170
TGME49_247550-t26_1-p1	234	K	TGME49_247550-t26_1-p1234
TGME49_247550-t26_1-p1	239	K	TGME49_247550-t26_1-p1239
TGME49_247550-t26_1-p1	386	K	TGME49_247550-t26_1-p1386
TGME49_247550-t26_1-p1	461	K	TGME49_247550-t26_1-p1461
TGME49_247550-t26_1-p1	203	K	TGME49_247550-t26_1-p1203
TGME49_247550-t26_1-p1	190	K	TGME49_247550-t26_1-p1190
TGME49_247550-t26_1-p1	182	K	TGME49_247550-t26_1-p1182
TGME49_247550-t26_1-p1	451	K	TGME49_247550-t26_1-p1451
TGME49_247550-t26_1-p1	299	K	TGME49_247550-t26_1-p1299
TGME49_247550-t26_1-p1	417	K	TGME49_247550-t26_1-p1417
TGME49_247550-t26_1-p1	231	K	TGME49_247550-t26_1-p1231
TGME49_247550-t26_1-p1	56	K	TGME49_247550-t26_1-p156
TGME49_247550-t26_1-p1	216	K	TGME49_247550-t26_1-p1216
TGME49_247550-t26_1-p1	178	K	TGME49_247550-t26_1-p1178
TGME49_247550-t26_1-p1	148	K	TGME49_247550-t26_1-p1148
TGME49_247550-t26_1-p1	247	K	TGME49_247550-t26_1-p1247
TGME49_247670-t26_1-p1	345	K	TGME49_247670-t26_1-p1345
TGME49_247670-t26_1-p1	290	K	TGME49_247670-t26_1-p1290
TGME49_247760-t26_1-p1	305	K	TGME49_247760-t26_1-p1305
TGME49_247760-t26_1-p1	507	K	TGME49_247760-t26_1-p1507
TGME49_247760-t26_1-p1	485	K	TGME49_247760-t26_1-p1485
TGME49_248130-t26_1-p1	683	K	TGME49_248130-t26_1-p1683
TGME49_248180-t26_1-p1	51	K	TGME49_248180-t26_1-p151
TGME49_248340-t26_1-p1	137	K	TGME49_248340-t26_1-p1137
TGME49_248340-t26_1-p1	52	K	TGME49_248340-t26_1-p152
TGME49_248340-t26_1-p1	37	K	TGME49_248340-t26_1-p137
TGME49_248340-t26_1-p1	196	K	TGME49_248340-t26_1-p1196
TGME49_248340-t26_1-p1	51	K	TGME49_248340-t26_1-p151
TGME49_248340-t26_1-p1	113	K	TGME49_248340-t26_1-p1113
TGME49_248370-t26_1-p1	42	K	TGME49_248370-t26_1-p142
TGME49_248370-t26_1-p1	19	K	TGME49_248370-t26_1-p119
TGME49_248370-t26_1-p1	55	K	TGME49_248370-t26_1-p155
TGME49_248390-t26_1-p1	36	K	TGME49_248390-t26_1-p136
TGME49_248390-t26_1-p1	76	K	TGME49_248390-t26_1-p176
TGME49_248390-t26_1-p1	133	K	TGME49_248390-t26_1-p1133
TGME49_248390-t26_1-p1	2	K	TGME49_248390-t26_1-p12
TGME49_248460-t26_1-p1	60	K	TGME49_248460-t26_1-p160
TGME49_248460-t26_1-p1	39	K	TGME49_248460-t26_1-p139
TGME49_248460-t26_1-p1	72	K	TGME49_248460-t26_1-p172
TGME49_248460-t26_1-p1	58	K	TGME49_248460-t26_1-p158
TGME49_248480-t26_1-p1	21	K	TGME49_248480-t26_1-p121
TGME49_248480-t26_1-p1	138	K	TGME49_248480-t26_1-p1138
TGME49_248480-t26_1-p1	51	K	TGME49_248480-t26_1-p151
TGME49_248480-t26_1-p1	115	K	TGME49_248480-t26_1-p1115
TGME49_248480-t26_1-p1	154	K	TGME49_248480-t26_1-p1154
TGME49_248480-t26_1-p1	37	K	TGME49_248480-t26_1-p137
TGME49_248480-t26_1-p1	178	K	TGME49_248480-t26_1-p1178
TGME49_248480-t26_1-p1	65	K	TGME49_248480-t26_1-p165
TGME49_248480-t26_1-p1	29	K	TGME49_248480-t26_1-p129
TGME49_248600-t26_1-p1	233	K	TGME49_248600-t26_1-p1233
TGME49_248600-t26_1-p1	507	K	TGME49_248600-t26_1-p1507
TGME49_248700-t26_1-p1	62	K	TGME49_248700-t26_1-p162
TGME49_248740-t26_1-p1	368	K	TGME49_248740-t26_1-p1368
TGME49_248740-t26_1-p1	335	K	TGME49_248740-t26_1-p1335
TGME49_248740-t26_1-p1	332	K	TGME49_248740-t26_1-p1332
TGME49_248740-t26_1-p1	433	K	TGME49_248740-t26_1-p1433
TGME49_248810-t26_1-p1	428	K	TGME49_248810-t26_1-p1428
TGME49_248810-t26_1-p1	346	K	TGME49_248810-t26_1-p1346
TGME49_248810-t26_1-p1	358	K	TGME49_248810-t26_1-p1358
TGME49_248810-t26_1-p1	438	K	TGME49_248810-t26_1-p1438
TGME49_248810-t26_1-p1	336	K	TGME49_248810-t26_1-p1336
TGME49_248880-t26_1-p1	243	K	TGME49_248880-t26_1-p1243
TGME49_248880-t26_1-p1	348	K	TGME49_248880-t26_1-p1348
TGME49_248880-t26_1-p1	254	K	TGME49_248880-t26_1-p1254
TGME49_248880-t26_1-p1	395	K	TGME49_248880-t26_1-p1395
TGME49_248880-t26_1-p1	361	K	TGME49_248880-t26_1-p1361
TGME49_249030-t26_1-p1	296	K	TGME49_249030-t26_1-p1296
TGME49_249180-t26_1-p1	401	K	TGME49_249180-t26_1-p1401
TGME49_249180-t26_1-p1	90	K	TGME49_249180-t26_1-p190
TGME49_249180-t26_1-p1	441	K	TGME49_249180-t26_1-p1441
TGME49_249180-t26_1-p1	107	K	TGME49_249180-t26_1-p1107
TGME49_249240-t26_1-p1	22	K	TGME49_249240-t26_1-p122
TGME49_249240-t26_1-p1	91	K	TGME49_249240-t26_1-p191
TGME49_249240-t26_1-p1	78	K	TGME49_249240-t26_1-p178
TGME49_249240-t26_1-p1	31	K	TGME49_249240-t26_1-p131
TGME49_249240-t26_1-p1	14	K	TGME49_249240-t26_1-p114
TGME49_249250-t26_1-p1	59	K	TGME49_249250-t26_1-p159
TGME49_249250-t26_1-p1	52	K	TGME49_249250-t26_1-p152
TGME49_249270-t26_1-p1	373	K	TGME49_249270-t26_1-p1373
TGME49_249270-t26_1-p1	538	K	TGME49_249270-t26_1-p1538
TGME49_249270-t26_1-p1	192	K	TGME49_249270-t26_1-p1192
TGME49_249270-t26_1-p1	267	K	TGME49_249270-t26_1-p1267
TGME49_249270-t26_1-p1	258	K	TGME49_249270-t26_1-p1258
TGME49_249270-t26_1-p1	344	K	TGME49_249270-t26_1-p1344
TGME49_249270-t26_1-p1	337	K	TGME49_249270-t26_1-p1337
TGME49_249270-t26_1-p1	544	K	TGME49_249270-t26_1-p1544
TGME49_249270-t26_1-p1	366	K	TGME49_249270-t26_1-p1366
TGME49_249270-t26_1-p1	379	K	TGME49_249270-t26_1-p1379
TGME49_249270-t26_1-p1	351	K	TGME49_249270-t26_1-p1351
TGME49_249390-t26_1-p1	640	K	TGME49_249390-t26_1-p1640
TGME49_249390-t26_1-p1	1020	K	TGME49_249390-t26_1-p11020
TGME49_249390-t26_1-p1	643	K	TGME49_249390-t26_1-p1643
TGME49_249390-t26_1-p1	625	K	TGME49_249390-t26_1-p1625
TGME49_249390-t26_1-p1	304	K	TGME49_249390-t26_1-p1304
TGME49_249390-t26_1-p1	198	K	TGME49_249390-t26_1-p1198
TGME49_249390-t26_1-p1	417	K	TGME49_249390-t26_1-p1417
TGME49_249390-t26_1-p1	714	K	TGME49_249390-t26_1-p1714
TGME49_249390-t26_1-p1	751	K	TGME49_249390-t26_1-p1751
TGME49_249390-t26_1-p1	850	K	TGME49_249390-t26_1-p1850
TGME49_249390-t26_1-p1	1106	K	TGME49_249390-t26_1-p11106
TGME49_249390-t26_1-p1	608	K	TGME49_249390-t26_1-p1608
TGME49_249390-t26_1-p1	724	K	TGME49_249390-t26_1-p1724
TGME49_249390-t26_1-p1	566	K	TGME49_249390-t26_1-p1566
TGME49_249390-t26_1-p1	739	K	TGME49_249390-t26_1-p1739
TGME49_249390-t26_1-p1	297	K	TGME49_249390-t26_1-p1297
TGME49_249480-t26_1-p1	24	K	TGME49_249480-t26_1-p124
TGME49_249530-t26_1-p1	73	K	TGME49_249530-t26_1-p173
TGME49_249590-t26_1-p1	228	K	TGME49_249590-t26_1-p1228
TGME49_249590-t26_1-p1	43	K	TGME49_249590-t26_1-p143
TGME49_249610-t26_1-p1	1020	K	TGME49_249610-t26_1-p11020
TGME49_249780-t26_1-p1	235	K	TGME49_249780-t26_1-p1235
TGME49_249850-t26_1-p1	80	K	TGME49_249850-t26_1-p180
TGME49_249860-t26_1-p1	688	K	TGME49_249860-t26_1-p1688
TGME49_249860-t26_1-p1	698	K	TGME49_249860-t26_1-p1698
TGME49_249900-t26_1-p1	11	K	TGME49_249900-t26_1-p111
TGME49_249900-t26_1-p1	287	K	TGME49_249900-t26_1-p1287
TGME49_249900-t26_1-p1	26	K	TGME49_249900-t26_1-p126
TGME49_249900-t26_1-p1	179	K	TGME49_249900-t26_1-p1179
TGME49_249900-t26_1-p1	278	K	TGME49_249900-t26_1-p1278
TGME49_249900-t26_1-p1	49	K	TGME49_249900-t26_1-p149
TGME49_249900-t26_1-p1	164	K	TGME49_249900-t26_1-p1164
TGME49_249900-t26_1-p1	62	K	TGME49_249900-t26_1-p162
TGME49_249900-t26_1-p1	110	K	TGME49_249900-t26_1-p1110
TGME49_249910-t26_1-p1	118	K	TGME49_249910-t26_1-p1118
TGME49_249920-t26_1-p1	270	K	TGME49_249920-t26_1-p1270
TGME49_249970-t26_1-p1	132	K	TGME49_249970-t26_1-p1132
TGME49_249990-t26_1-p1	158	K	TGME49_249990-t26_1-p1158
TGME49_249990-t26_1-p1	123	K	TGME49_249990-t26_1-p1123
TGME49_249990-t26_1-p1	552	K	TGME49_249990-t26_1-p1552
TGME49_250040-t26_1-p1	222	K	TGME49_250040-t26_1-p1222
TGME49_250330-t26_1-p1	306	K	TGME49_250330-t26_1-p1306
TGME49_250340-t26_1-p1	98	K	TGME49_250340-t26_1-p198
TGME49_250710-t26_1-p1	99	K	TGME49_250710-t26_1-p199
TGME49_250710-t26_1-p1	182	K	TGME49_250710-t26_1-p1182
TGME49_250710-t26_1-p1	118	K	TGME49_250710-t26_1-p1118
TGME49_250710-t26_1-p1	89	K	TGME49_250710-t26_1-p189
TGME49_250710-t26_1-p1	188	K	TGME49_250710-t26_1-p1188
TGME49_250710-t26_1-p1	91	K	TGME49_250710-t26_1-p191
TGME49_250710-t26_1-p1	107	K	TGME49_250710-t26_1-p1107
TGME49_250770-t26_1-p1	391	K	TGME49_250770-t26_1-p1391
TGME49_250770-t26_1-p1	261	K	TGME49_250770-t26_1-p1261
TGME49_250770-t26_1-p1	207	K	TGME49_250770-t26_1-p1207
TGME49_250770-t26_1-p1	183	K	TGME49_250770-t26_1-p1183
TGME49_250770-t26_1-p1	61	K	TGME49_250770-t26_1-p161
TGME49_250770-t26_1-p1	199	K	TGME49_250770-t26_1-p1199
TGME49_250770-t26_1-p1	153	K	TGME49_250770-t26_1-p1153
TGME49_250770-t26_1-p1	315	K	TGME49_250770-t26_1-p1315
TGME49_250770-t26_1-p1	243	K	TGME49_250770-t26_1-p1243
TGME49_250770-t26_1-p1	174	K	TGME49_250770-t26_1-p1174
TGME49_250770-t26_1-p1	297	K	TGME49_250770-t26_1-p1297
TGME49_250770-t26_1-p1	290	K	TGME49_250770-t26_1-p1290
TGME49_250810-t26_1-p1	119	K	TGME49_250810-t26_1-p1119
TGME49_250810-t26_1-p1	74	K	TGME49_250810-t26_1-p174
TGME49_250810-t26_1-p1	98	K	TGME49_250810-t26_1-p198
TGME49_250810-t26_1-p1	90	K	TGME49_250810-t26_1-p190
TGME49_250810-t26_1-p1	101	K	TGME49_250810-t26_1-p1101
TGME49_250810-t26_1-p1	132	K	TGME49_250810-t26_1-p1132
TGME49_250810-t26_1-p1	80	K	TGME49_250810-t26_1-p180
TGME49_250830-t26_1-p1	203	K	TGME49_250830-t26_1-p1203
TGME49_251500-t26_1-p1	416	K	TGME49_251500-t26_1-p1416
TGME49_251500-t26_1-p1	328	K	TGME49_251500-t26_1-p1328
TGME49_251500-t26_1-p1	406	K	TGME49_251500-t26_1-p1406
TGME49_251500-t26_1-p1	361	K	TGME49_251500-t26_1-p1361
TGME49_251500-t26_1-p1	316	K	TGME49_251500-t26_1-p1316
TGME49_251550-t26_1-p1	12	K	TGME49_251550-t26_1-p112
TGME49_251680-t26_1-p1	112	K	TGME49_251680-t26_1-p1112
TGME49_251680-t26_1-p1	84	K	TGME49_251680-t26_1-p184
TGME49_251680-t26_1-p1	104	K	TGME49_251680-t26_1-p1104
TGME49_251680-t26_1-p1	92	K	TGME49_251680-t26_1-p192
TGME49_251680-t26_1-p1	99	K	TGME49_251680-t26_1-p199
TGME49_251680-t26_1-p1	85	K	TGME49_251680-t26_1-p185
TGME49_251680-t26_1-p1	167	K	TGME49_251680-t26_1-p1167
TGME49_251690-t26_1-p1	142	K	TGME49_251690-t26_1-p1142
TGME49_251690-t26_1-p1	165	K	TGME49_251690-t26_1-p1165
TGME49_251690-t26_1-p1	12	K	TGME49_251690-t26_1-p112
TGME49_251690-t26_1-p1	87	K	TGME49_251690-t26_1-p187
TGME49_251690-t26_1-p1	103	K	TGME49_251690-t26_1-p1103
TGME49_251690-t26_1-p1	73	K	TGME49_251690-t26_1-p173
TGME49_251690-t26_1-p1	62	K	TGME49_251690-t26_1-p162
TGME49_251690-t26_1-p1	223	K	TGME49_251690-t26_1-p1223
TGME49_251690-t26_1-p1	82	K	TGME49_251690-t26_1-p182
TGME49_251690-t26_1-p1	54	K	TGME49_251690-t26_1-p154
TGME49_251760-t26_1-p1	231	K	TGME49_251760-t26_1-p1231
TGME49_251760-t26_1-p1	225	K	TGME49_251760-t26_1-p1225
TGME49_251760-t26_1-p1	17	K	TGME49_251760-t26_1-p117
TGME49_251760-t26_1-p1	48	K	TGME49_251760-t26_1-p148
TGME49_251760-t26_1-p1	110	K	TGME49_251760-t26_1-p1110
TGME49_251780-t26_1-p1	656	K	TGME49_251780-t26_1-p1656
TGME49_251780-t26_1-p1	370	K	TGME49_251780-t26_1-p1370
TGME49_251780-t26_1-p1	188	K	TGME49_251780-t26_1-p1188
TGME49_251780-t26_1-p1	394	K	TGME49_251780-t26_1-p1394
TGME49_251780-t26_1-p1	288	K	TGME49_251780-t26_1-p1288
TGME49_251780-t26_1-p1	354	K	TGME49_251780-t26_1-p1354
TGME49_251780-t26_1-p1	399	K	TGME49_251780-t26_1-p1399
TGME49_251780-t26_1-p1	654	K	TGME49_251780-t26_1-p1654
TGME49_251780-t26_1-p1	264	K	TGME49_251780-t26_1-p1264
TGME49_251780-t26_1-p1	422	K	TGME49_251780-t26_1-p1422
TGME49_251780-t26_1-p1	197	K	TGME49_251780-t26_1-p1197
TGME49_251780-t26_1-p1	636	K	TGME49_251780-t26_1-p1636
TGME49_251780-t26_1-p1	160	K	TGME49_251780-t26_1-p1160
TGME49_251780-t26_1-p1	668	K	TGME49_251780-t26_1-p1668
TGME49_251780-t26_1-p1	448	K	TGME49_251780-t26_1-p1448
TGME49_251780-t26_1-p1	356	K	TGME49_251780-t26_1-p1356
TGME49_251780-t26_1-p1	345	K	TGME49_251780-t26_1-p1345
TGME49_251780-t26_1-p1	431	K	TGME49_251780-t26_1-p1431
TGME49_251780-t26_1-p1	191	K	TGME49_251780-t26_1-p1191
TGME49_251780-t26_1-p1	483	K	TGME49_251780-t26_1-p1483
TGME49_251780-t26_1-p1	623	K	TGME49_251780-t26_1-p1623
TGME49_251780-t26_1-p1	229	K	TGME49_251780-t26_1-p1229
TGME49_251780-t26_1-p1	175	K	TGME49_251780-t26_1-p1175
TGME49_251780-t26_1-p1	404	K	TGME49_251780-t26_1-p1404
TGME49_251810-t26_1-p1	152	K	TGME49_251810-t26_1-p1152
TGME49_251810-t26_1-p1	159	K	TGME49_251810-t26_1-p1159
TGME49_251810-t26_1-p1	36	K	TGME49_251810-t26_1-p136
TGME49_251810-t26_1-p1	70	K	TGME49_251810-t26_1-p170
TGME49_251810-t26_1-p1	41	K	TGME49_251810-t26_1-p141
TGME49_251810-t26_1-p1	69	K	TGME49_251810-t26_1-p169
TGME49_251810-t26_1-p1	119	K	TGME49_251810-t26_1-p1119
TGME49_251810-t26_1-p1	154	K	TGME49_251810-t26_1-p1154
TGME49_251810-t26_1-p1	133	K	TGME49_251810-t26_1-p1133
TGME49_251810-t26_1-p1	140	K	TGME49_251810-t26_1-p1140
TGME49_251880-t26_1-p1	250	K	TGME49_251880-t26_1-p1250
TGME49_251880-t26_1-p1	502	K	TGME49_251880-t26_1-p1502
TGME49_251950-t26_1-p1	298	K	TGME49_251950-t26_1-p1298
TGME49_251950-t26_1-p1	290	K	TGME49_251950-t26_1-p1290
TGME49_252220-t26_1-p1	391	K	TGME49_252220-t26_1-p1391
TGME49_252220-t26_1-p1	250	K	TGME49_252220-t26_1-p1250
TGME49_252220-t26_1-p1	425	K	TGME49_252220-t26_1-p1425
TGME49_252220-t26_1-p1	472	K	TGME49_252220-t26_1-p1472
TGME49_252220-t26_1-p1	92	K	TGME49_252220-t26_1-p192
TGME49_252220-t26_1-p1	317	K	TGME49_252220-t26_1-p1317
TGME49_252220-t26_1-p1	414	K	TGME49_252220-t26_1-p1414
TGME49_252220-t26_1-p1	256	K	TGME49_252220-t26_1-p1256
TGME49_252390-t26_1-p1	84	K	TGME49_252390-t26_1-p184
TGME49_252630-t26_1-p1	46	K	TGME49_252630-t26_1-p146
TGME49_252630-t26_1-p1	134	K	TGME49_252630-t26_1-p1134
TGME49_253290-t26_1-p1	429	K	TGME49_253290-t26_1-p1429
TGME49_253290-t26_1-p1	423	K	TGME49_253290-t26_1-p1423
TGME49_253430-t26_1-p1	524	K	TGME49_253430-t26_1-p1524
TGME49_253430-t26_1-p1	469	K	TGME49_253430-t26_1-p1469
TGME49_253430-t26_1-p1	119	K	TGME49_253430-t26_1-p1119
TGME49_253430-t26_1-p1	408	K	TGME49_253430-t26_1-p1408
TGME49_253430-t26_1-p1	481	K	TGME49_253430-t26_1-p1481
TGME49_253430-t26_1-p1	461	K	TGME49_253430-t26_1-p1461
TGME49_253430-t26_1-p1	284	K	TGME49_253430-t26_1-p1284
TGME49_253430-t26_1-p1	422	K	TGME49_253430-t26_1-p1422
TGME49_253430-t26_1-p1	513	K	TGME49_253430-t26_1-p1513
TGME49_253800-t26_1-p1	437	K	TGME49_253800-t26_1-p1437
TGME49_253820-t26_1-p1	112	K	TGME49_253820-t26_1-p1112
TGME49_253820-t26_1-p1	152	K	TGME49_253820-t26_1-p1152
TGME49_253900-t26_1-p1	613	K	TGME49_253900-t26_1-p1613
TGME49_253900-t26_1-p1	621	K	TGME49_253900-t26_1-p1621
TGME49_253900-t26_1-p1	397	K	TGME49_253900-t26_1-p1397
TGME49_253900-t26_1-p1	637	K	TGME49_253900-t26_1-p1637
TGME49_253900-t26_1-p1	607	K	TGME49_253900-t26_1-p1607
TGME49_254120-t26_1-p1	12	K	TGME49_254120-t26_1-p112
TGME49_254300-t26_1-p1	206	K	TGME49_254300-t26_1-p1206
TGME49_254390-t26_1-p1	345	K	TGME49_254390-t26_1-p1345
TGME49_254390-t26_1-p1	258	K	TGME49_254390-t26_1-p1258
TGME49_254440-t26_1-p1	149	K	TGME49_254440-t26_1-p1149
TGME49_254440-t26_1-p1	119	K	TGME49_254440-t26_1-p1119
TGME49_254470-t26_1-p1	394	K	TGME49_254470-t26_1-p1394
TGME49_254520-t26_1-p1	109	K	TGME49_254520-t26_1-p1109
TGME49_254570-t26_1-p1	805	K	TGME49_254570-t26_1-p1805
TGME49_254570-t26_1-p1	443	K	TGME49_254570-t26_1-p1443
TGME49_254570-t26_1-p1	1584	K	TGME49_254570-t26_1-p11584
TGME49_254570-t26_1-p1	1421	K	TGME49_254570-t26_1-p11421
TGME49_254570-t26_1-p1	1059	K	TGME49_254570-t26_1-p11059
TGME49_254570-t26_1-p1	813	K	TGME49_254570-t26_1-p1813
TGME49_254600-t26_1-p1	33	K	TGME49_254600-t26_1-p133
TGME49_254690-t26_1-p1	252	K	TGME49_254690-t26_1-p1252
TGME49_254690-t26_1-p1	267	K	TGME49_254690-t26_1-p1267
TGME49_254800-t26_1-p1	89	K	TGME49_254800-t26_1-p189
TGME49_254810-t26_1-p1	1276	K	TGME49_254810-t26_1-p11276
TGME49_254900-t26_1-p1	162	K	TGME49_254900-t26_1-p1162
TGME49_254900-t26_1-p1	183	K	TGME49_254900-t26_1-p1183
TGME49_254900-t26_1-p1	62	K	TGME49_254900-t26_1-p162
TGME49_255190-t26_1-p1	281	K	TGME49_255190-t26_1-p1281
TGME49_255190-t26_1-p1	190	K	TGME49_255190-t26_1-p1190
TGME49_255190-t26_1-p1	644	K	TGME49_255190-t26_1-p1644
TGME49_255260-t26_1-p1	514	K	TGME49_255260-t26_1-p1514
TGME49_255260-t26_1-p1	181	K	TGME49_255260-t26_1-p1181
TGME49_255260-t26_1-p1	206	K	TGME49_255260-t26_1-p1206
TGME49_255260-t26_1-p1	321	K	TGME49_255260-t26_1-p1321
TGME49_255260-t26_1-p1	186	K	TGME49_255260-t26_1-p1186
TGME49_255420-t26_1-p1	258	K	TGME49_255420-t26_1-p1258
TGME49_255660-t26_1-p1	76	K	TGME49_255660-t26_1-p176
TGME49_255900-t26_1-p1	238	K	TGME49_255900-t26_1-p1238
TGME49_256090-t26_1-p1	97	K	TGME49_256090-t26_1-p197
TGME49_256760-t26_1-p1	109	K	TGME49_256760-t26_1-p1109
TGME49_256760-t26_1-p1	123	K	TGME49_256760-t26_1-p1123
TGME49_256760-t26_1-p1	310	K	TGME49_256760-t26_1-p1310
TGME49_256760-t26_1-p1	497	K	TGME49_256760-t26_1-p1497
TGME49_256770-t26_1-p1	166	K	TGME49_256770-t26_1-p1166
TGME49_256770-t26_1-p1	182	K	TGME49_256770-t26_1-p1182
TGME49_256770-t26_1-p1	280	K	TGME49_256770-t26_1-p1280
TGME49_256770-t26_1-p1	282	K	TGME49_256770-t26_1-p1282
TGME49_256770-t26_1-p1	273	K	TGME49_256770-t26_1-p1273
TGME49_256970-t26_1-p1	477	K	TGME49_256970-t26_1-p1477
TGME49_256980-t26_1-p1	839	K	TGME49_256980-t26_1-p1839
TGME49_256980-t26_1-p1	977	K	TGME49_256980-t26_1-p1977
TGME49_256990-t26_1-p1	516	K	TGME49_256990-t26_1-p1516
TGME49_256990-t26_1-p1	271	K	TGME49_256990-t26_1-p1271
TGME49_256990-t26_1-p1	90	K	TGME49_256990-t26_1-p190
TGME49_256990-t26_1-p1	524	K	TGME49_256990-t26_1-p1524
TGME49_256990-t26_1-p1	95	K	TGME49_256990-t26_1-p195
TGME49_256990-t26_1-p1	231	K	TGME49_256990-t26_1-p1231
TGME49_256990-t26_1-p1	402	K	TGME49_256990-t26_1-p1402
TGME49_256990-t26_1-p1	688	K	TGME49_256990-t26_1-p1688
TGME49_256990-t26_1-p1	219	K	TGME49_256990-t26_1-p1219
TGME49_256990-t26_1-p1	410	K	TGME49_256990-t26_1-p1410
TGME49_257060-t26_1-p1	222	K	TGME49_257060-t26_1-p1222
TGME49_257090-t26_1-p1	225	K	TGME49_257090-t26_1-p1225
TGME49_257090-t26_1-p1	199	K	TGME49_257090-t26_1-p1199
TGME49_257090-t26_1-p1	218	K	TGME49_257090-t26_1-p1218
TGME49_257350-t26_1-p1	529	K	TGME49_257350-t26_1-p1529
TGME49_257350-t26_1-p1	508	K	TGME49_257350-t26_1-p1508
TGME49_257350-t26_1-p1	520	K	TGME49_257350-t26_1-p1520
TGME49_257350-t26_1-p1	513	K	TGME49_257350-t26_1-p1513
TGME49_257440-t26_1-p1	511	K	TGME49_257440-t26_1-p1511
TGME49_257480-t26_1-p1	555	K	TGME49_257480-t26_1-p1555
TGME49_257490-t26_1-p1	199	K	TGME49_257490-t26_1-p1199
TGME49_257490-t26_1-p1	153	K	TGME49_257490-t26_1-p1153
TGME49_257680-t26_1-p1	123	K	TGME49_257680-t26_1-p1123
TGME49_257680-t26_1-p1	206	K	TGME49_257680-t26_1-p1206
TGME49_257680-t26_1-p1	95	K	TGME49_257680-t26_1-p195
TGME49_257680-t26_1-p1	117	K	TGME49_257680-t26_1-p1117
TGME49_257990-t26_1-p1	628	K	TGME49_257990-t26_1-p1628
TGME49_257990-t26_1-p1	814	K	TGME49_257990-t26_1-p1814
TGME49_257990-t26_1-p1	161	K	TGME49_257990-t26_1-p1161
TGME49_257990-t26_1-p1	265	K	TGME49_257990-t26_1-p1265
TGME49_257990-t26_1-p1	173	K	TGME49_257990-t26_1-p1173
TGME49_257990-t26_1-p1	162	K	TGME49_257990-t26_1-p1162
TGME49_257990-t26_1-p1	323	K	TGME49_257990-t26_1-p1323
TGME49_257990-t26_1-p1	429	K	TGME49_257990-t26_1-p1429
TGME49_257990-t26_1-p1	211	K	TGME49_257990-t26_1-p1211
TGME49_258060-t26_1-p1	35	K	TGME49_258060-t26_1-p135
TGME49_258060-t26_1-p1	192	K	TGME49_258060-t26_1-p1192
TGME49_258070-t26_1-p1	264	K	TGME49_258070-t26_1-p1264
TGME49_258090-t26_1-p1	512	K	TGME49_258090-t26_1-p1512
TGME49_258150-t26_1-p1	109	K	TGME49_258150-t26_1-p1109
TGME49_258150-t26_1-p1	163	K	TGME49_258150-t26_1-p1163
TGME49_258150-t26_1-p1	233	K	TGME49_258150-t26_1-p1233
TGME49_258150-t26_1-p1	157	K	TGME49_258150-t26_1-p1157
TGME49_258150-t26_1-p1	86	K	TGME49_258150-t26_1-p186
TGME49_258150-t26_1-p1	211	K	TGME49_258150-t26_1-p1211
TGME49_258240-t26_1-p1	1282	K	TGME49_258240-t26_1-p11282
TGME49_258360-t26_1-p1	510	K	TGME49_258360-t26_1-p1510
TGME49_258500-t26_1-p1	96	K	TGME49_258500-t26_1-p196
TGME49_258580-t26_1-p1	362	K	TGME49_258580-t26_1-p1362
TGME49_258590-t26_1-p1	681	K	TGME49_258590-t26_1-p1681
TGME49_258730-t26_1-p1	68	K	TGME49_258730-t26_1-p168
TGME49_258826-t26_1-p1	162	K	TGME49_258826-t26_1-p1162
TGME49_258930-t26_1-p1	37	K	TGME49_258930-t26_1-p137
TGME49_258950-t26_1-p1	354	K	TGME49_258950-t26_1-p1354
TGME49_258950-t26_1-p1	577	K	TGME49_258950-t26_1-p1577
TGME49_259010-t26_1-p1	74	K	TGME49_259010-t26_1-p174
TGME49_259010-t26_1-p1	326	K	TGME49_259010-t26_1-p1326
[truncated: 1,737 more rows]

## Sheet: khib
Table S26 Analysis of overlapping sites of Kla, Kcr, and Khib
Protein accession	Position	Amino acid	Gene name
TGME49_200250-t26_1-p1	289	K	TGME49_200250-t26_1-p1289
TGME49_200250-t26_1-p1	179	K	TGME49_200250-t26_1-p1179
TGME49_200250-t26_1-p1	165	K	TGME49_200250-t26_1-p1165
TGME49_200250-t26_1-p1	186	K	TGME49_200250-t26_1-p1186
TGME49_200250-t26_1-p1	199	K	TGME49_200250-t26_1-p1199
TGME49_200250-t26_1-p1	264	K	TGME49_200250-t26_1-p1264
TGME49_200270-t26_1-p1	112	K	TGME49_200270-t26_1-p1112
TGME49_200270-t26_1-p1	122	K	TGME49_200270-t26_1-p1122
TGME49_200280-t26_1-p1	297	K	TGME49_200280-t26_1-p1297
TGME49_200360-t26_1-p1	96	K	TGME49_200360-t26_1-p196
TGME49_200360-t26_1-p1	167	K	TGME49_200360-t26_1-p1167
TGME49_201140-t26_1-p1	797	K	TGME49_201140-t26_1-p1797
TGME49_201140-t26_1-p1	807	K	TGME49_201140-t26_1-p1807
TGME49_201140-t26_1-p1	799	K	TGME49_201140-t26_1-p1799
TGME49_201150-t26_1-p1	1261	K	TGME49_201150-t26_1-p11261
TGME49_201270-t26_1-p1	712	K	TGME49_201270-t26_1-p1712
TGME49_201270-t26_1-p1	654	K	TGME49_201270-t26_1-p1654
TGME49_201380-t26_1-p1	252	K	TGME49_201380-t26_1-p1252
TGME49_201380-t26_1-p1	118	K	TGME49_201380-t26_1-p1118
TGME49_201380-t26_1-p1	404	K	TGME49_201380-t26_1-p1404
TGME49_201400-t26_1-p1	568	K	TGME49_201400-t26_1-p1568
TGME49_201400-t26_1-p1	503	K	TGME49_201400-t26_1-p1503
TGME49_201400-t26_1-p1	565	K	TGME49_201400-t26_1-p1565
TGME49_201400-t26_1-p1	611	K	TGME49_201400-t26_1-p1611
TGME49_201630-t26_1-p1	242	K	TGME49_201630-t26_1-p1242
TGME49_201680-t26_1-p1	673	K	TGME49_201680-t26_1-p1673
TGME49_201680-t26_1-p1	860	K	TGME49_201680-t26_1-p1860
TGME49_201680-t26_1-p1	208	K	TGME49_201680-t26_1-p1208
TGME49_201680-t26_1-p1	793	K	TGME49_201680-t26_1-p1793
TGME49_201680-t26_1-p1	401	K	TGME49_201680-t26_1-p1401
TGME49_201680-t26_1-p1	796	K	TGME49_201680-t26_1-p1796
TGME49_201680-t26_1-p1	635	K	TGME49_201680-t26_1-p1635
TGME49_201680-t26_1-p1	867	K	TGME49_201680-t26_1-p1867
TGME49_201680-t26_1-p1	106	K	TGME49_201680-t26_1-p1106
TGME49_201680-t26_1-p1	383	K	TGME49_201680-t26_1-p1383
TGME49_201680-t26_1-p1	798	K	TGME49_201680-t26_1-p1798
TGME49_201680-t26_1-p1	885	K	TGME49_201680-t26_1-p1885
TGME49_201680-t26_1-p1	1005	K	TGME49_201680-t26_1-p11005
TGME49_201680-t26_1-p1	562	K	TGME49_201680-t26_1-p1562
TGME49_201680-t26_1-p1	28	K	TGME49_201680-t26_1-p128
TGME49_201680-t26_1-p1	809	K	TGME49_201680-t26_1-p1809
TGME49_201680-t26_1-p1	64	K	TGME49_201680-t26_1-p164
TGME49_201680-t26_1-p1	199	K	TGME49_201680-t26_1-p1199
TGME49_201680-t26_1-p1	558	K	TGME49_201680-t26_1-p1558
TGME49_201680-t26_1-p1	896	K	TGME49_201680-t26_1-p1896
TGME49_201680-t26_1-p1	277	K	TGME49_201680-t26_1-p1277
TGME49_201680-t26_1-p1	776	K	TGME49_201680-t26_1-p1776
TGME49_201680-t26_1-p1	101	K	TGME49_201680-t26_1-p1101
TGME49_201680-t26_1-p1	686	K	TGME49_201680-t26_1-p1686
TGME49_201680-t26_1-p1	843	K	TGME49_201680-t26_1-p1843
TGME49_201700-t26_1-p1	59	K	TGME49_201700-t26_1-p159
TGME49_201780-t26_1-p1	152	K	TGME49_201780-t26_1-p1152
TGME49_201780-t26_1-p1	564	K	TGME49_201780-t26_1-p1564
TGME49_201780-t26_1-p1	261	K	TGME49_201780-t26_1-p1261
TGME49_201780-t26_1-p1	181	K	TGME49_201780-t26_1-p1181
TGME49_201780-t26_1-p1	582	K	TGME49_201780-t26_1-p1582
TGME49_201780-t26_1-p1	630	K	TGME49_201780-t26_1-p1630
TGME49_201780-t26_1-p1	558	K	TGME49_201780-t26_1-p1558
TGME49_201780-t26_1-p1	162	K	TGME49_201780-t26_1-p1162
TGME49_201780-t26_1-p1	624	K	TGME49_201780-t26_1-p1624
TGME49_201800-t26_1-p1	197	K	TGME49_201800-t26_1-p1197
TGME49_201800-t26_1-p1	213	K	TGME49_201800-t26_1-p1213
TGME49_201840-t26_1-p1	357	K	TGME49_201840-t26_1-p1357
TGME49_201880-t26_1-p1	28	K	TGME49_201880-t26_1-p128
TGME49_201880-t26_1-p1	72	K	TGME49_201880-t26_1-p172
TGME49_201880-t26_1-p1	49	K	TGME49_201880-t26_1-p149
TGME49_201880-t26_1-p1	114	K	TGME49_201880-t26_1-p1114
TGME49_201880-t26_1-p1	58	K	TGME49_201880-t26_1-p158
TGME49_201880-t26_1-p1	79	K	TGME49_201880-t26_1-p179
TGME49_202120-t26_1-p1	210	K	TGME49_202120-t26_1-p1210
TGME49_202190-t26_1-p1	392	K	TGME49_202190-t26_1-p1392
TGME49_202200-t26_1-p1	650	K	TGME49_202200-t26_1-p1650
TGME49_202200-t26_1-p1	385	K	TGME49_202200-t26_1-p1385
TGME49_202200-t26_1-p1	285	K	TGME49_202200-t26_1-p1285
TGME49_202200-t26_1-p1	290	K	TGME49_202200-t26_1-p1290
TGME49_202300-t26_1-p1	67	K	TGME49_202300-t26_1-p167
TGME49_202310-t26_1-p1	392	K	TGME49_202310-t26_1-p1392
TGME49_202310-t26_1-p1	396	K	TGME49_202310-t26_1-p1396
TGME49_202370-t26_1-p1	271	K	TGME49_202370-t26_1-p1271
TGME49_202370-t26_1-p1	206	K	TGME49_202370-t26_1-p1206
TGME49_202370-t26_1-p1	287	K	TGME49_202370-t26_1-p1287
TGME49_202370-t26_1-p1	122	K	TGME49_202370-t26_1-p1122
TGME49_202370-t26_1-p1	158	K	TGME49_202370-t26_1-p1158
TGME49_202370-t26_1-p1	366	K	TGME49_202370-t26_1-p1366
TGME49_202370-t26_1-p1	255	K	TGME49_202370-t26_1-p1255
TGME49_202370-t26_1-p1	240	K	TGME49_202370-t26_1-p1240
TGME49_202370-t26_1-p1	25	K	TGME49_202370-t26_1-p125
TGME49_202370-t26_1-p1	272	K	TGME49_202370-t26_1-p1272
TGME49_202370-t26_1-p1	210	K	TGME49_202370-t26_1-p1210
TGME49_202370-t26_1-p1	374	K	TGME49_202370-t26_1-p1374
TGME49_202370-t26_1-p1	51	K	TGME49_202370-t26_1-p151
TGME49_202370-t26_1-p1	279	K	TGME49_202370-t26_1-p1279
TGME49_202370-t26_1-p1	135	K	TGME49_202370-t26_1-p1135
TGME49_202370-t26_1-p1	348	K	TGME49_202370-t26_1-p1348
TGME49_202370-t26_1-p1	172	K	TGME49_202370-t26_1-p1172
TGME49_202370-t26_1-p1	265	K	TGME49_202370-t26_1-p1265
TGME49_202370-t26_1-p1	151	K	TGME49_202370-t26_1-p1151
TGME49_202370-t26_1-p1	76	K	TGME49_202370-t26_1-p176
TGME49_202370-t26_1-p1	31	K	TGME49_202370-t26_1-p131
TGME49_202380-t26_1-p1	306	K	TGME49_202380-t26_1-p1306
TGME49_202380-t26_1-p1	145	K	TGME49_202380-t26_1-p1145
TGME49_202380-t26_1-p1	302	K	TGME49_202380-t26_1-p1302
TGME49_202380-t26_1-p1	28	K	TGME49_202380-t26_1-p128
TGME49_202380-t26_1-p1	278	K	TGME49_202380-t26_1-p1278
TGME49_202380-t26_1-p1	29	K	TGME49_202380-t26_1-p129
TGME49_202380-t26_1-p1	126	K	TGME49_202380-t26_1-p1126
TGME49_202390-t26_1-p1	232	K	TGME49_202390-t26_1-p1232
TGME49_202390-t26_1-p1	332	K	TGME49_202390-t26_1-p1332
TGME49_202390-t26_1-p1	340	K	TGME49_202390-t26_1-p1340
TGME49_202390-t26_1-p1	279	K	TGME49_202390-t26_1-p1279
TGME49_202390-t26_1-p1	322	K	TGME49_202390-t26_1-p1322
TGME49_202460-t26_1-p1	499	K	TGME49_202460-t26_1-p1499
TGME49_202470-t26_1-p1	90	K	TGME49_202470-t26_1-p190
TGME49_202470-t26_1-p1	151	K	TGME49_202470-t26_1-p1151
TGME49_202500-t26_1-p1	269	K	TGME49_202500-t26_1-p1269
TGME49_202500-t26_1-p1	257	K	TGME49_202500-t26_1-p1257
TGME49_202530-t26_1-p1	591	K	TGME49_202530-t26_1-p1591
TGME49_202530-t26_1-p1	364	K	TGME49_202530-t26_1-p1364
TGME49_202530-t26_1-p1	290	K	TGME49_202530-t26_1-p1290
TGME49_202540-t26_1-p1	1433	K	TGME49_202540-t26_1-p11433
TGME49_202572-t26_1-p1	855	K	TGME49_202572-t26_1-p1855
TGME49_202572-t26_1-p1	911	K	TGME49_202572-t26_1-p1911
TGME49_202630-t26_1-p1	870	K	TGME49_202630-t26_1-p1870
TGME49_202630-t26_1-p1	651	K	TGME49_202630-t26_1-p1651
TGME49_202630-t26_1-p1	313	K	TGME49_202630-t26_1-p1313
TGME49_202630-t26_1-p1	377	K	TGME49_202630-t26_1-p1377
TGME49_202630-t26_1-p1	396	K	TGME49_202630-t26_1-p1396
TGME49_202680-t26_1-p1	533	K	TGME49_202680-t26_1-p1533
TGME49_202680-t26_1-p1	524	K	TGME49_202680-t26_1-p1524
TGME49_202680-t26_1-p1	194	K	TGME49_202680-t26_1-p1194
TGME49_202680-t26_1-p1	83	K	TGME49_202680-t26_1-p183
TGME49_202680-t26_1-p1	342	K	TGME49_202680-t26_1-p1342
TGME49_202680-t26_1-p1	245	K	TGME49_202680-t26_1-p1245
TGME49_202680-t26_1-p1	102	K	TGME49_202680-t26_1-p1102
TGME49_202680-t26_1-p1	250	K	TGME49_202680-t26_1-p1250
TGME49_202680-t26_1-p1	78	K	TGME49_202680-t26_1-p178
TGME49_202680-t26_1-p1	135	K	TGME49_202680-t26_1-p1135
TGME49_202680-t26_1-p1	92	K	TGME49_202680-t26_1-p192
TGME49_202680-t26_1-p1	98	K	TGME49_202680-t26_1-p198
TGME49_202680-t26_1-p1	453	K	TGME49_202680-t26_1-p1453
TGME49_202680-t26_1-p1	532	K	TGME49_202680-t26_1-p1532
TGME49_202680-t26_1-p1	478	K	TGME49_202680-t26_1-p1478
TGME49_202690-t26_1-p1	179	K	TGME49_202690-t26_1-p1179
TGME49_202690-t26_1-p1	71	K	TGME49_202690-t26_1-p171
TGME49_202760-t26_1-p1	5	K	TGME49_202760-t26_1-p15
TGME49_202770-t26_1-p1	483	K	TGME49_202770-t26_1-p1483
TGME49_202770-t26_1-p1	470	K	TGME49_202770-t26_1-p1470
TGME49_202810-t26_1-p1	99	K	TGME49_202810-t26_1-p199
TGME49_202810-t26_1-p1	60	K	TGME49_202810-t26_1-p160
TGME49_202810-t26_1-p1	101	K	TGME49_202810-t26_1-p1101
TGME49_202820-t26_1-p1	149	K	TGME49_202820-t26_1-p1149
TGME49_202820-t26_1-p1	11	K	TGME49_202820-t26_1-p111
TGME49_202820-t26_1-p1	155	K	TGME49_202820-t26_1-p1155
TGME49_202830-t26_1-p1	137	K	TGME49_202830-t26_1-p1137
TGME49_202830-t26_1-p1	131	K	TGME49_202830-t26_1-p1131
TGME49_202830-t26_1-p1	187	K	TGME49_202830-t26_1-p1187
TGME49_202840-t26_1-p1	241	K	TGME49_202840-t26_1-p1241
TGME49_202840-t26_1-p1	250	K	TGME49_202840-t26_1-p1250
TGME49_202870-t26_1-p1	251	K	TGME49_202870-t26_1-p1251
TGME49_202870-t26_1-p1	265	K	TGME49_202870-t26_1-p1265
TGME49_202870-t26_1-p1	390	K	TGME49_202870-t26_1-p1390
TGME49_202870-t26_1-p1	462	K	TGME49_202870-t26_1-p1462
TGME49_202870-t26_1-p1	441	K	TGME49_202870-t26_1-p1441
TGME49_202870-t26_1-p1	396	K	TGME49_202870-t26_1-p1396
TGME49_202870-t26_1-p1	430	K	TGME49_202870-t26_1-p1430
TGME49_202980-t26_1-p1	945	K	TGME49_202980-t26_1-p1945
TGME49_203080-t26_1-p1	185	K	TGME49_203080-t26_1-p1185
TGME49_203240-t26_1-p1	342	K	TGME49_203240-t26_1-p1342
TGME49_203310-t26_1-p1	137	K	TGME49_203310-t26_1-p1137
TGME49_203310-t26_1-p1	63	K	TGME49_203310-t26_1-p163
TGME49_203310-t26_1-p1	142	K	TGME49_203310-t26_1-p1142
TGME49_203310-t26_1-p1	75	K	TGME49_203310-t26_1-p175
TGME49_203362-t26_1-p1	176	K	TGME49_203362-t26_1-p1176
TGME49_203370-t26_1-p1	650	K	TGME49_203370-t26_1-p1650
TGME49_203370-t26_1-p1	3	K	TGME49_203370-t26_1-p13
TGME49_203370-t26_1-p1	769	K	TGME49_203370-t26_1-p1769
TGME49_203380-t26_1-p1	588	K	TGME49_203380-t26_1-p1588
TGME49_203380-t26_1-p1	366	K	TGME49_203380-t26_1-p1366
TGME49_203380-t26_1-p1	580	K	TGME49_203380-t26_1-p1580
TGME49_203380-t26_1-p1	622	K	TGME49_203380-t26_1-p1622
TGME49_203380-t26_1-p1	355	K	TGME49_203380-t26_1-p1355
TGME49_203390-t26_1-p1	361	K	TGME49_203390-t26_1-p1361
TGME49_203400-t26_1-p1	440	K	TGME49_203400-t26_1-p1440
TGME49_203400-t26_1-p1	504	K	TGME49_203400-t26_1-p1504
TGME49_203450-t26_1-p1	452	K	TGME49_203450-t26_1-p1452
TGME49_203450-t26_1-p1	285	K	TGME49_203450-t26_1-p1285
TGME49_203450-t26_1-p1	460	K	TGME49_203450-t26_1-p1460
TGME49_203540-t26_1-p1	936	K	TGME49_203540-t26_1-p1936
TGME49_203590-t26_1-p1	101	K	TGME49_203590-t26_1-p1101
TGME49_203630-t26_1-p1	6	K	TGME49_203630-t26_1-p16
TGME49_203630-t26_1-p1	32	K	TGME49_203630-t26_1-p132
TGME49_203630-t26_1-p1	40	K	TGME49_203630-t26_1-p140
TGME49_203630-t26_1-p1	97	K	TGME49_203630-t26_1-p197
TGME49_203630-t26_1-p1	89	K	TGME49_203630-t26_1-p189
TGME49_203630-t26_1-p1	13	K	TGME49_203630-t26_1-p113
TGME49_203630-t26_1-p1	76	K	TGME49_203630-t26_1-p176
TGME49_203630-t26_1-p1	48	K	TGME49_203630-t26_1-p148
TGME49_203780-t26_1-p1	1127	K	TGME49_203780-t26_1-p11127
TGME49_203810-t26_1-p1	490	K	TGME49_203810-t26_1-p1490
TGME49_203870-t26_1-p1	24	K	TGME49_203870-t26_1-p124
TGME49_203870-t26_1-p1	19	K	TGME49_203870-t26_1-p119
TGME49_203870-t26_1-p1	148	K	TGME49_203870-t26_1-p1148
TGME49_203990-t26_1-p1	59	K	TGME49_203990-t26_1-p159
TGME49_204020-t26_1-p1	181	K	TGME49_204020-t26_1-p1181
TGME49_204020-t26_1-p1	28	K	TGME49_204020-t26_1-p128
TGME49_204020-t26_1-p1	156	K	TGME49_204020-t26_1-p1156
TGME49_204020-t26_1-p1	198	K	TGME49_204020-t26_1-p1198
TGME49_204020-t26_1-p1	188	K	TGME49_204020-t26_1-p1188
TGME49_204020-t26_1-p1	119	K	TGME49_204020-t26_1-p1119
TGME49_204020-t26_1-p1	145	K	TGME49_204020-t26_1-p1145
TGME49_204020-t26_1-p1	46	K	TGME49_204020-t26_1-p146
TGME49_204020-t26_1-p1	106	K	TGME49_204020-t26_1-p1106
TGME49_204020-t26_1-p1	177	K	TGME49_204020-t26_1-p1177
TGME49_204050-t26_1-p1	84	K	TGME49_204050-t26_1-p184
TGME49_204050-t26_1-p1	367	K	TGME49_204050-t26_1-p1367
TGME49_204050-t26_1-p1	131	K	TGME49_204050-t26_1-p1131
TGME49_204050-t26_1-p1	443	K	TGME49_204050-t26_1-p1443
TGME49_204050-t26_1-p1	541	K	TGME49_204050-t26_1-p1541
TGME49_204050-t26_1-p1	121	K	TGME49_204050-t26_1-p1121
TGME49_204060-t26_1-p1	147	K	TGME49_204060-t26_1-p1147
TGME49_204100-t26_1-p1	116	K	TGME49_204100-t26_1-p1116
TGME49_204130-t26_1-p1	472	K	TGME49_204130-t26_1-p1472
TGME49_204130-t26_1-p1	693	K	TGME49_204130-t26_1-p1693
TGME49_204130-t26_1-p1	1043	K	TGME49_204130-t26_1-p11043
TGME49_204130-t26_1-p1	880	K	TGME49_204130-t26_1-p1880
TGME49_204130-t26_1-p1	1096	K	TGME49_204130-t26_1-p11096
TGME49_204130-t26_1-p1	791	K	TGME49_204130-t26_1-p1791
TGME49_204130-t26_1-p1	1006	K	TGME49_204130-t26_1-p11006
TGME49_204160-t26_1-p1	585	K	TGME49_204160-t26_1-p1585
TGME49_204160-t26_1-p1	555	K	TGME49_204160-t26_1-p1555
TGME49_204320-t26_1-p1	274	K	TGME49_204320-t26_1-p1274
TGME49_204340-t26_1-p1	839	K	TGME49_204340-t26_1-p1839
TGME49_204400-t26_1-p1	71	K	TGME49_204400-t26_1-p171
TGME49_204400-t26_1-p1	443	K	TGME49_204400-t26_1-p1443
TGME49_204400-t26_1-p1	511	K	TGME49_204400-t26_1-p1511
TGME49_204400-t26_1-p1	481	K	TGME49_204400-t26_1-p1481
TGME49_204400-t26_1-p1	433	K	TGME49_204400-t26_1-p1433
TGME49_204400-t26_1-p1	325	K	TGME49_204400-t26_1-p1325
TGME49_204400-t26_1-p1	238	K	TGME49_204400-t26_1-p1238
TGME49_204400-t26_1-p1	436	K	TGME49_204400-t26_1-p1436
TGME49_204400-t26_1-p1	261	K	TGME49_204400-t26_1-p1261
TGME49_204400-t26_1-p1	183	K	TGME49_204400-t26_1-p1183
TGME49_204400-t26_1-p1	249	K	TGME49_204400-t26_1-p1249
TGME49_204400-t26_1-p1	202	K	TGME49_204400-t26_1-p1202
TGME49_204400-t26_1-p1	226	K	TGME49_204400-t26_1-p1226
TGME49_204400-t26_1-p1	191	K	TGME49_204400-t26_1-p1191
TGME49_204400-t26_1-p1	169	K	TGME49_204400-t26_1-p1169
TGME49_204400-t26_1-p1	175	K	TGME49_204400-t26_1-p1175
TGME49_204400-t26_1-p1	270	K	TGME49_204400-t26_1-p1270
TGME49_204400-t26_1-p1	140	K	TGME49_204400-t26_1-p1140
TGME49_204480-t26_1-p1	559	K	TGME49_204480-t26_1-p1559
TGME49_204480-t26_1-p1	309	K	TGME49_204480-t26_1-p1309
TGME49_204480-t26_1-p1	168	K	TGME49_204480-t26_1-p1168
TGME49_204480-t26_1-p1	435	K	TGME49_204480-t26_1-p1435
TGME49_204480-t26_1-p1	438	K	TGME49_204480-t26_1-p1438
TGME49_204480-t26_1-p1	566	K	TGME49_204480-t26_1-p1566
TGME49_204480-t26_1-p1	162	K	TGME49_204480-t26_1-p1162
TGME49_204480-t26_1-p1	410	K	TGME49_204480-t26_1-p1410
TGME49_204480-t26_1-p1	355	K	TGME49_204480-t26_1-p1355
TGME49_204530-t26_1-p1	147	K	TGME49_204530-t26_1-p1147
TGME49_204530-t26_1-p1	131	K	TGME49_204530-t26_1-p1131
TGME49_204530-t26_1-p1	161	K	TGME49_204530-t26_1-p1161
TGME49_204530-t26_1-p1	83	K	TGME49_204530-t26_1-p183
TGME49_204530-t26_1-p1	183	K	TGME49_204530-t26_1-p1183
TGME49_204530-t26_1-p1	168	K	TGME49_204530-t26_1-p1168
TGME49_204530-t26_1-p1	153	K	TGME49_204530-t26_1-p1153
TGME49_204530-t26_1-p1	200	K	TGME49_204530-t26_1-p1200
TGME49_204530-t26_1-p1	76	K	TGME49_204530-t26_1-p176
TGME49_204530-t26_1-p1	100	K	TGME49_204530-t26_1-p1100
TGME49_205010-t26_1-p1	155	K	TGME49_205010-t26_1-p1155
TGME49_205010-t26_1-p1	635	K	TGME49_205010-t26_1-p1635
TGME49_205010-t26_1-p1	586	K	TGME49_205010-t26_1-p1586
TGME49_205010-t26_1-p1	99	K	TGME49_205010-t26_1-p199
TGME49_205010-t26_1-p1	1135	K	TGME49_205010-t26_1-p11135
TGME49_205010-t26_1-p1	866	K	TGME49_205010-t26_1-p1866
TGME49_205010-t26_1-p1	781	K	TGME49_205010-t26_1-p1781
TGME49_205010-t26_1-p1	603	K	TGME49_205010-t26_1-p1603
TGME49_205040-t26_1-p1	1219	K	TGME49_205040-t26_1-p11219
TGME49_205130-t26_1-p1	4397	K	TGME49_205130-t26_1-p14397
TGME49_205130-t26_1-p1	4335	K	TGME49_205130-t26_1-p14335
TGME49_205130-t26_1-p1	4422	K	TGME49_205130-t26_1-p14422
TGME49_205130-t26_1-p1	4739	K	TGME49_205130-t26_1-p14739
TGME49_205180-t26_1-p1	59	K	TGME49_205180-t26_1-p159
TGME49_205180-t26_1-p1	125	K	TGME49_205180-t26_1-p1125
TGME49_205180-t26_1-p1	91	K	TGME49_205180-t26_1-p191
TGME49_205220-t26_1-p1	474	K	TGME49_205220-t26_1-p1474
TGME49_205220-t26_1-p1	450	K	TGME49_205220-t26_1-p1450
TGME49_205220-t26_1-p1	483	K	TGME49_205220-t26_1-p1483
TGME49_205220-t26_1-p1	390	K	TGME49_205220-t26_1-p1390
TGME49_205220-t26_1-p1	597	K	TGME49_205220-t26_1-p1597
TGME49_205220-t26_1-p1	898	K	TGME49_205220-t26_1-p1898
TGME49_205220-t26_1-p1	425	K	TGME49_205220-t26_1-p1425
TGME49_205220-t26_1-p1	606	K	TGME49_205220-t26_1-p1606
TGME49_205240-t26_1-p1	298	K	TGME49_205240-t26_1-p1298
TGME49_205240-t26_1-p1	218	K	TGME49_205240-t26_1-p1218
TGME49_205250-t26_1-p1	71	K	TGME49_205250-t26_1-p171
TGME49_205250-t26_1-p1	311	K	TGME49_205250-t26_1-p1311
TGME49_205250-t26_1-p1	202	K	TGME49_205250-t26_1-p1202
TGME49_205320-t26_1-p1	152	K	TGME49_205320-t26_1-p1152
TGME49_205320-t26_1-p1	362	K	TGME49_205320-t26_1-p1362
TGME49_205320-t26_1-p1	206	K	TGME49_205320-t26_1-p1206
TGME49_205320-t26_1-p1	386	K	TGME49_205320-t26_1-p1386
TGME49_205320-t26_1-p1	284	K	TGME49_205320-t26_1-p1284
TGME49_205320-t26_1-p1	293	K	TGME49_205320-t26_1-p1293
TGME49_205340-t26_1-p1	33	K	TGME49_205340-t26_1-p133
TGME49_205340-t26_1-p1	50	K	TGME49_205340-t26_1-p150
TGME49_205340-t26_1-p1	80	K	TGME49_205340-t26_1-p180
TGME49_205340-t26_1-p1	112	K	TGME49_205340-t26_1-p1112
TGME49_205340-t26_1-p1	103	K	TGME49_205340-t26_1-p1103
TGME49_205340-t26_1-p1	93	K	TGME49_205340-t26_1-p193
TGME49_205340-t26_1-p1	56	K	TGME49_205340-t26_1-p156
TGME49_205340-t26_1-p1	72	K	TGME49_205340-t26_1-p172
TGME49_205340-t26_1-p1	106	K	TGME49_205340-t26_1-p1106
TGME49_205340-t26_1-p1	73	K	TGME49_205340-t26_1-p173
TGME49_205360-t26_1-p1	2119	K	TGME49_205360-t26_1-p12119
TGME49_205380-t26_1-p1	246	K	TGME49_205380-t26_1-p1246
TGME49_205380-t26_1-p1	385	K	TGME49_205380-t26_1-p1385
TGME49_205380-t26_1-p1	75	K	TGME49_205380-t26_1-p175
TGME49_205380-t26_1-p1	71	K	TGME49_205380-t26_1-p171
TGME49_205380-t26_1-p1	108	K	TGME49_205380-t26_1-p1108
TGME49_205380-t26_1-p1	91	K	TGME49_205380-t26_1-p191
TGME49_205380-t26_1-p1	79	K	TGME49_205380-t26_1-p179
TGME49_205380-t26_1-p1	92	K	TGME49_205380-t26_1-p192
TGME49_205380-t26_1-p1	264	K	TGME49_205380-t26_1-p1264
TGME49_205380-t26_1-p1	140	K	TGME49_205380-t26_1-p1140
TGME49_205440-t26_1-p1	384	K	TGME49_205440-t26_1-p1384
TGME49_205440-t26_1-p1	32	K	TGME49_205440-t26_1-p132
TGME49_205440-t26_1-p1	225	K	TGME49_205440-t26_1-p1225
TGME49_205440-t26_1-p1	276	K	TGME49_205440-t26_1-p1276
TGME49_205440-t26_1-p1	370	K	TGME49_205440-t26_1-p1370
TGME49_205440-t26_1-p1	206	K	TGME49_205440-t26_1-p1206
TGME49_205440-t26_1-p1	165	K	TGME49_205440-t26_1-p1165
TGME49_205440-t26_1-p1	79	K	TGME49_205440-t26_1-p179
TGME49_205440-t26_1-p1	464	K	TGME49_205440-t26_1-p1464
TGME49_205440-t26_1-p1	22	K	TGME49_205440-t26_1-p122
TGME49_205440-t26_1-p1	349	K	TGME49_205440-t26_1-p1349
TGME49_205440-t26_1-p1	240	K	TGME49_205440-t26_1-p1240
TGME49_205440-t26_1-p1	251	K	TGME49_205440-t26_1-p1251
TGME49_205440-t26_1-p1	252	K	TGME49_205440-t26_1-p1252
TGME49_205440-t26_1-p1	436	K	TGME49_205440-t26_1-p1436
TGME49_205440-t26_1-p1	231	K	TGME49_205440-t26_1-p1231
TGME49_205440-t26_1-p1	357	K	TGME49_205440-t26_1-p1357
TGME49_205440-t26_1-p1	372	K	TGME49_205440-t26_1-p1372
TGME49_205440-t26_1-p1	507	K	TGME49_205440-t26_1-p1507
TGME49_205440-t26_1-p1	343	K	TGME49_205440-t26_1-p1343
TGME49_205470-t26_1-p1	152	K	TGME49_205470-t26_1-p1152
TGME49_205470-t26_1-p1	373	K	TGME49_205470-t26_1-p1373
TGME49_205470-t26_1-p1	936	K	TGME49_205470-t26_1-p1936
TGME49_205470-t26_1-p1	341	K	TGME49_205470-t26_1-p1341
TGME49_205470-t26_1-p1	520	K	TGME49_205470-t26_1-p1520
TGME49_205470-t26_1-p1	427	K	TGME49_205470-t26_1-p1427
TGME49_205470-t26_1-p1	737	K	TGME49_205470-t26_1-p1737
TGME49_205470-t26_1-p1	162	K	TGME49_205470-t26_1-p1162
TGME49_205470-t26_1-p1	939	K	TGME49_205470-t26_1-p1939
TGME49_205470-t26_1-p1	494	K	TGME49_205470-t26_1-p1494
TGME49_205470-t26_1-p1	924	K	TGME49_205470-t26_1-p1924
TGME49_205470-t26_1-p1	351	K	TGME49_205470-t26_1-p1351
TGME49_205470-t26_1-p1	921	K	TGME49_205470-t26_1-p1921
TGME49_205470-t26_1-p1	732	K	TGME49_205470-t26_1-p1732
TGME49_205470-t26_1-p1	609	K	TGME49_205470-t26_1-p1609
TGME49_205470-t26_1-p1	592	K	TGME49_205470-t26_1-p1592
TGME49_205470-t26_1-p1	533	K	TGME49_205470-t26_1-p1533
TGME49_205470-t26_1-p1	782	K	TGME49_205470-t26_1-p1782
TGME49_205470-t26_1-p1	418	K	TGME49_205470-t26_1-p1418
TGME49_205470-t26_1-p1	273	K	TGME49_205470-t26_1-p1273
TGME49_205470-t26_1-p1	606	K	TGME49_205470-t26_1-p1606
TGME49_205470-t26_1-p1	408	K	TGME49_205470-t26_1-p1408
TGME49_205470-t26_1-p1	367	K	TGME49_205470-t26_1-p1367
TGME49_205470-t26_1-p1	137	K	TGME49_205470-t26_1-p1137
TGME49_205470-t26_1-p1	501	K	TGME49_205470-t26_1-p1501
TGME49_205470-t26_1-p1	688	K	TGME49_205470-t26_1-p1688
TGME49_205470-t26_1-p1	169	K	TGME49_205470-t26_1-p1169
TGME49_205470-t26_1-p1	539	K	TGME49_205470-t26_1-p1539
TGME49_205510-t26_1-p1	156	K	TGME49_205510-t26_1-p1156
TGME49_205510-t26_1-p1	280	K	TGME49_205510-t26_1-p1280
TGME49_205510-t26_1-p1	51	K	TGME49_205510-t26_1-p151
TGME49_205510-t26_1-p1	188	K	TGME49_205510-t26_1-p1188
TGME49_205510-t26_1-p1	464	K	TGME49_205510-t26_1-p1464
TGME49_205510-t26_1-p1	137	K	TGME49_205510-t26_1-p1137
TGME49_205510-t26_1-p1	393	K	TGME49_205510-t26_1-p1393
TGME49_205510-t26_1-p1	56	K	TGME49_205510-t26_1-p156
TGME49_205510-t26_1-p1	96	K	TGME49_205510-t26_1-p196
TGME49_205510-t26_1-p1	105	K	TGME49_205510-t26_1-p1105
TGME49_205540-t26_1-p1	824	K	TGME49_205540-t26_1-p1824
TGME49_205550-t26_1-p1	395	K	TGME49_205550-t26_1-p1395
TGME49_205558-t26_1-p1	173	K	TGME49_205558-t26_1-p1173
TGME49_205558-t26_1-p1	102	K	TGME49_205558-t26_1-p1102
TGME49_205570-t26_1-p1	200	K	TGME49_205570-t26_1-p1200
TGME49_205570-t26_1-p1	301	K	TGME49_205570-t26_1-p1301
TGME49_205580-t26_1-p1	197	K	TGME49_205580-t26_1-p1197
TGME49_205580-t26_1-p1	367	K	TGME49_205580-t26_1-p1367
TGME49_205580-t26_1-p1	260	K	TGME49_205580-t26_1-p1260
TGME49_205580-t26_1-p1	465	K	TGME49_205580-t26_1-p1465
TGME49_205580-t26_1-p1	5	K	TGME49_205580-t26_1-p15
TGME49_205670-t26_1-p1	127	K	TGME49_205670-t26_1-p1127
TGME49_205680-t26_1-p1	777	K	TGME49_205680-t26_1-p1777
TGME49_205700-t26_1-p1	190	K	TGME49_205700-t26_1-p1190
TGME49_205700-t26_1-p1	207	K	TGME49_205700-t26_1-p1207
TGME49_205700-t26_1-p1	227	K	TGME49_205700-t26_1-p1227
TGME49_205700-t26_1-p1	323	K	TGME49_205700-t26_1-p1323
TGME49_205700-t26_1-p1	314	K	TGME49_205700-t26_1-p1314
TGME49_205700-t26_1-p1	220	K	TGME49_205700-t26_1-p1220
TGME49_205700-t26_1-p1	191	K	TGME49_205700-t26_1-p1191
TGME49_205700-t26_1-p1	265	K	TGME49_205700-t26_1-p1265
TGME49_205710-t26_1-p1	516	K	TGME49_205710-t26_1-p1516
TGME49_205710-t26_1-p1	149	K	TGME49_205710-t26_1-p1149
TGME49_205710-t26_1-p1	280	K	TGME49_205710-t26_1-p1280
TGME49_205710-t26_1-p1	488	K	TGME49_205710-t26_1-p1488
TGME49_205710-t26_1-p1	486	K	TGME49_205710-t26_1-p1486
TGME49_205710-t26_1-p1	138	K	TGME49_205710-t26_1-p1138
TGME49_205710-t26_1-p1	200	K	TGME49_205710-t26_1-p1200
TGME49_205710-t26_1-p1	575	K	TGME49_205710-t26_1-p1575
TGME49_205710-t26_1-p1	379	K	TGME49_205710-t26_1-p1379
TGME49_205710-t26_1-p1	499	K	TGME49_205710-t26_1-p1499
TGME49_205710-t26_1-p1	343	K	TGME49_205710-t26_1-p1343
TGME49_205720-t26_1-p1	91	K	TGME49_205720-t26_1-p191
TGME49_205730-t26_1-p1	112	K	TGME49_205730-t26_1-p1112
TGME49_205740-t26_1-p1	828	K	TGME49_205740-t26_1-p1828
TGME49_205740-t26_1-p1	201	K	TGME49_205740-t26_1-p1201
TGME49_205740-t26_1-p1	280	K	TGME49_205740-t26_1-p1280
TGME49_206300-t26_1-p1	117	K	TGME49_206300-t26_1-p1117
TGME49_206320-t26_1-p1	252	K	TGME49_206320-t26_1-p1252
TGME49_206470-t26_1-p1	276	K	TGME49_206470-t26_1-p1276
TGME49_206470-t26_1-p1	328	K	TGME49_206470-t26_1-p1328
TGME49_206470-t26_1-p1	455	K	TGME49_206470-t26_1-p1455
TGME49_206470-t26_1-p1	129	K	TGME49_206470-t26_1-p1129
TGME49_206470-t26_1-p1	80	K	TGME49_206470-t26_1-p180
TGME49_206470-t26_1-p1	420	K	TGME49_206470-t26_1-p1420
TGME49_206470-t26_1-p1	505	K	TGME49_206470-t26_1-p1505
TGME49_206470-t26_1-p1	514	K	TGME49_206470-t26_1-p1514
TGME49_206470-t26_1-p1	105	K	TGME49_206470-t26_1-p1105
TGME49_206470-t26_1-p1	74	K	TGME49_206470-t26_1-p174
TGME49_206470-t26_1-p1	272	K	TGME49_206470-t26_1-p1272
TGME49_206470-t26_1-p1	221	K	TGME49_206470-t26_1-p1221
TGME49_206470-t26_1-p1	286	K	TGME49_206470-t26_1-p1286
TGME49_206470-t26_1-p1	268	K	TGME49_206470-t26_1-p1268
TGME49_206470-t26_1-p1	176	K	TGME49_206470-t26_1-p1176
TGME49_206470-t26_1-p1	450	K	TGME49_206470-t26_1-p1450
TGME49_206480-t26_1-p1	170	K	TGME49_206480-t26_1-p1170
TGME49_206480-t26_1-p1	178	K	TGME49_206480-t26_1-p1178
TGME49_206480-t26_1-p1	91	K	TGME49_206480-t26_1-p191
TGME49_206490-t26_1-p1	348	K	TGME49_206490-t26_1-p1348
TGME49_206510-t26_1-p1	1051	K	TGME49_206510-t26_1-p11051
TGME49_206510-t26_1-p1	957	K	TGME49_206510-t26_1-p1957
TGME49_206510-t26_1-p1	314	K	TGME49_206510-t26_1-p1314
TGME49_206510-t26_1-p1	970	K	TGME49_206510-t26_1-p1970
TGME49_206510-t26_1-p1	510	K	TGME49_206510-t26_1-p1510
TGME49_206510-t26_1-p1	566	K	TGME49_206510-t26_1-p1566
TGME49_206510-t26_1-p1	292	K	TGME49_206510-t26_1-p1292
TGME49_206510-t26_1-p1	1241	K	TGME49_206510-t26_1-p11241
TGME49_206510-t26_1-p1	405	K	TGME49_206510-t26_1-p1405
TGME49_206510-t26_1-p1	964	K	TGME49_206510-t26_1-p1964
TGME49_206510-t26_1-p1	876	K	TGME49_206510-t26_1-p1876
TGME49_206540-t26_1-p1	353	K	TGME49_206540-t26_1-p1353
TGME49_206590-t26_1-p1	371	K	TGME49_206590-t26_1-p1371
TGME49_206590-t26_1-p1	673	K	TGME49_206590-t26_1-p1673
TGME49_206590-t26_1-p1	309	K	TGME49_206590-t26_1-p1309
TGME49_206590-t26_1-p1	729	K	TGME49_206590-t26_1-p1729
TGME49_206590-t26_1-p1	665	K	TGME49_206590-t26_1-p1665
TGME49_206590-t26_1-p1	672	K	TGME49_206590-t26_1-p1672
TGME49_206590-t26_1-p1	426	K	TGME49_206590-t26_1-p1426
TGME49_206590-t26_1-p1	326	K	TGME49_206590-t26_1-p1326
TGME49_206590-t26_1-p1	497	K	TGME49_206590-t26_1-p1497
TGME49_206590-t26_1-p1	305	K	TGME49_206590-t26_1-p1305
TGME49_206590-t26_1-p1	561	K	TGME49_206590-t26_1-p1561
TGME49_206590-t26_1-p1	313	K	TGME49_206590-t26_1-p1313
TGME49_206590-t26_1-p1	254	K	TGME49_206590-t26_1-p1254
TGME49_206590-t26_1-p1	642	K	TGME49_206590-t26_1-p1642
TGME49_206590-t26_1-p1	574	K	TGME49_206590-t26_1-p1574
TGME49_206590-t26_1-p1	485	K	TGME49_206590-t26_1-p1485
TGME49_206610-t26_1-p1	156	K	TGME49_206610-t26_1-p1156
TGME49_206610-t26_1-p1	492	K	TGME49_206610-t26_1-p1492
TGME49_206610-t26_1-p1	626	K	TGME49_206610-t26_1-p1626
TGME49_206610-t26_1-p1	576	K	TGME49_206610-t26_1-p1576
TGME49_206670-t26_1-p1	625	K	TGME49_206670-t26_1-p1625
TGME49_206670-t26_1-p1	1487	K	TGME49_206670-t26_1-p11487
TGME49_206670-t26_1-p1	609	K	TGME49_206670-t26_1-p1609
TGME49_207060-t26_1-p1	67	K	TGME49_207060-t26_1-p167
TGME49_207060-t26_1-p1	53	K	TGME49_207060-t26_1-p153
TGME49_207060-t26_1-p1	366	K	TGME49_207060-t26_1-p1366
TGME49_207060-t26_1-p1	46	K	TGME49_207060-t26_1-p146
TGME49_207060-t26_1-p1	283	K	TGME49_207060-t26_1-p1283
TGME49_207170-t26_1-p1	90	K	TGME49_207170-t26_1-p190
TGME49_207170-t26_1-p1	43	K	TGME49_207170-t26_1-p143
TGME49_207170-t26_1-p1	65	K	TGME49_207170-t26_1-p165
TGME49_207240-t26_1-p1	21	K	TGME49_207240-t26_1-p121
TGME49_207370-t26_1-p1	341	K	TGME49_207370-t26_1-p1341
TGME49_207370-t26_1-p1	469	K	TGME49_207370-t26_1-p1469
TGME49_207430-t26_1-p1	558	K	TGME49_207430-t26_1-p1558
TGME49_207440-t26_1-p1	155	K	TGME49_207440-t26_1-p1155
TGME49_207440-t26_1-p1	204	K	TGME49_207440-t26_1-p1204
TGME49_207440-t26_1-p1	120	K	TGME49_207440-t26_1-p1120
TGME49_207440-t26_1-p1	217	K	TGME49_207440-t26_1-p1217
TGME49_207440-t26_1-p1	289	K	TGME49_207440-t26_1-p1289
TGME49_207440-t26_1-p1	183	K	TGME49_207440-t26_1-p1183
TGME49_207440-t26_1-p1	282	K	TGME49_207440-t26_1-p1282
TGME49_207440-t26_1-p1	263	K	TGME49_207440-t26_1-p1263
TGME49_207440-t26_1-p1	279	K	TGME49_207440-t26_1-p1279
TGME49_207440-t26_1-p1	143	K	TGME49_207440-t26_1-p1143
TGME49_207440-t26_1-p1	177	K	TGME49_207440-t26_1-p1177
TGME49_207440-t26_1-p1	86	K	TGME49_207440-t26_1-p186
TGME49_207440-t26_1-p1	171	K	TGME49_207440-t26_1-p1171
TGME49_207440-t26_1-p1	223	K	TGME49_207440-t26_1-p1223
TGME49_207450-t26_1-p1	4	K	TGME49_207450-t26_1-p14
TGME49_207450-t26_1-p1	16	K	TGME49_207450-t26_1-p116
TGME49_207450-t26_1-p1	153	K	TGME49_207450-t26_1-p1153
TGME49_207470-t26_1-p1	400	K	TGME49_207470-t26_1-p1400
TGME49_207620-t26_1-p1	330	K	TGME49_207620-t26_1-p1330
TGME49_207620-t26_1-p1	162	K	TGME49_207620-t26_1-p1162
TGME49_207620-t26_1-p1	376	K	TGME49_207620-t26_1-p1376
TGME49_207620-t26_1-p1	133	K	TGME49_207620-t26_1-p1133
TGME49_207620-t26_1-p1	333	K	TGME49_207620-t26_1-p1333
TGME49_207620-t26_1-p1	437	K	TGME49_207620-t26_1-p1437
TGME49_207620-t26_1-p1	406	K	TGME49_207620-t26_1-p1406
TGME49_207620-t26_1-p1	168	K	TGME49_207620-t26_1-p1168
TGME49_207620-t26_1-p1	226	K	TGME49_207620-t26_1-p1226
TGME49_207620-t26_1-p1	279	K	TGME49_207620-t26_1-p1279
TGME49_207620-t26_1-p1	316	K	TGME49_207620-t26_1-p1316
TGME49_207620-t26_1-p1	135	K	TGME49_207620-t26_1-p1135
TGME49_207620-t26_1-p1	377	K	TGME49_207620-t26_1-p1377
TGME49_207620-t26_1-p1	362	K	TGME49_207620-t26_1-p1362
TGME49_207620-t26_1-p1	527	K	TGME49_207620-t26_1-p1527
TGME49_207620-t26_1-p1	652	K	TGME49_207620-t26_1-p1652
TGME49_207620-t26_1-p1	284	K	TGME49_207620-t26_1-p1284
TGME49_207620-t26_1-p1	658	K	TGME49_207620-t26_1-p1658
TGME49_207640-t26_1-p1	605	K	TGME49_207640-t26_1-p1605
TGME49_207640-t26_1-p1	1092	K	TGME49_207640-t26_1-p11092
TGME49_207640-t26_1-p1	812	K	TGME49_207640-t26_1-p1812
TGME49_207640-t26_1-p1	546	K	TGME49_207640-t26_1-p1546
TGME49_207640-t26_1-p1	295	K	TGME49_207640-t26_1-p1295
TGME49_207640-t26_1-p1	420	K	TGME49_207640-t26_1-p1420
TGME49_207640-t26_1-p1	315	K	TGME49_207640-t26_1-p1315
TGME49_207640-t26_1-p1	610	K	TGME49_207640-t26_1-p1610
TGME49_207640-t26_1-p1	1009	K	TGME49_207640-t26_1-p11009
TGME49_207640-t26_1-p1	1080	K	TGME49_207640-t26_1-p11080
TGME49_207640-t26_1-p1	1218	K	TGME49_207640-t26_1-p11218
TGME49_207640-t26_1-p1	403	K	TGME49_207640-t26_1-p1403
TGME49_207640-t26_1-p1	182	K	TGME49_207640-t26_1-p1182
TGME49_207640-t26_1-p1	261	K	TGME49_207640-t26_1-p1261
TGME49_207640-t26_1-p1	800	K	TGME49_207640-t26_1-p1800
TGME49_207640-t26_1-p1	848	K	TGME49_207640-t26_1-p1848
TGME49_207640-t26_1-p1	456	K	TGME49_207640-t26_1-p1456
TGME49_207640-t26_1-p1	439	K	TGME49_207640-t26_1-p1439
TGME49_207640-t26_1-p1	879	K	TGME49_207640-t26_1-p1879
TGME49_207640-t26_1-p1	169	K	TGME49_207640-t26_1-p1169
TGME49_207640-t26_1-p1	855	K	TGME49_207640-t26_1-p1855
TGME49_207640-t26_1-p1	1164	K	TGME49_207640-t26_1-p11164
TGME49_207665-t26_1-p1	538	K	TGME49_207665-t26_1-p1538
TGME49_207680-t26_1-p1	137	K	TGME49_207680-t26_1-p1137
TGME49_207680-t26_1-p1	61	K	TGME49_207680-t26_1-p161
TGME49_207680-t26_1-p1	135	K	TGME49_207680-t26_1-p1135
TGME49_207710-t26_1-p1	42	K	TGME49_207710-t26_1-p142
TGME49_207770-t26_1-p1	131	K	TGME49_207770-t26_1-p1131
TGME49_207770-t26_1-p1	21	K	TGME49_207770-t26_1-p121
TGME49_207770-t26_1-p1	461	K	TGME49_207770-t26_1-p1461
TGME49_207770-t26_1-p1	232	K	TGME49_207770-t26_1-p1232
TGME49_207770-t26_1-p1	451	K	TGME49_207770-t26_1-p1451
TGME49_207770-t26_1-p1	257	K	TGME49_207770-t26_1-p1257
TGME49_207840-t26_1-p1	32	K	TGME49_207840-t26_1-p132
TGME49_207840-t26_1-p1	33	K	TGME49_207840-t26_1-p133
TGME49_207840-t26_1-p1	72	K	TGME49_207840-t26_1-p172
TGME49_207840-t26_1-p1	19	K	TGME49_207840-t26_1-p119
TGME49_207840-t26_1-p1	44	K	TGME49_207840-t26_1-p144
TGME49_207990-t26_1-p1	487	K	TGME49_207990-t26_1-p1487
TGME49_207990-t26_1-p1	569	K	TGME49_207990-t26_1-p1569
TGME49_208030-t26_1-p1	74	K	TGME49_208030-t26_1-p174
TGME49_208030-t26_1-p1	131	K	TGME49_208030-t26_1-p1131
TGME49_208030-t26_1-p1	436	K	TGME49_208030-t26_1-p1436
TGME49_208030-t26_1-p1	452	K	TGME49_208030-t26_1-p1452
TGME49_208030-t26_1-p1	118	K	TGME49_208030-t26_1-p1118
TGME49_208030-t26_1-p1	282	K	TGME49_208030-t26_1-p1282
TGME49_208030-t26_1-p1	199	K	TGME49_208030-t26_1-p1199
TGME49_208030-t26_1-p1	211	K	TGME49_208030-t26_1-p1211
TGME49_208030-t26_1-p1	121	K	TGME49_208030-t26_1-p1121
TGME49_208030-t26_1-p1	98	K	TGME49_208030-t26_1-p198
TGME49_208030-t26_1-p1	366	K	TGME49_208030-t26_1-p1366
TGME49_208030-t26_1-p1	462	K	TGME49_208030-t26_1-p1462
TGME49_208030-t26_1-p1	285	K	TGME49_208030-t26_1-p1285
TGME49_208030-t26_1-p1	113	K	TGME49_208030-t26_1-p1113
TGME49_208200-t26_1-p1	87	K	TGME49_208200-t26_1-p187
TGME49_208350-t26_1-p1	284	K	TGME49_208350-t26_1-p1284
TGME49_208370-t26_1-p1	155	K	TGME49_208370-t26_1-p1155
TGME49_208370-t26_1-p1	309	K	TGME49_208370-t26_1-p1309
TGME49_208370-t26_1-p1	346	K	TGME49_208370-t26_1-p1346
TGME49_208370-t26_1-p1	683	K	TGME49_208370-t26_1-p1683
TGME49_208370-t26_1-p1	275	K	TGME49_208370-t26_1-p1275
TGME49_208370-t26_1-p1	508	K	TGME49_208370-t26_1-p1508
TGME49_208370-t26_1-p1	1040	K	TGME49_208370-t26_1-p11040
TGME49_208370-t26_1-p1	847	K	TGME49_208370-t26_1-p1847
TGME49_208370-t26_1-p1	925	K	TGME49_208370-t26_1-p1925
TGME49_208370-t26_1-p1	286	K	TGME49_208370-t26_1-p1286
TGME49_208370-t26_1-p1	589	K	TGME49_208370-t26_1-p1589
TGME49_208370-t26_1-p1	655	K	TGME49_208370-t26_1-p1655
TGME49_208370-t26_1-p1	202	K	TGME49_208370-t26_1-p1202
TGME49_208370-t26_1-p1	417	K	TGME49_208370-t26_1-p1417
TGME49_208370-t26_1-p1	601	K	TGME49_208370-t26_1-p1601
TGME49_208370-t26_1-p1	456	K	TGME49_208370-t26_1-p1456
TGME49_208370-t26_1-p1	296	K	TGME49_208370-t26_1-p1296
TGME49_208370-t26_1-p1	807	K	TGME49_208370-t26_1-p1807
TGME49_208370-t26_1-p1	223	K	TGME49_208370-t26_1-p1223
TGME49_208400-t26_1-p1	849	K	TGME49_208400-t26_1-p1849
TGME49_208400-t26_1-p1	1043	K	TGME49_208400-t26_1-p11043
TGME49_208440-t26_1-p1	197	K	TGME49_208440-t26_1-p1197
TGME49_208450-t26_1-p1	143	K	TGME49_208450-t26_1-p1143
TGME49_208500-t26_1-p1	501	K	TGME49_208500-t26_1-p1501
TGME49_208500-t26_1-p1	316	K	TGME49_208500-t26_1-p1316
TGME49_208530-t26_1-p1	495	K	TGME49_208530-t26_1-p1495
TGME49_208530-t26_1-p1	474	K	TGME49_208530-t26_1-p1474
TGME49_208530-t26_1-p1	283	K	TGME49_208530-t26_1-p1283
TGME49_208530-t26_1-p1	459	K	TGME49_208530-t26_1-p1459
TGME49_208530-t26_1-p1	378	K	TGME49_208530-t26_1-p1378
TGME49_208560-t26_1-p1	479	K	TGME49_208560-t26_1-p1479
TGME49_208560-t26_1-p1	596	K	TGME49_208560-t26_1-p1596
TGME49_208560-t26_1-p1	388	K	TGME49_208560-t26_1-p1388
TGME49_208590-t26_1-p1	365	K	TGME49_208590-t26_1-p1365
TGME49_208590-t26_1-p1	203	K	TGME49_208590-t26_1-p1203
TGME49_208590-t26_1-p1	349	K	TGME49_208590-t26_1-p1349
TGME49_208590-t26_1-p1	399	K	TGME49_208590-t26_1-p1399
TGME49_208590-t26_1-p1	10	K	TGME49_208590-t26_1-p110
TGME49_208590-t26_1-p1	429	K	TGME49_208590-t26_1-p1429
TGME49_208590-t26_1-p1	14	K	TGME49_208590-t26_1-p114
TGME49_208750-t26_1-p1	85	K	TGME49_208750-t26_1-p185
TGME49_208750-t26_1-p1	93	K	TGME49_208750-t26_1-p193
TGME49_208780-t26_1-p1	208	K	TGME49_208780-t26_1-p1208
TGME49_208780-t26_1-p1	108	K	TGME49_208780-t26_1-p1108
TGME49_208780-t26_1-p1	133	K	TGME49_208780-t26_1-p1133
TGME49_208790-t26_1-p1	308	K	TGME49_208790-t26_1-p1308
TGME49_208790-t26_1-p1	161	K	TGME49_208790-t26_1-p1161
TGME49_208790-t26_1-p1	39	K	TGME49_208790-t26_1-p139
TGME49_208790-t26_1-p1	23	K	TGME49_208790-t26_1-p123
TGME49_208790-t26_1-p1	270	K	TGME49_208790-t26_1-p1270
TGME49_208790-t26_1-p1	82	K	TGME49_208790-t26_1-p182
TGME49_208830-t26_1-p1	395	K	TGME49_208830-t26_1-p1395
TGME49_209030-t26_1-p1	40	K	TGME49_209030-t26_1-p140
TGME49_209030-t26_1-p1	207	K	TGME49_209030-t26_1-p1207
TGME49_209030-t26_1-p1	192	K	TGME49_209030-t26_1-p1192
TGME49_209030-t26_1-p1	239	K	TGME49_209030-t26_1-p1239
TGME49_209030-t26_1-p1	114	K	TGME49_209030-t26_1-p1114
TGME49_209030-t26_1-p1	51	K	TGME49_209030-t26_1-p151
TGME49_209030-t26_1-p1	316	K	TGME49_209030-t26_1-p1316
TGME49_209030-t26_1-p1	327	K	TGME49_209030-t26_1-p1327
TGME49_209030-t26_1-p1	69	K	TGME49_209030-t26_1-p169
TGME49_209030-t26_1-p1	292	K	TGME49_209030-t26_1-p1292
TGME49_209030-t26_1-p1	216	K	TGME49_209030-t26_1-p1216
TGME49_209030-t26_1-p1	329	K	TGME49_209030-t26_1-p1329
TGME49_209030-t26_1-p1	285	K	TGME49_209030-t26_1-p1285
TGME49_209030-t26_1-p1	270	K	TGME49_209030-t26_1-p1270
TGME49_209030-t26_1-p1	62	K	TGME49_209030-t26_1-p162
TGME49_209095-t26_1-p1	17	K	TGME49_209095-t26_1-p117
TGME49_209140-t26_1-p1	59	K	TGME49_209140-t26_1-p159
TGME49_209150-t26_1-p1	183	K	TGME49_209150-t26_1-p1183
TGME49_209150-t26_1-p1	381	K	TGME49_209150-t26_1-p1381
TGME49_209150-t26_1-p1	231	K	TGME49_209150-t26_1-p1231
TGME49_209150-t26_1-p1	510	K	TGME49_209150-t26_1-p1510
TGME49_209150-t26_1-p1	529	K	TGME49_209150-t26_1-p1529
TGME49_209150-t26_1-p1	260	K	TGME49_209150-t26_1-p1260
TGME49_209150-t26_1-p1	477	K	TGME49_209150-t26_1-p1477
TGME49_209150-t26_1-p1	485	K	TGME49_209150-t26_1-p1485
TGME49_209160-t26_1-p1	219	K	TGME49_209160-t26_1-p1219
TGME49_209160-t26_1-p1	40	K	TGME49_209160-t26_1-p140
TGME49_209160-t26_1-p1	379	K	TGME49_209160-t26_1-p1379
TGME49_209160-t26_1-p1	97	K	TGME49_209160-t26_1-p197
TGME49_209160-t26_1-p1	232	K	TGME49_209160-t26_1-p1232
TGME49_209160-t26_1-p1	13	K	TGME49_209160-t26_1-p113
TGME49_209160-t26_1-p1	107	K	TGME49_209160-t26_1-p1107
TGME49_209210-t26_1-p1	403	K	TGME49_209210-t26_1-p1403
TGME49_209210-t26_1-p1	334	K	TGME49_209210-t26_1-p1334
TGME49_209210-t26_1-p1	325	K	TGME49_209210-t26_1-p1325
TGME49_209260-t26_1-p1	206	K	TGME49_209260-t26_1-p1206
TGME49_209260-t26_1-p1	142	K	TGME49_209260-t26_1-p1142
TGME49_209260-t26_1-p1	139	K	TGME49_209260-t26_1-p1139
TGME49_209260-t26_1-p1	108	K	TGME49_209260-t26_1-p1108
TGME49_209260-t26_1-p1	263	K	TGME49_209260-t26_1-p1263
TGME49_209260-t26_1-p1	305	K	TGME49_209260-t26_1-p1305
TGME49_209260-t26_1-p1	266	K	TGME49_209260-t26_1-p1266
TGME49_209260-t26_1-p1	184	K	TGME49_209260-t26_1-p1184
TGME49_209280-t26_1-p1	1115	K	TGME49_209280-t26_1-p11115
TGME49_209280-t26_1-p1	1233	K	TGME49_209280-t26_1-p11233
TGME49_209290-t26_1-p1	61	K	TGME49_209290-t26_1-p161
TGME49_209290-t26_1-p1	96	K	TGME49_209290-t26_1-p196
TGME49_209420-t26_1-p1	27	K	TGME49_209420-t26_1-p127
TGME49_209420-t26_1-p1	3	K	TGME49_209420-t26_1-p13
TGME49_209420-t26_1-p1	183	K	TGME49_209420-t26_1-p1183
TGME49_209420-t26_1-p1	227	K	TGME49_209420-t26_1-p1227
TGME49_209420-t26_1-p1	76	K	TGME49_209420-t26_1-p176
TGME49_209420-t26_1-p1	10	K	TGME49_209420-t26_1-p110
TGME49_209420-t26_1-p1	17	K	TGME49_209420-t26_1-p117
TGME49_209430-t26_1-p1	72	K	TGME49_209430-t26_1-p172
TGME49_209600-t26_1-p1	303	K	TGME49_209600-t26_1-p1303
TGME49_209600-t26_1-p1	374	K	TGME49_209600-t26_1-p1374
TGME49_209600-t26_1-p1	94	K	TGME49_209600-t26_1-p194
TGME49_209600-t26_1-p1	326	K	TGME49_209600-t26_1-p1326
TGME49_209600-t26_1-p1	160	K	TGME49_209600-t26_1-p1160
TGME49_209600-t26_1-p1	115	K	TGME49_209600-t26_1-p1115
TGME49_209600-t26_1-p1	441	K	TGME49_209600-t26_1-p1441
TGME49_209600-t26_1-p1	109	K	TGME49_209600-t26_1-p1109
TGME49_209600-t26_1-p1	98	K	TGME49_209600-t26_1-p198
TGME49_209600-t26_1-p1	200	K	TGME49_209600-t26_1-p1200
TGME49_209600-t26_1-p1	319	K	TGME49_209600-t26_1-p1319
TGME49_209600-t26_1-p1	154	K	TGME49_209600-t26_1-p1154
TGME49_209600-t26_1-p1	393	K	TGME49_209600-t26_1-p1393
TGME49_209600-t26_1-p1	169	K	TGME49_209600-t26_1-p1169
TGME49_209600-t26_1-p1	89	K	TGME49_209600-t26_1-p189
TGME49_209680-t26_1-p1	370	K	TGME49_209680-t26_1-p1370
TGME49_209680-t26_1-p1	552	K	TGME49_209680-t26_1-p1552
TGME49_209680-t26_1-p1	558	K	TGME49_209680-t26_1-p1558
TGME49_209690-t26_1-p1	147	K	TGME49_209690-t26_1-p1147
TGME49_209690-t26_1-p1	127	K	TGME49_209690-t26_1-p1127
TGME49_209690-t26_1-p1	227	K	TGME49_209690-t26_1-p1227
TGME49_209690-t26_1-p1	115	K	TGME49_209690-t26_1-p1115
TGME49_209690-t26_1-p1	121	K	TGME49_209690-t26_1-p1121
TGME49_209690-t26_1-p1	137	K	TGME49_209690-t26_1-p1137
TGME49_209690-t26_1-p1	100	K	TGME49_209690-t26_1-p1100
TGME49_209690-t26_1-p1	105	K	TGME49_209690-t26_1-p1105
TGME49_209690-t26_1-p1	113	K	TGME49_209690-t26_1-p1113
TGME49_209720-t26_1-p1	192	K	TGME49_209720-t26_1-p1192
TGME49_209800-t26_1-p1	350	K	TGME49_209800-t26_1-p1350
TGME49_209800-t26_1-p1	19	K	TGME49_209800-t26_1-p119
TGME49_209820-t26_1-p1	557	K	TGME49_209820-t26_1-p1557
TGME49_209850-t26_1-p1	1079	K	TGME49_209850-t26_1-p11079
TGME49_209850-t26_1-p1	390	K	TGME49_209850-t26_1-p1390
TGME49_209850-t26_1-p1	374	K	TGME49_209850-t26_1-p1374
TGME49_209860-t26_1-p1	371	K	TGME49_209860-t26_1-p1371
TGME49_209860-t26_1-p1	203	K	TGME49_209860-t26_1-p1203
TGME49_209860-t26_1-p1	370	K	TGME49_209860-t26_1-p1370
TGME49_209860-t26_1-p1	229	K	TGME49_209860-t26_1-p1229
TGME49_209860-t26_1-p1	378	K	TGME49_209860-t26_1-p1378
TGME49_209870-t26_1-p1	690	K	TGME49_209870-t26_1-p1690
TGME49_209870-t26_1-p1	614	K	TGME49_209870-t26_1-p1614
TGME49_209870-t26_1-p1	616	K	TGME49_209870-t26_1-p1616
TGME49_209890-t26_1-p1	84	K	TGME49_209890-t26_1-p184
TGME49_209910-t26_1-p1	53	K	TGME49_209910-t26_1-p153
TGME49_209910-t26_1-p1	9	K	TGME49_209910-t26_1-p19
TGME49_209910-t26_1-p1	117	K	TGME49_209910-t26_1-p1117
TGME49_209910-t26_1-p1	19	K	TGME49_209910-t26_1-p119
TGME49_209910-t26_1-p1	43	K	TGME49_209910-t26_1-p143
TGME49_209910-t26_1-p1	105	K	TGME49_209910-t26_1-p1105
TGME49_209910-t26_1-p1	113	K	TGME49_209910-t26_1-p1113
TGME49_209910-t26_1-p1	54	K	TGME49_209910-t26_1-p154
TGME49_209950-t26_1-p1	189	K	TGME49_209950-t26_1-p1189
TGME49_209950-t26_1-p1	225	K	TGME49_209950-t26_1-p1225
TGME49_209950-t26_1-p1	207	K	TGME49_209950-t26_1-p1207
TGME49_209950-t26_1-p1	386	K	TGME49_209950-t26_1-p1386
TGME49_209950-t26_1-p1	420	K	TGME49_209950-t26_1-p1420
TGME49_209950-t26_1-p1	401	K	TGME49_209950-t26_1-p1401
TGME49_209950-t26_1-p1	281	K	TGME49_209950-t26_1-p1281
TGME49_209950-t26_1-p1	363	K	TGME49_209950-t26_1-p1363
TGME49_209950-t26_1-p1	174	K	TGME49_209950-t26_1-p1174
TGME49_209950-t26_1-p1	46	K	TGME49_209950-t26_1-p146
TGME49_209950-t26_1-p1	157	K	TGME49_209950-t26_1-p1157
TGME49_209950-t26_1-p1	290	K	TGME49_209950-t26_1-p1290
TGME49_209950-t26_1-p1	84	K	TGME49_209950-t26_1-p184
TGME49_209950-t26_1-p1	272	K	TGME49_209950-t26_1-p1272
TGME49_209950-t26_1-p1	368	K	TGME49_209950-t26_1-p1368
TGME49_209950-t26_1-p1	326	K	TGME49_209950-t26_1-p1326
TGME49_209950-t26_1-p1	377	K	TGME49_209950-t26_1-p1377
TGME49_209950-t26_1-p1	153	K	TGME49_209950-t26_1-p1153
TGME49_209950-t26_1-p1	81	K	TGME49_209950-t26_1-p181
TGME49_209950-t26_1-p1	421	K	TGME49_209950-t26_1-p1421
TGME49_209950-t26_1-p1	191	K	TGME49_209950-t26_1-p1191
TGME49_209950-t26_1-p1	319	K	TGME49_209950-t26_1-p1319
TGME49_209950-t26_1-p1	201	K	TGME49_209950-t26_1-p1201
TGME49_209950-t26_1-p1	395	K	TGME49_209950-t26_1-p1395
TGME49_209950-t26_1-p1	224	K	TGME49_209950-t26_1-p1224
TGME49_209960-t26_1-p1	579	K	TGME49_209960-t26_1-p1579
TGME49_209985-t26_1-p1	315	K	TGME49_209985-t26_1-p1315
TGME49_209985-t26_1-p1	294	K	TGME49_209985-t26_1-p1294
TGME49_209985-t26_1-p1	407	K	TGME49_209985-t26_1-p1407
TGME49_210370-t26_1-p1	349	K	TGME49_210370-t26_1-p1349
TGME49_210370-t26_1-p1	416	K	TGME49_210370-t26_1-p1416
TGME49_210370-t26_1-p1	256	K	TGME49_210370-t26_1-p1256
TGME49_210408-t26_1-p1	74	K	TGME49_210408-t26_1-p174
TGME49_210408-t26_1-p1	68	K	TGME49_210408-t26_1-p168
TGME49_210408-t26_1-p1	48	K	TGME49_210408-t26_1-p148
TGME49_210408-t26_1-p1	79	K	TGME49_210408-t26_1-p179
TGME49_210408-t26_1-p1	15	K	TGME49_210408-t26_1-p115
TGME49_210408-t26_1-p1	14	K	TGME49_210408-t26_1-p114
TGME49_210408-t26_1-p1	34	K	TGME49_210408-t26_1-p134
TGME49_210408-t26_1-p1	46	K	TGME49_210408-t26_1-p146
TGME49_210408-t26_1-p1	62	K	TGME49_210408-t26_1-p162
TGME49_210408-t26_1-p1	54	K	TGME49_210408-t26_1-p154
TGME49_210690-t26_1-p1	149	K	TGME49_210690-t26_1-p1149
TGME49_210690-t26_1-p1	237	K	TGME49_210690-t26_1-p1237
TGME49_210690-t26_1-p1	207	K	TGME49_210690-t26_1-p1207
TGME49_210690-t26_1-p1	227	K	TGME49_210690-t26_1-p1227
TGME49_210690-t26_1-p1	58	K	TGME49_210690-t26_1-p158
TGME49_210690-t26_1-p1	14	K	TGME49_210690-t26_1-p114
TGME49_210690-t26_1-p1	22	K	TGME49_210690-t26_1-p122
TGME49_210690-t26_1-p1	172	K	TGME49_210690-t26_1-p1172
TGME49_210690-t26_1-p1	191	K	TGME49_210690-t26_1-p1191
TGME49_210690-t26_1-p1	116	K	TGME49_210690-t26_1-p1116
TGME49_210690-t26_1-p1	214	K	TGME49_210690-t26_1-p1214
TGME49_210690-t26_1-p1	229	K	TGME49_210690-t26_1-p1229
TGME49_210690-t26_1-p1	23	K	TGME49_210690-t26_1-p123
TGME49_210690-t26_1-p1	242	K	TGME49_210690-t26_1-p1242
TGME49_210730-t26_1-p1	630	K	TGME49_210730-t26_1-p1630
TGME49_210730-t26_1-p1	198	K	TGME49_210730-t26_1-p1198
TGME49_210730-t26_1-p1	292	K	TGME49_210730-t26_1-p1292
TGME49_210730-t26_1-p1	651	K	TGME49_210730-t26_1-p1651
TGME49_210790-t26_1-p1	482	K	TGME49_210790-t26_1-p1482
TGME49_210790-t26_1-p1	568	K	TGME49_210790-t26_1-p1568
TGME49_210790-t26_1-p1	565	K	TGME49_210790-t26_1-p1565
TGME49_210790-t26_1-p1	449	K	TGME49_210790-t26_1-p1449
TGME49_210790-t26_1-p1	555	K	TGME49_210790-t26_1-p1555
TGME49_210790-t26_1-p1	454	K	TGME49_210790-t26_1-p1454
TGME49_210800-t26_1-p1	367	K	TGME49_210800-t26_1-p1367
TGME49_210800-t26_1-p1	365	K	TGME49_210800-t26_1-p1365
TGME49_210800-t26_1-p1	359	K	TGME49_210800-t26_1-p1359
TGME49_210800-t26_1-p1	173	K	TGME49_210800-t26_1-p1173
TGME49_210800-t26_1-p1	280	K	TGME49_210800-t26_1-p1280
TGME49_210800-t26_1-p1	141	K	TGME49_210800-t26_1-p1141
TGME49_210800-t26_1-p1	202	K	TGME49_210800-t26_1-p1202
TGME49_210800-t26_1-p1	195	K	TGME49_210800-t26_1-p1195
TGME49_210810-t26_1-p1	7	K	TGME49_210810-t26_1-p17
TGME49_210820-t26_1-p1	745	K	TGME49_210820-t26_1-p1745
TGME49_210840-t26_1-p1	204	K	TGME49_210840-t26_1-p1204
TGME49_210840-t26_1-p1	289	K	TGME49_210840-t26_1-p1289
TGME49_210840-t26_1-p1	107	K	TGME49_210840-t26_1-p1107
TGME49_210840-t26_1-p1	464	K	TGME49_210840-t26_1-p1464
TGME49_210840-t26_1-p1	397	K	TGME49_210840-t26_1-p1397
TGME49_210840-t26_1-p1	214	K	TGME49_210840-t26_1-p1214
TGME49_210840-t26_1-p1	494	K	TGME49_210840-t26_1-p1494
TGME49_210840-t26_1-p1	65	K	TGME49_210840-t26_1-p165
TGME49_210840-t26_1-p1	304	K	TGME49_210840-t26_1-p1304
TGME49_210840-t26_1-p1	51	K	TGME49_210840-t26_1-p151
TGME49_210840-t26_1-p1	279	K	TGME49_210840-t26_1-p1279
TGME49_210840-t26_1-p1	377	K	TGME49_210840-t26_1-p1377
TGME49_210840-t26_1-p1	456	K	TGME49_210840-t26_1-p1456
TGME49_210840-t26_1-p1	60	K	TGME49_210840-t26_1-p160
TGME49_210840-t26_1-p1	201	K	TGME49_210840-t26_1-p1201
TGME49_210840-t26_1-p1	132	K	TGME49_210840-t26_1-p1132
TGME49_210840-t26_1-p1	117	K	TGME49_210840-t26_1-p1117
TGME49_210960-t26_1-p1	307	K	TGME49_210960-t26_1-p1307
TGME49_210980-t26_1-p1	170	K	TGME49_210980-t26_1-p1170
TGME49_210980-t26_1-p1	72	K	TGME49_210980-t26_1-p172
TGME49_210980-t26_1-p1	517	K	TGME49_210980-t26_1-p1517
TGME49_210980-t26_1-p1	224	K	TGME49_210980-t26_1-p1224
TGME49_211020-t26_1-p1	174	K	TGME49_211020-t26_1-p1174
TGME49_211020-t26_1-p1	210	K	TGME49_211020-t26_1-p1210
TGME49_211030-t26_1-p1	87	K	TGME49_211030-t26_1-p187
TGME49_211030-t26_1-p1	136	K	TGME49_211030-t26_1-p1136
TGME49_211030-t26_1-p1	148	K	TGME49_211030-t26_1-p1148
TGME49_211030-t26_1-p1	122	K	TGME49_211030-t26_1-p1122
TGME49_211250-t26_1-p1	82	K	TGME49_211250-t26_1-p182
TGME49_211260-t26_1-p1	154	K	TGME49_211260-t26_1-p1154
TGME49_211260-t26_1-p1	121	K	TGME49_211260-t26_1-p1121
TGME49_211290-t26_1-p1	308	K	TGME49_211290-t26_1-p1308
TGME49_211290-t26_1-p1	73	K	TGME49_211290-t26_1-p173
TGME49_211290-t26_1-p1	318	K	TGME49_211290-t26_1-p1318
TGME49_211290-t26_1-p1	146	K	TGME49_211290-t26_1-p1146
TGME49_211290-t26_1-p1	115	K	TGME49_211290-t26_1-p1115
TGME49_211410-t26_1-p1	429	K	TGME49_211410-t26_1-p1429
TGME49_211420-t26_1-p1	13	K	TGME49_211420-t26_1-p113
TGME49_211420-t26_1-p1	62	K	TGME49_211420-t26_1-p162
TGME49_211630-t26_1-p1	52	K	TGME49_211630-t26_1-p152
TGME49_211630-t26_1-p1	201	K	TGME49_211630-t26_1-p1201
TGME49_211630-t26_1-p1	46	K	TGME49_211630-t26_1-p146
TGME49_211680-t26_1-p1	391	K	TGME49_211680-t26_1-p1391
TGME49_211680-t26_1-p1	398	K	TGME49_211680-t26_1-p1398
TGME49_211680-t26_1-p1	68	K	TGME49_211680-t26_1-p168
TGME49_211680-t26_1-p1	322	K	TGME49_211680-t26_1-p1322
TGME49_211680-t26_1-p1	358	K	TGME49_211680-t26_1-p1358
TGME49_211680-t26_1-p1	460	K	TGME49_211680-t26_1-p1460
TGME49_211680-t26_1-p1	353	K	TGME49_211680-t26_1-p1353
TGME49_211680-t26_1-p1	147	K	TGME49_211680-t26_1-p1147
TGME49_211680-t26_1-p1	84	K	TGME49_211680-t26_1-p184
TGME49_211680-t26_1-p1	334	K	TGME49_211680-t26_1-p1334
TGME49_211680-t26_1-p1	440	K	TGME49_211680-t26_1-p1440
TGME49_211680-t26_1-p1	259	K	TGME49_211680-t26_1-p1259
TGME49_211680-t26_1-p1	194	K	TGME49_211680-t26_1-p1194
TGME49_211680-t26_1-p1	115	K	TGME49_211680-t26_1-p1115
TGME49_211680-t26_1-p1	163	K	TGME49_211680-t26_1-p1163
TGME49_211680-t26_1-p1	187	K	TGME49_211680-t26_1-p1187
TGME49_211680-t26_1-p1	150	K	TGME49_211680-t26_1-p1150
TGME49_211680-t26_1-p1	217	K	TGME49_211680-t26_1-p1217
TGME49_211680-t26_1-p1	347	K	TGME49_211680-t26_1-p1347
TGME49_211680-t26_1-p1	79	K	TGME49_211680-t26_1-p179
TGME49_211680-t26_1-p1	464	K	TGME49_211680-t26_1-p1464
TGME49_211680-t26_1-p1	318	K	TGME49_211680-t26_1-p1318
TGME49_211680-t26_1-p1	96	K	TGME49_211680-t26_1-p196
TGME49_211680-t26_1-p1	304	K	TGME49_211680-t26_1-p1304
TGME49_211680-t26_1-p1	436	K	TGME49_211680-t26_1-p1436
TGME49_211680-t26_1-p1	210	K	TGME49_211680-t26_1-p1210
TGME49_211680-t26_1-p1	253	K	TGME49_211680-t26_1-p1253
TGME49_211680-t26_1-p1	396	K	TGME49_211680-t26_1-p1396
TGME49_211680-t26_1-p1	367	K	TGME49_211680-t26_1-p1367
TGME49_211680-t26_1-p1	456	K	TGME49_211680-t26_1-p1456
TGME49_211680-t26_1-p1	169	K	TGME49_211680-t26_1-p1169
TGME49_211680-t26_1-p1	216	K	TGME49_211680-t26_1-p1216
TGME49_211680-t26_1-p1	340	K	TGME49_211680-t26_1-p1340
TGME49_211860-t26_1-p1	605	K	TGME49_211860-t26_1-p1605
TGME49_212250-t26_1-p1	567	K	TGME49_212250-t26_1-p1567
TGME49_212260-t26_1-p1	220	K	TGME49_212260-t26_1-p1220
TGME49_212270-t26_1-p1	133	K	TGME49_212270-t26_1-p1133
TGME49_212270-t26_1-p1	126	K	TGME49_212270-t26_1-p1126
TGME49_212290-t26_1-p1	209	K	TGME49_212290-t26_1-p1209
TGME49_212290-t26_1-p1	173	K	TGME49_212290-t26_1-p1173
TGME49_212290-t26_1-p1	204	K	TGME49_212290-t26_1-p1204
TGME49_212290-t26_1-p1	198	K	TGME49_212290-t26_1-p1198
TGME49_212290-t26_1-p1	307	K	TGME49_212290-t26_1-p1307
TGME49_212290-t26_1-p1	264	K	TGME49_212290-t26_1-p1264
TGME49_212290-t26_1-p1	176	K	TGME49_212290-t26_1-p1176
TGME49_212300-t26_1-p1	542	K	TGME49_212300-t26_1-p1542
TGME49_212300-t26_1-p1	185	K	TGME49_212300-t26_1-p1185
TGME49_212300-t26_1-p1	206	K	TGME49_212300-t26_1-p1206
TGME49_212300-t26_1-p1	208	K	TGME49_212300-t26_1-p1208
TGME49_212300-t26_1-p1	146	K	TGME49_212300-t26_1-p1146
TGME49_212300-t26_1-p1	168	K	TGME49_212300-t26_1-p1168
TGME49_212300-t26_1-p1	430	K	TGME49_212300-t26_1-p1430
TGME49_212300-t26_1-p1	315	K	TGME49_212300-t26_1-p1315
TGME49_212300-t26_1-p1	324	K	TGME49_212300-t26_1-p1324
TGME49_212300-t26_1-p1	318	K	TGME49_212300-t26_1-p1318
TGME49_212300-t26_1-p1	196	K	TGME49_212300-t26_1-p1196
TGME49_212300-t26_1-p1	410	K	TGME49_212300-t26_1-p1410
TGME49_212300-t26_1-p1	222	K	TGME49_212300-t26_1-p1222
TGME49_212860-t26_1-p1	341	K	TGME49_212860-t26_1-p1341
TGME49_212880-t26_1-p1	2810	K	TGME49_212880-t26_1-p12810
TGME49_212880-t26_1-p1	6155	K	TGME49_212880-t26_1-p16155
TGME49_212930-t26_1-p1	293	K	TGME49_212930-t26_1-p1293
TGME49_212960-t26_1-p1	104	K	TGME49_212960-t26_1-p1104
TGME49_212960-t26_1-p1	116	K	TGME49_212960-t26_1-p1116
TGME49_212960-t26_1-p1	168	K	TGME49_212960-t26_1-p1168
TGME49_212980-t26_1-p1	91	K	TGME49_212980-t26_1-p191
TGME49_212990-t26_1-p1	845	K	TGME49_212990-t26_1-p1845
TGME49_213000-t26_1-p1	212	K	TGME49_213000-t26_1-p1212
TGME49_213000-t26_1-p1	221	K	TGME49_213000-t26_1-p1221
TGME49_213000-t26_1-p1	210	K	TGME49_213000-t26_1-p1210
TGME49_213050-t26_1-p1	104	K	TGME49_213050-t26_1-p1104
TGME49_213050-t26_1-p1	147	K	TGME49_213050-t26_1-p1147
TGME49_213050-t26_1-p1	136	K	TGME49_213050-t26_1-p1136
TGME49_213050-t26_1-p1	142	K	TGME49_213050-t26_1-p1142
TGME49_213072-t26_1-p1	1004	K	TGME49_213072-t26_1-p11004
TGME49_213072-t26_1-p1	781	K	TGME49_213072-t26_1-p1781
TGME49_213072-t26_1-p1	822	K	TGME49_213072-t26_1-p1822
TGME49_213280-t26_1-p1	69	K	TGME49_213280-t26_1-p169
TGME49_213280-t26_1-p1	114	K	TGME49_213280-t26_1-p1114
TGME49_213300-t26_1-p1	4915	K	TGME49_213300-t26_1-p14915
TGME49_213350-t26_1-p1	77	K	TGME49_213350-t26_1-p177
TGME49_213350-t26_1-p1	70	K	TGME49_213350-t26_1-p170
TGME49_213350-t26_1-p1	57	K	TGME49_213350-t26_1-p157
TGME49_213350-t26_1-p1	13	K	TGME49_213350-t26_1-p113
TGME49_213350-t26_1-p1	29	K	TGME49_213350-t26_1-p129
TGME49_213350-t26_1-p1	135	K	TGME49_213350-t26_1-p1135
TGME49_213392-t26_1-p1	953	K	TGME49_213392-t26_1-p1953
TGME49_213392-t26_1-p1	1912	K	TGME49_213392-t26_1-p11912
TGME49_213392-t26_1-p1	1354	K	TGME49_213392-t26_1-p11354
TGME49_213392-t26_1-p1	1768	K	TGME49_213392-t26_1-p11768
TGME49_213392-t26_1-p1	1747	K	TGME49_213392-t26_1-p11747
TGME49_213392-t26_1-p1	1213	K	TGME49_213392-t26_1-p11213
TGME49_213392-t26_1-p1	1295	K	TGME49_213392-t26_1-p11295
TGME49_213392-t26_1-p1	1867	K	TGME49_213392-t26_1-p11867
TGME49_213392-t26_1-p1	1998	K	TGME49_213392-t26_1-p11998
TGME49_213392-t26_1-p1	1241	K	TGME49_213392-t26_1-p11241
TGME49_213392-t26_1-p1	1641	K	TGME49_213392-t26_1-p11641
TGME49_213392-t26_1-p1	1865	K	TGME49_213392-t26_1-p11865
TGME49_213410-t26_1-p1	32	K	TGME49_213410-t26_1-p132
TGME49_213410-t26_1-p1	24	K	TGME49_213410-t26_1-p124
TGME49_213410-t26_1-p1	26	K	TGME49_213410-t26_1-p126
TGME49_213620-t26_1-p1	1624	K	TGME49_213620-t26_1-p11624
TGME49_213670-t26_1-p1	393	K	TGME49_213670-t26_1-p1393
TGME49_213670-t26_1-p1	496	K	TGME49_213670-t26_1-p1496
TGME49_213670-t26_1-p1	473	K	TGME49_213670-t26_1-p1473
TGME49_213730-t26_1-p1	204	K	TGME49_213730-t26_1-p1204
TGME49_213730-t26_1-p1	375	K	TGME49_213730-t26_1-p1375
TGME49_213730-t26_1-p1	321	K	TGME49_213730-t26_1-p1321
TGME49_213730-t26_1-p1	91	K	TGME49_213730-t26_1-p191
TGME49_213730-t26_1-p1	100	K	TGME49_213730-t26_1-p1100
TGME49_213730-t26_1-p1	380	K	TGME49_213730-t26_1-p1380
TGME49_213740-t26_1-p1	816	K	TGME49_213740-t26_1-p1816
TGME49_213770-t26_1-p1	976	K	TGME49_213770-t26_1-p1976
TGME49_213770-t26_1-p1	1079	K	TGME49_213770-t26_1-p11079
TGME49_213770-t26_1-p1	711	K	TGME49_213770-t26_1-p1711
TGME49_213770-t26_1-p1	122	K	TGME49_213770-t26_1-p1122
TGME49_213770-t26_1-p1	751	K	TGME49_213770-t26_1-p1751
TGME49_213770-t26_1-p1	293	K	TGME49_213770-t26_1-p1293
TGME49_213770-t26_1-p1	988	K	TGME49_213770-t26_1-p1988
TGME49_213800-t26_1-p1	98	K	TGME49_213800-t26_1-p198
TGME49_213800-t26_1-p1	172	K	TGME49_213800-t26_1-p1172
TGME49_213800-t26_1-p1	100	K	TGME49_213800-t26_1-p1100
TGME49_213830-t26_1-p1	46	K	TGME49_213830-t26_1-p146
TGME49_213830-t26_1-p1	24	K	TGME49_213830-t26_1-p124
TGME49_213830-t26_1-p1	100	K	TGME49_213830-t26_1-p1100
TGME49_213870-t26_1-p1	131	K	TGME49_213870-t26_1-p1131
TGME49_213870-t26_1-p1	251	K	TGME49_213870-t26_1-p1251
TGME49_213870-t26_1-p1	816	K	TGME49_213870-t26_1-p1816
TGME49_213870-t26_1-p1	783	K	TGME49_213870-t26_1-p1783
TGME49_213870-t26_1-p1	337	K	TGME49_213870-t26_1-p1337
TGME49_213870-t26_1-p1	528	K	TGME49_213870-t26_1-p1528
TGME49_213870-t26_1-p1	544	K	TGME49_213870-t26_1-p1544
TGME49_213870-t26_1-p1	550	K	TGME49_213870-t26_1-p1550
TGME49_213890-t26_1-p1	401	K	TGME49_213890-t26_1-p1401
TGME49_213900-t26_1-p1	808	K	TGME49_213900-t26_1-p1808
TGME49_213900-t26_1-p1	891	K	TGME49_213900-t26_1-p1891
TGME49_213900-t26_1-p1	332	K	TGME49_213900-t26_1-p1332
TGME49_213910-t26_1-p1	263	K	TGME49_213910-t26_1-p1263
TGME49_213910-t26_1-p1	396	K	TGME49_213910-t26_1-p1396
TGME49_213930-t26_1-p1	308	K	TGME49_213930-t26_1-p1308
TGME49_213930-t26_1-p1	315	K	TGME49_213930-t26_1-p1315
TGME49_213930-t26_1-p1	313	K	TGME49_213930-t26_1-p1313
TGME49_214080-t26_1-p1	126	K	TGME49_214080-t26_1-p1126
TGME49_214090-t26_1-p1	205	K	TGME49_214090-t26_1-p1205
TGME49_214090-t26_1-p1	492	K	TGME49_214090-t26_1-p1492
TGME49_214180-t26_1-p1	9	K	TGME49_214180-t26_1-p19
TGME49_214180-t26_1-p1	29	K	TGME49_214180-t26_1-p129
TGME49_214180-t26_1-p1	140	K	TGME49_214180-t26_1-p1140
TGME49_214180-t26_1-p1	47	K	TGME49_214180-t26_1-p147
TGME49_214200-t26_1-p1	1029	K	TGME49_214200-t26_1-p11029
TGME49_214210-t26_1-p1	406	K	TGME49_214210-t26_1-p1406
TGME49_214210-t26_1-p1	143	K	TGME49_214210-t26_1-p1143
TGME49_214210-t26_1-p1	20	K	TGME49_214210-t26_1-p120
TGME49_214210-t26_1-p1	109	K	TGME49_214210-t26_1-p1109
TGME49_214210-t26_1-p1	158	K	TGME49_214210-t26_1-p1158
TGME49_214210-t26_1-p1	294	K	TGME49_214210-t26_1-p1294
TGME49_214210-t26_1-p1	392	K	TGME49_214210-t26_1-p1392
TGME49_214210-t26_1-p1	154	K	TGME49_214210-t26_1-p1154
TGME49_214210-t26_1-p1	136	K	TGME49_214210-t26_1-p1136
TGME49_214210-t26_1-p1	383	K	TGME49_214210-t26_1-p1383
TGME49_214220-t26_1-p1	180	K	TGME49_214220-t26_1-p1180
TGME49_214220-t26_1-p1	190	K	TGME49_214220-t26_1-p1190
TGME49_214220-t26_1-p1	169	K	TGME49_214220-t26_1-p1169
TGME49_214220-t26_1-p1	177	K	TGME49_214220-t26_1-p1177
TGME49_214260-t26_1-p1	1387	K	TGME49_214260-t26_1-p11387
TGME49_214260-t26_1-p1	938	K	TGME49_214260-t26_1-p1938
TGME49_214260-t26_1-p1	1137	K	TGME49_214260-t26_1-p11137
TGME49_214260-t26_1-p1	1196	K	TGME49_214260-t26_1-p11196
TGME49_214260-t26_1-p1	1125	K	TGME49_214260-t26_1-p11125
TGME49_214270-t26_1-p1	562	K	TGME49_214270-t26_1-p1562
TGME49_214270-t26_1-p1	330	K	TGME49_214270-t26_1-p1330
TGME49_214270-t26_1-p1	213	K	TGME49_214270-t26_1-p1213
TGME49_214270-t26_1-p1	389	K	TGME49_214270-t26_1-p1389
TGME49_214270-t26_1-p1	540	K	TGME49_214270-t26_1-p1540
TGME49_214270-t26_1-p1	974	K	TGME49_214270-t26_1-p1974
TGME49_214270-t26_1-p1	1103	K	TGME49_214270-t26_1-p11103
TGME49_214270-t26_1-p1	531	K	TGME49_214270-t26_1-p1531
TGME49_214270-t26_1-p1	977	K	TGME49_214270-t26_1-p1977
TGME49_214270-t26_1-p1	1080	K	TGME49_214270-t26_1-p11080
TGME49_214270-t26_1-p1	837	K	TGME49_214270-t26_1-p1837
TGME49_214270-t26_1-p1	1072	K	TGME49_214270-t26_1-p11072
TGME49_214270-t26_1-p1	768	K	TGME49_214270-t26_1-p1768
TGME49_214270-t26_1-p1	1119	K	TGME49_214270-t26_1-p11119
TGME49_214290-t26_1-p1	123	K	TGME49_214290-t26_1-p1123
TGME49_214290-t26_1-p1	162	K	TGME49_214290-t26_1-p1162
TGME49_214290-t26_1-p1	242	K	TGME49_214290-t26_1-p1242
TGME49_214290-t26_1-p1	247	K	TGME49_214290-t26_1-p1247
TGME49_214290-t26_1-p1	126	K	TGME49_214290-t26_1-p1126
TGME49_214320-t26_1-p1	286	K	TGME49_214320-t26_1-p1286
TGME49_214320-t26_1-p1	563	K	TGME49_214320-t26_1-p1563
TGME49_214320-t26_1-p1	541	K	TGME49_214320-t26_1-p1541
TGME49_214320-t26_1-p1	257	K	TGME49_214320-t26_1-p1257
TGME49_214320-t26_1-p1	505	K	TGME49_214320-t26_1-p1505
TGME49_214340-t26_1-p1	34	K	TGME49_214340-t26_1-p134
TGME49_214340-t26_1-p1	78	K	TGME49_214340-t26_1-p178
TGME49_214350-t26_1-p1	182	K	TGME49_214350-t26_1-p1182
TGME49_214350-t26_1-p1	198	K	TGME49_214350-t26_1-p1198
TGME49_214350-t26_1-p1	374	K	TGME49_214350-t26_1-p1374
TGME49_214350-t26_1-p1	368	K	TGME49_214350-t26_1-p1368
TGME49_214350-t26_1-p1	12	K	TGME49_214350-t26_1-p112
TGME49_214350-t26_1-p1	172	K	TGME49_214350-t26_1-p1172
TGME49_214350-t26_1-p1	395	K	TGME49_214350-t26_1-p1395
TGME49_214350-t26_1-p1	284	K	TGME49_214350-t26_1-p1284
TGME49_214350-t26_1-p1	43	K	TGME49_214350-t26_1-p143
TGME49_214350-t26_1-p1	364	K	TGME49_214350-t26_1-p1364
TGME49_214440-t26_1-p1	362	K	TGME49_214440-t26_1-p1362
TGME49_214440-t26_1-p1	376	K	TGME49_214440-t26_1-p1376
TGME49_214440-t26_1-p1	224	K	TGME49_214440-t26_1-p1224
TGME49_214490-t26_1-p1	625	K	TGME49_214490-t26_1-p1625
TGME49_214490-t26_1-p1	662	K	TGME49_214490-t26_1-p1662
TGME49_214490-t26_1-p1	902	K	TGME49_214490-t26_1-p1902
TGME49_214490-t26_1-p1	492	K	TGME49_214490-t26_1-p1492
TGME49_214490-t26_1-p1	229	K	TGME49_214490-t26_1-p1229
TGME49_214490-t26_1-p1	1274	K	TGME49_214490-t26_1-p11274
TGME49_214490-t26_1-p1	388	K	TGME49_214490-t26_1-p1388
TGME49_214500-t26_1-p1	189	K	TGME49_214500-t26_1-p1189
TGME49_214500-t26_1-p1	135	K	TGME49_214500-t26_1-p1135
TGME49_214530-t26_1-p1	410	K	TGME49_214530-t26_1-p1410
TGME49_214575-t26_1-p1	21	K	TGME49_214575-t26_1-p121
TGME49_214620-t26_1-p1	312	K	TGME49_214620-t26_1-p1312
TGME49_214620-t26_1-p1	290	K	TGME49_214620-t26_1-p1290
TGME49_214750-t26_1-p1	370	K	TGME49_214750-t26_1-p1370
TGME49_214760-t26_1-p1	196	K	TGME49_214760-t26_1-p1196
TGME49_214760-t26_1-p1	301	K	TGME49_214760-t26_1-p1301
TGME49_214770-t26_1-p1	170	K	TGME49_214770-t26_1-p1170
TGME49_214770-t26_1-p1	128	K	TGME49_214770-t26_1-p1128
TGME49_214770-t26_1-p1	122	K	TGME49_214770-t26_1-p1122
TGME49_214770-t26_1-p1	58	K	TGME49_214770-t26_1-p158
TGME49_214770-t26_1-p1	2	K	TGME49_214770-t26_1-p12
TGME49_214770-t26_1-p1	153	K	TGME49_214770-t26_1-p1153
TGME49_214770-t26_1-p1	137	K	TGME49_214770-t26_1-p1137
TGME49_214770-t26_1-p1	116	K	TGME49_214770-t26_1-p1116
TGME49_214770-t26_1-p1	55	K	TGME49_214770-t26_1-p155
TGME49_214780-t26_1-p1	166	K	TGME49_214780-t26_1-p1166
TGME49_214780-t26_1-p1	80	K	TGME49_214780-t26_1-p180
TGME49_214790-t26_1-p1	265	K	TGME49_214790-t26_1-p1265
TGME49_214790-t26_1-p1	276	K	TGME49_214790-t26_1-p1276
TGME49_214790-t26_1-p1	214	K	TGME49_214790-t26_1-p1214
TGME49_214790-t26_1-p1	102	K	TGME49_214790-t26_1-p1102
TGME49_214790-t26_1-p1	275	K	TGME49_214790-t26_1-p1275
TGME49_214790-t26_1-p1	122	K	TGME49_214790-t26_1-p1122
TGME49_214820-t26_1-p1	127	K	TGME49_214820-t26_1-p1127
TGME49_214840-t26_1-p1	670	K	TGME49_214840-t26_1-p1670
TGME49_214840-t26_1-p1	392	K	TGME49_214840-t26_1-p1392
TGME49_214840-t26_1-p1	563	K	TGME49_214840-t26_1-p1563
TGME49_214840-t26_1-p1	142	K	TGME49_214840-t26_1-p1142
TGME49_214840-t26_1-p1	160	K	TGME49_214840-t26_1-p1160
TGME49_214840-t26_1-p1	645	K	TGME49_214840-t26_1-p1645
TGME49_214840-t26_1-p1	638	K	TGME49_214840-t26_1-p1638
TGME49_214840-t26_1-p1	1785	K	TGME49_214840-t26_1-p11785
TGME49_214870-t26_1-p1	474	K	TGME49_214870-t26_1-p1474
TGME49_214930-t26_1-p1	91	K	TGME49_214930-t26_1-p191
TGME49_214940-t26_1-p1	92	K	TGME49_214940-t26_1-p192
TGME49_214940-t26_1-p1	119	K	TGME49_214940-t26_1-p1119
TGME49_214940-t26_1-p1	139	K	TGME49_214940-t26_1-p1139
TGME49_214940-t26_1-p1	208	K	TGME49_214940-t26_1-p1208
TGME49_214940-t26_1-p1	122	K	TGME49_214940-t26_1-p1122
TGME49_214940-t26_1-p1	110	K	TGME49_214940-t26_1-p1110
TGME49_214940-t26_1-p1	126	K	TGME49_214940-t26_1-p1126
TGME49_214950-t26_1-p1	83	K	TGME49_214950-t26_1-p183
TGME49_214970-t26_1-p1	214	K	TGME49_214970-t26_1-p1214
TGME49_214970-t26_1-p1	896	K	TGME49_214970-t26_1-p1896
TGME49_215040-t26_1-p1	483	K	TGME49_215040-t26_1-p1483
TGME49_215040-t26_1-p1	24	K	TGME49_215040-t26_1-p124
TGME49_215040-t26_1-p1	196	K	TGME49_215040-t26_1-p1196
TGME49_215060-t26_1-p1	67	K	TGME49_215060-t26_1-p167
TGME49_215060-t26_1-p1	63	K	TGME49_215060-t26_1-p163
TGME49_215060-t26_1-p1	156	K	TGME49_215060-t26_1-p1156
TGME49_215060-t26_1-p1	41	K	TGME49_215060-t26_1-p141
TGME49_215060-t26_1-p1	133	K	TGME49_215060-t26_1-p1133
TGME49_215090-t26_1-p1	60	K	TGME49_215090-t26_1-p160
TGME49_215220-t26_1-p1	131	K	TGME49_215220-t26_1-p1131
TGME49_215220-t26_1-p1	605	K	TGME49_215220-t26_1-p1605
TGME49_215220-t26_1-p1	326	K	TGME49_215220-t26_1-p1326
TGME49_215220-t26_1-p1	626	K	TGME49_215220-t26_1-p1626
TGME49_215220-t26_1-p1	389	K	TGME49_215220-t26_1-p1389
TGME49_215220-t26_1-p1	91	K	TGME49_215220-t26_1-p191
TGME49_215220-t26_1-p1	133	K	TGME49_215220-t26_1-p1133
TGME49_215260-t26_1-p1	743	K	TGME49_215260-t26_1-p1743
TGME49_215260-t26_1-p1	267	K	TGME49_215260-t26_1-p1267
TGME49_215260-t26_1-p1	585	K	TGME49_215260-t26_1-p1585
TGME49_215260-t26_1-p1	868	K	TGME49_215260-t26_1-p1868
TGME49_215260-t26_1-p1	617	K	TGME49_215260-t26_1-p1617
TGME49_215260-t26_1-p1	1327	K	TGME49_215260-t26_1-p11327
TGME49_215260-t26_1-p1	610	K	TGME49_215260-t26_1-p1610
TGME49_215260-t26_1-p1	1382	K	TGME49_215260-t26_1-p11382
TGME49_215260-t26_1-p1	979	K	TGME49_215260-t26_1-p1979
TGME49_215260-t26_1-p1	1490	K	TGME49_215260-t26_1-p11490
TGME49_215260-t26_1-p1	1675	K	TGME49_215260-t26_1-p11675
TGME49_215260-t26_1-p1	681	K	TGME49_215260-t26_1-p1681
TGME49_215260-t26_1-p1	668	K	TGME49_215260-t26_1-p1668
TGME49_215260-t26_1-p1	1260	K	TGME49_215260-t26_1-p11260
TGME49_215260-t26_1-p1	1509	K	TGME49_215260-t26_1-p11509
TGME49_215260-t26_1-p1	216	K	TGME49_215260-t26_1-p1216
TGME49_215280-t26_1-p1	308	K	TGME49_215280-t26_1-p1308
TGME49_215280-t26_1-p1	306	K	TGME49_215280-t26_1-p1306
TGME49_215280-t26_1-p1	120	K	TGME49_215280-t26_1-p1120
TGME49_215280-t26_1-p1	280	K	TGME49_215280-t26_1-p1280
TGME49_215280-t26_1-p1	330	K	TGME49_215280-t26_1-p1330
TGME49_215280-t26_1-p1	320	K	TGME49_215280-t26_1-p1320
TGME49_215280-t26_1-p1	199	K	TGME49_215280-t26_1-p1199
TGME49_215280-t26_1-p1	153	K	TGME49_215280-t26_1-p1153
TGME49_215290-t26_1-p1	279	K	TGME49_215290-t26_1-p1279
TGME49_215350-t26_1-p1	74	K	TGME49_215350-t26_1-p174
TGME49_215350-t26_1-p1	75	K	TGME49_215350-t26_1-p175
TGME49_215350-t26_1-p1	94	K	TGME49_215350-t26_1-p194
TGME49_215350-t26_1-p1	117	K	TGME49_215350-t26_1-p1117
TGME49_215390-t26_1-p1	66	K	TGME49_215390-t26_1-p166
TGME49_215400-t26_1-p1	257	K	TGME49_215400-t26_1-p1257
TGME49_215420-t26_1-p1	170	K	TGME49_215420-t26_1-p1170
TGME49_215420-t26_1-p1	182	K	TGME49_215420-t26_1-p1182
TGME49_215420-t26_1-p1	198	K	TGME49_215420-t26_1-p1198
TGME49_215430-t26_1-p1	124	K	TGME49_215430-t26_1-p1124
TGME49_215430-t26_1-p1	159	K	TGME49_215430-t26_1-p1159
TGME49_215430-t26_1-p1	71	K	TGME49_215430-t26_1-p171
TGME49_215430-t26_1-p1	198	K	TGME49_215430-t26_1-p1198
TGME49_215430-t26_1-p1	61	K	TGME49_215430-t26_1-p161
TGME49_215430-t26_1-p1	42	K	TGME49_215430-t26_1-p142
TGME49_215430-t26_1-p1	215	K	TGME49_215430-t26_1-p1215
TGME49_215430-t26_1-p1	34	K	TGME49_215430-t26_1-p134
TGME49_215430-t26_1-p1	49	K	TGME49_215430-t26_1-p149
TGME49_215430-t26_1-p1	164	K	TGME49_215430-t26_1-p1164
TGME49_215430-t26_1-p1	171	K	TGME49_215430-t26_1-p1171
TGME49_215430-t26_1-p1	150	K	TGME49_215430-t26_1-p1150
TGME49_215460-t26_1-p1	238	K	TGME49_215460-t26_1-p1238
TGME49_215460-t26_1-p1	155	K	TGME49_215460-t26_1-p1155
TGME49_215460-t26_1-p1	177	K	TGME49_215460-t26_1-p1177
TGME49_215460-t26_1-p1	218	K	TGME49_215460-t26_1-p1218
TGME49_215460-t26_1-p1	235	K	TGME49_215460-t26_1-p1235
TGME49_215470-t26_1-p1	11	K	TGME49_215470-t26_1-p111
TGME49_215470-t26_1-p1	155	K	TGME49_215470-t26_1-p1155
TGME49_215470-t26_1-p1	206	K	TGME49_215470-t26_1-p1206
TGME49_215470-t26_1-p1	3	K	TGME49_215470-t26_1-p13
TGME49_215470-t26_1-p1	142	K	TGME49_215470-t26_1-p1142
TGME49_215470-t26_1-p1	146	K	TGME49_215470-t26_1-p1146
TGME49_215470-t26_1-p1	211	K	TGME49_215470-t26_1-p1211
TGME49_215470-t26_1-p1	77	K	TGME49_215470-t26_1-p177
TGME49_215470-t26_1-p1	132	K	TGME49_215470-t26_1-p1132
TGME49_215470-t26_1-p1	151	K	TGME49_215470-t26_1-p1151
TGME49_215470-t26_1-p1	10	K	TGME49_215470-t26_1-p110
TGME49_215470-t26_1-p1	195	K	TGME49_215470-t26_1-p1195
TGME49_215490-t26_1-p1	526	K	TGME49_215490-t26_1-p1526
TGME49_215560-t26_1-p1	861	K	TGME49_215560-t26_1-p1861
TGME49_215590-t26_1-p1	246	K	TGME49_215590-t26_1-p1246
TGME49_215590-t26_1-p1	572	K	TGME49_215590-t26_1-p1572
TGME49_215590-t26_1-p1	564	K	TGME49_215590-t26_1-p1564
TGME49_215590-t26_1-p1	194	K	TGME49_215590-t26_1-p1194
TGME49_215590-t26_1-p1	497	K	TGME49_215590-t26_1-p1497
TGME49_215590-t26_1-p1	160	K	TGME49_215590-t26_1-p1160
TGME49_215590-t26_1-p1	537	K	TGME49_215590-t26_1-p1537
TGME49_215590-t26_1-p1	560	K	TGME49_215590-t26_1-p1560
TGME49_215590-t26_1-p1	623	K	TGME49_215590-t26_1-p1623
TGME49_215590-t26_1-p1	666	K	TGME49_215590-t26_1-p1666
TGME49_215590-t26_1-p1	351	K	TGME49_215590-t26_1-p1351
TGME49_215590-t26_1-p1	496	K	TGME49_215590-t26_1-p1496
TGME49_215610-t26_1-p1	31	K	TGME49_215610-t26_1-p131
TGME49_215740-t26_1-p1	84	K	TGME49_215740-t26_1-p184
TGME49_215740-t26_1-p1	436	K	TGME49_215740-t26_1-p1436
TGME49_215785-t26_1-p1	318	K	TGME49_215785-t26_1-p1318
TGME49_215785-t26_1-p1	331	K	TGME49_215785-t26_1-p1331
TGME49_215890-t26_1-p1	824	K	TGME49_215890-t26_1-p1824
TGME49_215940-t26_1-p1	601	K	TGME49_215940-t26_1-p1601
TGME49_215980-t26_1-p1	159	K	TGME49_215980-t26_1-p1159
TGME49_215980-t26_1-p1	186	K	TGME49_215980-t26_1-p1186
TGME49_215980-t26_1-p1	148	K	TGME49_215980-t26_1-p1148
TGME49_215980-t26_1-p1	175	K	TGME49_215980-t26_1-p1175
TGME49_216000-t26_1-p1	353	K	TGME49_216000-t26_1-p1353
TGME49_216000-t26_1-p1	156	K	TGME49_216000-t26_1-p1156
TGME49_216000-t26_1-p1	234	K	TGME49_216000-t26_1-p1234
TGME49_216000-t26_1-p1	178	K	TGME49_216000-t26_1-p1178
TGME49_216000-t26_1-p1	138	K	TGME49_216000-t26_1-p1138
TGME49_216000-t26_1-p1	222	K	TGME49_216000-t26_1-p1222
TGME49_216020-t26_1-p1	824	K	TGME49_216020-t26_1-p1824
TGME49_216020-t26_1-p1	830	K	TGME49_216020-t26_1-p1830
TGME49_216020-t26_1-p1	710	K	TGME49_216020-t26_1-p1710
TGME49_216020-t26_1-p1	361	K	TGME49_216020-t26_1-p1361
TGME49_216030-t26_1-p1	60	K	TGME49_216030-t26_1-p160
TGME49_216050-t26_1-p1	191	K	TGME49_216050-t26_1-p1191
TGME49_216050-t26_1-p1	4	K	TGME49_216050-t26_1-p14
TGME49_216050-t26_1-p1	102	K	TGME49_216050-t26_1-p1102
TGME49_216080-t26_1-p1	666	K	TGME49_216080-t26_1-p1666
TGME49_216260-t26_1-p1	495	K	TGME49_216260-t26_1-p1495
TGME49_216260-t26_1-p1	286	K	TGME49_216260-t26_1-p1286
TGME49_216260-t26_1-p1	292	K	TGME49_216260-t26_1-p1292
TGME49_216410-t26_1-p1	8	K	TGME49_216410-t26_1-p18
TGME49_216410-t26_1-p1	115	K	TGME49_216410-t26_1-p1115
TGME49_216410-t26_1-p1	121	K	TGME49_216410-t26_1-p1121
TGME49_216450-t26_1-p1	197	K	TGME49_216450-t26_1-p1197
TGME49_216450-t26_1-p1	216	K	TGME49_216450-t26_1-p1216
TGME49_216450-t26_1-p1	183	K	TGME49_216450-t26_1-p1183
TGME49_216450-t26_1-p1	177	K	TGME49_216450-t26_1-p1177
TGME49_216450-t26_1-p1	188	K	TGME49_216450-t26_1-p1188
TGME49_216450-t26_1-p1	236	K	TGME49_216450-t26_1-p1236
TGME49_216450-t26_1-p1	100	K	TGME49_216450-t26_1-p1100
TGME49_216510-t26_1-p1	567	K	TGME49_216510-t26_1-p1567
TGME49_216510-t26_1-p1	526	K	TGME49_216510-t26_1-p1526
TGME49_216510-t26_1-p1	540	K	TGME49_216510-t26_1-p1540
TGME49_216510-t26_1-p1	316	K	TGME49_216510-t26_1-p1316
TGME49_216530-t26_1-p1	343	K	TGME49_216530-t26_1-p1343
TGME49_216590-t26_1-p1	724	K	TGME49_216590-t26_1-p1724
TGME49_216590-t26_1-p1	132	K	TGME49_216590-t26_1-p1132
TGME49_216590-t26_1-p1	473	K	TGME49_216590-t26_1-p1473
TGME49_216600-t26_1-p1	565	K	TGME49_216600-t26_1-p1565
TGME49_216620-t26_1-p1	3354	K	TGME49_216620-t26_1-p13354
TGME49_216620-t26_1-p1	2821	K	TGME49_216620-t26_1-p12821
TGME49_216620-t26_1-p1	1400	K	TGME49_216620-t26_1-p11400
TGME49_216620-t26_1-p1	3343	K	TGME49_216620-t26_1-p13343
TGME49_216650-t26_1-p1	124	K	TGME49_216650-t26_1-p1124
TGME49_216650-t26_1-p1	131	K	TGME49_216650-t26_1-p1131
TGME49_216650-t26_1-p1	225	K	TGME49_216650-t26_1-p1225
TGME49_216650-t26_1-p1	83	K	TGME49_216650-t26_1-p183
TGME49_216650-t26_1-p1	310	K	TGME49_216650-t26_1-p1310
TGME49_216650-t26_1-p1	347	K	TGME49_216650-t26_1-p1347
TGME49_216650-t26_1-p1	79	K	TGME49_216650-t26_1-p179
TGME49_216650-t26_1-p1	112	K	TGME49_216650-t26_1-p1112
TGME49_216650-t26_1-p1	360	K	TGME49_216650-t26_1-p1360
TGME49_216650-t26_1-p1	136	K	TGME49_216650-t26_1-p1136
TGME49_216650-t26_1-p1	317	K	TGME49_216650-t26_1-p1317
TGME49_216650-t26_1-p1	116	K	TGME49_216650-t26_1-p1116
TGME49_216650-t26_1-p1	106	K	TGME49_216650-t26_1-p1106
TGME49_216650-t26_1-p1	301	K	TGME49_216650-t26_1-p1301
TGME49_216670-t26_1-p1	660	K	TGME49_216670-t26_1-p1660
TGME49_216670-t26_1-p1	70	K	TGME49_216670-t26_1-p170
TGME49_216670-t26_1-p1	552	K	TGME49_216670-t26_1-p1552
TGME49_216670-t26_1-p1	777	K	TGME49_216670-t26_1-p1777
TGME49_216670-t26_1-p1	167	K	TGME49_216670-t26_1-p1167
TGME49_216670-t26_1-p1	244	K	TGME49_216670-t26_1-p1244
TGME49_216670-t26_1-p1	532	K	TGME49_216670-t26_1-p1532
TGME49_216670-t26_1-p1	355	K	TGME49_216670-t26_1-p1355
TGME49_216670-t26_1-p1	252	K	TGME49_216670-t26_1-p1252
TGME49_216670-t26_1-p1	817	K	TGME49_216670-t26_1-p1817
TGME49_216670-t26_1-p1	39	K	TGME49_216670-t26_1-p139
TGME49_216670-t26_1-p1	675	K	TGME49_216670-t26_1-p1675
TGME49_216670-t26_1-p1	138	K	TGME49_216670-t26_1-p1138
TGME49_216670-t26_1-p1	919	K	TGME49_216670-t26_1-p1919
TGME49_216670-t26_1-p1	540	K	TGME49_216670-t26_1-p1540
TGME49_216670-t26_1-p1	749	K	TGME49_216670-t26_1-p1749
TGME49_216670-t26_1-p1	41	K	TGME49_216670-t26_1-p141
TGME49_216670-t26_1-p1	454	K	TGME49_216670-t26_1-p1454
TGME49_216670-t26_1-p1	163	K	TGME49_216670-t26_1-p1163
TGME49_216670-t26_1-p1	510	K	TGME49_216670-t26_1-p1510
TGME49_216670-t26_1-p1	687	K	TGME49_216670-t26_1-p1687
TGME49_216670-t26_1-p1	633	K	TGME49_216670-t26_1-p1633
TGME49_216670-t26_1-p1	544	K	TGME49_216670-t26_1-p1544
TGME49_216670-t26_1-p1	810	K	TGME49_216670-t26_1-p1810
TGME49_216670-t26_1-p1	807	K	TGME49_216670-t26_1-p1807
TGME49_216670-t26_1-p1	187	K	TGME49_216670-t26_1-p1187
TGME49_216680-t26_1-p1	332	K	TGME49_216680-t26_1-p1332
TGME49_216680-t26_1-p1	263	K	TGME49_216680-t26_1-p1263
TGME49_216680-t26_1-p1	322	K	TGME49_216680-t26_1-p1322
TGME49_216680-t26_1-p1	348	K	TGME49_216680-t26_1-p1348
TGME49_216680-t26_1-p1	321	K	TGME49_216680-t26_1-p1321
TGME49_216680-t26_1-p1	31	K	TGME49_216680-t26_1-p131
TGME49_216680-t26_1-p1	343	K	TGME49_216680-t26_1-p1343
TGME49_216680-t26_1-p1	223	K	TGME49_216680-t26_1-p1223
TGME49_216720-t26_1-p1	153	K	TGME49_216720-t26_1-p1153
TGME49_216730-t26_1-p1	702	K	TGME49_216730-t26_1-p1702
TGME49_216730-t26_1-p1	989	K	TGME49_216730-t26_1-p1989
TGME49_216730-t26_1-p1	717	K	TGME49_216730-t26_1-p1717
TGME49_216730-t26_1-p1	946	K	TGME49_216730-t26_1-p1946
TGME49_216770-t26_1-p1	82	K	TGME49_216770-t26_1-p182
TGME49_216790-t26_1-p1	592	K	TGME49_216790-t26_1-p1592
TGME49_216790-t26_1-p1	189	K	TGME49_216790-t26_1-p1189
TGME49_216790-t26_1-p1	139	K	TGME49_216790-t26_1-p1139
TGME49_216790-t26_1-p1	7	K	TGME49_216790-t26_1-p17
TGME49_216790-t26_1-p1	597	K	TGME49_216790-t26_1-p1597
TGME49_216790-t26_1-p1	213	K	TGME49_216790-t26_1-p1213
TGME49_216790-t26_1-p1	192	K	TGME49_216790-t26_1-p1192
TGME49_216790-t26_1-p1	202	K	TGME49_216790-t26_1-p1202
TGME49_216790-t26_1-p1	425	K	TGME49_216790-t26_1-p1425
TGME49_216790-t26_1-p1	92	K	TGME49_216790-t26_1-p192
TGME49_216790-t26_1-p1	180	K	TGME49_216790-t26_1-p1180
TGME49_216790-t26_1-p1	432	K	TGME49_216790-t26_1-p1432
TGME49_216790-t26_1-p1	444	K	TGME49_216790-t26_1-p1444
TGME49_216810-t26_1-p1	214	K	TGME49_216810-t26_1-p1214
TGME49_216810-t26_1-p1	80	K	TGME49_216810-t26_1-p180
TGME49_216860-t26_1-p1	217	K	TGME49_216860-t26_1-p1217
TGME49_216860-t26_1-p1	342	K	TGME49_216860-t26_1-p1342
TGME49_216860-t26_1-p1	282	K	TGME49_216860-t26_1-p1282
TGME49_216860-t26_1-p1	208	K	TGME49_216860-t26_1-p1208
TGME49_216860-t26_1-p1	26	K	TGME49_216860-t26_1-p126
TGME49_216860-t26_1-p1	212	K	TGME49_216860-t26_1-p1212
TGME49_216860-t26_1-p1	136	K	TGME49_216860-t26_1-p1136
TGME49_216860-t26_1-p1	197	K	TGME49_216860-t26_1-p1197
TGME49_216860-t26_1-p1	228	K	TGME49_216860-t26_1-p1228
TGME49_216860-t26_1-p1	168	K	TGME49_216860-t26_1-p1168
TGME49_216860-t26_1-p1	52	K	TGME49_216860-t26_1-p152
TGME49_216860-t26_1-p1	392	K	TGME49_216860-t26_1-p1392
TGME49_216860-t26_1-p1	191	K	TGME49_216860-t26_1-p1191
TGME49_216860-t26_1-p1	89	K	TGME49_216860-t26_1-p189
TGME49_216860-t26_1-p1	171	K	TGME49_216860-t26_1-p1171
TGME49_216860-t26_1-p1	150	K	TGME49_216860-t26_1-p1150
TGME49_216880-t26_1-p1	262	K	TGME49_216880-t26_1-p1262
TGME49_216880-t26_1-p1	279	K	TGME49_216880-t26_1-p1279
TGME49_216880-t26_1-p1	167	K	TGME49_216880-t26_1-p1167
TGME49_216880-t26_1-p1	41	K	TGME49_216880-t26_1-p141
TGME49_216880-t26_1-p1	135	K	TGME49_216880-t26_1-p1135
TGME49_216880-t26_1-p1	269	K	TGME49_216880-t26_1-p1269
TGME49_216880-t26_1-p1	144	K	TGME49_216880-t26_1-p1144
TGME49_216880-t26_1-p1	10	K	TGME49_216880-t26_1-p110
TGME49_216880-t26_1-p1	29	K	TGME49_216880-t26_1-p129
TGME49_216890-t26_1-p1	54	K	TGME49_216890-t26_1-p154
TGME49_216900-t26_1-p1	159	K	TGME49_216900-t26_1-p1159
TGME49_216930-t26_1-p1	280	K	TGME49_216930-t26_1-p1280
TGME49_216930-t26_1-p1	96	K	TGME49_216930-t26_1-p196
TGME49_216930-t26_1-p1	247	K	TGME49_216930-t26_1-p1247
TGME49_216930-t26_1-p1	223	K	TGME49_216930-t26_1-p1223
TGME49_217000-t26_1-p1	423	K	TGME49_217000-t26_1-p1423
TGME49_217010-t26_1-p1	389	K	TGME49_217010-t26_1-p1389
TGME49_217020-t26_1-p1	694	K	TGME49_217020-t26_1-p1694
TGME49_217050-t26_1-p1	833	K	TGME49_217050-t26_1-p1833
TGME49_217220-t26_1-p1	792	K	TGME49_217220-t26_1-p1792
TGME49_217430-t26_1-p1	126	K	TGME49_217430-t26_1-p1126
TGME49_217460-t26_1-p1	833	K	TGME49_217460-t26_1-p1833
TGME49_217460-t26_1-p1	795	K	TGME49_217460-t26_1-p1795
TGME49_217460-t26_1-p1	700	K	TGME49_217460-t26_1-p1700
TGME49_217460-t26_1-p1	363	K	TGME49_217460-t26_1-p1363
TGME49_217460-t26_1-p1	575	K	TGME49_217460-t26_1-p1575
TGME49_217460-t26_1-p1	725	K	TGME49_217460-t26_1-p1725
TGME49_217460-t26_1-p1	222	K	TGME49_217460-t26_1-p1222
TGME49_217460-t26_1-p1	422	K	TGME49_217460-t26_1-p1422
TGME49_217460-t26_1-p1	197	K	TGME49_217460-t26_1-p1197
TGME49_217460-t26_1-p1	709	K	TGME49_217460-t26_1-p1709
TGME49_217460-t26_1-p1	630	K	TGME49_217460-t26_1-p1630
TGME49_217460-t26_1-p1	64	K	TGME49_217460-t26_1-p164
TGME49_217460-t26_1-p1	518	K	TGME49_217460-t26_1-p1518
TGME49_217460-t26_1-p1	558	K	TGME49_217460-t26_1-p1558
TGME49_217460-t26_1-p1	230	K	TGME49_217460-t26_1-p1230
TGME49_217460-t26_1-p1	569	K	TGME49_217460-t26_1-p1569
TGME49_217460-t26_1-p1	664	K	TGME49_217460-t26_1-p1664
TGME49_217460-t26_1-p1	629	K	TGME49_217460-t26_1-p1629
TGME49_217460-t26_1-p1	753	K	TGME49_217460-t26_1-p1753
TGME49_217510-t26_1-p1	202	K	TGME49_217510-t26_1-p1202
TGME49_217530-t26_1-p1	128	K	TGME49_217530-t26_1-p1128
TGME49_217530-t26_1-p1	385	K	TGME49_217530-t26_1-p1385
TGME49_217530-t26_1-p1	121	K	TGME49_217530-t26_1-p1121
TGME49_217540-t26_1-p1	162	K	TGME49_217540-t26_1-p1162
TGME49_217540-t26_1-p1	151	K	TGME49_217540-t26_1-p1151
TGME49_217540-t26_1-p1	37	K	TGME49_217540-t26_1-p137
TGME49_217540-t26_1-p1	43	K	TGME49_217540-t26_1-p143
TGME49_217560-t26_1-p1	67	K	TGME49_217560-t26_1-p167
TGME49_217570-t26_1-p1	139	K	TGME49_217570-t26_1-p1139
TGME49_217600-t26_1-p1	203	K	TGME49_217600-t26_1-p1203
TGME49_217600-t26_1-p1	534	K	TGME49_217600-t26_1-p1534
TGME49_217600-t26_1-p1	552	K	TGME49_217600-t26_1-p1552
TGME49_217680-t26_1-p1	1657	K	TGME49_217680-t26_1-p11657
TGME49_217680-t26_1-p1	1784	K	TGME49_217680-t26_1-p11784
TGME49_217680-t26_1-p1	326	K	TGME49_217680-t26_1-p1326
TGME49_217680-t26_1-p1	1982	K	TGME49_217680-t26_1-p11982
TGME49_217680-t26_1-p1	497	K	TGME49_217680-t26_1-p1497
TGME49_217680-t26_1-p1	1557	K	TGME49_217680-t26_1-p11557
TGME49_217680-t26_1-p1	979	K	TGME49_217680-t26_1-p1979
TGME49_217692-t26_1-p1	653	K	TGME49_217692-t26_1-p1653
TGME49_217740-t26_1-p1	328	K	TGME49_217740-t26_1-p1328
TGME49_217740-t26_1-p1	321	K	TGME49_217740-t26_1-p1321
TGME49_217740-t26_1-p1	297	K	TGME49_217740-t26_1-p1297
TGME49_217820-t26_1-p1	233	K	TGME49_217820-t26_1-p1233
TGME49_217820-t26_1-p1	90	K	TGME49_217820-t26_1-p190
TGME49_217820-t26_1-p1	346	K	TGME49_217820-t26_1-p1346
TGME49_217820-t26_1-p1	224	K	TGME49_217820-t26_1-p1224
TGME49_217820-t26_1-p1	311	K	TGME49_217820-t26_1-p1311
TGME49_217820-t26_1-p1	331	K	TGME49_217820-t26_1-p1331
TGME49_217820-t26_1-p1	313	K	TGME49_217820-t26_1-p1313
TGME49_217890-t26_1-p1	92	K	TGME49_217890-t26_1-p192
TGME49_217890-t26_1-p1	67	K	TGME49_217890-t26_1-p167
TGME49_217890-t26_1-p1	180	K	TGME49_217890-t26_1-p1180
TGME49_217890-t26_1-p1	98	K	TGME49_217890-t26_1-p198
TGME49_217890-t26_1-p1	190	K	TGME49_217890-t26_1-p1190
TGME49_217890-t26_1-p1	177	K	TGME49_217890-t26_1-p1177
TGME49_217890-t26_1-p1	183	K	TGME49_217890-t26_1-p1183
TGME49_217890-t26_1-p1	80	K	TGME49_217890-t26_1-p180
TGME49_217890-t26_1-p1	176	K	TGME49_217890-t26_1-p1176
TGME49_217900-t26_1-p1	145	K	TGME49_217900-t26_1-p1145
TGME49_217900-t26_1-p1	143	K	TGME49_217900-t26_1-p1143
TGME49_218000-t26_1-p1	1022	K	TGME49_218000-t26_1-p11022
TGME49_218200-t26_1-p1	567	K	TGME49_218200-t26_1-p1567
TGME49_218220-t26_1-p1	55	K	TGME49_218220-t26_1-p155
TGME49_218240-t26_1-p1	1124	K	TGME49_218240-t26_1-p11124
TGME49_218240-t26_1-p1	899	K	TGME49_218240-t26_1-p1899
TGME49_218250-t26_1-p1	319	K	TGME49_218250-t26_1-p1319
TGME49_218250-t26_1-p1	314	K	TGME49_218250-t26_1-p1314
TGME49_218260-t26_1-p1	57	K	TGME49_218260-t26_1-p157
TGME49_218280-t26_1-p1	274	K	TGME49_218280-t26_1-p1274
TGME49_218280-t26_1-p1	276	K	TGME49_218280-t26_1-p1276
TGME49_218280-t26_1-p1	186	K	TGME49_218280-t26_1-p1186
TGME49_218280-t26_1-p1	148	K	TGME49_218280-t26_1-p1148
TGME49_218280-t26_1-p1	257	K	TGME49_218280-t26_1-p1257
TGME49_218300-t26_1-p1	491	K	TGME49_218300-t26_1-p1491
TGME49_218410-t26_1-p1	39	K	TGME49_218410-t26_1-p139
TGME49_218410-t26_1-p1	182	K	TGME49_218410-t26_1-p1182
TGME49_218410-t26_1-p1	51	K	TGME49_218410-t26_1-p151
TGME49_218410-t26_1-p1	78	K	TGME49_218410-t26_1-p178
TGME49_218410-t26_1-p1	167	K	TGME49_218410-t26_1-p1167
TGME49_218410-t26_1-p1	107	K	TGME49_218410-t26_1-p1107
TGME49_218410-t26_1-p1	69	K	TGME49_218410-t26_1-p169
TGME49_218410-t26_1-p1	163	K	TGME49_218410-t26_1-p1163
TGME49_218410-t26_1-p1	215	K	TGME49_218410-t26_1-p1215
TGME49_218410-t26_1-p1	150	K	TGME49_218410-t26_1-p1150
TGME49_218420-t26_1-p1	547	K	TGME49_218420-t26_1-p1547
TGME49_218420-t26_1-p1	227	K	TGME49_218420-t26_1-p1227
TGME49_218520-t26_1-p1	192	K	TGME49_218520-t26_1-p1192
TGME49_218520-t26_1-p1	314	K	TGME49_218520-t26_1-p1314
TGME49_218520-t26_1-p1	218	K	TGME49_218520-t26_1-p1218
TGME49_218530-t26_1-p1	182	K	TGME49_218530-t26_1-p1182
TGME49_218530-t26_1-p1	317	K	TGME49_218530-t26_1-p1317
TGME49_218530-t26_1-p1	325	K	TGME49_218530-t26_1-p1325
TGME49_218540-t26_1-p1	214	K	TGME49_218540-t26_1-p1214
TGME49_218590-t26_1-p1	470	K	TGME49_218590-t26_1-p1470
TGME49_218590-t26_1-p1	846	K	TGME49_218590-t26_1-p1846
TGME49_218610-t26_1-p1	725	K	TGME49_218610-t26_1-p1725
TGME49_218610-t26_1-p1	504	K	TGME49_218610-t26_1-p1504
TGME49_218720-t26_1-p1	986	K	TGME49_218720-t26_1-p1986
TGME49_218720-t26_1-p1	1042	K	TGME49_218720-t26_1-p11042
TGME49_218760-t26_1-p1	131	K	TGME49_218760-t26_1-p1131
TGME49_218760-t26_1-p1	154	K	TGME49_218760-t26_1-p1154
TGME49_218760-t26_1-p1	165	K	TGME49_218760-t26_1-p1165
TGME49_218760-t26_1-p1	292	K	TGME49_218760-t26_1-p1292
TGME49_218760-t26_1-p1	102	K	TGME49_218760-t26_1-p1102
TGME49_218780-t26_1-p1	391	K	TGME49_218780-t26_1-p1391
TGME49_218780-t26_1-p1	67	K	TGME49_218780-t26_1-p167
TGME49_218780-t26_1-p1	322	K	TGME49_218780-t26_1-p1322
TGME49_218780-t26_1-p1	336	K	TGME49_218780-t26_1-p1336
TGME49_218780-t26_1-p1	132	K	TGME49_218780-t26_1-p1132
TGME49_218780-t26_1-p1	462	K	TGME49_218780-t26_1-p1462
TGME49_218780-t26_1-p1	232	K	TGME49_218780-t26_1-p1232
TGME49_218780-t26_1-p1	404	K	TGME49_218780-t26_1-p1404
TGME49_218820-t26_1-p1	109	K	TGME49_218820-t26_1-p1109
TGME49_218820-t26_1-p1	60	K	TGME49_218820-t26_1-p160
TGME49_218820-t26_1-p1	120	K	TGME49_218820-t26_1-p1120
TGME49_218820-t26_1-p1	95	K	TGME49_218820-t26_1-p195
TGME49_218820-t26_1-p1	139	K	TGME49_218820-t26_1-p1139
TGME49_218820-t26_1-p1	132	K	TGME49_218820-t26_1-p1132
TGME49_218820-t26_1-p1	129	K	TGME49_218820-t26_1-p1129
TGME49_218820-t26_1-p1	76	K	TGME49_218820-t26_1-p176
TGME49_218880-t26_1-p1	60	K	TGME49_218880-t26_1-p160
TGME49_218920-t26_1-p1	215	K	TGME49_218920-t26_1-p1215
TGME49_218920-t26_1-p1	284	K	TGME49_218920-t26_1-p1284
TGME49_218920-t26_1-p1	301	K	TGME49_218920-t26_1-p1301
TGME49_218940-t26_1-p1	298	K	TGME49_218940-t26_1-p1298
TGME49_218940-t26_1-p1	290	K	TGME49_218940-t26_1-p1290
TGME49_219080-t26_1-p1	261	K	TGME49_219080-t26_1-p1261
TGME49_219080-t26_1-p1	283	K	TGME49_219080-t26_1-p1283
TGME49_219080-t26_1-p1	263	K	TGME49_219080-t26_1-p1263
TGME49_219140-t26_1-p1	112	K	TGME49_219140-t26_1-p1112
TGME49_219140-t26_1-p1	98	K	TGME49_219140-t26_1-p198
TGME49_219140-t26_1-p1	50	K	TGME49_219140-t26_1-p150
TGME49_219140-t26_1-p1	95	K	TGME49_219140-t26_1-p195
TGME49_219140-t26_1-p1	31	K	TGME49_219140-t26_1-p131
TGME49_219140-t26_1-p1	54	K	TGME49_219140-t26_1-p154
TGME49_219150-t26_1-p1	337	K	TGME49_219150-t26_1-p1337
TGME49_219150-t26_1-p1	496	K	TGME49_219150-t26_1-p1496
TGME49_219170-t26_1-p1	132	K	TGME49_219170-t26_1-p1132
TGME49_219170-t26_1-p1	140	K	TGME49_219170-t26_1-p1140
TGME49_219190-t26_1-p1	232	K	TGME49_219190-t26_1-p1232
TGME49_219210-t26_1-p1	200	K	TGME49_219210-t26_1-p1200
TGME49_219210-t26_1-p1	194	K	TGME49_219210-t26_1-p1194
TGME49_219240-t26_1-p1	254	K	TGME49_219240-t26_1-p1254
TGME49_219240-t26_1-p1	219	K	TGME49_219240-t26_1-p1219
TGME49_219240-t26_1-p1	227	K	TGME49_219240-t26_1-p1227
TGME49_219310-t26_1-p1	274	K	TGME49_219310-t26_1-p1274
TGME49_219310-t26_1-p1	621	K	TGME49_219310-t26_1-p1621
TGME49_219310-t26_1-p1	673	K	TGME49_219310-t26_1-p1673
TGME49_219310-t26_1-p1	68	K	TGME49_219310-t26_1-p168
TGME49_219310-t26_1-p1	267	K	TGME49_219310-t26_1-p1267
TGME49_219310-t26_1-p1	255	K	TGME49_219310-t26_1-p1255
TGME49_219310-t26_1-p1	663	K	TGME49_219310-t26_1-p1663
TGME49_219310-t26_1-p1	252	K	TGME49_219310-t26_1-p1252
TGME49_219310-t26_1-p1	334	K	TGME49_219310-t26_1-p1334
TGME49_219310-t26_1-p1	757	K	TGME49_219310-t26_1-p1757
TGME49_219310-t26_1-p1	57	K	TGME49_219310-t26_1-p157
TGME49_219310-t26_1-p1	83	K	TGME49_219310-t26_1-p183
TGME49_219310-t26_1-p1	111	K	TGME49_219310-t26_1-p1111
TGME49_219310-t26_1-p1	561	K	TGME49_219310-t26_1-p1561
TGME49_219310-t26_1-p1	313	K	TGME49_219310-t26_1-p1313
TGME49_219310-t26_1-p1	392	K	TGME49_219310-t26_1-p1392
TGME49_219310-t26_1-p1	717	K	TGME49_219310-t26_1-p1717
TGME49_219310-t26_1-p1	169	K	TGME49_219310-t26_1-p1169
TGME49_219320-t26_1-p1	365	K	TGME49_219320-t26_1-p1365
TGME49_219320-t26_1-p1	371	K	TGME49_219320-t26_1-p1371
TGME49_219320-t26_1-p1	159	K	TGME49_219320-t26_1-p1159
TGME49_219320-t26_1-p1	156	K	TGME49_219320-t26_1-p1156
TGME49_219320-t26_1-p1	75	K	TGME49_219320-t26_1-p175
TGME49_219320-t26_1-p1	239	K	TGME49_219320-t26_1-p1239
TGME49_219320-t26_1-p1	68	K	TGME49_219320-t26_1-p168
TGME49_219320-t26_1-p1	361	K	TGME49_219320-t26_1-p1361
TGME49_219320-t26_1-p1	395	K	TGME49_219320-t26_1-p1395
TGME49_219520-t26_1-p1	131	K	TGME49_219520-t26_1-p1131
TGME49_219520-t26_1-p1	56	K	TGME49_219520-t26_1-p156
TGME49_219520-t26_1-p1	357	K	TGME49_219520-t26_1-p1357
TGME49_219520-t26_1-p1	164	K	TGME49_219520-t26_1-p1164
TGME49_219520-t26_1-p1	51	K	TGME49_219520-t26_1-p151
TGME49_219520-t26_1-p1	157	K	TGME49_219520-t26_1-p1157
TGME49_219520-t26_1-p1	202	K	TGME49_219520-t26_1-p1202
TGME49_219540-t26_1-p1	336	K	TGME49_219540-t26_1-p1336
TGME49_219540-t26_1-p1	327	K	TGME49_219540-t26_1-p1327
TGME49_219540-t26_1-p1	1276	K	TGME49_219540-t26_1-p11276
TGME49_219540-t26_1-p1	780	K	TGME49_219540-t26_1-p1780
TGME49_219540-t26_1-p1	1083	K	TGME49_219540-t26_1-p11083
TGME49_219540-t26_1-p1	788	K	TGME49_219540-t26_1-p1788
TGME49_219540-t26_1-p1	973	K	TGME49_219540-t26_1-p1973
TGME49_219540-t26_1-p1	1154	K	TGME49_219540-t26_1-p11154
TGME49_219540-t26_1-p1	488	K	TGME49_219540-t26_1-p1488
TGME49_219540-t26_1-p1	746	K	TGME49_219540-t26_1-p1746
TGME49_219540-t26_1-p1	545	K	TGME49_219540-t26_1-p1545
TGME49_219540-t26_1-p1	254	K	TGME49_219540-t26_1-p1254
TGME49_219540-t26_1-p1	633	K	TGME49_219540-t26_1-p1633
TGME49_219540-t26_1-p1	1146	K	TGME49_219540-t26_1-p11146
TGME49_219540-t26_1-p1	994	K	TGME49_219540-t26_1-p1994
TGME49_219540-t26_1-p1	551	K	TGME49_219540-t26_1-p1551
TGME49_219540-t26_1-p1	858	K	TGME49_219540-t26_1-p1858
TGME49_219540-t26_1-p1	343	K	TGME49_219540-t26_1-p1343
TGME49_219540-t26_1-p1	1139	K	TGME49_219540-t26_1-p11139
TGME49_219540-t26_1-p1	516	K	TGME49_219540-t26_1-p1516
TGME49_219540-t26_1-p1	1256	K	TGME49_219540-t26_1-p11256
TGME49_219540-t26_1-p1	1262	K	TGME49_219540-t26_1-p11262
TGME49_219540-t26_1-p1	941	K	TGME49_219540-t26_1-p1941
TGME49_219540-t26_1-p1	985	K	TGME49_219540-t26_1-p1985
TGME49_219540-t26_1-p1	1132	K	TGME49_219540-t26_1-p11132
TGME49_219540-t26_1-p1	948	K	TGME49_219540-t26_1-p1948
TGME49_219540-t26_1-p1	261	K	TGME49_219540-t26_1-p1261
TGME49_219540-t26_1-p1	1107	K	TGME49_219540-t26_1-p11107
TGME49_219540-t26_1-p1	930	K	TGME49_219540-t26_1-p1930
TGME49_219540-t26_1-p1	265	K	TGME49_219540-t26_1-p1265
TGME49_219540-t26_1-p1	666	K	TGME49_219540-t26_1-p1666
TGME49_219540-t26_1-p1	1158	K	TGME49_219540-t26_1-p11158
TGME49_219540-t26_1-p1	658	K	TGME49_219540-t26_1-p1658
TGME49_219550-t26_1-p1	370	K	TGME49_219550-t26_1-p1370
TGME49_219550-t26_1-p1	115	K	TGME49_219550-t26_1-p1115
TGME49_219550-t26_1-p1	313	K	TGME49_219550-t26_1-p1313
TGME49_219550-t26_1-p1	355	K	TGME49_219550-t26_1-p1355
TGME49_219590-t26_1-p1	71	K	TGME49_219590-t26_1-p171
TGME49_219590-t26_1-p1	94	K	TGME49_219590-t26_1-p194
TGME49_219590-t26_1-p1	305	K	TGME49_219590-t26_1-p1305
TGME49_219590-t26_1-p1	81	K	TGME49_219590-t26_1-p181
TGME49_219590-t26_1-p1	464	K	TGME49_219590-t26_1-p1464
TGME49_219590-t26_1-p1	145	K	TGME49_219590-t26_1-p1145
TGME49_219590-t26_1-p1	219	K	TGME49_219590-t26_1-p1219
TGME49_219590-t26_1-p1	318	K	TGME49_219590-t26_1-p1318
TGME49_219590-t26_1-p1	477	K	TGME49_219590-t26_1-p1477
TGME49_219630-t26_1-p1	913	K	TGME49_219630-t26_1-p1913
TGME49_219630-t26_1-p1	205	K	TGME49_219630-t26_1-p1205
TGME49_219630-t26_1-p1	831	K	TGME49_219630-t26_1-p1831
TGME49_219682-t26_1-p1	153	K	TGME49_219682-t26_1-p1153
TGME49_219690-t26_1-p1	84	K	TGME49_219690-t26_1-p184
TGME49_219690-t26_1-p1	103	K	TGME49_219690-t26_1-p1103
TGME49_219690-t26_1-p1	117	K	TGME49_219690-t26_1-p1117
TGME49_219690-t26_1-p1	108	K	TGME49_219690-t26_1-p1108
TGME49_219700-t26_1-p1	881	K	TGME49_219700-t26_1-p1881
TGME49_219700-t26_1-p1	964	K	TGME49_219700-t26_1-p1964
TGME49_219710-t26_1-p1	1500	K	TGME49_219710-t26_1-p11500
TGME49_219710-t26_1-p1	1459	K	TGME49_219710-t26_1-p11459
TGME49_219710-t26_1-p1	1234	K	TGME49_219710-t26_1-p11234
TGME49_219710-t26_1-p1	1506	K	TGME49_219710-t26_1-p11506
TGME49_219750-t26_1-p1	25	K	TGME49_219750-t26_1-p125
TGME49_219750-t26_1-p1	64	K	TGME49_219750-t26_1-p164
TGME49_219750-t26_1-p1	16	K	TGME49_219750-t26_1-p116
TGME49_219750-t26_1-p1	100	K	TGME49_219750-t26_1-p1100
TGME49_219750-t26_1-p1	54	K	TGME49_219750-t26_1-p154
TGME49_219750-t26_1-p1	20	K	TGME49_219750-t26_1-p120
TGME49_219790-t26_1-p1	119	K	TGME49_219790-t26_1-p1119
TGME49_219790-t26_1-p1	212	K	TGME49_219790-t26_1-p1212
TGME49_219790-t26_1-p1	306	K	TGME49_219790-t26_1-p1306
TGME49_219790-t26_1-p1	268	K	TGME49_219790-t26_1-p1268
TGME49_219800-t26_1-p1	476	K	TGME49_219800-t26_1-p1476
TGME49_219800-t26_1-p1	120	K	TGME49_219800-t26_1-p1120
TGME49_219800-t26_1-p1	385	K	TGME49_219800-t26_1-p1385
TGME49_219800-t26_1-p1	7	K	TGME49_219800-t26_1-p17
TGME49_219800-t26_1-p1	199	K	TGME49_219800-t26_1-p1199
TGME49_219800-t26_1-p1	490	K	TGME49_219800-t26_1-p1490
TGME49_219800-t26_1-p1	478	K	TGME49_219800-t26_1-p1478
TGME49_219832-t26_1-p1	329	K	TGME49_219832-t26_1-p1329
TGME49_219850-t26_1-p1	643	K	TGME49_219850-t26_1-p1643
TGME49_219850-t26_1-p1	673	K	TGME49_219850-t26_1-p1673
TGME49_219850-t26_1-p1	812	K	TGME49_219850-t26_1-p1812
TGME49_219850-t26_1-p1	770	K	TGME49_219850-t26_1-p1770
TGME49_219850-t26_1-p1	139	K	TGME49_219850-t26_1-p1139
TGME49_219850-t26_1-p1	638	K	TGME49_219850-t26_1-p1638
TGME49_219850-t26_1-p1	727	K	TGME49_219850-t26_1-p1727
TGME49_219850-t26_1-p1	338	K	TGME49_219850-t26_1-p1338
TGME49_219850-t26_1-p1	255	K	TGME49_219850-t26_1-p1255
TGME49_219850-t26_1-p1	525	K	TGME49_219850-t26_1-p1525
TGME49_219850-t26_1-p1	533	K	TGME49_219850-t26_1-p1533
TGME49_219850-t26_1-p1	738	K	TGME49_219850-t26_1-p1738
TGME49_219850-t26_1-p1	775	K	TGME49_219850-t26_1-p1775
TGME49_219850-t26_1-p1	752	K	TGME49_219850-t26_1-p1752
TGME49_219850-t26_1-p1	323	K	TGME49_219850-t26_1-p1323
TGME49_219850-t26_1-p1	581	K	TGME49_219850-t26_1-p1581
TGME49_219850-t26_1-p1	243	K	TGME49_219850-t26_1-p1243
TGME49_219850-t26_1-p1	254	K	TGME49_219850-t26_1-p1254
TGME49_219850-t26_1-p1	387	K	TGME49_219850-t26_1-p1387
TGME49_219850-t26_1-p1	167	K	TGME49_219850-t26_1-p1167
TGME49_219850-t26_1-p1	143	K	TGME49_219850-t26_1-p1143
TGME49_219850-t26_1-p1	269	K	TGME49_219850-t26_1-p1269
TGME49_219850-t26_1-p1	275	K	TGME49_219850-t26_1-p1275
TGME49_219850-t26_1-p1	183	K	TGME49_219850-t26_1-p1183
TGME49_219850-t26_1-p1	684	K	TGME49_219850-t26_1-p1684
TGME49_219850-t26_1-p1	688	K	TGME49_219850-t26_1-p1688
TGME49_219850-t26_1-p1	173	K	TGME49_219850-t26_1-p1173
TGME49_219850-t26_1-p1	337	K	TGME49_219850-t26_1-p1337
TGME49_219850-t26_1-p1	648	K	TGME49_219850-t26_1-p1648
TGME49_219850-t26_1-p1	409	K	TGME49_219850-t26_1-p1409
TGME49_219850-t26_1-p1	666	K	TGME49_219850-t26_1-p1666
TGME49_219850-t26_1-p1	539	K	TGME49_219850-t26_1-p1539
TGME49_219850-t26_1-p1	311	K	TGME49_219850-t26_1-p1311
TGME49_219850-t26_1-p1	242	K	TGME49_219850-t26_1-p1242
TGME49_219860-t26_1-p1	443	K	TGME49_219860-t26_1-p1443
TGME49_220090-t26_1-p1	134	K	TGME49_220090-t26_1-p1134
TGME49_220090-t26_1-p1	68	K	TGME49_220090-t26_1-p168
TGME49_220100-t26_1-p1	516	K	TGME49_220100-t26_1-p1516
TGME49_220100-t26_1-p1	398	K	TGME49_220100-t26_1-p1398
TGME49_220100-t26_1-p1	234	K	TGME49_220100-t26_1-p1234
TGME49_220100-t26_1-p1	546	K	TGME49_220100-t26_1-p1546
TGME49_220100-t26_1-p1	263	K	TGME49_220100-t26_1-p1263
TGME49_220100-t26_1-p1	394	K	TGME49_220100-t26_1-p1394
TGME49_220100-t26_1-p1	434	K	TGME49_220100-t26_1-p1434
TGME49_220100-t26_1-p1	556	K	TGME49_220100-t26_1-p1556
TGME49_220100-t26_1-p1	414	K	TGME49_220100-t26_1-p1414
TGME49_220100-t26_1-p1	260	K	TGME49_220100-t26_1-p1260
TGME49_220250-t26_1-p1	61	K	TGME49_220250-t26_1-p161
TGME49_220260-t26_1-p1	259	K	TGME49_220260-t26_1-p1259
TGME49_220270-t26_1-p1	120	K	TGME49_220270-t26_1-p1120
TGME49_220270-t26_1-p1	370	K	TGME49_220270-t26_1-p1370
TGME49_220270-t26_1-p1	383	K	TGME49_220270-t26_1-p1383
TGME49_220270-t26_1-p1	257	K	TGME49_220270-t26_1-p1257
TGME49_220270-t26_1-p1	220	K	TGME49_220270-t26_1-p1220
TGME49_220270-t26_1-p1	143	K	TGME49_220270-t26_1-p1143
TGME49_220350-t26_1-p1	768	K	TGME49_220350-t26_1-p1768
TGME49_220360-t26_1-p1	23	K	TGME49_220360-t26_1-p123
TGME49_220400-t26_1-p1	35	K	TGME49_220400-t26_1-p135
TGME49_220400-t26_1-p1	40	K	TGME49_220400-t26_1-p140
TGME49_220400-t26_1-p1	30	K	TGME49_220400-t26_1-p130
TGME49_220400-t26_1-p1	91	K	TGME49_220400-t26_1-p191
TGME49_220400-t26_1-p1	19	K	TGME49_220400-t26_1-p119
TGME49_220400-t26_1-p1	43	K	TGME49_220400-t26_1-p143
TGME49_220400-t26_1-p1	82	K	TGME49_220400-t26_1-p182
TGME49_220500-t26_1-p1	163	K	TGME49_220500-t26_1-p1163
TGME49_220500-t26_1-p1	236	K	TGME49_220500-t26_1-p1236
TGME49_220610-t26_1-p1	466	K	TGME49_220610-t26_1-p1466
TGME49_220610-t26_1-p1	253	K	TGME49_220610-t26_1-p1253
TGME49_220610-t26_1-p1	262	K	TGME49_220610-t26_1-p1262
TGME49_220860-t26_1-p1	349	K	TGME49_220860-t26_1-p1349
TGME49_220860-t26_1-p1	95	K	TGME49_220860-t26_1-p195
TGME49_220860-t26_1-p1	132	K	TGME49_220860-t26_1-p1132
TGME49_220860-t26_1-p1	146	K	TGME49_220860-t26_1-p1146
TGME49_220860-t26_1-p1	279	K	TGME49_220860-t26_1-p1279
TGME49_220860-t26_1-p1	62	K	TGME49_220860-t26_1-p162
TGME49_220860-t26_1-p1	133	K	TGME49_220860-t26_1-p1133
TGME49_220930-t26_1-p1	118	K	TGME49_220930-t26_1-p1118
TGME49_220930-t26_1-p1	558	K	TGME49_220930-t26_1-p1558
TGME49_220950-t26_1-p1	189	K	TGME49_220950-t26_1-p1189
TGME49_221170-t26_1-p1	427	K	TGME49_221170-t26_1-p1427
TGME49_221170-t26_1-p1	156	K	TGME49_221170-t26_1-p1156
TGME49_221170-t26_1-p1	228	K	TGME49_221170-t26_1-p1228
TGME49_221170-t26_1-p1	61	K	TGME49_221170-t26_1-p161
TGME49_221170-t26_1-p1	250	K	TGME49_221170-t26_1-p1250
TGME49_221170-t26_1-p1	235	K	TGME49_221170-t26_1-p1235
TGME49_221180-t26_1-p1	474	K	TGME49_221180-t26_1-p1474
TGME49_221210-t26_1-p1	50	K	TGME49_221210-t26_1-p150
TGME49_221210-t26_1-p1	63	K	TGME49_221210-t26_1-p163
TGME49_221210-t26_1-p1	53	K	TGME49_221210-t26_1-p153
TGME49_221210-t26_1-p1	61	K	TGME49_221210-t26_1-p161
TGME49_221210-t26_1-p1	168	K	TGME49_221210-t26_1-p1168
TGME49_221210-t26_1-p1	24	K	TGME49_221210-t26_1-p124
TGME49_221210-t26_1-p1	105	K	TGME49_221210-t26_1-p1105
TGME49_221210-t26_1-p1	171	K	TGME49_221210-t26_1-p1171
TGME49_221230-t26_1-p1	164	K	TGME49_221230-t26_1-p1164
TGME49_221230-t26_1-p1	361	K	TGME49_221230-t26_1-p1361
TGME49_221320-t26_1-p1	982	K	TGME49_221320-t26_1-p1982
TGME49_221320-t26_1-p1	535	K	TGME49_221320-t26_1-p1535
TGME49_221320-t26_1-p1	1176	K	TGME49_221320-t26_1-p11176
TGME49_221320-t26_1-p1	2429	K	TGME49_221320-t26_1-p12429
TGME49_221320-t26_1-p1	2440	K	TGME49_221320-t26_1-p12440
TGME49_221380-t26_1-p1	11	K	TGME49_221380-t26_1-p111
TGME49_221380-t26_1-p1	98	K	TGME49_221380-t26_1-p198
TGME49_221380-t26_1-p1	77	K	TGME49_221380-t26_1-p177
TGME49_221380-t26_1-p1	49	K	TGME49_221380-t26_1-p149
TGME49_221380-t26_1-p1	141	K	TGME49_221380-t26_1-p1141
TGME49_221380-t26_1-p1	132	K	TGME49_221380-t26_1-p1132
TGME49_221380-t26_1-p1	66	K	TGME49_221380-t26_1-p166
TGME49_221380-t26_1-p1	135	K	TGME49_221380-t26_1-p1135
TGME49_221470-t26_1-p1	50	K	TGME49_221470-t26_1-p150
TGME49_221470-t26_1-p1	468	K	TGME49_221470-t26_1-p1468
TGME49_221470-t26_1-p1	97	K	TGME49_221470-t26_1-p197
TGME49_221470-t26_1-p1	102	K	TGME49_221470-t26_1-p1102
TGME49_221470-t26_1-p1	374	K	TGME49_221470-t26_1-p1374
TGME49_221470-t26_1-p1	386	K	TGME49_221470-t26_1-p1386
TGME49_221470-t26_1-p1	489	K	TGME49_221470-t26_1-p1489
TGME49_221470-t26_1-p1	348	K	TGME49_221470-t26_1-p1348
TGME49_221470-t26_1-p1	177	K	TGME49_221470-t26_1-p1177
TGME49_221470-t26_1-p1	415	K	TGME49_221470-t26_1-p1415
TGME49_221490-t26_1-p1	4	K	TGME49_221490-t26_1-p14
TGME49_221510-t26_1-p1	78	K	TGME49_221510-t26_1-p178
TGME49_221522-t26_1-p1	130	K	TGME49_221522-t26_1-p1130
TGME49_221522-t26_1-p1	385	K	TGME49_221522-t26_1-p1385
TGME49_221522-t26_1-p1	141	K	TGME49_221522-t26_1-p1141
TGME49_221522-t26_1-p1	17	K	TGME49_221522-t26_1-p117
TGME49_221522-t26_1-p1	5	K	TGME49_221522-t26_1-p15
TGME49_221522-t26_1-p1	150	K	TGME49_221522-t26_1-p1150
TGME49_221620-t26_1-p1	359	K	TGME49_221620-t26_1-p1359
TGME49_221660-t26_1-p1	1229	K	TGME49_221660-t26_1-p11229
TGME49_221670-t26_1-p1	359	K	TGME49_221670-t26_1-p1359
TGME49_221670-t26_1-p1	75	K	TGME49_221670-t26_1-p175
TGME49_221670-t26_1-p1	831	K	TGME49_221670-t26_1-p1831
TGME49_221670-t26_1-p1	295	K	TGME49_221670-t26_1-p1295
TGME49_221670-t26_1-p1	226	K	TGME49_221670-t26_1-p1226
TGME49_221670-t26_1-p1	1042	K	TGME49_221670-t26_1-p11042
TGME49_221670-t26_1-p1	520	K	TGME49_221670-t26_1-p1520
TGME49_221670-t26_1-p1	765	K	TGME49_221670-t26_1-p1765
TGME49_221670-t26_1-p1	501	K	TGME49_221670-t26_1-p1501
TGME49_221670-t26_1-p1	375	K	TGME49_221670-t26_1-p1375
TGME49_221670-t26_1-p1	179	K	TGME49_221670-t26_1-p1179
TGME49_221670-t26_1-p1	416	K	TGME49_221670-t26_1-p1416
TGME49_221670-t26_1-p1	415	K	TGME49_221670-t26_1-p1415
TGME49_221870-t26_1-p1	811	K	TGME49_221870-t26_1-p1811
TGME49_221870-t26_1-p1	715	K	TGME49_221870-t26_1-p1715
TGME49_221870-t26_1-p1	789	K	TGME49_221870-t26_1-p1789
TGME49_221870-t26_1-p1	809	K	TGME49_221870-t26_1-p1809
TGME49_221870-t26_1-p1	825	K	TGME49_221870-t26_1-p1825
TGME49_221910-t26_1-p1	228	K	TGME49_221910-t26_1-p1228
TGME49_221922-t26_1-p1	290	K	TGME49_221922-t26_1-p1290
TGME49_221950-t26_1-p1	317	K	TGME49_221950-t26_1-p1317
TGME49_221950-t26_1-p1	390	K	TGME49_221950-t26_1-p1390
TGME49_221950-t26_1-p1	91	K	TGME49_221950-t26_1-p191
TGME49_221950-t26_1-p1	193	K	TGME49_221950-t26_1-p1193
TGME49_221950-t26_1-p1	508	K	TGME49_221950-t26_1-p1508
TGME49_221950-t26_1-p1	343	K	TGME49_221950-t26_1-p1343
TGME49_222020-t26_1-p1	243	K	TGME49_222020-t26_1-p1243
TGME49_222020-t26_1-p1	325	K	TGME49_222020-t26_1-p1325
TGME49_222020-t26_1-p1	313	K	TGME49_222020-t26_1-p1313
TGME49_222020-t26_1-p1	404	K	TGME49_222020-t26_1-p1404
TGME49_222090-t26_1-p1	13	K	TGME49_222090-t26_1-p113
TGME49_222100-t26_1-p1	375	K	TGME49_222100-t26_1-p1375
TGME49_222160-t26_1-p1	348	K	TGME49_222160-t26_1-p1348
TGME49_222160-t26_1-p1	401	K	TGME49_222160-t26_1-p1401
TGME49_222170-t26_1-p1	255	K	TGME49_222170-t26_1-p1255
TGME49_222170-t26_1-p1	288	K	TGME49_222170-t26_1-p1288
TGME49_222192-t26_1-p1	585	K	TGME49_222192-t26_1-p1585
TGME49_222210-t26_1-p1	330	K	TGME49_222210-t26_1-p1330
TGME49_222220-t26_1-p1	67	K	TGME49_222220-t26_1-p167
TGME49_222220-t26_1-p1	50	K	TGME49_222220-t26_1-p150
TGME49_222220-t26_1-p1	373	K	TGME49_222220-t26_1-p1373
TGME49_222220-t26_1-p1	220	K	TGME49_222220-t26_1-p1220
TGME49_222220-t26_1-p1	211	K	TGME49_222220-t26_1-p1211
TGME49_222220-t26_1-p1	79	K	TGME49_222220-t26_1-p179
TGME49_222220-t26_1-p1	308	K	TGME49_222220-t26_1-p1308
TGME49_222220-t26_1-p1	318	K	TGME49_222220-t26_1-p1318
TGME49_222220-t26_1-p1	82	K	TGME49_222220-t26_1-p182
TGME49_222220-t26_1-p1	126	K	TGME49_222220-t26_1-p1126
TGME49_222220-t26_1-p1	55	K	TGME49_222220-t26_1-p155
TGME49_222270-t26_1-p1	343	K	TGME49_222270-t26_1-p1343
TGME49_222360-t26_1-p1	643	K	TGME49_222360-t26_1-p1643
TGME49_222360-t26_1-p1	613	K	TGME49_222360-t26_1-p1613
TGME49_222360-t26_1-p1	244	K	TGME49_222360-t26_1-p1244
TGME49_222380-t26_1-p1	387	K	TGME49_222380-t26_1-p1387
TGME49_222380-t26_1-p1	368	K	TGME49_222380-t26_1-p1368
TGME49_222380-t26_1-p1	614	K	TGME49_222380-t26_1-p1614
TGME49_222380-t26_1-p1	1128	K	TGME49_222380-t26_1-p11128
TGME49_222380-t26_1-p1	668	K	TGME49_222380-t26_1-p1668
TGME49_222380-t26_1-p1	401	K	TGME49_222380-t26_1-p1401
TGME49_222380-t26_1-p1	586	K	TGME49_222380-t26_1-p1586
TGME49_222380-t26_1-p1	1053	K	TGME49_222380-t26_1-p11053
TGME49_222380-t26_1-p1	530	K	TGME49_222380-t26_1-p1530
TGME49_222380-t26_1-p1	894	K	TGME49_222380-t26_1-p1894
TGME49_222380-t26_1-p1	899	K	TGME49_222380-t26_1-p1899
TGME49_222380-t26_1-p1	515	K	TGME49_222380-t26_1-p1515
TGME49_222430-t26_1-p1	939	K	TGME49_222430-t26_1-p1939
TGME49_222840-t26_1-p1	161	K	TGME49_222840-t26_1-p1161
TGME49_222840-t26_1-p1	180	K	TGME49_222840-t26_1-p1180
TGME49_222840-t26_1-p1	412	K	TGME49_222840-t26_1-p1412
TGME49_222840-t26_1-p1	138	K	TGME49_222840-t26_1-p1138
TGME49_222850-t26_1-p1	81	K	TGME49_222850-t26_1-p181
TGME49_222850-t26_1-p1	68	K	TGME49_222850-t26_1-p168
TGME49_222850-t26_1-p1	55	K	TGME49_222850-t26_1-p155
TGME49_222850-t26_1-p1	79	K	TGME49_222850-t26_1-p179
TGME49_222860-t26_1-p1	90	K	TGME49_222860-t26_1-p190
TGME49_222860-t26_1-p1	387	K	TGME49_222860-t26_1-p1387
TGME49_222860-t26_1-p1	91	K	TGME49_222860-t26_1-p191
TGME49_222860-t26_1-p1	267	K	TGME49_222860-t26_1-p1267
TGME49_222860-t26_1-p1	663	K	TGME49_222860-t26_1-p1663
TGME49_222860-t26_1-p1	640	K	TGME49_222860-t26_1-p1640
TGME49_222860-t26_1-p1	436	K	TGME49_222860-t26_1-p1436
TGME49_222860-t26_1-p1	75	K	TGME49_222860-t26_1-p175
TGME49_222860-t26_1-p1	83	K	TGME49_222860-t26_1-p183
TGME49_222860-t26_1-p1	531	K	TGME49_222860-t26_1-p1531
TGME49_222860-t26_1-p1	465	K	TGME49_222860-t26_1-p1465
TGME49_222860-t26_1-p1	668	K	TGME49_222860-t26_1-p1668
TGME49_222860-t26_1-p1	430	K	TGME49_222860-t26_1-p1430
TGME49_222860-t26_1-p1	684	K	TGME49_222860-t26_1-p1684
TGME49_222860-t26_1-p1	382	K	TGME49_222860-t26_1-p1382
TGME49_222860-t26_1-p1	260	K	TGME49_222860-t26_1-p1260
TGME49_222860-t26_1-p1	698	K	TGME49_222860-t26_1-p1698
TGME49_222952-t26_1-p1	327	K	TGME49_222952-t26_1-p1327
TGME49_222952-t26_1-p1	322	K	TGME49_222952-t26_1-p1322
TGME49_222970-t26_1-p1	49	K	TGME49_222970-t26_1-p149
TGME49_222970-t26_1-p1	148	K	TGME49_222970-t26_1-p1148
TGME49_223000-t26_1-p1	92	K	TGME49_223000-t26_1-p192
TGME49_223000-t26_1-p1	98	K	TGME49_223000-t26_1-p198
TGME49_223000-t26_1-p1	85	K	TGME49_223000-t26_1-p185
TGME49_223000-t26_1-p1	80	K	TGME49_223000-t26_1-p180
TGME49_223020-t26_1-p1	263	K	TGME49_223020-t26_1-p1263
TGME49_223020-t26_1-p1	325	K	TGME49_223020-t26_1-p1325
TGME49_223040-t26_1-p1	38	K	TGME49_223040-t26_1-p138
TGME49_223040-t26_1-p1	137	K	TGME49_223040-t26_1-p1137
TGME49_223040-t26_1-p1	158	K	TGME49_223040-t26_1-p1158
TGME49_223040-t26_1-p1	165	K	TGME49_223040-t26_1-p1165
TGME49_223040-t26_1-p1	194	K	TGME49_223040-t26_1-p1194
TGME49_223040-t26_1-p1	214	K	TGME49_223040-t26_1-p1214
TGME49_223050-t26_1-p1	158	K	TGME49_223050-t26_1-p1158
TGME49_223050-t26_1-p1	181	K	TGME49_223050-t26_1-p1181
TGME49_223050-t26_1-p1	141	K	TGME49_223050-t26_1-p1141
TGME49_223050-t26_1-p1	144	K	TGME49_223050-t26_1-p1144
TGME49_223050-t26_1-p1	160	K	TGME49_223050-t26_1-p1160
TGME49_223050-t26_1-p1	121	K	TGME49_223050-t26_1-p1121
TGME49_223070-t26_1-p1	192	K	TGME49_223070-t26_1-p1192
TGME49_223070-t26_1-p1	146	K	TGME49_223070-t26_1-p1146
TGME49_223070-t26_1-p1	187	K	TGME49_223070-t26_1-p1187
TGME49_223070-t26_1-p1	167	K	TGME49_223070-t26_1-p1167
TGME49_223070-t26_1-p1	110	K	TGME49_223070-t26_1-p1110
TGME49_223110-t26_1-p1	77	K	TGME49_223110-t26_1-p177
TGME49_223140-t26_1-p1	363	K	TGME49_223140-t26_1-p1363
TGME49_223140-t26_1-p1	450	K	TGME49_223140-t26_1-p1450
TGME49_223140-t26_1-p1	330	K	TGME49_223140-t26_1-p1330
TGME49_223140-t26_1-p1	48	K	TGME49_223140-t26_1-p148
TGME49_223390-t26_1-p1	849	K	TGME49_223390-t26_1-p1849
TGME49_223390-t26_1-p1	384	K	TGME49_223390-t26_1-p1384
TGME49_223390-t26_1-p1	1020	K	TGME49_223390-t26_1-p11020
TGME49_223390-t26_1-p1	824	K	TGME49_223390-t26_1-p1824
TGME49_223390-t26_1-p1	1443	K	TGME49_223390-t26_1-p11443
TGME49_223390-t26_1-p1	1932	K	TGME49_223390-t26_1-p11932
TGME49_223390-t26_1-p1	1499	K	TGME49_223390-t26_1-p11499
TGME49_223390-t26_1-p1	2157	K	TGME49_223390-t26_1-p12157
TGME49_223390-t26_1-p1	581	K	TGME49_223390-t26_1-p1581
TGME49_223390-t26_1-p1	143	K	TGME49_223390-t26_1-p1143
TGME49_223390-t26_1-p1	1652	K	TGME49_223390-t26_1-p11652
TGME49_223390-t26_1-p1	1904	K	TGME49_223390-t26_1-p11904
TGME49_223390-t26_1-p1	1452	K	TGME49_223390-t26_1-p11452
TGME49_223390-t26_1-p1	1653	K	TGME49_223390-t26_1-p11653
TGME49_223390-t26_1-p1	1370	K	TGME49_223390-t26_1-p11370
TGME49_223390-t26_1-p1	1170	K	TGME49_223390-t26_1-p11170
TGME49_223390-t26_1-p1	1187	K	TGME49_223390-t26_1-p11187
TGME49_223410-t26_1-p1	207	K	TGME49_223410-t26_1-p1207
TGME49_223410-t26_1-p1	169	K	TGME49_223410-t26_1-p1169
TGME49_223410-t26_1-p1	186	K	TGME49_223410-t26_1-p1186
TGME49_223410-t26_1-p1	198	K	TGME49_223410-t26_1-p1198
TGME49_223410-t26_1-p1	51	K	TGME49_223410-t26_1-p151
TGME49_223410-t26_1-p1	202	K	TGME49_223410-t26_1-p1202
TGME49_223500-t26_1-p1	1072	K	TGME49_223500-t26_1-p11072
TGME49_223540-t26_1-p1	805	K	TGME49_223540-t26_1-p1805
TGME49_223540-t26_1-p1	310	K	TGME49_223540-t26_1-p1310
TGME49_223540-t26_1-p1	1004	K	TGME49_223540-t26_1-p11004
TGME49_223540-t26_1-p1	999	K	TGME49_223540-t26_1-p1999
TGME49_223540-t26_1-p1	68	K	TGME49_223540-t26_1-p168
TGME49_223590-t26_1-p1	276	K	TGME49_223590-t26_1-p1276
TGME49_223600-t26_1-p1	679	K	TGME49_223600-t26_1-p1679
TGME49_223610-t26_1-p1	865	K	TGME49_223610-t26_1-p1865
TGME49_223668-t26_1-p1	185	K	TGME49_223668-t26_1-p1185
TGME49_223668-t26_1-p1	210	K	TGME49_223668-t26_1-p1210
TGME49_223668-t26_1-p1	179	K	TGME49_223668-t26_1-p1179
TGME49_223680-t26_1-p1	27	K	TGME49_223680-t26_1-p127
TGME49_223680-t26_1-p1	32	K	TGME49_223680-t26_1-p132
TGME49_223680-t26_1-p1	54	K	TGME49_223680-t26_1-p154
TGME49_223710-t26_1-p1	553	K	TGME49_223710-t26_1-p1553
TGME49_223710-t26_1-p1	559	K	TGME49_223710-t26_1-p1559
TGME49_223710-t26_1-p1	950	K	TGME49_223710-t26_1-p1950
TGME49_223710-t26_1-p1	47	K	TGME49_223710-t26_1-p147
TGME49_223710-t26_1-p1	723	K	TGME49_223710-t26_1-p1723
TGME49_223710-t26_1-p1	548	K	TGME49_223710-t26_1-p1548
TGME49_223710-t26_1-p1	536	K	TGME49_223710-t26_1-p1536
TGME49_223710-t26_1-p1	219	K	TGME49_223710-t26_1-p1219
TGME49_223710-t26_1-p1	526	K	TGME49_223710-t26_1-p1526
TGME49_223910-t26_1-p1	152	K	TGME49_223910-t26_1-p1152
TGME49_223910-t26_1-p1	145	K	TGME49_223910-t26_1-p1145
TGME49_223910-t26_1-p1	56	K	TGME49_223910-t26_1-p156
TGME49_223920-t26_1-p1	1928	K	TGME49_223920-t26_1-p11928
TGME49_223920-t26_1-p1	1429	K	TGME49_223920-t26_1-p11429
TGME49_223920-t26_1-p1	1539	K	TGME49_223920-t26_1-p11539
TGME49_223920-t26_1-p1	552	K	TGME49_223920-t26_1-p1552
TGME49_223920-t26_1-p1	475	K	TGME49_223920-t26_1-p1475
TGME49_223920-t26_1-p1	1434	K	TGME49_223920-t26_1-p11434
TGME49_223920-t26_1-p1	610	K	TGME49_223920-t26_1-p1610
TGME49_223920-t26_1-p1	354	K	TGME49_223920-t26_1-p1354
TGME49_223920-t26_1-p1	1795	K	TGME49_223920-t26_1-p11795
TGME49_223920-t26_1-p1	473	K	TGME49_223920-t26_1-p1473
TGME49_223920-t26_1-p1	747	K	TGME49_223920-t26_1-p1747
TGME49_223920-t26_1-p1	1868	K	TGME49_223920-t26_1-p11868
TGME49_223920-t26_1-p1	1731	K	TGME49_223920-t26_1-p11731
TGME49_223920-t26_1-p1	1490	K	TGME49_223920-t26_1-p11490
TGME49_223920-t26_1-p1	185	K	TGME49_223920-t26_1-p1185
TGME49_223920-t26_1-p1	1165	K	TGME49_223920-t26_1-p11165
TGME49_223920-t26_1-p1	1935	K	TGME49_223920-t26_1-p11935
TGME49_223920-t26_1-p1	614	K	TGME49_223920-t26_1-p1614
TGME49_223920-t26_1-p1	604	K	TGME49_223920-t26_1-p1604
TGME49_223920-t26_1-p1	1746	K	TGME49_223920-t26_1-p11746
TGME49_223920-t26_1-p1	1164	K	TGME49_223920-t26_1-p11164
TGME49_223930-t26_1-p1	237	K	TGME49_223930-t26_1-p1237
TGME49_223930-t26_1-p1	93	K	TGME49_223930-t26_1-p193
TGME49_223930-t26_1-p1	179	K	TGME49_223930-t26_1-p1179
TGME49_223930-t26_1-p1	101	K	TGME49_223930-t26_1-p1101
TGME49_223930-t26_1-p1	94	K	TGME49_223930-t26_1-p194
TGME49_223930-t26_1-p1	129	K	TGME49_223930-t26_1-p1129
TGME49_223940-t26_1-p1	11	K	TGME49_223940-t26_1-p111
TGME49_223940-t26_1-p1	130	K	TGME49_223940-t26_1-p1130
TGME49_223940-t26_1-p1	71	K	TGME49_223940-t26_1-p171
TGME49_223940-t26_1-p1	40	K	TGME49_223940-t26_1-p140
TGME49_223940-t26_1-p1	80	K	TGME49_223940-t26_1-p180
TGME49_223940-t26_1-p1	160	K	TGME49_223940-t26_1-p1160
TGME49_223940-t26_1-p1	47	K	TGME49_223940-t26_1-p147
TGME49_223940-t26_1-p1	52	K	TGME49_223940-t26_1-p152
TGME49_223940-t26_1-p1	179	K	TGME49_223940-t26_1-p1179
TGME49_223940-t26_1-p1	24	K	TGME49_223940-t26_1-p124
TGME49_223940-t26_1-p1	16	K	TGME49_223940-t26_1-p116
TGME49_223960-t26_1-p1	119	K	TGME49_223960-t26_1-p1119
TGME49_223960-t26_1-p1	134	K	TGME49_223960-t26_1-p1134
TGME49_224050-t26_1-p1	728	K	TGME49_224050-t26_1-p1728
TGME49_224050-t26_1-p1	379	K	TGME49_224050-t26_1-p1379
TGME49_224060-t26_1-p1	271	K	TGME49_224060-t26_1-p1271
TGME49_224060-t26_1-p1	350	K	TGME49_224060-t26_1-p1350
TGME49_224060-t26_1-p1	67	K	TGME49_224060-t26_1-p167
TGME49_224060-t26_1-p1	466	K	TGME49_224060-t26_1-p1466
TGME49_224060-t26_1-p1	519	K	TGME49_224060-t26_1-p1519
TGME49_224060-t26_1-p1	203	K	TGME49_224060-t26_1-p1203
TGME49_224060-t26_1-p1	342	K	TGME49_224060-t26_1-p1342
TGME49_224060-t26_1-p1	198	K	TGME49_224060-t26_1-p1198
TGME49_224060-t26_1-p1	167	K	TGME49_224060-t26_1-p1167
TGME49_224060-t26_1-p1	541	K	TGME49_224060-t26_1-p1541
TGME49_224060-t26_1-p1	525	K	TGME49_224060-t26_1-p1525
TGME49_224090-t26_1-p1	439	K	TGME49_224090-t26_1-p1439
TGME49_224090-t26_1-p1	338	K	TGME49_224090-t26_1-p1338
TGME49_224090-t26_1-p1	343	K	TGME49_224090-t26_1-p1343
TGME49_224180-t26_1-p1	602	K	TGME49_224180-t26_1-p1602
TGME49_224220-t26_1-p1	264	K	TGME49_224220-t26_1-p1264
TGME49_224330-t26_1-p1	211	K	TGME49_224330-t26_1-p1211
TGME49_224330-t26_1-p1	82	K	TGME49_224330-t26_1-p182
TGME49_224330-t26_1-p1	377	K	TGME49_224330-t26_1-p1377
TGME49_224350-t26_1-p1	1139	K	TGME49_224350-t26_1-p11139
TGME49_224350-t26_1-p1	1341	K	TGME49_224350-t26_1-p11341
TGME49_224350-t26_1-p1	1256	K	TGME49_224350-t26_1-p11256
TGME49_224350-t26_1-p1	1248	K	TGME49_224350-t26_1-p11248
TGME49_224350-t26_1-p1	523	K	TGME49_224350-t26_1-p1523
TGME49_224350-t26_1-p1	773	K	TGME49_224350-t26_1-p1773
TGME49_224350-t26_1-p1	1320	K	TGME49_224350-t26_1-p11320
[truncated: 7,504 more rows]

## Sheet: kla
Table S26 Analysis of overlapping sites of Kla, Kcr, and Khib
Protein accession	Position	Amino acid	Gene name
TGME49_253820-t26_1-p1	119	K	TGME49_253820-t26_1-p1119
TGME49_254500-t26_1-p1	290	K	TGME49_254500-t26_1-p1290
TGME49_219682-t26_1-p1	624	K	TGME49_219682-t26_1-p1624
TGME49_233905-t26_1-p1	348	K	TGME49_233905-t26_1-p1348
TGME49_268830-t26_1-p1	465	K	TGME49_268830-t26_1-p1465
TGME49_240550-t26_1-p1	33	K	TGME49_240550-t26_1-p133
TGME49_273580-t26_1-p1	530	K	TGME49_273580-t26_1-p1530
TGME49_224850-t26_1-p1	167	K	TGME49_224850-t26_1-p1167
TGME49_248980-t26_1-p1	127	K	TGME49_248980-t26_1-p1127
TGME49_256760-t26_1-p1	109	K	TGME49_256760-t26_1-p1109
TGME49_238230-t26_1-p1	313	K	TGME49_238230-t26_1-p1313
TGME49_227650-t26_1-p1	206	K	TGME49_227650-t26_1-p1206
TGME49_289950-t26_1-p1	466	K	TGME49_289950-t26_1-p1466
TGME49_315570-t26_1-p1	45	K	TGME49_315570-t26_1-p145
TGME49_218450-t26_1-p1	62	K	TGME49_218450-t26_1-p162
TGME49_258650-t26_1-p1	743	K	TGME49_258650-t26_1-p1743
TGME49_203020-t26_1-p1	450	K	TGME49_203020-t26_1-p1450
TGME49_251500-t26_1-p1	246	K	TGME49_251500-t26_1-p1246
TGME49_271440-t26_1-p1	452	K	TGME49_271440-t26_1-p1452
TGME49_232350-t26_1-p1	211	K	TGME49_232350-t26_1-p1211
TGME49_263810-t26_1-p1	150	K	TGME49_263810-t26_1-p1150
TGME49_203810-t26_1-p1	77	K	TGME49_203810-t26_1-p177
TGME49_256760-t26_1-p1	136	K	TGME49_256760-t26_1-p1136
TGME49_308920-t26_1-p1	68	K	TGME49_308920-t26_1-p168
TGME49_215590-t26_1-p1	194	K	TGME49_215590-t26_1-p1194
TGME49_252220-t26_1-p1	222	K	TGME49_252220-t26_1-p1222
TGME49_320020-t26_1-p1	56	K	TGME49_320020-t26_1-p156
TGME49_244320-t26_1-p1	281	K	TGME49_244320-t26_1-p1281
TGME49_268850-t26_1-p1	162	K	TGME49_268850-t26_1-p1162
TGME49_273760-t26_1-p1	77	K	TGME49_273760-t26_1-p177
TGME49_250810-t26_1-p1	70	K	TGME49_250810-t26_1-p170
TGME49_290180-t26_1-p1	335	K	TGME49_290180-t26_1-p1335
TGME49_311720-t26_1-p1	163	K	TGME49_311720-t26_1-p1163
TGME49_297470-t26_1-p1	211	K	TGME49_297470-t26_1-p1211
TGME49_318230-t26_1-p1	139	K	TGME49_318230-t26_1-p1139
TGME49_292920-t26_1-p1	265	K	TGME49_292920-t26_1-p1265
TGME49_259710-t26_1-p1	144	K	TGME49_259710-t26_1-p1144
TGME49_251780-t26_1-p1	463	K	TGME49_251780-t26_1-p1463
TGME49_239490-t26_1-p1	518	K	TGME49_239490-t26_1-p1518
TGME49_273870-t26_1-p1	140	K	TGME49_273870-t26_1-p1140
TGME49_248980-t26_1-p1	124	K	TGME49_248980-t26_1-p1124
TGME49_263130-t26_1-p1	608	K	TGME49_263130-t26_1-p1608
TGME49_206590-t26_1-p1	729	K	TGME49_206590-t26_1-p1729
TGME49_292200-t26_1-p1	1614	K	TGME49_292200-t26_1-p11614
TGME49_237010-t26_1-p1	551	K	TGME49_237010-t26_1-p1551
TGME49_219550-t26_1-p1	219	K	TGME49_219550-t26_1-p1219
TGME49_318600-t26_1-p1	460	K	TGME49_318600-t26_1-p1460
TGME49_243710-t26_1-p1	207	K	TGME49_243710-t26_1-p1207
TGME49_261440-t26_1-p1	123	K	TGME49_261440-t26_1-p1123
TGME49_204400-t26_1-p1	71	K	TGME49_204400-t26_1-p171
TGME49_236540-t26_1-p1	112	K	TGME49_236540-t26_1-p1112
TGME49_223940-t26_1-p1	11	K	TGME49_223940-t26_1-p111
TGME49_315270-t26_1-p1	286	K	TGME49_315270-t26_1-p1286
TGME49_270510-t26_1-p1	383	K	TGME49_270510-t26_1-p1383
TGME49_298610-t26_1-p1	1727	K	TGME49_298610-t26_1-p11727
TGME49_250820-t26_1-p1	145	K	TGME49_250820-t26_1-p1145
TGME49_320015-t26_1-p1	150	K	TGME49_320015-t26_1-p1150
TGME49_239820-t26_1-p1	8	K	TGME49_239820-t26_1-p18
TGME49_203810-t26_1-p1	490	K	TGME49_203810-t26_1-p1490
TGME49_224350-t26_1-p1	1132	K	TGME49_224350-t26_1-p11132
TGME49_227900-t26_1-p1	1250	K	TGME49_227900-t26_1-p11250
TGME49_294800-t26_1-p1	241	K	TGME49_294800-t26_1-p1241
TGME49_231640-t26_1-p1	173	K	TGME49_231640-t26_1-p1173
TGME49_289330-t26_1-p1	1404	K	TGME49_289330-t26_1-p11404
TGME49_259710-t26_1-p1	215	K	TGME49_259710-t26_1-p1215
TGME49_300140-t26_1-p1	367	K	TGME49_300140-t26_1-p1367
TGME49_216580-t26_1-p1	265	K	TGME49_216580-t26_1-p1265
TGME49_297960-t26_1-p1	1170	K	TGME49_297960-t26_1-p11170
TGME49_235470-t26_1-p1	386	K	TGME49_235470-t26_1-p1386
TGME49_273760-t26_1-p1	425	K	TGME49_273760-t26_1-p1425
TGME49_221660-t26_1-p1	233	K	TGME49_221660-t26_1-p1233
TGME49_219850-t26_1-p1	688	K	TGME49_219850-t26_1-p1688
TGME49_293630-t26_1-p1	617	K	TGME49_293630-t26_1-p1617
TGME49_210245-t26_1-p1	1239	K	TGME49_210245-t26_1-p11239
TGME49_222840-t26_1-p1	161	K	TGME49_222840-t26_1-p1161
TGME49_320640-t26_1-p1	527	K	TGME49_320640-t26_1-p1527
TGME49_219850-t26_1-p1	242	K	TGME49_219850-t26_1-p1242
TGME49_311230-t26_1-p1	4048	K	TGME49_311230-t26_1-p14048
TGME49_202960-t26_1-p1	262	K	TGME49_202960-t26_1-p1262
TGME49_242000-t26_1-p1	28	K	TGME49_242000-t26_1-p128
TGME49_211250-t26_1-p1	82	K	TGME49_211250-t26_1-p182
TGME49_289650-t26_1-p1	136	K	TGME49_289650-t26_1-p1136
TGME49_226250-t26_1-p1	252	K	TGME49_226250-t26_1-p1252
TGME49_285750-t26_1-p1	343	K	TGME49_285750-t26_1-p1343
TGME49_261570-t26_1-p1	42	K	TGME49_261570-t26_1-p142
TGME49_300200-t26_1-p1	151	K	TGME49_300200-t26_1-p1151
TGME49_217460-t26_1-p1	64	K	TGME49_217460-t26_1-p164
TGME49_237560-t26_1-p1	153	K	TGME49_237560-t26_1-p1153
TGME49_288860-t26_1-p1	221	K	TGME49_288860-t26_1-p1221
TGME49_209500-t26_1-p1	725	K	TGME49_209500-t26_1-p1725
TGME49_316540-t26_1-p1	108	K	TGME49_316540-t26_1-p1108
TGME49_288380-t26_1-p1	384	K	TGME49_288380-t26_1-p1384
TGME49_268890-t26_1-p1	423	K	TGME49_268890-t26_1-p1423
TGME49_255250-t26_1-p1	3	K	TGME49_255250-t26_1-p13
TGME49_300260-t26_1-p1	743	K	TGME49_300260-t26_1-p1743
TGME49_229930-t26_1-p1	95	K	TGME49_229930-t26_1-p195
TGME49_252870-t26_1-p1	1217	K	TGME49_252870-t26_1-p11217
TGME49_239250-t26_1-p1	444	K	TGME49_239250-t26_1-p1444
TGME49_217600-t26_1-p1	5	K	TGME49_217600-t26_1-p15
TGME49_258170-t26_1-p1	69	K	TGME49_258170-t26_1-p169
TGME49_227140-t26_1-p1	922	K	TGME49_227140-t26_1-p1922
TGME49_246630-t26_1-p1	159	K	TGME49_246630-t26_1-p1159
TGME49_250090-t26_1-p1	783	K	TGME49_250090-t26_1-p1783
TGME49_269180-t26_1-p1	2079	K	TGME49_269180-t26_1-p12079
TGME49_234310-t26_1-p1	115	K	TGME49_234310-t26_1-p1115
TGME49_230450-t26_1-p1	549	K	TGME49_230450-t26_1-p1549
TGME49_207640-t26_1-p1	1009	K	TGME49_207640-t26_1-p11009
TGME49_321620-t26_1-p1	834	K	TGME49_321620-t26_1-p1834
TGME49_229620-t26_1-p1	530	K	TGME49_229620-t26_1-p1530
TGME49_217890-t26_1-p1	180	K	TGME49_217890-t26_1-p1180
TGME49_318310-t26_1-p1	285	K	TGME49_318310-t26_1-p1285
TGME49_222220-t26_1-p1	55	K	TGME49_222220-t26_1-p155
TGME49_204160-t26_1-p1	1353	K	TGME49_204160-t26_1-p11353
TGME49_206670-t26_1-p1	1454	K	TGME49_206670-t26_1-p11454
TGME49_288350-t26_1-p1	705	K	TGME49_288350-t26_1-p1705
TGME49_294610-t26_1-p1	1405	K	TGME49_294610-t26_1-p11405
TGME49_231480-t26_1-p1	901	K	TGME49_231480-t26_1-p1901
TGME49_315210-t26_1-p1	956	K	TGME49_315210-t26_1-p1956
TGME49_263650-t26_1-p1	303	K	TGME49_263650-t26_1-p1303
TGME49_230520-t26_1-p1	212	K	TGME49_230520-t26_1-p1212
TGME49_318170-t26_1-p1	227	K	TGME49_318170-t26_1-p1227
TGME49_226430-t26_1-p1	3	K	TGME49_226430-t26_1-p13
TGME49_259710-t26_1-p1	199	K	TGME49_259710-t26_1-p1199
TGME49_249180-t26_1-p1	405	K	TGME49_249180-t26_1-p1405
TGME49_247470-t26_1-p1	105	K	TGME49_247470-t26_1-p1105
TGME49_276930-t26_1-p1	16	K	TGME49_276930-t26_1-p116
TGME49_232800-t26_1-p1	100	K	TGME49_232800-t26_1-p1100
TGME49_239820-t26_1-p1	278	K	TGME49_239820-t26_1-p1278
TGME49_214140-t26_1-p1	245	K	TGME49_214140-t26_1-p1245
TGME49_246170-t26_1-p1	1276	K	TGME49_246170-t26_1-p11276
TGME49_260170-t26_1-p1	601	K	TGME49_260170-t26_1-p1601
TGME49_219710-t26_1-p1	536	K	TGME49_219710-t26_1-p1536
TGME49_294710-t26_1-p1	610	K	TGME49_294710-t26_1-p1610
TGME49_208990-t26_1-p1	415	K	TGME49_208990-t26_1-p1415
TGME49_213900-t26_1-p1	900	K	TGME49_213900-t26_1-p1900
TGME49_214350-t26_1-p1	284	K	TGME49_214350-t26_1-p1284
TGME49_242415-t26_1-p1	3155	K	TGME49_242415-t26_1-p13155
TGME49_237520-t26_1-p1	137	K	TGME49_237520-t26_1-p1137
TGME49_254570-t26_1-p1	1419	K	TGME49_254570-t26_1-p11419
TGME49_258650-t26_1-p1	403	K	TGME49_258650-t26_1-p1403
TGME49_209108-t26_1-p1	96	K	TGME49_209108-t26_1-p196
TGME49_207990-t26_1-p1	976	K	TGME49_207990-t26_1-p1976
TGME49_205380-t26_1-p1	246	K	TGME49_205380-t26_1-p1246
TGME49_231640-t26_1-p1	403	K	TGME49_231640-t26_1-p1403
TGME49_205010-t26_1-p1	281	K	TGME49_205010-t26_1-p1281
TGME49_209030-t26_1-p1	40	K	TGME49_209030-t26_1-p140
TGME49_300140-t26_1-p1	200	K	TGME49_300140-t26_1-p1200
TGME49_253290-t26_1-p1	670	K	TGME49_253290-t26_1-p1670
TGME49_214270-t26_1-p1	312	K	TGME49_214270-t26_1-p1312
TGME49_217460-t26_1-p1	852	K	TGME49_217460-t26_1-p1852
TGME49_234230-t26_1-p1	4223	K	TGME49_234230-t26_1-p14223
TGME49_223710-t26_1-p1	495	K	TGME49_223710-t26_1-p1495
TGME49_210690-t26_1-p1	237	K	TGME49_210690-t26_1-p1237
TGME49_280740-t26_1-p1	7	K	TGME49_280740-t26_1-p17
TGME49_223070-t26_1-p1	187	K	TGME49_223070-t26_1-p1187
TGME49_319920-t26_1-p1	218	K	TGME49_319920-t26_1-p1218
TGME49_245500-t26_1-p1	1820	K	TGME49_245500-t26_1-p11820
TGME49_250090-t26_1-p1	535	K	TGME49_250090-t26_1-p1535
TGME49_270740-t26_1-p1	28	K	TGME49_270740-t26_1-p128
TGME49_288360-t26_1-p1	638	K	TGME49_288360-t26_1-p1638
TGME49_310900-t26_1-p1	1288	K	TGME49_310900-t26_1-p11288
TGME49_209030-t26_1-p1	114	K	TGME49_209030-t26_1-p1114
TGME49_255420-t26_1-p1	60	K	TGME49_255420-t26_1-p160
TGME49_217780-t26_1-p1	45	K	TGME49_217780-t26_1-p145
TGME49_250770-t26_1-p1	174	K	TGME49_250770-t26_1-p1174
TGME49_270840-t26_1-p1	7	K	TGME49_270840-t26_1-p17
TGME49_229650-t26_1-p1	369	K	TGME49_229650-t26_1-p1369
TGME49_211690-t26_1-p1	832	K	TGME49_211690-t26_1-p1832
TGME49_289690-t26_1-p1	366	K	TGME49_289690-t26_1-p1366
TGME49_202370-t26_1-p1	272	K	TGME49_202370-t26_1-p1272
TGME49_292080-t26_1-p1	1192	K	TGME49_292080-t26_1-p11192
TGME49_232090-t26_1-p1	202	K	TGME49_232090-t26_1-p1202
TGME49_261030-t26_1-p1	569	K	TGME49_261030-t26_1-p1569
TGME49_315610-t26_1-p1	129	K	TGME49_315610-t26_1-p1129
TGME49_318140-t26_1-p1	436	K	TGME49_318140-t26_1-p1436
TGME49_218840-t26_1-p1	226	K	TGME49_218840-t26_1-p1226
TGME49_273520-t26_1-p1	244	K	TGME49_273520-t26_1-p1244
TGME49_216680-t26_1-p1	322	K	TGME49_216680-t26_1-p1322
TGME49_231120-t26_1-p1	217	K	TGME49_231120-t26_1-p1217
TGME49_226410-t26_1-p1	162	K	TGME49_226410-t26_1-p1162
TGME49_255250-t26_1-p1	5	K	TGME49_255250-t26_1-p15
TGME49_317720-t26_1-p1	433	K	TGME49_317720-t26_1-p1433
TGME49_273870-t26_1-p1	797	K	TGME49_273870-t26_1-p1797
TGME49_291950-t26_1-p1	31	K	TGME49_291950-t26_1-p131
TGME49_305340-t26_1-p1	1325	K	TGME49_305340-t26_1-p11325
TGME49_265310-t26_1-p1	301	K	TGME49_265310-t26_1-p1301
TGME49_215590-t26_1-p1	351	K	TGME49_215590-t26_1-p1351
TGME49_319920-t26_1-p1	131	K	TGME49_319920-t26_1-p1131
TGME49_311720-t26_1-p1	446	K	TGME49_311720-t26_1-p1446
TGME49_243730-t26_1-p1	144	K	TGME49_243730-t26_1-p1144
TGME49_226410-t26_1-p1	169	K	TGME49_226410-t26_1-p1169
TGME49_277760-t26_1-p1	204	K	TGME49_277760-t26_1-p1204
TGME49_226730-t26_1-p1	785	K	TGME49_226730-t26_1-p1785
TGME49_315270-t26_1-p1	277	K	TGME49_315270-t26_1-p1277
TGME49_289690-t26_1-p1	214	K	TGME49_289690-t26_1-p1214
TGME49_227360-t26_1-p1	173	K	TGME49_227360-t26_1-p1173
TGME49_207760-t26_1-p1	1004	K	TGME49_207760-t26_1-p11004
TGME49_227948-t26_1-p1	737	K	TGME49_227948-t26_1-p1737
TGME49_321900-t26_1-p1	220	K	TGME49_321900-t26_1-p1220
TGME49_235020-t26_1-p1	720	K	TGME49_235020-t26_1-p1720
TGME49_314750-t26_1-p1	36	K	TGME49_314750-t26_1-p136
TGME49_251690-t26_1-p1	73	K	TGME49_251690-t26_1-p173
TGME49_254410-t26_1-p1	293	K	TGME49_254410-t26_1-p1293
TGME49_261080-t26_1-p1	3011	K	TGME49_261080-t26_1-p13011
TGME49_320600-t26_1-p1	144	K	TGME49_320600-t26_1-p1144
TGME49_286440-t26_1-p1	275	K	TGME49_286440-t26_1-p1275
TGME49_231640-t26_1-p1	315	K	TGME49_231640-t26_1-p1315
TGME49_268850-t26_1-p1	103	K	TGME49_268850-t26_1-p1103
TGME49_224850-t26_1-p1	373	K	TGME49_224850-t26_1-p1373
TGME49_264610-t26_1-p1	279	K	TGME49_264610-t26_1-p1279
TGME49_290660-t26_1-p1	356	K	TGME49_290660-t26_1-p1356
TGME49_272910-t26_1-p1	9	K	TGME49_272910-t26_1-p19
TGME49_209550-t26_1-p1	1206	K	TGME49_209550-t26_1-p11206
TGME49_240640-t26_1-p1	43	K	TGME49_240640-t26_1-p143
TGME49_222860-t26_1-p1	90	K	TGME49_222860-t26_1-p190
TGME49_243530-t26_1-p1	1330	K	TGME49_243530-t26_1-p11330
TGME49_313070-t26_1-p1	143	K	TGME49_313070-t26_1-p1143
TGME49_309010-t26_1-p1	161	K	TGME49_309010-t26_1-p1161
TGME49_306195-t26_1-p1	28	K	TGME49_306195-t26_1-p128
TGME49_263810-t26_1-p1	134	K	TGME49_263810-t26_1-p1134
TGME49_232710-t26_1-p1	19	K	TGME49_232710-t26_1-p119
TGME49_270800-t26_1-p1	21	K	TGME49_270800-t26_1-p121
TGME49_251780-t26_1-p1	630	K	TGME49_251780-t26_1-p1630
TGME49_283850-t26_1-p1	156	K	TGME49_283850-t26_1-p1156
TGME49_292200-t26_1-p1	2057	K	TGME49_292200-t26_1-p12057
TGME49_231970-t26_1-p1	223	K	TGME49_231970-t26_1-p1223
TGME49_242070-t26_1-p1	25	K	TGME49_242070-t26_1-p125
TGME49_299670-t26_1-p1	67	K	TGME49_299670-t26_1-p167
TGME49_236970-t26_1-p1	1560	K	TGME49_236970-t26_1-p11560
TGME49_266060-t26_1-p1	8	K	TGME49_266060-t26_1-p18
TGME49_205470-t26_1-p1	137	K	TGME49_205470-t26_1-p1137
TGME49_214270-t26_1-p1	384	K	TGME49_214270-t26_1-p1384
TGME49_258000-t26_1-p1	814	K	TGME49_258000-t26_1-p1814
TGME49_226250-t26_1-p1	205	K	TGME49_226250-t26_1-p1205
TGME49_269660-t26_1-p1	29	K	TGME49_269660-t26_1-p129
TGME49_294710-t26_1-p1	682	K	TGME49_294710-t26_1-p1682
TGME49_320640-t26_1-p1	536	K	TGME49_320640-t26_1-p1536
TGME49_213752-t26_1-p1	666	K	TGME49_213752-t26_1-p1666
TGME49_313010-t26_1-p1	87	K	TGME49_313010-t26_1-p187
TGME49_226960-t26_1-p1	664	K	TGME49_226960-t26_1-p1664
TGME49_305340-t26_1-p1	573	K	TGME49_305340-t26_1-p1573
TGME49_216660-t26_1-p1	245	K	TGME49_216660-t26_1-p1245
TGME49_262380-t26_1-p1	547	K	TGME49_262380-t26_1-p1547
TGME49_218610-t26_1-p1	507	K	TGME49_218610-t26_1-p1507
TGME49_308890-t26_1-p1	349	K	TGME49_308890-t26_1-p1349
TGME49_255170-t26_1-p1	322	K	TGME49_255170-t26_1-p1322
TGME49_255890-t26_1-p1	252	K	TGME49_255890-t26_1-p1252
TGME49_315270-t26_1-p1	50	K	TGME49_315270-t26_1-p150
TGME49_235880-t26_1-p1	38	K	TGME49_235880-t26_1-p138
TGME49_238380-t26_1-p1	175	K	TGME49_238380-t26_1-p1175
TGME49_314740-t26_1-p1	749	K	TGME49_314740-t26_1-p1749
TGME49_237520-t26_1-p1	409	K	TGME49_237520-t26_1-p1409
TGME49_225540-t26_1-p1	77	K	TGME49_225540-t26_1-p177
TGME49_246100-t26_1-p1	19	K	TGME49_246100-t26_1-p119
TGME49_250770-t26_1-p1	243	K	TGME49_250770-t26_1-p1243
TGME49_253820-t26_1-p1	33	K	TGME49_253820-t26_1-p133
TGME49_209500-t26_1-p1	1900	K	TGME49_209500-t26_1-p11900
TGME49_300200-t26_1-p1	18	K	TGME49_300200-t26_1-p118
TGME49_269980-t26_1-p1	271	K	TGME49_269980-t26_1-p1271
TGME49_258470-t26_1-p1	41	K	TGME49_258470-t26_1-p141
TGME49_214270-t26_1-p1	1072	K	TGME49_214270-t26_1-p11072
TGME49_263300-t26_1-p1	55	K	TGME49_263300-t26_1-p155
TGME49_317720-t26_1-p1	125	K	TGME49_317720-t26_1-p1125
TGME49_264190-t26_1-p1	311	K	TGME49_264190-t26_1-p1311
TGME49_210840-t26_1-p1	494	K	TGME49_210840-t26_1-p1494
TGME49_310860-t26_1-p1	320	K	TGME49_310860-t26_1-p1320
TGME49_224740-t26_1-p1	289	K	TGME49_224740-t26_1-p1289
TGME49_321370-t26_1-p1	1398	K	TGME49_321370-t26_1-p11398
TGME49_290600-t26_1-p1	74	K	TGME49_290600-t26_1-p174
TGME49_272490-t26_1-p1	737	K	TGME49_272490-t26_1-p1737
TGME49_283850-t26_1-p1	315	K	TGME49_283850-t26_1-p1315
TGME49_294800-t26_1-p1	362	K	TGME49_294800-t26_1-p1362
TGME49_233190-t26_1-p1	288	K	TGME49_233190-t26_1-p1288
TGME49_232710-t26_1-p1	241	K	TGME49_232710-t26_1-p1241
TGME49_239080-t26_1-p1	789	K	TGME49_239080-t26_1-p1789
TGME49_239760-t26_1-p1	36	K	TGME49_239760-t26_1-p136
TGME49_263700-t26_1-p1	111	K	TGME49_263700-t26_1-p1111
TGME49_215280-t26_1-p1	205	K	TGME49_215280-t26_1-p1205
TGME49_227360-t26_1-p1	377	K	TGME49_227360-t26_1-p1377
TGME49_235740-t26_1-p1	546	K	TGME49_235740-t26_1-p1546
TGME49_216450-t26_1-p1	236	K	TGME49_216450-t26_1-p1236
TGME49_260140-t26_1-p1	411	K	TGME49_260140-t26_1-p1411
TGME49_235170-t26_1-p1	439	K	TGME49_235170-t26_1-p1439
TGME49_263870-t26_1-p1	839	K	TGME49_263870-t26_1-p1839
TGME49_320592-t26_1-p1	372	K	TGME49_320592-t26_1-p1372
TGME49_300200-t26_1-p1	10	K	TGME49_300200-t26_1-p110
TGME49_227900-t26_1-p1	594	K	TGME49_227900-t26_1-p1594
TGME49_227390-t26_1-p1	624	K	TGME49_227390-t26_1-p1624
TGME49_311230-t26_1-p1	4515	K	TGME49_311230-t26_1-p14515
TGME49_219540-t26_1-p1	1256	K	TGME49_219540-t26_1-p11256
TGME49_267330-t26_1-p1	246	K	TGME49_267330-t26_1-p1246
TGME49_239790-t26_1-p1	260	K	TGME49_239790-t26_1-p1260
TGME49_211090-t26_1-p1	610	K	TGME49_211090-t26_1-p1610
TGME49_217010-t26_1-p1	24	K	TGME49_217010-t26_1-p124
TGME49_265470-t26_1-p1	95	K	TGME49_265470-t26_1-p195
TGME49_244320-t26_1-p1	241	K	TGME49_244320-t26_1-p1241
TGME49_218840-t26_1-p1	1997	K	TGME49_218840-t26_1-p11997
TGME49_294670-t26_1-p1	53	K	TGME49_294670-t26_1-p153
TGME49_309120-t26_1-p1	384	K	TGME49_309120-t26_1-p1384
TGME49_235880-t26_1-p1	46	K	TGME49_235880-t26_1-p146
TGME49_209030-t26_1-p1	327	K	TGME49_209030-t26_1-p1327
TGME49_257310-t26_1-p1	328	K	TGME49_257310-t26_1-p1328
TGME49_261260-t26_1-p1	585	K	TGME49_261260-t26_1-p1585
TGME49_297080-t26_1-p1	479	K	TGME49_297080-t26_1-p1479
TGME49_205130-t26_1-p1	4397	K	TGME49_205130-t26_1-p14397
TGME49_289690-t26_1-p1	405	K	TGME49_289690-t26_1-p1405
TGME49_285660-t26_1-p1	846	K	TGME49_285660-t26_1-p1846
TGME49_244200-t26_1-p1	704	K	TGME49_244200-t26_1-p1704
TGME49_227850-t26_1-p1	112	K	TGME49_227850-t26_1-p1112
TGME49_219550-t26_1-p1	226	K	TGME49_219550-t26_1-p1226
TGME49_216650-t26_1-p1	112	K	TGME49_216650-t26_1-p1112
TGME49_288860-t26_1-p1	158	K	TGME49_288860-t26_1-p1158
TGME49_269200-t26_1-p1	36	K	TGME49_269200-t26_1-p136
TGME49_247760-t26_1-p1	146	K	TGME49_247760-t26_1-p1146
TGME49_203370-t26_1-p1	574	K	TGME49_203370-t26_1-p1574
TGME49_314680-t26_1-p1	17	K	TGME49_314680-t26_1-p117
TGME49_232340-t26_1-p1	175	K	TGME49_232340-t26_1-p1175
TGME49_230160-t26_1-p1	107	K	TGME49_230160-t26_1-p1107
TGME49_205470-t26_1-p1	520	K	TGME49_205470-t26_1-p1520
TGME49_262690-t26_1-p1	129	K	TGME49_262690-t26_1-p1129
TGME49_238510-t26_1-p1	158	K	TGME49_238510-t26_1-p1158
TGME49_269430-t26_1-p1	226	K	TGME49_269430-t26_1-p1226
TGME49_270510-t26_1-p1	261	K	TGME49_270510-t26_1-p1261
TGME49_251780-t26_1-p1	346	K	TGME49_251780-t26_1-p1346
TGME49_251690-t26_1-p1	82	K	TGME49_251690-t26_1-p182
TGME49_263840-t26_1-p1	490	K	TGME49_263840-t26_1-p1490
TGME49_269980-t26_1-p1	109	K	TGME49_269980-t26_1-p1109
TGME49_225470-t26_1-p1	236	K	TGME49_225470-t26_1-p1236
TGME49_249180-t26_1-p1	398	K	TGME49_249180-t26_1-p1398
TGME49_209500-t26_1-p1	1167	K	TGME49_209500-t26_1-p11167
TGME49_240870-t26_1-p1	203	K	TGME49_240870-t26_1-p1203
TGME49_210408-t26_1-p1	62	K	TGME49_210408-t26_1-p162
TGME49_254580-t26_1-p1	21	K	TGME49_254580-t26_1-p121
TGME49_250770-t26_1-p1	297	K	TGME49_250770-t26_1-p1297
TGME49_265450-t26_1-p1	103	K	TGME49_265450-t26_1-p1103
TGME49_249920-t26_1-p1	169	K	TGME49_249920-t26_1-p1169
TGME49_235470-t26_1-p1	745	K	TGME49_235470-t26_1-p1745
TGME49_222910-t26_1-p1	130	K	TGME49_222910-t26_1-p1130
TGME49_310900-t26_1-p1	1321	K	TGME49_310900-t26_1-p11321
TGME49_249970-t26_1-p1	181	K	TGME49_249970-t26_1-p1181
TGME49_204120-t26_1-p1	56	K	TGME49_204120-t26_1-p156
TGME49_288380-t26_1-p1	269	K	TGME49_288380-t26_1-p1269
TGME49_205510-t26_1-p1	464	K	TGME49_205510-t26_1-p1464
TGME49_216510-t26_1-p1	625	K	TGME49_216510-t26_1-p1625
TGME49_253290-t26_1-p1	184	K	TGME49_253290-t26_1-p1184
TGME49_288680-t26_1-p1	354	K	TGME49_288680-t26_1-p1354
TGME49_209910-t26_1-p1	9	K	TGME49_209910-t26_1-p19
TGME49_313390-t26_1-p1	257	K	TGME49_313390-t26_1-p1257
TGME49_217460-t26_1-p1	197	K	TGME49_217460-t26_1-p1197
TGME49_216900-t26_1-p1	206	K	TGME49_216900-t26_1-p1206
TGME49_231440-t26_1-p1	526	K	TGME49_231440-t26_1-p1526
TGME49_234230-t26_1-p1	1853	K	TGME49_234230-t26_1-p11853
TGME49_249900-t26_1-p1	14	K	TGME49_249900-t26_1-p114
TGME49_269770-t26_1-p1	1006	K	TGME49_269770-t26_1-p11006
TGME49_278990-t26_1-p1	478	K	TGME49_278990-t26_1-p1478
TGME49_256970-t26_1-p1	128	K	TGME49_256970-t26_1-p1128
TGME49_306650-t26_1-p1	250	K	TGME49_306650-t26_1-p1250
TGME49_285840-t26_1-p1	545	K	TGME49_285840-t26_1-p1545
TGME49_229930-t26_1-p1	158	K	TGME49_229930-t26_1-p1158
TGME49_291070-t26_1-p1	150	K	TGME49_291070-t26_1-p1150
TGME49_301440-t26_1-p1	59	K	TGME49_301440-t26_1-p159
TGME49_260820-t26_1-p1	164	K	TGME49_260820-t26_1-p1164
TGME49_311090-t26_1-p1	524	K	TGME49_311090-t26_1-p1524
TGME49_287500-t26_1-p1	366	K	TGME49_287500-t26_1-p1366
TGME49_262720-t26_1-p1	88	K	TGME49_262720-t26_1-p188
TGME49_250820-t26_1-p1	556	K	TGME49_250820-t26_1-p1556
TGME49_217460-t26_1-p1	230	K	TGME49_217460-t26_1-p1230
TGME49_318230-t26_1-p1	141	K	TGME49_318230-t26_1-p1141
TGME49_235350-t26_1-p1	9	K	TGME49_235350-t26_1-p19
TGME49_229470-t26_1-p1	176	K	TGME49_229470-t26_1-p1176
TGME49_233190-t26_1-p1	310	K	TGME49_233190-t26_1-p1310
TGME49_264160-t26_1-p1	981	K	TGME49_264160-t26_1-p1981
TGME49_263520-t26_1-p1	11	K	TGME49_263520-t26_1-p111
TGME49_265330-t26_1-p1	292	K	TGME49_265330-t26_1-p1292
TGME49_208440-t26_1-p1	197	K	TGME49_208440-t26_1-p1197
TGME49_226730-t26_1-p1	296	K	TGME49_226730-t26_1-p1296
TGME49_299250-t26_1-p1	406	K	TGME49_299250-t26_1-p1406
TGME49_268200-t26_1-p1	56	K	TGME49_268200-t26_1-p156
TGME49_207440-t26_1-p1	282	K	TGME49_207440-t26_1-p1282
TGME49_257560-t26_1-p1	901	K	TGME49_257560-t26_1-p1901
TGME49_288910-t26_1-p1	69	K	TGME49_288910-t26_1-p169
TGME49_244380-t26_1-p1	86	K	TGME49_244380-t26_1-p186
TGME49_294670-t26_1-p1	171	K	TGME49_294670-t26_1-p1171
TGME49_292080-t26_1-p1	400	K	TGME49_292080-t26_1-p1400
TGME49_257560-t26_1-p1	928	K	TGME49_257560-t26_1-p1928
TGME49_286260-t26_1-p1	624	K	TGME49_286260-t26_1-p1624
TGME49_237520-t26_1-p1	400	K	TGME49_237520-t26_1-p1400
TGME49_306400-t26_1-p1	432	K	TGME49_306400-t26_1-p1432
TGME49_291950-t26_1-p1	566	K	TGME49_291950-t26_1-p1566
TGME49_260440-t26_1-p1	226	K	TGME49_260440-t26_1-p1226
TGME49_225730-t26_1-p1	25	K	TGME49_225730-t26_1-p125
TGME49_266990-t26_1-p1	26	K	TGME49_266990-t26_1-p126
TGME49_230940-t26_1-p1	410	K	TGME49_230940-t26_1-p1410
TGME49_310380-t26_1-p1	10	K	TGME49_310380-t26_1-p110
TGME49_261240-t26_1-p1	24	K	TGME49_261240-t26_1-p124
TGME49_305340-t26_1-p1	1790	K	TGME49_305340-t26_1-p11790
TGME49_236820-t26_1-p1	278	K	TGME49_236820-t26_1-p1278
TGME49_218840-t26_1-p1	1221	K	TGME49_218840-t26_1-p11221
TGME49_263320-t26_1-p1	336	K	TGME49_263320-t26_1-p1336
TGME49_224850-t26_1-p1	650	K	TGME49_224850-t26_1-p1650
TGME49_263840-t26_1-p1	503	K	TGME49_263840-t26_1-p1503
TGME49_256990-t26_1-p1	244	K	TGME49_256990-t26_1-p1244
TGME49_253290-t26_1-p1	1070	K	TGME49_253290-t26_1-p11070
TGME49_242070-t26_1-p1	188	K	TGME49_242070-t26_1-p1188
TGME49_304970-t26_1-p1	35	K	TGME49_304970-t26_1-p135
TGME49_209800-t26_1-p1	382	K	TGME49_209800-t26_1-p1382
TGME49_214090-t26_1-p1	1353	K	TGME49_214090-t26_1-p11353
TGME49_210990-t26_1-p1	275	K	TGME49_210990-t26_1-p1275
TGME49_232380-t26_1-p1	1014	K	TGME49_232380-t26_1-p11014
TGME49_204400-t26_1-p1	175	K	TGME49_204400-t26_1-p1175
TGME49_262690-t26_1-p1	33	K	TGME49_262690-t26_1-p133
TGME49_202960-t26_1-p1	270	K	TGME49_202960-t26_1-p1270
TGME49_304710-t26_1-p1	561	K	TGME49_304710-t26_1-p1561
TGME49_244320-t26_1-p1	263	K	TGME49_244320-t26_1-p1263
TGME49_269180-t26_1-p1	1010	K	TGME49_269180-t26_1-p11010
TGME49_256990-t26_1-p1	320	K	TGME49_256990-t26_1-p1320
TGME49_236210-t26_1-p1	262	K	TGME49_236210-t26_1-p1262
TGME49_242070-t26_1-p1	309	K	TGME49_242070-t26_1-p1309
TGME49_313290-t26_1-p1	417	K	TGME49_313290-t26_1-p1417
TGME49_252870-t26_1-p1	1309	K	TGME49_252870-t26_1-p11309
TGME49_309210-t26_1-p1	241	K	TGME49_309210-t26_1-p1241
TGME49_270140-t26_1-p1	134	K	TGME49_270140-t26_1-p1134
TGME49_217890-t26_1-p1	67	K	TGME49_217890-t26_1-p167
TGME49_214140-t26_1-p1	1836	K	TGME49_214140-t26_1-p11836
TGME49_219540-t26_1-p1	488	K	TGME49_219540-t26_1-p1488
TGME49_271740-t26_1-p1	1184	K	TGME49_271740-t26_1-p11184
TGME49_251410-t26_1-p1	1669	K	TGME49_251410-t26_1-p11669
TGME49_318230-t26_1-p1	31	K	TGME49_318230-t26_1-p131
TGME49_228300-t26_1-p1	138	K	TGME49_228300-t26_1-p1138
TGME49_288320-t26_1-p1	85	K	TGME49_288320-t26_1-p185
TGME49_278750-t26_1-p1	133	K	TGME49_278750-t26_1-p1133
TGME49_232940-t26_1-p1	168	K	TGME49_232940-t26_1-p1168
TGME49_252220-t26_1-p1	391	K	TGME49_252220-t26_1-p1391
TGME49_292080-t26_1-p1	1092	K	TGME49_292080-t26_1-p11092
TGME49_280600-t26_1-p1	622	K	TGME49_280600-t26_1-p1622
TGME49_216600-t26_1-p1	550	K	TGME49_216600-t26_1-p1550
TGME49_289960-t26_1-p1	375	K	TGME49_289960-t26_1-p1375
TGME49_248340-t26_1-p1	51	K	TGME49_248340-t26_1-p151
TGME49_267430-t26_1-p1	305	K	TGME49_267430-t26_1-p1305
TGME49_270510-t26_1-p1	534	K	TGME49_270510-t26_1-p1534
TGME49_261600-t26_1-p1	462	K	TGME49_261600-t26_1-p1462
TGME49_238070-t26_1-p1	129	K	TGME49_238070-t26_1-p1129
TGME49_226960-t26_1-p1	727	K	TGME49_226960-t26_1-p1727
TGME49_209140-t26_1-p1	59	K	TGME49_209140-t26_1-p159
TGME49_211680-t26_1-p1	210	K	TGME49_211680-t26_1-p1210
TGME49_217890-t26_1-p1	92	K	TGME49_217890-t26_1-p192
TGME49_284040-t26_1-p1	2205	K	TGME49_284040-t26_1-p12205
TGME49_310950-t26_1-p1	288	K	TGME49_310950-t26_1-p1288
TGME49_289690-t26_1-p1	255	K	TGME49_289690-t26_1-p1255
TGME49_232350-t26_1-p1	43	K	TGME49_232350-t26_1-p143
TGME49_242070-t26_1-p1	381	K	TGME49_242070-t26_1-p1381
TGME49_224900-t26_1-p1	7	K	TGME49_224900-t26_1-p17
TGME49_243580-t26_1-p1	151	K	TGME49_243580-t26_1-p1151
TGME49_234230-t26_1-p1	1974	K	TGME49_234230-t26_1-p11974
TGME49_204400-t26_1-p1	436	K	TGME49_204400-t26_1-p1436
TGME49_289970-t26_1-p1	85	K	TGME49_289970-t26_1-p185
TGME49_294800-t26_1-p1	425	K	TGME49_294800-t26_1-p1425
TGME49_233890-t26_1-p1	555	K	TGME49_233890-t26_1-p1555
TGME49_269180-t26_1-p1	1334	K	TGME49_269180-t26_1-p11334
TGME49_244290-t26_1-p1	196	K	TGME49_244290-t26_1-p1196
TGME49_270930-t26_1-p1	2758	K	TGME49_270930-t26_1-p12758
TGME49_227300-t26_1-p1	1948	K	TGME49_227300-t26_1-p11948
TGME49_263180-t26_1-p1	10	K	TGME49_263180-t26_1-p110
TGME49_262690-t26_1-p1	135	K	TGME49_262690-t26_1-p1135
TGME49_232350-t26_1-p1	322	K	TGME49_232350-t26_1-p1322
TGME49_312820-t26_1-p1	234	K	TGME49_312820-t26_1-p1234
TGME49_215980-t26_1-p1	186	K	TGME49_215980-t26_1-p1186
TGME49_241170-t26_1-p1	1230	K	TGME49_241170-t26_1-p11230
TGME49_291180-t26_1-p1	1210	K	TGME49_291180-t26_1-p11210
TGME49_272910-t26_1-p1	158	K	TGME49_272910-t26_1-p1158
TGME49_308580-t26_1-p1	902	K	TGME49_308580-t26_1-p1902
TGME49_249900-t26_1-p1	62	K	TGME49_249900-t26_1-p162
TGME49_218280-t26_1-p1	148	K	TGME49_218280-t26_1-p1148
TGME49_240640-t26_1-p1	45	K	TGME49_240640-t26_1-p145
TGME49_252270-t26_1-p1	420	K	TGME49_252270-t26_1-p1420
TGME49_286080-t26_1-p1	396	K	TGME49_286080-t26_1-p1396
TGME49_255170-t26_1-p1	453	K	TGME49_255170-t26_1-p1453
TGME49_217350-t26_1-p1	554	K	TGME49_217350-t26_1-p1554
TGME49_226810-t26_1-p1	5670	K	TGME49_226810-t26_1-p15670
TGME49_243730-t26_1-p1	79	K	TGME49_243730-t26_1-p179
TGME49_273760-t26_1-p1	499	K	TGME49_273760-t26_1-p1499
TGME49_288500-t26_1-p1	535	K	TGME49_288500-t26_1-p1535
TGME49_275650-t26_1-p1	140	K	TGME49_275650-t26_1-p1140
TGME49_225050-t26_1-p1	119	K	TGME49_225050-t26_1-p1119
TGME49_268200-t26_1-p1	287	K	TGME49_268200-t26_1-p1287
TGME49_226410-t26_1-p1	138	K	TGME49_226410-t26_1-p1138
TGME49_214820-t26_1-p1	127	K	TGME49_214820-t26_1-p1127
TGME49_312600-t26_1-p1	10	K	TGME49_312600-t26_1-p110
TGME49_269010-t26_1-p1	307	K	TGME49_269010-t26_1-p1307
TGME49_292920-t26_1-p1	657	K	TGME49_292920-t26_1-p1657
TGME49_227400-t26_1-p1	237	K	TGME49_227400-t26_1-p1237
TGME49_285980-t26_1-p1	461	K	TGME49_285980-t26_1-p1461
TGME49_228250-t26_1-p1	367	K	TGME49_228250-t26_1-p1367
TGME49_227360-t26_1-p1	363	K	TGME49_227360-t26_1-p1363
TGME49_298020-t26_1-p1	475	K	TGME49_298020-t26_1-p1475
TGME49_232230-t26_1-p1	7	K	TGME49_232230-t26_1-p17
TGME49_239790-t26_1-p1	267	K	TGME49_239790-t26_1-p1267
TGME49_238010-t26_1-p1	31	K	TGME49_238010-t26_1-p131
TGME49_301440-t26_1-p1	93	K	TGME49_301440-t26_1-p193
TGME49_315610-t26_1-p1	107	K	TGME49_315610-t26_1-p1107
TGME49_223725-t26_1-p1	1616	K	TGME49_223725-t26_1-p11616
TGME49_272740-t26_1-p1	1003	K	TGME49_272740-t26_1-p11003
TGME49_210750-t26_1-p1	643	K	TGME49_210750-t26_1-p1643
TGME49_227560-t26_1-p1	468	K	TGME49_227560-t26_1-p1468
TGME49_219540-t26_1-p1	1158	K	TGME49_219540-t26_1-p11158
TGME49_249180-t26_1-p1	221	K	TGME49_249180-t26_1-p1221
TGME49_222220-t26_1-p1	50	K	TGME49_222220-t26_1-p150
TGME49_263870-t26_1-p1	641	K	TGME49_263870-t26_1-p1641
TGME49_256760-t26_1-p1	4	K	TGME49_256760-t26_1-p14
TGME49_235920-t26_1-p1	359	K	TGME49_235920-t26_1-p1359
TGME49_267810-t26_1-p1	41	K	TGME49_267810-t26_1-p141
TGME49_241170-t26_1-p1	1124	K	TGME49_241170-t26_1-p11124
TGME49_248120-t26_1-p1	69	K	TGME49_248120-t26_1-p169
TGME49_254030-t26_1-p1	50	K	TGME49_254030-t26_1-p150
TGME49_300140-t26_1-p1	259	K	TGME49_300140-t26_1-p1259
TGME49_232250-t26_1-p1	260	K	TGME49_232250-t26_1-p1260
TGME49_206470-t26_1-p1	420	K	TGME49_206470-t26_1-p1420
TGME49_265110-t26_1-p1	21	K	TGME49_265110-t26_1-p121
TGME49_310670-t26_1-p1	250	K	TGME49_310670-t26_1-p1250
TGME49_312090-t26_1-p1	112	K	TGME49_312090-t26_1-p1112
TGME49_236210-t26_1-p1	279	K	TGME49_236210-t26_1-p1279
TGME49_286590-t26_1-p1	353	K	TGME49_286590-t26_1-p1353
TGME49_309210-t26_1-p1	391	K	TGME49_309210-t26_1-p1391
TGME49_229640-t26_1-p1	938	K	TGME49_229640-t26_1-p1938
TGME49_311230-t26_1-p1	3756	K	TGME49_311230-t26_1-p13756
TGME49_250090-t26_1-p1	523	K	TGME49_250090-t26_1-p1523
TGME49_262380-t26_1-p1	379	K	TGME49_262380-t26_1-p1379
TGME49_232370-t26_1-p1	222	K	TGME49_232370-t26_1-p1222
TGME49_216650-t26_1-p1	301	K	TGME49_216650-t26_1-p1301
TGME49_278440-t26_1-p1	2656	K	TGME49_278440-t26_1-p12656
TGME49_290660-t26_1-p1	345	K	TGME49_290660-t26_1-p1345
TGME49_221660-t26_1-p1	292	K	TGME49_221660-t26_1-p1292
TGME49_300310-t26_1-p1	42	K	TGME49_300310-t26_1-p142
TGME49_280410-t26_1-p1	956	K	TGME49_280410-t26_1-p1956
TGME49_233890-t26_1-p1	268	K	TGME49_233890-t26_1-p1268
TGME49_203980-t26_1-p1	156	K	TGME49_203980-t26_1-p1156
TGME49_268950-t26_1-p1	469	K	TGME49_268950-t26_1-p1469
TGME49_318160-t26_1-p1	166	K	TGME49_318160-t26_1-p1166
TGME49_269650-t26_1-p1	354	K	TGME49_269650-t26_1-p1354
TGME49_244370-t26_1-p1	575	K	TGME49_244370-t26_1-p1575
TGME49_320480-t26_1-p1	38	K	TGME49_320480-t26_1-p138
TGME49_318230-t26_1-p1	206	K	TGME49_318230-t26_1-p1206
TGME49_278870-t26_1-p1	1191	K	TGME49_278870-t26_1-p11191
TGME49_311480-t26_1-p1	184	K	TGME49_311480-t26_1-p1184
TGME49_244560-t26_1-p1	483	K	TGME49_244560-t26_1-p1483
TGME49_217460-t26_1-p1	222	K	TGME49_217460-t26_1-p1222
TGME49_249900-t26_1-p1	11	K	TGME49_249900-t26_1-p111
TGME49_211690-t26_1-p1	336	K	TGME49_211690-t26_1-p1336
TGME49_310670-t26_1-p1	772	K	TGME49_310670-t26_1-p1772
TGME49_311230-t26_1-p1	4378	K	TGME49_311230-t26_1-p14378
TGME49_245460-t26_1-p1	123	K	TGME49_245460-t26_1-p1123
TGME49_219550-t26_1-p1	198	K	TGME49_219550-t26_1-p1198
TGME49_278530-t26_1-p1	23	K	TGME49_278530-t26_1-p123
TGME49_295690-t26_1-p1	298	K	TGME49_295690-t26_1-p1298
TGME49_228190-t26_1-p1	272	K	TGME49_228190-t26_1-p1272
TGME49_276170-t26_1-p1	1197	K	TGME49_276170-t26_1-p11197
TGME49_290660-t26_1-p1	328	K	TGME49_290660-t26_1-p1328
TGME49_204410-t26_1-p1	656	K	TGME49_204410-t26_1-p1656
TGME49_201380-t26_1-p1	404	K	TGME49_201380-t26_1-p1404
TGME49_283710-t26_1-p1	335	K	TGME49_283710-t26_1-p1335
TGME49_289690-t26_1-p1	370	K	TGME49_289690-t26_1-p1370
TGME49_278750-t26_1-p1	100	K	TGME49_278750-t26_1-p1100
TGME49_292080-t26_1-p1	626	K	TGME49_292080-t26_1-p1626
TGME49_292920-t26_1-p1	661	K	TGME49_292920-t26_1-p1661
TGME49_320570-t26_1-p1	183	K	TGME49_320570-t26_1-p1183
TGME49_230410-t26_1-p1	282	K	TGME49_230410-t26_1-p1282
TGME49_288400-t26_1-p1	782	K	TGME49_288400-t26_1-p1782
TGME49_297810-t26_1-p1	177	K	TGME49_297810-t26_1-p1177
TGME49_231080-t26_1-p1	66	K	TGME49_231080-t26_1-p166
TGME49_206470-t26_1-p1	514	K	TGME49_206470-t26_1-p1514
TGME49_201680-t26_1-p1	673	K	TGME49_201680-t26_1-p1673
TGME49_207200-t26_1-p1	1114	K	TGME49_207200-t26_1-p11114
TGME49_228000-t26_1-p1	104	K	TGME49_228000-t26_1-p1104
TGME49_232500-t26_1-p1	301	K	TGME49_232500-t26_1-p1301
TGME49_209500-t26_1-p1	815	K	TGME49_209500-t26_1-p1815
TGME49_235170-t26_1-p1	108	K	TGME49_235170-t26_1-p1108
TGME49_205470-t26_1-p1	367	K	TGME49_205470-t26_1-p1367
TGME49_276930-t26_1-p1	86	K	TGME49_276930-t26_1-p186
TGME49_251780-t26_1-p1	648	K	TGME49_251780-t26_1-p1648
TGME49_270770-t26_1-p1	660	K	TGME49_270770-t26_1-p1660
TGME49_205710-t26_1-p1	138	K	TGME49_205710-t26_1-p1138
TGME49_286410-t26_1-p1	568	K	TGME49_286410-t26_1-p1568
TGME49_279430-t26_1-p1	115	K	TGME49_279430-t26_1-p1115
TGME49_244320-t26_1-p1	253	K	TGME49_244320-t26_1-p1253
TGME49_234230-t26_1-p1	1914	K	TGME49_234230-t26_1-p11914
TGME49_280610-t26_1-p1	133	K	TGME49_280610-t26_1-p1133
TGME49_297890-t26_1-p1	321	K	TGME49_297890-t26_1-p1321
TGME49_209600-t26_1-p1	169	K	TGME49_209600-t26_1-p1169
TGME49_305340-t26_1-p1	466	K	TGME49_305340-t26_1-p1466
TGME49_273460-t26_1-p1	275	K	TGME49_273460-t26_1-p1275
TGME49_231150-t26_1-p1	636	K	TGME49_231150-t26_1-p1636
TGME49_263090-t26_1-p1	142	K	TGME49_263090-t26_1-p1142
TGME49_205240-t26_1-p1	774	K	TGME49_205240-t26_1-p1774
TGME49_273760-t26_1-p1	253	K	TGME49_273760-t26_1-p1253
TGME49_263300-t26_1-p1	57	K	TGME49_263300-t26_1-p157
TGME49_288650-t26_1-p1	74	K	TGME49_288650-t26_1-p174
TGME49_250820-t26_1-p1	36	K	TGME49_250820-t26_1-p136
TGME49_301120-t26_1-p1	230	K	TGME49_301120-t26_1-p1230
TGME49_205470-t26_1-p1	939	K	TGME49_205470-t26_1-p1939
TGME49_297470-t26_1-p1	279	K	TGME49_297470-t26_1-p1279
TGME49_261950-t26_1-p1	69	K	TGME49_261950-t26_1-p169
TGME49_255170-t26_1-p1	870	K	TGME49_255170-t26_1-p1870
TGME49_239490-t26_1-p1	398	K	TGME49_239490-t26_1-p1398
TGME49_233460-t26_1-p1	64	K	TGME49_233460-t26_1-p164
TGME49_261030-t26_1-p1	240	K	TGME49_261030-t26_1-p1240
TGME49_291890-t26_1-p1	157	K	TGME49_291890-t26_1-p1157
TGME49_320005-t26_1-p1	270	K	TGME49_320005-t26_1-p1270
TGME49_260010-t26_1-p1	112	K	TGME49_260010-t26_1-p1112
TGME49_325900-t26_1-p1	138	K	TGME49_325900-t26_1-p1138
TGME49_247470-t26_1-p1	150	K	TGME49_247470-t26_1-p1150
TGME49_226960-t26_1-p1	835	K	TGME49_226960-t26_1-p1835
TGME49_293510-t26_1-p1	89	K	TGME49_293510-t26_1-p189
TGME49_240050-t26_1-p1	1438	K	TGME49_240050-t26_1-p11438
TGME49_300260-t26_1-p1	393	K	TGME49_300260-t26_1-p1393
TGME49_291930-t26_1-p1	597	K	TGME49_291930-t26_1-p1597
TGME49_253290-t26_1-p1	858	K	TGME49_253290-t26_1-p1858
TGME49_223960-t26_1-p1	123	K	TGME49_223960-t26_1-p1123
TGME49_230410-t26_1-p1	265	K	TGME49_230410-t26_1-p1265
TGME49_224900-t26_1-p1	34	K	TGME49_224900-t26_1-p134
TGME49_310030-t26_1-p1	72	K	TGME49_310030-t26_1-p172
TGME49_288360-t26_1-p1	635	K	TGME49_288360-t26_1-p1635
TGME49_216880-t26_1-p1	279	K	TGME49_216880-t26_1-p1279
TGME49_225690-t26_1-p1	767	K	TGME49_225690-t26_1-p1767
TGME49_292035-t26_1-p1	1448	K	TGME49_292035-t26_1-p11448
TGME49_269650-t26_1-p1	327	K	TGME49_269650-t26_1-p1327
TGME49_211030-t26_1-p1	148	K	TGME49_211030-t26_1-p1148
TGME49_230410-t26_1-p1	249	K	TGME49_230410-t26_1-p1249
TGME49_209420-t26_1-p1	17	K	TGME49_209420-t26_1-p117
TGME49_292320-t26_1-p1	892	K	TGME49_292320-t26_1-p1892
TGME49_248740-t26_1-p1	574	K	TGME49_248740-t26_1-p1574
TGME49_315958-t26_1-p1	881	K	TGME49_315958-t26_1-p1881
TGME49_271820-t26_1-p1	454	K	TGME49_271820-t26_1-p1454
TGME49_232250-t26_1-p1	232	K	TGME49_232250-t26_1-p1232
TGME49_211720-t26_1-p1	1173	K	TGME49_211720-t26_1-p11173
TGME49_236820-t26_1-p1	220	K	TGME49_236820-t26_1-p1220
TGME49_234230-t26_1-p1	1988	K	TGME49_234230-t26_1-p11988
TGME49_251690-t26_1-p1	62	K	TGME49_251690-t26_1-p162
TGME49_288380-t26_1-p1	258	K	TGME49_288380-t26_1-p1258
TGME49_243600-t26_1-p1	155	K	TGME49_243600-t26_1-p1155
TGME49_310030-t26_1-p1	25	K	TGME49_310030-t26_1-p125
TGME49_278490-t26_1-p1	24	K	TGME49_278490-t26_1-p124
TGME49_239490-t26_1-p1	559	K	TGME49_239490-t26_1-p1559
TGME49_288360-t26_1-p1	187	K	TGME49_288360-t26_1-p1187
TGME49_227830-t26_1-p1	196	K	TGME49_227830-t26_1-p1196
TGME49_207170-t26_1-p1	65	K	TGME49_207170-t26_1-p165
TGME49_235470-t26_1-p1	426	K	TGME49_235470-t26_1-p1426
TGME49_214290-t26_1-p1	242	K	TGME49_214290-t26_1-p1242
TGME49_244200-t26_1-p1	1112	K	TGME49_244200-t26_1-p11112
TGME49_209210-t26_1-p1	809	K	TGME49_209210-t26_1-p1809
TGME49_316490-t26_1-p1	461	K	TGME49_316490-t26_1-p1461
TGME49_306400-t26_1-p1	464	K	TGME49_306400-t26_1-p1464
TGME49_232440-t26_1-p1	427	K	TGME49_232440-t26_1-p1427
TGME49_203370-t26_1-p1	607	K	TGME49_203370-t26_1-p1607
TGME49_205250-t26_1-p1	202	K	TGME49_205250-t26_1-p1202
TGME49_227830-t26_1-p1	220	K	TGME49_227830-t26_1-p1220
TGME49_285240-t26_1-p1	333	K	TGME49_285240-t26_1-p1333
TGME49_231640-t26_1-p1	226	K	TGME49_231640-t26_1-p1226
TGME49_300140-t26_1-p1	213	K	TGME49_300140-t26_1-p1213
TGME49_289650-t26_1-p1	127	K	TGME49_289650-t26_1-p1127
TGME49_295320-t26_1-p1	577	K	TGME49_295320-t26_1-p1577
TGME49_234230-t26_1-p1	1978	K	TGME49_234230-t26_1-p11978
TGME49_208530-t26_1-p1	283	K	TGME49_208530-t26_1-p1283
TGME49_247470-t26_1-p1	465	K	TGME49_247470-t26_1-p1465
TGME49_229180-t26_1-p1	214	K	TGME49_229180-t26_1-p1214
TGME49_218840-t26_1-p1	1732	K	TGME49_218840-t26_1-p11732
TGME49_210980-t26_1-p1	517	K	TGME49_210980-t26_1-p1517
TGME49_248260-t26_1-p1	120	K	TGME49_248260-t26_1-p1120
TGME49_251500-t26_1-p1	582	K	TGME49_251500-t26_1-p1582
TGME49_288380-t26_1-p1	396	K	TGME49_288380-t26_1-p1396
TGME49_290290-t26_1-p1	88	K	TGME49_290290-t26_1-p188
TGME49_290950-t26_1-p1	1479	K	TGME49_290950-t26_1-p11479
TGME49_288830-t26_1-p1	306	K	TGME49_288830-t26_1-p1306
TGME49_306400-t26_1-p1	342	K	TGME49_306400-t26_1-p1342
TGME49_314970-t26_1-p1	13	K	TGME49_314970-t26_1-p113
TGME49_301440-t26_1-p1	350	K	TGME49_301440-t26_1-p1350
TGME49_284050-t26_1-p1	2320	K	TGME49_284050-t26_1-p12320
TGME49_203980-t26_1-p1	1311	K	TGME49_203980-t26_1-p11311
TGME49_251870-t26_1-p1	99	K	TGME49_251870-t26_1-p199
TGME49_226660-t26_1-p1	506	K	TGME49_226660-t26_1-p1506
TGME49_300200-t26_1-p1	24	K	TGME49_300200-t26_1-p124
TGME49_236570-t26_1-p1	4	K	TGME49_236570-t26_1-p14
TGME49_325900-t26_1-p1	6	K	TGME49_325900-t26_1-p16
TGME49_201680-t26_1-p1	867	K	TGME49_201680-t26_1-p1867
TGME49_260170-t26_1-p1	482	K	TGME49_260170-t26_1-p1482
TGME49_269180-t26_1-p1	815	K	TGME49_269180-t26_1-p1815
TGME49_271820-t26_1-p1	351	K	TGME49_271820-t26_1-p1351
TGME49_249030-t26_1-p1	28	K	TGME49_249030-t26_1-p128
TGME49_242290-t26_1-p1	56	K	TGME49_242290-t26_1-p156
TGME49_219310-t26_1-p1	392	K	TGME49_219310-t26_1-p1392
TGME49_267330-t26_1-p1	704	K	TGME49_267330-t26_1-p1704
TGME49_260140-t26_1-p1	249	K	TGME49_260140-t26_1-p1249
TGME49_313270-t26_1-p1	1421	K	TGME49_313270-t26_1-p11421
TGME49_264130-t26_1-p1	144	K	TGME49_264130-t26_1-p1144
TGME49_217480-t26_1-p1	1294	K	TGME49_217480-t26_1-p11294
TGME49_288360-t26_1-p1	304	K	TGME49_288360-t26_1-p1304
TGME49_209950-t26_1-p1	189	K	TGME49_209950-t26_1-p1189
TGME49_216650-t26_1-p1	225	K	TGME49_216650-t26_1-p1225
TGME49_233520-t26_1-p1	7	K	TGME49_233520-t26_1-p17
TGME49_293470-t26_1-p1	98	K	TGME49_293470-t26_1-p198
TGME49_233230-t26_1-p1	64	K	TGME49_233230-t26_1-p164
TGME49_294550-t26_1-p1	3487	K	TGME49_294550-t26_1-p13487
TGME49_312530-t26_1-p1	47	K	TGME49_312530-t26_1-p147
TGME49_321560-t26_1-p1	534	K	TGME49_321560-t26_1-p1534
TGME49_216670-t26_1-p1	187	K	TGME49_216670-t26_1-p1187
TGME49_258240-t26_1-p1	654	K	TGME49_258240-t26_1-p1654
TGME49_262620-t26_1-p1	62	K	TGME49_262620-t26_1-p162
TGME49_204400-t26_1-p1	511	K	TGME49_204400-t26_1-p1511
TGME49_233930-t26_1-p1	350	K	TGME49_233930-t26_1-p1350
TGME49_203810-t26_1-p1	4	K	TGME49_203810-t26_1-p14
TGME49_205680-t26_1-p1	777	K	TGME49_205680-t26_1-p1777
TGME49_238010-t26_1-p1	34	K	TGME49_238010-t26_1-p134
TGME49_211690-t26_1-p1	953	K	TGME49_211690-t26_1-p1953
TGME49_311720-t26_1-p1	628	K	TGME49_311720-t26_1-p1628
TGME49_313270-t26_1-p1	1327	K	TGME49_313270-t26_1-p11327
TGME49_231440-t26_1-p1	22	K	TGME49_231440-t26_1-p122
TGME49_205470-t26_1-p1	418	K	TGME49_205470-t26_1-p1418
TGME49_275802-t26_1-p1	711	K	TGME49_275802-t26_1-p1711
TGME49_229250-t26_1-p1	40	K	TGME49_229250-t26_1-p140
TGME49_308890-t26_1-p1	3118	K	TGME49_308890-t26_1-p13118
TGME49_247730-t26_1-p1	305	K	TGME49_247730-t26_1-p1305
TGME49_316400-t26_1-p1	326	K	TGME49_316400-t26_1-p1326
TGME49_231940-t26_1-p1	13	K	TGME49_231940-t26_1-p113
TGME49_262620-t26_1-p1	43	K	TGME49_262620-t26_1-p143
TGME49_288330-t26_1-p1	627	K	TGME49_288330-t26_1-p1627
TGME49_221660-t26_1-p1	231	K	TGME49_221660-t26_1-p1231
TGME49_294800-t26_1-p1	440	K	TGME49_294800-t26_1-p1440
TGME49_312600-t26_1-p1	131	K	TGME49_312600-t26_1-p1131
TGME49_253430-t26_1-p1	121	K	TGME49_253430-t26_1-p1121
TGME49_251780-t26_1-p1	483	K	TGME49_251780-t26_1-p1483
TGME49_231640-t26_1-p1	270	K	TGME49_231640-t26_1-p1270
TGME49_204550-t26_1-p1	795	K	TGME49_204550-t26_1-p1795
TGME49_255980-t26_1-p1	540	K	TGME49_255980-t26_1-p1540
TGME49_231460-t26_1-p1	322	K	TGME49_231460-t26_1-p1322
TGME49_215590-t26_1-p1	497	K	TGME49_215590-t26_1-p1497
TGME49_312990-t26_1-p1	558	K	TGME49_312990-t26_1-p1558
TGME49_268850-t26_1-p1	112	K	TGME49_268850-t26_1-p1112
TGME49_269650-t26_1-p1	376	K	TGME49_269650-t26_1-p1376
TGME49_255910-t26_1-p1	155	K	TGME49_255910-t26_1-p1155
TGME49_244380-t26_1-p1	111	K	TGME49_244380-t26_1-p1111
TGME49_234230-t26_1-p1	606	K	TGME49_234230-t26_1-p1606
TGME49_244690-t26_1-p1	373	K	TGME49_244690-t26_1-p1373
TGME49_264030-t26_1-p1	150	K	TGME49_264030-t26_1-p1150
TGME49_211690-t26_1-p1	738	K	TGME49_211690-t26_1-p1738
TGME49_203480-t26_1-p1	271	K	TGME49_203480-t26_1-p1271
TGME49_243540-t26_1-p1	80	K	TGME49_243540-t26_1-p180
TGME49_219850-t26_1-p1	323	K	TGME49_219850-t26_1-p1323
TGME49_245640-t26_1-p1	187	K	TGME49_245640-t26_1-p1187
TGME49_250090-t26_1-p1	280	K	TGME49_250090-t26_1-p1280
TGME49_229000-t26_1-p1	102	K	TGME49_229000-t26_1-p1102
TGME49_275568-t26_1-p1	543	K	TGME49_275568-t26_1-p1543
TGME49_311430-t26_1-p1	258	K	TGME49_311430-t26_1-p1258
TGME49_203940-t26_1-p1	671	K	TGME49_203940-t26_1-p1671
TGME49_233140-t26_1-p1	162	K	TGME49_233140-t26_1-p1162
TGME49_288360-t26_1-p1	667	K	TGME49_288360-t26_1-p1667
TGME49_288500-t26_1-p1	230	K	TGME49_288500-t26_1-p1230
TGME49_219540-t26_1-p1	658	K	TGME49_219540-t26_1-p1658
TGME49_231150-t26_1-p1	623	K	TGME49_231150-t26_1-p1623
TGME49_205380-t26_1-p1	92	K	TGME49_205380-t26_1-p192
TGME49_294800-t26_1-p1	41	K	TGME49_294800-t26_1-p141
TGME49_273870-t26_1-p1	860	K	TGME49_273870-t26_1-p1860
TGME49_251780-t26_1-p1	188	K	TGME49_251780-t26_1-p1188
TGME49_211680-t26_1-p1	456	K	TGME49_211680-t26_1-p1456
TGME49_283510-t26_1-p1	169	K	TGME49_283510-t26_1-p1169
TGME49_223725-t26_1-p1	1614	K	TGME49_223725-t26_1-p11614
TGME49_265520-t26_1-p1	247	K	TGME49_265520-t26_1-p1247
TGME49_292130-t26_1-p1	274	K	TGME49_292130-t26_1-p1274
TGME49_273870-t26_1-p1	337	K	TGME49_273870-t26_1-p1337
TGME49_242070-t26_1-p1	108	K	TGME49_242070-t26_1-p1108
TGME49_233520-t26_1-p1	446	K	TGME49_233520-t26_1-p1446
TGME49_223725-t26_1-p1	1102	K	TGME49_223725-t26_1-p11102
TGME49_294360-t26_1-p1	50	K	TGME49_294360-t26_1-p150
TGME49_256990-t26_1-p1	513	K	TGME49_256990-t26_1-p1513
TGME49_209420-t26_1-p1	175	K	TGME49_209420-t26_1-p1175
TGME49_286580-t26_1-p1	689	K	TGME49_286580-t26_1-p1689
TGME49_225050-t26_1-p1	340	K	TGME49_225050-t26_1-p1340
TGME49_213370-t26_1-p1	1511	K	TGME49_213370-t26_1-p11511
TGME49_289970-t26_1-p1	142	K	TGME49_289970-t26_1-p1142
TGME49_211720-t26_1-p1	813	K	TGME49_211720-t26_1-p1813
TGME49_260440-t26_1-p1	266	K	TGME49_260440-t26_1-p1266
TGME49_210690-t26_1-p1	227	K	TGME49_210690-t26_1-p1227
TGME49_292035-t26_1-p1	936	K	TGME49_292035-t26_1-p1936
TGME49_201680-t26_1-p1	860	K	TGME49_201680-t26_1-p1860
TGME49_293380-t26_1-p1	661	K	TGME49_293380-t26_1-p1661
TGME49_219850-t26_1-p1	684	K	TGME49_219850-t26_1-p1684
TGME49_257350-t26_1-p1	740	K	TGME49_257350-t26_1-p1740
TGME49_236570-t26_1-p1	363	K	TGME49_236570-t26_1-p1363
TGME49_234420-t26_1-p1	65	K	TGME49_234420-t26_1-p165
TGME49_230420-t26_1-p1	641	K	TGME49_230420-t26_1-p1641
TGME49_297810-t26_1-p1	262	K	TGME49_297810-t26_1-p1262
TGME49_286580-t26_1-p1	683	K	TGME49_286580-t26_1-p1683
TGME49_230160-t26_1-p1	93	K	TGME49_230160-t26_1-p193
TGME49_237520-t26_1-p1	385	K	TGME49_237520-t26_1-p1385
TGME49_226560-t26_1-p1	66	K	TGME49_226560-t26_1-p166
TGME49_208530-t26_1-p1	3	K	TGME49_208530-t26_1-p13
TGME49_259710-t26_1-p1	104	K	TGME49_259710-t26_1-p1104
TGME49_216410-t26_1-p1	107	K	TGME49_216410-t26_1-p1107
TGME49_212930-t26_1-p1	293	K	TGME49_212930-t26_1-p1293
TGME49_265360-t26_1-p1	356	K	TGME49_265360-t26_1-p1356
TGME49_309210-t26_1-p1	375	K	TGME49_309210-t26_1-p1375
TGME49_237520-t26_1-p1	1037	K	TGME49_237520-t26_1-p11037
TGME49_251690-t26_1-p1	87	K	TGME49_251690-t26_1-p187
TGME49_315610-t26_1-p1	138	K	TGME49_315610-t26_1-p1138
TGME49_273760-t26_1-p1	188	K	TGME49_273760-t26_1-p1188
TGME49_257750-t26_1-p1	299	K	TGME49_257750-t26_1-p1299
TGME49_263310-t26_1-p1	43	K	TGME49_263310-t26_1-p143
TGME49_221470-t26_1-p1	348	K	TGME49_221470-t26_1-p1348
TGME49_265860-t26_1-p1	275	K	TGME49_265860-t26_1-p1275
TGME49_239300-t26_1-p1	1006	K	TGME49_239300-t26_1-p11006
TGME49_228120-t26_1-p1	3937	K	TGME49_228120-t26_1-p13937
TGME49_255160-t26_1-p1	281	K	TGME49_255160-t26_1-p1281
TGME49_254470-t26_1-p1	204	K	TGME49_254470-t26_1-p1204
TGME49_215230-t26_1-p1	538	K	TGME49_215230-t26_1-p1538
TGME49_209500-t26_1-p1	1916	K	TGME49_209500-t26_1-p11916
TGME49_227830-t26_1-p1	363	K	TGME49_227830-t26_1-p1363
TGME49_304870-t26_1-p1	132	K	TGME49_304870-t26_1-p1132
TGME49_205580-t26_1-p1	385	K	TGME49_205580-t26_1-p1385
TGME49_215250-t26_1-p1	812	K	TGME49_215250-t26_1-p1812
TGME49_264420-t26_1-p1	52	K	TGME49_264420-t26_1-p152
TGME49_318170-t26_1-p1	225	K	TGME49_318170-t26_1-p1225
TGME49_211690-t26_1-p1	357	K	TGME49_211690-t26_1-p1357
TGME49_313270-t26_1-p1	1551	K	TGME49_313270-t26_1-p11551
TGME49_245470-t26_1-p1	328	K	TGME49_245470-t26_1-p1328
TGME49_226250-t26_1-p1	211	K	TGME49_226250-t26_1-p1211
TGME49_312230-t26_1-p1	35	K	TGME49_312230-t26_1-p135
TGME49_261570-t26_1-p1	36	K	TGME49_261570-t26_1-p136
TGME49_273090-t26_1-p1	511	K	TGME49_273090-t26_1-p1511
TGME49_318160-t26_1-p1	48	K	TGME49_318160-t26_1-p148
TGME49_311230-t26_1-p1	4507	K	TGME49_311230-t26_1-p14507
TGME49_213890-t26_1-p1	1032	K	TGME49_213890-t26_1-p11032
TGME49_209500-t26_1-p1	85	K	TGME49_209500-t26_1-p185
TGME49_306650-t26_1-p1	105	K	TGME49_306650-t26_1-p1105
TGME49_269200-t26_1-p1	84	K	TGME49_269200-t26_1-p184
TGME49_292080-t26_1-p1	622	K	TGME49_292080-t26_1-p1622
TGME49_263870-t26_1-p1	826	K	TGME49_263870-t26_1-p1826
TGME49_266260-t26_1-p1	104	K	TGME49_266260-t26_1-p1104
TGME49_218960-t26_1-p1	1765	K	TGME49_218960-t26_1-p11765
TGME49_288400-t26_1-p1	644	K	TGME49_288400-t26_1-p1644
TGME49_217020-t26_1-p1	119	K	TGME49_217020-t26_1-p1119
TGME49_246100-t26_1-p1	52	K	TGME49_246100-t26_1-p152
TGME49_234420-t26_1-p1	576	K	TGME49_234420-t26_1-p1576
TGME49_212220-t26_1-p1	274	K	TGME49_212220-t26_1-p1274
TGME49_314080-t26_1-p1	94	K	TGME49_314080-t26_1-p194
TGME49_229310-t26_1-p1	3572	K	TGME49_229310-t26_1-p13572
TGME49_291930-t26_1-p1	441	K	TGME49_291930-t26_1-p1441
TGME49_268830-t26_1-p1	58	K	TGME49_268830-t26_1-p158
TGME49_207760-t26_1-p1	1016	K	TGME49_207760-t26_1-p11016
TGME49_209500-t26_1-p1	2716	K	TGME49_209500-t26_1-p12716
TGME49_321540-t26_1-p1	102	K	TGME49_321540-t26_1-p1102
TGME49_224900-t26_1-p1	83	K	TGME49_224900-t26_1-p183
TGME49_270140-t26_1-p1	139	K	TGME49_270140-t26_1-p1139
TGME49_320210-t26_1-p1	290	K	TGME49_320210-t26_1-p1290
TGME49_247550-t26_1-p1	190	K	TGME49_247550-t26_1-p1190
TGME49_290840-t26_1-p1	916	K	TGME49_290840-t26_1-p1916
TGME49_235340-t26_1-p1	213	K	TGME49_235340-t26_1-p1213
TGME49_232370-t26_1-p1	241	K	TGME49_232370-t26_1-p1241
TGME49_219540-t26_1-p1	1083	K	TGME49_219540-t26_1-p11083
TGME49_311720-t26_1-p1	453	K	TGME49_311720-t26_1-p1453
TGME49_312820-t26_1-p1	297	K	TGME49_312820-t26_1-p1297
TGME49_216010-t26_1-p1	306	K	TGME49_216010-t26_1-p1306
TGME49_212140-t26_1-p1	1726	K	TGME49_212140-t26_1-p11726
TGME49_205470-t26_1-p1	408	K	TGME49_205470-t26_1-p1408
TGME49_285840-t26_1-p1	335	K	TGME49_285840-t26_1-p1335
TGME49_261210-t26_1-p1	475	K	TGME49_261210-t26_1-p1475
TGME49_239490-t26_1-p1	500	K	TGME49_239490-t26_1-p1500
TGME49_209600-t26_1-p1	115	K	TGME49_209600-t26_1-p1115
TGME49_320050-t26_1-p1	5	K	TGME49_320050-t26_1-p15
TGME49_255170-t26_1-p1	307	K	TGME49_255170-t26_1-p1307
TGME49_235470-t26_1-p1	17	K	TGME49_235470-t26_1-p117
TGME49_314955-t26_1-p1	1270	K	TGME49_314955-t26_1-p11270
TGME49_286260-t26_1-p1	634	K	TGME49_286260-t26_1-p1634
TGME49_310060-t26_1-p1	162	K	TGME49_310060-t26_1-p1162
TGME49_326000-t26_1-p1	6	K	TGME49_326000-t26_1-p16
TGME49_288360-t26_1-p1	151	K	TGME49_288360-t26_1-p1151
TGME49_315140-t26_1-p1	673	K	TGME49_315140-t26_1-p1673
TGME49_210750-t26_1-p1	815	K	TGME49_210750-t26_1-p1815
TGME49_227900-t26_1-p1	457	K	TGME49_227900-t26_1-p1457
TGME49_270510-t26_1-p1	398	K	TGME49_270510-t26_1-p1398
TGME49_210690-t26_1-p1	242	K	TGME49_210690-t26_1-p1242
TGME49_242070-t26_1-p1	374	K	TGME49_242070-t26_1-p1374
TGME49_204100-t26_1-p1	987	K	TGME49_204100-t26_1-p1987
TGME49_208320-t26_1-p1	9	K	TGME49_208320-t26_1-p19
TGME49_232100-t26_1-p1	1480	K	TGME49_232100-t26_1-p11480
TGME49_318310-t26_1-p1	21	K	TGME49_318310-t26_1-p121
TGME49_224660-t26_1-p1	685	K	TGME49_224660-t26_1-p1685
TGME49_231970-t26_1-p1	216	K	TGME49_231970-t26_1-p1216
TGME49_226250-t26_1-p1	29	K	TGME49_226250-t26_1-p129
TGME49_248720-t26_1-p1	985	K	TGME49_248720-t26_1-p1985
TGME49_270570-t26_1-p1	1033	K	TGME49_270570-t26_1-p11033
TGME49_243950-t26_1-p1	197	K	TGME49_243950-t26_1-p1197
TGME49_226730-t26_1-p1	223	K	TGME49_226730-t26_1-p1223
TGME49_280610-t26_1-p1	413	K	TGME49_280610-t26_1-p1413
TGME49_252290-t26_1-p1	41	K	TGME49_252290-t26_1-p141
TGME49_299070-t26_1-p1	336	K	TGME49_299070-t26_1-p1336
TGME49_254810-t26_1-p1	332	K	TGME49_254810-t26_1-p1332
TGME49_278490-t26_1-p1	125	K	TGME49_278490-t26_1-p1125
TGME49_231480-t26_1-p1	591	K	TGME49_231480-t26_1-p1591
TGME49_253820-t26_1-p1	106	K	TGME49_253820-t26_1-p1106
TGME49_263080-t26_1-p1	15	K	TGME49_263080-t26_1-p115
TGME49_254050-t26_1-p1	62	K	TGME49_254050-t26_1-p162
TGME49_232350-t26_1-p1	218	K	TGME49_232350-t26_1-p1218
TGME49_239490-t26_1-p1	566	K	TGME49_239490-t26_1-p1566
TGME49_314470-t26_1-p1	59	K	TGME49_314470-t26_1-p159
TGME49_216900-t26_1-p1	370	K	TGME49_216900-t26_1-p1370
TGME49_248880-t26_1-p1	254	K	TGME49_248880-t26_1-p1254
TGME49_207760-t26_1-p1	977	K	TGME49_207760-t26_1-p1977
TGME49_230410-t26_1-p1	216	K	TGME49_230410-t26_1-p1216
TGME49_316900-t26_1-p1	68	K	TGME49_316900-t26_1-p168
TGME49_265450-t26_1-p1	446	K	TGME49_265450-t26_1-p1446
TGME49_283510-t26_1-p1	142	K	TGME49_283510-t26_1-p1142
TGME49_257990-t26_1-p1	147	K	TGME49_257990-t26_1-p1147
TGME49_242460-t26_1-p1	85	K	TGME49_242460-t26_1-p185
TGME49_247730-t26_1-p1	425	K	TGME49_247730-t26_1-p1425
TGME49_237840-t26_1-p1	985	K	TGME49_237840-t26_1-p1985
TGME49_203750-t26_1-p1	37	K	TGME49_203750-t26_1-p137
TGME49_289300-t26_1-p1	638	K	TGME49_289300-t26_1-p1638
TGME49_209500-t26_1-p1	1770	K	TGME49_209500-t26_1-p11770
TGME49_202630-t26_1-p1	870	K	TGME49_202630-t26_1-p1870
TGME49_231440-t26_1-p1	224	K	TGME49_231440-t26_1-p1224
TGME49_223390-t26_1-p1	581	K	TGME49_223390-t26_1-p1581
TGME49_209500-t26_1-p1	1909	K	TGME49_209500-t26_1-p11909
TGME49_312530-t26_1-p1	298	K	TGME49_312530-t26_1-p1298
TGME49_231640-t26_1-p1	321	K	TGME49_231640-t26_1-p1321
TGME49_269180-t26_1-p1	2489	K	TGME49_269180-t26_1-p12489
TGME49_318400-t26_1-p1	643	K	TGME49_318400-t26_1-p1643
TGME49_251780-t26_1-p1	689	K	TGME49_251780-t26_1-p1689
TGME49_224050-t26_1-p1	379	K	TGME49_224050-t26_1-p1379
TGME49_232280-t26_1-p1	87	K	TGME49_232280-t26_1-p187
TGME49_272910-t26_1-p1	199	K	TGME49_272910-t26_1-p1199
TGME49_205470-t26_1-p1	427	K	TGME49_205470-t26_1-p1427
TGME49_236040-t26_1-p1	177	K	TGME49_236040-t26_1-p1177
TGME49_214140-t26_1-p1	345	K	TGME49_214140-t26_1-p1345
TGME49_273490-t26_1-p1	448	K	TGME49_273490-t26_1-p1448
TGME49_305920-t26_1-p1	352	K	TGME49_305920-t26_1-p1352
TGME49_212930-t26_1-p1	228	K	TGME49_212930-t26_1-p1228
TGME49_273760-t26_1-p1	138	K	TGME49_273760-t26_1-p1138
TGME49_266840-t26_1-p1	258	K	TGME49_266840-t26_1-p1258
TGME49_233000-t26_1-p1	385	K	TGME49_233000-t26_1-p1385
TGME49_219850-t26_1-p1	311	K	TGME49_219850-t26_1-p1311
TGME49_231630-t26_1-p1	273	K	TGME49_231630-t26_1-p1273
TGME49_273760-t26_1-p1	321	K	TGME49_273760-t26_1-p1321
TGME49_216670-t26_1-p1	138	K	TGME49_216670-t26_1-p1138
TGME49_294800-t26_1-p1	416	K	TGME49_294800-t26_1-p1416
TGME49_306660-t26_1-p1	3929	K	TGME49_306660-t26_1-p13929
TGME49_244460-t26_1-p1	662	K	TGME49_244460-t26_1-p1662
TGME49_263300-t26_1-p1	204	K	TGME49_263300-t26_1-p1204
TGME49_291930-t26_1-p1	4	K	TGME49_291930-t26_1-p14
TGME49_270120-t26_1-p1	240	K	TGME49_270120-t26_1-p1240
TGME49_289530-t26_1-p1	7	K	TGME49_289530-t26_1-p17
TGME49_312200-t26_1-p1	73	K	TGME49_312200-t26_1-p173
TGME49_214350-t26_1-p1	395	K	TGME49_214350-t26_1-p1395
TGME49_284180-t26_1-p1	1852	K	TGME49_284180-t26_1-p11852
TGME49_250810-t26_1-p1	81	K	TGME49_250810-t26_1-p181
TGME49_311720-t26_1-p1	116	K	TGME49_311720-t26_1-p1116
TGME49_218960-t26_1-p1	1400	K	TGME49_218960-t26_1-p11400
TGME49_293670-t26_1-p1	304	K	TGME49_293670-t26_1-p1304
TGME49_222240-t26_1-p1	466	K	TGME49_222240-t26_1-p1466
TGME49_214950-t26_1-p1	83	K	TGME49_214950-t26_1-p183
TGME49_273520-t26_1-p1	243	K	TGME49_273520-t26_1-p1243
TGME49_313390-t26_1-p1	231	K	TGME49_313390-t26_1-p1231
TGME49_222910-t26_1-p1	161	K	TGME49_222910-t26_1-p1161
TGME49_281630-t26_1-p1	399	K	TGME49_281630-t26_1-p1399
TGME49_218840-t26_1-p1	1805	K	TGME49_218840-t26_1-p11805
TGME49_283830-t26_1-p1	267	K	TGME49_283830-t26_1-p1267
TGME49_232370-t26_1-p1	231	K	TGME49_232370-t26_1-p1231
TGME49_255250-t26_1-p1	4	K	TGME49_255250-t26_1-p14
TGME49_235880-t26_1-p1	50	K	TGME49_235880-t26_1-p150
TGME49_307810-t26_1-p1	315	K	TGME49_307810-t26_1-p1315
TGME49_244380-t26_1-p1	49	K	TGME49_244380-t26_1-p149
TGME49_263180-t26_1-p1	725	K	TGME49_263180-t26_1-p1725
TGME49_214790-t26_1-p1	122	K	TGME49_214790-t26_1-p1122
TGME49_253820-t26_1-p1	101	K	TGME49_253820-t26_1-p1101
TGME49_269710-t26_1-p1	1193	K	TGME49_269710-t26_1-p11193
TGME49_209210-t26_1-p1	1154	K	TGME49_209210-t26_1-p11154
TGME49_209910-t26_1-p1	4	K	TGME49_209910-t26_1-p14
TGME49_254940-t26_1-p1	2949	K	TGME49_254940-t26_1-p12949
TGME49_311240-t26_1-p1	333	K	TGME49_311240-t26_1-p1333
TGME49_228660-t26_1-p1	1532	K	TGME49_228660-t26_1-p11532
TGME49_280610-t26_1-p1	194	K	TGME49_280610-t26_1-p1194
TGME49_236040-t26_1-p1	180	K	TGME49_236040-t26_1-p1180
TGME49_229140-t26_1-p1	180	K	TGME49_229140-t26_1-p1180
TGME49_214840-t26_1-p1	160	K	TGME49_214840-t26_1-p1160
TGME49_286440-t26_1-p1	286	K	TGME49_286440-t26_1-p1286
TGME49_314955-t26_1-p1	594	K	TGME49_314955-t26_1-p1594
TGME49_306210-t26_1-p1	390	K	TGME49_306210-t26_1-p1390
TGME49_238040-t26_1-p1	15	K	TGME49_238040-t26_1-p115
TGME49_219540-t26_1-p1	1276	K	TGME49_219540-t26_1-p11276
TGME49_311810-t26_1-p1	619	K	TGME49_311810-t26_1-p1619
TGME49_220200-t26_1-p1	234	K	TGME49_220200-t26_1-p1234
TGME49_305940-t26_1-p1	28	K	TGME49_305940-t26_1-p128
TGME49_311230-t26_1-p1	3357	K	TGME49_311230-t26_1-p13357
TGME49_288500-t26_1-p1	69	K	TGME49_288500-t26_1-p169
TGME49_320050-t26_1-p1	278	K	TGME49_320050-t26_1-p1278
TGME49_229940-t26_1-p1	535	K	TGME49_229940-t26_1-p1535
TGME49_255420-t26_1-p1	77	K	TGME49_255420-t26_1-p177
TGME49_290600-t26_1-p1	166	K	TGME49_290600-t26_1-p1166
TGME49_204550-t26_1-p1	184	K	TGME49_204550-t26_1-p1184
TGME49_203960-t26_1-p1	508	K	TGME49_203960-t26_1-p1508
TGME49_273760-t26_1-p1	71	K	TGME49_273760-t26_1-p171
TGME49_237220-t26_1-p1	409	K	TGME49_237220-t26_1-p1409
TGME49_231970-t26_1-p1	166	K	TGME49_231970-t26_1-p1166
TGME49_238230-t26_1-p1	57	K	TGME49_238230-t26_1-p157
TGME49_237140-t26_1-p1	255	K	TGME49_237140-t26_1-p1255
TGME49_232370-t26_1-p1	474	K	TGME49_232370-t26_1-p1474
TGME49_221180-t26_1-p1	735	K	TGME49_221180-t26_1-p1735
TGME49_248880-t26_1-p1	253	K	TGME49_248880-t26_1-p1253
TGME49_291930-t26_1-p1	434	K	TGME49_291930-t26_1-p1434
TGME49_315127-t26_1-p1	460	K	TGME49_315127-t26_1-p1460
TGME49_293670-t26_1-p1	227	K	TGME49_293670-t26_1-p1227
TGME49_311430-t26_1-p1	85	K	TGME49_311430-t26_1-p185
TGME49_205470-t26_1-p1	737	K	TGME49_205470-t26_1-p1737
TGME49_318430-t26_1-p1	509	K	TGME49_318430-t26_1-p1509
TGME49_315958-t26_1-p1	466	K	TGME49_315958-t26_1-p1466
TGME49_308920-t26_1-p1	109	K	TGME49_308920-t26_1-p1109
TGME49_246500-t26_1-p1	47	K	TGME49_246500-t26_1-p147
TGME49_281950-t26_1-p1	267	K	TGME49_281950-t26_1-p1267
TGME49_271100-t26_1-p1	125	K	TGME49_271100-t26_1-p1125
TGME49_289780-t26_1-p1	755	K	TGME49_289780-t26_1-p1755
TGME49_312630-t26_1-p1	2461	K	TGME49_312630-t26_1-p12461
TGME49_227900-t26_1-p1	1169	K	TGME49_227900-t26_1-p11169
TGME49_277070-t26_1-p1	1180	K	TGME49_277070-t26_1-p11180
TGME49_272740-t26_1-p1	584	K	TGME49_272740-t26_1-p1584
TGME49_311090-t26_1-p1	246	K	TGME49_311090-t26_1-p1246
TGME49_247450-t26_1-p1	1087	K	TGME49_247450-t26_1-p11087
TGME49_310640-t26_1-p1	7	K	TGME49_310640-t26_1-p17
TGME49_214350-t26_1-p1	172	K	TGME49_214350-t26_1-p1172
TGME49_214270-t26_1-p1	768	K	TGME49_214270-t26_1-p1768
TGME49_313140-t26_1-p1	227	K	TGME49_313140-t26_1-p1227
TGME49_292220-t26_1-p1	405	K	TGME49_292220-t26_1-p1405
TGME49_319850-t26_1-p1	223	K	TGME49_319850-t26_1-p1223
TGME49_207990-t26_1-p1	977	K	TGME49_207990-t26_1-p1977
TGME49_250770-t26_1-p1	199	K	TGME49_250770-t26_1-p1199
TGME49_295070-t26_1-p1	92	K	TGME49_295070-t26_1-p192
TGME49_218780-t26_1-p1	322	K	TGME49_218780-t26_1-p1322
TGME49_298610-t26_1-p1	2010	K	TGME49_298610-t26_1-p12010
TGME49_213310-t26_1-p1	618	K	TGME49_213310-t26_1-p1618
TGME49_215280-t26_1-p1	330	K	TGME49_215280-t26_1-p1330
TGME49_216670-t26_1-p1	510	K	TGME49_216670-t26_1-p1510
TGME49_225730-t26_1-p1	30	K	TGME49_225730-t26_1-p130
TGME49_290840-t26_1-p1	684	K	TGME49_290840-t26_1-p1684
TGME49_256990-t26_1-p1	516	K	TGME49_256990-t26_1-p1516
TGME49_209500-t26_1-p1	647	K	TGME49_209500-t26_1-p1647
TGME49_268950-t26_1-p1	127	K	TGME49_268950-t26_1-p1127
TGME49_263080-t26_1-p1	124	K	TGME49_263080-t26_1-p1124
TGME49_209210-t26_1-p1	334	K	TGME49_209210-t26_1-p1334
TGME49_253800-t26_1-p1	530	K	TGME49_253800-t26_1-p1530
TGME49_226960-t26_1-p1	1213	K	TGME49_226960-t26_1-p11213
TGME49_288680-t26_1-p1	257	K	TGME49_288680-t26_1-p1257
TGME49_294930-t26_1-p1	184	K	TGME49_294930-t26_1-p1184
TGME49_318230-t26_1-p1	92	K	TGME49_318230-t26_1-p192
TGME49_232800-t26_1-p1	691	K	TGME49_232800-t26_1-p1691
TGME49_225940-t26_1-p1	258	K	TGME49_225940-t26_1-p1258
TGME49_310820-t26_1-p1	301	K	TGME49_310820-t26_1-p1301
TGME49_214270-t26_1-p1	1103	K	TGME49_214270-t26_1-p11103
TGME49_294800-t26_1-p1	437	K	TGME49_294800-t26_1-p1437
TGME49_274000-t26_1-p1	843	K	TGME49_274000-t26_1-p1843
TGME49_286260-t26_1-p1	400	K	TGME49_286260-t26_1-p1400
TGME49_209100-t26_1-p1	312	K	TGME49_209100-t26_1-p1312
TGME49_297470-t26_1-p1	210	K	TGME49_297470-t26_1-p1210
TGME49_251410-t26_1-p1	1668	K	TGME49_251410-t26_1-p11668
TGME49_206470-t26_1-p1	276	K	TGME49_206470-t26_1-p1276
TGME49_251780-t26_1-p1	354	K	TGME49_251780-t26_1-p1354
TGME49_314790-t26_1-p1	7	K	TGME49_314790-t26_1-p17
TGME49_275310-t26_1-p1	349	K	TGME49_275310-t26_1-p1349
TGME49_316400-t26_1-p1	163	K	TGME49_316400-t26_1-p1163
TGME49_305840-t26_1-p1	137	K	TGME49_305840-t26_1-p1137
TGME49_306400-t26_1-p1	709	K	TGME49_306400-t26_1-p1709
TGME49_311030-t26_1-p1	2995	K	TGME49_311030-t26_1-p12995
TGME49_290660-t26_1-p1	99	K	TGME49_290660-t26_1-p199
TGME49_290840-t26_1-p1	825	K	TGME49_290840-t26_1-p1825
TGME49_242460-t26_1-p1	155	K	TGME49_242460-t26_1-p1155
TGME49_209500-t26_1-p1	2703	K	TGME49_209500-t26_1-p12703
TGME49_293330-t26_1-p1	739	K	TGME49_293330-t26_1-p1739
TGME49_265250-t26_1-p1	1193	K	TGME49_265250-t26_1-p11193
TGME49_294800-t26_1-p1	154	K	TGME49_294800-t26_1-p1154
TGME49_305850-t26_1-p1	5	K	TGME49_305850-t26_1-p15
TGME49_229360-t26_1-p1	237	K	TGME49_229360-t26_1-p1237
TGME49_248880-t26_1-p1	260	K	TGME49_248880-t26_1-p1260
TGME49_289300-t26_1-p1	117	K	TGME49_289300-t26_1-p1117
TGME49_211390-t26_1-p1	213	K	TGME49_211390-t26_1-p1213
TGME49_315610-t26_1-p1	80	K	TGME49_315610-t26_1-p180
TGME49_301120-t26_1-p1	249	K	TGME49_301120-t26_1-p1249
TGME49_248700-t26_1-p1	55	K	TGME49_248700-t26_1-p155
TGME49_237560-t26_1-p1	189	K	TGME49_237560-t26_1-p1189
TGME49_300280-t26_1-p1	55	K	TGME49_300280-t26_1-p155
TGME49_315760-t26_1-p1	3035	K	TGME49_315760-t26_1-p13035
TGME49_202810-t26_1-p1	99	K	TGME49_202810-t26_1-p199
TGME49_304640-t26_1-p1	631	K	TGME49_304640-t26_1-p1631
TGME49_226730-t26_1-p1	895	K	TGME49_226730-t26_1-p1895
TGME49_250770-t26_1-p1	315	K	TGME49_250770-t26_1-p1315
TGME49_246060-t26_1-p1	905	K	TGME49_246060-t26_1-p1905
TGME49_309210-t26_1-p1	285	K	TGME49_309210-t26_1-p1285
TGME49_219540-t26_1-p1	666	K	TGME49_219540-t26_1-p1666
TGME49_273760-t26_1-p1	526	K	TGME49_273760-t26_1-p1526
TGME49_205220-t26_1-p1	1043	K	TGME49_205220-t26_1-p11043
TGME49_231150-t26_1-p1	279	K	TGME49_231150-t26_1-p1279
TGME49_291950-t26_1-p1	20	K	TGME49_291950-t26_1-p120
TGME49_243960-t26_1-p1	602	K	TGME49_243960-t26_1-p1602
TGME49_247450-t26_1-p1	888	K	TGME49_247450-t26_1-p1888
TGME49_299210-t26_1-p1	501	K	TGME49_299210-t26_1-p1501
TGME49_288830-t26_1-p1	445	K	TGME49_288830-t26_1-p1445
TGME49_249360-t26_1-p1	30	K	TGME49_249360-t26_1-p130
TGME49_300260-t26_1-p1	67	K	TGME49_300260-t26_1-p167
TGME49_216900-t26_1-p1	346	K	TGME49_216900-t26_1-p1346
TGME49_301120-t26_1-p1	211	K	TGME49_301120-t26_1-p1211
TGME49_261950-t26_1-p1	182	K	TGME49_261950-t26_1-p1182
TGME49_213870-t26_1-p1	544	K	TGME49_213870-t26_1-p1544
TGME49_212140-t26_1-p1	1729	K	TGME49_212140-t26_1-p11729
TGME49_214210-t26_1-p1	24	K	TGME49_214210-t26_1-p124
TGME49_318140-t26_1-p1	474	K	TGME49_318140-t26_1-p1474
TGME49_263530-t26_1-p1	50	K	TGME49_263530-t26_1-p150
TGME49_216600-t26_1-p1	577	K	TGME49_216600-t26_1-p1577
TGME49_292975-t26_1-p1	2551	K	TGME49_292975-t26_1-p12551
TGME49_217890-t26_1-p1	183	K	TGME49_217890-t26_1-p1183
TGME49_263180-t26_1-p1	517	K	TGME49_263180-t26_1-p1517
TGME49_289530-t26_1-p1	152	K	TGME49_289530-t26_1-p1152
TGME49_244650-t26_1-p1	25	K	TGME49_244650-t26_1-p125
TGME49_239490-t26_1-p1	522	K	TGME49_239490-t26_1-p1522
TGME49_301440-t26_1-p1	341	K	TGME49_301440-t26_1-p1341
TGME49_203220-t26_1-p1	838	K	TGME49_203220-t26_1-p1838
TGME49_215740-t26_1-p1	13	K	TGME49_215740-t26_1-p113
TGME49_216410-t26_1-p1	94	K	TGME49_216410-t26_1-p194
TGME49_263320-t26_1-p1	240	K	TGME49_263320-t26_1-p1240
TGME49_232540-t26_1-p1	695	K	TGME49_232540-t26_1-p1695
TGME49_248340-t26_1-p1	52	K	TGME49_248340-t26_1-p152
TGME49_294710-t26_1-p1	398	K	TGME49_294710-t26_1-p1398
TGME49_223610-t26_1-p1	1032	K	TGME49_223610-t26_1-p11032
TGME49_229000-t26_1-p1	519	K	TGME49_229000-t26_1-p1519
TGME49_225690-t26_1-p1	506	K	TGME49_225690-t26_1-p1506
TGME49_253800-t26_1-p1	521	K	TGME49_253800-t26_1-p1521
TGME49_263090-t26_1-p1	138	K	TGME49_263090-t26_1-p1138
TGME49_265330-t26_1-p1	13	K	TGME49_265330-t26_1-p113
TGME49_280518-t26_1-p1	465	K	TGME49_280518-t26_1-p1465
TGME49_304760-t26_1-p1	519	K	TGME49_304760-t26_1-p1519
TGME49_231910-t26_1-p1	100	K	TGME49_231910-t26_1-p1100
TGME49_301120-t26_1-p1	293	K	TGME49_301120-t26_1-p1293
TGME49_314970-t26_1-p1	853	K	TGME49_314970-t26_1-p1853
TGME49_224350-t26_1-p1	1313	K	TGME49_224350-t26_1-p11313
TGME49_313270-t26_1-p1	1401	K	TGME49_313270-t26_1-p11401
TGME49_280600-t26_1-p1	1103	K	TGME49_280600-t26_1-p11103
TGME49_202680-t26_1-p1	342	K	TGME49_202680-t26_1-p1342
TGME49_221660-t26_1-p1	494	K	TGME49_221660-t26_1-p1494
TGME49_248810-t26_1-p1	323	K	TGME49_248810-t26_1-p1323
TGME49_226560-t26_1-p1	92	K	TGME49_226560-t26_1-p192
TGME49_263320-t26_1-p1	399	K	TGME49_263320-t26_1-p1399
TGME49_315610-t26_1-p1	110	K	TGME49_315610-t26_1-p1110
TGME49_294800-t26_1-p1	212	K	TGME49_294800-t26_1-p1212
TGME49_226250-t26_1-p1	358	K	TGME49_226250-t26_1-p1358
TGME49_275650-t26_1-p1	238	K	TGME49_275650-t26_1-p1238
TGME49_226250-t26_1-p1	561	K	TGME49_226250-t26_1-p1561
TGME49_286120-t26_1-p1	779	K	TGME49_286120-t26_1-p1779
TGME49_243960-t26_1-p1	609	K	TGME49_243960-t26_1-p1609
TGME49_227900-t26_1-p1	466	K	TGME49_227900-t26_1-p1466
TGME49_260440-t26_1-p1	251	K	TGME49_260440-t26_1-p1251
TGME49_309752-t26_1-p1	172	K	TGME49_309752-t26_1-p1172
TGME49_218780-t26_1-p1	391	K	TGME49_218780-t26_1-p1391
TGME49_321420-t26_1-p1	412	K	TGME49_321420-t26_1-p1412
TGME49_310380-t26_1-p1	16	K	TGME49_310380-t26_1-p116
TGME49_297060-t26_1-p1	337	K	TGME49_297060-t26_1-p1337
TGME49_207370-t26_1-p1	665	K	TGME49_207370-t26_1-p1665
TGME49_223390-t26_1-p1	49	K	TGME49_223390-t26_1-p149
TGME49_251810-t26_1-p1	29	K	TGME49_251810-t26_1-p129
TGME49_310900-t26_1-p1	2223	K	TGME49_310900-t26_1-p12223
TGME49_273760-t26_1-p1	112	K	TGME49_273760-t26_1-p1112
TGME49_315570-t26_1-p1	54	K	TGME49_315570-t26_1-p154
TGME49_235340-t26_1-p1	151	K	TGME49_235340-t26_1-p1151
TGME49_248810-t26_1-p1	330	K	TGME49_248810-t26_1-p1330
TGME49_226730-t26_1-p1	1049	K	TGME49_226730-t26_1-p11049
TGME49_227650-t26_1-p1	223	K	TGME49_227650-t26_1-p1223
TGME49_227948-t26_1-p1	1092	K	TGME49_227948-t26_1-p11092
TGME49_205550-t26_1-p1	504	K	TGME49_205550-t26_1-p1504
TGME49_209870-t26_1-p1	616	K	TGME49_209870-t26_1-p1616
TGME49_223050-t26_1-p1	121	K	TGME49_223050-t26_1-p1121
TGME49_253750-t26_1-p1	1250	K	TGME49_253750-t26_1-p11250
TGME49_251490-t26_1-p1	170	K	TGME49_251490-t26_1-p1170
TGME49_250770-t26_1-p1	61	K	TGME49_250770-t26_1-p161
TGME49_321680-t26_1-p1	65	K	TGME49_321680-t26_1-p165
TGME49_231460-t26_1-p1	444	K	TGME49_231460-t26_1-p1444
TGME49_206590-t26_1-p1	165	K	TGME49_206590-t26_1-p1165
TGME49_213900-t26_1-p1	813	K	TGME49_213900-t26_1-p1813
TGME49_276110-t26_1-p1	193	K	TGME49_276110-t26_1-p1193
TGME49_300260-t26_1-p1	383	K	TGME49_300260-t26_1-p1383
TGME49_209420-t26_1-p1	183	K	TGME49_209420-t26_1-p1183
TGME49_308870-t26_1-p1	614	K	TGME49_308870-t26_1-p1614
TGME49_285230-t26_1-p1	493	K	TGME49_285230-t26_1-p1493
TGME49_270930-t26_1-p1	2570	K	TGME49_270930-t26_1-p12570
TGME49_243730-t26_1-p1	138	K	TGME49_243730-t26_1-p1138
TGME49_273370-t26_1-p1	40	K	TGME49_273370-t26_1-p140
TGME49_311360-t26_1-p1	699	K	TGME49_311360-t26_1-p1699
TGME49_290920-t26_1-p1	380	K	TGME49_290920-t26_1-p1380
TGME49_264830-t26_1-p1	598	K	TGME49_264830-t26_1-p1598
TGME49_289330-t26_1-p1	1231	K	TGME49_289330-t26_1-p11231
TGME49_215560-t26_1-p1	414	K	TGME49_215560-t26_1-p1414
TGME49_268685-t26_1-p1	112	K	TGME49_268685-t26_1-p1112
TGME49_231460-t26_1-p1	455	K	TGME49_231460-t26_1-p1455
TGME49_208590-t26_1-p1	66	K	TGME49_208590-t26_1-p166
TGME49_216860-t26_1-p1	26	K	TGME49_216860-t26_1-p126
TGME49_227990-t26_1-p1	654	K	TGME49_227990-t26_1-p1654
TGME49_238510-t26_1-p1	754	K	TGME49_238510-t26_1-p1754
TGME49_221670-t26_1-p1	445	K	TGME49_221670-t26_1-p1445
TGME49_239100-t26_1-p1	89	K	TGME49_239100-t26_1-p189
TGME49_315270-t26_1-p1	469	K	TGME49_315270-t26_1-p1469
TGME49_294800-t26_1-p1	378	K	TGME49_294800-t26_1-p1378
TGME49_222220-t26_1-p1	82	K	TGME49_222220-t26_1-p182
TGME49_261570-t26_1-p1	270	K	TGME49_261570-t26_1-p1270
TGME49_265250-t26_1-p1	977	K	TGME49_265250-t26_1-p1977
TGME49_214340-t26_1-p1	208	K	TGME49_214340-t26_1-p1208
TGME49_314480-t26_1-p1	113	K	TGME49_314480-t26_1-p1113
TGME49_206470-t26_1-p1	176	K	TGME49_206470-t26_1-p1176
TGME49_289690-t26_1-p1	274	K	TGME49_289690-t26_1-p1274
TGME49_271440-t26_1-p1	178	K	TGME49_271440-t26_1-p1178
TGME49_235560-t26_1-p1	97	K	TGME49_235560-t26_1-p197
TGME49_210750-t26_1-p1	776	K	TGME49_210750-t26_1-p1776
TGME49_230070-t26_1-p1	20	K	TGME49_230070-t26_1-p120
TGME49_294350-t26_1-p1	193	K	TGME49_294350-t26_1-p1193
TGME49_260440-t26_1-p1	246	K	TGME49_260440-t26_1-p1246
TGME49_313370-t26_1-p1	626	K	TGME49_313370-t26_1-p1626
TGME49_270560-t26_1-p1	12	K	TGME49_270560-t26_1-p112
TGME49_326800-t26_1-p1	123	K	TGME49_326800-t26_1-p1123
TGME49_247550-t26_1-p1	345	K	TGME49_247550-t26_1-p1345
TGME49_227830-t26_1-p1	334	K	TGME49_227830-t26_1-p1334
TGME49_315570-t26_1-p1	6	K	TGME49_315570-t26_1-p16
TGME49_272660-t26_1-p1	96	K	TGME49_272660-t26_1-p196
TGME49_216670-t26_1-p1	540	K	TGME49_216670-t26_1-p1540
TGME49_206550-t26_1-p1	1847	K	TGME49_206550-t26_1-p11847
TGME49_308890-t26_1-p1	1727	K	TGME49_308890-t26_1-p11727
TGME49_244380-t26_1-p1	96	K	TGME49_244380-t26_1-p196
TGME49_232130-t26_1-p1	172	K	TGME49_232130-t26_1-p1172
TGME49_247020-t26_1-p1	83	K	TGME49_247020-t26_1-p183
TGME49_221200-t26_1-p1	2448	K	TGME49_221200-t26_1-p12448
TGME49_217480-t26_1-p1	862	K	TGME49_217480-t26_1-p1862
TGME49_207620-t26_1-p1	107	K	TGME49_207620-t26_1-p1107
TGME49_289970-t26_1-p1	203	K	TGME49_289970-t26_1-p1203
TGME49_307810-t26_1-p1	262	K	TGME49_307810-t26_1-p1262
TGME49_225310-t26_1-p1	83	K	TGME49_225310-t26_1-p183
TGME49_300140-t26_1-p1	194	K	TGME49_300140-t26_1-p1194
TGME49_321370-t26_1-p1	1132	K	TGME49_321370-t26_1-p11132
TGME49_321450-t26_1-p1	2764	K	TGME49_321450-t26_1-p12764
TGME49_231440-t26_1-p1	173	K	TGME49_231440-t26_1-p1173
TGME49_300260-t26_1-p1	379	K	TGME49_300260-t26_1-p1379
TGME49_210800-t26_1-p1	195	K	TGME49_210800-t26_1-p1195
TGME49_261600-t26_1-p1	848	K	TGME49_261600-t26_1-p1848
TGME49_284190-t26_1-p1	1335	K	TGME49_284190-t26_1-p11335
TGME49_256990-t26_1-p1	761	K	TGME49_256990-t26_1-p1761
TGME49_231630-t26_1-p1	291	K	TGME49_231630-t26_1-p1291
TGME49_242460-t26_1-p1	153	K	TGME49_242460-t26_1-p1153
TGME49_288830-t26_1-p1	409	K	TGME49_288830-t26_1-p1409
TGME49_294800-t26_1-p1	316	K	TGME49_294800-t26_1-p1316
TGME49_235670-t26_1-p1	384	K	TGME49_235670-t26_1-p1384
TGME49_274180-t26_1-p1	491	K	TGME49_274180-t26_1-p1491
TGME49_218960-t26_1-p1	1700	K	TGME49_218960-t26_1-p11700
TGME49_250820-t26_1-p1	624	K	TGME49_250820-t26_1-p1624
TGME49_209910-t26_1-p1	105	K	TGME49_209910-t26_1-p1105
TGME49_284540-t26_1-p1	194	K	TGME49_284540-t26_1-p1194
TGME49_294670-t26_1-p1	69	K	TGME49_294670-t26_1-p169
TGME49_230160-t26_1-p1	95	K	TGME49_230160-t26_1-p195
TGME49_228000-t26_1-p1	93	K	TGME49_228000-t26_1-p193
TGME49_242000-t26_1-p1	3	K	TGME49_242000-t26_1-p13
TGME49_212780-t26_1-p1	90	K	TGME49_212780-t26_1-p190
TGME49_244870-t26_1-p1	33	K	TGME49_244870-t26_1-p133
TGME49_202890-t26_1-p1	195	K	TGME49_202890-t26_1-p1195
TGME49_258170-t26_1-p1	27	K	TGME49_258170-t26_1-p127
TGME49_228490-t26_1-p1	204	K	TGME49_228490-t26_1-p1204
TGME49_218840-t26_1-p1	1809	K	TGME49_218840-t26_1-p11809
TGME49_293870-t26_1-p1	52	K	TGME49_293870-t26_1-p152
TGME49_293400-t26_1-p1	198	K	TGME49_293400-t26_1-p1198
TGME49_253750-t26_1-p1	13	K	TGME49_253750-t26_1-p113
TGME49_232350-t26_1-p1	94	K	TGME49_232350-t26_1-p194
TGME49_214210-t26_1-p1	20	K	TGME49_214210-t26_1-p120
TGME49_211720-t26_1-p1	1826	K	TGME49_211720-t26_1-p11826
TGME49_234420-t26_1-p1	59	K	TGME49_234420-t26_1-p159
TGME49_249180-t26_1-p1	90	K	TGME49_249180-t26_1-p190
TGME49_321680-t26_1-p1	6	K	TGME49_321680-t26_1-p16
TGME49_219310-t26_1-p1	561	K	TGME49_219310-t26_1-p1561
TGME49_246530-t26_1-p1	802	K	TGME49_246530-t26_1-p1802
TGME49_276990-t26_1-p1	66	K	TGME49_276990-t26_1-p166
TGME49_215740-t26_1-p1	16	K	TGME49_215740-t26_1-p116
TGME49_299810-t26_1-p1	796	K	TGME49_299810-t26_1-p1796
TGME49_207620-t26_1-p1	377	K	TGME49_207620-t26_1-p1377
TGME49_227360-t26_1-p1	66	K	TGME49_227360-t26_1-p166
TGME49_288360-t26_1-p1	565	K	TGME49_288360-t26_1-p1565
TGME49_247760-t26_1-p1	140	K	TGME49_247760-t26_1-p1140
TGME49_249180-t26_1-p1	72	K	TGME49_249180-t26_1-p172
TGME49_318620-t26_1-p1	1238	K	TGME49_318620-t26_1-p11238
TGME49_254940-t26_1-p1	2931	K	TGME49_254940-t26_1-p12931
TGME49_246170-t26_1-p1	1993	K	TGME49_246170-t26_1-p11993
TGME49_254390-t26_1-p1	250	K	TGME49_254390-t26_1-p1250
TGME49_208200-t26_1-p1	352	K	TGME49_208200-t26_1-p1352
TGME49_246500-t26_1-p1	412	K	TGME49_246500-t26_1-p1412
TGME49_271050-t26_1-p1	116	K	TGME49_271050-t26_1-p1116
TGME49_239300-t26_1-p1	1052	K	TGME49_239300-t26_1-p11052
TGME49_263820-t26_1-p1	43	K	TGME49_263820-t26_1-p143
TGME49_247450-t26_1-p1	2251	K	TGME49_247450-t26_1-p12251
TGME49_299070-t26_1-p1	328	K	TGME49_299070-t26_1-p1328
TGME49_214770-t26_1-p1	2	K	TGME49_214770-t26_1-p12
TGME49_221470-t26_1-p1	184	K	TGME49_221470-t26_1-p1184
TGME49_222910-t26_1-p1	154	K	TGME49_222910-t26_1-p1154
TGME49_311400-t26_1-p1	1072	K	TGME49_311400-t26_1-p11072
TGME49_211420-t26_1-p1	62	K	TGME49_211420-t26_1-p162
TGME49_205470-t26_1-p1	688	K	TGME49_205470-t26_1-p1688
TGME49_238040-t26_1-p1	6	K	TGME49_238040-t26_1-p16
TGME49_253290-t26_1-p1	676	K	TGME49_253290-t26_1-p1676
TGME49_273490-t26_1-p1	288	K	TGME49_273490-t26_1-p1288
TGME49_301270-t26_1-p1	1747	K	TGME49_301270-t26_1-p11747
TGME49_318440-t26_1-p1	884	K	TGME49_318440-t26_1-p1884
TGME49_297810-t26_1-p1	250	K	TGME49_297810-t26_1-p1250
TGME49_201680-t26_1-p1	686	K	TGME49_201680-t26_1-p1686
TGME49_251780-t26_1-p1	264	K	TGME49_251780-t26_1-p1264
TGME49_289680-t26_1-p1	197	K	TGME49_289680-t26_1-p1197
TGME49_209500-t26_1-p1	2600	K	TGME49_209500-t26_1-p12600
TGME49_263530-t26_1-p1	48	K	TGME49_263530-t26_1-p148
TGME49_261240-t26_1-p1	15	K	TGME49_261240-t26_1-p115
TGME49_287500-t26_1-p1	269	K	TGME49_287500-t26_1-p1269
TGME49_226730-t26_1-p1	788	K	TGME49_226730-t26_1-p1788
TGME49_286440-t26_1-p1	250	K	TGME49_286440-t26_1-p1250
TGME49_249215-t26_1-p1	1006	K	TGME49_249215-t26_1-p11006
TGME49_204100-t26_1-p1	989	K	TGME49_204100-t26_1-p1989
TGME49_299050-t26_1-p1	68	K	TGME49_299050-t26_1-p168
TGME49_259950-t26_1-p1	397	K	TGME49_259950-t26_1-p1397
TGME49_320210-t26_1-p1	33	K	TGME49_320210-t26_1-p133
TGME49_292200-t26_1-p1	1045	K	TGME49_292200-t26_1-p11045
TGME49_271290-t26_1-p1	742	K	TGME49_271290-t26_1-p1742
TGME49_219850-t26_1-p1	648	K	TGME49_219850-t26_1-p1648
TGME49_259950-t26_1-p1	469	K	TGME49_259950-t26_1-p1469
TGME49_268650-t26_1-p1	634	K	TGME49_268650-t26_1-p1634
TGME49_310350-t26_1-p1	162	K	TGME49_310350-t26_1-p1162
TGME49_209600-t26_1-p1	160	K	TGME49_209600-t26_1-p1160
TGME49_267330-t26_1-p1	642	K	TGME49_267330-t26_1-p1642
TGME49_259710-t26_1-p1	225	K	TGME49_259710-t26_1-p1225
TGME49_204160-t26_1-p1	1332	K	TGME49_204160-t26_1-p11332
TGME49_207990-t26_1-p1	975	K	TGME49_207990-t26_1-p1975
TGME49_226440-t26_1-p1	878	K	TGME49_226440-t26_1-p1878
TGME49_238040-t26_1-p1	1030	K	TGME49_238040-t26_1-p11030
TGME49_207620-t26_1-p1	406	K	TGME49_207620-t26_1-p1406
TGME49_244320-t26_1-p1	235	K	TGME49_244320-t26_1-p1235
TGME49_263530-t26_1-p1	81	K	TGME49_263530-t26_1-p181
TGME49_243240-t26_1-p1	467	K	TGME49_243240-t26_1-p1467
TGME49_216580-t26_1-p1	1318	K	TGME49_216580-t26_1-p11318
TGME49_320750-t26_1-p1	396	K	TGME49_320750-t26_1-p1396
TGME49_321620-t26_1-p1	618	K	TGME49_321620-t26_1-p1618
TGME49_257090-t26_1-p1	211	K	TGME49_257090-t26_1-p1211
TGME49_261570-t26_1-p1	268	K	TGME49_261570-t26_1-p1268
TGME49_318710-t26_1-p1	682	K	TGME49_318710-t26_1-p1682
TGME49_275480-t26_1-p1	120	K	TGME49_275480-t26_1-p1120
TGME49_224610-t26_1-p1	525	K	TGME49_224610-t26_1-p1525
TGME49_256980-t26_1-p1	839	K	TGME49_256980-t26_1-p1839
TGME49_277710-t26_1-p1	578	K	TGME49_277710-t26_1-p1578
TGME49_318500-t26_1-p1	210	K	TGME49_318500-t26_1-p1210
TGME49_300200-t26_1-p1	6	K	TGME49_300200-t26_1-p16
TGME49_320015-t26_1-p1	189	K	TGME49_320015-t26_1-p1189
TGME49_291930-t26_1-p1	46	K	TGME49_291930-t26_1-p146
TGME49_201400-t26_1-p1	460	K	TGME49_201400-t26_1-p1460
TGME49_285268-t26_1-p1	184	K	TGME49_285268-t26_1-p1184
TGME49_289010-t26_1-p1	895	K	TGME49_289010-t26_1-p1895
TGME49_217460-t26_1-p1	65	K	TGME49_217460-t26_1-p165
TGME49_221670-t26_1-p1	375	K	TGME49_221670-t26_1-p1375
TGME49_219550-t26_1-p1	205	K	TGME49_219550-t26_1-p1205
TGME49_251950-t26_1-p1	330	K	TGME49_251950-t26_1-p1330
TGME49_232800-t26_1-p1	614	K	TGME49_232800-t26_1-p1614
TGME49_313080-t26_1-p1	415	K	TGME49_313080-t26_1-p1415
TGME49_294620-t26_1-p1	874	K	TGME49_294620-t26_1-p1874
TGME49_210980-t26_1-p1	170	K	TGME49_210980-t26_1-p1170
TGME49_223050-t26_1-p1	160	K	TGME49_223050-t26_1-p1160
TGME49_310030-t26_1-p1	126	K	TGME49_310030-t26_1-p1126
TGME49_253950-t26_1-p1	102	K	TGME49_253950-t26_1-p1102
TGME49_235470-t26_1-p1	567	K	TGME49_235470-t26_1-p1567
TGME49_233080-t26_1-p1	208	K	TGME49_233080-t26_1-p1208
TGME49_276940-t26_1-p1	11	K	TGME49_276940-t26_1-p111
TGME49_210690-t26_1-p1	229	K	TGME49_210690-t26_1-p1229
TGME49_231150-t26_1-p1	461	K	TGME49_231150-t26_1-p1461
TGME49_224260-t26_1-p1	4951	K	TGME49_224260-t26_1-p14951
TGME49_218960-t26_1-p1	1450	K	TGME49_218960-t26_1-p11450
TGME49_249900-t26_1-p1	164	K	TGME49_249900-t26_1-p1164
TGME49_233460-t26_1-p1	244	K	TGME49_233460-t26_1-p1244
TGME49_310330-t26_1-p1	496	K	TGME49_310330-t26_1-p1496
TGME49_306650-t26_1-p1	92	K	TGME49_306650-t26_1-p192
TGME49_284050-t26_1-p1	2328	K	TGME49_284050-t26_1-p12328
TGME49_231640-t26_1-p1	217	K	TGME49_231640-t26_1-p1217
TGME49_259660-t26_1-p1	16	K	TGME49_259660-t26_1-p116
TGME49_227948-t26_1-p1	1057	K	TGME49_227948-t26_1-p11057
TGME49_229000-t26_1-p1	494	K	TGME49_229000-t26_1-p1494
TGME49_309730-t26_1-p1	568	K	TGME49_309730-t26_1-p1568
TGME49_319850-t26_1-p1	178	K	TGME49_319850-t26_1-p1178
TGME49_287480-t26_1-p1	1518	K	TGME49_287480-t26_1-p11518
TGME49_205470-t26_1-p1	924	K	TGME49_205470-t26_1-p1924
TGME49_262750-t26_1-p1	224	K	TGME49_262750-t26_1-p1224
TGME49_273760-t26_1-p1	324	K	TGME49_273760-t26_1-p1324
TGME49_263180-t26_1-p1	628	K	TGME49_263180-t26_1-p1628
TGME49_233190-t26_1-p1	307	K	TGME49_233190-t26_1-p1307
TGME49_318310-t26_1-p1	28	K	TGME49_318310-t26_1-p128
TGME49_292920-t26_1-p1	850	K	TGME49_292920-t26_1-p1850
TGME49_305290-t26_1-p1	262	K	TGME49_305290-t26_1-p1262
TGME49_214270-t26_1-p1	407	K	TGME49_214270-t26_1-p1407
TGME49_221522-t26_1-p1	141	K	TGME49_221522-t26_1-p1141
TGME49_309250-t26_1-p1	3155	K	TGME49_309250-t26_1-p13155
TGME49_237520-t26_1-p1	1013	K	TGME49_237520-t26_1-p11013
TGME49_261030-t26_1-p1	576	K	TGME49_261030-t26_1-p1576
TGME49_312990-t26_1-p1	529	K	TGME49_312990-t26_1-p1529
TGME49_214790-t26_1-p1	276	K	TGME49_214790-t26_1-p1276
TGME49_275310-t26_1-p1	321	K	TGME49_275310-t26_1-p1321
TGME49_283850-t26_1-p1	283	K	TGME49_283850-t26_1-p1283
TGME49_268850-t26_1-p1	405	K	TGME49_268850-t26_1-p1405
TGME49_268860-t26_1-p1	81	K	TGME49_268860-t26_1-p181
TGME49_227140-t26_1-p1	906	K	TGME49_227140-t26_1-p1906
TGME49_248810-t26_1-p1	76	K	TGME49_248810-t26_1-p176
TGME49_311720-t26_1-p1	334	K	TGME49_311720-t26_1-p1334
TGME49_203520-t26_1-p1	1008	K	TGME49_203520-t26_1-p11008
TGME49_226730-t26_1-p1	863	K	TGME49_226730-t26_1-p1863
TGME49_273560-t26_1-p1	353	K	TGME49_273560-t26_1-p1353
TGME49_216000-t26_1-p1	353	K	TGME49_216000-t26_1-p1353
TGME49_210230-t26_1-p1	471	K	TGME49_210230-t26_1-p1471
TGME49_312430-t26_1-p1	386	K	TGME49_312430-t26_1-p1386
TGME49_271820-t26_1-p1	235	K	TGME49_271820-t26_1-p1235
TGME49_254480-t26_1-p1	807	K	TGME49_254480-t26_1-p1807
TGME49_228040-t26_1-p1	795	K	TGME49_228040-t26_1-p1795
TGME49_244500-t26_1-p1	1888	K	TGME49_244500-t26_1-p11888
TGME49_292920-t26_1-p1	660	K	TGME49_292920-t26_1-p1660
TGME49_272030-t26_1-p1	837	K	TGME49_272030-t26_1-p1837
TGME49_273760-t26_1-p1	509	K	TGME49_273760-t26_1-p1509
TGME49_290670-t26_1-p1	386	K	TGME49_290670-t26_1-p1386
TGME49_253430-t26_1-p1	513	K	TGME49_253430-t26_1-p1513
TGME49_214770-t26_1-p1	55	K	TGME49_214770-t26_1-p155
TGME49_236140-t26_1-p1	690	K	TGME49_236140-t26_1-p1690
TGME49_271740-t26_1-p1	647	K	TGME49_271740-t26_1-p1647
TGME49_232440-t26_1-p1	29	K	TGME49_232440-t26_1-p129
TGME49_291930-t26_1-p1	686	K	TGME49_291930-t26_1-p1686
TGME49_205510-t26_1-p1	437	K	TGME49_205510-t26_1-p1437
TGME49_218840-t26_1-p1	794	K	TGME49_218840-t26_1-p1794
TGME49_312630-t26_1-p1	1972	K	TGME49_312630-t26_1-p11972
TGME49_232250-t26_1-p1	501	K	TGME49_232250-t26_1-p1501
TGME49_315150-t26_1-p1	98	K	TGME49_315150-t26_1-p198
TGME49_305340-t26_1-p1	127	K	TGME49_305340-t26_1-p1127
TGME49_260170-t26_1-p1	523	K	TGME49_260170-t26_1-p1523
TGME49_209030-t26_1-p1	316	K	TGME49_209030-t26_1-p1316
TGME49_271100-t26_1-p1	583	K	TGME49_271100-t26_1-p1583
TGME49_233930-t26_1-p1	836	K	TGME49_233930-t26_1-p1836
TGME49_263870-t26_1-p1	297	K	TGME49_263870-t26_1-p1297
TGME49_294800-t26_1-p1	371	K	TGME49_294800-t26_1-p1371
TGME49_205700-t26_1-p1	220	K	TGME49_205700-t26_1-p1220
TGME49_228120-t26_1-p1	417	K	TGME49_228120-t26_1-p1417
TGME49_202630-t26_1-p1	377	K	TGME49_202630-t26_1-p1377
TGME49_207760-t26_1-p1	1209	K	TGME49_207760-t26_1-p11209
TGME49_313140-t26_1-p1	265	K	TGME49_313140-t26_1-p1265
TGME49_273370-t26_1-p1	10	K	TGME49_273370-t26_1-p110
TGME49_265250-t26_1-p1	1318	K	TGME49_265250-t26_1-p11318
TGME49_255170-t26_1-p1	1282	K	TGME49_255170-t26_1-p11282
TGME49_277810-t26_1-p1	167	K	TGME49_277810-t26_1-p1167
TGME49_232680-t26_1-p1	579	K	TGME49_232680-t26_1-p1579
TGME49_239250-t26_1-p1	445	K	TGME49_239250-t26_1-p1445
TGME49_210390-t26_1-p1	348	K	TGME49_210390-t26_1-p1348
TGME49_216790-t26_1-p1	432	K	TGME49_216790-t26_1-p1432
TGME49_231460-t26_1-p1	275	K	TGME49_231460-t26_1-p1275
TGME49_301440-t26_1-p1	80	K	TGME49_301440-t26_1-p180
TGME49_216650-t26_1-p1	347	K	TGME49_216650-t26_1-p1347
TGME49_263700-t26_1-p1	8	K	TGME49_263700-t26_1-p18
TGME49_285850-t26_1-p1	237	K	TGME49_285850-t26_1-p1237
TGME49_300660-t26_1-p1	201	K	TGME49_300660-t26_1-p1201
TGME49_214140-t26_1-p1	728	K	TGME49_214140-t26_1-p1728
TGME49_219550-t26_1-p1	193	K	TGME49_219550-t26_1-p1193
TGME49_205470-t26_1-p1	539	K	TGME49_205470-t26_1-p1539
TGME49_292920-t26_1-p1	716	K	TGME49_292920-t26_1-p1716
TGME49_215590-t26_1-p1	623	K	TGME49_215590-t26_1-p1623
TGME49_320570-t26_1-p1	523	K	TGME49_320570-t26_1-p1523
TGME49_273560-t26_1-p1	100	K	TGME49_273560-t26_1-p1100
TGME49_254940-t26_1-p1	2989	K	TGME49_254940-t26_1-p12989
TGME49_237010-t26_1-p1	201	K	TGME49_237010-t26_1-p1201
TGME49_258850-t26_1-p1	250	K	TGME49_258850-t26_1-p1250
TGME49_315610-t26_1-p1	73	K	TGME49_315610-t26_1-p173
TGME49_216050-t26_1-p1	4	K	TGME49_216050-t26_1-p14
TGME49_219540-t26_1-p1	1146	K	TGME49_219540-t26_1-p11146
TGME49_226410-t26_1-p1	209	K	TGME49_226410-t26_1-p1209
TGME49_320640-t26_1-p1	164	K	TGME49_320640-t26_1-p1164
TGME49_312650-t26_1-p1	2133	K	TGME49_312650-t26_1-p12133
TGME49_261240-t26_1-p1	123	K	TGME49_261240-t26_1-p1123
TGME49_321500-t26_1-p1	219	K	TGME49_321500-t26_1-p1219
TGME49_310900-t26_1-p1	2035	K	TGME49_310900-t26_1-p12035
TGME49_203940-t26_1-p1	935	K	TGME49_203940-t26_1-p1935
TGME49_318160-t26_1-p1	183	K	TGME49_318160-t26_1-p1183
TGME49_205710-t26_1-p1	125	K	TGME49_205710-t26_1-p1125
TGME49_202530-t26_1-p1	369	K	TGME49_202530-t26_1-p1369
TGME49_326800-t26_1-p1	90	K	TGME49_326800-t26_1-p190
TGME49_321650-t26_1-p1	302	K	TGME49_321650-t26_1-p1302
TGME49_214590-t26_1-p1	328	K	TGME49_214590-t26_1-p1328
TGME49_205180-t26_1-p1	82	K	TGME49_205180-t26_1-p182
TGME49_297060-t26_1-p1	328	K	TGME49_297060-t26_1-p1328
TGME49_280610-t26_1-p1	184	K	TGME49_280610-t26_1-p1184
TGME49_255420-t26_1-p1	163	K	TGME49_255420-t26_1-p1163
TGME49_297470-t26_1-p1	248	K	TGME49_297470-t26_1-p1248
TGME49_227948-t26_1-p1	476	K	TGME49_227948-t26_1-p1476
TGME49_278990-t26_1-p1	423	K	TGME49_278990-t26_1-p1423
TGME49_236820-t26_1-p1	273	K	TGME49_236820-t26_1-p1273
TGME49_232650-t26_1-p1	223	K	TGME49_232650-t26_1-p1223
TGME49_305600-t26_1-p1	157	K	TGME49_305600-t26_1-p1157
TGME49_281545-t26_1-p1	456	K	TGME49_281545-t26_1-p1456
TGME49_234280-t26_1-p1	153	K	TGME49_234280-t26_1-p1153
TGME49_261490-t26_1-p1	722	K	TGME49_261490-t26_1-p1722
TGME49_268830-t26_1-p1	102	K	TGME49_268830-t26_1-p1102
TGME49_249970-t26_1-p1	24	K	TGME49_249970-t26_1-p124
TGME49_235540-t26_1-p1	88	K	TGME49_235540-t26_1-p188
TGME49_283820-t26_1-p1	1582	K	TGME49_283820-t26_1-p11582
TGME49_207170-t26_1-p1	43	K	TGME49_207170-t26_1-p143
TGME49_242070-t26_1-p1	41	K	TGME49_242070-t26_1-p141
TGME49_203490-t26_1-p1	16	K	TGME49_203490-t26_1-p116
TGME49_232540-t26_1-p1	349	K	TGME49_232540-t26_1-p1349
TGME49_320220-t26_1-p1	253	K	TGME49_320220-t26_1-p1253
TGME49_239087-t26_1-p1	111	K	TGME49_239087-t26_1-p1111
TGME49_216220-t26_1-p1	835	K	TGME49_216220-t26_1-p1835
TGME49_237010-t26_1-p1	506	K	TGME49_237010-t26_1-p1506
TGME49_239260-t26_1-p1	13	K	TGME49_239260-t26_1-p113
TGME49_231470-t26_1-p1	495	K	TGME49_231470-t26_1-p1495
TGME49_216020-t26_1-p1	830	K	TGME49_216020-t26_1-p1830
TGME49_234420-t26_1-p1	211	K	TGME49_234420-t26_1-p1211
TGME49_244560-t26_1-p1	273	K	TGME49_244560-t26_1-p1273
TGME49_312630-t26_1-p1	2012	K	TGME49_312630-t26_1-p12012
TGME49_202680-t26_1-p1	78	K	TGME49_202680-t26_1-p178
TGME49_284190-t26_1-p1	1339	K	TGME49_284190-t26_1-p11339
TGME49_253750-t26_1-p1	20	K	TGME49_253750-t26_1-p120
TGME49_320450-t26_1-p1	290	K	TGME49_320450-t26_1-p1290
TGME49_229360-t26_1-p1	203	K	TGME49_229360-t26_1-p1203
TGME49_233110-t26_1-p1	450	K	TGME49_233110-t26_1-p1450
TGME49_238950-t26_1-p1	1010	K	TGME49_238950-t26_1-p11010
TGME49_251690-t26_1-p1	142	K	TGME49_251690-t26_1-p1142
TGME49_318700-t26_1-p1	246	K	TGME49_318700-t26_1-p1246
TGME49_201830-t26_1-p1	410	K	TGME49_201830-t26_1-p1410
TGME49_229210-t26_1-p1	178	K	TGME49_229210-t26_1-p1178
TGME49_259710-t26_1-p1	99	K	TGME49_259710-t26_1-p199
TGME49_251690-t26_1-p1	12	K	TGME49_251690-t26_1-p112
TGME49_261570-t26_1-p1	227	K	TGME49_261570-t26_1-p1227
TGME49_214210-t26_1-p1	406	K	TGME49_214210-t26_1-p1406
TGME49_319920-t26_1-p1	443	K	TGME49_319920-t26_1-p1443
TGME49_313390-t26_1-p1	233	K	TGME49_313390-t26_1-p1233
TGME49_314270-t26_1-p1	607	K	TGME49_314270-t26_1-p1607
TGME49_312630-t26_1-p1	2456	K	TGME49_312630-t26_1-p12456
TGME49_289680-t26_1-p1	180	K	TGME49_289680-t26_1-p1180
TGME49_293330-t26_1-p1	742	K	TGME49_293330-t26_1-p1742
TGME49_305820-t26_1-p1	7	K	TGME49_305820-t26_1-p17
TGME49_261950-t26_1-p1	551	K	TGME49_261950-t26_1-p1551
TGME49_311480-t26_1-p1	217	K	TGME49_311480-t26_1-p1217
TGME49_266850-t26_1-p1	90	K	TGME49_266850-t26_1-p190
TGME49_320450-t26_1-p1	308	K	TGME49_320450-t26_1-p1308
TGME49_205470-t26_1-p1	162	K	TGME49_205470-t26_1-p1162
TGME49_315270-t26_1-p1	147	K	TGME49_315270-t26_1-p1147
TGME49_289650-t26_1-p1	231	K	TGME49_289650-t26_1-p1231
TGME49_316400-t26_1-p1	336	K	TGME49_316400-t26_1-p1336
TGME49_290660-t26_1-p1	320	K	TGME49_290660-t26_1-p1320
TGME49_288380-t26_1-p1	56	K	TGME49_288380-t26_1-p156
TGME49_294800-t26_1-p1	225	K	TGME49_294800-t26_1-p1225
TGME49_280610-t26_1-p1	126	K	TGME49_280610-t26_1-p1126
TGME49_316540-t26_1-p1	29	K	TGME49_316540-t26_1-p129
TGME49_244320-t26_1-p1	247	K	TGME49_244320-t26_1-p1247
TGME49_270510-t26_1-p1	562	K	TGME49_270510-t26_1-p1562
TGME49_273870-t26_1-p1	141	K	TGME49_273870-t26_1-p1141
TGME49_219850-t26_1-p1	173	K	TGME49_219850-t26_1-p1173
TGME49_270510-t26_1-p1	257	K	TGME49_270510-t26_1-p1257
TGME49_231140-t26_1-p1	62	K	TGME49_231140-t26_1-p162
TGME49_270770-t26_1-p1	614	K	TGME49_270770-t26_1-p1614
TGME49_251680-t26_1-p1	85	K	TGME49_251680-t26_1-p185
TGME49_299670-t26_1-p1	414	K	TGME49_299670-t26_1-p1414
TGME49_216510-t26_1-p1	167	K	TGME49_216510-t26_1-p1167
TGME49_278220-t26_1-p1	536	K	TGME49_278220-t26_1-p1536
TGME49_310700-t26_1-p1	25	K	TGME49_310700-t26_1-p125
TGME49_231460-t26_1-p1	469	K	TGME49_231460-t26_1-p1469
TGME49_316490-t26_1-p1	107	K	TGME49_316490-t26_1-p1107
TGME49_232940-t26_1-p1	181	K	TGME49_232940-t26_1-p1181
TGME49_209690-t26_1-p1	147	K	TGME49_209690-t26_1-p1147
TGME49_290200-t26_1-p1	297	K	TGME49_290200-t26_1-p1297
TGME49_263870-t26_1-p1	834	K	TGME49_263870-t26_1-p1834
TGME49_280690-t26_1-p1	574	K	TGME49_280690-t26_1-p1574
TGME49_318400-t26_1-p1	483	K	TGME49_318400-t26_1-p1483
TGME49_311090-t26_1-p1	527	K	TGME49_311090-t26_1-p1527
TGME49_313410-t26_1-p1	8	K	TGME49_313410-t26_1-p18
TGME49_263870-t26_1-p1	317	K	TGME49_263870-t26_1-p1317
TGME49_218960-t26_1-p1	142	K	TGME49_218960-t26_1-p1142
TGME49_293510-t26_1-p1	278	K	TGME49_293510-t26_1-p1278
TGME49_300140-t26_1-p1	7	K	TGME49_300140-t26_1-p17
TGME49_231850-t26_1-p1	2	K	TGME49_231850-t26_1-p12
TGME49_260440-t26_1-p1	239	K	TGME49_260440-t26_1-p1239
TGME49_286580-t26_1-p1	443	K	TGME49_286580-t26_1-p1443
TGME49_227948-t26_1-p1	966	K	TGME49_227948-t26_1-p1966
TGME49_200280-t26_1-p1	436	K	TGME49_200280-t26_1-p1436
TGME49_267330-t26_1-p1	346	K	TGME49_267330-t26_1-p1346
TGME49_227900-t26_1-p1	592	K	TGME49_227900-t26_1-p1592
TGME49_237470-t26_1-p1	766	K	TGME49_237470-t26_1-p1766
TGME49_213310-t26_1-p1	1533	K	TGME49_213310-t26_1-p11533
TGME49_253800-t26_1-p1	556	K	TGME49_253800-t26_1-p1556
TGME49_289330-t26_1-p1	1600	K	TGME49_289330-t26_1-p11600
TGME49_225050-t26_1-p1	290	K	TGME49_225050-t26_1-p1290
TGME49_253750-t26_1-p1	3914	K	TGME49_253750-t26_1-p13914
TGME49_251500-t26_1-p1	499	K	TGME49_251500-t26_1-p1499
TGME49_235970-t26_1-p1	415	K	TGME49_235970-t26_1-p1415
TGME49_305850-t26_1-p1	165	K	TGME49_305850-t26_1-p1165
TGME49_210245-t26_1-p1	245	K	TGME49_210245-t26_1-p1245
TGME49_231440-t26_1-p1	514	K	TGME49_231440-t26_1-p1514
TGME49_205700-t26_1-p1	323	K	TGME49_205700-t26_1-p1323
TGME49_205470-t26_1-p1	373	K	TGME49_205470-t26_1-p1373
TGME49_235470-t26_1-p1	11	K	TGME49_235470-t26_1-p111
TGME49_294800-t26_1-p1	210	K	TGME49_294800-t26_1-p1210
TGME49_321520-t26_1-p1	93	K	TGME49_321520-t26_1-p193
TGME49_238510-t26_1-p1	481	K	TGME49_238510-t26_1-p1481
TGME49_315190-t26_1-p1	2963	K	TGME49_315190-t26_1-p12963
TGME49_261570-t26_1-p1	29	K	TGME49_261570-t26_1-p129
TGME49_232660-t26_1-p1	369	K	TGME49_232660-t26_1-p1369
TGME49_290600-t26_1-p1	94	K	TGME49_290600-t26_1-p194
TGME49_266080-t26_1-p1	644	K	TGME49_266080-t26_1-p1644
TGME49_225940-t26_1-p1	193	K	TGME49_225940-t26_1-p1193
TGME49_235340-t26_1-p1	703	K	TGME49_235340-t26_1-p1703
TGME49_231410-t26_1-p1	440	K	TGME49_231410-t26_1-p1440
TGME49_221380-t26_1-p1	141	K	TGME49_221380-t26_1-p1141
TGME49_309752-t26_1-p1	315	K	TGME49_309752-t26_1-p1315
TGME49_248830-t26_1-p1	84	K	TGME49_248830-t26_1-p184
TGME49_231640-t26_1-p1	447	K	TGME49_231640-t26_1-p1447
TGME49_249630-t26_1-p1	275	K	TGME49_249630-t26_1-p1275
TGME49_288680-t26_1-p1	206	K	TGME49_288680-t26_1-p1206
TGME49_315150-t26_1-p1	108	K	TGME49_315150-t26_1-p1108
TGME49_309190-t26_1-p1	784	K	TGME49_309190-t26_1-p1784
TGME49_215590-t26_1-p1	160	K	TGME49_215590-t26_1-p1160
TGME49_313070-t26_1-p1	135	K	TGME49_313070-t26_1-p1135
TGME49_236200-t26_1-p1	666	K	TGME49_236200-t26_1-p1666
TGME49_251890-t26_1-p1	937	K	TGME49_251890-t26_1-p1937
TGME49_227900-t26_1-p1	1179	K	TGME49_227900-t26_1-p11179
TGME49_211090-t26_1-p1	592	K	TGME49_211090-t26_1-p1592
TGME49_326800-t26_1-p1	140	K	TGME49_326800-t26_1-p1140
TGME49_227948-t26_1-p1	1152	K	TGME49_227948-t26_1-p11152
TGME49_227900-t26_1-p1	509	K	TGME49_227900-t26_1-p1509
TGME49_201400-t26_1-p1	110	K	TGME49_201400-t26_1-p1110
TGME49_246100-t26_1-p1	303	K	TGME49_246100-t26_1-p1303
TGME49_224320-t26_1-p1	555	K	TGME49_224320-t26_1-p1555
TGME49_319920-t26_1-p1	478	K	TGME49_319920-t26_1-p1478
TGME49_259710-t26_1-p1	139	K	TGME49_259710-t26_1-p1139
TGME49_212810-t26_1-p1	4139	K	TGME49_212810-t26_1-p14139
TGME49_239820-t26_1-p1	43	K	TGME49_239820-t26_1-p143
TGME49_226030-t26_1-p1	12	K	TGME49_226030-t26_1-p112
TGME49_214840-t26_1-p1	680	K	TGME49_214840-t26_1-p1680
TGME49_253430-t26_1-p1	284	K	TGME49_253430-t26_1-p1284
TGME49_205240-t26_1-p1	781	K	TGME49_205240-t26_1-p1781
TGME49_311240-t26_1-p1	23	K	TGME49_311240-t26_1-p123
TGME49_269180-t26_1-p1	1619	K	TGME49_269180-t26_1-p11619
TGME49_213600-t26_1-p1	453	K	TGME49_213600-t26_1-p1453
TGME49_219710-t26_1-p1	1109	K	TGME49_219710-t26_1-p11109
TGME49_311160-t26_1-p1	153	K	TGME49_311160-t26_1-p1153
TGME49_246970-t26_1-p1	1342	K	TGME49_246970-t26_1-p11342
TGME49_241170-t26_1-p1	1125	K	TGME49_241170-t26_1-p11125
TGME49_251810-t26_1-p1	70	K	TGME49_251810-t26_1-p170
TGME49_286580-t26_1-p1	467	K	TGME49_286580-t26_1-p1467
TGME49_230410-t26_1-p1	253	K	TGME49_230410-t26_1-p1253
TGME49_268890-t26_1-p1	410	K	TGME49_268890-t26_1-p1410
TGME49_304760-t26_1-p1	428	K	TGME49_304760-t26_1-p1428
TGME49_311230-t26_1-p1	3757	K	TGME49_311230-t26_1-p13757
TGME49_278990-t26_1-p1	220	K	TGME49_278990-t26_1-p1220
TGME49_236040-t26_1-p1	429	K	TGME49_236040-t26_1-p1429
TGME49_257530-t26_1-p1	47	K	TGME49_257530-t26_1-p147
TGME49_267430-t26_1-p1	295	K	TGME49_267430-t26_1-p1295
TGME49_288040-t26_1-p1	797	K	TGME49_288040-t26_1-p1797
TGME49_218600-t26_1-p1	7	K	TGME49_218600-t26_1-p17
TGME49_318440-t26_1-p1	387	K	TGME49_318440-t26_1-p1387
TGME49_268830-t26_1-p1	512	K	TGME49_268830-t26_1-p1512
TGME49_249180-t26_1-p1	59	K	TGME49_249180-t26_1-p159
TGME49_292080-t26_1-p1	1101	K	TGME49_292080-t26_1-p11101
TGME49_286120-t26_1-p1	385	K	TGME49_286120-t26_1-p1385
TGME49_315620-t26_1-p1	170	K	TGME49_315620-t26_1-p1170
TGME49_311030-t26_1-p1	1371	K	TGME49_311030-t26_1-p11371
TGME49_263320-t26_1-p1	291	K	TGME49_263320-t26_1-p1291
TGME49_220400-t26_1-p1	91	K	TGME49_220400-t26_1-p191
TGME49_273490-t26_1-p1	205	K	TGME49_273490-t26_1-p1205
TGME49_224850-t26_1-p1	180	K	TGME49_224850-t26_1-p1180
TGME49_279390-t26_1-p1	337	K	TGME49_279390-t26_1-p1337
TGME49_216790-t26_1-p1	189	K	TGME49_216790-t26_1-p1189
TGME49_213350-t26_1-p1	77	K	TGME49_213350-t26_1-p177
TGME49_278990-t26_1-p1	329	K	TGME49_278990-t26_1-p1329
TGME49_208790-t26_1-p1	161	K	TGME49_208790-t26_1-p1161
TGME49_205470-t26_1-p1	169	K	TGME49_205470-t26_1-p1169
TGME49_257090-t26_1-p1	199	K	TGME49_257090-t26_1-p1199
TGME49_320570-t26_1-p1	354	K	TGME49_320570-t26_1-p1354
TGME49_209030-t26_1-p1	329	K	TGME49_209030-t26_1-p1329
TGME49_314070-t26_1-p1	69	K	TGME49_314070-t26_1-p169
TGME49_259710-t26_1-p1	131	K	TGME49_259710-t26_1-p1131
TGME49_230890-t26_1-p1	107	K	TGME49_230890-t26_1-p1107
TGME49_288720-t26_1-p1	101	K	TGME49_288720-t26_1-p1101
TGME49_263530-t26_1-p1	75	K	TGME49_263530-t26_1-p175
TGME49_227850-t26_1-p1	470	K	TGME49_227850-t26_1-p1470
TGME49_274060-t26_1-p1	19	K	TGME49_274060-t26_1-p119
TGME49_263300-t26_1-p1	5	K	TGME49_263300-t26_1-p15
TGME49_295730-t26_1-p1	268	K	TGME49_295730-t26_1-p1268
TGME49_215590-t26_1-p1	572	K	TGME49_215590-t26_1-p1572
TGME49_295070-t26_1-p1	459	K	TGME49_295070-t26_1-p1459
TGME49_207640-t26_1-p1	403	K	TGME49_207640-t26_1-p1403
TGME49_291680-t26_1-p1	429	K	TGME49_291680-t26_1-p1429
TGME49_307810-t26_1-p1	84	K	TGME49_307810-t26_1-p184
TGME49_261950-t26_1-p1	286	K	TGME49_261950-t26_1-p1286
TGME49_285268-t26_1-p1	418	K	TGME49_285268-t26_1-p1418
TGME49_288380-t26_1-p1	592	K	TGME49_288380-t26_1-p1592
TGME49_280560-t26_1-p1	1266	K	TGME49_280560-t26_1-p11266
TGME49_202240-t26_1-p1	488	K	TGME49_202240-t26_1-p1488
TGME49_272010-t26_1-p1	112	K	TGME49_272010-t26_1-p1112
TGME49_232520-t26_1-p1	288	K	TGME49_232520-t26_1-p1288
TGME49_206590-t26_1-p1	777	K	TGME49_206590-t26_1-p1777
TGME49_270120-t26_1-p1	234	K	TGME49_270120-t26_1-p1234
TGME49_235170-t26_1-p1	15	K	TGME49_235170-t26_1-p115
TGME49_263180-t26_1-p1	567	K	TGME49_263180-t26_1-p1567
TGME49_216600-t26_1-p1	565	K	TGME49_216600-t26_1-p1565
TGME49_243730-t26_1-p1	347	K	TGME49_243730-t26_1-p1347
TGME49_284190-t26_1-p1	1120	K	TGME49_284190-t26_1-p11120
TGME49_318230-t26_1-p1	103	K	TGME49_318230-t26_1-p1103
TGME49_309730-t26_1-p1	270	K	TGME49_309730-t26_1-p1270
TGME49_207440-t26_1-p1	177	K	TGME49_207440-t26_1-p1177
TGME49_321620-t26_1-p1	847	K	TGME49_321620-t26_1-p1847
TGME49_258850-t26_1-p1	223	K	TGME49_258850-t26_1-p1223
TGME49_290640-t26_1-p1	31	K	TGME49_290640-t26_1-p131
TGME49_284190-t26_1-p1	1309	K	TGME49_284190-t26_1-p11309
TGME49_237520-t26_1-p1	468	K	TGME49_237520-t26_1-p1468
TGME49_254810-t26_1-p1	1496	K	TGME49_254810-t26_1-p11496
TGME49_228290-t26_1-p1	295	K	TGME49_228290-t26_1-p1295
TGME49_232130-t26_1-p1	181	K	TGME49_232130-t26_1-p1181
TGME49_202720-t26_1-p1	727	K	TGME49_202720-t26_1-p1727
TGME49_249900-t26_1-p1	263	K	TGME49_249900-t26_1-p1263
TGME49_267560-t26_1-p1	354	K	TGME49_267560-t26_1-p1354
TGME49_310060-t26_1-p1	248	K	TGME49_310060-t26_1-p1248
TGME49_304760-t26_1-p1	949	K	TGME49_304760-t26_1-p1949
TGME49_230050-t26_1-p1	222	K	TGME49_230050-t26_1-p1222
TGME49_261760-t26_1-p1	419	K	TGME49_261760-t26_1-p1419
TGME49_307810-t26_1-p1	333	K	TGME49_307810-t26_1-p1333
TGME49_227650-t26_1-p1	344	K	TGME49_227650-t26_1-p1344
TGME49_218590-t26_1-p1	470	K	TGME49_218590-t26_1-p1470
TGME49_219550-t26_1-p1	370	K	TGME49_219550-t26_1-p1370
TGME49_273760-t26_1-p1	599	K	TGME49_273760-t26_1-p1599
TGME49_270510-t26_1-p1	529	K	TGME49_270510-t26_1-p1529
TGME49_221522-t26_1-p1	150	K	TGME49_221522-t26_1-p1150
TGME49_295690-t26_1-p1	383	K	TGME49_295690-t26_1-p1383
TGME49_311400-t26_1-p1	1463	K	TGME49_311400-t26_1-p11463
TGME49_206470-t26_1-p1	455	K	TGME49_206470-t26_1-p1455
TGME49_288380-t26_1-p1	550	K	TGME49_288380-t26_1-p1550
TGME49_270120-t26_1-p1	142	K	TGME49_270120-t26_1-p1142
TGME49_225260-t26_1-p1	746	K	TGME49_225260-t26_1-p1746
TGME49_288500-t26_1-p1	212	K	TGME49_288500-t26_1-p1212
TGME49_221200-t26_1-p1	917	K	TGME49_221200-t26_1-p1917
TGME49_250820-t26_1-p1	1148	K	TGME49_250820-t26_1-p11148
TGME49_202390-t26_1-p1	408	K	TGME49_202390-t26_1-p1408
TGME49_321620-t26_1-p1	842	K	TGME49_321620-t26_1-p1842
TGME49_201780-t26_1-p1	630	K	TGME49_201780-t26_1-p1630
TGME49_213890-t26_1-p1	1031	K	TGME49_213890-t26_1-p11031
TGME49_271820-t26_1-p1	292	K	TGME49_271820-t26_1-p1292
TGME49_263595-t26_1-p1	245	K	TGME49_263595-t26_1-p1245
TGME49_273540-t26_1-p1	543	K	TGME49_273540-t26_1-p1543
TGME49_202630-t26_1-p1	1172	K	TGME49_202630-t26_1-p11172
TGME49_245620-t26_1-p1	107	K	TGME49_245620-t26_1-p1107
TGME49_202630-t26_1-p1	396	K	TGME49_202630-t26_1-p1396
TGME49_236040-t26_1-p1	206	K	TGME49_236040-t26_1-p1206
TGME49_254600-t26_1-p1	12	K	TGME49_254600-t26_1-p112
TGME49_270740-t26_1-p1	44	K	TGME49_270740-t26_1-p144
TGME49_218840-t26_1-p1	1745	K	TGME49_218840-t26_1-p11745
TGME49_233890-t26_1-p1	676	K	TGME49_233890-t26_1-p1676
TGME49_268200-t26_1-p1	22	K	TGME49_268200-t26_1-p122
TGME49_246500-t26_1-p1	548	K	TGME49_246500-t26_1-p1548
TGME49_215020-t26_1-p1	309	K	TGME49_215020-t26_1-p1309
TGME49_282140-t26_1-p1	46	K	TGME49_282140-t26_1-p146
TGME49_268830-t26_1-p1	526	K	TGME49_268830-t26_1-p1526
TGME49_289730-t26_1-p1	912	K	TGME49_289730-t26_1-p1912
TGME49_311480-t26_1-p1	190	K	TGME49_311480-t26_1-p1190
TGME49_235170-t26_1-p1	163	K	TGME49_235170-t26_1-p1163
TGME49_219790-t26_1-p1	244	K	TGME49_219790-t26_1-p1244
TGME49_232710-t26_1-p1	55	K	TGME49_232710-t26_1-p155
TGME49_250700-t26_1-p1	475	K	TGME49_250700-t26_1-p1475
TGME49_219550-t26_1-p1	225	K	TGME49_219550-t26_1-p1225
TGME49_247730-t26_1-p1	323	K	TGME49_247730-t26_1-p1323
TGME49_209420-t26_1-p1	129	K	TGME49_209420-t26_1-p1129
TGME49_309730-t26_1-p1	420	K	TGME49_309730-t26_1-p1420
TGME49_240650-t26_1-p1	487	K	TGME49_240650-t26_1-p1487
TGME49_251870-t26_1-p1	47	K	TGME49_251870-t26_1-p147
TGME49_273520-t26_1-p1	273	K	TGME49_273520-t26_1-p1273
TGME49_263300-t26_1-p1	80	K	TGME49_263300-t26_1-p180
TGME49_311400-t26_1-p1	1126	K	TGME49_311400-t26_1-p11126
TGME49_230420-t26_1-p1	14	K	TGME49_230420-t26_1-p114
TGME49_288630-t26_1-p1	18	K	TGME49_288630-t26_1-p118
TGME49_283850-t26_1-p1	322	K	TGME49_283850-t26_1-p1322
TGME49_263870-t26_1-p1	844	K	TGME49_263870-t26_1-p1844
TGME49_224350-t26_1-p1	1237	K	TGME49_224350-t26_1-p11237
TGME49_224260-t26_1-p1	5383	K	TGME49_224260-t26_1-p15383
TGME49_249900-t26_1-p1	279	K	TGME49_249900-t26_1-p1279
TGME49_312600-t26_1-p1	137	K	TGME49_312600-t26_1-p1137
TGME49_211690-t26_1-p1	489	K	TGME49_211690-t26_1-p1489
TGME49_254300-t26_1-p1	916	K	TGME49_254300-t26_1-p1916
TGME49_263300-t26_1-p1	34	K	TGME49_263300-t26_1-p134
TGME49_228490-t26_1-p1	338	K	TGME49_228490-t26_1-p1338
TGME49_218840-t26_1-p1	1098	K	TGME49_218840-t26_1-p11098
TGME49_237520-t26_1-p1	406	K	TGME49_237520-t26_1-p1406
TGME49_238410-t26_1-p1	489	K	TGME49_238410-t26_1-p1489
TGME49_313070-t26_1-p1	182	K	TGME49_313070-t26_1-p1182
TGME49_288530-t26_1-p1	20	K	TGME49_288530-t26_1-p120
TGME49_214870-t26_1-p1	474	K	TGME49_214870-t26_1-p1474
TGME49_226410-t26_1-p1	103	K	TGME49_226410-t26_1-p1103
TGME49_285980-t26_1-p1	193	K	TGME49_285980-t26_1-p1193
TGME49_269180-t26_1-p1	2329	K	TGME49_269180-t26_1-p12329
TGME49_321420-t26_1-p1	426	K	TGME49_321420-t26_1-p1426
TGME49_313770-t26_1-p1	575	K	TGME49_313770-t26_1-p1575
TGME49_295590-t26_1-p1	715	K	TGME49_295590-t26_1-p1715
TGME49_201680-t26_1-p1	885	K	TGME49_201680-t26_1-p1885
TGME49_223940-t26_1-p1	179	K	TGME49_223940-t26_1-p1179
TGME49_237520-t26_1-p1	486	K	TGME49_237520-t26_1-p1486
TGME49_228250-t26_1-p1	938	K	TGME49_228250-t26_1-p1938
TGME49_244560-t26_1-p1	490	K	TGME49_244560-t26_1-p1490
TGME49_249180-t26_1-p1	40	K	TGME49_249180-t26_1-p140
TGME49_309752-t26_1-p1	279	K	TGME49_309752-t26_1-p1279
TGME49_271178-t26_1-p1	27	K	TGME49_271178-t26_1-p127
TGME49_236140-t26_1-p1	262	K	TGME49_236140-t26_1-p1262
TGME49_214270-t26_1-p1	837	K	TGME49_214270-t26_1-p1837
TGME49_263180-t26_1-p1	368	K	TGME49_263180-t26_1-p1368
TGME49_293180-t26_1-p1	427	K	TGME49_293180-t26_1-p1427
TGME49_279380-t26_1-p1	198	K	TGME49_279380-t26_1-p1198
TGME49_318310-t26_1-p1	601	K	TGME49_318310-t26_1-p1601
TGME49_223050-t26_1-p1	181	K	TGME49_223050-t26_1-p1181
TGME49_229990-t26_1-p1	471	K	TGME49_229990-t26_1-p1471
TGME49_236210-t26_1-p1	270	K	TGME49_236210-t26_1-p1270
TGME49_254940-t26_1-p1	2398	K	TGME49_254940-t26_1-p12398
TGME49_230630-t26_1-p1	149	K	TGME49_230630-t26_1-p1149
TGME49_265530-t26_1-p1	144	K	TGME49_265530-t26_1-p1144
TGME49_248810-t26_1-p1	258	K	TGME49_248810-t26_1-p1258
TGME49_202980-t26_1-p1	772	K	TGME49_202980-t26_1-p1772
TGME49_218840-t26_1-p1	1121	K	TGME49_218840-t26_1-p11121
TGME49_285710-t26_1-p1	170	K	TGME49_285710-t26_1-p1170
TGME49_214800-t26_1-p1	680	K	TGME49_214800-t26_1-p1680
TGME49_309210-t26_1-p1	300	K	TGME49_309210-t26_1-p1300
TGME49_299810-t26_1-p1	879	K	TGME49_299810-t26_1-p1879
TGME49_288830-t26_1-p1	145	K	TGME49_288830-t26_1-p1145
TGME49_224350-t26_1-p1	1320	K	TGME49_224350-t26_1-p11320
TGME49_216730-t26_1-p1	936	K	TGME49_216730-t26_1-p1936
TGME49_231410-t26_1-p1	484	K	TGME49_231410-t26_1-p1484
TGME49_215230-t26_1-p1	505	K	TGME49_215230-t26_1-p1505
TGME49_272670-t26_1-p1	295	K	TGME49_272670-t26_1-p1295
TGME49_272710-t26_1-p1	2619	K	TGME49_272710-t26_1-p12619
TGME49_313070-t26_1-p1	255	K	TGME49_313070-t26_1-p1255
TGME49_243530-t26_1-p1	1321	K	TGME49_243530-t26_1-p11321
TGME49_286080-t26_1-p1	70	K	TGME49_286080-t26_1-p170
TGME49_288860-t26_1-p1	45	K	TGME49_288860-t26_1-p145
TGME49_273460-t26_1-p1	632	K	TGME49_273460-t26_1-p1632
TGME49_231480-t26_1-p1	3026	K	TGME49_231480-t26_1-p13026
TGME49_211720-t26_1-p1	1464	K	TGME49_211720-t26_1-p11464
TGME49_280410-t26_1-p1	212	K	TGME49_280410-t26_1-p1212
TGME49_260440-t26_1-p1	236	K	TGME49_260440-t26_1-p1236
TGME49_244320-t26_1-p1	245	K	TGME49_244320-t26_1-p1245
TGME49_320100-t26_1-p1	491	K	TGME49_320100-t26_1-p1491
TGME49_226730-t26_1-p1	300	K	TGME49_226730-t26_1-p1300
TGME49_205470-t26_1-p1	501	K	TGME49_205470-t26_1-p1501
TGME49_305340-t26_1-p1	472	K	TGME49_305340-t26_1-p1472
TGME49_261600-t26_1-p1	453	K	TGME49_261600-t26_1-p1453
TGME49_313290-t26_1-p1	334	K	TGME49_313290-t26_1-p1334
TGME49_312480-t26_1-p1	9	K	TGME49_312480-t26_1-p19
TGME49_299060-t26_1-p1	574	K	TGME49_299060-t26_1-p1574
TGME49_315140-t26_1-p1	1289	K	TGME49_315140-t26_1-p11289
TGME49_304640-t26_1-p1	1137	K	TGME49_304640-t26_1-p11137
TGME49_210840-t26_1-p1	51	K	TGME49_210840-t26_1-p151
TGME49_261240-t26_1-p1	28	K	TGME49_261240-t26_1-p128
TGME49_291020-t26_1-p1	1093	K	TGME49_291020-t26_1-p11093
TGME49_300200-t26_1-p1	143	K	TGME49_300200-t26_1-p1143
TGME49_310030-t26_1-p1	60	K	TGME49_310030-t26_1-p160
TGME49_282220-t26_1-p1	967	K	TGME49_282220-t26_1-p1967
TGME49_319920-t26_1-p1	200	K	TGME49_319920-t26_1-p1200
TGME49_261450-t26_1-p1	451	K	TGME49_261450-t26_1-p1451
TGME49_318170-t26_1-p1	127	K	TGME49_318170-t26_1-p1127
TGME49_263870-t26_1-p1	467	K	TGME49_263870-t26_1-p1467
TGME49_211340-t26_1-p1	475	K	TGME49_211340-t26_1-p1475
TGME49_285840-t26_1-p1	284	K	TGME49_285840-t26_1-p1284
TGME49_207760-t26_1-p1	1468	K	TGME49_207760-t26_1-p11468
TGME49_209910-t26_1-p1	19	K	TGME49_209910-t26_1-p119
TGME49_214340-t26_1-p1	201	K	TGME49_214340-t26_1-p1201
TGME49_202530-t26_1-p1	254	K	TGME49_202530-t26_1-p1254
TGME49_293400-t26_1-p1	113	K	TGME49_293400-t26_1-p1113
TGME49_271375-t26_1-p1	93	K	TGME49_271375-t26_1-p193
TGME49_289300-t26_1-p1	424	K	TGME49_289300-t26_1-p1424
TGME49_217350-t26_1-p1	483	K	TGME49_217350-t26_1-p1483
TGME49_315610-t26_1-p1	7	K	TGME49_315610-t26_1-p17
TGME49_219682-t26_1-p1	153	K	TGME49_219682-t26_1-p1153
TGME49_236040-t26_1-p1	393	K	TGME49_236040-t26_1-p1393
TGME49_237010-t26_1-p1	192	K	TGME49_237010-t26_1-p1192
TGME49_250880-t26_1-p1	351	K	TGME49_250880-t26_1-p1351
TGME49_272910-t26_1-p1	181	K	TGME49_272910-t26_1-p1181
TGME49_275750-t26_1-p1	9	K	TGME49_275750-t26_1-p19
TGME49_213900-t26_1-p1	1140	K	TGME49_213900-t26_1-p11140
TGME49_216860-t26_1-p1	191	K	TGME49_216860-t26_1-p1191
TGME49_312630-t26_1-p1	2036	K	TGME49_312630-t26_1-p12036
TGME49_273760-t26_1-p1	56	K	TGME49_273760-t26_1-p156
TGME49_230160-t26_1-p1	85	K	TGME49_230160-t26_1-p185
TGME49_260170-t26_1-p1	238	K	TGME49_260170-t26_1-p1238
TGME49_246500-t26_1-p1	561	K	TGME49_246500-t26_1-p1561
TGME49_232680-t26_1-p1	340	K	TGME49_232680-t26_1-p1340
TGME49_275680-t26_1-p1	226	K	TGME49_275680-t26_1-p1226
TGME49_230850-t26_1-p1	174	K	TGME49_230850-t26_1-p1174
TGME49_240810-t26_1-p1	9	K	TGME49_240810-t26_1-p19
TGME49_215590-t26_1-p1	666	K	TGME49_215590-t26_1-p1666
TGME49_311720-t26_1-p1	351	K	TGME49_311720-t26_1-p1351
TGME49_265310-t26_1-p1	62	K	TGME49_265310-t26_1-p162
TGME49_251780-t26_1-p1	394	K	TGME49_251780-t26_1-p1394
TGME49_264140-t26_1-p1	2702	K	TGME49_264140-t26_1-p12702
TGME49_233020-t26_1-p1	315	K	TGME49_233020-t26_1-p1315
TGME49_247510-t26_1-p1	249	K	TGME49_247510-t26_1-p1249
TGME49_309800-t26_1-p1	275	K	TGME49_309800-t26_1-p1275
TGME49_230520-t26_1-p1	116	K	TGME49_230520-t26_1-p1116
TGME49_236540-t26_1-p1	49	K	TGME49_236540-t26_1-p149
TGME49_205470-t26_1-p1	533	K	TGME49_205470-t26_1-p1533
TGME49_300260-t26_1-p1	387	K	TGME49_300260-t26_1-p1387
TGME49_285230-t26_1-p1	576	K	TGME49_285230-t26_1-p1576
TGME49_251780-t26_1-p1	191	K	TGME49_251780-t26_1-p1191
TGME49_230990-t26_1-p1	276	K	TGME49_230990-t26_1-p1276
TGME49_246940-t26_1-p1	217	K	TGME49_246940-t26_1-p1217
TGME49_235540-t26_1-p1	48	K	TGME49_235540-t26_1-p148
TGME49_258650-t26_1-p1	591	K	TGME49_258650-t26_1-p1591
TGME49_311290-t26_1-p1	160	K	TGME49_311290-t26_1-p1160
TGME49_289750-t26_1-p1	11	K	TGME49_289750-t26_1-p111
TGME49_233080-t26_1-p1	325	K	TGME49_233080-t26_1-p1325
TGME49_262380-t26_1-p1	420	K	TGME49_262380-t26_1-p1420
TGME49_264020-t26_1-p1	624	K	TGME49_264020-t26_1-p1624
TGME49_321620-t26_1-p1	849	K	TGME49_321620-t26_1-p1849
TGME49_238950-t26_1-p1	1018	K	TGME49_238950-t26_1-p11018
TGME49_227830-t26_1-p1	439	K	TGME49_227830-t26_1-p1439
TGME49_226980-t26_1-p1	104	K	TGME49_226980-t26_1-p1104
TGME49_216220-t26_1-p1	825	K	TGME49_216220-t26_1-p1825
TGME49_223500-t26_1-p1	941	K	TGME49_223500-t26_1-p1941
TGME49_315610-t26_1-p1	17	K	TGME49_315610-t26_1-p117
TGME49_292920-t26_1-p1	343	K	TGME49_292920-t26_1-p1343
TGME49_248720-t26_1-p1	889	K	TGME49_248720-t26_1-p1889
TGME49_290290-t26_1-p1	674	K	TGME49_290290-t26_1-p1674
TGME49_286750-t26_1-p1	5	K	TGME49_286750-t26_1-p15
TGME49_239080-t26_1-p1	787	K	TGME49_239080-t26_1-p1787
TGME49_298020-t26_1-p1	97	K	TGME49_298020-t26_1-p197
TGME49_252630-t26_1-p1	20	K	TGME49_252630-t26_1-p120
TGME49_295370-t26_1-p1	105	K	TGME49_295370-t26_1-p1105
TGME49_280560-t26_1-p1	691	K	TGME49_280560-t26_1-p1691
TGME49_318260-t26_1-p1	905	K	TGME49_318260-t26_1-p1905
TGME49_210750-t26_1-p1	759	K	TGME49_210750-t26_1-p1759
TGME49_211420-t26_1-p1	89	K	TGME49_211420-t26_1-p189
TGME49_309730-t26_1-p1	660	K	TGME49_309730-t26_1-p1660
TGME49_315210-t26_1-p1	954	K	TGME49_315210-t26_1-p1954
TGME49_244320-t26_1-p1	276	K	TGME49_244320-t26_1-p1276
TGME49_237560-t26_1-p1	101	K	TGME49_237560-t26_1-p1101
TGME49_289330-t26_1-p1	637	K	TGME49_289330-t26_1-p1637
TGME49_213670-t26_1-p1	167	K	TGME49_213670-t26_1-p1167
TGME49_318310-t26_1-p1	269	K	TGME49_318310-t26_1-p1269
TGME49_269200-t26_1-p1	34	K	TGME49_269200-t26_1-p134
TGME49_216860-t26_1-p1	228	K	TGME49_216860-t26_1-p1228
TGME49_253820-t26_1-p1	202	K	TGME49_253820-t26_1-p1202
TGME49_288360-t26_1-p1	118	K	TGME49_288360-t26_1-p1118
TGME49_313010-t26_1-p1	92	K	TGME49_313010-t26_1-p192
TGME49_300260-t26_1-p1	840	K	TGME49_300260-t26_1-p1840
TGME49_203060-t26_1-p1	425	K	TGME49_203060-t26_1-p1425
TGME49_299810-t26_1-p1	830	K	TGME49_299810-t26_1-p1830
TGME49_234360-t26_1-p1	134	K	TGME49_234360-t26_1-p1134
TGME49_209500-t26_1-p1	1216	K	TGME49_209500-t26_1-p11216
TGME49_260440-t26_1-p1	217	K	TGME49_260440-t26_1-p1217
TGME49_230520-t26_1-p1	161	K	TGME49_230520-t26_1-p1161
TGME49_219850-t26_1-p1	139	K	TGME49_219850-t26_1-p1139
TGME49_300140-t26_1-p1	190	K	TGME49_300140-t26_1-p1190
TGME49_246330-t26_1-p1	416	K	TGME49_246330-t26_1-p1416
TGME49_209030-t26_1-p1	51	K	TGME49_209030-t26_1-p151
TGME49_209500-t26_1-p1	1204	K	TGME49_209500-t26_1-p11204
TGME49_297810-t26_1-p1	252	K	TGME49_297810-t26_1-p1252
TGME49_236040-t26_1-p1	111	K	TGME49_236040-t26_1-p1111
TGME49_233000-t26_1-p1	535	K	TGME49_233000-t26_1-p1535
TGME49_219750-t26_1-p1	16	K	TGME49_219750-t26_1-p116
TGME49_211680-t26_1-p1	398	K	TGME49_211680-t26_1-p1398
TGME49_219800-t26_1-p1	7	K	TGME49_219800-t26_1-p17
TGME49_255190-t26_1-p1	27	K	TGME49_255190-t26_1-p127
TGME49_202630-t26_1-p1	638	K	TGME49_202630-t26_1-p1638
TGME49_281545-t26_1-p1	705	K	TGME49_281545-t26_1-p1705
TGME49_232370-t26_1-p1	220	K	TGME49_232370-t26_1-p1220
TGME49_297890-t26_1-p1	644	K	TGME49_297890-t26_1-p1644
TGME49_313140-t26_1-p1	256	K	TGME49_313140-t26_1-p1256

## Sheet: kcr-only
Table S26 Analysis of overlapping sites of Kla, Kcr, and Khib
Protein accession	Position	Amino acid	Gene name
TGME49_200250-t26_1-p1	255	K	TGME49_200250-t26_1-p1255
TGME49_200470-t26_1-p1	597	K	TGME49_200470-t26_1-p1597
TGME49_201140-t26_1-p1	770	K	TGME49_201140-t26_1-p1770
TGME49_201150-t26_1-p1	893	K	TGME49_201150-t26_1-p1893
TGME49_201680-t26_1-p1	193	K	TGME49_201680-t26_1-p1193
TGME49_201680-t26_1-p1	617	K	TGME49_201680-t26_1-p1617
TGME49_201680-t26_1-p1	803	K	TGME49_201680-t26_1-p1803
TGME49_201680-t26_1-p1	182	K	TGME49_201680-t26_1-p1182
TGME49_201680-t26_1-p1	786	K	TGME49_201680-t26_1-p1786
TGME49_201680-t26_1-p1	688	K	TGME49_201680-t26_1-p1688
TGME49_201880-t26_1-p1	56	K	TGME49_201880-t26_1-p156
TGME49_202770-t26_1-p1	266	K	TGME49_202770-t26_1-p1266
TGME49_203080-t26_1-p1	216	K	TGME49_203080-t26_1-p1216
TGME49_203450-t26_1-p1	291	K	TGME49_203450-t26_1-p1291
TGME49_203630-t26_1-p1	71	K	TGME49_203630-t26_1-p171
TGME49_204530-t26_1-p1	181	K	TGME49_204530-t26_1-p1181
TGME49_205010-t26_1-p1	1028	K	TGME49_205010-t26_1-p11028
TGME49_205220-t26_1-p1	610	K	TGME49_205220-t26_1-p1610
TGME49_205250-t26_1-p1	419	K	TGME49_205250-t26_1-p1419
TGME49_205470-t26_1-p1	460	K	TGME49_205470-t26_1-p1460
TGME49_205510-t26_1-p1	124	K	TGME49_205510-t26_1-p1124
TGME49_205510-t26_1-p1	327	K	TGME49_205510-t26_1-p1327
TGME49_205558-t26_1-p1	152	K	TGME49_205558-t26_1-p1152
TGME49_205558-t26_1-p1	83	K	TGME49_205558-t26_1-p183
TGME49_206470-t26_1-p1	280	K	TGME49_206470-t26_1-p1280
TGME49_206600-t26_1-p1	1178	K	TGME49_206600-t26_1-p11178
TGME49_206610-t26_1-p1	211	K	TGME49_206610-t26_1-p1211
TGME49_207240-t26_1-p1	57	K	TGME49_207240-t26_1-p157
TGME49_207840-t26_1-p1	63	K	TGME49_207840-t26_1-p163
TGME49_208030-t26_1-p1	472	K	TGME49_208030-t26_1-p1472
TGME49_209000-t26_1-p1	7620	K	TGME49_209000-t26_1-p17620
TGME49_209600-t26_1-p1	336	K	TGME49_209600-t26_1-p1336
TGME49_209600-t26_1-p1	172	K	TGME49_209600-t26_1-p1172
TGME49_209600-t26_1-p1	344	K	TGME49_209600-t26_1-p1344
TGME49_209600-t26_1-p1	329	K	TGME49_209600-t26_1-p1329
TGME49_209680-t26_1-p1	187	K	TGME49_209680-t26_1-p1187
TGME49_209850-t26_1-p1	236	K	TGME49_209850-t26_1-p1236
TGME49_209950-t26_1-p1	213	K	TGME49_209950-t26_1-p1213
TGME49_209950-t26_1-p1	176	K	TGME49_209950-t26_1-p1176
TGME49_209950-t26_1-p1	302	K	TGME49_209950-t26_1-p1302
TGME49_210270-t26_1-p1	54	K	TGME49_210270-t26_1-p154
TGME49_210408-t26_1-p1	90	K	TGME49_210408-t26_1-p190
TGME49_210690-t26_1-p1	46	K	TGME49_210690-t26_1-p146
TGME49_210690-t26_1-p1	30	K	TGME49_210690-t26_1-p130
TGME49_210790-t26_1-p1	407	K	TGME49_210790-t26_1-p1407
TGME49_210800-t26_1-p1	372	K	TGME49_210800-t26_1-p1372
TGME49_210840-t26_1-p1	360	K	TGME49_210840-t26_1-p1360
TGME49_210840-t26_1-p1	388	K	TGME49_210840-t26_1-p1388
TGME49_210840-t26_1-p1	508	K	TGME49_210840-t26_1-p1508
TGME49_210980-t26_1-p1	120	K	TGME49_210980-t26_1-p1120
TGME49_211030-t26_1-p1	152	K	TGME49_211030-t26_1-p1152
TGME49_211030-t26_1-p1	60	K	TGME49_211030-t26_1-p160
TGME49_211030-t26_1-p1	67	K	TGME49_211030-t26_1-p167
TGME49_211680-t26_1-p1	60	K	TGME49_211680-t26_1-p160
TGME49_212290-t26_1-p1	189	K	TGME49_212290-t26_1-p1189
TGME49_212300-t26_1-p1	463	K	TGME49_212300-t26_1-p1463
TGME49_212860-t26_1-p1	329	K	TGME49_212860-t26_1-p1329
TGME49_213030-t26_1-p1	231	K	TGME49_213030-t26_1-p1231
TGME49_213350-t26_1-p1	34	K	TGME49_213350-t26_1-p134
TGME49_213670-t26_1-p1	478	K	TGME49_213670-t26_1-p1478
TGME49_213770-t26_1-p1	1186	K	TGME49_213770-t26_1-p11186
TGME49_214230-t26_1-p1	3044	K	TGME49_214230-t26_1-p13044
TGME49_214300-t26_1-p1	715	K	TGME49_214300-t26_1-p1715
TGME49_214350-t26_1-p1	142	K	TGME49_214350-t26_1-p1142
TGME49_214490-t26_1-p1	1029	K	TGME49_214490-t26_1-p11029
TGME49_214930-t26_1-p1	27	K	TGME49_214930-t26_1-p127
TGME49_215470-t26_1-p1	90	K	TGME49_215470-t26_1-p190
TGME49_215470-t26_1-p1	26	K	TGME49_215470-t26_1-p126
TGME49_215470-t26_1-p1	105	K	TGME49_215470-t26_1-p1105
TGME49_216180-t26_1-p1	123	K	TGME49_216180-t26_1-p1123
TGME49_216410-t26_1-p1	49	K	TGME49_216410-t26_1-p149
TGME49_216650-t26_1-p1	376	K	TGME49_216650-t26_1-p1376
TGME49_216670-t26_1-p1	761	K	TGME49_216670-t26_1-p1761
TGME49_216790-t26_1-p1	374	K	TGME49_216790-t26_1-p1374
TGME49_216790-t26_1-p1	343	K	TGME49_216790-t26_1-p1343
TGME49_216860-t26_1-p1	189	K	TGME49_216860-t26_1-p1189
TGME49_216880-t26_1-p1	180	K	TGME49_216880-t26_1-p1180
TGME49_216880-t26_1-p1	177	K	TGME49_216880-t26_1-p1177
TGME49_216880-t26_1-p1	188	K	TGME49_216880-t26_1-p1188
TGME49_217000-t26_1-p1	494	K	TGME49_217000-t26_1-p1494
TGME49_217220-t26_1-p1	922	K	TGME49_217220-t26_1-p1922
TGME49_217460-t26_1-p1	750	K	TGME49_217460-t26_1-p1750
TGME49_217460-t26_1-p1	658	K	TGME49_217460-t26_1-p1658
TGME49_217680-t26_1-p1	471	K	TGME49_217680-t26_1-p1471
TGME49_217740-t26_1-p1	343	K	TGME49_217740-t26_1-p1343
TGME49_217780-t26_1-p1	399	K	TGME49_217780-t26_1-p1399
TGME49_217890-t26_1-p1	33	K	TGME49_217890-t26_1-p133
TGME49_217890-t26_1-p1	133	K	TGME49_217890-t26_1-p1133
TGME49_218358-t26_1-p1	193	K	TGME49_218358-t26_1-p1193
TGME49_218410-t26_1-p1	58	K	TGME49_218410-t26_1-p158
TGME49_218410-t26_1-p1	24	K	TGME49_218410-t26_1-p124
TGME49_218520-t26_1-p1	279	K	TGME49_218520-t26_1-p1279
TGME49_218600-t26_1-p1	467	K	TGME49_218600-t26_1-p1467
TGME49_218720-t26_1-p1	1040	K	TGME49_218720-t26_1-p11040
TGME49_218940-t26_1-p1	197	K	TGME49_218940-t26_1-p1197
TGME49_219130-t26_1-p1	178	K	TGME49_219130-t26_1-p1178
TGME49_219270-t26_1-p1	71	K	TGME49_219270-t26_1-p171
TGME49_219310-t26_1-p1	127	K	TGME49_219310-t26_1-p1127
TGME49_219320-t26_1-p1	266	K	TGME49_219320-t26_1-p1266
TGME49_219540-t26_1-p1	628	K	TGME49_219540-t26_1-p1628
TGME49_219540-t26_1-p1	640	K	TGME49_219540-t26_1-p1640
TGME49_219540-t26_1-p1	1127	K	TGME49_219540-t26_1-p11127
TGME49_219660-t26_1-p1	1027	K	TGME49_219660-t26_1-p11027
TGME49_219660-t26_1-p1	1026	K	TGME49_219660-t26_1-p11026
TGME49_219660-t26_1-p1	1025	K	TGME49_219660-t26_1-p11025
TGME49_219690-t26_1-p1	81	K	TGME49_219690-t26_1-p181
TGME49_219710-t26_1-p1	1621	K	TGME49_219710-t26_1-p11621
TGME49_219750-t26_1-p1	90	K	TGME49_219750-t26_1-p190
TGME49_219850-t26_1-p1	628	K	TGME49_219850-t26_1-p1628
TGME49_219860-t26_1-p1	698	K	TGME49_219860-t26_1-p1698
TGME49_220400-t26_1-p1	25	K	TGME49_220400-t26_1-p125
TGME49_220400-t26_1-p1	68	K	TGME49_220400-t26_1-p168
TGME49_221170-t26_1-p1	67	K	TGME49_221170-t26_1-p167
TGME49_221200-t26_1-p1	1507	K	TGME49_221200-t26_1-p11507
TGME49_221470-t26_1-p1	222	K	TGME49_221470-t26_1-p1222
TGME49_221670-t26_1-p1	636	K	TGME49_221670-t26_1-p1636
TGME49_221870-t26_1-p1	887	K	TGME49_221870-t26_1-p1887
TGME49_222020-t26_1-p1	210	K	TGME49_222020-t26_1-p1210
TGME49_222020-t26_1-p1	394	K	TGME49_222020-t26_1-p1394
TGME49_222430-t26_1-p1	876	K	TGME49_222430-t26_1-p1876
TGME49_223390-t26_1-p1	1025	K	TGME49_223390-t26_1-p11025
TGME49_223480-t26_1-p1	25	K	TGME49_223480-t26_1-p125
TGME49_223540-t26_1-p1	182	K	TGME49_223540-t26_1-p1182
TGME49_223855-t26_1-p1	454	K	TGME49_223855-t26_1-p1454
TGME49_223920-t26_1-p1	1952	K	TGME49_223920-t26_1-p11952
TGME49_223920-t26_1-p1	1917	K	TGME49_223920-t26_1-p11917
TGME49_223985-t26_1-p1	169	K	TGME49_223985-t26_1-p1169
TGME49_224350-t26_1-p1	1177	K	TGME49_224350-t26_1-p11177
TGME49_224350-t26_1-p1	678	K	TGME49_224350-t26_1-p1678
TGME49_224460-t26_1-p1	705	K	TGME49_224460-t26_1-p1705
TGME49_224850-t26_1-p1	715	K	TGME49_224850-t26_1-p1715
TGME49_224900-t26_1-p1	88	K	TGME49_224900-t26_1-p188
TGME49_224960-t26_1-p1	36	K	TGME49_224960-t26_1-p136
TGME49_225080-t26_1-p1	80	K	TGME49_225080-t26_1-p180
TGME49_225160-t26_1-p1	244	K	TGME49_225160-t26_1-p1244
TGME49_226250-t26_1-p1	339	K	TGME49_226250-t26_1-p1339
TGME49_226730-t26_1-p1	435	K	TGME49_226730-t26_1-p1435
TGME49_226730-t26_1-p1	544	K	TGME49_226730-t26_1-p1544
TGME49_226730-t26_1-p1	1000	K	TGME49_226730-t26_1-p11000
TGME49_226830-t26_1-p1	519	K	TGME49_226830-t26_1-p1519
TGME49_226910-t26_1-p1	367	K	TGME49_226910-t26_1-p1367
TGME49_226960-t26_1-p1	1209	K	TGME49_226960-t26_1-p11209
TGME49_226960-t26_1-p1	820	K	TGME49_226960-t26_1-p1820
TGME49_226960-t26_1-p1	1009	K	TGME49_226960-t26_1-p11009
TGME49_226960-t26_1-p1	708	K	TGME49_226960-t26_1-p1708
TGME49_226960-t26_1-p1	8	K	TGME49_226960-t26_1-p18
TGME49_226970-t26_1-p1	98	K	TGME49_226970-t26_1-p198
TGME49_227948-t26_1-p1	356	K	TGME49_227948-t26_1-p1356
TGME49_227960-t26_1-p1	444	K	TGME49_227960-t26_1-p1444
TGME49_227960-t26_1-p1	121	K	TGME49_227960-t26_1-p1121
TGME49_228170-t26_1-p1	1038	K	TGME49_228170-t26_1-p11038
TGME49_228170-t26_1-p1	1138	K	TGME49_228170-t26_1-p11138
TGME49_228170-t26_1-p1	1213	K	TGME49_228170-t26_1-p11213
TGME49_228180-t26_1-p1	172	K	TGME49_228180-t26_1-p1172
TGME49_228210-t26_1-p1	178	K	TGME49_228210-t26_1-p1178
TGME49_228360-t26_1-p1	288	K	TGME49_228360-t26_1-p1288
TGME49_229010-t26_1-p1	646	K	TGME49_229010-t26_1-p1646
TGME49_229180-t26_1-p1	1146	K	TGME49_229180-t26_1-p11146
TGME49_229210-t26_1-p1	112	K	TGME49_229210-t26_1-p1112
TGME49_229210-t26_1-p1	208	K	TGME49_229210-t26_1-p1208
TGME49_229360-t26_1-p1	524	K	TGME49_229360-t26_1-p1524
TGME49_229360-t26_1-p1	476	K	TGME49_229360-t26_1-p1476
TGME49_229480-t26_1-p1	192	K	TGME49_229480-t26_1-p1192
TGME49_229670-t26_1-p1	21	K	TGME49_229670-t26_1-p121
TGME49_229670-t26_1-p1	135	K	TGME49_229670-t26_1-p1135
TGME49_230340-t26_1-p1	495	K	TGME49_230340-t26_1-p1495
TGME49_230340-t26_1-p1	436	K	TGME49_230340-t26_1-p1436
TGME49_230410-t26_1-p1	197	K	TGME49_230410-t26_1-p1197
TGME49_230520-t26_1-p1	91	K	TGME49_230520-t26_1-p191
TGME49_230850-t26_1-p1	461	K	TGME49_230850-t26_1-p1461
TGME49_230960-t26_1-p1	139	K	TGME49_230960-t26_1-p1139
TGME49_231080-t26_1-p1	10	K	TGME49_231080-t26_1-p110
TGME49_231190-t26_1-p1	178	K	TGME49_231190-t26_1-p1178
TGME49_231850-t26_1-p1	111	K	TGME49_231850-t26_1-p1111
TGME49_232230-t26_1-p1	43	K	TGME49_232230-t26_1-p143
TGME49_232280-t26_1-p1	166	K	TGME49_232280-t26_1-p1166
TGME49_232300-t26_1-p1	133	K	TGME49_232300-t26_1-p1133
TGME49_232350-t26_1-p1	208	K	TGME49_232350-t26_1-p1208
TGME49_232350-t26_1-p1	279	K	TGME49_232350-t26_1-p1279
TGME49_232440-t26_1-p1	32	K	TGME49_232440-t26_1-p132
TGME49_232440-t26_1-p1	216	K	TGME49_232440-t26_1-p1216
TGME49_232540-t26_1-p1	1111	K	TGME49_232540-t26_1-p11111
TGME49_232600-t26_1-p1	445	K	TGME49_232600-t26_1-p1445
TGME49_232660-t26_1-p1	180	K	TGME49_232660-t26_1-p1180
TGME49_232720-t26_1-p1	119	K	TGME49_232720-t26_1-p1119
TGME49_233100-t26_1-p1	277	K	TGME49_233100-t26_1-p1277
TGME49_233460-t26_1-p1	149	K	TGME49_233460-t26_1-p1149
TGME49_233890-t26_1-p1	563	K	TGME49_233890-t26_1-p1563
TGME49_234420-t26_1-p1	270	K	TGME49_234420-t26_1-p1270
TGME49_234450-t26_1-p1	225	K	TGME49_234450-t26_1-p1225
TGME49_235020-t26_1-p1	64	K	TGME49_235020-t26_1-p164
TGME49_235160-t26_1-p1	1286	K	TGME49_235160-t26_1-p11286
TGME49_235470-t26_1-p1	276	K	TGME49_235470-t26_1-p1276
TGME49_235470-t26_1-p1	125	K	TGME49_235470-t26_1-p1125
TGME49_235470-t26_1-p1	240	K	TGME49_235470-t26_1-p1240
TGME49_235470-t26_1-p1	634	K	TGME49_235470-t26_1-p1634
TGME49_235680-t26_1-p1	666	K	TGME49_235680-t26_1-p1666
TGME49_236280-t26_1-p1	9	K	TGME49_236280-t26_1-p19
TGME49_236540-t26_1-p1	167	K	TGME49_236540-t26_1-p1167
TGME49_236620-t26_1-p1	381	K	TGME49_236620-t26_1-p1381
TGME49_236800-t26_1-p1	376	K	TGME49_236800-t26_1-p1376
TGME49_238050-t26_1-p1	853	K	TGME49_238050-t26_1-p1853
TGME49_238050-t26_1-p1	91	K	TGME49_238050-t26_1-p191
TGME49_238240-t26_1-p1	3	K	TGME49_238240-t26_1-p13
TGME49_238250-t26_1-p1	59	K	TGME49_238250-t26_1-p159
TGME49_239100-t26_1-p1	25	K	TGME49_239100-t26_1-p125
TGME49_239300-t26_1-p1	975	K	TGME49_239300-t26_1-p1975
TGME49_239310-t26_1-p1	35	K	TGME49_239310-t26_1-p135
TGME49_239330-t26_1-p1	55	K	TGME49_239330-t26_1-p155
TGME49_239490-t26_1-p1	539	K	TGME49_239490-t26_1-p1539
TGME49_239710-t26_1-p1	176	K	TGME49_239710-t26_1-p1176
TGME49_239760-t26_1-p1	92	K	TGME49_239760-t26_1-p192
TGME49_239820-t26_1-p1	418	K	TGME49_239820-t26_1-p1418
TGME49_239890-t26_1-p1	71	K	TGME49_239890-t26_1-p171
TGME49_240640-t26_1-p1	274	K	TGME49_240640-t26_1-p1274
TGME49_240640-t26_1-p1	122	K	TGME49_240640-t26_1-p1122
TGME49_240640-t26_1-p1	227	K	TGME49_240640-t26_1-p1227
TGME49_240650-t26_1-p1	508	K	TGME49_240650-t26_1-p1508
TGME49_240890-t26_1-p1	834	K	TGME49_240890-t26_1-p1834
TGME49_243710-t26_1-p1	468	K	TGME49_243710-t26_1-p1468
TGME49_243800-t26_1-p1	272	K	TGME49_243800-t26_1-p1272
TGME49_243800-t26_1-p1	225	K	TGME49_243800-t26_1-p1225
TGME49_243800-t26_1-p1	729	K	TGME49_243800-t26_1-p1729
TGME49_243800-t26_1-p1	474	K	TGME49_243800-t26_1-p1474
TGME49_243930-t26_1-p1	217	K	TGME49_243930-t26_1-p1217
TGME49_244110-t26_1-p1	102	K	TGME49_244110-t26_1-p1102
TGME49_244110-t26_1-p1	293	K	TGME49_244110-t26_1-p1293
TGME49_244460-t26_1-p1	372	K	TGME49_244460-t26_1-p1372
TGME49_244560-t26_1-p1	671	K	TGME49_244560-t26_1-p1671
TGME49_244560-t26_1-p1	578	K	TGME49_244560-t26_1-p1578
TGME49_244560-t26_1-p1	478	K	TGME49_244560-t26_1-p1478
TGME49_244726-t26_1-p1	959	K	TGME49_244726-t26_1-p1959
TGME49_245450-t26_1-p1	123	K	TGME49_245450-t26_1-p1123
TGME49_245460-t26_1-p1	154	K	TGME49_245460-t26_1-p1154
TGME49_245620-t26_1-p1	104	K	TGME49_245620-t26_1-p1104
TGME49_245620-t26_1-p1	99	K	TGME49_245620-t26_1-p199
TGME49_246130-t26_1-p1	309	K	TGME49_246130-t26_1-p1309
TGME49_246130-t26_1-p1	311	K	TGME49_246130-t26_1-p1311
TGME49_246940-t26_1-p1	369	K	TGME49_246940-t26_1-p1369
TGME49_246950-t26_1-p1	114	K	TGME49_246950-t26_1-p1114
TGME49_247230-t26_1-p1	62	K	TGME49_247230-t26_1-p162
TGME49_247470-t26_1-p1	306	K	TGME49_247470-t26_1-p1306
TGME49_247510-t26_1-p1	112	K	TGME49_247510-t26_1-p1112
TGME49_247510-t26_1-p1	70	K	TGME49_247510-t26_1-p170
TGME49_247550-t26_1-p1	451	K	TGME49_247550-t26_1-p1451
TGME49_247550-t26_1-p1	148	K	TGME49_247550-t26_1-p1148
TGME49_247760-t26_1-p1	507	K	TGME49_247760-t26_1-p1507
TGME49_248130-t26_1-p1	683	K	TGME49_248130-t26_1-p1683
TGME49_248340-t26_1-p1	113	K	TGME49_248340-t26_1-p1113
TGME49_248370-t26_1-p1	19	K	TGME49_248370-t26_1-p119
TGME49_248460-t26_1-p1	58	K	TGME49_248460-t26_1-p158
TGME49_248480-t26_1-p1	51	K	TGME49_248480-t26_1-p151
TGME49_248480-t26_1-p1	115	K	TGME49_248480-t26_1-p1115
TGME49_248740-t26_1-p1	368	K	TGME49_248740-t26_1-p1368
TGME49_248740-t26_1-p1	335	K	TGME49_248740-t26_1-p1335
TGME49_248740-t26_1-p1	332	K	TGME49_248740-t26_1-p1332
TGME49_248810-t26_1-p1	438	K	TGME49_248810-t26_1-p1438
TGME49_248880-t26_1-p1	348	K	TGME49_248880-t26_1-p1348
TGME49_249270-t26_1-p1	258	K	TGME49_249270-t26_1-p1258
TGME49_249270-t26_1-p1	544	K	TGME49_249270-t26_1-p1544
TGME49_249270-t26_1-p1	366	K	TGME49_249270-t26_1-p1366
TGME49_249390-t26_1-p1	304	K	TGME49_249390-t26_1-p1304
TGME49_249390-t26_1-p1	297	K	TGME49_249390-t26_1-p1297
TGME49_249480-t26_1-p1	24	K	TGME49_249480-t26_1-p124
TGME49_249860-t26_1-p1	688	K	TGME49_249860-t26_1-p1688
TGME49_249860-t26_1-p1	698	K	TGME49_249860-t26_1-p1698
TGME49_249900-t26_1-p1	110	K	TGME49_249900-t26_1-p1110
TGME49_249910-t26_1-p1	118	K	TGME49_249910-t26_1-p1118
TGME49_249990-t26_1-p1	123	K	TGME49_249990-t26_1-p1123
TGME49_250340-t26_1-p1	98	K	TGME49_250340-t26_1-p198
TGME49_250810-t26_1-p1	119	K	TGME49_250810-t26_1-p1119
TGME49_250810-t26_1-p1	132	K	TGME49_250810-t26_1-p1132
TGME49_251760-t26_1-p1	17	K	TGME49_251760-t26_1-p117
TGME49_251780-t26_1-p1	160	K	TGME49_251780-t26_1-p1160
TGME49_251810-t26_1-p1	36	K	TGME49_251810-t26_1-p136
TGME49_251810-t26_1-p1	140	K	TGME49_251810-t26_1-p1140
TGME49_251950-t26_1-p1	290	K	TGME49_251950-t26_1-p1290
TGME49_252220-t26_1-p1	472	K	TGME49_252220-t26_1-p1472
TGME49_252220-t26_1-p1	414	K	TGME49_252220-t26_1-p1414
TGME49_252390-t26_1-p1	84	K	TGME49_252390-t26_1-p184
TGME49_253290-t26_1-p1	423	K	TGME49_253290-t26_1-p1423
TGME49_253800-t26_1-p1	437	K	TGME49_253800-t26_1-p1437
TGME49_253900-t26_1-p1	397	K	TGME49_253900-t26_1-p1397
TGME49_254300-t26_1-p1	206	K	TGME49_254300-t26_1-p1206
TGME49_254390-t26_1-p1	258	K	TGME49_254390-t26_1-p1258
TGME49_254470-t26_1-p1	394	K	TGME49_254470-t26_1-p1394
TGME49_254810-t26_1-p1	1276	K	TGME49_254810-t26_1-p11276
TGME49_255190-t26_1-p1	281	K	TGME49_255190-t26_1-p1281
TGME49_256980-t26_1-p1	977	K	TGME49_256980-t26_1-p1977
TGME49_256990-t26_1-p1	271	K	TGME49_256990-t26_1-p1271
TGME49_257060-t26_1-p1	222	K	TGME49_257060-t26_1-p1222
TGME49_257090-t26_1-p1	225	K	TGME49_257090-t26_1-p1225
TGME49_257990-t26_1-p1	265	K	TGME49_257990-t26_1-p1265
TGME49_257990-t26_1-p1	429	K	TGME49_257990-t26_1-p1429
TGME49_258150-t26_1-p1	109	K	TGME49_258150-t26_1-p1109
TGME49_258150-t26_1-p1	86	K	TGME49_258150-t26_1-p186
TGME49_258500-t26_1-p1	96	K	TGME49_258500-t26_1-p196
TGME49_258580-t26_1-p1	362	K	TGME49_258580-t26_1-p1362
TGME49_258590-t26_1-p1	681	K	TGME49_258590-t26_1-p1681
TGME49_258950-t26_1-p1	354	K	TGME49_258950-t26_1-p1354
TGME49_259870-t26_1-p1	786	K	TGME49_259870-t26_1-p1786
TGME49_260440-t26_1-p1	279	K	TGME49_260440-t26_1-p1279
TGME49_261210-t26_1-p1	11	K	TGME49_261210-t26_1-p111
TGME49_261210-t26_1-p1	180	K	TGME49_261210-t26_1-p1180
TGME49_261210-t26_1-p1	175	K	TGME49_261210-t26_1-p1175
TGME49_261500-t26_1-p1	281	K	TGME49_261500-t26_1-p1281
TGME49_261570-t26_1-p1	67	K	TGME49_261570-t26_1-p167
TGME49_261570-t26_1-p1	160	K	TGME49_261570-t26_1-p1160
TGME49_261580-t26_1-p1	98	K	TGME49_261580-t26_1-p198
TGME49_262070-t26_1-p1	265	K	TGME49_262070-t26_1-p1265
TGME49_262620-t26_1-p1	32	K	TGME49_262620-t26_1-p132
TGME49_262670-t26_1-p1	155	K	TGME49_262670-t26_1-p1155
TGME49_262670-t26_1-p1	167	K	TGME49_262670-t26_1-p1167
TGME49_263040-t26_1-p1	115	K	TGME49_263040-t26_1-p1115
TGME49_263050-t26_1-p1	259	K	TGME49_263050-t26_1-p1259
TGME49_263090-t26_1-p1	119	K	TGME49_263090-t26_1-p1119
TGME49_263090-t26_1-p1	192	K	TGME49_263090-t26_1-p1192
TGME49_263090-t26_1-p1	176	K	TGME49_263090-t26_1-p1176
TGME49_263190-t26_1-p1	354	K	TGME49_263190-t26_1-p1354
TGME49_263300-t26_1-p1	104	K	TGME49_263300-t26_1-p1104
TGME49_263300-t26_1-p1	87	K	TGME49_263300-t26_1-p187
TGME49_263300-t26_1-p1	180	K	TGME49_263300-t26_1-p1180
TGME49_263300-t26_1-p1	285	K	TGME49_263300-t26_1-p1285
TGME49_263440-t26_1-p1	380	K	TGME49_263440-t26_1-p1380
TGME49_263530-t26_1-p1	42	K	TGME49_263530-t26_1-p142
TGME49_263650-t26_1-p1	1031	K	TGME49_263650-t26_1-p11031
TGME49_263710-t26_1-p1	232	K	TGME49_263710-t26_1-p1232
TGME49_263720-t26_1-p1	131	K	TGME49_263720-t26_1-p1131
TGME49_264080-t26_1-p1	164	K	TGME49_264080-t26_1-p1164
TGME49_264420-t26_1-p1	56	K	TGME49_264420-t26_1-p156
TGME49_264420-t26_1-p1	61	K	TGME49_264420-t26_1-p161
TGME49_264660-t26_1-p1	2089	K	TGME49_264660-t26_1-p12089
TGME49_264660-t26_1-p1	1865	K	TGME49_264660-t26_1-p11865
TGME49_264660-t26_1-p1	1620	K	TGME49_264660-t26_1-p11620
TGME49_264950-t26_1-p1	83	K	TGME49_264950-t26_1-p183
TGME49_265450-t26_1-p1	425	K	TGME49_265450-t26_1-p1425
TGME49_265520-t26_1-p1	155	K	TGME49_265520-t26_1-p1155
TGME49_266070-t26_1-p1	34	K	TGME49_266070-t26_1-p134
TGME49_266070-t26_1-p1	65	K	TGME49_266070-t26_1-p165
TGME49_266080-t26_1-p1	487	K	TGME49_266080-t26_1-p1487
TGME49_266760-t26_1-p1	528	K	TGME49_266760-t26_1-p1528
TGME49_266960-t26_1-p1	379	K	TGME49_266960-t26_1-p1379
TGME49_266990-t26_1-p1	640	K	TGME49_266990-t26_1-p1640
TGME49_267060-t26_1-p1	142	K	TGME49_267060-t26_1-p1142
TGME49_267080-t26_1-p1	266	K	TGME49_267080-t26_1-p1266
TGME49_267080-t26_1-p1	323	K	TGME49_267080-t26_1-p1323
TGME49_267550-t26_1-p1	153	K	TGME49_267550-t26_1-p1153
TGME49_267600-t26_1-p1	66	K	TGME49_267600-t26_1-p166
TGME49_268650-t26_1-p1	527	K	TGME49_268650-t26_1-p1527
TGME49_268830-t26_1-p1	271	K	TGME49_268830-t26_1-p1271
TGME49_268850-t26_1-p1	407	K	TGME49_268850-t26_1-p1407
TGME49_268850-t26_1-p1	168	K	TGME49_268850-t26_1-p1168
TGME49_268950-t26_1-p1	234	K	TGME49_268950-t26_1-p1234
TGME49_269200-t26_1-p1	145	K	TGME49_269200-t26_1-p1145
TGME49_269250-t26_1-p1	224	K	TGME49_269250-t26_1-p1224
TGME49_269442-t26_1-p1	83	K	TGME49_269442-t26_1-p183
TGME49_269770-t26_1-p1	200	K	TGME49_269770-t26_1-p1200
TGME49_269885-t26_1-p1	698	K	TGME49_269885-t26_1-p1698
TGME49_269950-t26_1-p1	386	K	TGME49_269950-t26_1-p1386
TGME49_270010-t26_1-p1	264	K	TGME49_270010-t26_1-p1264
TGME49_270240-t26_1-p1	418	K	TGME49_270240-t26_1-p1418
TGME49_270540-t26_1-p1	47	K	TGME49_270540-t26_1-p147
TGME49_271840-t26_1-p1	26	K	TGME49_271840-t26_1-p126
TGME49_272910-t26_1-p1	289	K	TGME49_272910-t26_1-p1289
TGME49_272910-t26_1-p1	226	K	TGME49_272910-t26_1-p1226
TGME49_273460-t26_1-p1	268	K	TGME49_273460-t26_1-p1268
TGME49_273490-t26_1-p1	557	K	TGME49_273490-t26_1-p1557
TGME49_273560-t26_1-p1	1397	K	TGME49_273560-t26_1-p11397
TGME49_274140-t26_1-p1	251	K	TGME49_274140-t26_1-p1251
TGME49_275690-t26_1-p1	953	K	TGME49_275690-t26_1-p1953
TGME49_275690-t26_1-p1	538	K	TGME49_275690-t26_1-p1538
TGME49_275690-t26_1-p1	716	K	TGME49_275690-t26_1-p1716
TGME49_275810-t26_1-p1	7	K	TGME49_275810-t26_1-p17
TGME49_275810-t26_1-p1	13	K	TGME49_275810-t26_1-p113
TGME49_276140-t26_1-p1	409	K	TGME49_276140-t26_1-p1409
TGME49_276140-t26_1-p1	407	K	TGME49_276140-t26_1-p1407
TGME49_277000-t26_1-p1	730	K	TGME49_277000-t26_1-p1730
TGME49_277080-t26_1-p1	88	K	TGME49_277080-t26_1-p188
TGME49_277270-t26_1-p1	84	K	TGME49_277270-t26_1-p184
TGME49_278050-t26_1-p1	222	K	TGME49_278050-t26_1-p1222
TGME49_278050-t26_1-p1	82	K	TGME49_278050-t26_1-p182
TGME49_278160-t26_1-p1	79	K	TGME49_278160-t26_1-p179
TGME49_278660-t26_1-p1	190	K	TGME49_278660-t26_1-p1190
TGME49_278660-t26_1-p1	797	K	TGME49_278660-t26_1-p1797
TGME49_278990-t26_1-p1	440	K	TGME49_278990-t26_1-p1440
TGME49_278990-t26_1-p1	310	K	TGME49_278990-t26_1-p1310
TGME49_278990-t26_1-p1	435	K	TGME49_278990-t26_1-p1435
TGME49_280380-t26_1-p1	88	K	TGME49_280380-t26_1-p188
TGME49_280380-t26_1-p1	449	K	TGME49_280380-t26_1-p1449
TGME49_280600-t26_1-p1	1180	K	TGME49_280600-t26_1-p11180
TGME49_280610-t26_1-p1	260	K	TGME49_280610-t26_1-p1260
TGME49_280740-t26_1-p1	26	K	TGME49_280740-t26_1-p126
TGME49_281420-t26_1-p1	302	K	TGME49_281420-t26_1-p1302
TGME49_283710-t26_1-p1	88	K	TGME49_283710-t26_1-p188
TGME49_283850-t26_1-p1	314	K	TGME49_283850-t26_1-p1314
TGME49_284050-t26_1-p1	1956	K	TGME49_284050-t26_1-p11956
TGME49_284560-t26_1-p1	126	K	TGME49_284560-t26_1-p1126
TGME49_286080-t26_1-p1	741	K	TGME49_286080-t26_1-p1741
TGME49_286080-t26_1-p1	829	K	TGME49_286080-t26_1-p1829
TGME49_286120-t26_1-p1	421	K	TGME49_286120-t26_1-p1421
TGME49_286580-t26_1-p1	56	K	TGME49_286580-t26_1-p156
TGME49_286790-t26_1-p1	184	K	TGME49_286790-t26_1-p1184
TGME49_287210-t26_1-p1	229	K	TGME49_287210-t26_1-p1229
TGME49_287500-t26_1-p1	205	K	TGME49_287500-t26_1-p1205
TGME49_287500-t26_1-p1	318	K	TGME49_287500-t26_1-p1318
TGME49_288360-t26_1-p1	563	K	TGME49_288360-t26_1-p1563
TGME49_288360-t26_1-p1	652	K	TGME49_288360-t26_1-p1652
TGME49_288380-t26_1-p1	271	K	TGME49_288380-t26_1-p1271
TGME49_288650-t26_1-p1	313	K	TGME49_288650-t26_1-p1313
TGME49_288720-t26_1-p1	170	K	TGME49_288720-t26_1-p1170
TGME49_288720-t26_1-p1	158	K	TGME49_288720-t26_1-p1158
TGME49_289100-t26_1-p1	306	K	TGME49_289100-t26_1-p1306
TGME49_289540-t26_1-p1	383	K	TGME49_289540-t26_1-p1383
TGME49_289550-t26_1-p1	41	K	TGME49_289550-t26_1-p141
TGME49_289690-t26_1-p1	316	K	TGME49_289690-t26_1-p1316
TGME49_289690-t26_1-p1	378	K	TGME49_289690-t26_1-p1378
TGME49_289750-t26_1-p1	6	K	TGME49_289750-t26_1-p16
TGME49_290030-t26_1-p1	129	K	TGME49_290030-t26_1-p1129
TGME49_290030-t26_1-p1	171	K	TGME49_290030-t26_1-p1171
TGME49_290160-t26_1-p1	158	K	TGME49_290160-t26_1-p1158
TGME49_290200-t26_1-p1	384	K	TGME49_290200-t26_1-p1384
TGME49_290290-t26_1-p1	409	K	TGME49_290290-t26_1-p1409
TGME49_290660-t26_1-p1	398	K	TGME49_290660-t26_1-p1398
TGME49_290670-t26_1-p1	308	K	TGME49_290670-t26_1-p1308
TGME49_290670-t26_1-p1	567	K	TGME49_290670-t26_1-p1567
TGME49_290730-t26_1-p1	307	K	TGME49_290730-t26_1-p1307
TGME49_290950-t26_1-p1	418	K	TGME49_290950-t26_1-p1418
TGME49_290950-t26_1-p1	1554	K	TGME49_290950-t26_1-p11554
TGME49_291620-t26_1-p1	616	K	TGME49_291620-t26_1-p1616
TGME49_291960-t26_1-p1	306	K	TGME49_291960-t26_1-p1306
TGME49_291960-t26_1-p1	180	K	TGME49_291960-t26_1-p1180
TGME49_292080-t26_1-p1	113	K	TGME49_292080-t26_1-p1113
TGME49_292220-t26_1-p1	409	K	TGME49_292220-t26_1-p1409
TGME49_292920-t26_1-p1	428	K	TGME49_292920-t26_1-p1428
TGME49_292920-t26_1-p1	550	K	TGME49_292920-t26_1-p1550
TGME49_293180-t26_1-p1	309	K	TGME49_293180-t26_1-p1309
TGME49_293190-t26_1-p1	462	K	TGME49_293190-t26_1-p1462
TGME49_293460-t26_1-p1	260	K	TGME49_293460-t26_1-p1260
TGME49_293470-t26_1-p1	332	K	TGME49_293470-t26_1-p1332
TGME49_293900-t26_1-p1	298	K	TGME49_293900-t26_1-p1298
TGME49_294200-t26_1-p1	334	K	TGME49_294200-t26_1-p1334
TGME49_294200-t26_1-p1	328	K	TGME49_294200-t26_1-p1328
TGME49_294350-t26_1-p1	1873	K	TGME49_294350-t26_1-p11873
TGME49_294620-t26_1-p1	93	K	TGME49_294620-t26_1-p193
TGME49_294620-t26_1-p1	551	K	TGME49_294620-t26_1-p1551
TGME49_294670-t26_1-p1	114	K	TGME49_294670-t26_1-p1114
TGME49_294800-t26_1-p1	20	K	TGME49_294800-t26_1-p120
TGME49_294800-t26_1-p1	62	K	TGME49_294800-t26_1-p162
TGME49_294898-t26_1-p1	133	K	TGME49_294898-t26_1-p1133
TGME49_295110-t26_1-p1	412	K	TGME49_295110-t26_1-p1412
TGME49_295110-t26_1-p1	522	K	TGME49_295110-t26_1-p1522
TGME49_295110-t26_1-p1	313	K	TGME49_295110-t26_1-p1313
TGME49_295125-t26_1-p1	329	K	TGME49_295125-t26_1-p1329
TGME49_295340-t26_1-p1	27	K	TGME49_295340-t26_1-p127
TGME49_295350-t26_1-p1	36	K	TGME49_295350-t26_1-p136
TGME49_295350-t26_1-p1	41	K	TGME49_295350-t26_1-p141
TGME49_295370-t26_1-p1	165	K	TGME49_295370-t26_1-p1165
TGME49_297520-t26_1-p1	717	K	TGME49_297520-t26_1-p1717
TGME49_297730-t26_1-p1	37	K	TGME49_297730-t26_1-p137
TGME49_297810-t26_1-p1	227	K	TGME49_297810-t26_1-p1227
TGME49_297880-t26_1-p1	79	K	TGME49_297880-t26_1-p179
TGME49_299810-t26_1-p1	806	K	TGME49_299810-t26_1-p1806
TGME49_300000-t26_1-p1	50	K	TGME49_300000-t26_1-p150
TGME49_300000-t26_1-p1	96	K	TGME49_300000-t26_1-p196
TGME49_300100-t26_1-p1	812	K	TGME49_300100-t26_1-p1812
TGME49_300100-t26_1-p1	169	K	TGME49_300100-t26_1-p1169
TGME49_300140-t26_1-p1	2	K	TGME49_300140-t26_1-p12
TGME49_300290-t26_1-p1	15	K	TGME49_300290-t26_1-p115
TGME49_301420-t26_1-p1	198	K	TGME49_301420-t26_1-p1198
TGME49_301440-t26_1-p1	561	K	TGME49_301440-t26_1-p1561
TGME49_301440-t26_1-p1	362	K	TGME49_301440-t26_1-p1362
TGME49_305520-t26_1-p1	202	K	TGME49_305520-t26_1-p1202
TGME49_305820-t26_1-p1	138	K	TGME49_305820-t26_1-p1138
TGME49_305860-t26_1-p1	384	K	TGME49_305860-t26_1-p1384
TGME49_305860-t26_1-p1	96	K	TGME49_305860-t26_1-p196
TGME49_306600-t26_1-p1	85	K	TGME49_306600-t26_1-p185
TGME49_306930-t26_1-p1	349	K	TGME49_306930-t26_1-p1349
TGME49_307850-t26_1-p1	370	K	TGME49_307850-t26_1-p1370
TGME49_308040-t26_1-p1	446	K	TGME49_308040-t26_1-p1446
TGME49_308040-t26_1-p1	167	K	TGME49_308040-t26_1-p1167
TGME49_308090-t26_1-p1	383	K	TGME49_308090-t26_1-p1383
TGME49_308860-t26_1-p1	334	K	TGME49_308860-t26_1-p1334
TGME49_309120-t26_1-p1	291	K	TGME49_309120-t26_1-p1291
TGME49_309120-t26_1-p1	372	K	TGME49_309120-t26_1-p1372
TGME49_309210-t26_1-p1	269	K	TGME49_309210-t26_1-p1269
TGME49_309210-t26_1-p1	320	K	TGME49_309210-t26_1-p1320
TGME49_309730-t26_1-p1	322	K	TGME49_309730-t26_1-p1322
TGME49_309740-t26_1-p1	70	K	TGME49_309740-t26_1-p170
TGME49_309752-t26_1-p1	446	K	TGME49_309752-t26_1-p1446
TGME49_309752-t26_1-p1	303	K	TGME49_309752-t26_1-p1303
TGME49_309752-t26_1-p1	100	K	TGME49_309752-t26_1-p1100
TGME49_309820-t26_1-p1	50	K	TGME49_309820-t26_1-p150
TGME49_310010-t26_1-p1	984	K	TGME49_310010-t26_1-p1984
TGME49_310080-t26_1-p1	402	K	TGME49_310080-t26_1-p1402
TGME49_310080-t26_1-p1	254	K	TGME49_310080-t26_1-p1254
TGME49_310100-t26_1-p1	75	K	TGME49_310100-t26_1-p175
TGME49_310490-t26_1-p1	124	K	TGME49_310490-t26_1-p1124
TGME49_310490-t26_1-p1	109	K	TGME49_310490-t26_1-p1109
TGME49_310490-t26_1-p1	55	K	TGME49_310490-t26_1-p155
TGME49_310630-t26_1-p1	481	K	TGME49_310630-t26_1-p1481
TGME49_310640-t26_1-p1	66	K	TGME49_310640-t26_1-p166
TGME49_310670-t26_1-p1	299	K	TGME49_310670-t26_1-p1299
TGME49_310700-t26_1-p1	112	K	TGME49_310700-t26_1-p1112
TGME49_310790-t26_1-p1	215	K	TGME49_310790-t26_1-p1215
TGME49_311230-t26_1-p1	1080	K	TGME49_311230-t26_1-p11080
TGME49_311230-t26_1-p1	1081	K	TGME49_311230-t26_1-p11081
TGME49_311230-t26_1-p1	1083	K	TGME49_311230-t26_1-p11083
TGME49_311360-t26_1-p1	379	K	TGME49_311360-t26_1-p1379
TGME49_311470-t26_1-p1	1038	K	TGME49_311470-t26_1-p11038
TGME49_311470-t26_1-p1	554	K	TGME49_311470-t26_1-p1554
TGME49_311470-t26_1-p1	1397	K	TGME49_311470-t26_1-p11397
TGME49_311470-t26_1-p1	1149	K	TGME49_311470-t26_1-p11149
TGME49_311470-t26_1-p1	713	K	TGME49_311470-t26_1-p1713
TGME49_311470-t26_1-p1	779	K	TGME49_311470-t26_1-p1779
TGME49_311470-t26_1-p1	1067	K	TGME49_311470-t26_1-p11067
TGME49_311720-t26_1-p1	378	K	TGME49_311720-t26_1-p1378
TGME49_312350-t26_1-p1	479	K	TGME49_312350-t26_1-p1479
TGME49_312350-t26_1-p1	475	K	TGME49_312350-t26_1-p1475
TGME49_312630-t26_1-p1	159	K	TGME49_312630-t26_1-p1159
TGME49_312630-t26_1-p1	638	K	TGME49_312630-t26_1-p1638
TGME49_312630-t26_1-p1	1752	K	TGME49_312630-t26_1-p11752
TGME49_313080-t26_1-p1	91	K	TGME49_313080-t26_1-p191
TGME49_313080-t26_1-p1	85	K	TGME49_313080-t26_1-p185
TGME49_313080-t26_1-p1	278	K	TGME49_313080-t26_1-p1278
TGME49_313140-t26_1-p1	382	K	TGME49_313140-t26_1-p1382
TGME49_313190-t26_1-p1	52	K	TGME49_313190-t26_1-p152
TGME49_313380-t26_1-p1	212	K	TGME49_313380-t26_1-p1212
TGME49_313390-t26_1-p1	266	K	TGME49_313390-t26_1-p1266
TGME49_313410-t26_1-p1	448	K	TGME49_313410-t26_1-p1448
TGME49_313410-t26_1-p1	357	K	TGME49_313410-t26_1-p1357
TGME49_313670-t26_1-p1	258	K	TGME49_313670-t26_1-p1258
TGME49_314100-t26_1-p1	395	K	TGME49_314100-t26_1-p1395
TGME49_314430-t26_1-p1	78	K	TGME49_314430-t26_1-p178
TGME49_314810-t26_1-p1	128	K	TGME49_314810-t26_1-p1128
TGME49_315210-t26_1-p1	741	K	TGME49_315210-t26_1-p1741
TGME49_315220-t26_1-p1	941	K	TGME49_315220-t26_1-p1941
TGME49_315220-t26_1-p1	996	K	TGME49_315220-t26_1-p1996
TGME49_315860-t26_1-p1	6222	K	TGME49_315860-t26_1-p16222
TGME49_316220-t26_1-p1	308	K	TGME49_316220-t26_1-p1308
TGME49_316340-t26_1-p1	4	K	TGME49_316340-t26_1-p14
TGME49_316400-t26_1-p1	352	K	TGME49_316400-t26_1-p1352
TGME49_316530-t26_1-p1	438	K	TGME49_316530-t26_1-p1438
TGME49_316540-t26_1-p1	81	K	TGME49_316540-t26_1-p181
TGME49_316540-t26_1-p1	66	K	TGME49_316540-t26_1-p166
TGME49_317720-t26_1-p1	136	K	TGME49_317720-t26_1-p1136
TGME49_318230-t26_1-p1	91	K	TGME49_318230-t26_1-p191
TGME49_318230-t26_1-p1	332	K	TGME49_318230-t26_1-p1332
TGME49_318230-t26_1-p1	216	K	TGME49_318230-t26_1-p1216
TGME49_318330-t26_1-p1	54	K	TGME49_318330-t26_1-p154
TGME49_318580-t26_1-p1	38	K	TGME49_318580-t26_1-p138
TGME49_318580-t26_1-p1	368	K	TGME49_318580-t26_1-p1368
TGME49_318710-t26_1-p1	71	K	TGME49_318710-t26_1-p171
TGME49_318710-t26_1-p1	318	K	TGME49_318710-t26_1-p1318
TGME49_319300-t26_1-p1	424	K	TGME49_319300-t26_1-p1424
TGME49_319530-t26_1-p1	197	K	TGME49_319530-t26_1-p1197
TGME49_321310-t26_1-p1	381	K	TGME49_321310-t26_1-p1381
TGME49_321530-t26_1-p1	312	K	TGME49_321530-t26_1-p1312
TGME49_325900-t26_1-p1	104	K	TGME49_325900-t26_1-p1104

## Sheet: kLa-only
Table S26 Analysis of overlapping sites of Kla, Kcr, and Khib
Protein accession	Position	Amino acid	Gene name
TGME49_254500-t26_1-p1	290	K	TGME49_254500-t26_1-p1290
TGME49_219682-t26_1-p1	624	K	TGME49_219682-t26_1-p1624
TGME49_233905-t26_1-p1	348	K	TGME49_233905-t26_1-p1348
TGME49_240550-t26_1-p1	33	K	TGME49_240550-t26_1-p133
TGME49_273580-t26_1-p1	530	K	TGME49_273580-t26_1-p1530
TGME49_248980-t26_1-p1	127	K	TGME49_248980-t26_1-p1127
TGME49_238230-t26_1-p1	313	K	TGME49_238230-t26_1-p1313
TGME49_227650-t26_1-p1	206	K	TGME49_227650-t26_1-p1206
TGME49_289950-t26_1-p1	466	K	TGME49_289950-t26_1-p1466
TGME49_315570-t26_1-p1	45	K	TGME49_315570-t26_1-p145
TGME49_218450-t26_1-p1	62	K	TGME49_218450-t26_1-p162
TGME49_258650-t26_1-p1	743	K	TGME49_258650-t26_1-p1743
TGME49_203020-t26_1-p1	450	K	TGME49_203020-t26_1-p1450
TGME49_203810-t26_1-p1	77	K	TGME49_203810-t26_1-p177
TGME49_308920-t26_1-p1	68	K	TGME49_308920-t26_1-p168
TGME49_320020-t26_1-p1	56	K	TGME49_320020-t26_1-p156
TGME49_290180-t26_1-p1	335	K	TGME49_290180-t26_1-p1335
TGME49_292920-t26_1-p1	265	K	TGME49_292920-t26_1-p1265
TGME49_273870-t26_1-p1	140	K	TGME49_273870-t26_1-p1140
TGME49_248980-t26_1-p1	124	K	TGME49_248980-t26_1-p1124
TGME49_263130-t26_1-p1	608	K	TGME49_263130-t26_1-p1608
TGME49_292200-t26_1-p1	1614	K	TGME49_292200-t26_1-p11614
TGME49_237010-t26_1-p1	551	K	TGME49_237010-t26_1-p1551
TGME49_219550-t26_1-p1	219	K	TGME49_219550-t26_1-p1219
TGME49_318600-t26_1-p1	460	K	TGME49_318600-t26_1-p1460
TGME49_243710-t26_1-p1	207	K	TGME49_243710-t26_1-p1207
TGME49_315270-t26_1-p1	286	K	TGME49_315270-t26_1-p1286
TGME49_298610-t26_1-p1	1727	K	TGME49_298610-t26_1-p11727
TGME49_320015-t26_1-p1	150	K	TGME49_320015-t26_1-p1150
TGME49_227900-t26_1-p1	1250	K	TGME49_227900-t26_1-p11250
TGME49_289330-t26_1-p1	1404	K	TGME49_289330-t26_1-p11404
TGME49_216580-t26_1-p1	265	K	TGME49_216580-t26_1-p1265
TGME49_297960-t26_1-p1	1170	K	TGME49_297960-t26_1-p11170
TGME49_221660-t26_1-p1	233	K	TGME49_221660-t26_1-p1233
TGME49_210245-t26_1-p1	1239	K	TGME49_210245-t26_1-p11239
TGME49_320640-t26_1-p1	527	K	TGME49_320640-t26_1-p1527
TGME49_202960-t26_1-p1	262	K	TGME49_202960-t26_1-p1262
TGME49_242000-t26_1-p1	28	K	TGME49_242000-t26_1-p128
TGME49_300200-t26_1-p1	151	K	TGME49_300200-t26_1-p1151
TGME49_288860-t26_1-p1	221	K	TGME49_288860-t26_1-p1221
TGME49_209500-t26_1-p1	725	K	TGME49_209500-t26_1-p1725
TGME49_255250-t26_1-p1	3	K	TGME49_255250-t26_1-p13
TGME49_252870-t26_1-p1	1217	K	TGME49_252870-t26_1-p11217
TGME49_239250-t26_1-p1	444	K	TGME49_239250-t26_1-p1444
TGME49_217600-t26_1-p1	5	K	TGME49_217600-t26_1-p15
TGME49_227140-t26_1-p1	922	K	TGME49_227140-t26_1-p1922
TGME49_246630-t26_1-p1	159	K	TGME49_246630-t26_1-p1159
TGME49_250090-t26_1-p1	783	K	TGME49_250090-t26_1-p1783
TGME49_229620-t26_1-p1	530	K	TGME49_229620-t26_1-p1530
TGME49_318310-t26_1-p1	285	K	TGME49_318310-t26_1-p1285
TGME49_204160-t26_1-p1	1353	K	TGME49_204160-t26_1-p11353
TGME49_206670-t26_1-p1	1454	K	TGME49_206670-t26_1-p11454
TGME49_288350-t26_1-p1	705	K	TGME49_288350-t26_1-p1705
TGME49_294610-t26_1-p1	1405	K	TGME49_294610-t26_1-p11405
TGME49_315210-t26_1-p1	956	K	TGME49_315210-t26_1-p1956
TGME49_263650-t26_1-p1	303	K	TGME49_263650-t26_1-p1303
TGME49_318170-t26_1-p1	227	K	TGME49_318170-t26_1-p1227
TGME49_259710-t26_1-p1	199	K	TGME49_259710-t26_1-p1199
TGME49_247470-t26_1-p1	105	K	TGME49_247470-t26_1-p1105
TGME49_232800-t26_1-p1	100	K	TGME49_232800-t26_1-p1100
TGME49_239820-t26_1-p1	278	K	TGME49_239820-t26_1-p1278
TGME49_214140-t26_1-p1	245	K	TGME49_214140-t26_1-p1245
TGME49_246170-t26_1-p1	1276	K	TGME49_246170-t26_1-p11276
TGME49_260170-t26_1-p1	601	K	TGME49_260170-t26_1-p1601
TGME49_219710-t26_1-p1	536	K	TGME49_219710-t26_1-p1536
TGME49_294710-t26_1-p1	610	K	TGME49_294710-t26_1-p1610
TGME49_208990-t26_1-p1	415	K	TGME49_208990-t26_1-p1415
TGME49_213900-t26_1-p1	900	K	TGME49_213900-t26_1-p1900
TGME49_242415-t26_1-p1	3155	K	TGME49_242415-t26_1-p13155
TGME49_237520-t26_1-p1	137	K	TGME49_237520-t26_1-p1137
TGME49_254570-t26_1-p1	1419	K	TGME49_254570-t26_1-p11419
TGME49_258650-t26_1-p1	403	K	TGME49_258650-t26_1-p1403
TGME49_209108-t26_1-p1	96	K	TGME49_209108-t26_1-p196
TGME49_207990-t26_1-p1	976	K	TGME49_207990-t26_1-p1976
TGME49_205010-t26_1-p1	281	K	TGME49_205010-t26_1-p1281
TGME49_253290-t26_1-p1	670	K	TGME49_253290-t26_1-p1670
TGME49_214270-t26_1-p1	312	K	TGME49_214270-t26_1-p1312
TGME49_217460-t26_1-p1	852	K	TGME49_217460-t26_1-p1852
TGME49_234230-t26_1-p1	4223	K	TGME49_234230-t26_1-p14223
TGME49_223710-t26_1-p1	495	K	TGME49_223710-t26_1-p1495
TGME49_245500-t26_1-p1	1820	K	TGME49_245500-t26_1-p11820
TGME49_250090-t26_1-p1	535	K	TGME49_250090-t26_1-p1535
TGME49_310900-t26_1-p1	1288	K	TGME49_310900-t26_1-p11288
TGME49_217780-t26_1-p1	45	K	TGME49_217780-t26_1-p145
TGME49_270840-t26_1-p1	7	K	TGME49_270840-t26_1-p17
TGME49_229650-t26_1-p1	369	K	TGME49_229650-t26_1-p1369
TGME49_211690-t26_1-p1	832	K	TGME49_211690-t26_1-p1832
TGME49_292080-t26_1-p1	1192	K	TGME49_292080-t26_1-p11192
TGME49_261030-t26_1-p1	569	K	TGME49_261030-t26_1-p1569
TGME49_315610-t26_1-p1	129	K	TGME49_315610-t26_1-p1129
TGME49_318140-t26_1-p1	436	K	TGME49_318140-t26_1-p1436
TGME49_218840-t26_1-p1	226	K	TGME49_218840-t26_1-p1226
TGME49_231120-t26_1-p1	217	K	TGME49_231120-t26_1-p1217
TGME49_255250-t26_1-p1	5	K	TGME49_255250-t26_1-p15
TGME49_273870-t26_1-p1	797	K	TGME49_273870-t26_1-p1797
TGME49_291950-t26_1-p1	31	K	TGME49_291950-t26_1-p131
TGME49_305340-t26_1-p1	1325	K	TGME49_305340-t26_1-p11325
TGME49_265310-t26_1-p1	301	K	TGME49_265310-t26_1-p1301
TGME49_315270-t26_1-p1	277	K	TGME49_315270-t26_1-p1277
TGME49_207760-t26_1-p1	1004	K	TGME49_207760-t26_1-p11004
TGME49_321900-t26_1-p1	220	K	TGME49_321900-t26_1-p1220
TGME49_235020-t26_1-p1	720	K	TGME49_235020-t26_1-p1720
TGME49_314750-t26_1-p1	36	K	TGME49_314750-t26_1-p136
TGME49_254410-t26_1-p1	293	K	TGME49_254410-t26_1-p1293
TGME49_261080-t26_1-p1	3011	K	TGME49_261080-t26_1-p13011
TGME49_286440-t26_1-p1	275	K	TGME49_286440-t26_1-p1275
TGME49_209550-t26_1-p1	1206	K	TGME49_209550-t26_1-p11206
TGME49_240640-t26_1-p1	43	K	TGME49_240640-t26_1-p143
TGME49_243530-t26_1-p1	1330	K	TGME49_243530-t26_1-p11330
TGME49_306195-t26_1-p1	28	K	TGME49_306195-t26_1-p128
TGME49_270800-t26_1-p1	21	K	TGME49_270800-t26_1-p121
TGME49_292200-t26_1-p1	2057	K	TGME49_292200-t26_1-p12057
TGME49_231970-t26_1-p1	223	K	TGME49_231970-t26_1-p1223
TGME49_299670-t26_1-p1	67	K	TGME49_299670-t26_1-p167
TGME49_236970-t26_1-p1	1560	K	TGME49_236970-t26_1-p11560
TGME49_214270-t26_1-p1	384	K	TGME49_214270-t26_1-p1384
TGME49_258000-t26_1-p1	814	K	TGME49_258000-t26_1-p1814
TGME49_269660-t26_1-p1	29	K	TGME49_269660-t26_1-p129
TGME49_294710-t26_1-p1	682	K	TGME49_294710-t26_1-p1682
TGME49_320640-t26_1-p1	536	K	TGME49_320640-t26_1-p1536
TGME49_213752-t26_1-p1	666	K	TGME49_213752-t26_1-p1666
TGME49_305340-t26_1-p1	573	K	TGME49_305340-t26_1-p1573
TGME49_216660-t26_1-p1	245	K	TGME49_216660-t26_1-p1245
TGME49_218610-t26_1-p1	507	K	TGME49_218610-t26_1-p1507
TGME49_308890-t26_1-p1	349	K	TGME49_308890-t26_1-p1349
TGME49_255170-t26_1-p1	322	K	TGME49_255170-t26_1-p1322
TGME49_255890-t26_1-p1	252	K	TGME49_255890-t26_1-p1252
TGME49_315270-t26_1-p1	50	K	TGME49_315270-t26_1-p150
TGME49_238380-t26_1-p1	175	K	TGME49_238380-t26_1-p1175
TGME49_314740-t26_1-p1	749	K	TGME49_314740-t26_1-p1749
TGME49_237520-t26_1-p1	409	K	TGME49_237520-t26_1-p1409
TGME49_209500-t26_1-p1	1900	K	TGME49_209500-t26_1-p11900
TGME49_258470-t26_1-p1	41	K	TGME49_258470-t26_1-p141
TGME49_264190-t26_1-p1	311	K	TGME49_264190-t26_1-p1311
TGME49_224740-t26_1-p1	289	K	TGME49_224740-t26_1-p1289
TGME49_321370-t26_1-p1	1398	K	TGME49_321370-t26_1-p11398
TGME49_272490-t26_1-p1	737	K	TGME49_272490-t26_1-p1737
TGME49_233190-t26_1-p1	288	K	TGME49_233190-t26_1-p1288
TGME49_239080-t26_1-p1	789	K	TGME49_239080-t26_1-p1789
TGME49_215280-t26_1-p1	205	K	TGME49_215280-t26_1-p1205
TGME49_227360-t26_1-p1	377	K	TGME49_227360-t26_1-p1377
TGME49_235740-t26_1-p1	546	K	TGME49_235740-t26_1-p1546
TGME49_260140-t26_1-p1	411	K	TGME49_260140-t26_1-p1411
TGME49_235170-t26_1-p1	439	K	TGME49_235170-t26_1-p1439
TGME49_320592-t26_1-p1	372	K	TGME49_320592-t26_1-p1372
TGME49_227900-t26_1-p1	594	K	TGME49_227900-t26_1-p1594
TGME49_227390-t26_1-p1	624	K	TGME49_227390-t26_1-p1624
TGME49_311230-t26_1-p1	4515	K	TGME49_311230-t26_1-p14515
TGME49_211090-t26_1-p1	610	K	TGME49_211090-t26_1-p1610
TGME49_217010-t26_1-p1	24	K	TGME49_217010-t26_1-p124
TGME49_265470-t26_1-p1	95	K	TGME49_265470-t26_1-p195
TGME49_244320-t26_1-p1	241	K	TGME49_244320-t26_1-p1241
TGME49_218840-t26_1-p1	1997	K	TGME49_218840-t26_1-p11997
TGME49_257310-t26_1-p1	328	K	TGME49_257310-t26_1-p1328
TGME49_261260-t26_1-p1	585	K	TGME49_261260-t26_1-p1585
TGME49_297080-t26_1-p1	479	K	TGME49_297080-t26_1-p1479
TGME49_285660-t26_1-p1	846	K	TGME49_285660-t26_1-p1846
TGME49_244200-t26_1-p1	704	K	TGME49_244200-t26_1-p1704
TGME49_227850-t26_1-p1	112	K	TGME49_227850-t26_1-p1112
TGME49_219550-t26_1-p1	226	K	TGME49_219550-t26_1-p1226
TGME49_288860-t26_1-p1	158	K	TGME49_288860-t26_1-p1158
TGME49_269200-t26_1-p1	36	K	TGME49_269200-t26_1-p136
TGME49_247760-t26_1-p1	146	K	TGME49_247760-t26_1-p1146
TGME49_203370-t26_1-p1	574	K	TGME49_203370-t26_1-p1574
TGME49_314680-t26_1-p1	17	K	TGME49_314680-t26_1-p117
TGME49_230160-t26_1-p1	107	K	TGME49_230160-t26_1-p1107
TGME49_238510-t26_1-p1	158	K	TGME49_238510-t26_1-p1158
TGME49_269430-t26_1-p1	226	K	TGME49_269430-t26_1-p1226
TGME49_263840-t26_1-p1	490	K	TGME49_263840-t26_1-p1490
TGME49_209500-t26_1-p1	1167	K	TGME49_209500-t26_1-p11167
TGME49_222910-t26_1-p1	130	K	TGME49_222910-t26_1-p1130
TGME49_310900-t26_1-p1	1321	K	TGME49_310900-t26_1-p11321
TGME49_204120-t26_1-p1	56	K	TGME49_204120-t26_1-p156
TGME49_216510-t26_1-p1	625	K	TGME49_216510-t26_1-p1625
TGME49_288680-t26_1-p1	354	K	TGME49_288680-t26_1-p1354
TGME49_216900-t26_1-p1	206	K	TGME49_216900-t26_1-p1206
TGME49_231440-t26_1-p1	526	K	TGME49_231440-t26_1-p1526
TGME49_234230-t26_1-p1	1853	K	TGME49_234230-t26_1-p11853
TGME49_269770-t26_1-p1	1006	K	TGME49_269770-t26_1-p11006
TGME49_285840-t26_1-p1	545	K	TGME49_285840-t26_1-p1545
TGME49_291070-t26_1-p1	150	K	TGME49_291070-t26_1-p1150
TGME49_250820-t26_1-p1	556	K	TGME49_250820-t26_1-p1556
TGME49_235350-t26_1-p1	9	K	TGME49_235350-t26_1-p19
TGME49_229470-t26_1-p1	176	K	TGME49_229470-t26_1-p1176
TGME49_233190-t26_1-p1	310	K	TGME49_233190-t26_1-p1310
TGME49_264160-t26_1-p1	981	K	TGME49_264160-t26_1-p1981
TGME49_263520-t26_1-p1	11	K	TGME49_263520-t26_1-p111
TGME49_265330-t26_1-p1	292	K	TGME49_265330-t26_1-p1292
TGME49_268200-t26_1-p1	56	K	TGME49_268200-t26_1-p156
TGME49_257560-t26_1-p1	901	K	TGME49_257560-t26_1-p1901
TGME49_288910-t26_1-p1	69	K	TGME49_288910-t26_1-p169
TGME49_292080-t26_1-p1	400	K	TGME49_292080-t26_1-p1400
TGME49_257560-t26_1-p1	928	K	TGME49_257560-t26_1-p1928
TGME49_286260-t26_1-p1	624	K	TGME49_286260-t26_1-p1624
TGME49_237520-t26_1-p1	400	K	TGME49_237520-t26_1-p1400
TGME49_306400-t26_1-p1	432	K	TGME49_306400-t26_1-p1432
TGME49_291950-t26_1-p1	566	K	TGME49_291950-t26_1-p1566
TGME49_230940-t26_1-p1	410	K	TGME49_230940-t26_1-p1410
TGME49_310380-t26_1-p1	10	K	TGME49_310380-t26_1-p110
TGME49_305340-t26_1-p1	1790	K	TGME49_305340-t26_1-p11790
TGME49_236820-t26_1-p1	278	K	TGME49_236820-t26_1-p1278
TGME49_218840-t26_1-p1	1221	K	TGME49_218840-t26_1-p11221
TGME49_224850-t26_1-p1	650	K	TGME49_224850-t26_1-p1650
TGME49_263840-t26_1-p1	503	K	TGME49_263840-t26_1-p1503
TGME49_304970-t26_1-p1	35	K	TGME49_304970-t26_1-p135
TGME49_209800-t26_1-p1	382	K	TGME49_209800-t26_1-p1382
TGME49_214090-t26_1-p1	1353	K	TGME49_214090-t26_1-p11353
TGME49_210990-t26_1-p1	275	K	TGME49_210990-t26_1-p1275
TGME49_232380-t26_1-p1	1014	K	TGME49_232380-t26_1-p11014
TGME49_202960-t26_1-p1	270	K	TGME49_202960-t26_1-p1270
TGME49_269180-t26_1-p1	1010	K	TGME49_269180-t26_1-p11010
TGME49_256990-t26_1-p1	320	K	TGME49_256990-t26_1-p1320
TGME49_252870-t26_1-p1	1309	K	TGME49_252870-t26_1-p11309
TGME49_270140-t26_1-p1	134	K	TGME49_270140-t26_1-p1134
TGME49_214140-t26_1-p1	1836	K	TGME49_214140-t26_1-p11836
TGME49_271740-t26_1-p1	1184	K	TGME49_271740-t26_1-p11184
TGME49_251410-t26_1-p1	1669	K	TGME49_251410-t26_1-p11669
TGME49_228300-t26_1-p1	138	K	TGME49_228300-t26_1-p1138
TGME49_288320-t26_1-p1	85	K	TGME49_288320-t26_1-p185
TGME49_278750-t26_1-p1	133	K	TGME49_278750-t26_1-p1133
TGME49_216600-t26_1-p1	550	K	TGME49_216600-t26_1-p1550
TGME49_289960-t26_1-p1	375	K	TGME49_289960-t26_1-p1375
TGME49_284040-t26_1-p1	2205	K	TGME49_284040-t26_1-p12205
TGME49_234230-t26_1-p1	1974	K	TGME49_234230-t26_1-p11974
TGME49_289970-t26_1-p1	85	K	TGME49_289970-t26_1-p185
TGME49_233890-t26_1-p1	555	K	TGME49_233890-t26_1-p1555
TGME49_269180-t26_1-p1	1334	K	TGME49_269180-t26_1-p11334
TGME49_244290-t26_1-p1	196	K	TGME49_244290-t26_1-p1196
TGME49_270930-t26_1-p1	2758	K	TGME49_270930-t26_1-p12758
TGME49_227300-t26_1-p1	1948	K	TGME49_227300-t26_1-p11948
TGME49_312820-t26_1-p1	234	K	TGME49_312820-t26_1-p1234
TGME49_241170-t26_1-p1	1230	K	TGME49_241170-t26_1-p11230
TGME49_291180-t26_1-p1	1210	K	TGME49_291180-t26_1-p11210
TGME49_308580-t26_1-p1	902	K	TGME49_308580-t26_1-p1902
TGME49_252270-t26_1-p1	420	K	TGME49_252270-t26_1-p1420
TGME49_286080-t26_1-p1	396	K	TGME49_286080-t26_1-p1396
TGME49_255170-t26_1-p1	453	K	TGME49_255170-t26_1-p1453
TGME49_217350-t26_1-p1	554	K	TGME49_217350-t26_1-p1554
TGME49_226810-t26_1-p1	5670	K	TGME49_226810-t26_1-p15670
TGME49_269010-t26_1-p1	307	K	TGME49_269010-t26_1-p1307
TGME49_227400-t26_1-p1	237	K	TGME49_227400-t26_1-p1237
TGME49_228250-t26_1-p1	367	K	TGME49_228250-t26_1-p1367
TGME49_239790-t26_1-p1	267	K	TGME49_239790-t26_1-p1267
TGME49_315610-t26_1-p1	107	K	TGME49_315610-t26_1-p1107
TGME49_223725-t26_1-p1	1616	K	TGME49_223725-t26_1-p11616
TGME49_272740-t26_1-p1	1003	K	TGME49_272740-t26_1-p11003
TGME49_210750-t26_1-p1	643	K	TGME49_210750-t26_1-p1643
TGME49_227560-t26_1-p1	468	K	TGME49_227560-t26_1-p1468
TGME49_235920-t26_1-p1	359	K	TGME49_235920-t26_1-p1359
TGME49_267810-t26_1-p1	41	K	TGME49_267810-t26_1-p141
TGME49_241170-t26_1-p1	1124	K	TGME49_241170-t26_1-p11124
TGME49_248120-t26_1-p1	69	K	TGME49_248120-t26_1-p169
TGME49_254030-t26_1-p1	50	K	TGME49_254030-t26_1-p150
TGME49_265110-t26_1-p1	21	K	TGME49_265110-t26_1-p121
TGME49_286590-t26_1-p1	353	K	TGME49_286590-t26_1-p1353
TGME49_229640-t26_1-p1	938	K	TGME49_229640-t26_1-p1938
TGME49_250090-t26_1-p1	523	K	TGME49_250090-t26_1-p1523
TGME49_262380-t26_1-p1	379	K	TGME49_262380-t26_1-p1379
TGME49_232370-t26_1-p1	222	K	TGME49_232370-t26_1-p1222
TGME49_278440-t26_1-p1	2656	K	TGME49_278440-t26_1-p12656
TGME49_221660-t26_1-p1	292	K	TGME49_221660-t26_1-p1292
TGME49_280410-t26_1-p1	956	K	TGME49_280410-t26_1-p1956
TGME49_203980-t26_1-p1	156	K	TGME49_203980-t26_1-p1156
TGME49_320480-t26_1-p1	38	K	TGME49_320480-t26_1-p138
TGME49_311480-t26_1-p1	184	K	TGME49_311480-t26_1-p1184
TGME49_211690-t26_1-p1	336	K	TGME49_211690-t26_1-p1336
TGME49_311230-t26_1-p1	4378	K	TGME49_311230-t26_1-p14378
TGME49_219550-t26_1-p1	198	K	TGME49_219550-t26_1-p1198
TGME49_295690-t26_1-p1	298	K	TGME49_295690-t26_1-p1298
TGME49_276170-t26_1-p1	1197	K	TGME49_276170-t26_1-p11197
TGME49_204410-t26_1-p1	656	K	TGME49_204410-t26_1-p1656
TGME49_283710-t26_1-p1	335	K	TGME49_283710-t26_1-p1335
TGME49_278750-t26_1-p1	100	K	TGME49_278750-t26_1-p1100
TGME49_292920-t26_1-p1	661	K	TGME49_292920-t26_1-p1661
TGME49_288400-t26_1-p1	782	K	TGME49_288400-t26_1-p1782
TGME49_207200-t26_1-p1	1114	K	TGME49_207200-t26_1-p11114
TGME49_228000-t26_1-p1	104	K	TGME49_228000-t26_1-p1104
TGME49_232500-t26_1-p1	301	K	TGME49_232500-t26_1-p1301
TGME49_209500-t26_1-p1	815	K	TGME49_209500-t26_1-p1815
TGME49_235170-t26_1-p1	108	K	TGME49_235170-t26_1-p1108
TGME49_251780-t26_1-p1	648	K	TGME49_251780-t26_1-p1648
TGME49_286410-t26_1-p1	568	K	TGME49_286410-t26_1-p1568
TGME49_279430-t26_1-p1	115	K	TGME49_279430-t26_1-p1115
TGME49_234230-t26_1-p1	1914	K	TGME49_234230-t26_1-p11914
TGME49_280610-t26_1-p1	133	K	TGME49_280610-t26_1-p1133
TGME49_297890-t26_1-p1	321	K	TGME49_297890-t26_1-p1321
TGME49_231150-t26_1-p1	636	K	TGME49_231150-t26_1-p1636
TGME49_205240-t26_1-p1	774	K	TGME49_205240-t26_1-p1774
TGME49_250820-t26_1-p1	36	K	TGME49_250820-t26_1-p136
TGME49_301120-t26_1-p1	230	K	TGME49_301120-t26_1-p1230
TGME49_261950-t26_1-p1	69	K	TGME49_261950-t26_1-p169
TGME49_255170-t26_1-p1	870	K	TGME49_255170-t26_1-p1870
TGME49_239490-t26_1-p1	398	K	TGME49_239490-t26_1-p1398
TGME49_261030-t26_1-p1	240	K	TGME49_261030-t26_1-p1240
TGME49_320005-t26_1-p1	270	K	TGME49_320005-t26_1-p1270
TGME49_260010-t26_1-p1	112	K	TGME49_260010-t26_1-p1112
TGME49_325900-t26_1-p1	138	K	TGME49_325900-t26_1-p1138
TGME49_240050-t26_1-p1	1438	K	TGME49_240050-t26_1-p11438
TGME49_223960-t26_1-p1	123	K	TGME49_223960-t26_1-p1123
TGME49_225690-t26_1-p1	767	K	TGME49_225690-t26_1-p1767
TGME49_292035-t26_1-p1	1448	K	TGME49_292035-t26_1-p11448
TGME49_269650-t26_1-p1	327	K	TGME49_269650-t26_1-p1327
TGME49_230410-t26_1-p1	249	K	TGME49_230410-t26_1-p1249
TGME49_292320-t26_1-p1	892	K	TGME49_292320-t26_1-p1892
TGME49_248740-t26_1-p1	574	K	TGME49_248740-t26_1-p1574
TGME49_315958-t26_1-p1	881	K	TGME49_315958-t26_1-p1881
TGME49_211720-t26_1-p1	1173	K	TGME49_211720-t26_1-p11173
TGME49_236820-t26_1-p1	220	K	TGME49_236820-t26_1-p1220
TGME49_234230-t26_1-p1	1988	K	TGME49_234230-t26_1-p11988
TGME49_243600-t26_1-p1	155	K	TGME49_243600-t26_1-p1155
TGME49_310030-t26_1-p1	25	K	TGME49_310030-t26_1-p125
TGME49_278490-t26_1-p1	24	K	TGME49_278490-t26_1-p124
TGME49_227830-t26_1-p1	196	K	TGME49_227830-t26_1-p1196
TGME49_244200-t26_1-p1	1112	K	TGME49_244200-t26_1-p11112
TGME49_209210-t26_1-p1	809	K	TGME49_209210-t26_1-p1809
TGME49_316490-t26_1-p1	461	K	TGME49_316490-t26_1-p1461
TGME49_306400-t26_1-p1	464	K	TGME49_306400-t26_1-p1464
TGME49_203370-t26_1-p1	607	K	TGME49_203370-t26_1-p1607
TGME49_289650-t26_1-p1	127	K	TGME49_289650-t26_1-p1127
TGME49_295320-t26_1-p1	577	K	TGME49_295320-t26_1-p1577
TGME49_234230-t26_1-p1	1978	K	TGME49_234230-t26_1-p11978
TGME49_218840-t26_1-p1	1732	K	TGME49_218840-t26_1-p11732
TGME49_248260-t26_1-p1	120	K	TGME49_248260-t26_1-p1120
TGME49_251500-t26_1-p1	582	K	TGME49_251500-t26_1-p1582
TGME49_288830-t26_1-p1	306	K	TGME49_288830-t26_1-p1306
TGME49_306400-t26_1-p1	342	K	TGME49_306400-t26_1-p1342
TGME49_284050-t26_1-p1	2320	K	TGME49_284050-t26_1-p12320
TGME49_203980-t26_1-p1	1311	K	TGME49_203980-t26_1-p11311
TGME49_251870-t26_1-p1	99	K	TGME49_251870-t26_1-p199
TGME49_226660-t26_1-p1	506	K	TGME49_226660-t26_1-p1506
TGME49_236570-t26_1-p1	4	K	TGME49_236570-t26_1-p14
TGME49_325900-t26_1-p1	6	K	TGME49_325900-t26_1-p16
TGME49_260170-t26_1-p1	482	K	TGME49_260170-t26_1-p1482
TGME49_269180-t26_1-p1	815	K	TGME49_269180-t26_1-p1815
TGME49_260140-t26_1-p1	249	K	TGME49_260140-t26_1-p1249
TGME49_313270-t26_1-p1	1421	K	TGME49_313270-t26_1-p11421
TGME49_264130-t26_1-p1	144	K	TGME49_264130-t26_1-p1144
TGME49_217480-t26_1-p1	1294	K	TGME49_217480-t26_1-p11294
TGME49_233520-t26_1-p1	7	K	TGME49_233520-t26_1-p17
TGME49_233230-t26_1-p1	64	K	TGME49_233230-t26_1-p164
TGME49_294550-t26_1-p1	3487	K	TGME49_294550-t26_1-p13487
TGME49_312530-t26_1-p1	47	K	TGME49_312530-t26_1-p147
TGME49_321560-t26_1-p1	534	K	TGME49_321560-t26_1-p1534
TGME49_258240-t26_1-p1	654	K	TGME49_258240-t26_1-p1654
TGME49_233930-t26_1-p1	350	K	TGME49_233930-t26_1-p1350
TGME49_203810-t26_1-p1	4	K	TGME49_203810-t26_1-p14
TGME49_211690-t26_1-p1	953	K	TGME49_211690-t26_1-p1953
TGME49_313270-t26_1-p1	1327	K	TGME49_313270-t26_1-p11327
TGME49_231440-t26_1-p1	22	K	TGME49_231440-t26_1-p122
TGME49_275802-t26_1-p1	711	K	TGME49_275802-t26_1-p1711
TGME49_308890-t26_1-p1	3118	K	TGME49_308890-t26_1-p13118
TGME49_247730-t26_1-p1	305	K	TGME49_247730-t26_1-p1305
TGME49_288330-t26_1-p1	627	K	TGME49_288330-t26_1-p1627
TGME49_221660-t26_1-p1	231	K	TGME49_221660-t26_1-p1231
TGME49_204550-t26_1-p1	795	K	TGME49_204550-t26_1-p1795
TGME49_255980-t26_1-p1	540	K	TGME49_255980-t26_1-p1540
TGME49_231460-t26_1-p1	322	K	TGME49_231460-t26_1-p1322
TGME49_312990-t26_1-p1	558	K	TGME49_312990-t26_1-p1558
TGME49_255910-t26_1-p1	155	K	TGME49_255910-t26_1-p1155
TGME49_234230-t26_1-p1	606	K	TGME49_234230-t26_1-p1606
TGME49_211690-t26_1-p1	738	K	TGME49_211690-t26_1-p1738
TGME49_203480-t26_1-p1	271	K	TGME49_203480-t26_1-p1271
TGME49_245640-t26_1-p1	187	K	TGME49_245640-t26_1-p1187
TGME49_250090-t26_1-p1	280	K	TGME49_250090-t26_1-p1280
TGME49_275568-t26_1-p1	543	K	TGME49_275568-t26_1-p1543
TGME49_311430-t26_1-p1	258	K	TGME49_311430-t26_1-p1258
TGME49_203940-t26_1-p1	671	K	TGME49_203940-t26_1-p1671
TGME49_231150-t26_1-p1	623	K	TGME49_231150-t26_1-p1623
TGME49_223725-t26_1-p1	1614	K	TGME49_223725-t26_1-p11614
TGME49_265520-t26_1-p1	247	K	TGME49_265520-t26_1-p1247
TGME49_233520-t26_1-p1	446	K	TGME49_233520-t26_1-p1446
TGME49_223725-t26_1-p1	1102	K	TGME49_223725-t26_1-p11102
TGME49_294360-t26_1-p1	50	K	TGME49_294360-t26_1-p150
TGME49_209420-t26_1-p1	175	K	TGME49_209420-t26_1-p1175
TGME49_213370-t26_1-p1	1511	K	TGME49_213370-t26_1-p11511
TGME49_211720-t26_1-p1	813	K	TGME49_211720-t26_1-p1813
TGME49_292035-t26_1-p1	936	K	TGME49_292035-t26_1-p1936
TGME49_293380-t26_1-p1	661	K	TGME49_293380-t26_1-p1661
TGME49_237520-t26_1-p1	385	K	TGME49_237520-t26_1-p1385
TGME49_226560-t26_1-p1	66	K	TGME49_226560-t26_1-p166
TGME49_208530-t26_1-p1	3	K	TGME49_208530-t26_1-p13
TGME49_216410-t26_1-p1	107	K	TGME49_216410-t26_1-p1107
TGME49_265360-t26_1-p1	356	K	TGME49_265360-t26_1-p1356
TGME49_237520-t26_1-p1	1037	K	TGME49_237520-t26_1-p11037
TGME49_315610-t26_1-p1	138	K	TGME49_315610-t26_1-p1138
TGME49_257750-t26_1-p1	299	K	TGME49_257750-t26_1-p1299
TGME49_263310-t26_1-p1	43	K	TGME49_263310-t26_1-p143
TGME49_265860-t26_1-p1	275	K	TGME49_265860-t26_1-p1275
TGME49_239300-t26_1-p1	1006	K	TGME49_239300-t26_1-p11006
TGME49_228120-t26_1-p1	3937	K	TGME49_228120-t26_1-p13937
TGME49_254470-t26_1-p1	204	K	TGME49_254470-t26_1-p1204
TGME49_215230-t26_1-p1	538	K	TGME49_215230-t26_1-p1538
TGME49_209500-t26_1-p1	1916	K	TGME49_209500-t26_1-p11916
TGME49_227830-t26_1-p1	363	K	TGME49_227830-t26_1-p1363
TGME49_304870-t26_1-p1	132	K	TGME49_304870-t26_1-p1132
TGME49_205580-t26_1-p1	385	K	TGME49_205580-t26_1-p1385
TGME49_215250-t26_1-p1	812	K	TGME49_215250-t26_1-p1812
TGME49_318170-t26_1-p1	225	K	TGME49_318170-t26_1-p1225
TGME49_211690-t26_1-p1	357	K	TGME49_211690-t26_1-p1357
TGME49_245470-t26_1-p1	328	K	TGME49_245470-t26_1-p1328
TGME49_312230-t26_1-p1	35	K	TGME49_312230-t26_1-p135
TGME49_311230-t26_1-p1	4507	K	TGME49_311230-t26_1-p14507
TGME49_213890-t26_1-p1	1032	K	TGME49_213890-t26_1-p11032
TGME49_209500-t26_1-p1	85	K	TGME49_209500-t26_1-p185
TGME49_306650-t26_1-p1	105	K	TGME49_306650-t26_1-p1105
TGME49_269200-t26_1-p1	84	K	TGME49_269200-t26_1-p184
TGME49_292080-t26_1-p1	622	K	TGME49_292080-t26_1-p1622
TGME49_266260-t26_1-p1	104	K	TGME49_266260-t26_1-p1104
TGME49_218960-t26_1-p1	1765	K	TGME49_218960-t26_1-p11765
TGME49_288400-t26_1-p1	644	K	TGME49_288400-t26_1-p1644
TGME49_217020-t26_1-p1	119	K	TGME49_217020-t26_1-p1119
TGME49_234420-t26_1-p1	576	K	TGME49_234420-t26_1-p1576
TGME49_212220-t26_1-p1	274	K	TGME49_212220-t26_1-p1274
TGME49_229310-t26_1-p1	3572	K	TGME49_229310-t26_1-p13572
TGME49_207760-t26_1-p1	1016	K	TGME49_207760-t26_1-p11016
TGME49_209500-t26_1-p1	2716	K	TGME49_209500-t26_1-p12716
TGME49_321540-t26_1-p1	102	K	TGME49_321540-t26_1-p1102
TGME49_270140-t26_1-p1	139	K	TGME49_270140-t26_1-p1139
TGME49_290840-t26_1-p1	916	K	TGME49_290840-t26_1-p1916
TGME49_235340-t26_1-p1	213	K	TGME49_235340-t26_1-p1213
TGME49_232370-t26_1-p1	241	K	TGME49_232370-t26_1-p1241
TGME49_312820-t26_1-p1	297	K	TGME49_312820-t26_1-p1297
TGME49_216010-t26_1-p1	306	K	TGME49_216010-t26_1-p1306
TGME49_212140-t26_1-p1	1726	K	TGME49_212140-t26_1-p11726
TGME49_285840-t26_1-p1	335	K	TGME49_285840-t26_1-p1335
TGME49_320050-t26_1-p1	5	K	TGME49_320050-t26_1-p15
TGME49_255170-t26_1-p1	307	K	TGME49_255170-t26_1-p1307
TGME49_314955-t26_1-p1	1270	K	TGME49_314955-t26_1-p11270
TGME49_286260-t26_1-p1	634	K	TGME49_286260-t26_1-p1634
TGME49_326000-t26_1-p1	6	K	TGME49_326000-t26_1-p16
TGME49_315140-t26_1-p1	673	K	TGME49_315140-t26_1-p1673
TGME49_210750-t26_1-p1	815	K	TGME49_210750-t26_1-p1815
TGME49_227900-t26_1-p1	457	K	TGME49_227900-t26_1-p1457
TGME49_204100-t26_1-p1	987	K	TGME49_204100-t26_1-p1987
TGME49_208320-t26_1-p1	9	K	TGME49_208320-t26_1-p19
TGME49_232100-t26_1-p1	1480	K	TGME49_232100-t26_1-p11480
TGME49_318310-t26_1-p1	21	K	TGME49_318310-t26_1-p121
TGME49_224660-t26_1-p1	685	K	TGME49_224660-t26_1-p1685
TGME49_231970-t26_1-p1	216	K	TGME49_231970-t26_1-p1216
TGME49_226250-t26_1-p1	29	K	TGME49_226250-t26_1-p129
TGME49_248720-t26_1-p1	985	K	TGME49_248720-t26_1-p1985
TGME49_270570-t26_1-p1	1033	K	TGME49_270570-t26_1-p11033
TGME49_252290-t26_1-p1	41	K	TGME49_252290-t26_1-p141
TGME49_299070-t26_1-p1	336	K	TGME49_299070-t26_1-p1336
TGME49_254810-t26_1-p1	332	K	TGME49_254810-t26_1-p1332
TGME49_278490-t26_1-p1	125	K	TGME49_278490-t26_1-p1125
TGME49_254050-t26_1-p1	62	K	TGME49_254050-t26_1-p162
TGME49_239490-t26_1-p1	566	K	TGME49_239490-t26_1-p1566
TGME49_314470-t26_1-p1	59	K	TGME49_314470-t26_1-p159
TGME49_216900-t26_1-p1	370	K	TGME49_216900-t26_1-p1370
TGME49_207760-t26_1-p1	977	K	TGME49_207760-t26_1-p1977
TGME49_316900-t26_1-p1	68	K	TGME49_316900-t26_1-p168
TGME49_283510-t26_1-p1	142	K	TGME49_283510-t26_1-p1142
TGME49_242460-t26_1-p1	85	K	TGME49_242460-t26_1-p185
TGME49_247730-t26_1-p1	425	K	TGME49_247730-t26_1-p1425
TGME49_237840-t26_1-p1	985	K	TGME49_237840-t26_1-p1985
TGME49_203750-t26_1-p1	37	K	TGME49_203750-t26_1-p137
TGME49_289300-t26_1-p1	638	K	TGME49_289300-t26_1-p1638
TGME49_209500-t26_1-p1	1770	K	TGME49_209500-t26_1-p11770
TGME49_231440-t26_1-p1	224	K	TGME49_231440-t26_1-p1224
TGME49_209500-t26_1-p1	1909	K	TGME49_209500-t26_1-p11909
TGME49_269180-t26_1-p1	2489	K	TGME49_269180-t26_1-p12489
TGME49_318400-t26_1-p1	643	K	TGME49_318400-t26_1-p1643
TGME49_214140-t26_1-p1	345	K	TGME49_214140-t26_1-p1345
TGME49_305920-t26_1-p1	352	K	TGME49_305920-t26_1-p1352
TGME49_212930-t26_1-p1	228	K	TGME49_212930-t26_1-p1228
TGME49_266840-t26_1-p1	258	K	TGME49_266840-t26_1-p1258
TGME49_306660-t26_1-p1	3929	K	TGME49_306660-t26_1-p13929
TGME49_244460-t26_1-p1	662	K	TGME49_244460-t26_1-p1662
TGME49_284180-t26_1-p1	1852	K	TGME49_284180-t26_1-p11852
TGME49_218960-t26_1-p1	1400	K	TGME49_218960-t26_1-p11400
TGME49_293670-t26_1-p1	304	K	TGME49_293670-t26_1-p1304
TGME49_222240-t26_1-p1	466	K	TGME49_222240-t26_1-p1466
TGME49_222910-t26_1-p1	161	K	TGME49_222910-t26_1-p1161
TGME49_281630-t26_1-p1	399	K	TGME49_281630-t26_1-p1399
TGME49_218840-t26_1-p1	1805	K	TGME49_218840-t26_1-p11805
TGME49_283830-t26_1-p1	267	K	TGME49_283830-t26_1-p1267
TGME49_232370-t26_1-p1	231	K	TGME49_232370-t26_1-p1231
TGME49_255250-t26_1-p1	4	K	TGME49_255250-t26_1-p14
TGME49_235880-t26_1-p1	50	K	TGME49_235880-t26_1-p150
TGME49_244380-t26_1-p1	49	K	TGME49_244380-t26_1-p149
TGME49_253820-t26_1-p1	101	K	TGME49_253820-t26_1-p1101
TGME49_269710-t26_1-p1	1193	K	TGME49_269710-t26_1-p11193
TGME49_209210-t26_1-p1	1154	K	TGME49_209210-t26_1-p11154
TGME49_209910-t26_1-p1	4	K	TGME49_209910-t26_1-p14
TGME49_254940-t26_1-p1	2949	K	TGME49_254940-t26_1-p12949
TGME49_228660-t26_1-p1	1532	K	TGME49_228660-t26_1-p11532
TGME49_229140-t26_1-p1	180	K	TGME49_229140-t26_1-p1180
TGME49_286440-t26_1-p1	286	K	TGME49_286440-t26_1-p1286
TGME49_314955-t26_1-p1	594	K	TGME49_314955-t26_1-p1594
TGME49_306210-t26_1-p1	390	K	TGME49_306210-t26_1-p1390
TGME49_238040-t26_1-p1	15	K	TGME49_238040-t26_1-p115
TGME49_311810-t26_1-p1	619	K	TGME49_311810-t26_1-p1619
TGME49_220200-t26_1-p1	234	K	TGME49_220200-t26_1-p1234
TGME49_305940-t26_1-p1	28	K	TGME49_305940-t26_1-p128
TGME49_311230-t26_1-p1	3357	K	TGME49_311230-t26_1-p13357
TGME49_288500-t26_1-p1	69	K	TGME49_288500-t26_1-p169
TGME49_229940-t26_1-p1	535	K	TGME49_229940-t26_1-p1535
TGME49_255420-t26_1-p1	77	K	TGME49_255420-t26_1-p177
TGME49_204550-t26_1-p1	184	K	TGME49_204550-t26_1-p1184
TGME49_203960-t26_1-p1	508	K	TGME49_203960-t26_1-p1508
TGME49_237220-t26_1-p1	409	K	TGME49_237220-t26_1-p1409
TGME49_231970-t26_1-p1	166	K	TGME49_231970-t26_1-p1166
TGME49_238230-t26_1-p1	57	K	TGME49_238230-t26_1-p157
TGME49_232370-t26_1-p1	474	K	TGME49_232370-t26_1-p1474
TGME49_221180-t26_1-p1	735	K	TGME49_221180-t26_1-p1735
TGME49_315127-t26_1-p1	460	K	TGME49_315127-t26_1-p1460
TGME49_293670-t26_1-p1	227	K	TGME49_293670-t26_1-p1227
TGME49_315958-t26_1-p1	466	K	TGME49_315958-t26_1-p1466
TGME49_308920-t26_1-p1	109	K	TGME49_308920-t26_1-p1109
TGME49_281950-t26_1-p1	267	K	TGME49_281950-t26_1-p1267
TGME49_271100-t26_1-p1	125	K	TGME49_271100-t26_1-p1125
TGME49_289780-t26_1-p1	755	K	TGME49_289780-t26_1-p1755
TGME49_227900-t26_1-p1	1169	K	TGME49_227900-t26_1-p11169
TGME49_277070-t26_1-p1	1180	K	TGME49_277070-t26_1-p11180
TGME49_272740-t26_1-p1	584	K	TGME49_272740-t26_1-p1584
TGME49_247450-t26_1-p1	1087	K	TGME49_247450-t26_1-p11087
TGME49_207990-t26_1-p1	977	K	TGME49_207990-t26_1-p1977
TGME49_295070-t26_1-p1	92	K	TGME49_295070-t26_1-p192
TGME49_213310-t26_1-p1	618	K	TGME49_213310-t26_1-p1618
TGME49_290840-t26_1-p1	684	K	TGME49_290840-t26_1-p1684
TGME49_209500-t26_1-p1	647	K	TGME49_209500-t26_1-p1647
TGME49_263080-t26_1-p1	124	K	TGME49_263080-t26_1-p1124
TGME49_253800-t26_1-p1	530	K	TGME49_253800-t26_1-p1530
TGME49_288680-t26_1-p1	257	K	TGME49_288680-t26_1-p1257
TGME49_294930-t26_1-p1	184	K	TGME49_294930-t26_1-p1184
TGME49_232800-t26_1-p1	691	K	TGME49_232800-t26_1-p1691
TGME49_310820-t26_1-p1	301	K	TGME49_310820-t26_1-p1301
TGME49_274000-t26_1-p1	843	K	TGME49_274000-t26_1-p1843
TGME49_286260-t26_1-p1	400	K	TGME49_286260-t26_1-p1400
TGME49_209100-t26_1-p1	312	K	TGME49_209100-t26_1-p1312
TGME49_251410-t26_1-p1	1668	K	TGME49_251410-t26_1-p11668
TGME49_305840-t26_1-p1	137	K	TGME49_305840-t26_1-p1137
TGME49_306400-t26_1-p1	709	K	TGME49_306400-t26_1-p1709
TGME49_311030-t26_1-p1	2995	K	TGME49_311030-t26_1-p12995
TGME49_290840-t26_1-p1	825	K	TGME49_290840-t26_1-p1825
TGME49_242460-t26_1-p1	155	K	TGME49_242460-t26_1-p1155
TGME49_209500-t26_1-p1	2703	K	TGME49_209500-t26_1-p12703
TGME49_293330-t26_1-p1	739	K	TGME49_293330-t26_1-p1739
TGME49_265250-t26_1-p1	1193	K	TGME49_265250-t26_1-p11193
TGME49_211390-t26_1-p1	213	K	TGME49_211390-t26_1-p1213
TGME49_301120-t26_1-p1	249	K	TGME49_301120-t26_1-p1249
TGME49_315760-t26_1-p1	3035	K	TGME49_315760-t26_1-p13035
TGME49_304640-t26_1-p1	631	K	TGME49_304640-t26_1-p1631
TGME49_246060-t26_1-p1	905	K	TGME49_246060-t26_1-p1905
TGME49_205220-t26_1-p1	1043	K	TGME49_205220-t26_1-p11043
TGME49_231150-t26_1-p1	279	K	TGME49_231150-t26_1-p1279
TGME49_247450-t26_1-p1	888	K	TGME49_247450-t26_1-p1888
TGME49_288830-t26_1-p1	445	K	TGME49_288830-t26_1-p1445
TGME49_249360-t26_1-p1	30	K	TGME49_249360-t26_1-p130
TGME49_216900-t26_1-p1	346	K	TGME49_216900-t26_1-p1346
TGME49_301120-t26_1-p1	211	K	TGME49_301120-t26_1-p1211
TGME49_212140-t26_1-p1	1729	K	TGME49_212140-t26_1-p11729
TGME49_214210-t26_1-p1	24	K	TGME49_214210-t26_1-p124
TGME49_318140-t26_1-p1	474	K	TGME49_318140-t26_1-p1474
TGME49_216600-t26_1-p1	577	K	TGME49_216600-t26_1-p1577
TGME49_292975-t26_1-p1	2551	K	TGME49_292975-t26_1-p12551
TGME49_203220-t26_1-p1	838	K	TGME49_203220-t26_1-p1838
TGME49_215740-t26_1-p1	13	K	TGME49_215740-t26_1-p113
TGME49_216410-t26_1-p1	94	K	TGME49_216410-t26_1-p194
TGME49_232540-t26_1-p1	695	K	TGME49_232540-t26_1-p1695
TGME49_223610-t26_1-p1	1032	K	TGME49_223610-t26_1-p11032
TGME49_225690-t26_1-p1	506	K	TGME49_225690-t26_1-p1506
TGME49_253800-t26_1-p1	521	K	TGME49_253800-t26_1-p1521
TGME49_280518-t26_1-p1	465	K	TGME49_280518-t26_1-p1465
TGME49_304760-t26_1-p1	519	K	TGME49_304760-t26_1-p1519
TGME49_301120-t26_1-p1	293	K	TGME49_301120-t26_1-p1293
TGME49_314970-t26_1-p1	853	K	TGME49_314970-t26_1-p1853
TGME49_313270-t26_1-p1	1401	K	TGME49_313270-t26_1-p11401
TGME49_221660-t26_1-p1	494	K	TGME49_221660-t26_1-p1494
TGME49_248810-t26_1-p1	323	K	TGME49_248810-t26_1-p1323
TGME49_226560-t26_1-p1	92	K	TGME49_226560-t26_1-p192
TGME49_315610-t26_1-p1	110	K	TGME49_315610-t26_1-p1110
TGME49_227900-t26_1-p1	466	K	TGME49_227900-t26_1-p1466
TGME49_310380-t26_1-p1	16	K	TGME49_310380-t26_1-p116
TGME49_207370-t26_1-p1	665	K	TGME49_207370-t26_1-p1665
TGME49_223390-t26_1-p1	49	K	TGME49_223390-t26_1-p149
TGME49_251810-t26_1-p1	29	K	TGME49_251810-t26_1-p129
TGME49_310900-t26_1-p1	2223	K	TGME49_310900-t26_1-p12223
TGME49_315570-t26_1-p1	54	K	TGME49_315570-t26_1-p154
TGME49_235340-t26_1-p1	151	K	TGME49_235340-t26_1-p1151
TGME49_227650-t26_1-p1	223	K	TGME49_227650-t26_1-p1223
TGME49_227948-t26_1-p1	1092	K	TGME49_227948-t26_1-p11092
TGME49_205550-t26_1-p1	504	K	TGME49_205550-t26_1-p1504
TGME49_253750-t26_1-p1	1250	K	TGME49_253750-t26_1-p11250
TGME49_251490-t26_1-p1	170	K	TGME49_251490-t26_1-p1170
TGME49_231460-t26_1-p1	444	K	TGME49_231460-t26_1-p1444
TGME49_206590-t26_1-p1	165	K	TGME49_206590-t26_1-p1165
TGME49_213900-t26_1-p1	813	K	TGME49_213900-t26_1-p1813
TGME49_276110-t26_1-p1	193	K	TGME49_276110-t26_1-p1193
TGME49_308870-t26_1-p1	614	K	TGME49_308870-t26_1-p1614
TGME49_285230-t26_1-p1	493	K	TGME49_285230-t26_1-p1493
TGME49_270930-t26_1-p1	2570	K	TGME49_270930-t26_1-p12570
TGME49_311360-t26_1-p1	699	K	TGME49_311360-t26_1-p1699
TGME49_290920-t26_1-p1	380	K	TGME49_290920-t26_1-p1380
TGME49_264830-t26_1-p1	598	K	TGME49_264830-t26_1-p1598
TGME49_289330-t26_1-p1	1231	K	TGME49_289330-t26_1-p11231
TGME49_215560-t26_1-p1	414	K	TGME49_215560-t26_1-p1414
TGME49_268685-t26_1-p1	112	K	TGME49_268685-t26_1-p1112
TGME49_231460-t26_1-p1	455	K	TGME49_231460-t26_1-p1455
TGME49_208590-t26_1-p1	66	K	TGME49_208590-t26_1-p166
TGME49_227990-t26_1-p1	654	K	TGME49_227990-t26_1-p1654
TGME49_221670-t26_1-p1	445	K	TGME49_221670-t26_1-p1445
TGME49_261570-t26_1-p1	270	K	TGME49_261570-t26_1-p1270
TGME49_265250-t26_1-p1	977	K	TGME49_265250-t26_1-p1977
TGME49_214340-t26_1-p1	208	K	TGME49_214340-t26_1-p1208
TGME49_314480-t26_1-p1	113	K	TGME49_314480-t26_1-p1113
TGME49_271440-t26_1-p1	178	K	TGME49_271440-t26_1-p1178
TGME49_235560-t26_1-p1	97	K	TGME49_235560-t26_1-p197
TGME49_210750-t26_1-p1	776	K	TGME49_210750-t26_1-p1776
TGME49_230070-t26_1-p1	20	K	TGME49_230070-t26_1-p120
TGME49_294350-t26_1-p1	193	K	TGME49_294350-t26_1-p1193
TGME49_270560-t26_1-p1	12	K	TGME49_270560-t26_1-p112
TGME49_326800-t26_1-p1	123	K	TGME49_326800-t26_1-p1123
TGME49_315570-t26_1-p1	6	K	TGME49_315570-t26_1-p16
TGME49_206550-t26_1-p1	1847	K	TGME49_206550-t26_1-p11847
TGME49_308890-t26_1-p1	1727	K	TGME49_308890-t26_1-p11727
TGME49_232130-t26_1-p1	172	K	TGME49_232130-t26_1-p1172
TGME49_247020-t26_1-p1	83	K	TGME49_247020-t26_1-p183
TGME49_221200-t26_1-p1	2448	K	TGME49_221200-t26_1-p12448
TGME49_217480-t26_1-p1	862	K	TGME49_217480-t26_1-p1862
TGME49_207620-t26_1-p1	107	K	TGME49_207620-t26_1-p1107
TGME49_307810-t26_1-p1	262	K	TGME49_307810-t26_1-p1262
TGME49_225310-t26_1-p1	83	K	TGME49_225310-t26_1-p183
TGME49_321370-t26_1-p1	1132	K	TGME49_321370-t26_1-p11132
TGME49_321450-t26_1-p1	2764	K	TGME49_321450-t26_1-p12764
TGME49_231440-t26_1-p1	173	K	TGME49_231440-t26_1-p1173
TGME49_261600-t26_1-p1	848	K	TGME49_261600-t26_1-p1848
TGME49_284190-t26_1-p1	1335	K	TGME49_284190-t26_1-p11335
TGME49_256990-t26_1-p1	761	K	TGME49_256990-t26_1-p1761
TGME49_242460-t26_1-p1	153	K	TGME49_242460-t26_1-p1153
TGME49_288830-t26_1-p1	409	K	TGME49_288830-t26_1-p1409
TGME49_235670-t26_1-p1	384	K	TGME49_235670-t26_1-p1384
TGME49_274180-t26_1-p1	491	K	TGME49_274180-t26_1-p1491
TGME49_218960-t26_1-p1	1700	K	TGME49_218960-t26_1-p11700
TGME49_250820-t26_1-p1	624	K	TGME49_250820-t26_1-p1624
TGME49_242000-t26_1-p1	3	K	TGME49_242000-t26_1-p13
TGME49_212780-t26_1-p1	90	K	TGME49_212780-t26_1-p190
TGME49_244870-t26_1-p1	33	K	TGME49_244870-t26_1-p133
TGME49_202890-t26_1-p1	195	K	TGME49_202890-t26_1-p1195
TGME49_258170-t26_1-p1	27	K	TGME49_258170-t26_1-p127
TGME49_218840-t26_1-p1	1809	K	TGME49_218840-t26_1-p11809
TGME49_293400-t26_1-p1	198	K	TGME49_293400-t26_1-p1198
TGME49_253750-t26_1-p1	13	K	TGME49_253750-t26_1-p113
TGME49_211720-t26_1-p1	1826	K	TGME49_211720-t26_1-p11826
TGME49_246530-t26_1-p1	802	K	TGME49_246530-t26_1-p1802
TGME49_276990-t26_1-p1	66	K	TGME49_276990-t26_1-p166
TGME49_215740-t26_1-p1	16	K	TGME49_215740-t26_1-p116
TGME49_299810-t26_1-p1	796	K	TGME49_299810-t26_1-p1796
TGME49_247760-t26_1-p1	140	K	TGME49_247760-t26_1-p1140
TGME49_318620-t26_1-p1	1238	K	TGME49_318620-t26_1-p11238
TGME49_254940-t26_1-p1	2931	K	TGME49_254940-t26_1-p12931
TGME49_246170-t26_1-p1	1993	K	TGME49_246170-t26_1-p11993
TGME49_254390-t26_1-p1	250	K	TGME49_254390-t26_1-p1250
TGME49_208200-t26_1-p1	352	K	TGME49_208200-t26_1-p1352
TGME49_239300-t26_1-p1	1052	K	TGME49_239300-t26_1-p11052
TGME49_263820-t26_1-p1	43	K	TGME49_263820-t26_1-p143
TGME49_247450-t26_1-p1	2251	K	TGME49_247450-t26_1-p12251
TGME49_299070-t26_1-p1	328	K	TGME49_299070-t26_1-p1328
TGME49_222910-t26_1-p1	154	K	TGME49_222910-t26_1-p1154
TGME49_238040-t26_1-p1	6	K	TGME49_238040-t26_1-p16
TGME49_301270-t26_1-p1	1747	K	TGME49_301270-t26_1-p11747
TGME49_318440-t26_1-p1	884	K	TGME49_318440-t26_1-p1884
TGME49_209500-t26_1-p1	2600	K	TGME49_209500-t26_1-p12600
TGME49_261240-t26_1-p1	15	K	TGME49_261240-t26_1-p115
TGME49_286440-t26_1-p1	250	K	TGME49_286440-t26_1-p1250
TGME49_249215-t26_1-p1	1006	K	TGME49_249215-t26_1-p11006
TGME49_204100-t26_1-p1	989	K	TGME49_204100-t26_1-p1989
TGME49_259950-t26_1-p1	397	K	TGME49_259950-t26_1-p1397
TGME49_292200-t26_1-p1	1045	K	TGME49_292200-t26_1-p11045
TGME49_271290-t26_1-p1	742	K	TGME49_271290-t26_1-p1742
TGME49_259950-t26_1-p1	469	K	TGME49_259950-t26_1-p1469
TGME49_268650-t26_1-p1	634	K	TGME49_268650-t26_1-p1634
TGME49_310350-t26_1-p1	162	K	TGME49_310350-t26_1-p1162
TGME49_204160-t26_1-p1	1332	K	TGME49_204160-t26_1-p11332
TGME49_207990-t26_1-p1	975	K	TGME49_207990-t26_1-p1975
TGME49_226440-t26_1-p1	878	K	TGME49_226440-t26_1-p1878
TGME49_263530-t26_1-p1	81	K	TGME49_263530-t26_1-p181
TGME49_243240-t26_1-p1	467	K	TGME49_243240-t26_1-p1467
TGME49_216580-t26_1-p1	1318	K	TGME49_216580-t26_1-p11318
TGME49_320750-t26_1-p1	396	K	TGME49_320750-t26_1-p1396
TGME49_275480-t26_1-p1	120	K	TGME49_275480-t26_1-p1120
TGME49_224610-t26_1-p1	525	K	TGME49_224610-t26_1-p1525
TGME49_277710-t26_1-p1	578	K	TGME49_277710-t26_1-p1578
TGME49_318500-t26_1-p1	210	K	TGME49_318500-t26_1-p1210
TGME49_320015-t26_1-p1	189	K	TGME49_320015-t26_1-p1189
TGME49_291930-t26_1-p1	46	K	TGME49_291930-t26_1-p146
TGME49_201400-t26_1-p1	460	K	TGME49_201400-t26_1-p1460
TGME49_285268-t26_1-p1	184	K	TGME49_285268-t26_1-p1184
TGME49_289010-t26_1-p1	895	K	TGME49_289010-t26_1-p1895
TGME49_217460-t26_1-p1	65	K	TGME49_217460-t26_1-p165
TGME49_219550-t26_1-p1	205	K	TGME49_219550-t26_1-p1205
TGME49_232800-t26_1-p1	614	K	TGME49_232800-t26_1-p1614
TGME49_253950-t26_1-p1	102	K	TGME49_253950-t26_1-p1102
TGME49_233080-t26_1-p1	208	K	TGME49_233080-t26_1-p1208
TGME49_231150-t26_1-p1	461	K	TGME49_231150-t26_1-p1461
TGME49_224260-t26_1-p1	4951	K	TGME49_224260-t26_1-p14951
TGME49_218960-t26_1-p1	1450	K	TGME49_218960-t26_1-p11450
TGME49_306650-t26_1-p1	92	K	TGME49_306650-t26_1-p192
TGME49_284050-t26_1-p1	2328	K	TGME49_284050-t26_1-p12328
[truncated: 291 more rows]

## Sheet: KHib-only
Table S26 Analysis of overlapping sites of Kla, Kcr, and Khib
[truncated: 5,785 more rows]

[truncated: 4 more sheets: khib-kcr, khib-kla, kla-kcr, kcr-kla-khib]
