# Supplementary material for: Protein Lactylation and Metabolic Regulation of the Zoonotic Parasite Toxoplasma gondii
Source: Genomics Proteomics Bioinformatics. 2022 Oct 7;21(6):1163–81. doi: 10.1016/j.gpb.2022.09.010 (PMC11082259; doi:10.1016/j.gpb.2022.09.010)
Supplement: Supplementary Table S27 — Analysis of overlapping proteins of Kla, Kcr, and Khib [file mmc50.xlsx]

## Sheet: all_protein
Table S27 Analysis of overlapping proteins of Kla, Kcr, and Khib
Protein accession	Protein description	Amino acid	Classify
TGME49_240650-t26_1-p1	coatomer protein complex, subunit alpha, putative GN=TGME49_240650	K	KCr_KLa_KHib
TGME49_293180-t26_1-p1	NADP-specific glutamate dehydrogenase GN=TGME49_293180	K	KCr_KLa_KHib
TGME49_274060-t26_1-p1	2-oxoglutarate/malate translocase OMT GN=TGME49_274060	K	KCr_KLa_KHib
TGME49_221470-t26_1-p1	hypothetical protein GN=TGME49_221470	K	KCr_KLa_KHib
TGME49_308890-t26_1-p1	transcription elongation factor SPT6 GN=TGME49_308890	K	KCr_KLa_KHib
TGME49_310030-t26_1-p1	cyclase-associated protein, putative GN=TGME49_310030	K	KCr_KLa_KHib
TGME49_288630-t26_1-p1	nucleosome assembly protein (NAP), putative GN=TGME49_288630	K	KCr_KLa_KHib
TGME49_209950-t26_1-p1	thioredoxin, putative GN=TGME49_209950	K	KCr_KLa_KHib
TGME49_207370-t26_1-p1	hypothetical protein GN=TGME49_207370	K	KCr_KLa_KHib
TGME49_319920-t26_1-p1	2-oxo acid dehydrogenases acyltransferase (catalytic domain) domain-containing protein GN=TGME49_319920	K	KCr_KLa_KHib
TGME49_300140-t26_1-p1	elongation factor 1-gamma, putative GN=TGME49_300140	K	KCr_KLa_KHib
TGME49_289650-t26_1-p1	PEP-carboxykinase I GN=TGME49_289650	K	KCr_KLa_KHib
TGME49_232710-t26_1-p1	ribosomal protein RPS3A GN=TGME49_232710	K	KCr_KLa_KHib
TGME49_240870-t26_1-p1	beta adaptin protein, putative GN=TGME49_240870	K	KCr_KLa_KHib
TGME49_280610-t26_1-p1	signal recognition particle receptor alpha subunit GN=TGME49_280610	K	KCr_KLa_KHib
TGME49_273520-t26_1-p1	PCI domain-containing protein GN=TGME49_273520	K	KCr_KLa_KHib
TGME49_261950-t26_1-p1	ATP synthase beta subunit ATP-B GN=TGME49_261950	K	KCr_KLa_KHib
TGME49_290670-t26_1-p1	leucyl aminopeptidase LAP GN=TGME49_290670	K	KCr_KLa_KHib
TGME49_268850-t26_1-p1	enolase 2 GN=TGME49_268850	K	KCr_KLa_KHib
TGME49_236540-t26_1-p1	RNA recognition motif-containing protein GN=TGME49_236540	K	KCr_KLa_KHib
TGME49_257090-t26_1-p1	NAC domain-containing protein GN=TGME49_257090	K	KCr_KLa_KHib
TGME49_265330-t26_1-p1	cell-cycle-associated protein kinase GSK, putative GN=TGME49_265330	K	KCr_KLa_KHib
TGME49_219850-t26_1-p1	prolyl-tRNA synthetase (ProRS) GN=TGME49_219850	K	KCr_KLa_KHib
TGME49_230420-t26_1-p1	sarco/endoplasmic reticulum Ca2+-ATPase GN=TGME49_230420	K	KCr_KLa_KHib
TGME49_263300-t26_1-p1	eukaryotic porin protein GN=TGME49_263300	K	KCr_KLa_KHib
TGME49_243580-t26_1-p1	Hit family protein involved in cell-cycle regulation, putative GN=TGME49_243580	K	KCr_KLa_KHib
TGME49_320050-t26_1-p1	ribosomal protein RPL5 GN=TGME49_320050	K	KCr_KLa_KHib
TGME49_268890-t26_1-p1	citrate synthase I GN=TGME49_268890	K	KCr_KLa_KHib
TGME49_248340-t26_1-p1	GTP-binding nuclear protein ran/tc4 GN=TGME49_248340	K	KCr_KLa_KHib
TGME49_309730-t26_1-p1	thioredoxin reductase GN=TGME49_309730	K	KCr_KLa_KHib
TGME49_239100-t26_1-p1	ribosomal protein RPS7 GN=TGME49_239100	K	KCr_KLa_KHib
TGME49_270770-t26_1-p1	PWI domain-containing protein GN=TGME49_270770	K	KCr_KLa_KHib
TGME49_224900-t26_1-p1	adenylate kinase, putative GN=TGME49_224900	K	KCr_KLa_KHib
TGME49_201680-t26_1-p1	eukaryotic initiation factor-3 subunit 10, putative GN=TGME49_201680	K	KCr_KLa_KHib
TGME49_228490-t26_1-p1	p21-carboxy-terminal region-binding protein(predict) GN=TGME49_228490	K	KCr_KLa_KHib
TGME49_299810-t26_1-p1	cysteine-tRNA synthetase (CysRS) GN=TGME49_299810	K	KCr_KLa_KHib
TGME49_244460-t26_1-p1	HTH La-type RNA-binding domain-containing protein(predict) GN=TGME49_244460	K	KCr_KLa_KHib
TGME49_202370-t26_1-p1	T-complex protein 1, epsilon subunit (TCP-1-epsilon), putative GN=TGME49_202370	K	KCr_KLa_KHib
TGME49_321650-t26_1-p1	Protein kinase domain-containing protein(predict) GN=TGME49_321650	K	KCr_KLa_KHib
TGME49_254600-t26_1-p1	ubiquitin family protein GN=TGME49_254600	K	KCr_KLa_KHib
TGME49_245460-t26_1-p1	ribosomal protein RPS8 GN=TGME49_245460	K	KCr_KLa_KHib
TGME49_210408-t26_1-p1	HMG (high mobility group) box domain-containing protein GN=TGME49_210408	K	KCr_KLa_KHib
TGME49_310670-t26_1-p1	glycogen phosphorylase 1, putative GN=TGME49_310670	K	KCr_KLa_KHib
TGME49_289300-t26_1-p1	methionyl-tRNA synthetase GN=TGME49_289300	K	KCr_KLa_KHib
TGME49_229930-t26_1-p1	p25-alpha family protein GN=TGME49_229930	K	KCr_KLa_KHib
TGME49_244650-t26_1-p1	eukaryotic initiation factor-5, putative GN=TGME49_244650	K	KCr_KLa_KHib
TGME49_237010-t26_1-p1	RAP domain-containing protein(predict) GN=TGME49_237010	K	KCr_KLa_KHib
TGME49_249180-t26_1-p1	bifunctional dihydrofolate reductase-thymidylate synthase GN=TGME49_249180	K	KCr_KLa_KHib
TGME49_226030-t26_1-p1	AGC kinase GN=TGME49_226030	K	KCr_KLa_KHib
TGME49_246940-t26_1-p1	Gliding-associated protein 80(predict) GN=TGME49_246940	K	KCr_KLa_KHib
TGME49_261240-t26_1-p1	histone H3 GN=TGME49_261240	K	KCr_KLa_KHib
TGME49_285980-t26_1-p1	glucosephosphate-mutase GPM1 GN=TGME49_285980	K	KCr_KLa_KHib
TGME49_209420-t26_1-p1	hypothetical protein GN=TGME49_209420	K	KCr_KLa_KHib
TGME49_229990-t26_1-p1	T-complex protein 1 subunit alpha, putative GN=TGME49_229990	K	KCr_KLa_KHib
TGME49_305290-t26_1-p1	vacuolar atp synthase subunit e, putative GN=TGME49_305290	K	KCr_KLa_KHib
TGME49_223070-t26_1-p1	hypothetical protein GN=TGME49_223070	K	KCr_KLa_KHib
TGME49_311720-t26_1-p1	chaperonin protein BiP GN=TGME49_311720	K	KCr_KLa_KHib
TGME49_263870-t26_1-p1	glutamate-tRNA ligase GN=TGME49_263870	K	KCr_KLa_KHib
TGME49_214790-t26_1-p1	glycoprotein GN=TGME49_214790	K	KCr_KLa_KHib
TGME49_261440-t26_1-p1	ARM repeats containing protein GN=TGME49_261440	K	KCr_KLa_KHib
TGME49_269180-t26_1-p1	MIF4G domain-containing protein GN=TGME49_269180	K	KCr_KLa_KHib
TGME49_227360-t26_1-p1	ribosomal protein RPL3 GN=TGME49_227360	K	KCr_KLa_KHib
TGME49_289690-t26_1-p1	glyceraldehyde-3-phosphate dehydrogenase GAPDH1 GN=TGME49_289690	K	KCr_KLa_KHib
TGME49_211680-t26_1-p1	protein disulfide isomerase GN=TGME49_211680	K	KCr_KLa_KHib
TGME49_209800-t26_1-p1	formate/nitrite transporter protein GN=TGME49_209800	K	KCr_KLa_KHib
TGME49_202680-t26_1-p1	peptidase M16, alpha subunit, putative GN=TGME49_202680	K	KCr_KLa_KHib
TGME49_227948-t26_1-p1	peptidase M16 inactive domain-containing protein GN=TGME49_227948	K	KCr_KLa_KHib
TGME49_251810-t26_1-p1	translation initiation factor eIF-5A, putative GN=TGME49_251810	K	KCr_KLa_KHib
TGME49_257350-t26_1-p1	eukaryotic translation initiation factor, putative GN=TGME49_257350	K	KCr_KLa_KHib
TGME49_214290-t26_1-p1	DJ-1 family protein GN=TGME49_214290	K	KCr_KLa_KHib
TGME49_207440-t26_1-p1	ribosomal protein RPS4 GN=TGME49_207440	K	KCr_KLa_KHib
TGME49_217460-t26_1-p1	glutaminyl-tRNA synthetase (GlnRS) GN=TGME49_217460	K	KCr_KLa_KHib
TGME49_231480-t26_1-p1	GCN1, putative GN=TGME49_231480	K	KCr_KLa_KHib
TGME49_289750-t26_1-p1	ribosomal-ubiquitin protein RPL40 GN=TGME49_289750	K	KCr_KLa_KHib
TGME49_216790-t26_1-p1	ATP-binding cassette sub-family E member 1, putative GN=TGME49_216790	K	KCr_KLa_KHib
TGME49_297060-t26_1-p1	phosphoglycerate mutase PGMII GN=TGME49_297060	K	KCr_KLa_KHib
TGME49_245470-t26_1-p1	mitotic checkpoint protein, BUB3 family protein GN=TGME49_245470	K	KCr_KLa_KHib
TGME49_294710-t26_1-p1	RNA recognition motif-containing protein GN=TGME49_294710	K	KCr_KLa_KHib
TGME49_268650-t26_1-p1	chaperone clpB protein, putative GN=TGME49_268650	K	KCr_KLa_KHib
TGME49_209910-t26_1-p1	histone H2Bv GN=TGME49_209910	K	KCr_KLa_KHib
TGME49_266080-t26_1-p1	hypothetical protein GN=TGME49_266080	K	KCr_KLa_KHib
TGME49_318440-t26_1-p1	helicase associated domain (ha2) protein GN=TGME49_318440	K	KCr_KLa_KHib
TGME49_293470-t26_1-p1	Immune mapped protein 1(predict) GN=TGME49_293470	K	KCr_KLa_KHib
TGME49_232130-t26_1-p1	Thioredoxin-like associated protein 2, putative(predict) GN=TGME49_232130	K	KCr_KLa_KHib
TGME49_235880-t26_1-p1	brain protein 44 family protein GN=TGME49_235880	K	KCr_KLa_KHib
TGME49_292080-t26_1-p1	leucyl-tRNA synthetase GN=TGME49_292080	K	KCr_KLa_KHib
TGME49_230450-t26_1-p1	bifunctional GMP synthase/glutamine amidotransferase protein GN=TGME49_230450	K	KCr_KLa_KHib
TGME49_299050-t26_1-p1	ribosomal protein RPL17 GN=TGME49_299050	K	KCr_KLa_KHib
TGME49_235020-t26_1-p1	COPI protein, putative GN=TGME49_235020	K	KCr_KLa_KHib
TGME49_233460-t26_1-p1	SAG-related sequence SRS29B GN=TGME49_233460	K	KCr_KLa_KHib
TGME49_219540-t26_1-p1	cytosolic tRNA-Ala synthetase GN=TGME49_219540	K	KCr_KLa_KHib
TGME49_245620-t26_1-p1	ribosomal-ubiquitin protein RPS27A GN=TGME49_245620	K	KCr_KLa_KHib
TGME49_321520-t26_1-p1	CS domain-containing protein(predict) GN=TGME49_321520	K	KCr_KLa_KHib
TGME49_239760-t26_1-p1	ribosomal protein RPL22 GN=TGME49_239760	K	KCr_KLa_KHib
TGME49_245500-t26_1-p1	dipeptidyl peptidase iv (dpp iv) n-terminal region domain-containing protein GN=TGME49_245500	K	KCr_KLa_KHib
TGME49_256990-t26_1-p1	glycyl-tRNA synthetase GN=TGME49_256990	K	KCr_KLa_KHib
TGME49_288830-t26_1-p1	NADH dehydrogenase (NDH2-II) GN=TGME49_288830	K	KCr_KLa_KHib
TGME49_253430-t26_1-p1	asparagine synthetase, putative GN=TGME49_253430	K	KCr_KLa_KHib
TGME49_223940-t26_1-p1	GAP45 GN=TGME49_223940	K	KCr_KLa_KHib
TGME49_223390-t26_1-p1	activating signal cointegrator 1 complex subunit 3 family 1 ASCC3L1, putative GN=TGME49_223390	K	KCr_KLa_KHib
TGME49_290950-t26_1-p1	clathrin heavy chain, putative GN=TGME49_290950	K	KCr_KLa_KHib
TGME49_263650-t26_1-p1	pre-mRNA-processing protein 8, putative GN=TGME49_263650	K	KCr_KLa_KHib
TGME49_231410-t26_1-p1	BT1 folate biopterin transporter family related protein(predict) GN=TGME49_231410	K	KCr_KLa_KHib
TGME49_263180-t26_1-p1	myosin D GN=TGME49_263180	K	KCr_KLa_KHib
TGME49_229360-t26_1-p1	transaldolase GN=TGME49_229360	K	KCr_KLa_KHib
TGME49_246100-t26_1-p1	phosducin, putative GN=TGME49_246100	K	KCr_KLa_KHib
TGME49_289680-t26_1-p1	Ras-related protein Rab11 GN=TGME49_289680	K	KCr_KLa_KHib
TGME49_226730-t26_1-p1	aconitate hydratase ACN/IRP GN=TGME49_226730	K	KCr_KLa_KHib
TGME49_278870-t26_1-p1	myosin F GN=TGME49_278870	K	KCr_KLa_KHib
TGME49_263090-t26_1-p1	14-3-3 protein GN=TGME49_263090	K	KCr_KLa_KHib
TGME49_305820-t26_1-p1	SGS domain-containing protein GN=TGME49_305820	K	KCr_KLa_KHib
TGME49_247510-t26_1-p1	fructose-bisphospatase II GN=TGME49_247510	K	KCr_KLa_KHib
TGME49_262380-t26_1-p1	elongation factor Tu, putative GN=TGME49_262380	K	KCr_KLa_KHib
TGME49_233890-t26_1-p1	Putative transmembrane protein (Fragment)(predict) GN=TGME49_233890	K	KCr_KLa_KHib
TGME49_207620-t26_1-p1	pyridine nucleotide-disulfide oxidoreductase domain-containing protein GN=TGME49_207620	K	KCr_KLa_KHib
TGME49_313080-t26_1-p1	Putative transmembrane protein(predict) GN=TGME49_313080	K	KCr_KLa_KHib
TGME49_207170-t26_1-p1	Putative transmembrane protein(predict) GN=TGME49_207170	K	KCr_KLa_KHib
TGME49_242290-t26_1-p1	proteasome subunit alpha1, putative GN=TGME49_242290	K	KCr_KLa_KHib
TGME49_254390-t26_1-p1	CRAL/TRIO domain-containing protein GN=TGME49_254390	K	KCr_KLa_KHib
TGME49_316900-t26_1-p1	Sas10 C-terminal domain-containing protein GN=TGME49_316900	K	KCr_KLa_KHib
TGME49_213670-t26_1-p1	Inner membrane protein(predict) GN=TGME49_213670	K	KCr_KLa_KHib
TGME49_272010-t26_1-p1	Gar1 protein RNA binding region protein GN=TGME49_272010	K	KCr_KLa_KHib
TGME49_262690-t26_1-p1	ribosomal protein RPL27 GN=TGME49_262690	K	KCr_KLa_KHib
TGME49_270510-t26_1-p1	asparaginyl-tRNA synthetase (NOB+tRNA synthase) GN=TGME49_270510	K	KCr_KLa_KHib
TGME49_235540-t26_1-p1	eukaryotic initiation factor-2 beta, putative GN=TGME49_235540	K	KCr_KLa_KHib
TGME49_213900-t26_1-p1	regulator of chromosome condensation RCC1 GN=TGME49_213900	K	KCr_KLa_KHib
TGME49_227650-t26_1-p1	microtubule-associated protein RP/EB family, putative GN=TGME49_227650	K	KCr_KLa_KHib
TGME49_246500-t26_1-p1	surp module domain-containing protein GN=TGME49_246500	K	KCr_KLa_KHib
TGME49_216000-t26_1-p1	alveolin domain containing intermediate filament IMC3 GN=TGME49_216000	K	KCr_KLa_KHib
TGME49_291930-t26_1-p1	RNA recognition motif-containing protein GN=TGME49_291930	K	KCr_KLa_KHib
TGME49_294620-t26_1-p1	eukaryotic initiation factor-3, subunit 8, putative GN=TGME49_294620	K	KCr_KLa_KHib
TGME49_230070-t26_1-p1	BolA family protein GN=TGME49_230070	K	KCr_KLa_KHib
TGME49_205010-t26_1-p1	U2 small nuclear ribonucleoprotein family protein, putative GN=TGME49_205010	K	KCr_KLa_KHib
TGME49_242070-t26_1-p1	cAMP-dependent protein kinase regulatory subunit GN=TGME49_242070	K	KCr_KLa_KHib
TGME49_219800-t26_1-p1	vacuolar ATP synthase subunit b, putative GN=TGME49_219800	K	KCr_KLa_KHib
TGME49_300200-t26_1-p1	histone H2AZ GN=TGME49_300200	K	KCr_KLa_KHib
TGME49_236040-t26_1-p1	fructose-1,6-bisphosphate aldolase GN=TGME49_236040	K	KCr_KLa_KHib
TGME49_215280-t26_1-p1	succinate dehydrogenase [ubiquinone] iron-sulfur protein GN=TGME49_215280	K	KCr_KLa_KHib
TGME49_213350-t26_1-p1	ribosomal protein RPS15 GN=TGME49_213350	K	KCr_KLa_KHib
TGME49_286080-t26_1-p1	elongation factor 2 family protein GN=TGME49_286080	K	KCr_KLa_KHib
TGME49_260170-t26_1-p1	elongation factor EF-G, putative GN=TGME49_260170	K	KCr_KLa_KHib
TGME49_228120-t26_1-p1	Chloroquine resistance marker(predict) GN=TGME49_228120	K	KCr_KLa_KHib
TGME49_205550-t26_1-p1	AGC kinase GN=TGME49_205550	K	KCr_KLa_KHib
TGME49_210980-t26_1-p1	alternative splicing type 3 and, putative GN=TGME49_210980	K	KCr_KLa_KHib
TGME49_288650-t26_1-p1	dense granule protein GRA12 GN=TGME49_288650	K	KCr_KLa_KHib
TGME49_299060-t26_1-p1	sodium/hydrogen exchanger NHE2 GN=TGME49_299060	K	KCr_KLa_KHib
TGME49_237140-t26_1-p1	ethylene inducible protein, putative GN=TGME49_237140	K	KCr_KLa_KHib
TGME49_240640-t26_1-p1	casein kinase I GN=TGME49_240640	K	KCr_KLa_KHib
TGME49_231850-t26_1-p1	serine-threonine phosophatase 2C (PP2C) GN=TGME49_231850	K	KCr_KLa_KHib
TGME49_295370-t26_1-p1	hypothetical protein GN=TGME49_295370	K	KCr_KLa_KHib
TGME49_318310-t26_1-p1	transketolase GN=TGME49_318310	K	KCr_KLa_KHib
TGME49_247550-t26_1-p1	heat shock protein HSP60 GN=TGME49_247550	K	KCr_KLa_KHib
TGME49_288400-t26_1-p1	LETM1 family protein GN=TGME49_288400	K	KCr_KLa_KHib
TGME49_229210-t26_1-p1	small nuclear ribonucleoprotein polypeptide A', putative GN=TGME49_229210	K	KCr_KLa_KHib
TGME49_227830-t26_1-p1	mitochondrial inner membrane translocase TIM44, putative GN=TGME49_227830	K	KCr_KLa_KHib
TGME49_265310-t26_1-p1	heat shock protein 40, putative GN=TGME49_265310	K	KCr_KLa_KHib
TGME49_247760-t26_1-p1	AMP-binding enzyme domain-containing protein GN=TGME49_247760	K	KCr_KLa_KHib
TGME49_243960-t26_1-p1	nuclear transport factor 2 (ntf2) domain-containing protein GN=TGME49_243960	K	KCr_KLa_KHib
TGME49_273460-t26_1-p1	eukaryotic translation initiation factor 3 subunit 6 interacting protein GN=TGME49_273460	K	KCr_KLa_KHib
TGME49_315210-t26_1-p1	rhoptry protein, putative GN=TGME49_315210	K	KCr_KLa_KHib
TGME49_294350-t26_1-p1	DEAD/DEAH box helicase domain-containing protein GN=TGME49_294350	K	KCr_KLa_KHib
TGME49_287500-t26_1-p1	T complex chaperonin, putative GN=TGME49_287500	K	KCr_KLa_KHib
TGME49_300280-t26_1-p1	LSM domain-containing protein GN=TGME49_300280	K	KCr_KLa_KHib
TGME49_286580-t26_1-p1	Inner membrane complex protein 17(predict) GN=TGME49_286580	K	KCr_KLa_KHib
TGME49_290660-t26_1-p1	RNA recognition motif-containing protein GN=TGME49_290660	K	KCr_KLa_KHib
TGME49_209030-t26_1-p1	actin ACT1 GN=TGME49_209030	K	KCr_KLa_KHib
TGME49_321680-t26_1-p1	Hyaluronan/mRNA-binding family protein(predict) GN=TGME49_321680	K	KCr_KLa_KHib
TGME49_248810-t26_1-p1	nuclear factor NF7 GN=TGME49_248810	K	KCr_KLa_KHib
TGME49_318710-t26_1-p1	ATP-binding cassette sub-family F member 1 GN=TGME49_318710	K	KCr_KLa_KHib
TGME49_221380-t26_1-p1	alba 1 GN=TGME49_221380	K	KCr_KLa_KHib
TGME49_320600-t26_1-p1	cold-shock DNA-binding domain-containing protein GN=TGME49_320600	K	KCr_KLa_KHib
TGME49_318700-t26_1-p1	eukaryotic initiation factor-6, putative GN=TGME49_318700	K	KCr_KLa_KHib
TGME49_309120-t26_1-p1	ribosomal protein RPL4 GN=TGME49_309120	K	KCr_KLa_KHib
TGME49_320480-t26_1-p1	Rab11b GN=TGME49_320480	K	KCr_KLa_KHib
TGME49_204400-t26_1-p1	ATPase synthase subunit alpha, putative GN=TGME49_204400	K	KCr_KLa_KHib
TGME49_235970-t26_1-p1	eukaryotic initiation factor-2 gamma, putative GN=TGME49_235970	K	KCr_KLa_KHib
TGME49_289530-t26_1-p1	ribosomal protein RPL19 GN=TGME49_289530	K	KCr_KLa_KHib
TGME49_234310-t26_1-p1	PP28 domain-containing protein(predict) GN=TGME49_234310	K	KCr_KLa_KHib
TGME49_239490-t26_1-p1	dehydrogenase E1 component family protein GN=TGME49_239490	K	KCr_KLa_KHib
TGME49_254570-t26_1-p1	hypothetical protein GN=TGME49_254570	K	KCr_KLa_KHib
TGME49_244690-t26_1-p1	hypothetical protein GN=TGME49_244690	K	KCr_KLa_KHib
TGME49_205130-t26_1-p1	VOC domain-containing protein(predict) GN=TGME49_205130	K	KCr_KLa_KHib
TGME49_231910-t26_1-p1	ATP synthase F1 gamma subunit GN=TGME49_231910	K	KCr_KLa_KHib
TGME49_232280-t26_1-p1	IMP2_N domain-containing protein(predict) GN=TGME49_232280	K	KCr_KLa_KHib
TGME49_273370-t26_1-p1	coatomer gamma 2-subunit protein, putative GN=TGME49_273370	K	KCr_KLa_KHib
TGME49_228290-t26_1-p1	phospholipase/carboxylesterase GN=TGME49_228290	K	KCr_KLa_KHib
TGME49_310640-t26_1-p1	phosphorylase family protein GN=TGME49_310640	K	KCr_KLa_KHib
TGME49_231140-t26_1-p1	ribosomal protein RPS25 GN=TGME49_231140	K	KCr_KLa_KHib
TGME49_251500-t26_1-p1	eukaryotic initiation factor-3, subunit 3, putative GN=TGME49_251500	K	KCr_KLa_KHib
TGME49_219310-t26_1-p1	DnaK family protein GN=TGME49_219310	K	KCr_KLa_KHib
TGME49_233520-t26_1-p1	ATP-dependent RNA helicase GN=TGME49_233520	K	KCr_KLa_KHib
TGME49_300260-t26_1-p1	threonyl-tRNA synthetase family protein GN=TGME49_300260	K	KCr_KLa_KHib
TGME49_210840-t26_1-p1	arginyl-tRNA synthetase family protein GN=TGME49_210840	K	KCr_KLa_KHib
TGME49_247470-t26_1-p1	nucleolar protein, putative GN=TGME49_247470	K	KCr_KLa_KHib
TGME49_226250-t26_1-p1	DEAD (Asp-Glu-Ala-Asp) box polypeptide DDX3X GN=TGME49_226250	K	KCr_KLa_KHib
TGME49_231630-t26_1-p1	alveolin domain containing intermediate filament IMC4 GN=TGME49_231630	K	KCr_KLa_KHib
TGME49_203810-t26_1-p1	kelch repeat-containing protein GN=TGME49_203810	K	KCr_KLa_KHib
TGME49_318160-t26_1-p1	MSP (Major sperm protein) domain-containing protein GN=TGME49_318160	K	KCr_KLa_KHib
TGME49_205470-t26_1-p1	translation elongation factor 2 family protein, putative GN=TGME49_205470	K	KCr_KLa_KHib
TGME49_220400-t26_1-p1	actin depolymerizing factor ADF GN=TGME49_220400	K	KCr_KLa_KHib
TGME49_233110-t26_1-p1	IMP dehydrogenas GN=TGME49_233110	K	KCr_KLa_KHib
TGME49_243730-t26_1-p1	rhoptry protein ROP9 GN=TGME49_243730	K	KCr_KLa_KHib
TGME49_256980-t26_1-p1	glycerol-3-phosphate-acyltransferase GN=TGME49_256980	K	KCr_KLa_KHib
TGME49_214840-t26_1-p1	AP2 domain transcription factor AP2X-7 GN=TGME49_214840	K	KCr_KLa_KHib
TGME49_262720-t26_1-p1	eukaryotic initiation factor-1A, putative GN=TGME49_262720	K	KCr_KLa_KHib
TGME49_232440-t26_1-p1	Brf1p family coiled coil protein GN=TGME49_232440	K	KCr_KLa_KHib
TGME49_306650-t26_1-p1	Glycosyl transferase, putative(predict) GN=TGME49_306650	K	KCr_KLa_KHib
TGME49_265530-t26_1-p1	RNA recognition motif-containing protein GN=TGME49_265530	K	KCr_KLa_KHib
TGME49_264830-t26_1-p1	Xpo1 domain-containing protein(predict) GN=TGME49_264830	K	KCr_KLa_KHib
TGME49_290600-t26_1-p1	succinyl-CoA-synthetase alpha SCSA GN=TGME49_290600	K	KCr_KLa_KHib
TGME49_229000-t26_1-p1	kelch repeat-containing protein GN=TGME49_229000	K	KCr_KLa_KHib
TGME49_314080-t26_1-p1	hypothetical protein GN=TGME49_314080	K	KCr_KLa_KHib
TGME49_311360-t26_1-p1	protein kinase G AGC kinase family member PKG GN=TGME49_311360	K	KCr_KLa_KHib
TGME49_293630-t26_1-p1	Arsenite-resistance protein 2(predict) GN=TGME49_293630	K	KCr_KLa_KHib
TGME49_318230-t26_1-p1	phosphoglycerate kinase PGKI GN=TGME49_318230	K	KCr_KLa_KHib
TGME49_278530-t26_1-p1	multiprotein bridging factor type 1 family transcriptional co-activator, putative GN=TGME49_278530	K	KCr_KLa_KHib
TGME49_318430-t26_1-p1	malate dehydrogenase MDH GN=TGME49_318430	K	KCr_KLa_KHib
TGME49_207640-t26_1-p1	isoleucyl-tRNA synthetase family protein GN=TGME49_207640	K	KCr_KLa_KHib
TGME49_216860-t26_1-p1	DEAD (Asp-Glu-Ala-Asp) box polypeptide DDX39 GN=TGME49_216860	K	KCr_KLa_KHib
TGME49_313390-t26_1-p1	ribosomal protein RPL6 GN=TGME49_313390	K	KCr_KLa_KHib
TGME49_248740-t26_1-p1	hypothetical protein GN=TGME49_248740	K	KCr_KLa_KHib
TGME49_234420-t26_1-p1	ATPase, AAA family protein GN=TGME49_234420	K	KCr_KLa_KHib
TGME49_232660-t26_1-p1	Hsp70 interacting protein HIP GN=TGME49_232660	K	KCr_KLa_KHib
TGME49_248880-t26_1-p1	GTPase RAB7 GN=TGME49_248880	K	KCr_KLa_KHib
TGME49_232340-t26_1-p1	protein phosphatase 2C domain-containing protein GN=TGME49_232340	K	KCr_KLa_KHib
TGME49_252630-t26_1-p1	hypothetical protein GN=TGME49_252630	K	KCr_KLa_KHib
TGME49_210690-t26_1-p1	ribosomal protein RPS6 GN=TGME49_210690	K	KCr_KLa_KHib
TGME49_312630-t26_1-p1	anonymous antigen-1, putative GN=TGME49_312630	K	KCr_KLa_KHib
TGME49_251690-t26_1-p1	seryl-tRNA synthetase, cytoplasmic, putative GN=TGME49_251690	K	KCr_KLa_KHib
TGME49_312090-t26_1-p1	ribosomal protein RPL23 GN=TGME49_312090	K	KCr_KLa_KHib
TGME49_313140-t26_1-p1	isocitrate dehydrogenase GN=TGME49_313140	K	KCr_KLa_KHib
TGME49_299210-t26_1-p1	CTP synthase GN=TGME49_299210	K	KCr_KLa_KHib
TGME49_283710-t26_1-p1	longevity-assurance protein (LAG1) domain-containing protein GN=TGME49_283710	K	KCr_KLa_KHib
TGME49_294670-t26_1-p1	translation initiation factor 3 subunit GN=TGME49_294670	K	KCr_KLa_KHib
TGME49_320570-t26_1-p1	elongation factor Tu, putative GN=TGME49_320570	K	KCr_KLa_KHib
TGME49_251950-t26_1-p1	ribosomal protein l7/l12 c-terminal domain-containing protein GN=TGME49_251950	K	KCr_KLa_KHib
TGME49_268950-t26_1-p1	La domain protein(predict) GN=TGME49_268950	K	KCr_KLa_KHib
TGME49_299250-t26_1-p1	hypothetical protein GN=TGME49_299250	K	KCr_KLa_KHib
TGME49_271050-t26_1-p1	SAG-related sequence SRS34A GN=TGME49_271050	K	KCr_KLa_KHib
TGME49_253290-t26_1-p1	valyl-tRNA synthetase GN=TGME49_253290	K	KCr_KLa_KHib
TGME49_304710-t26_1-p1	eukaryotic peptide chain release factor, putative GN=TGME49_304710	K	KCr_KLa_KHib
TGME49_239260-t26_1-p1	histone H4 GN=TGME49_239260	K	KCr_KLa_KHib
TGME49_292130-t26_1-p1	ribosomal protein RPL13A GN=TGME49_292130	K	KCr_KLa_KHib
TGME49_263080-t26_1-p1	hypothetical protein GN=TGME49_263080	K	KCr_KLa_KHib
TGME49_251680-t26_1-p1	histamine-releasing factor, putative GN=TGME49_251680	K	KCr_KLa_KHib
TGME49_271820-t26_1-p1	lipoyltransferase and lipoate-protein ligase subfamily protein GN=TGME49_271820	K	KCr_KLa_KHib
TGME49_290290-t26_1-p1	ubiquitin-activating enzyme E1 family protein GN=TGME49_290290	K	KCr_KLa_KHib
TGME49_311400-t26_1-p1	WD domain, G-beta repeat-containing protein GN=TGME49_311400	K	KCr_KLa_KHib
TGME49_272910-t26_1-p1	T-complex protein 1 delta subunit GN=TGME49_272910	K	KCr_KLa_KHib
TGME49_256760-t26_1-p1	pyruvate kinase PyK1 GN=TGME49_256760	K	KCr_KLa_KHib
TGME49_231080-t26_1-p1	ribosomal protein RPL38 GN=TGME49_231080	K	KCr_KLa_KHib
TGME49_214350-t26_1-p1	GTP-binding protein, putative GN=TGME49_214350	K	KCr_KLa_KHib
TGME49_297810-t26_1-p1	Cytochrome c oxidase subunit ApiCOX30, putative(predict) GN=TGME49_297810	K	KCr_KLa_KHib
TGME49_253820-t26_1-p1	IMP2_N domain-containing protein(predict) GN=TGME49_253820	K	KCr_KLa_KHib
TGME49_289330-t26_1-p1	ubiquitin carboxyl-terminal hydrolase family 2 protein GN=TGME49_289330	K	KCr_KLa_KHib
TGME49_275480-t26_1-p1	Myb family DNA-binding domain-containing protein GN=TGME49_275480	K	KCr_KLa_KHib
TGME49_216650-t26_1-p1	S15 sporozoite-expressed protein GN=TGME49_216650	K	KCr_KLa_KHib
TGME49_312480-t26_1-p1	uracil phosphoribosyltransferase FUR1, putative GN=TGME49_312480	K	KCr_KLa_KHib
TGME49_307810-t26_1-p1	hypothetical protein GN=TGME49_307810	K	KCr_KLa_KHib
TGME49_261210-t26_1-p1	26s proteasome subunit p55, putative GN=TGME49_261210	K	KCr_KLa_KHib
TGME49_225730-t26_1-p1	membrane protein, putative GN=TGME49_225730	K	KCr_KLa_KHib
TGME49_205220-t26_1-p1	U5 snRNP-associated subunit, putative GN=TGME49_205220	K	KCr_KLa_KHib
TGME49_283850-t26_1-p1	peptidyl-prolyl cis-trans isomerase GN=TGME49_283850	K	KCr_KLa_KHib
TGME49_219750-t26_1-p1	cytochrome c, putative GN=TGME49_219750	K	KCr_KLa_KHib
TGME49_232940-t26_1-p1	heat shock protein HSP20 GN=TGME49_232940	K	KCr_KLa_KHib
TGME49_244370-t26_1-p1	TDC1, putative GN=TGME49_244370	K	KCr_KLa_KHib
TGME49_268830-t26_1-p1	ATP synthase F0 subunit d-like protein, putative(predict) GN=TGME49_268830	K	KCr_KLa_KHib
TGME49_304760-t26_1-p1	RNA recognition motif-containing protein GN=TGME49_304760	K	KCr_KLa_KHib
TGME49_262620-t26_1-p1	RNA recognition motif-containing protein GN=TGME49_262620	K	KCr_KLa_KHib
TGME49_273490-t26_1-p1	glutamine synthetase, type I, putative GN=TGME49_273490	K	KCr_KLa_KHib
TGME49_213890-t26_1-p1	Myb family DNA-binding domain-containing protein GN=TGME49_213890	K	KCr_KLa_KHib
TGME49_213870-t26_1-p1	UBA/TS-N domain-containing protein GN=TGME49_213870	K	KCr_KLa_KHib
TGME49_206670-t26_1-p1	RNA recognition motif (A.K.A RRM, RBD, or RNP domain) protein(predict) GN=TGME49_206670	K	KCr_KLa_KHib
TGME49_226980-t26_1-p1	Translation initiation factor eIF3 subunit(predict) GN=TGME49_226980	K	KCr_KLa_KHib
TGME49_311230-t26_1-p1	Putative transmembrane protein(predict) GN=TGME49_311230	K	KCr_KLa_KHib
TGME49_314480-t26_1-p1	Pumilio domain-containing protein kiaa0020(predict) GN=TGME49_314480	K	KCr_KLa_KHib
TGME49_222220-t26_1-p1	alveolin domain containing intermediate filament IMC7 GN=TGME49_222220	K	KCr_KLa_KHib
TGME49_286120-t26_1-p1	prolyl endopeptidase GN=TGME49_286120	K	KCr_KLa_KHib
TGME49_265450-t26_1-p1	hexokinase GN=TGME49_265450	K	KCr_KLa_KHib
TGME49_291890-t26_1-p1	microneme protein MIC1 GN=TGME49_291890	K	KCr_KLa_KHib
TGME49_258240-t26_1-p1	chromodomain helicase DNA binding protein CHD1/SWI2/SNF2 GN=TGME49_258240	K	KCr_KLa_KHib
TGME49_239790-t26_1-p1	BRCA1 C Terminus (BRCT) domain-containing protein GN=TGME49_239790	K	KCr_KLa_KHib
TGME49_202390-t26_1-p1	S15 sporozoite-expressed protein GN=TGME49_202390	K	KCr_KLa_KHib
TGME49_219710-t26_1-p1	hypothetical protein GN=TGME49_219710	K	KCr_KLa_KHib
TGME49_269200-t26_1-p1	crooked neck family 1 protein isoform 2, putative GN=TGME49_269200	K	KCr_KLa_KHib
TGME49_294800-t26_1-p1	elongation factor 1-alpha (EF-1-ALPHA), putative GN=TGME49_294800	K	KCr_KLa_KHib
TGME49_264420-t26_1-p1	lipoprotein, putative GN=TGME49_264420	K	KCr_KLa_KHib
TGME49_251780-t26_1-p1	heat shock protein GN=TGME49_251780	K	KCr_KLa_KHib
TGME49_238040-t26_1-p1	protein disulfide-isomerase domain-containing protein GN=TGME49_238040	K	KCr_KLa_KHib
TGME49_217890-t26_1-p1	alkyl hydroperoxide reductase/ Thiol specific antioxidant/ Mal allergen, putative GN=TGME49_217890	K	KCr_KLa_KHib
TGME49_210800-t26_1-p1	activator of hsp90 ATPase, putative GN=TGME49_210800	K	KCr_KLa_KHib
TGME49_205700-t26_1-p1	cyclophilin precursor GN=TGME49_205700	K	KCr_KLa_KHib
TGME49_311290-t26_1-p1	protein tyrosine phosphatase family protein, ptpla protein GN=TGME49_311290	K	KCr_KLa_KHib
TGME49_244560-t26_1-p1	heat shock protein 90, putative GN=TGME49_244560	K	KCr_KLa_KHib
TGME49_205710-t26_1-p1	lysine-tRNA ligase GN=TGME49_205710	K	KCr_KLa_KHib
TGME49_221670-t26_1-p1	transcriptional elongation factor FACT140 GN=TGME49_221670	K	KCr_KLa_KHib
TGME49_208590-t26_1-p1	vacuolar ATP synthase subunit 54kD, putative GN=TGME49_208590	K	KCr_KLa_KHib
TGME49_232230-t26_1-p1	ribosomal protein RPL30 GN=TGME49_232230	K	KCr_KLa_KHib
TGME49_222860-t26_1-p1	eukaryotic translation initiation factor, putative GN=TGME49_222860	K	KCr_KLa_KHib
TGME49_284050-t26_1-p1	DEAD/DEAH box helicase domain-containing protein GN=TGME49_284050	K	KCr_KLa_KHib
TGME49_321500-t26_1-p1	RNA recognition motif-containing protein GN=TGME49_321500	K	KCr_KLa_KHib
TGME49_208790-t26_1-p1	MC family transporter, putative GN=TGME49_208790	K	KCr_KLa_KHib
TGME49_267810-t26_1-p1	Rab 5 GN=TGME49_267810	K	KCr_KLa_KHib
TGME49_231970-t26_1-p1	pre-mRNA processing splicing factor PRP8 GN=TGME49_231970	K	KCr_KLa_KHib
TGME49_321620-t26_1-p1	dynamin-related protein DRPB GN=TGME49_321620	K	KCr_KLa_KHib
TGME49_309800-t26_1-p1	RNA recognition motif-containing protein GN=TGME49_309800	K	KCr_KLa_KHib
TGME49_320220-t26_1-p1	ubiquinol cytochrome c oxidoreductase, putative GN=TGME49_320220	K	KCr_KLa_KHib
TGME49_283510-t26_1-p1	IMC-associated protein 1(predict) GN=TGME49_283510	K	KCr_KLa_KHib
TGME49_288500-t26_1-p1	FAD Malate-dehydrogenase (MDH-FAD) GN=TGME49_288500	K	KCr_KLa_KHib
TGME49_280740-t26_1-p1	signal peptidase GN=TGME49_280740	K	KCr_KLa_KHib
TGME49_315270-t26_1-p1	Putative eIF4-gamma/eIF5/eIF2b-epsilon carboxy-terminal domain protein(predict) GN=TGME49_315270	K	KCr_KLa_KHib
TGME49_279380-t26_1-p1	Putative hydrolase family or acyltransferase family,related protein(predict) GN=TGME49_279380	K	KCr_KLa_KHib
TGME49_311480-t26_1-p1	Apical cap protein 1(predict) GN=TGME49_311480	K	KCr_KLa_KHib
TGME49_217600-t26_1-p1	calcium-dependent protein kinase CDPK9 GN=TGME49_217600	K	KCr_KLa_KHib
TGME49_232350-t26_1-p1	lactate dehydrogenase LDH1 GN=TGME49_232350	K	KCr_KLa_KHib
TGME49_209600-t26_1-p1	Cgd5_3650 protein(predict) GN=TGME49_209600	K	KCr_KLa_KHib
TGME49_218780-t26_1-p1	phosphoserine aminotransferase, putative GN=TGME49_218780	K	KCr_KLa_KHib
TGME49_301440-t26_1-p1	calcium-dependent protein kinase CDPK1 GN=TGME49_301440	K	KCr_KLa_KHib
TGME49_291680-t26_1-p1	Sec23/Sec24 trunk domain-containing protein GN=TGME49_291680	K	KCr_KLa_KHib
TGME49_310700-t26_1-p1	serine/threonine phosophatase PP1 GN=TGME49_310700	K	KCr_KLa_KHib
TGME49_248700-t26_1-p1	alveolin domain containing intermediate filament IMC12 GN=TGME49_248700	K	KCr_KLa_KHib
TGME49_211030-t26_1-p1	hypothetical protein GN=TGME49_211030	K	KCr_KLa_KHib
TGME49_235470-t26_1-p1	myosin A GN=TGME49_235470	K	KCr_KLa_KHib
TGME49_312600-t26_1-p1	heat shock protein HSP21 GN=TGME49_312600	K	KCr_KLa_KHib
TGME49_244320-t26_1-p1	ribosomal protein RPL24 GN=TGME49_244320	K	KCr_KLa_KHib
TGME49_286750-t26_1-p1	MA3 domain-containing protein GN=TGME49_286750	K	KCr_KLa_KHib
TGME49_226960-t26_1-p1	phosphofructokinase PFKII GN=TGME49_226960	K	KCr_KLa_KHib
TGME49_205510-t26_1-p1	nucleolar protein 5, putative GN=TGME49_205510	K	KCr_KLa_KHib
TGME49_260440-t26_1-p1	nuclear factor NF3 GN=TGME49_260440	K	KCr_KLa_KHib
TGME49_312200-t26_1-p1	serine/threonine protein phosphatase GN=TGME49_312200	K	KCr_KLa_KHib
TGME49_320210-t26_1-p1	WD domain, G-beta repeat domain containing protein GN=TGME49_320210	K	KCr_KLa_KHib
TGME49_309210-t26_1-p1	peroxiredoxin 6, putative GN=TGME49_309210	K	KCr_KLa_KHib
TGME49_205180-t26_1-p1	RNA recognition motif-containing protein GN=TGME49_205180	K	KCr_KLa_KHib
TGME49_216670-t26_1-p1	FUSE-binding protein 2 / KH-type splicing regulatory protein GN=TGME49_216670	K	KCr_KLa_KHib
TGME49_300310-t26_1-p1	26S proteasome regulatory subunit, S6a family AAA ATpase GN=TGME49_300310	K	KCr_KLa_KHib
TGME49_249970-t26_1-p1	PH domain-containing protein(predict) GN=TGME49_249970	K	KCr_KLa_KHib
TGME49_269980-t26_1-p1	preprotein translocase Sec61, putative GN=TGME49_269980	K	KCr_KLa_KHib
TGME49_278990-t26_1-p1	phosphate carrier, putative GN=TGME49_278990	K	KCr_KLa_KHib
TGME49_223050-t26_1-p1	ribosomal protein RPS20 GN=TGME49_223050	K	KCr_KLa_KHib
TGME49_317720-t26_1-p1	eukaryotic translation initiation factor 3 subunit 7, putative GN=TGME49_317720	K	KCr_KLa_KHib
TGME49_214770-t26_1-p1	small GTP binding protein rab1a, putative GN=TGME49_214770	K	KCr_KLa_KHib
TGME49_202530-t26_1-p1	aspartate-tRNA ligase GN=TGME49_202530	K	KCr_KLa_KHib
TGME49_230850-t26_1-p1	Putative mucin(predict) GN=TGME49_230850	K	KCr_KLa_KHib
TGME49_276940-t26_1-p1	ribosome associated membrane protein RAMP4, putative GN=TGME49_276940	K	KCr_KLa_KHib
TGME49_252220-t26_1-p1	tetratricopeptide repeat domain containing protein GN=TGME49_252220	K	KCr_KLa_KHib
TGME49_261570-t26_1-p1	ribosomal protein RPL7A GN=TGME49_261570	K	KCr_KLa_KHib
TGME49_225940-t26_1-p1	IMP2_N domain-containing protein(predict) GN=TGME49_225940	K	KCr_KLa_KHib
TGME49_263530-t26_1-p1	chaperonin, putative GN=TGME49_263530	K	KCr_KLa_KHib
TGME49_233020-t26_1-p1	Not1 N-terminal domain, CCR4-Not complex component protein GN=TGME49_233020	K	KCr_KLa_KHib
TGME49_294550-t26_1-p1	dynein heavy chain GN=TGME49_294550	K	KCr_KLa_KHib
TGME49_314740-t26_1-p1	PSP protein GN=TGME49_314740	K	KCr_KLa_KHib
TGME49_239820-t26_1-p1	D-3-phosphoglycerate dehydrogenase GN=TGME49_239820	K	KCr_KLa_KHib
TGME49_211420-t26_1-p1	RNA recognition motif-containing protein GN=TGME49_211420	K	KCr_KLa_KHib
TGME49_232250-t26_1-p1	catalase GN=TGME49_232250	K	KCr_KLa_KHib
TGME49_238010-t26_1-p1	ribosomal protein RPL23A GN=TGME49_238010	K	KCr_KLa_KHib
TGME49_250770-t26_1-p1	eukaryotic initiation factor-4A, putative GN=TGME49_250770	K	KCr_KLa_KHib
TGME49_239300-t26_1-p1	Intraconoid microtubule associated protein 1(predict) GN=TGME49_239300	K	KCr_KLa_KHib
TGME49_225050-t26_1-p1	adenosylhomocysteinase, putative GN=TGME49_225050	K	KCr_KLa_KHib
TGME49_236210-t26_1-p1	peptidase M16 family potein, putative GN=TGME49_236210	K	KCr_KLa_KHib
TGME49_215590-t26_1-p1	flavoprotein subunit of succinate dehydrogenase GN=TGME49_215590	K	KCr_KLa_KHib
TGME49_320640-t26_1-p1	peptidylprolyl isomerase domain-containing protein GN=TGME49_320640	K	KCr_KLa_KHib
TGME49_259710-t26_1-p1	protein kinase GN=TGME49_259710	K	KCr_KLa_KHib
TGME49_232090-t26_1-p1	3-hydroxyacyl-CoA dehydrogenase, NAD binding domain-containing protein GN=TGME49_232090	K	KCr_KLa_KHib
TGME49_266060-t26_1-p1	ribosomal protein RPSA GN=TGME49_266060	K	KCr_KLa_KHib
TGME49_223710-t26_1-p1	tetratricopeptide repeat-containing protein GN=TGME49_223710	K	KCr_KLa_KHib
TGME49_206590-t26_1-p1	calcium-dependent protein kinase CDPK2A GN=TGME49_206590	K	KCr_KLa_KHib
TGME49_288360-t26_1-p1	tryptophanyl-tRNA synthetase (TrpRS2) GN=TGME49_288360	K	KCr_KLa_KHib
TGME49_279390-t26_1-p1	proliferation-associated protein 2G4, putative GN=TGME49_279390	K	KCr_KLa_KHib
TGME49_214820-t26_1-p1	G-patch domain-containing protein GN=TGME49_214820	K	KCr_KLa_KHib
TGME49_202810-t26_1-p1	TIM14 GN=TGME49_202810	K	KCr_KLa_KHib
TGME49_261600-t26_1-p1	creatinase domain-containing protein GN=TGME49_261600	K	KCr_KLa_KHib
TGME49_216680-t26_1-p1	ankyrin repeat-containing protein GN=TGME49_216680	K	KCr_KLa_KHib
TGME49_309752-t26_1-p1	succinate-Coenzyme A ligase, beta subunit, putative GN=TGME49_309752	K	KCr_KLa_KHib
TGME49_321560-t26_1-p1	zinc knuckle domain-containing protein GN=TGME49_321560	K	KCr_KLa_KHib
TGME49_249030-t26_1-p1	endonuclease/exonuclease/phosphatase family protein GN=TGME49_249030	K	KCr_KLa_KHib
TGME49_224350-t26_1-p1	aminopeptidase N, putative GN=TGME49_224350	K	KCr_KLa_KHib
TGME49_240810-t26_1-p1	Putative transporter(predict) GN=TGME49_240810	K	KCr_KLa_KHib
TGME49_313410-t26_1-p1	proteasome 26S regulatory subunit GN=TGME49_313410	K	KCr_KLa_KHib
TGME49_249920-t26_1-p1	diphthine synthase, putative GN=TGME49_249920	K	KCr_KLa_KHib
TGME49_255190-t26_1-p1	myosin C GN=TGME49_255190	K	KCr_KLa_KHib
TGME49_290200-t26_1-p1	NAD/NADP octopine/nopaline dehydrogenase, alpha-helical domain-containing protein GN=TGME49_290200	K	KCr_KLa_KHib
TGME49_216880-t26_1-p1	guanine nucleotide-binding protein GN=TGME49_216880	K	KCr_KLa_KHib
TGME49_216410-t26_1-p1	Putative apicomplexan specific protein(predict) GN=TGME49_216410	K	KCr_KLa_KHib
TGME49_215980-t26_1-p1	Putative transmembrane protein(predict) GN=TGME49_215980	K	KCr_KLa_KHib
TGME49_202630-t26_1-p1	ATP-dependent metallopeptidase HflB subfamily protein GN=TGME49_202630	K	KCr_KLa_KHib
TGME49_230520-t26_1-p1	cyclophilin 1, putative GN=TGME49_230520	K	KCr_KLa_KHib
TGME49_297470-t26_1-p1	myosin light chain 2, putative GN=TGME49_297470	K	KCr_KLa_KHib
TGME49_255420-t26_1-p1	IMP2_N domain-containing protein(predict) GN=TGME49_255420	K	KCr_KLa_KHib
TGME49_230410-t26_1-p1	peroxiredoxin PRX3 GN=TGME49_230410	K	KCr_KLa_KHib
TGME49_288720-t26_1-p1	ribosomal protein RPL10 GN=TGME49_288720	K	KCr_KLa_KHib
TGME49_236570-t26_1-p1	lysine decarboxylase family protein GN=TGME49_236570	K	KCr_KLa_KHib
TGME49_275650-t26_1-p1	p97(predict) GN=TGME49_275650	K	KCr_KLa_KHib
TGME49_288380-t26_1-p1	heat shock protein HSP90 GN=TGME49_288380	K	KCr_KLa_KHib
TGME49_311430-t26_1-p1	fibrillarin GN=TGME49_311430	K	KCr_KLa_KHib
TGME49_206470-t26_1-p1	pyruvate dehydrogenase complex subunit PDH-E3II GN=TGME49_206470	K	KCr_KLa_KHib
TGME49_244290-t26_1-p1	adapter-related protein GN=TGME49_244290	K	KCr_KLa_KHib
TGME49_316540-t26_1-p1	IMC sub-compartment protein ISP3 GN=TGME49_316540	K	KCr_KLa_KHib
TGME49_231640-t26_1-p1	alveolin domain containing intermediate filament IMC1 GN=TGME49_231640	K	KCr_KLa_KHib
TGME49_284540-t26_1-p1	ATP synthase F1, delta subunit protein GN=TGME49_284540	K	KCr_KLa_KHib
TGME49_259660-t26_1-p1	orotate phosphoribosyltransferase GN=TGME49_259660	K	KCr_KLa_KHib
TGME49_280600-t26_1-p1	histidyl-tRNA synthetase (HisRS), putative GN=TGME49_280600	K	KCr_KLa_KHib
TGME49_292920-t26_1-p1	heat shock protein 75, putative GN=TGME49_292920	K	KCr_KLa_KHib
TGME49_205250-t26_1-p1	rhoptry protein ROP18 GN=TGME49_205250	K	KCr_KLa_KHib
TGME49_316400-t26_1-p1	alpha tubulin TUBA1 GN=TGME49_316400	K	KCr_KLa_KHib
TGME49_238070-t26_1-p1	glutaredoxin domain-containing protein GN=TGME49_238070	K	KCr_KLa_KHib
TGME49_276930-t26_1-p1	Chromosome III, complete sequence, related(predict) GN=TGME49_276930	K	KCr_KLa_KHib
TGME49_201780-t26_1-p1	microneme protein MIC2 GN=TGME49_201780	K	KCr_KLa_KHib
TGME49_273090-t26_1-p1	cell division protein CDC48CY GN=TGME49_273090	K	KCr_KLa_KHib
TGME49_273560-t26_1-p1	kinesin heavy chain, putative GN=TGME49_273560	K	KCr_KLa_KHib
TGME49_229180-t26_1-p1	HEAT repeat-containing protein GN=TGME49_229180	K	KCr_KLa_KHib
TGME49_216450-t26_1-p1	peptidase, T1 family protein GN=TGME49_216450	K	KCr_KLa_KHib
TGME49_243710-t26_1-p1	t-complex protein beta subunit GN=TGME49_243710	K	KCr_KLa_KHib
TGME49_288680-t26_1-p1	endonuclease IV APN GN=TGME49_288680	K	KCr_KLa_KHib
TGME49_305850-t26_1-p1	RNA recognition motif-containing protein GN=TGME49_305850	K	KCr_KLa_KHib
TGME49_230160-t26_1-p1	Rna binding(predict) GN=TGME49_230160	K	KCr_KLa_KHib
TGME49_260820-t26_1-p1	IMC sub-compartment protein ISP1 GN=TGME49_260820	K	KCr_KLa_KHib
TGME49_265520-t26_1-p1	hypothetical protein GN=TGME49_265520	K	KCr_KLa_KHib
TGME49_263700-t26_1-p1	ribosomal protein RPS14 GN=TGME49_263700	K	KCr_KLa_KHib
TGME49_256970-t26_1-p1	vacuolar ATP synthase subunit A, putative GN=TGME49_256970	K	KCr_KLa_KHib
TGME49_229250-t26_1-p1	ribosomal protein RPL28 GN=TGME49_229250	K	KCr_KLa_KHib
TGME49_273760-t26_1-p1	heat shock protein HSP70 GN=TGME49_273760	K	KCr_KLa_KHib
TGME49_263320-t26_1-p1	hypothetical protein GN=TGME49_263320	K	KCr_KLa_KHib
TGME49_310060-t26_1-p1	small nuclease GN=TGME49_310060	K	KCr_KLa_KHib
TGME49_268200-t26_1-p1	RNA recognition motif-containing protein GN=TGME49_268200	K	KCr_KLa_KHib
TGME49_221522-t26_1-p1	adaptor complexes medium subunit family protein GN=TGME49_221522	K	KCr_KLa_KHib
TGME49_267330-t26_1-p1	fumarate hydratase GN=TGME49_267330	K	KCr_KLa_KHib
TGME49_218280-t26_1-p1	eukaryotic porin, putative GN=TGME49_218280	K	KCr_KLa_KHib
TGME49_225310-t26_1-p1	ARF1-directed GTPase-activating protein, putative GN=TGME49_225310	K	KCr_KLa_KHib
TGME49_224850-t26_1-p1	polyadenylate binding protein, putative GN=TGME49_224850	K	KCr_KLa_KHib
TGME49_266990-t26_1-p1	beta-COP GN=TGME49_266990	K	KCr_KLa_KHib
TGME49_228190-t26_1-p1	eukaryotic initiation factor-3, subunit 5, putative GN=TGME49_228190	K	KCr_KLa_KHib
TGME49_250810-t26_1-p1	ribosomal protein RPL35 GN=TGME49_250810	K	KCr_KLa_KHib
TGME49_226410-t26_1-p1	EF-1 guanine nucleotide exchange domain-containing protein GN=TGME49_226410	K	KCr_KLa_KHib
TGME49_222840-t26_1-p1	Ser/Thr phosphatase family protein GN=TGME49_222840	K	KCr_KLa_KHib
TGME49_257990-t26_1-p1	heat shock protein 101, putative GN=TGME49_257990	K	KCr_KLa_KHib
TGME49_275802-t26_1-p1	SRP72 RNA-binding domain-containing protein GN=TGME49_275802	K	KCr_KLa_KHib
TGME49_292220-t26_1-p1	PCI domain-containing protein GN=TGME49_292220	K	KCr_KLa_KHib
TGME49_249900-t26_1-p1	adenine nucleotide translocator, putative GN=TGME49_249900	K	KCr_KLa_KHib
TGME49_293870-t26_1-p1	thioredoxin, putative GN=TGME49_293870	K	KCr_KLa_KHib
TGME49_243950-t26_1-p1	prohibitin, putative GN=TGME49_243950	K	KCr_KLa_KHib
TGME49_214270-t26_1-p1	translation initiation factor IF-2, putative GN=TGME49_214270	K	KCr_KLa_KHib
TGME49_218600-t26_1-p1	RNA recognition motif-containing protein GN=TGME49_218600	K	KCr_KLa
TGME49_217780-t26_1-p1	Sec20 protein GN=TGME49_217780	K	KCr_KLa
TGME49_325900-t26_1-p1	zinc finger (CCCH type) motif-containing protein GN=TGME49_325900	K	KCr_KLa
TGME49_269770-t26_1-p1	WD domain, G-beta repeat-containing protein GN=TGME49_269770	K	KCr_KLa
TGME49_254810-t26_1-p1	Heptatricopeptide repeat-containing protein, putative(predict) GN=TGME49_254810	K	KCr_KLa
TGME49_310330-t26_1-p1	hypothetical protein GN=TGME49_310330	K	KCr_KLa
TGME49_254300-t26_1-p1	hypothetical protein GN=TGME49_254300	K	KCr_KLa
TGME49_254470-t26_1-p1	Putative transmembrane protein(predict) GN=TGME49_254470	K	KCr_KLa
TGME49_253800-t26_1-p1	ribosomal protein L15, putative GN=TGME49_253800	K	KCr_KLa
TGME49_285240-t26_1-p1	3-oxo-5-alpha-steroid 4-dehydrogenase GN=TGME49_285240	K	KCr_KLa
TGME49_232540-t26_1-p1	FAD binding domain-containing protein GN=TGME49_232540	K	KCr_KLa
TGME49_221200-t26_1-p1	CW-type Zinc Finger protein GN=TGME49_221200	K	KCr_KLa
TGME49_209140-t26_1-p1	anti-silencing protein, ASF1 family protein GN=TGME49_209140	K	KLa_KHib
TGME49_289780-t26_1-p1	ATP-dependent hsl protease ATP-binding subunit hslU, putative GN=TGME49_289780	K	KLa_KHib
TGME49_212930-t26_1-p1	NifU family domain-containing protein GN=TGME49_212930	K	KLa_KHib
TGME49_200280-t26_1-p1	WD domain, G-beta repeat-containing protein GN=TGME49_200280	K	KLa_KHib
TGME49_233190-t26_1-p1	SKIP/SNW domain-containing protein GN=TGME49_233190	K	KLa_KHib
TGME49_219790-t26_1-p1	pre-mRNA processing factor PRP3 GN=TGME49_219790	K	KLa_KHib
TGME49_288860-t26_1-p1	RuvB family 2 protein GN=TGME49_288860	K	KLa_KHib
TGME49_305340-t26_1-p1	corepressor complex CRC230 GN=TGME49_305340	K	KLa_KHib
TGME49_319850-t26_1-p1	splicing factor U2AF family SnRNP auxilary factor large subunit, RRM domain-containing protein GN=TGME49_319850	K	KLa_KHib
TGME49_227560-t26_1-p1	IWS1 transcription factor, putative GN=TGME49_227560	K	KLa_KHib
TGME49_292200-t26_1-p1	RNA recognition motif-containing protein GN=TGME49_292200	K	KLa_KHib
TGME49_270740-t26_1-p1	Cwf15/Cwc15 cell cycle control protein GN=TGME49_270740	K	KLa_KHib
TGME49_214210-t26_1-p1	rRNA pseudouridine synthase GN=TGME49_214210	K	KLa_KHib
TGME49_295730-t26_1-p1	tetratricopeptide repeat-containing protein GN=TGME49_295730	K	KLa_KHib
TGME49_232370-t26_1-p1	CW-type Zinc Finger protein GN=TGME49_232370	K	KLa_KHib
TGME49_254580-t26_1-p1	UDP-galactose transporter family protein GN=TGME49_254580	K	KLa_KHib
TGME49_314750-t26_1-p1	Ribosomal L1p/L10e family protein(predict) GN=TGME49_314750	K	KLa_KHib
TGME49_285230-t26_1-p1	PRP38 family protein GN=TGME49_285230	K	KLa_KHib
TGME49_243530-t26_1-p1	pentatricopeptide repeat domain-containing protein GN=TGME49_243530	K	KLa_KHib
TGME49_267430-t26_1-p1	DnaJ domain-containing protein GN=TGME49_267430	K	KLa_KHib
TGME49_209210-t26_1-p1	KH domain-containing protein(predict) GN=TGME49_209210	K	KLa_KHib
TGME49_233080-t26_1-p1	G-patch domain-containing protein GN=TGME49_233080	K	KLa_KHib
TGME49_208440-t26_1-p1	Cytoplasmic protein Cyt16(predict) GN=TGME49_208440	K	KLa_KHib
TGME49_275750-t26_1-p1	small nuclear ribonucleoprotein E, putative GN=TGME49_275750	K	KLa_KHib
TGME49_277760-t26_1-p1	adenylosuccinate lyase, putative GN=TGME49_277760	K	KLa_KHib
TGME49_309250-t26_1-p1	AT hook motif-containing protein(predict) GN=TGME49_309250	K	KLa_KHib
TGME49_229940-t26_1-p1	cyclophilin, putative GN=TGME49_229940	K	KLa_KHib
TGME49_234360-t26_1-p1	DNA topoisomerase I, putative GN=TGME49_234360	K	KLa_KHib
TGME49_225260-t26_1-p1	DNA-directed RNA polymerase II RPB1 GN=TGME49_225260	K	KLa_KHib
TGME49_255160-t26_1-p1	hypothetical protein GN=TGME49_255160	K	KLa_KHib
TGME49_253750-t26_1-p1	PLU-1 family protein GN=TGME49_253750	K	KLa_KHib
TGME49_291950-t26_1-p1	RNA recognition motif-containing protein GN=TGME49_291950	K	KLa_KHib
TGME49_270930-t26_1-p1	Transcription factor/nuclear export subunit 2(predict) GN=TGME49_270930	K	KLa_KHib
TGME49_264030-t26_1-p1	aminotransferase, putative GN=TGME49_264030	K	KLa_KHib
TGME49_312430-t26_1-p1	60 kDa inner membrane protein(predict) GN=TGME49_312430	K	KLa_KHib
TGME49_294930-t26_1-p1	leucine rich repeat-containing protein GN=TGME49_294930	K	KLa_KHib
TGME49_299070-t26_1-p1	pyruvate kinase PyKII GN=TGME49_299070	K	KLa_KHib
TGME49_204100-t26_1-p1	eIF2 kinase IF2K-C GN=TGME49_204100	K	KLa_KHib
TGME49_214950-t26_1-p1	hypothetical protein GN=TGME49_214950	K	KLa_KHib
TGME49_216730-t26_1-p1	MCM2/3/5 family protein GN=TGME49_216730	K	KLa_KHib
TGME49_315150-t26_1-p1	eukaryotic initiation factor-4E, putative GN=TGME49_315150	K	KLa_KHib
TGME49_265110-t26_1-p1	ribosome biogenesis protein, putative GN=TGME49_265110	K	KLa_KHib
TGME49_244200-t26_1-p1	2-oxoglutarate dehydrogenase e1 component, mitochondrial precursor, putative GN=TGME49_244200	K	KLa_KHib
TGME49_298020-t26_1-p1	DEAD-family helicase GN=TGME49_298020	K	KLa_KHib
TGME49_261760-t26_1-p1	CDP-alcohol phosphatidyltransferase superfamily protein GN=TGME49_261760	K	KLa_KHib
TGME49_238380-t26_1-p1	hypothetical protein GN=TGME49_238380	K	KLa_KHib
TGME49_209870-t26_1-p1	HAD hydrolase, family IIA protein GN=TGME49_209870	K	KLa_KHib
TGME49_234230-t26_1-p1	hypothetical protein GN=TGME49_234230	K	KLa_KHib
TGME49_255890-t26_1-p1	pyridine nucleotide-disulfide oxidoreductase domain-containing protein GN=TGME49_255890	K	KLa_KHib
TGME49_285660-t26_1-p1	DEAD/DEAH box helicase domain-containing protein GN=TGME49_285660	K	KLa_KHib
TGME49_216510-t26_1-p1	thioredoxin, putative GN=TGME49_216510	K	KLa_KHib
TGME49_283830-t26_1-p1	type I inorganic pyrophosphatase PPase GN=TGME49_283830	K	KLa_KHib
TGME49_282140-t26_1-p1	cwf21 protein GN=TGME49_282140	K	KLa_KHib
TGME49_268860-t26_1-p1	enolase 1 GN=TGME49_268860	K	KLa_KHib
TGME49_313010-t26_1-p1	DEAD (Asp-Glu-Ala-Asp) box polypeptide DDX6 GN=TGME49_313010	K	KLa_KHib
TGME49_315140-t26_1-p1	WD domain, G-beta repeat-containing protein GN=TGME49_315140	K	KLa_KHib
TGME49_309010-t26_1-p1	elongation factor P, putative GN=TGME49_309010	K	KLa_KHib
TGME49_290640-t26_1-p1	DNA mismatch repair protein MSH6-1, putative GN=TGME49_290640	K	KLa_KHib
TGME49_294360-t26_1-p1	ubiquitin specific protease 39 isoform 2, putative GN=TGME49_294360	K	KLa_KHib
TGME49_291180-t26_1-p1	Amine-terminal region of chorein, A TM vesicle-mediated sorter(predict) GN=TGME49_291180	K	KLa_KHib
TGME49_290920-t26_1-p1	oxidoreductase, 2OG-Fe(II) oxygenase family protein GN=TGME49_290920	K	KLa_KHib
TGME49_219682-t26_1-p1	pyruvate dehydrogenase kinase, putative GN=TGME49_219682	K	KLa_KHib
TGME49_280410-t26_1-p1	3'5'-cyclic nucleotide phosphodiesterase domain-containing protein GN=TGME49_280410	K	KLa_KHib
TGME49_221660-t26_1-p1	DEAD/DEAH box helicase domain-containing protein GN=TGME49_221660	K	KLa_KHib
TGME49_320100-t26_1-p1	RNA recognition motif-containing protein GN=TGME49_320100	K	KLa_KHib
TGME49_246170-t26_1-p1	ARID/BRIGHT DNA binding domain-containing protein GN=TGME49_246170	K	KLa_KHib
TGME49_301120-t26_1-p1	acetyl-CoA acetyltransferase GN=TGME49_301120	K	KLa_KHib
TGME49_278490-t26_1-p1	Zn-finger, RING domain containing protein GN=TGME49_278490	K	KLa_KHib
TGME49_251870-t26_1-p1	histone H2Bb GN=TGME49_251870	K	KLa_KHib
TGME49_215740-t26_1-p1	notchless, putative GN=TGME49_215740	K	KLa_KHib
TGME49_306195-t26_1-p1	hypothetical protein GN=TGME49_306195	K	KLa_KHib
TGME49_205380-t26_1-p1	fructose-bisphospatase I GN=TGME49_205380	K	KLa_KHib
TGME49_281950-t26_1-p1	membrane protein, putative GN=TGME49_281950	K	KLa_KHib
TGME49_285840-t26_1-p1	RAP domain-containing protein GN=TGME49_285840	K	KLa_KHib
TGME49_293510-t26_1-p1	poly(ADP-ribose) polymerase and DNA-Ligase Zn-finger region domain-containing protein GN=TGME49_293510	K	KLa_KHib
TGME49_286440-t26_1-p1	malic enzyme GN=TGME49_286440	K	KLa_KHib
TGME49_238510-t26_1-p1	RanBP2-type domain-containing protein(predict) GN=TGME49_238510	K	KLa_KHib
TGME49_216600-t26_1-p1	exonuclease III APE GN=TGME49_216600	K	KLa_KHib
TGME49_306400-t26_1-p1	C3H1-type domain-containing protein(predict) GN=TGME49_306400	K	KLa_KHib
TGME49_231940-t26_1-p1	ThiF family protein GN=TGME49_231940	K	KLa_KHib
TGME49_225470-t26_1-p1	peptide methionine sulfoxide reductase GN=TGME49_225470	K	KLa_KHib
TGME49_313070-t26_1-p1	Putative transmembrane protein(predict) GN=TGME49_313070	K	KLa_KHib
TGME49_202980-t26_1-p1	NUC173 domain-containing protein(predict) GN=TGME49_202980	K	KLa_KHib
TGME49_285268-t26_1-p1	DnaJ domain-containing protein GN=TGME49_285268	K	KLa_KHib
TGME49_271100-t26_1-p1	NUC153 domain-containing protein GN=TGME49_271100	K	KLa_KHib
TGME49_250700-t26_1-p1	hypothetical protein GN=TGME49_250700	K	KLa_KHib
TGME49_238950-t26_1-p1	fatty acyl-CoA desaturase, putative GN=TGME49_238950	K	KLa_KHib
TGME49_315610-t26_1-p1	hypothetical protein GN=TGME49_315610	K	KLa_KHib
TGME49_255910-t26_1-p1	PfMNL-2 CISD1 family iron-sulfur protein, putative GN=TGME49_255910	K	KLa_KHib
TGME49_263130-t26_1-p1	citrate synthase, putative GN=TGME49_263130	K	KLa_KHib
TGME49_273870-t26_1-p1	SWI2/SNF2 ISWI-like (AT hook) GN=TGME49_273870	K	KLa_KHib
TGME49_290840-t26_1-p1	serine protease GN=TGME49_290840	K	KLa_KHib
TGME49_205240-t26_1-p1	cleft lip and palate transmembrane protein 1 (clptm1) protein GN=TGME49_205240	K	KLa_KHib
TGME49_321420-t26_1-p1	kelch repeat-containing protein GN=TGME49_321420	K	KLa_KHib
TGME49_257310-t26_1-p1	Nuclearmovement domain-containing protein(predict) GN=TGME49_257310	K	KLa_KHib
TGME49_205580-t26_1-p1	nuclear factor NF4 GN=TGME49_205580	K	KLa_KHib
TGME49_260140-t26_1-p1	phosphomannose isomerase type I protein GN=TGME49_260140	K	KLa_KHib
TGME49_221180-t26_1-p1	Putative transmembrane protein(predict) GN=TGME49_221180	K	KLa_KHib
TGME49_223500-t26_1-p1	hypothetical protein GN=TGME49_223500	K	KLa_KHib
TGME49_315620-t26_1-p1	vacuolar ATP synthase subunit C, putative GN=TGME49_315620	K	KLa_KHib
TGME49_237560-t26_1-p1	iron-sulfur cluster protein ISCU GN=TGME49_237560	K	KLa_KHib
TGME49_226430-t26_1-p1	reticulon protein GN=TGME49_226430	K	KLa_KHib
TGME49_287480-t26_1-p1	Putative transmembrane protein(predict) GN=TGME49_287480	K	KLa_KHib
TGME49_313370-t26_1-p1	Leucine rich repeat protein(predict) GN=TGME49_313370	K	KLa_KHib
TGME49_225690-t26_1-p1	hypothetical protein GN=TGME49_225690	K	KLa_KHib
TGME49_243600-t26_1-p1	acetyltransferase, GNAT family protein GN=TGME49_243600	K	KLa_KHib
TGME49_209690-t26_1-p1	small nuclear ribonucleoprotein GN=TGME49_209690	K	KLa_KHib
TGME49_232520-t26_1-p1	brix domain-containing protein GN=TGME49_232520	K	KLa_KHib
TGME49_237220-t26_1-p1	DNA replication licensing factor Mcm7, putative GN=TGME49_237220	K	KLa_KHib
TGME49_288040-t26_1-p1	hypothetical protein GN=TGME49_288040	K	KLa_KHib
TGME49_204160-t26_1-p1	GYF domain-containing protein GN=TGME49_204160	K	KLa_KHib
TGME49_214340-t26_1-p1	hypothetical protein GN=TGME49_214340	K	KLa_KHib
TGME49_311030-t26_1-p1	Small nucleolar RNA-associate(predict) GN=TGME49_311030	K	KLa_KHib
TGME49_304970-t26_1-p1	cell-cycle-associated protein kinase CDK, putative GN=TGME49_304970	K	KLa_KHib
TGME49_305940-t26_1-p1	peptidyl-prolyl cis-trans isomerase, cyclophilin-type domain-containing protein GN=TGME49_305940	K	KLa_KHib
TGME49_306660-t26_1-p1	RNA pseudouridine synthase superfamily protein GN=TGME49_306660	K	KLa_KHib
TGME49_217010-t26_1-p1	GYF domain-containing protein(predict) GN=TGME49_217010	K	KLa_KHib
TGME49_225540-t26_1-p1	TolA(predict) GN=TGME49_225540	K	KLa_KHib
TGME49_308580-t26_1-p1	Lon protease family protein GN=TGME49_308580	K	KLa_KHib
TGME49_246330-t26_1-p1	CRAL/TRIO domain-containing protein GN=TGME49_246330	K	KLa_KHib
TGME49_201400-t26_1-p1	Sin3-associated polypeptide SAP18 GN=TGME49_201400	K	KLa_KHib
TGME49_311090-t26_1-p1	ubiquitin carboxyl-terminal hydrolase GN=TGME49_311090	K	KLa_KHib
TGME49_215560-t26_1-p1	histone arginine methyltransferase PRMT5 GN=TGME49_215560	K	KLa_KHib
TGME49_235170-t26_1-p1	ATPase, AAA family protein GN=TGME49_235170	K	KLa_KHib
TGME49_293670-t26_1-p1	transcription elongation factor A TFIIS GN=TGME49_293670	K	KLa_KHib
TGME49_314970-t26_1-p1	root hair defective 3 gtp-binding protein (rhd3) protein GN=TGME49_314970	K	KLa_KHib
TGME49_231440-t26_1-p1	LsmAD domain-containing protein GN=TGME49_231440	K	KLa_KHib
TGME49_297960-t26_1-p1	rhoptry neck protein RON6 GN=TGME49_297960	K	KLa_KHib
TGME49_249630-t26_1-p1	glutathione S-transferase, N-terminal domain-containing protein GN=TGME49_249630	K	KLa_KHib
TGME49_208530-t26_1-p1	nicotinate phosphoribosyltransferase GN=TGME49_208530	K	KLa_KHib
TGME49_216050-t26_1-p1	tetratricopeptide repeat-containing protein GN=TGME49_216050	K	KLa_KHib
TGME49_250880-t26_1-p1	kinase, pfkB family protein GN=TGME49_250880	K	KLa_KHib
TGME49_228660-t26_1-p1	Sec7 domain-containing protein GN=TGME49_228660	K	KLa_KHib
TGME49_216020-t26_1-p1	peptidase family c78 protein GN=TGME49_216020	K	KLa_KHib
TGME49_218590-t26_1-p1	protein phosphatase 2C domain-containing protein GN=TGME49_218590	K	KLa_KHib
TGME49_233230-t26_1-p1	RNA-binding protein 8A family protein GN=TGME49_233230	K	KLa_KHib
TGME49_308920-t26_1-p1	splicing factor U2AF protein GN=TGME49_308920	K	KLa_KHib
TGME49_207990-t26_1-p1	ribosomal RNA large subunit methyltransferase J protein GN=TGME49_207990	K	KLa_KHib
TGME49_311160-t26_1-p1	PWI domain-containing protein GN=TGME49_311160	K	KLa_KHib
TGME49_233140-t26_1-p1	deoxyuridine 5'-triphosphate nucleotidohydrolase, putative GN=TGME49_233140	K	KLa_KHib
TGME49_232380-t26_1-p1	WD domain, G-beta repeat-containing protein GN=TGME49_232380	K	KLa_KHib
TGME49_286590-t26_1-p1	microtubule associated protein SPM2 GN=TGME49_286590	K	KLa_KHib
TGME49_313290-t26_1-p1	MORN repeat-containing protein GN=TGME49_313290	K	KLa_KHib
TGME49_227900-t26_1-p1	AP2 domain transcription factor AP2X-1 GN=TGME49_227900	K	KLa_KHib
TGME49_310950-t26_1-p1	AP2 domain transcription factor AP2XI-3 GN=TGME49_310950	K	KLa_KHib
TGME49_230940-t26_1-p1	hypothetical protein GN=TGME49_230940	K	KLa_KHib
TGME49_254410-t26_1-p1	protein phosphatase 2C, putative GN=TGME49_254410	K	KLa_KHib
TGME49_289970-t26_1-p1	hypothetical protein GN=TGME49_289970	K	KLa_KHib
TGME49_261030-t26_1-p1	pyridine nucleotide-disulfide oxidoreductase domain-containing protein GN=TGME49_261030	K	KLa_KHib
TGME49_252290-t26_1-p1	importin alpha, putative GN=TGME49_252290	K	KLa_KHib
TGME49_270140-t26_1-p1	splicing factor DIM1, putative GN=TGME49_270140	K	KLa_KHib
TGME49_208200-t26_1-p1	PHD-finger domain-containing protein GN=TGME49_208200	K	KLa_KHib
TGME49_261450-t26_1-p1	hypothetical protein GN=TGME49_261450	K	KLa_KHib
TGME49_248980-t26_1-p1	NudC family protein GN=TGME49_248980	K	KLa_KHib
TGME49_316490-t26_1-p1	DUF2040 domain-containing protein(predict) GN=TGME49_316490	K	KLa_KHib
TGME49_214870-t26_1-p1	ribosomal protein L9, N-terminal domain-containing protein GN=TGME49_214870	K	KLa_KHib
TGME49_264610-t26_1-p1	RNA recognition motif-containing protein GN=TGME49_264610	K	KLa_KHib
TGME49_279430-t26_1-p1	cwf18 pre-mRNA splicing factor protein GN=TGME49_279430	K	KLa_KHib
TGME49_254030-t26_1-p1	zinc finger CDGSH-type domain-containing protein GN=TGME49_254030	K	KLa_KHib
TGME49_229650-t26_1-p1	josephin protein GN=TGME49_229650	K	KLa_KHib
TGME49_272660-t26_1-p1	Inhibitor of cysteine protease 2(predict) GN=TGME49_272660	K	KLa_KHib
TGME49_260010-t26_1-p1	acetyltransferase, GNAT family protein GN=TGME49_260010	K	KLa_KHib
TGME49_263810-t26_1-p1	Putative transmembrane protein(predict) GN=TGME49_263810	K	KLa_KHib
TGME49_250820-t26_1-p1	hypothetical protein GN=TGME49_250820	K	KLa_KHib
TGME49_284190-t26_1-p1	pyruvate carboxylase GN=TGME49_284190	K	KLa_KHib
TGME49_271440-t26_1-p1	NPL4 family protein GN=TGME49_271440	K	KLa_KHib
TGME49_258170-t26_1-p1	Loc397781 related(predict) GN=TGME49_258170	K	KLa_KHib
TGME49_313270-t26_1-p1	Putative collagen alpha-1(III) chain, related protein(predict) GN=TGME49_313270	K	KLa_KHib
TGME49_247020-t26_1-p1	high mobility group protein b1, putative GN=TGME49_247020	K	KLa_KHib
TGME49_217020-t26_1-p1	ATPase, AFG1 family protein GN=TGME49_217020	K	KLa_KHib
TGME49_241170-t26_1-p1	KH domain protein(predict) GN=TGME49_241170	K	KLa_KHib
TGME49_223610-t26_1-p1	hypothetical protein GN=TGME49_223610	K	KLa_KHib
TGME49_314070-t26_1-p1	hypothetical protein GN=TGME49_314070	K	KLa_KHib
TGME49_318140-t26_1-p1	SART-1 family protein GN=TGME49_318140	K	KLa_KHib
TGME49_265250-t26_1-p1	RNA recognition motif-containing protein GN=TGME49_265250	K	KLa_KHib
TGME49_203370-t26_1-p1	Utp12 domain-containing protein(predict) GN=TGME49_203370	K	KLa_KHib
TGME49_270560-t26_1-p1	peptidyl-prolyl cis-trans isomerase family 1 GN=TGME49_270560	K	KLa_KHib
TGME49_224050-t26_1-p1	AP2 domain transcription factor AP2X-4 GN=TGME49_224050	K	KLa_KHib
TGME49_254940-t26_1-p1	MIF4G domain-containing protein GN=TGME49_254940	K	KLa_KHib
TGME49_236970-t26_1-p1	SWI2/SNF2-containing PHD finger protein GN=TGME49_236970	K	KLa_KHib
TGME49_201380-t26_1-p1	chorismate synthase, putative GN=TGME49_201380	K	KLa_KHib
TGME49_244380-t26_1-p1	cactin GN=TGME49_244380	K	KLa_KHib
TGME49_211250-t26_1-p1	hypothetical protein GN=TGME49_211250	K	KLa_KHib
TGME49_238230-t26_1-p1	Ser/Thr phosphatase family protein GN=TGME49_238230	K	KLa_KHib
TGME49_271178-t26_1-p1	hypothetical protein GN=TGME49_271178	K	KLa_KHib
TGME49_254480-t26_1-p1	WD domain, G-beta repeat-containing protein GN=TGME49_254480	K	KLa_KHib
TGME49_320020-t26_1-p1	transporter, major facilitator family protein GN=TGME49_320020	K	KLa_KHib
TGME49_312990-t26_1-p1	DEAD/DEAH box ATP-dependent RNA helicase GN=TGME49_312990	K	KLa_KHib
TGME49_214090-t26_1-p1	signal peptidase GN=TGME49_214090	K	KLa_KHib
TGME49_308870-t26_1-p1	Zinc finger (CCCH type) protein, putative(predict) GN=TGME49_308870	K	KLa_KHib
TGME49_275568-t26_1-p1	GPI transamidase subunit PIG-U protein GN=TGME49_275568	K	KLa_KHib
TGME49_243540-t26_1-p1	WD domain, G-beta repeat-containing protein GN=TGME49_243540	K	KLa_KHib
TGME49_263520-t26_1-p1	microtubule associated protein SPM1 GN=TGME49_263520	K	KLa_KHib
TGME49_235340-t26_1-p1	hypothetical protein GN=TGME49_235340	K	KLa_KHib
TGME49_226660-t26_1-p1	hypothetical protein GN=TGME49_226660	K	KLa_KHib
TGME49_219550-t26_1-p1	dihydrolipoyllysine-residue succinyltransferase component of oxoglutarate dehydrogenase GN=TGME49_219550	K	KLa_KHib
TGME49_263595-t26_1-p1	RNA-binding protein GN=TGME49_263595	K	KLa_KHib
TGME49_314790-t26_1-p1	small nuclear ribonucleoprotein G, putative GN=TGME49_314790	K	KLa_KHib
TGME49_275310-t26_1-p1	U1-type domain-containing protein(predict) GN=TGME49_275310	K	KLa_KHib
TGME49_312530-t26_1-p1	splicing factor, CC1 family protein GN=TGME49_312530	K	KLa_KHib
TGME49_285750-t26_1-p1	6,7-dihydropteridine reductase GN=TGME49_285750	K	KLa_KHib
TGME49_228300-t26_1-p1	CCDC25 protein GN=TGME49_228300	K	KLa_KHib
TGME49_205680-t26_1-p1	Putative transmembrane protein(predict) GN=TGME49_205680	K	KLa_KHib
TGME49_257530-t26_1-p1	transporter, major facilitator family protein GN=TGME49_257530	K	KLa_KHib
TGME49_310860-t26_1-p1	U5 snRNP-specific protein GN=TGME49_310860	K	KLa_KHib
TGME49_216900-t26_1-p1	cytokine induced apoptosis inhibitor 1 family protein GN=TGME49_216900	K	KLa_KHib
TGME49_288530-t26_1-p1	NOL1/NOP2/sun family protein GN=TGME49_288530	K	KLa_KHib
TGME49_285850-t26_1-p1	peptidyl-prolyl cis-trans isomerase, FKBP-type domain-containing protein GN=TGME49_285850	K	KLa_KHib
TGME49_269650-t26_1-p1	FFD and TFG box motifs protein GN=TGME49_269650	K	KLa_KHib
TGME49_242000-t26_1-p1	DUF51 family protein GN=TGME49_242000	K	KLa_KHib
TGME49_298610-t26_1-p1	GYF domain-containing protein GN=TGME49_298610	K	KLa_KHib
TGME49_237470-t26_1-p1	glycine cleavage T-protein (aminomethyl transferase) domain-containing protein GN=TGME49_237470	K	KLa_KHib
TGME49_270120-t26_1-p1	thioredoxin-like protein TLP1 GN=TGME49_270120	K	KLa_KHib
TGME49_223960-t26_1-p1	ubiquitin interaction motif family protein GN=TGME49_223960	K	KLa_KHib
TGME49_233000-t26_1-p1	KOW motif domain-containing protein GN=TGME49_233000	K	KLa_KHib
TGME49_218610-t26_1-p1	ATPase (DUF699) protein GN=TGME49_218610	K	KLa_KHib
TGME49_228000-t26_1-p1	splicing factor 3A subunit 2, putative GN=TGME49_228000	K	KLa_KHib
TGME49_219140-t26_1-p1	EF-1 guanine nucleotide exchange domain-containing protein	K	KCr_KHib
TGME49_244020-t26_1-p1	Activator of hsp90 atpase 1 family protein OS=Toxoplasma gondii (strain ATCC 50611 / Me49) GN=TGME49_244020 PE=4 SV=1	K	KCr_KHib
TGME49_228470-t26_1-p1	ribosomal protein RPL15	K	KCr_KHib
TGME49_220270-t26_1-p1	alveolin domain containing intermediate filament IMC6	K	KCr_KHib
TGME49_260500-t26_1-p1	Putative COPI associated protein OS=Toxoplasma gondii FOU GN=TGFOU_260500 PE=4 SV=1	K	KCr_KHib
TGME49_258580-t26_1-p1	Rhoptry protein ROP17 OS=Toxoplasma gondii ARI GN=TGARI_258580 PE=4 SV=1	K	KCr_KHib
TGME49_241820-t26_1-p1	Putative membrane protein OS=Toxoplasma gondii ARI GN=TGARI_241820 PE=4 SV=1	K	KCr_KHib
TGME49_216590-t26_1-p1	HEAT repeat-containing protein	K	KCr_KHib
TGME49_230340-t26_1-p1	Putative high molecular mass nuclear antigen OS=Toxoplasma gondii ARI GN=TGARI_230340 PE=4 SV=1	K	KCr_KHib
TGME49_209850-t26_1-p1	RNA recognition motif-containing protein	K	KCr_KHib
TGME49_223910-t26_1-p1	Acyltransferase domain-containing protein OS=Toxoplasma gondii FOU GN=TGFOU_223910 PE=4 SV=1	K	KCr_KHib
TGME49_238240-t26_1-p1	Bystin protein OS=Toxoplasma gondii FOU GN=TGFOU_238240 PE=4 SV=1	K	KCr_KHib
TGME49_310080-t26_1-p1	AMP-binding enzyme domain-containing protein	K	KCr_KHib
TGME49_309820-t26_1-p1	ribosomal protein RPL11	K	KCr_KHib
TGME49_280490-t26_1-p1	U-box domain-containing protein	K	KCr_KHib
TGME49_209680-t26_1-p1	hypothetical protein	K	KCr_KHib
TGME49_269840-t26_1-p1	Proteasome regulatory subunit OS=Toxoplasma gondii FOU GN=TGFOU_269840 PE=4 SV=1	K	KCr_KHib
TGME49_230430-t26_1-p1	Putative vesicle-associated membrane protein OS=Toxoplasma gondii (strain ATCC 50861 / VEG) GN=BN1205_025150 PE=3 SV=1	K	KCr_KHib
TGME49_277500-t26_1-p1	Putative 26S proteasome regulatory subunit 7 OS=Toxoplasma gondii MAS GN=TGMAS_277500 PE=3 SV=1	K	KCr_KHib
TGME49_227030-t26_1-p1	hypothetical protein	K	KCr_KHib
TGME49_239890-t26_1-p1	SCP family extracellular subfamily protein OS=Toxoplasma gondii FOU GN=TGFOU_239890 PE=3 SV=1	K	KCr_KHib
TGME49_202770-t26_1-p1	RNA recognition motif-containing protein	K	KCr_KHib
TGME49_312270-t26_1-p1	rhoptry protein ROP13	K	KCr_KHib
TGME49_229010-t26_1-p1	Rhoptry neck protein RON4 OS=Toxoplasma gondii (strain ATCC 50861 / VEG) GN=BN1205_026480 PE=4 SV=1	K	KCr_KHib
TGME49_308090-t26_1-p1	Type II rhoptry protein 5 OS=Toxoplasma gondii GN=ROP5 PE=4 SV=1	K	KCr_KHib
TGME49_206480-t26_1-p1	hypothetical protein	K	KCr_KHib
TGME49_245680-t26_1-p1	ribosomal protein RPL21	K	KCr_KHib
TGME49_207770-t26_1-p1	PCI domain-containing protein OS=Toxoplasma gondii ARI GN=TGARI_207770 PE=4 SV=1	K	KCr_KHib
TGME49_305160-t26_1-p1	Histone H2B OS=Toxoplasma gondii FOU GN=TGFOU_305160 PE=3 SV=1	K	KCr_KHib
TGME49_269885-t26_1-p1	rhoptry metalloprotease toxolysin TLN1	K	KCr_KHib
TGME49_316330-t26_1-p1	superoxide dismutase SOD2	K	KCr_KHib
TGME49_307850-t26_1-p1	6-phosphogluconate dehydrogenase, decarboxylating OS=Toxoplasma gondii (strain ATCC 50611 / Me49)GN=TGME49_307850 PE=3 SV=1	K	KCr_KHib
TGME49_251550-t26_1-p1	Acyl-coa-binding protein OS=Toxoplasma gondii FOU GN=TGFOU_251550 PE=4 SV=1	K	KCr_KHib
TGME49_229750-t26_1-p1	hypothetical protein	K	KCr_KHib
TGME49_280380-t26_1-p1	Poly(ADP-ribose) glycohydrolase OS=Toxoplasma gondii FOU GN=TGFOU_280380 PE=4 SV=1	K	KCr_KHib
TGME49_297430-t26_1-p1	Fop carboxy-terminal duplication domain protein OS=Toxoplasma gondii FOU GN=TGFOU_297430 PE=4 SV=1	K	KCr_KHib
TGME49_232600-t26_1-p1	hypothetical protein	K	KCr_KHib
TGME49_222020-t26_1-p1	Phosphoglycerate kinase OS=Toxoplasma gondii ARI GN=TGARI_222020 PE=3 SV=1	K	KCr_KHib
TGME49_205558-t26_1-p1	NAC domain-containing protein	K	KCr_KHib
TGME49_249270-t26_1-p1	hypothetical protein	K	KCr_KHib
TGME49_250830-t26_1-p1	SAC3/GANP family protein OS=Toxoplasma gondii FOU GN=TGFOU_250830 PE=4 SV=1	K	KCr_KHib
TGME49_238100-t26_1-p1	Transmembrane protein OS=Toxoplasma gondii ARI GN=TGARI_238100 PE=3 SV=1	K	KCr_KHib
TGME49_223590-t26_1-p1	proteasome subunit	K	KCr_KHib
TGME49_250340-t26_1-p1	centrin 2	K	KCr_KHib
TGME49_235160-t26_1-p1	hypothetical protein	K	KCr_KHib
TGME49_277000-t26_1-p1	hypothetical protein	K	KCr_KHib
TGME49_213410-t26_1-p1	hypothetical protein	K	KCr_KHib
TGME49_206320-t26_1-p1	Putative transmembrane protein OS=Toxoplasma gondii TgCatPRC2 GN=TGPRC2_206320 PE=4 SV=1	K	KCr_KHib
TGME49_297070-t26_1-p1	Putative duplicated carbonic anhydrase OS=Toxoplasma gondii ARI GN=TGARI_297070 PE=4 SV=1	K	KCr_KHib
TGME49_290030-t26_1-p1	hypothetical protein	K	KCr_KHib
TGME49_265510-t26_1-p1	hypothetical protein	K	KCr_KHib
TGME49_316760-t26_1-p1	hypothetical protein	K	KCr_KHib
TGME49_278830-t26_1-p1	Glucose-6-phosphate 1-dehydrogenase OS=Toxoplasma gondii (strain ATCC 50861 / VEG) GN=TGVEG_278830 PE=3 SV=1	K	KCr_KHib
TGME49_213072-t26_1-p1	Sec1 family protein	K	KCr_KHib
TGME49_207680-t26_1-p1	Putative suppressor of kinetochore protein 1 OS=Toxoplasma gondii FOU GN=TGFOU_207680 PE=3 SV=1	K	KCr_KHib
TGME49_216260-t26_1-p1	Eukaryotic initiation factor-2B gamma subunit,putative OS=Toxoplasma gondii (strain ATCC 50861/ VEG) GN=BN1205_038040 PE=4 SV=1	K	KCr_KHib
TGME49_203630-t26_1-p1	ribosomal protein RPL44	K	KCr_KHib
TGME49_306670-t26_1-p1	hypothetical protein	K	KCr_KHib
TGME49_249780-t26_1-p1	hypothetical protein	K	KCr_KHib
TGME49_300190-t26_1-p1	Ribosomal protein RPL37A OS=Toxoplasma gondii FOU GN=TGFOU_300190 PE=3 SV=1	K	KCr_KHib
TGME49_226600-t26_1-p1	Putative syntaxin 5 OS=Toxoplasma gondii FOU GN=TGFOU_226600 PE=3 SV=1	K	KCr_KHib
TGME49_259010-t26_1-p1	Putative vacuolar ATP synthase subunit d OS=Toxoplasma gondii RUB GN=TGRUB_259010 PE=4 SV=1	K	KCr_KHib
TGME49_270550-t26_1-p1	hypothetical protein	K	KCr_KHib
TGME49_314100-t26_1-p1	Tetratricopeptide repeat-containing protein OS=Toxoplasma gondii MAS GN=TGMAS_314100 PE=4 SV=1	K	KCr_KHib
TGME49_316340-t26_1-p1	hypothetical protein	K	KCr_KHib
TGME49_287210-t26_1-p1	Proteasome endopeptidase complex OS=Toxoplasma gondii FOU GN=TGFOU_287210 PE=3 SV=1	K	KCr_KHib
TGME49_315250-t26_1-p1	Putative GAMM1 protein OS=Toxoplasma gondii (strain ATCC 50861 / VEG) GN=TGVEG_315250 PE=4 SV=1	K	KCr_KHib
TGME49_209260-t26_1-p1	Cytochrome c oxidase, putative OS=Toxoplasma gondii (strain ATCC 50861 / VEG) GN=BN1205_039200 PE=4 SV=1	K	KCr_KHib
TGME49_285510-t26_1-p1	hypothetical protein	K	KCr_KHib
TGME49_264040-t26_1-p1	hypothetical protein	K	KCr_KHib
TGME49_244250-t26_1-p1	hypothetical protein	K	KCr_KHib
TGME49_307570-t26_1-p1	hypothetical protein	K	KCr_KHib
TGME49_224720-t26_1-p1	SPOC domain-containing protein OS=Toxoplasma gondii GAB2-2007-GAL-DOM2 GN=TGDOM2_224720 PE=4 SV=1	K	KCr_KHib
TGME49_258826-t26_1-p1	hypothetical protein	K	KCr_KHib
TGME49_286790-t26_1-p1	nuclear factor NF2	K	KCr_KHib
TGME49_266070-t26_1-p1	ribosomal protein RPL31	K	KCr_KHib
TGME49_270780-t26_1-p1	DNA-directed RNA polymerase II RPB6 OS=Toxoplasma gondii FOU GN=TGFOU_270780 PE=4 SV=1	K	KCr_KHib
TGME49_269190-t26_1-p1	Glyceraldehyde-3-phosphate dehydrogenase GAPDH2 OS=Toxoplasma gondii ARI GN=TGARI_269190 PE=3 SV=1	K	KCr_KHib
TGME49_276140-t26_1-p1	ADP ribosylation factor ARF1 OS=Toxoplasma gondii (strain ATCC 50611 / Me49) GN=ARF1 PE=3 SV=1	K	KCr_KHib
TGME49_226500-t26_1-p1	hypothetical protein	K	KCr_KHib
TGME49_310630-t26_1-p1	Putative CDK5 regulatory subunit-associated protein 3 OS=Toxoplasma gondii RUB GN=TGRUB_310630 PE=4 SV=1	K	KCr_KHib
TGME49_279330-t26_1-p1	DEAD box RNA helicase OS=Toxoplasma gondii PE=2 SV=1	K	KCr_KHib
TGME49_305050-t26_1-p1	hypothetical protein	K	KCr_KHib
TGME49_261750-t26_1-p1	Rhoptry neck protein RON10 OS=Toxoplasma gondii ARI GN=TGARI_261750 PE=4 SV=1	K	KCr_KHib
TGME49_219860-t26_1-p1	DNA helicase OS=Toxoplasma gondii ARI GN=TGARI_219860 PE=3 SV=1	K	KCr_KHib
TGME49_222170-t26_1-p1	Dense-granule antigen DG32 OS=Toxoplasma gondii ARI GN=TGARI_222170 PE=4 SV=1	K	KCr_KHib
TGME49_232150-t26_1-p1	hypothetical protein	K	KCr_KHib
TGME49_295350-t26_1-p1	Nucleoside diphosphate kinase OS=Toxoplasma gondii FOU GN=TGFOU_295350 PE=3 SV=1	K	KCr_KHib
TGME49_319560-t26_1-p1	microneme protein MIC3	K	KCr_KHib
TGME49_242840-t26_1-p1	Membrane protein OS=Toxoplasma gondii FOU GN=TGFOU_242840 PE=4 SV=1	K	KCr_KHib
TGME49_237000-t26_1-p1	hypothetical protein	K	KCr_KHib
TGME49_263070-t26_1-p1	hypothetical protein	K	KCr_KHib
TGME49_248460-t26_1-p1	Putative ubiquitin OS=Toxoplasma gondii FOU GN=TGFOU_248460 PE=4 SV=1	K	KCr_KHib
TGME49_283780-t26_1-p1	glucose-6-phosphate isomerase GPI	K	KCr_KHib
TGME49_270320-t26_1-p1	Protein phosphatase 2C2 OS=Toxoplasma gondii GN=pp2c2 PE=2 SV=1	K	KCr_KHib
TGME49_244110-t26_1-p1	nucleosome assembly protein (nap) protein	K	KCr_KHib
TGME49_285760-t26_1-p1	U-snRNP-associated cyclophilin family protein	K	KCr_KHib
TGME49_259240-t26_1-p1	40S ribosomal protein S21 OS=Toxoplasma gondii FOU GN=TGFOU_259240 PE=3 SV=1	K	KCr_KHib
TGME49_214940-t26_1-p1	MIC2-associated protein M2AP	K	KCr_KHib
TGME49_314260-t26_1-p1	Putative transmembrane protein OS=Toxoplasma gondii (strain ATCC 50861 / VEG) GN=BN1205_099330 PE=4 SV=1	K	KCr_KHib
TGME49_286160-t26_1-p1	Non-specific serine/threonine protein kinase OS=Toxoplasma gondii (strain ATCC 50611 / Me49) GN=TGME49_286160 PE=4 SV=1	K	KCr_KHib
TGME49_237260-t26_1-p1	Coiled-coil domain containing 124 family protein	K	KCr_KHib
TGME49_203990-t26_1-p1	rhoptry protein ROP12	K	KCr_KHib
TGME49_272290-t26_1-p1	Pyruvate dehydrogenase complex subunit PD-HE1Beta OS=Toxoplasma gondii ARI GN=TGARI_272290 PE=4 SV=1	K	KCr_KHib
TGME49_319870-t26_1-p1	Ubiquitin-conjugating enzyme subfamily protein OS=Toxoplasma gondii (strain ATCC 50861 / VEG)GN=TGVEG_319870 PE=3 SV=1	K	KCr_KHib
TGME49_246540-t26_1-p1	Cytochrome c1, heme protein OS=Toxoplasma gondii FOU GN=TGFOU_246540 PE=4 SV=1	K	KCr_KHib
TGME49_221510-t26_1-p1	hypothetical protein	K	KCr_KHib
TGME49_294898-t26_1-p1	Tetratricopeptide repeat-containing protein OS=Toxoplasma gondii FOU GN=TGFOU_294898 PE=4 SV=1	K	KCr_KHib
TGME49_229480-t26_1-p1	hypothetical protein	K	KCr_KHib
TGME49_232050-t26_1-p1	DnaJ domain-containing protein	K	KCr_KHib
TGME49_222160-t26_1-p1	aldehyde dehydrogenase	K	KCr_KHib
TGME49_213800-t26_1-p1	hypothetical protein	K	KCr_KHib
TGME49_258930-t26_1-p1	peptidylprolyl isomerase	K	KCr_KHib
TGME49_301420-t26_1-p1	hypothetical protein	K	KCr_KHib
TGME49_217820-t26_1-p1	PCI domain-containing protein	K	KCr_KHib
TGME49_294200-t26_1-p1	glucose-6-phosphate 1-dehydrogenase	K	KCr_KHib
TGME49_228210-t26_1-p1	26S proteasome regulatory subunit	K	KCr_KHib
TGME49_262070-t26_1-p1	hypothetical protein	K	KCr_KHib
TGME49_265840-t26_1-p1	hypothetical protein	K	KCr_KHib
TGME49_226068-t26_1-p1	DnaJ domain-containing protein OS=Toxoplasma gondii MAS GN=TGMAS_226068 PE=4 SV=1	K	KCr_KHib
TGME49_218520-t26_1-p1	Microneme protein MIC6 OS=Toxoplasma gondii ARI GN=TGARI_218520 PE=4 SV=1	K	KCr_KHib
TGME49_234380-t26_1-p1	hypothetical protein	K	KCr_KHib
TGME49_277720-t26_1-p1	GDA1/CD39 (nucleoside phosphatase) family protein	K	KCr_KHib
TGME49_261580-t26_1-p1	histone H2AX	K	KCr_KHib
TGME49_291640-t26_1-p1	aspartate carbamoyltransferase	K	KCr_KHib
TGME49_254440-t26_1-p1	Ribosomal protein RPL12 OS=Toxoplasma gondii FOU GN=TGFOU_254440 PE=3 SV=1	K	KCr_KHib
TGME49_293190-t26_1-p1	Endonuclease/exonuclease/phosphatase family protein OS=Toxoplasma gondii MAS GN=TGMAS_293190 PE=4 SV=1	K	KCr_KHib
TGME49_312110-t26_1-p1	apicoplast-associated thioredoxin family protein Atrx1	K	KCr_KHib
TGME49_293570-t26_1-p1	hypothetical protein	K	KCr_KHib
TGME49_226910-t26_1-p1	hypothetical protein	K	KCr_KHib
TGME49_227960-t26_1-p1	PCI domain-containing protein OS=Toxoplasma gondii TgCatPRC2 GN=TGPRC2_227960 PE=4 SV=1	K	KCr_KHib
TGME49_244470-t26_1-p1	Putative viral A-type inclusion protein OS=Toxoplasma gondii TgCatPRC2 GN=TGPRC2_244470 PE=4 SV=1	K	KCr_KHib
TGME49_244880-t26_1-p1	DNA-directed RNA polymerase I RPA1	K	KCr_KHib
TGME49_224090-t26_1-p1	enoyl-CoA hydratase/isomerase family protein	K	KCr_KHib
TGME49_242660-t26_1-p1	Vacuolar protein sorting-associated protein 35 OS=Toxoplasma gondii ARI GN=TGARI_242660 PE=3 SV=1	K	KCr_KHib
TGME49_269442-t26_1-p1	Putative calmodulin OS=Toxoplasma gondii FOU GN=TGFOU_269442 PE=4 SV=1	K	KCr_KHib
TGME49_284780-t26_1-p1	hypothetical protein	K	KCr_KHib
TGME49_218820-t26_1-p1	alba 2	K	KCr_KHib
TGME49_230960-t26_1-p1	Putative splicing factor 3b, subunit 3, 130kD OS=Toxoplasma gondii ARI GN=TGARI_230960 PE=4 SV=1	K	KCr_KHib
TGME49_309560-t26_1-p1	nmda receptor glutamate-binding chain	K	KCr_KHib
TGME49_305460-t26_1-p1	hypothetical protein	K	KCr_KHib
TGME49_251760-t26_1-p1	hypothetical protein	K	KCr_KHib
TGME49_284560-t26_1-p1	ribosomal protein RPL9	K	KCr_KHib
TGME49_223540-t26_1-p1	importin-beta N-terminal domain-containing protein	K	KCr_KHib
TGME49_289210-t26_1-p1	Prefoldin subunit protein OS=Toxoplasma gondii TgCatPRC2 GN=TGPRC2_289210 PE=4 SV=1	K	KCr_KHib
TGME49_248370-t26_1-p1	hypothetical protein	K	KCr_KHib
TGME49_239330-t26_1-p1	Ribosomal protein L37 OS=Toxoplasma gondii FOU GN=TGFOU_239330 PE=3 SV=1	K	KCr_KHib
TGME49_263630-t26_1-p1	hypothetical protein	K	KCr_KHib
TGME49_211290-t26_1-p1	rhoptry protein ROP15	K	KCr_KHib
TGME49_290160-t26_1-p1	hypothetical protein	K	KCr_KHib
TGME49_248480-t26_1-p1	ribosomal protein RPS9	K	KCr_KHib
TGME49_316310-t26_1-p1	Superoxide dismutase OS=Toxoplasma gondii FOU GN=TGFOU_316310 PE=3 SV=1	K	KCr_KHib
TGME49_288750-t26_1-p1	Ubiquinol-cytochrome c reductase OS=Toxoplasma gondii FOU GN=TGFOU_288750 PE=4 SV=1	K	KCr_KHib
TGME49_257060-t26_1-p1	Translation initiation factor sui1 protein OS=Toxoplasma gondii ARI GN=TGARI_257060 PE=4 SV=1	K	KCr_KHib
TGME49_297730-t26_1-p1	hypothetical protein	K	KCr_KHib
TGME49_255260-t26_1-p1	Apical membrane antigen 1, putative OS=Toxoplasma gondii (strain ATCC 50861 / VEG) GN=BN1205_079100 PE=4 SV=1	K	KCr_KHib
TGME49_269250-t26_1-p1	Mov34/MPN/PAD-1 family protein	K	KCr_KHib
TGME49_246130-t26_1-p1	serpin (serine proteinase inhibitor) superfamily protein	K	KCr_KHib
TGME49_266640-t26_1-p1	Acetyl-coenzyme A synthetase OS=Toxoplasma gondii FOU GN=TGFOU_266640 PE=3 SV=1	K	KCr_KHib
TGME49_274190-t26_1-p1	Putative eukaryotic initiation factor 2B epsilon subunit OS=Toxoplasma gondii ARI GN=TGARI_274190 PE=4 SV=1	K	KCr_KHib
TGME49_217680-t26_1-p1	hypothetical protein	K	KCr_KHib
TGME49_255660-t26_1-p1	EF hand domain-containing protein OS=Toxoplasma gondii (strain ATCC 50861 / VEG) GN=BN1205_078590 PE=4 SV=1	K	KCr_KHib
TGME49_237180-t26_1-p1	hypothetical protein	K	KCr_KHib
TGME49_210790-t26_1-p1	hypothetical protein	K	KCr_KHib
TGME49_233030-t26_1-p1	Gliding-associated protein GAP70 OS=Toxoplasma gondii (strain ATCC 50611 / Me49) GN=GAP70 PE=4 SV=1	K	KCr_KHib
TGME49_250330-t26_1-p1	DDRGK domain protein OS=Toxoplasma gondii (strain ATCC 50861 / VEG) GN=BN1205_001690 PE=4 SV=1	K	KCr_KHib
TGME49_260520-t26_1-p1	hypothetical protein	K	KCr_KHib
TGME49_234190-t26_1-p1	hypothetical protein	K	KCr_KHib
TGME49_304770-t26_1-p1	Ubiquitin-conjugating enzyme subfamily protein OS=Toxoplasma gondii FOU GN=TGFOU_304770 PE=3 SV=1	K	KCr_KHib
TGME49_295040-t26_1-p1	Importin-beta OS=Toxoplasma gondii PE=2 SV=1	K	KCr_KHib
TGME49_212300-t26_1-p1	hypothetical protein	K	KCr_KHib
TGME49_263050-t26_1-p1	60S ribosomal protein L13 OS=Toxoplasma gondii FOU GN=TGFOU_263050 PE=3 SV=1	K	KCr_KHib
TGME49_227280-t26_1-p1	dense granule protein GRA3	K	KCr_KHib
TGME49_277270-t26_1-p1	NTPase II (Fragment) OS=Toxoplasma gondii (strain ATCC 50611 / Me49) GN=TGME49_277270 PE=3 SV=1	K	KCr_KHib
TGME49_238180-t26_1-p1	hypothetical protein	K	KCr_KHib
TGME49_217510-t26_1-p1	hypothetical protein	K	KCr_KHib
TGME49_202500-t26_1-p1	GAPM1a	K	KCr_KHib
TGME49_259630-t26_1-p1	hypothetical protein	K	KCr_KHib
TGME49_215430-t26_1-p1	hypothetical protein	K	KCr_KHib
TGME49_248390-t26_1-p1	Ribosomal protein RPL26 OS=Toxoplasma gondii FOU GN=TGFOU_248390 PE=4 SV=1	K	KCr_KHib
TGME49_214490-t26_1-p1	Peptidase M16 inactive domain-containing protein OS=Toxoplasma gondii GAB2-2007-GAL-DOM2 GN=TGDOM2_214490 PE=4 SV=1	K	KCr_KHib
TGME49_240060-t26_1-p1	hypothetical protein	K	KCr_KHib
TGME49_289800-t26_1-p1	hypothetical protein	K	KCr_KHib
TGME49_200250-t26_1-p1	Microneme protein MIC17A OS=Toxoplasma gondii (strain ATCC 50611 / Me49) GN=MIC17A PE=4 SV=1	K	KCr_KHib
TGME49_308040-t26_1-p1	ZPR1 zinc finger domain-containing protein OS=Toxoplasma gondii ARI GN=TGARI_308040 PE=4 SV=1	K	KCr_KHib
TGME49_266970-t26_1-p1	hypothetical protein	K	KCr_KHib
TGME49_229670-t26_1-p1	ribosomal protein RPS23	K	KCr_KHib
TGME49_240660-t26_1-p1	hypothetical protein	K	KCr_KHib
TGME49_217560-t26_1-p1	DNA-directed RNA polymerase II RPB10	K	KCr_KHib
TGME49_259200-t26_1-p1	Na+/H+ exchanger NHE1	K	KCr_KHib
TGME49_257480-t26_1-p1	NADP-dependent succinate-semialdehyde dehydrogenase	K	KCr_KHib
TGME49_245670-t26_1-p1	pyruvate dehydrogenase complex subunit PDH-E1Alpha	K	KCr_KHib
TGME49_214320-t26_1-p1	Facilitative glucose transporter GT1 OS=Toxoplasma gondii FOU GN=TGFOU_214320 PE=3 SV=1	K	KCr_KHib
TGME49_267080-t26_1-p1	26S protease regulatory subunit 4, putative OS=Toxoplasma gondii (strain ATCC 50611 / Me49) GN=TGME49_267080 PE=3 SV=1	K	KCr_KHib
TGME49_289770-t26_1-p1	Mu1 adaptin OS=Toxoplasma gondii FOU GN=TGFOU_289770 PE=3 SV=1	K	KCr_KHib
TGME49_215220-t26_1-p1	hypothetical protein	K	KCr_KHib
TGME49_286560-t26_1-p1	U6 snRNA-associated Sm family protein	K	KCr_KHib
TGME49_214080-t26_1-p1	Toxofilin OS=Toxoplasma gondii GAB2-2007-GAL-DOM2 GN=TGDOM2_214080 PE=4 SV=1	K	KCr_KHib
TGME49_290720-t26_1-p1	Vacuolar proton translocating ATPase subunit, putative OS=Toxoplasma gondii (strain ATCC 50611 / Me49)GN=TGME49_290720 PE=4 SV=1	K	KCr_KHib
TGME49_263190-t26_1-p1	Adenylosuccinate lyase OS=Toxoplasma gondii ARI GN=TGARI_263190 PE=3 SV=1	K	KCr_KHib
TGME49_239500-t26_1-p1	Proteasome subunit alpha type OS=Toxoplasma gondii FOU GN=TGFOU_239500 PE=3 SV=1	K	KCr_KHib
TGME49_201880-t26_1-p1	hypothetical protein	K	KCr_KHib
TGME49_239752-t26_1-p1	hypothetical protein	K	KCr_KHib
TGME49_252390-t26_1-p1	hypothetical protein	K	KCr_KHib
TGME49_270360-t26_1-p1	hypothetical protein	K	KCr_KHib
TGME49_226380-t26_1-p1	hypothetical protein	K	KCr_KHib
TGME49_266460-t26_1-p1	Putative small ubiquitin family modifier OS=Toxoplasma gondii FOU GN=TGFOU_266460 PE=4 SV=1	K	KCr_KHib
TGME49_270070-t26_1-p1	synaptobrevin family protein	K	KCr_KHib
TGME49_281920-t26_1-p1	hypothetical protein	K	KCr_KHib
TGME49_297520-t26_1-p1	proteophosphoglycan PPG1	K	KCr_KHib
TGME49_207060-t26_1-p1	Ribonucleoside-diphosphate reductase small subunit OS=Toxoplasma gondii FOU GN=TGFOU_207060 PE=4 SV=1	K	KCr_KHib
TGME49_280700-t26_1-p1	arginine decarboxylase	K	KCr_KHib
TGME49_213050-t26_1-p1	hypothetical protein	K	KCr_KHib
TGME49_205340-t26_1-p1	40S ribosomal protein S12 OS=Toxoplasma gondii FOU GN=TGFOU_205340 PE=3 SV=1	K	KCr_KHib
TGME49_275810-t26_1-p1	ribosomal protein RPS10	K	KCr_KHib
TGME49_249860-t26_1-p1	hypothetical protein	K	KCr_KHib
TGME49_225160-t26_1-p1	hypothetical protein	K	KCr_KHib
TGME49_268590-t26_1-p1	rhomboid protease ROM4	K	KCr_KHib
TGME49_249990-t26_1-p1	Microtubule-binding protein, putative OS=Toxoplasma gondii (strain ATCC 50861 / VEG) GN=BN1205_001850 PE=4 SV=1	K	KCr_KHib
TGME49_310210-t26_1-p1	Putative transmembrane protein OS=Toxoplasma gondii MAS GN=TGMAS_310210 PE=4 SV=1	K	KCr_KHib
TGME49_280710-t26_1-p1	Putative 20S proteasome subunit beta 7 OS=Toxoplasma gondii TgCatPRC2 GN=TGPRC2_280710 PE=4 SV=1	K	KCr_KHib
TGME49_217570-t26_1-p1	ribosomal protein RPS27	K	KCr_KHib
TGME49_293370-t26_1-p1	Histone arginine methyltransferase PRMT2 OS=Toxoplasma gondii MAS GN=TGMAS_293370 PE=4 SV=1	K	KCr_KHib
TGME49_315490-t26_1-p1	rhoptry protein ROP10	K	KCr_KHib
TGME49_261710-t26_1-p1	Ankyrin repeat-containing protein OS=Toxoplasma gondii FOU GN=TGFOU_261710 PE=4 SV=1	K	KCr_KHib
TGME49_257490-t26_1-p1	Prefoldin subunit superfamily protein OS=Toxoplasma gondii (strain ATCC 50861 / VEG) GN=TGVEG_257490 PE=4 SV=1	K	KCr_KHib
TGME49_202760-t26_1-p1	hypothetical protein	K	KCr_KHib
TGME49_242330-t26_1-p1	ribosomal protein RPS5	K	KCr_KHib
TGME49_221950-t26_1-p1	hypothetical protein	K	KCr_KHib
TGME49_258730-t26_1-p1	hypothetical protein	K	KCr_KHib
TGME49_315320-t26_1-p1	SAG-related sequence SRS52A	K	KCr_KHib
TGME49_227870-t26_1-p1	Tim10/DDP family zinc finger superfamily protein	K	KCr_KHib
TGME49_222270-t26_1-p1	hypothetical protein	K	KCr_KHib
TGME49_289600-t26_1-p1	Heat shock protein HSP29 OS=Toxoplasma gondii FOU GN=TGFOU_289600 PE=3 SV=1	K	KCr_KHib
TGME49_233680-t26_1-p1	nuclear movement family protein	K	KCr_KHib
TGME49_280480-t26_1-p1	EF hand domain-containing protein OS=Toxoplasma gondii FOU GN=TGFOU_280480 PE=4 SV=1	K	KCr_KHib
TGME49_263470-t26_1-p1	ubiquitin carboxyl-terminal hydrolase UCHL3	K	KCr_KHib
TGME49_235930-t26_1-p1	Domain K-type RNA binding proteins family protein OS=Toxoplasma gondii FOU GN=TGFOU_235930 PE=4 SV=1	K	KCr_KHib
TGME49_318410-t26_1-p1	Putative TCP-1 chaperonin OS=Toxoplasma gondii ARI GN=TGARI_318410 PE=3 SV=1	K	KCr_KHib
TGME49_266760-t26_1-p1	Isocitrate dehydrogenase OS=Toxoplasma gondii FOU GN=TGFOU_266760 PE=4 SV=1	K	KCr_KHib
TGME49_289540-t26_1-p1	hypothetical protein	K	KCr_KHib
TGME49_256770-t26_1-p1	hypothetical protein	K	KCr_KHib
TGME49_273070-t26_1-p1	ARF1-directed GTPase-activating protein,putative OS=Toxoplasma gondii (strain ATCC 50861 /VEG) GN=BN1205_020380 PE=4 SV=1	K	KCr_KHib
TGME49_227620-t26_1-p1	Dense granule protein GRA2 OS=Toxoplasma gondii MAS GN=TGMAS_227620 PE=4 SV=1	K	KCr_KHib
TGME49_314820-t26_1-p1	Putative mitochondrial atp synthase f1, epsilon subunit OS=Toxoplasma gondii MAS GN=TGMAS_314820 PE=4 SV=1	K	KCr_KHib
TGME49_270830-t26_1-p1	Small nuclear ribonucleoprotein OS=Toxoplasma gondii ARI GN=TGARI_270830 PE=4 SV=1	K	KCr_KHib
TGME49_310790-t26_1-p1	hypothetical protein	K	KCr_KHib
TGME49_306930-t26_1-p1	Proteasome subunit beta type 7, putative OS=Toxoplasma gondii (strain ATCC 50861 / VEG) GN=BN1205_050900 PE=4 SV=1	K	KCr_KHib
TGME49_221870-t26_1-p1	hypothetical protein	K	KCr_KHib
TGME49_204480-t26_1-p1	thioredoxin domain-containing protein	K	KCr_KHib
TGME49_217540-t26_1-p1	RNA recognition motif-containing protein OS=Toxoplasma gondii ARI GN=TGARI_217540 PE=4 SV=1	K	KCr_KHib
TGME49_233350-t26_1-p1	Putative nuclear transport factor 2 OS=Toxoplasma gondii FOU GN=TGFOU_233350 PE=4 SV=1	K	KCr_KHib
TGME49_300290-t26_1-p1	SNARE domain-containing protein	K	KCr_KHib
TGME49_262040-t26_1-p1	Eukaryotic translation initiation factor 3 subunit K OS=Toxoplasma gondii FOU GN=TGFOU_262040 PE=3 SV=1	K	KCr_KHib
TGME49_219700-t26_1-p1	hypothetical protein	K	KCr_KHib
TGME49_207240-t26_1-p1	hypothetical protein	K	KCr_KHib
TGME49_224960-t26_1-p1	Preprotein translocase subunit Sec66 OS=Toxoplasma gondii FOU GN=TGFOU_224960 PE=4 SV=1	K	KCr_KHib
TGME49_236530-t26_1-p1	Defective in cullin neddylation protein OS=Toxoplasma gondii MAS GN=TGMAS_236530 PE=4 SV=1	K	KCr_KHib
TGME49_237250-t26_1-p1	hypothetical protein	K	KCr_KHib
TGME49_260370-t26_1-p1	AtPH1 family protein	K	KCr_KHib
TGME49_300000-t26_1-p1	Ribosomal protein RPL18 OS=Toxoplasma gondii MAS GN=TGMAS_300000 PE=4 SV=1	K	KCr_KHib
TGME49_267500-t26_1-p1	hypothetical protein	K	KCr_KHib
TGME49_310010-t26_1-p1	Rhoptry neck protein 1 OS=Toxoplasma gondii GN=RON1 PE=2 SV=1	K	KCr_KHib
TGME49_321530-t26_1-p1	cathepsin CPL	K	KCr_KHib
TGME49_245450-t26_1-p1	hypothetical protein	K	KCr_KHib
TGME49_313190-t26_1-p1	Rab18/RabC-family small GTPase OS=Toxoplasma gondii (strain ATCC 50861 / VEG) GN=BN1205_097220 PE=4 SV=1	K	KCr_KHib
TGME49_266960-t26_1-p1	Tubulin beta chain OS=Toxoplasma gondii FOU GN=TGFOU_266960 PE=3 SV=1	K	KCr_KHib
TGME49_215460-t26_1-p1	40S ribosomal protein S24 OS=Toxoplasma gondii FOU GN=TGFOU_215460 PE=3 SV=1	K	KCr_KHib
TGME49_204050-t26_1-p1	Subtilisin SUB1 OS=Toxoplasma gondii (strain ATCC 50611 / Me49) GN=SUB1 PE=4 SV=1	K	KCr_KHib
TGME49_288460-t26_1-p1	hypothetical protein	K	KCr_KHib
TGME49_286450-t26_1-p1	Dense granule protein GRA5 OS=Toxoplasma gondii (strain ATCC 50611 / Me49) GN=GRA5 PE=4 SV=1	K	KCr_KHib
TGME49_211630-t26_1-p1	hypothetical protein	K	KCr_KHib
TGME49_311310-t26_1-p1	hypothetical protein	K	KCr_KHib
TGME49_277080-t26_1-p1	Microneme protein MIC5 OS=Toxoplasma gondii (strain ATCC 50861 / VEG) GN=TGVEG_277080 PE=4 SV=1	K	KCr_KHib
TGME49_258070-t26_1-p1	hypothetical protein	K	KCr_KHib
TGME49_203310-t26_1-p1	dense granule protein GRA7	K	KCr_KHib
TGME49_313640-t26_1-p1	hypothetical protein	K	KCr_KHib
TGME49_240890-t26_1-p1	Probable ATP-dependent 6-phosphofructokinase OS=Toxoplasma gondii (strain ATCC 50861 / VEG) GN=BN1205_090400 PE=3 SV=1	K	KCr_KHib
TGME49_232300-t26_1-p1	Ribosomal protein RPS3 OS=Toxoplasma gondii (strain ATCC 50861 / VEG) GN=TGVEG_232300 PE=4 SV=1	K	KCr_KHib
TGME49_202200-t26_1-p1	hypothetical protein	K	KCr_KHib
TGME49_227952-t26_1-p1	14-3-3 superfamily protein OS=Toxoplasma gondii FOU GN=TGFOU_227952 PE=3 SV=1	K	KCr_KHib
TGME49_288685-t26_1-p1	Fe-S protein assembly co-chaperone HscB protein OS=Toxoplasma gondii TgCatPRC2 GN=TGPRC2_288685 PE=4 SV=1	K	KCr_KHib
TGME49_228770-t26_1-p1	hypothetical protein	K	KCr_KHib
TGME49_278050-t26_1-p1	hypothetical protein	K	KCr_KHib
TGME49_313380-t26_1-p1	hypothetical protein	K	KCr_KHib
TGME49_238050-t26_1-p1	nuclease and tudor domain-containing protein	K	KCr_KHib
TGME49_278270-t26_1-p1	hypothetical protein	K	KCr_KHib
TGME49_212270-t26_1-p1	hypothetical protein	K	KCr_KHib
TGME49_203080-t26_1-p1	RNA recognition motif-containing protein	K	KCr_KHib
TGME49_217740-t26_1-p1	3-ketoacyl-(Acyl-carrier-protein) reductase OS=Toxoplasma gondii ARI GN=TGARI_217740 PE=4 SV=1	K	KCr_KHib
TGME49_267420-t26_1-p1	Putative mago nashi family protein 2 OS=Toxoplasma gondii ARI GN=TGARI_267420 PE=4 SV=1	K	KCr_KHib
TGME49_270310-t26_1-p1	hypothetical protein	K	KCr_KHib
TGME49_230210-t26_1-p1	alveolin domain containing intermediate filament IMC10	K	KCr_KHib
TGME49_254800-t26_1-p1	hypothetical protein	K	KCr_KHib
TGME49_290730-t26_1-p1	CS domain-containing protein	K	KCr_KHib
TGME49_286630-t26_1-p1	Putative antioxidant protein OS=Toxoplasma gondii GN=AOP PE=2 SV=1	K	KCr_KHib
TGME49_239740-t26_1-p1	Dense granule protein GRA14 OS=Toxoplasma gondii (strain ATCC 50861 / VEG) GN=BN1205_091840 PE=4 SV=1	K	KCr_KHib
TGME49_246560-t26_1-p1	hypothetical protein	K	KCr_KHib
TGME49_202870-t26_1-p1	SAP domain-containing protein	K	KCr_KHib
TGME49_209150-t26_1-p1	Mitochondrial alternative NADH dehydrogenase 1 OS=Toxoplasma gondii GN=ndh2-I PE=2 SV=1	K	KCr_KHib
TGME49_305240-t26_1-p1	XPA binding protein 2 family protein	K	KCr_KHib
TGME49_214930-t26_1-p1	hypothetical protein	K	KCr_KHib
TGME49_202830-t26_1-p1	Elicitor-responsive protein, putative OS=Toxoplasma gondii (strain ATCC 50611 / Me49) GN=TGME49_202830 PE=4 SV=1	K	KCr_KHib
TGME49_247670-t26_1-p1	ribulose-phosphate 3 epimerase family protein	K	KCr_KHib
TGME49_319730-t26_1-p1	YOU2 family C2C2 zinc finger protein	K	KCr_KHib
TGME49_275690-t26_1-p1	hypothetical protein	K	KCr_KHib
TGME49_295340-t26_1-p1	UV excision repair protein Rad23 protein	K	KCr_KHib
TGME49_295000-t26_1-p1	Sec1 family protein OS=Toxoplasma gondii FOU GN=TGFOU_295000 PE=3 SV=1	K	KCr_KHib
TGME49_261250-t26_1-p1	Histone H2A OS=Toxoplasma gondii FOU GN=TGFOU_261250 PE=3 SV=1	K	KCr_KHib
TGME49_267400-t26_1-p1	ribosomal protein RPL32	K	KCr_KHib
TGME49_249530-t26_1-p1	Exportin 1, putative OS=Toxoplasma gondii (strain ATCC 50611 / Me49) GN=TGME49_249530 PE=3 SV=1	K	KCr_KHib
TGME49_218760-t26_1-p1	hypothetical protein	K	KCr_KHib
TGME49_214780-t26_1-p1	Hydrolase, NUDIX family protein OS=Toxoplasma gondii GAB2-2007-GAL-DOM2 GN=TGDOM2_214780 PE=4 SV=1	K	KCr_KHib
TGME49_205440-t26_1-p1	T-complex protein 1 subunit gamma OS=Toxoplasma gondii ARI GN=TGARI_205440 PE=3 SV=1	K	KCr_KHib
TGME49_207840-t26_1-p1	Ribosomal protein RPS17 OS=Toxoplasma gondii FOU GN=TGFOU_207840 PE=3 SV=1	K	KCr_KHib
TGME49_251880-t26_1-p1	tRNA synthetases class I family protein	K	KCr_KHib
TGME49_262050-t26_1-p1	rhoptry kinase family protein ROP39	K	KCr_KHib
TGME49_249910-t26_1-p1	hypothetical protein	K	KCr_KHib
TGME49_293690-t26_1-p1	profilin PRF	K	KCr_KHib
TGME49_291140-t26_1-p1	hypothetical protein	K	KCr_KHib
TGME49_213000-t26_1-p1	hypothetical protein	K	KCr_KHib
TGME49_293900-t26_1-p1	sporozoite protein with an altered thrombospondin repeat SPATR	K	KCr_KHib
TGME49_295650-t26_1-p1	hypothetical protein	K	KCr_KHib
TGME49_227800-t26_1-p1	EF hand domain-containing protein	K	KCr_KHib
TGME49_315930-t26_1-p1	hypothetical protein	K	KCr_KHib
TGME49_293580-t26_1-p1	Prefoldin subunit protein OS=Toxoplasma gondii FOU GN=TGFOU_293580 PE=4 SV=1	K	KCr_KHib
TGME49_202820-t26_1-p1	Ubiquitin-conjugating enzyme subfamily protein OS=Toxoplasma gondii FOU GN=TGFOU_202820 PE=3 SV=1	K	KCr_KHib
TGME49_236580-t26_1-p1	Prp31-15.5k-U4 Snrna Complex family protein	K	KCr_KHib
TGME49_267600-t26_1-p1	FHA domain-containing protein	K	KCr_KHib
TGME49_258950-t26_1-p1	lectin family protein	K	KCr_KHib
TGME49_232830-t26_1-p1	V-type proton ATPase subunit a OS=Toxoplasma gondii ARI GN=TGARI_232830 PE=3 SV=1	K	KCr_KHib
TGME49_314400-t26_1-p1	hypothetical protein	K	KCr_KHib
TGME49_203400-t26_1-p1	hypothetical protein	K	KCr_KHib
TGME49_244440-t26_1-p1	nucleoside transporter protein	K	KCr_KHib
TGME49_295110-t26_1-p1	Rhoptry protein ROP7 OS=Toxoplasma gondii (strain ATCC 50861 / VEG) GN=BN1205_050030 PE=4 SV=1	K	KCr_KHib
TGME49_271810-t26_1-p1	hypothetical protein	K	KCr_KHib
TGME49_305980-t26_1-p1	pyruvate dehydrogenase complex subunit PDH-E3I	K	KCr_KHib
TGME49_223410-t26_1-p1	hypothetical protein	K	KCr_KHib
TGME49_310430-t26_1-p1	Heat shock protein 90, putative OS=Toxoplasma gondii (strain ATCC 50861 / VEG) GN=BN1205_094510 PE=3 SV=1	K	KCr_KHib
TGME49_243800-t26_1-p1	hypothetical protein	K	KCr_KHib
TGME49_314810-t26_1-p1	Ribosomal protein RPL7 OS=Toxoplasma gondii FOU GN=TGFOU_314810 PE=4 SV=1	K	KCr_KHib
TGME49_289100-t26_1-p1	hypothetical protein	K	KCr_KHib
TGME49_280750-t26_1-p1	hypothetical protein	K	KCr_KHib
TGME49_249250-t26_1-p1	ribosomal protein RPL35A	K	KCr_KHib
TGME49_237880-t26_1-p1	hypothetical protein	K	KCr_KHib
TGME49_209985-t26_1-p1	cAMP-dependent protein kinase	K	KCr_KHib
TGME49_217220-t26_1-p1	Zinc finger (C3HC4 RING finger) protein,putative OS=Toxoplasma gondii (strain ATCC 50861 / VEG) GN=BN1205_037050 PE=4 SV=1	K	KCr_KHib
TGME49_227600-t26_1-p1	Ribosomal protein RPL34 OS=Toxoplasma gondii FOU GN=TGFOU_227600 PE=4 SV=1	K	KCr_KHib
TGME49_310040-t26_1-p1	Putative ubiquitin conjugating enzyme E2 OS=Toxoplasma gondii (strain ATCC 50861 / VEG) GN=TGVEG_310040 PE=3 SV=1	K	KCr_KHib
TGME49_270640-t26_1-p1	RNA recognition motif-containing protein OS=Toxoplasma gondii MAS GN=TGMAS_270640 PE=4 SV=1	K	KCr_KHib
TGME49_295125-t26_1-p1	Rhoptry protein ROP4 OS=Toxoplasma gondii (strain ATCC 50611 / Me49) GN=ROP4 PE=4 SV=1	K	KCr_KHib
TGME49_257440-t26_1-p1	SCO1/SenC protein OS=Toxoplasma gondii (strain ATCC 50861 / VEG) GN=TGVEG_257440 PE=4 SV=1	K	KCr_KHib
TGME49_226830-t26_1-p1	DnaK family protein	K	KCr_KHib
TGME49_265370-t26_1-p1	hypothetical protein	K	KCr_KHib
TGME49_239310-t26_1-p1	Ribulose 5-phosphate isomerase OS=Toxoplasma gondii (strain ATCC 50611 / Me49) GN=TGME49_239310 PE=1 SV=1	K	KCr_KHib
TGME49_213770-t26_1-p1	hypothetical protein	K	KCr_KHib
TGME49_286090-t26_1-p1	hypothetical protein	K	KCr_KHib
TGME49_221210-t26_1-p1	cyclophilin	K	KCr_KHib
TGME49_300100-t26_1-p1	rhoptry neck protein RON2	K	KCr_KHib
TGME49_233100-t26_1-p1	SPFH domain / Band 7 family protein OS=Toxoplasma gondii ARI GN=TGARI_233100 PE=4 SV=1	K	KCr_KHib
TGME49_218940-t26_1-p1	hypothetical protein	K	KCr_KHib
TGME49_225080-t26_1-p1	ribosomal protein RPS18	K	KCr_KHib
TGME49_308020-t26_1-p1	SAG-related sequence SRS57	K	KCr_KHib
TGME49_293770-t26_1-p1	Chitinase-like protein CLP1 OS=Toxoplasma gondii MAS GN=TGMAS_293770 PE=4 SV=1	K	KCr_KHib
TGME49_265150-t26_1-p1	hypothetical protein	K	KCr_KHib
TGME49_263040-t26_1-p1	ribosomal protein RPS16	K	KCr_KHib
TGME49_220950-t26_1-p1	hypothetical protein	K	KCr_KHib
TGME49_267060-t26_1-p1	Ribosomal protein RPL14 OS=Toxoplasma gondii FOU GN=TGFOU_267060 PE=4 SV=1	K	KCr_KHib
TGME49_248600-t26_1-p1	aspartate aminotransferase	K	KCr_KHib
TGME49_262670-t26_1-p1	60S ribosomal protein L18a OS=Toxoplasma gondii FOU GN=TGFOU_262670 PE=3 SV=1	K	KCr_KHib
TGME49_229950-t26_1-p1	hypothetical protein	K	KCr_KHib
TGME49_270240-t26_1-p1	MAG1	K	KCr_KHib
TGME49_249390-t26_1-p1	Glutamate/leucine/phenylalanine/valine dehydrogenase family protein OS=Toxoplasma gondii (strain ATCC 50861 / VEG) GN=TGVEG_249390 PE=4 SV=1	K	KCr_KHib
TGME49_270380-t26_1-p1	Ribosomal protein RPS13 OS=Toxoplasma gondii FOU GN=TGFOU_270380 PE=3 SV=1	K	KCr_KHib
TGME49_224060-t26_1-p1	Putative thioredoxin OS=Toxoplasma gondii FOU GN=TGFOU_224060 PE=4 SV=1	K	KCr_KHib
TGME49_232720-t26_1-p1	Putative Lsm12 OS=Toxoplasma gondii FOU GN=TGFOU_232720 PE=4 SV=1	K	KCr_KHib
TGME49_272270-t26_1-p1	radical SAM domain-containing protein	K	KCr_KHib
TGME49_246620-t26_1-p1	G10 family protein	K	KCr_KHib
TGME49_310150-t26_1-p1	AMP-binding enzyme domain-containing protein OS=Toxoplasma gondii ARI GN=TGARI_310150 PE=4 SV=1	K	KCr_KHib
TGME49_224460-t26_1-p1	hypothetical protein	K	KCr_KHib
TGME49_253900-t26_1-p1	Delta-aminolevulinic acid dehydratase OS=Toxoplasma gondii (strain ATCC 50611 / Me49) GN=PBGS PE=3 SV=1	K	KCr_KHib
TGME49_235700-t26_1-p1	hypothetical protein	K	KCr_KHib
TGME49_279450-t26_1-p1	Adenylosuccinate synthetase OS=Toxoplasma gondii FOU GN=TGFOU_279450 PE=3 SV=1	K	KCr_KHib
TGME49_260630-t26_1-p1	DnaJ family Sec63 protein	K	KCr_KHib
TGME49_263990-t26_1-p1	hypothetical protein	K	KCr_KHib
TGME49_225580-t26_1-p1	hypothetical protein	K	KCr_KHib
TGME49_233720-t26_1-p1	DNA-directed RNA polymerase II RPBABC8	K	KCr_KHib
TGME49_270250-t26_1-p1	Dense granule protein GRA1 OS=Toxoplasma gondii ARI GN=TGARI_270250 PE=4 SV=1	K	KCr_KHib
TGME49_247000-t26_1-p1	tetratricopeptide repeat-containing protein	K	KCr_KHib
TGME49_247460-t26_1-p1	proliferating cell nuclear antigen PCNA1	K	KCr_KHib
TGME49_263720-t26_1-p1	HMG (high mobility group) box domain-containing protein	K	KCr_KHib
TGME49_279420-t26_1-p1	hypothetical protein	K	KCr_KHib
TGME49_258360-t26_1-p1	hypothetical protein	K	KCr_KHib
TGME49_258060-t26_1-p1	hypothetical protein	K	KCr_KHib
TGME49_255900-t26_1-p1	Putative Bax inhibitor-1 OS=Toxoplasma gondii FOU GN=TGFOU_255900 PE=3 SV=1	K	KCr_KHib
TGME49_279100-t26_1-p1	hypothetical protein	K	KCr_KHib
TGME49_215350-t26_1-p1	hypothetical protein	K	KCr_KHib
TGME49_254120-t26_1-p1	Autophagy-related protein OS=Toxoplasma gondii FOU GN=TGFOU_254120 PE=3 SV=1	K	KCr_KHib
TGME49_267390-t26_1-p1	DNA-directed RNA polymerase I RPAC1 OS=Toxoplasma gondii FOU GN=TGFOU_267390 PE=4 SV=1	K	KCr_KHib
TGME49_229420-t26_1-p1	hypothetical protein	K	KCr_KHib
TGME49_265220-t26_1-p1	Co-chaperone GrpE protein OS=Toxoplasma gondii ARI GN=TGARI_265220 PE=3 SV=1	K	KCr_KHib
TGME49_214440-t26_1-p1	4'-phosphopantetheinyl transferase superfamily protein	K	KCr_KHib
TGME49_310320-t26_1-p1	calreticulin family protein	K	KCr_KHib
TGME49_236650-t26_1-p1	DEAD (Asp-Glu-Ala-Asp) box polypeptide 17 OS=Toxoplasma gondii MAS GN=TGMAS_236650 PE=3 SV=1	K	KCr_KHib
TGME49_289550-t26_1-p1	WD domain, G-beta repeat-containing protein OS=Toxoplasma gondii ARI GN=TGARI_289550 PE=4 SV=1	K	KCr_KHib
TGME49_212860-t26_1-p1	hypothetical protein	K	KCr_KHib
TGME49_222380-t26_1-p1	importin-beta N-terminal domain-containing protein	K	KCr_KHib
TGME49_223920-t26_1-p1	rhoptry neck protein RON3	K	KCr_KHib
TGME49_313670-t26_1-p1	Adaptin n terminal region domain-containing protein OS=Toxoplasma gondii FOU GN=TGFOU_313670 PE=4 SV=1	K	KCr_KHib
TGME49_206610-t26_1-p1	pyruvate dehydrogenase complex subunit PDH-E2	K	KCr_KHib
TGME49_231190-t26_1-p1	ATPase ASNA1 homolog OS=Toxoplasma gondii FOU GN=TGFOU_231190 PE=3 SV=1	K	KCr_KHib
TGME49_319340-t26_1-p1	Putative kelch motif protein OS=Toxoplasma gondii ARI GN=TGARI_319340 PE=4 SV=1	K	KCr_KHib
TGME49_206510-t26_1-p1	Toxolysin TLN4 OS=Toxoplasma gondii (strain ATCC 50611 / Me49) GN=TLN4 PE=4 SV=1	K	KCr_KHib
TGME49_310490-t26_1-p1	Ribosomal protein RPL27A OS=Toxoplasma gondii FOU GN=TGFOU_310490 PE=3 SV=1	K	KCr_KHib
TGME49_275440-t26_1-p1	dense granule protein GRA6	K	KCr_KHib
TGME49_315220-t26_1-p1	rhoptry protein ROP14	K	KCr_KHib
TGME49_283540-t26_1-p1	hypothetical protein	K	KCr_KHib
TGME49_319350-t26_1-p1	SAG-related sequence SRS17B OS=Toxoplasma gondii ARI GN=TGARI_319350 PE=4 SV=1	K	KCr_KHib
TGME49_234505-t26_1-p1	Putative phenylalanyl-tRNA synthetase alpha chain A OS=Toxoplasma gondii ARI GN=TGARI_234505 PE=4 SV=1	K	KCr_KHib
TGME49_290260-t26_1-p1	thioredoxin family Trp26 protein	K	KCr_KHib
TGME49_288710-t26_1-p1	hypothetical protein	K	KCr_KHib
TGME49_250040-t26_1-p1	hypothetical protein	K	KCr_KHib
TGME49_210370-t26_1-p1	hypothetical protein	K	KCr_KHib
TGME49_305520-t26_1-p1	ribosomal protein RPS2	K	KCr_KHib
TGME49_311690-t26_1-p1	Peptidase domain-containin Ubiquilin-4 OS=Toxoplasma gondii (strain ATCC 50861 / VEG) GN=BN1205_095700 PE=4 SV=1	K	KCr_KHib
TGME49_209290-t26_1-p1	Ribosomal protein RPS28 OS=Toxoplasma gondii FOU GN=TGFOU_209290 PE=3 SV=1	K	KCr_KHib
TGME49_293440-t26_1-p1	Putative transmembrane protein OS=Toxoplasma gondii MAS GN=TGMAS_293440 PE=4 SV=1	K	KCr_KHib
TGME49_269950-t26_1-p1	hypothetical protein	K	KCr_KHib
TGME49_233735-t26_1-p1	hypothetical protein	K	KCr_KHib
TGME49_297500-t26_1-p1	T-complex protein 1 eta subunit OS=Toxoplasma gondii (strain ATCC 50611 / Me49) GN=TGME49_297500 PE=3 SV=1	K	KCr_KHib
TGME49_240860-t26_1-p1	Acyltransferase domain-containing protein OS=Toxoplasma gondii FOU GN=TGFOU_240860 PE=4 SV=1	K	KCr_KHib
TGME49_290005-t26_1-p1	Putative proteasome subunit beta type 1 OS=Toxoplasma gondii ARI GN=TGARI_290005 PE=4 SV=1	K	KCr_KHib
TGME49_269690-t26_1-p1	hypothetical protein	K	KCr_KHib
TGME49_221490-t26_1-p1	Cell cycle regulator protein OS=Toxoplasma gondii (strain ATCC 50611 / Me49) GN=TGME49_221490 PE=4 SV=1	K	KCr_KHib
TGME49_233480-t26_1-p1	SAG-related sequence SRS29C	K	KCr_KHib
TGME49_273770-t26_1-p1	hypothetical protein	K	KCr_KHib
TGME49_309810-t26_1-p1	ribosomal protein RPP2	K	KCr_KHib
TGME49_304500-t26_1-p1	Putative transmembrane protein OS=Toxoplasma gondii FOU GN=TGFOU_304500 PE=4 SV=1	K	KCr_KHib
TGME49_310460-t26_1-p1	Rab6	K	KCr_KHib
TGME49_243930-t26_1-p1	hypothetical protein	K	KCr_KHib
TGME49_247350-t26_1-p1	thioredoxin domain-containing protein	K	KCr_KHib
TGME49_239710-t26_1-p1	phosphomannomutase	K	KCr_KHib
TGME49_262100-t26_1-p1	Tetratricopeptide repeat-containing protein OS=Toxoplasma gondii (strain ATCC 50611 / Me49) GN=TGME49_262100 PE=4 SV=1	K	KCr_KHib
TGME49_304990-t26_1-p1	hypothetical protein	K	KCr_KHib
TGME49_204530-t26_1-p1	microneme protein MIC11	K	KCr_KHib
TGME49_232410-t26_1-p1	PDI family protein OS=Toxoplasma gondii FOU GN=TGFOU_232410 PE=4 SV=1	K	KCr_KHib
TGME49_291960-t26_1-p1	rhoptry kinase family protein ROP40 (incomplete catalytic triad)	K	KCr_KHib
TGME49_220860-t26_1-p1	DEAD/DEAH box helicase	K	KCr_KHib
TGME49_264660-t26_1-p1	SAG-related sequence SRS44	K	KCr_KHib
TGME49_215470-t26_1-p1	Ribosomal protein OS=Toxoplasma gondii FOU GN=TGFOU_215470 PE=3 SV=1	K	KCr_KHib
TGME49_305860-t26_1-p1	calcium-dependent protein kinase CDPK3	K	KCr_KHib
TGME49_262430-t26_1-p1	4-hydroxy-3-methylbut-2-en-1-yl diphosphate synthase	K	KCr_KHib
TGME49_260180-t26_1-p1	hypothetical protein	K	KCr_KHib
TGME49_236620-t26_1-p1	protein kinase (incomplete catalytic triad)	K	KCr_KHib
TGME49_221170-t26_1-p1	CAAX metallo endopeptidase	K	KCr_KHib
TGME49_219832-t26_1-p1	Cyclin-dependent kinases regulatory subunit OS=Toxoplasma gondii (strain ATCC 50611 / Me49) GN=TGME49_219832 PE=3 SV=1	K	KCr_KHib
TGME49_271280-t26_1-p1	hypothetical protein	K	KCr_KHib
TGME49_289830-t26_1-p1	hypothetical protein	K	KCr_KHib
TGME49_263440-t26_1-p1	hypothetical protein	K	KCr_KHib
TGME49_236910-t26_1-p1	hypothetical protein	K	KCr_KHib
TGME49_279400-t26_1-p1	Putative glutaredoxin OS=Toxoplasma gondii ARI GN=TGARI_279400 PE=4 SV=1	K	KCr_KHib
TGME49_240600-t26_1-p1	Putative chaperonin cpn60 OS=Toxoplasma gondii (strain ATCC 50861 / VEG) GN=BN1205_090700 PE=3 SV=1	K	KCr_KHib
TGME49_223668-t26_1-p1	LYAR-type C2HC zinc finger protein	K	KCr_KHib
TGME49_212960-t26_1-p1	hypothetical protein	K	KCr_KHib
TGME49_218530-t26_1-p1	proteasome-interacting thioredoxin domain-containing protein	K	KCr_KHib
TGME49_212290-t26_1-p1	ribosomal protein RPS19	K	KCr_KHib
TGME49_228170-t26_1-p1	Inner membrane complex protein IMC2A OS=Toxoplasma gondii (strain ATCC 50611 / Me49) GN=IMC2A PE=4 SV=1	K	KCr_KHib
TGME49_301390-t26_1-p1	Ribosome biogenesis protein BOP1 homolog OS=Toxoplasma gondii TgCatPRC2 GN=TGPRC2_301390 PE=3 SV=1	K	KCr_KHib
TGME49_257680-t26_1-p1	Myosin light chain MLC1 OS=Toxoplasma gondii MAS GN=TGMAS_257680 PE=4 SV=1	K	KCr_KHib
TGME49_240280-t26_1-p1	S1/P1nuclease	K	KCr_KHib
TGME49_213392-t26_1-p1	surface antigen repeat-containing protein	K	KCr_KHib
TGME49_268760-t26_1-p1	hypothetical protein	K	KCr_KHib
TGME49_215420-t26_1-p1	SNARE protein OS=Toxoplasma gondii FOU GN=TGFOU_215420 PE=3 SV=1	K	KCr_KHib
TGME49_294640-t26_1-p1	ribonucleoside-diphosphate reductase large chain	K	KCr_KHib
TGME49_254690-t26_1-p1	phospholipase/carboxylesterase	K	KCr_KHib
TGME49_318210-t26_1-p1	hypothetical protein	K	KCr_KHib
TGME49_313560-t26_1-p1	hypothetical protein	K	KCr_KHib
TGME49_219320-t26_1-p1	Acid phosphatase GAP50 OS=Toxoplasma gondii FOU GN=TGFOU_219320 PE=4 SV=1	K	KCr_KHib
TGME49_215260-t26_1-p1	carbamoylphosphate synthetase	K	KCr_KHib
TGME49_316255-t26_1-p1	hypothetical protein	K	KCr_KHib
TGME49_242790-t26_1-p1	hypothetical protein	K	KCr_KHib
TGME49_319300-t26_1-p1	hypothetical protein	K	KCr_KHib
TGME49_205320-t26_1-p1	hypothetical protein	K	KCr_KHib
TGME49_306600-t26_1-p1	RNA recognition motif-containing protein	K	KCr_KHib
TGME49_220100-t26_1-p1	phosphoribosylpyrophosphate synthetase	K	KCr_KHib
TGME49_203870-t26_1-p1	hypothetical protein	K	KCr_KHib
TGME49_220500-t26_1-p1	UBX domain-containing protein OS=Toxoplasma gondii (strain ATCC 50611 / Me49) GN=TGME49_220500 PE=4 SV=1	K	KCr_KHib
TGME49_312150-t26_1-p1	hypothetical protein	K	KCr_KHib
TGME49_258150-t26_1-p1	hypothetical protein	K	KCr_KHib
TGME49_228360-t26_1-p1	hypothetical protein	K	KCr_KHib
TGME49_271350-t26_1-p1	Bifunctional protein FolC subfamily protein OS=Toxoplasma gondii ARI GN=TGARI_271350 PE=4 SV=1	K	KCr_KHib
TGME49_213730-t26_1-p1	lanthionine synthetase C family protein	K	KCr_KHib
TGME49_308860-t26_1-p1	hypothetical protein	K	KCr_KHib
TGME49_232030-t26_1-p1	hypothetical protein	K	KCr_KHib
TGME49_238250-t26_1-p1	ribosomal protein RPL36	K	KCr_KHib
TGME49_249240-t26_1-p1	hypothetical protein	K	KCr_KHib
TGME49_249610-t26_1-p1	hypothetical protein	K	KCr_KHib
TGME49_218720-t26_1-p1	calcium-dependent protein kinase CDPK6	K	KCr_KHib
TGME49_201140-t26_1-p1	hypothetical protein	K	KCr_KHib
TGME49_243910-t26_1-p1	Cof family hydrolase subfamily protein OS=Toxoplasma gondii ARI GN=TGARI_243910 PE=4 SV=1	K	KCr_KHib
TGME49_313230-t26_1-p1	hypothetical protein	K	KCr_KHib
TGME49_316530-t26_1-p1	Putative myosin heavy chain OS=Toxoplasma gondii ARI GN=TGARI_316530 PE=4 SV=1	K	KCr_KHib
TGME49_215060-t26_1-p1	hypothetical protein	K	KCr_KHib
TGME49_216770-t26_1-p1	hypothetical protein	K	KCr_KHib
TGME49_310470-t26_1-p1	hypothetical protein	K	KCr_KHib
TGME49_224910-t26_1-p1	hypothetical protein	K	KCr_KHib
TGME49_309740-t26_1-p1	LSM domain-containing protein	K	KCr_KHib
TGME49_254520-t26_1-p1	Mediator complex subunit MED11 OS=Toxoplasma gondii MAS GN=TGMAS_254520 PE=4 SV=1	K	KCr_KHib
TGME49_264080-t26_1-p1	Acyl carrier protein OS=Toxoplasma gondii MAS GN=TGMAS_264080 PE=3 SV=1	K	KCr_KHib
TGME49_261070-t26_1-p1	apicoplast triosephosphate translocator APT1	K	KCr_KHib
TGME49_258090-t26_1-p1	hypothetical protein	K	KCr_KHib
TGME49_278660-t26_1-p1	p-type ATPase4, putative OS=Toxoplasma gondii (strain ATCC 50611 / Me49) GN=TGME49_278660 PE=3 SV=1	K	KCr_KHib
TGME49_249850-t26_1-p1	GAP40 protein	K	KCr_KHib
TGME49_226970-t26_1-p1	ribosomal protein RPS11	K	KCr_KHib
TGME49_290890-t26_1-p1	Putative carbonyl reductase 1 OS=Toxoplasma gondii ARI GN=TGARI_290890 PE=3 SV=1	K	KCr_KHib
TGME49_217000-t26_1-p1	hypothetical protein	K	KCr_KHib
TGME49_273860-t26_1-p1	hypothetical protein	K	KCr_KHib
TGME49_273960-t26_1-p1	chaperonin GroS protein	K	KCr_KHib
TGME49_219690-t26_1-p1	hypothetical protein	K	KCr_KHib
TGME49_246730-t26_1-p1	hypothetical protein	K	KCr_KHib
TGME49_267550-t26_1-p1	leucine-rich repeat protein LRR1	K	KCr_KHib
TGME49_311470-t26_1-p1	rhoptry neck protein RON5	K	KCr_KHib
TGME49_208030-t26_1-p1	microneme protein MIC4	K	KCr_KHib
TGME49_308840-t26_1-p1	SAG-related sequence SRS51	K	KCr_KHib
TGME49_247230-t26_1-p1	centrin	K	KCr_KHib
TGME49_282055-t26_1-p1	protein phosphatase PP2C-hn	K	KCr_KHib
TGME49_266120-t26_1-p1	Glutathione peroxidase OS=Toxoplasma gondii (strain ATCC 50611 / Me49) GN=TPX1 PE=3 SV=1	K	KCr_KHib
TGME49_263060-t26_1-p1	Proteasome/cyclosome repeat-containing protein	K	KCr_KHib
TGME49_291630-t26_1-p1	hypothetical protein	K	KCr_KHib
TGME49_261010-t26_1-p1	hypothetical protein	K	KCr_KHib
TGME49_213280-t26_1-p1	SAG-related sequence SRS25 OS=Toxoplasma gondii ARI GN=TGARI_213280 PE=4 SV=1	K	KCr_KHib
TGME49_238190-t26_1-p1	DNA-directed RNA polymerase II RPB3	K	KCr_KHib
TGME49_306060-t26_1-p1	rhoptry neck protein RON8	K	KCr_KHib
TGME49_290040-t26_1-p1	hypothetical protein	K	KCr_KHib
TGME49_218250-t26_1-p1	TAP42 family protein	K	KCr_KHib
TGME49_204130-t26_1-p1	perforin-like protein PLP1	K	KCr_KHib
TGME49_203450-t26_1-p1	DUF3228 domain-containing protein	K	KCr_KHib
TGME49_208370-t26_1-p1	hypothetical protein	K	KCr_KHib
TGME49_214220-t26_1-p1	hypothetical protein	K	KCr_KHib
TGME49_250710-t26_1-p1	microneme protein MIC10	K	KCr_KHib
TGME49_263580-t26_1-p1	bromodomain-containing protein	K	KCr_KHib
TGME49_249590-t26_1-p1	hypothetical protein	K	KCr_KHib
TGME49_277240-t26_1-p1	NTPase I	K	KCr_KHib
TGME49_256090-t26_1-p1	Glycerophosphodiester phosphodiesterase family protein OS=Toxoplasma gondii (strain ATCC 50611 / Me49)GN=TGME49_256090 PE=4 SV=1	K	KCr_KHib
TGME49_208450-t26_1-p1	protease inhibitor PI2	K	KCr_KHib
TGME49_293340-t26_1-p1	hypothetical protein	K	KCr_KHib
TGME49_204020-t26_1-p1	ribosomal protein RPL8	K	KCr_KHib
TGME49_201800-t26_1-p1	Putative RNA-binding protein OS=Toxoplasma gondii FOU GN=TGFOU_201800 PE=4 SV=1	K	KCr_KHib
TGME49_201150-t26_1-p1	Heavy metal translocating P-type ATPase subfamily protein OS=Toxoplasma gondii (strain ATCC 50611/ Me49) GN=TGME49_201150 PE=4 SV=1	K	KCr_KHib
TGME49_225930-t26_1-p1	triose-phosphate isomerase TPI-I	K	KCr_KHib
TGME49_254900-t26_1-p1	Proteasome subunit beta type OS=Toxoplasma gondii FOU GN=TGFOU_254900 PE=3 SV=1	K	KCr_KHib
TGME49_222430-t26_1-p1	HECT-domain (ubiquitin-transferase) domain-containing protein	K	KCr_KHib
TGME49_234450-t26_1-p1	ribosomal protein RPS15A	K	KCr_KHib
TGME49_286920-t26_1-p1	SWIRM domain-containing protein OS=Toxoplasma gondii (strain ATCC 50611 / Me49) GN=TGME49_286920 PE=4 SV=1	K	KCr_KHib
TGME49_246080-t26_1-p1	NAD dependent epimerase/dehydratase family protein	K	KCr_KHib
TGME49_218410-t26_1-p1	60S acidic ribosomal protein P0 OS=Toxoplasma gondii FOU GN=TGFOU_218410 PE=3 SV=1	K	KCr_KHib
TGME49_315110-t26_1-p1	hypothetical protein	K	KCr_KHib
TGME49_248180-t26_1-p1	hypothetical protein	K	KCr_KHib
TGME49_287180-t26_1-p1	hypothetical protein	K	KCr_KHib
TGME49_318580-t26_1-p1	Glucosephosphate-mutase GPM2 OS=Toxoplasma gondii (strain ATCC 50611 / Me49) GN=GPM2 PE=3 SV=1	K	KCr_KHib
TGME49_219520-t26_1-p1	histone arginine methyltransferase PRMT1	K	KCr_KHib
TGME49_204410-t26_1-p1	endonuclease/exonuclease/phosphatase family protein GN=TGME49_204410	K	KLa
TGME49_271290-t26_1-p1	SURP motif domain-containing protein(predict) GN=TGME49_271290	K	KLa
TGME49_240550-t26_1-p1	copper chaperone COX17-1, putative GN=TGME49_240550	K	KLa
TGME49_266260-t26_1-p1	hypothetical protein GN=TGME49_266260	K	KLa
TGME49_263840-t26_1-p1	Thioredoxin domain-containing protein(predict) GN=TGME49_263840	K	KLa
TGME49_321370-t26_1-p1	hypothetical protein GN=TGME49_321370	K	KLa
TGME49_295690-t26_1-p1	ubiquinone/menaquinone biosynthesis methyltransferase subfamily protein GN=TGME49_295690	K	KLa
TGME49_251490-t26_1-p1	ACR, COG2135 domain-containing protein GN=TGME49_251490	K	KLa
TGME49_209550-t26_1-p1	Heptatricopeptide repeat-containing protein, putative(predict) GN=TGME49_209550	K	KLa
TGME49_236200-t26_1-p1	DNA mismatch repair protein, C-terminal domain-containing protein GN=TGME49_236200	K	KLa
TGME49_211690-t26_1-p1	AAA family protein GN=TGME49_211690	K	KLa
TGME49_224610-t26_1-p1	GYF domain-containing protein GN=TGME49_224610	K	KLa
TGME49_223725-t26_1-p1	REJ domain-containing protein (Fragment)(predict) GN=TGME49_223725	K	KLa
TGME49_314680-t26_1-p1	Matrix protein Mmp37(predict) GN=TGME49_314680	K	KLa
TGME49_264160-t26_1-p1	DEAD/DEAH box helicase domain-containing protein GN=TGME49_264160	K	KLa
TGME49_265360-t26_1-p1	Putative acyl-CoA thioesterase(predict) GN=TGME49_265360	K	KLa
TGME49_321450-t26_1-p1	Myb family DNA-binding domain-containing protein GN=TGME49_321450	K	KLa
TGME49_281630-t26_1-p1	hydroxyacylglutathione hydrolase GN=TGME49_281630	K	KLa
TGME49_230050-t26_1-p1	50S ribosomal protein L3, putative GN=TGME49_230050	K	KLa
TGME49_288320-t26_1-p1	adenylate kinase GN=TGME49_288320	K	KLa
TGME49_244500-t26_1-p1	Tubulin-tyrosine ligase family protein GN=TGME49_244500	K	KLa
TGME49_251890-t26_1-p1	hypothetical protein GN=TGME49_251890	K	KLa
TGME49_234280-t26_1-p1	AMP deaminase GN=TGME49_234280	K	KLa
TGME49_227990-t26_1-p1	Putative ATP-dependent Clp protease proteolytic subunit,related protein(predict) GN=TGME49_227990	K	KLa
TGME49_248720-t26_1-p1	hypothetical protein GN=TGME49_248720	K	KLa
TGME49_290180-t26_1-p1	AP2 domain transcription factor AP2IX-6 GN=TGME49_290180	K	KLa
TGME49_289950-t26_1-p1	Apicomplexan conserved protein(predict) GN=TGME49_289950	K	KLa
TGME49_274000-t26_1-p1	hypothetical protein GN=TGME49_274000	K	KLa
TGME49_246630-t26_1-p1	DNA-directed RNA polymerase I RPA43 GN=TGME49_246630	K	KLa
TGME49_202890-t26_1-p1	hypothetical protein GN=TGME49_202890	K	KLa
TGME49_286410-t26_1-p1	Putative kynurenine 3-monooxygenase and-related flavoprotein monooxygenase family (ISS) protein(predict) GN=TGME49_286410	K	KLa
TGME49_213310-t26_1-p1	Putative transmembrane protein(predict) GN=TGME49_213310	K	KLa
TGME49_312230-t26_1-p1	DNA topoisomerase 2, putative GN=TGME49_312230	K	KLa
TGME49_248260-t26_1-p1	Putative transmembrane protein(predict) GN=TGME49_248260	K	KLa
TGME49_320750-t26_1-p1	GDP dissociation inhibitor(predict) GN=TGME49_320750	K	KLa
TGME49_254500-t26_1-p1	WD domain, G-beta repeat protein(predict) GN=TGME49_254500	K	KLa
TGME49_299670-t26_1-p1	hypothetical protein GN=TGME49_299670	K	KLa
TGME49_258850-t26_1-p1	U4 tri-snrnp-associated(predict) GN=TGME49_258850	K	KLa
TGME49_321900-t26_1-p1	fructose-1,6-bisphosphate aldolase GN=TGME49_321900	K	KLa
TGME49_318260-t26_1-p1	transcription initiation factor TFIID subunit TAF5 GN=TGME49_318260	K	KLa
TGME49_242460-t26_1-p1	mitochondrial carrier superfamily protein GN=TGME49_242460	K	KLa
TGME49_310900-t26_1-p1	AP2 domain transcription factor AP2XI-2 GN=TGME49_310900	K	KLa
TGME49_304870-t26_1-p1	Glycerol-3-phosphate dehydrogenase(predict) GN=TGME49_304870	K	KLa
TGME49_261080-t26_1-p1	kringle domain-containing protein GN=TGME49_261080	K	KLa
TGME49_215230-t26_1-p1	RNA recognition motif-containing protein GN=TGME49_215230	K	KLa
TGME49_286260-t26_1-p1	tetratricopeptide repeat-containing protein GN=TGME49_286260	K	KLa
TGME49_226440-t26_1-p1	SWI2/SNF2-containing protein RAD16 GN=TGME49_226440	K	KLa
TGME49_265470-t26_1-p1	Putative transmembrane protein(predict) GN=TGME49_265470	K	KLa
TGME49_233930-t26_1-p1	CAF1 family ribonuclease GN=TGME49_233930	K	KLa
TGME49_285710-t26_1-p1	4HBT domain-containing protein(predict) GN=TGME49_285710	K	KLa
TGME49_222910-t26_1-p1	phosphoglycerate mutase GN=TGME49_222910	K	KLa
TGME49_226560-t26_1-p1	zinc finger (CCCH type) motif-containing protein GN=TGME49_226560	K	KLa
TGME49_270840-t26_1-p1	poly(ADP-ribose) polymerase catalytic domain-containing protein GN=TGME49_270840	K	KLa
TGME49_266840-t26_1-p1	hypothetical protein GN=TGME49_266840	K	KLa
TGME49_276110-t26_1-p1	cytochrome b5 family heme/steroid binding domain-containing protein GN=TGME49_276110	K	KLa
TGME49_214800-t26_1-p1	Erythrocyte membrane protein related(predict) GN=TGME49_214800	K	KLa
TGME49_301270-t26_1-p1	Tyrosine kinase-like (TKL) protein GN=TGME49_301270	K	KLa
TGME49_271375-t26_1-p1	hypothetical protein GN=TGME49_271375	K	KLa
TGME49_272030-t26_1-p1	kelch repeat-containing protein GN=TGME49_272030	K	KLa
TGME49_248120-t26_1-p1	Putative RSC6/BAF60A-like with A SWIB domain, related protein(predict) GN=TGME49_248120	K	KLa
TGME49_213370-t26_1-p1	formin FRM3 GN=TGME49_213370	K	KLa
TGME49_237520-t26_1-p1	SANT domain-containing protein(predict) GN=TGME49_237520	K	KLa
TGME49_224260-t26_1-p1	PHD-finger domain-containing protein GN=TGME49_224260	K	KLa
TGME49_310350-t26_1-p1	PGAP1 family protein GN=TGME49_310350	K	KLa
TGME49_246970-t26_1-p1	3'-5' exonuclease domain-containing protein GN=TGME49_246970	K	KLa
TGME49_278440-t26_1-p1	SWI2/SNF2 Brahma-like putative GN=TGME49_278440	K	KLa
TGME49_277810-t26_1-p1	hypothetical protein GN=TGME49_277810	K	KLa
TGME49_269010-t26_1-p1	AP2 domain transcription factor AP2VIII-7 GN=TGME49_269010	K	KLa
TGME49_203940-t26_1-p1	ABC1 protein GN=TGME49_203940	K	KLa
TGME49_242415-t26_1-p1	histone lysine-specific demethylase GN=TGME49_242415	K	KLa
TGME49_232500-t26_1-p1	INCENP_ARK-bind domain-containing protein(predict) GN=TGME49_232500	K	KLa
TGME49_229470-t26_1-p1	CASC3/barentsz eIF4AIII-binding protein(predict) GN=TGME49_229470	K	KLa
TGME49_305840-t26_1-p1	Nicotinate-nucleotide adenylyltransferase GN=TGME49_305840	K	KLa
TGME49_291070-t26_1-p1	Proteophosphoglycan 5, related protein(predict) GN=TGME49_291070	K	KLa
TGME49_295590-t26_1-p1	RAP domain-containing protein(predict) GN=TGME49_295590	K	KLa
TGME49_305920-t26_1-p1	endonuclease III family 1 protein GN=TGME49_305920	K	KLa
TGME49_216010-t26_1-p1	ribosomal protein RPL24 GN=TGME49_216010	K	KLa
TGME49_213600-t26_1-p1	hypothetical protein GN=TGME49_213600	K	KLa
TGME49_239080-t26_1-p1	carrier superfamily protein GN=TGME49_239080	K	KLa
TGME49_235560-t26_1-p1	hypothetical protein GN=TGME49_235560	K	KLa
TGME49_264020-t26_1-p1	Bromo domain-containing protein(predict) GN=TGME49_264020	K	KLa
TGME49_227300-t26_1-p1	hypothetical protein GN=TGME49_227300	K	KLa
TGME49_280560-t26_1-p1	selenide, water dikinase GN=TGME49_280560	K	KLa
TGME49_321540-t26_1-p1	WW domain-containing protein(predict) GN=TGME49_321540	K	KLa
TGME49_315127-t26_1-p1	hypothetical protein GN=TGME49_315127	K	KLa
TGME49_231150-t26_1-p1	Beta-lactamase superfamily domain protein(predict) GN=TGME49_231150	K	KLa
TGME49_253950-t26_1-p1	protein fam50a, putative GN=TGME49_253950	K	KLa
TGME49_272490-t26_1-p1	protoporphyrinogen oxidase GN=TGME49_272490	K	KLa
TGME49_291020-t26_1-p1	myosin head (motor domain) domain-containing protein GN=TGME49_291020	K	KLa
TGME49_249215-t26_1-p1	Heptatricopeptide repeat-containing protein, putative(predict) GN=TGME49_249215	K	KLa
TGME49_229140-t26_1-p1	MaoC family domain-containing protein GN=TGME49_229140	K	KLa
TGME49_239250-t26_1-p1	diacylglycerol kinase, putative GN=TGME49_239250	K	KLa
TGME49_293330-t26_1-p1	ACR-like protein(predict) GN=TGME49_293330	K	KLa
TGME49_250090-t26_1-p1	hypothetical protein GN=TGME49_250090	K	KLa
TGME49_211390-t26_1-p1	ThiF domain-containing protein(predict) GN=TGME49_211390	K	KLa
TGME49_220200-t26_1-p1	Chromosome III, complete sequence, related(predict) GN=TGME49_220200	K	KLa
TGME49_202960-t26_1-p1	glycine cleavage H-protein GN=TGME49_202960	K	KLa
TGME49_326000-t26_1-p1	RNA binding protein, putative GN=TGME49_326000	K	KLa
TGME49_203490-t26_1-p1	GNL3L/Grn1 GTPase GN=TGME49_203490	K	KLa
TGME49_311810-t26_1-p1	hypothetical protein GN=TGME49_311810	K	KLa
TGME49_310820-t26_1-p1	SLU7 splicing factor, putative GN=TGME49_310820	K	KLa
TGME49_244870-t26_1-p1	quinone oxidoreductase, putative GN=TGME49_244870	K	KLa
TGME49_315190-t26_1-p1	CAM kinase, SNF1 family GN=TGME49_315190	K	KLa
TGME49_295070-t26_1-p1	helicase associated domain (ha2) protein GN=TGME49_295070	K	KLa
TGME49_251410-t26_1-p1	tetratricopeptide repeat-containing protein GN=TGME49_251410	K	KLa
TGME49_248830-t26_1-p1	phosphoinositide phospholipase PIPLC GN=TGME49_248830	K	KLa
TGME49_230890-t26_1-p1	PHD-finger domain-containing protein GN=TGME49_230890	K	KLa
TGME49_213752-t26_1-p1	herpesviridae ul52/ul70 dna primase GN=TGME49_213752	K	KLa
TGME49_312820-t26_1-p1	hypothetical protein GN=TGME49_312820	K	KLa
TGME49_306210-t26_1-p1	RNA polymerase II accessory factor CDC73 GN=TGME49_306210	K	KLa
TGME49_264140-t26_1-p1	hypothetical protein GN=TGME49_264140	K	KLa
TGME49_304640-t26_1-p1	hypothetical protein GN=TGME49_304640	K	KLa
TGME49_229640-t26_1-p1	Putative flocculin (Fragment)(predict) GN=TGME49_229640	K	KLa
TGME49_293380-t26_1-p1	histone lysine acetyltransferase HAT1 GN=TGME49_293380	K	KLa
TGME49_231460-t26_1-p1	hypothetical protein GN=TGME49_231460	K	KLa
TGME49_263820-t26_1-p1	DEAD/DEAH box helicase domain-containing protein GN=TGME49_263820	K	KLa
TGME49_320592-t26_1-p1	Glycosyl hydrolases family 35 domain-containing protein(predict) GN=TGME49_320592	K	KLa
TGME49_232650-t26_1-p1	ELM2 domain-containing protein(predict) GN=TGME49_232650	K	KLa
TGME49_272740-t26_1-p1	DNA-directed RNA polymerase III RPC2 GN=TGME49_272740	K	KLa
TGME49_203480-t26_1-p1	Kelch motif protein(predict) GN=TGME49_203480	K	KLa
TGME49_204120-t26_1-p1	Pre-mRNA splicing factor(predict) GN=TGME49_204120	K	KLa
TGME49_288910-t26_1-p1	DUF866 domain-containing protein GN=TGME49_288910	K	KLa
TGME49_273580-t26_1-p1	DUF3510 domain-containing protein(predict) GN=TGME49_273580	K	KLa
TGME49_239087-t26_1-p1	hypothetical protein GN=TGME49_239087	K	KLa
TGME49_226810-t26_1-p1	histone lysine methyltransferase SET1 GN=TGME49_226810	K	KLa
TGME49_280518-t26_1-p1	hypothetical protein GN=TGME49_280518	K	KLa
TGME49_284180-t26_1-p1	hypothetical protein GN=TGME49_284180	K	KLa
TGME49_289730-t26_1-p1	Pep3/Vps18/deep orange family protein GN=TGME49_289730	K	KLa
TGME49_210245-t26_1-p1	Putative transmembrane protein(predict) GN=TGME49_210245	K	KLa
TGME49_278220-t26_1-p1	Putative ribosomal protein L46(predict) GN=TGME49_278220	K	KLa
TGME49_280690-t26_1-p1	DNA polymerase epsilon subunit B protein GN=TGME49_280690	K	KLa
TGME49_314270-t26_1-p1	peptidyl-tRNA hydrolase domain-containing protein GN=TGME49_314270	K	KLa
TGME49_218960-t26_1-p1	AP2 domain transcription factor AP2XII-1 GN=TGME49_218960	K	KLa
TGME49_217350-t26_1-p1	methyltransferase MTA70, putative GN=TGME49_217350	K	KLa
TGME49_235350-t26_1-p1	cwfj family protein GN=TGME49_235350	K	KLa
TGME49_201830-t26_1-p1	ribosomal protein L37 GN=TGME49_201830	K	KLa
TGME49_258650-t26_1-p1	protoheme ferro-lyase, putative GN=TGME49_258650	K	KLa
TGME49_207760-t26_1-p1	DnaJ C terminal region domain-containing protein GN=TGME49_207760	K	KLa
TGME49_252270-t26_1-p1	L1P family of ribosomal protein GN=TGME49_252270	K	KLa
TGME49_211090-t26_1-p1	aminotransferase, class V superfamily protein GN=TGME49_211090	K	KLa
TGME49_326800-t26_1-p1	S-Adenosyl homocysteine hydrolase GN=TGME49_326800	K	KLa
TGME49_297890-t26_1-p1	C2H2-type domain-containing protein(predict) GN=TGME49_297890	K	KLa
TGME49_277710-t26_1-p1	hypothetical protein GN=TGME49_277710	K	KLa
TGME49_211340-t26_1-p1	hypothetical protein GN=TGME49_211340	K	KLa
TGME49_254050-t26_1-p1	optic atrophy 3 protein (opa3) protein GN=TGME49_254050	K	KLa
TGME49_252870-t26_1-p1	hypothetical protein GN=TGME49_252870	K	KLa
TGME49_293400-t26_1-p1	Putative transmembrane protein(predict) GN=TGME49_293400	K	KLa
TGME49_210750-t26_1-p1	Ferredoxin-fold anticodon binding domain-containing protein GN=TGME49_210750	K	KLa
TGME49_258000-t26_1-p1	Putative transmembrane protein (Fragment)(predict) GN=TGME49_258000	K	KLa
TGME49_318600-t26_1-p1	DNA /pantothenate metabolism flavoprotein GN=TGME49_318600	K	KLa
TGME49_320015-t26_1-p1	hypothetical protein GN=TGME49_320015	K	KLa
TGME49_309190-t26_1-p1	Armadillo interacting protein(predict) GN=TGME49_309190	K	KLa
TGME49_243240-t26_1-p1	WD domain, G-beta repeat-containing protein GN=TGME49_243240	K	KLa
TGME49_255980-t26_1-p1	DUF1298 domain-containing protein(predict) GN=TGME49_255980	K	KLa
TGME49_269710-t26_1-p1	TFIIS N-terminal domain-containing protein(predict) GN=TGME49_269710	K	KLa
TGME49_246060-t26_1-p1	DNA-dependent RNA polymerase GN=TGME49_246060	K	KLa
TGME49_266850-t26_1-p1	3-demethylubiquinone-9 3-O-methyltransferase GN=TGME49_266850	K	KLa
TGME49_288350-t26_1-p1	Nkap_C domain-containing protein(predict) GN=TGME49_288350	K	KLa
TGME49_315570-t26_1-p1	hypothetical protein GN=TGME49_315570	K	KLa
TGME49_203060-t26_1-p1	SpoU_methylase domain-containing protein(predict) GN=TGME49_203060	K	KLa
TGME49_261490-t26_1-p1	hypothetical protein GN=TGME49_261490	K	KLa
TGME49_282220-t26_1-p1	AP2 domain transcription factor AP2VIIa-9 GN=TGME49_282220	K	KLa
TGME49_229620-t26_1-p1	BIR protein(predict) GN=TGME49_229620	K	KLa
TGME49_292320-t26_1-p1	TGT domain-containing protein(predict) GN=TGME49_292320	K	KLa
TGME49_300660-t26_1-p1	RNA polymerase B GN=TGME49_300660	K	KLa
TGME49_320005-t26_1-p1	hypothetical protein GN=TGME49_320005	K	KLa
TGME49_203520-t26_1-p1	Cyclic nucleotide-binding domain-containing protein(predict) GN=TGME49_203520	K	KLa
TGME49_269660-t26_1-p1	TFIIH basal transcription factor complex helicase XPB subunit GN=TGME49_269660	K	KLa
TGME49_259950-t26_1-p1	carbonate dehydratase, eukaryotic-type domain-containing protein GN=TGME49_259950	K	KLa
TGME49_314955-t26_1-p1	DNA ligase (NAD+), putative GN=TGME49_314955	K	KLa
TGME49_258470-t26_1-p1	Inner membrane complex protein 24(predict) GN=TGME49_258470	K	KLa
TGME49_276990-t26_1-p1	cytochrome b5 family heme/steroid binding domain-containing protein GN=TGME49_276990	K	KLa
TGME49_313770-t26_1-p1	hypothetical protein GN=TGME49_313770	K	KLa
TGME49_228250-t26_1-p1	elongation factor Tu GTP binding domain-containing protein GN=TGME49_228250	K	KLa
TGME49_215020-t26_1-p1	Chromosome II, complete genome, related(predict) GN=TGME49_215020	K	KLa
TGME49_314470-t26_1-p1	hypothetical protein GN=TGME49_314470	K	KLa
TGME49_283820-t26_1-p1	glycine cleavage T-protein (aminomethyl transferase) domain-containing protein GN=TGME49_283820	K	KLa
TGME49_222240-t26_1-p1	hypothetical protein GN=TGME49_222240	K	KLa
TGME49_278750-t26_1-p1	AT hook motif domain-containing protein GN=TGME49_278750	K	KLa
TGME49_236820-t26_1-p1	hypothetical protein GN=TGME49_236820	K	KLa
TGME49_281545-t26_1-p1	eukaryotic initiation factor 3, gamma subunit protein GN=TGME49_281545	K	KLa
TGME49_230630-t26_1-p1	Atp-dependent rna(predict) GN=TGME49_230630	K	KLa
TGME49_214140-t26_1-p1	Ci-meta2, probable(predict) GN=TGME49_214140	K	KLa
TGME49_318500-t26_1-p1	cpw-wpc domain-containing protein GN=TGME49_318500	K	KLa
TGME49_270800-t26_1-p1	GAF domain-containing protein GN=TGME49_270800	K	KLa
TGME49_257750-t26_1-p1	homocysteine s-methyltransferase domain-containing protein GN=TGME49_257750	K	KLa
TGME49_203750-t26_1-p1	N-acetyltransferase B complex (NatB) non catalytic subunit(predict) GN=TGME49_203750	K	KLa
TGME49_224660-t26_1-p1	transcription factor s-ii (tfiis), central domain-containing protein GN=TGME49_224660	K	KLa
TGME49_210990-t26_1-p1	hypothetical protein GN=TGME49_210990	K	KLa
TGME49_238410-t26_1-p1	hypothetical protein GN=TGME49_238410	K	KLa
TGME49_276170-t26_1-p1	phosphatidylinositol 3- and 4-kinase GN=TGME49_276170	K	KLa
TGME49_209108-t26_1-p1	Putative mRNA decapping enzyme(predict) GN=TGME49_209108	K	KLa
TGME49_209500-t26_1-p1	hypothetical protein GN=TGME49_209500	K	KLa
TGME49_210230-t26_1-p1	Pseudouridine synthase(predict) GN=TGME49_210230	K	KLa
TGME49_230990-t26_1-p1	Putative nucleotidyltransferase family protein(predict) GN=TGME49_230990	K	KLa
TGME49_203960-t26_1-p1	Zeaxanthin epoxidase, chloroplastic(predict) GN=TGME49_203960	K	KLa
TGME49_292975-t26_1-p1	Protein transport protein SEC31(predict) GN=TGME49_292975	K	KLa
TGME49_227400-t26_1-p1	TYW3 domain-containing protein(predict) GN=TGME49_227400	K	KLa
TGME49_231120-t26_1-p1	ribosomal protein S11, putative GN=TGME49_231120	K	KLa
TGME49_294610-t26_1-p1	histone lysine methyltransferase, SET, putative GN=TGME49_294610	K	KLa
TGME49_240050-t26_1-p1	hypothetical protein GN=TGME49_240050	K	KLa
TGME49_206550-t26_1-p1	MSP domain-containing protein(predict) GN=TGME49_206550	K	KLa
TGME49_216580-t26_1-p1	hypothetical protein GN=TGME49_216580	K	KLa
TGME49_267560-t26_1-p1	folate-binding protein YgfZ protein GN=TGME49_267560	K	KLa
TGME49_247730-t26_1-p1	AP2 domain transcription factor AP2XII-5 GN=TGME49_247730	K	KLa
TGME49_212810-t26_1-p1	REJ domain-containing protein(predict) GN=TGME49_212810	K	KLa
TGME49_237840-t26_1-p1	hypothetical protein GN=TGME49_237840	K	KLa
TGME49_224320-t26_1-p1	hypothetical protein GN=TGME49_224320	K	KLa
TGME49_216220-t26_1-p1	AP2 domain transcription factor AP2XI-5 GN=TGME49_216220	K	KLa
TGME49_247450-t26_1-p1	C3H1-type domain-containing protein(predict) GN=TGME49_247450	K	KLa
TGME49_272710-t26_1-p1	AP2 domain transcription factor AP2VIII-4 GN=TGME49_272710	K	KLa
TGME49_235920-t26_1-p1	dynein, axonemal, heavy chain 2 family protein GN=TGME49_235920	K	KLa
TGME49_211720-t26_1-p1	AP2 domain transcription factor AP2IV-5 GN=TGME49_211720	K	KLa
TGME49_235740-t26_1-p1	SMAP domain-containing protein(predict) GN=TGME49_235740	K	KLa
TGME49_315958-t26_1-p1	radical SAM domain-containing protein GN=TGME49_315958	K	KLa
TGME49_214590-t26_1-p1	micro-fibrillar-associated protein 1 GN=TGME49_214590	K	KLa
TGME49_209100-t26_1-p1	PUB domain-containing protein GN=TGME49_209100	K	KLa
TGME49_270570-t26_1-p1	hypothetical protein GN=TGME49_270570	K	KLa
TGME49_207200-t26_1-p1	G-patch_2 domain-containing protein(predict) GN=TGME49_207200	K	KLa
TGME49_312650-t26_1-p1	Putative transmembrane protein (Fragment)(predict) GN=TGME49_312650	K	KLa
TGME49_229310-t26_1-p1	mediator complex subunit MED14 GN=TGME49_229310	K	KLa
TGME49_272670-t26_1-p1	peptidase family M3 protein GN=TGME49_272670	K	KLa
TGME49_318170-t26_1-p1	Putative iron-sulfur cluster assembly accessory protein(predict) GN=TGME49_318170	K	KLa
TGME49_318400-t26_1-p1	hypothetical protein GN=TGME49_318400	K	KLa
TGME49_224740-t26_1-p1	hypothetical protein GN=TGME49_224740	K	KLa
TGME49_216660-t26_1-p1	Sequence orphan(predict) GN=TGME49_216660	K	KLa
TGME49_236140-t26_1-p1	Putative signal recognition particle domain protein(predict) GN=TGME49_236140	K	KLa
TGME49_255170-t26_1-p1	hypothetical protein GN=TGME49_255170	K	KLa
TGME49_210390-t26_1-p1	WD domain, G-beta repeat-containing protein GN=TGME49_210390	K	KLa
TGME49_208990-t26_1-p1	DExH-box splicing factor-binding site protein(predict) GN=TGME49_208990	K	KLa
TGME49_320450-t26_1-p1	ribosome biogenesis regulatory protein (rrs1) protein GN=TGME49_320450	K	KLa
TGME49_232800-t26_1-p1	hypothetical protein GN=TGME49_232800	K	KLa
TGME49_233905-t26_1-p1	histone kinase SNF1, putative GN=TGME49_233905	K	KLa
TGME49_255250-t26_1-p1	tRNA (cytosine(34)-C(5))-methyltransferase, putative GN=TGME49_255250	K	KLa
TGME49_289960-t26_1-p1	Putative transmembrane protein(predict) GN=TGME49_289960	K	KLa
TGME49_212780-t26_1-p1	hypothetical protein GN=TGME49_212780	K	KLa
TGME49_318620-t26_1-p1	RNA-directed RNA polymerase GN=TGME49_318620	K	KLa
TGME49_249360-t26_1-p1	RED family protein GN=TGME49_249360	K	KLa
TGME49_227140-t26_1-p1	PUA_3 domain-containing protein(predict) GN=TGME49_227140	K	KLa
TGME49_227850-t26_1-p1	peptidyl-prolyl cis-trans isomerase, cyclophilin-type domain-containing protein GN=TGME49_227850	K	KLa
TGME49_232680-t26_1-p1	hypothetical protein GN=TGME49_232680	K	KLa
TGME49_212220-t26_1-p1	C3H1-type domain-containing protein(predict) GN=TGME49_212220	K	KLa
TGME49_231470-t26_1-p1	hypothetical protein GN=TGME49_231470	K	KLa
TGME49_275680-t26_1-p1	ELM2 domain-containing protein(predict) GN=TGME49_275680	K	KLa
TGME49_245640-t26_1-p1	hypothetical protein GN=TGME49_245640	K	KLa
TGME49_263310-t26_1-p1	step ii splicing factor, putative GN=TGME49_263310	K	KLa
TGME49_218450-t26_1-p1	Putative transmembrane protein(predict) GN=TGME49_218450	K	KLa
TGME49_305600-t26_1-p1	hypothetical protein GN=TGME49_305600	K	KLa
TGME49_218840-t26_1-p1	mutS domain protein GN=TGME49_218840	K	KLa
TGME49_212140-t26_1-p1	Conserved Plasmodium protein, related(predict) GN=TGME49_212140	K	KLa
TGME49_284040-t26_1-p1	hypothetical protein GN=TGME49_284040	K	KLa
TGME49_277070-t26_1-p1	SWI2/SNF2-containing protein GN=TGME49_277070	K	KLa
TGME49_297080-t26_1-p1	pyridoxal kinase GN=TGME49_297080	K	KLa
TGME49_262750-t26_1-p1	histone lysine methyltransferase, SET, putative GN=TGME49_262750	K	KLa
TGME49_310380-t26_1-p1	brix domain containing protein GN=TGME49_310380	K	KLa
TGME49_202240-t26_1-p1	RAP domain-containing protein GN=TGME49_202240	K	KLa
TGME49_274180-t26_1-p1	hypothetical protein GN=TGME49_274180	K	KLa
TGME49_228040-t26_1-p1	PPIC-type PPIASE domain-containing protein GN=TGME49_228040	K	KLa
TGME49_208320-t26_1-p1	polynucleotide kinase 3 phosphatase GN=TGME49_208320	K	KLa
TGME49_265860-t26_1-p1	hydrolase, carbon-nitrogen family protein GN=TGME49_265860	K	KLa
TGME49_257560-t26_1-p1	WD domain, G-beta repeat-containing protein GN=TGME49_257560	K	KLa
TGME49_268685-t26_1-p1	mitochondrial large subunit ribosomal protein GN=TGME49_268685	K	KLa
TGME49_271740-t26_1-p1	PHD domain-containing protein(predict) GN=TGME49_271740	K	KLa
TGME49_295320-t26_1-p1	embryo sac development arrest EDA7, putative GN=TGME49_295320	K	KLa
TGME49_315760-t26_1-p1	AP2 domain transcription factor AP2XI-4 GN=TGME49_315760	K	KLa
TGME49_227390-t26_1-p1	SET domain-containing protein(predict) GN=TGME49_227390	K	KLa
TGME49_289010-t26_1-p1	RNA recognition motif-containing protein GN=TGME49_289010	K	KLa
TGME49_203980-t26_1-p1	Dolichyl-diphosphooligosaccharide--protein glycosyltransferase 48 kDa subunit (Fragment)(predict) GN=TGME49_203980	K	KLa
TGME49_273540-t26_1-p1	phosphatidylserine synthase, putative GN=TGME49_273540	K	KLa
TGME49_246530-t26_1-p1	phospholipase D active site domain-containing protein GN=TGME49_246530	K	KLa
TGME49_217480-t26_1-p1	Cgd7_610 protein(predict) GN=TGME49_217480	K	KLa
TGME49_288330-t26_1-p1	histone lysine methyltransferase, SET, putative GN=TGME49_288330	K	KLa
TGME49_203220-t26_1-p1	DEAD/DEAH box helicase domain-containing protein GN=TGME49_203220	K	KLa
TGME49_204550-t26_1-p1	hypothetical protein GN=TGME49_204550	K	KLa
TGME49_203020-t26_1-p1	ribosome biogenesis GTPase Der protein GN=TGME49_203020	K	KLa
TGME49_292035-t26_1-p1	hypothetical protein GN=TGME49_292035	K	KLa
TGME49_202720-t26_1-p1	RNB family domain-containing protein GN=TGME49_202720	K	KLa
TGME49_215250-t26_1-p1	thiamin pyrophosphokinase, catalytic domain-containing protein GN=TGME49_215250	K	KLa
TGME49_261260-t26_1-p1	histone lysine demethylase JMJD6a GN=TGME49_261260	K	KLa
TGME49_264130-t26_1-p1	Pre-mRNA-splicing factor CWC26, related protein(predict) GN=TGME49_264130	K	KLa
TGME49_269430-t26_1-p1	polyprenyl synthetase superfamily protein GN=TGME49_269430	K	KLa
TGME49_232100-t26_1-p1	RAP domain-containing protein GN=TGME49_232100	K	KLa
TGME49_235670-t26_1-p1	Chromosome III, complete sequence, related(predict) GN=TGME49_235670	K	KLa
TGME49_264190-t26_1-p1	TRUD domain-containing protein(predict) GN=TGME49_264190	K	KLa
TGME49_236800-t26_1-p1	hypothetical protein	K	KCr
TGME49_319530-t26_1-p1	Splicing factor SF2 OS=Toxoplasma gondii (strain ATCC 50611 / Me49) GN=SF2 PE=4 SV=1	K	KCr
TGME49_248130-t26_1-p1	hypothetical protein	K	KCr
TGME49_258590-t26_1-p1	hypothetical protein	K	KCr
TGME49_216180-t26_1-p1	Putative transmembrane protein OS=Toxoplasma gondii FOU GN=TGFOU_216180 PE=4 SV=1	K	KCr
TGME49_213030-t26_1-p1	hypothetical protein	K	KCr
TGME49_259870-t26_1-p1	hypothetical protein	K	KCr
TGME49_235680-t26_1-p1	Peptidase M16 inactive domain-containing protein OS=Toxoplasma gondii (strain ATCC 50611 / Me49) GN=TGME49_235680 PE=4 SV=1	K	KCr
TGME49_200470-t26_1-p1	hypothetical protein	K	KCr
TGME49_223985-t26_1-p1	serine/threonine specific protein phosphatase	K	KCr
TGME49_318330-t26_1-p1	histone lysine acetyltransferase MYST-A	K	KCr
TGME49_293460-t26_1-p1	hypothetical protein	K	KCr
TGME49_316220-t26_1-p1	Mediator complex subunit MED6 OS=Toxoplasma gondii ARI GN=TGARI_316220 PE=4 SV=1	K	KCr
TGME49_270540-t26_1-p1	Trm112p family domain-containing protein OS=Toxoplasma gondii FOU GN=TGFOU_270540 PE=4 SV=1	K	KCr
TGME49_258500-t26_1-p1	Ribosomal RNA-processing protein 7 OS=Toxoplasma gondii ARI GN=TGARI_258500 PE=4 SV=1	K	KCr
TGME49_264950-t26_1-p1	hypothetical protein	K	KCr
TGME49_291620-t26_1-p1	hypothetical protein	K	KCr
TGME49_219130-t26_1-p1	NADPH-glutathione reductase OS=Toxoplasma gondii (strain ATCC 50611 / Me49) GN=TGME49_219130 PE=3 SV=1	K	KCr
TGME49_314430-t26_1-p1	serine/threonine specific protein phosphatase	K	KCr
TGME49_223480-t26_1-p1	hypothetical protein	K	KCr
TGME49_263710-t26_1-p1	acyl-CoA:cholesterol acyltransferase alpha ACAT1-alpha	K	KCr
TGME49_214230-t26_1-p1	hypothetical protein	K	KCr
TGME49_278160-t26_1-p1	vesicle transport v-snare protein	K	KCr
TGME49_321310-t26_1-p1	16S rRNA processing protein RimM domain-containing protein OS=Toxoplasma gondii GAB2-2007-GAL-DOM2 GN=TGDOM2_321310 PE=3 SV=1	K	KCr
TGME49_270010-t26_1-p1	hypothetical protein	K	KCr
TGME49_297880-t26_1-p1	dense granule protein DG32	K	KCr
TGME49_214300-t26_1-p1	Concanavalin A-like lectin/glucanase family protein OS=Toxoplasma gondii GAB2-2007-GAL-DOM2 GN=TGDOM2_214300 PE=4 SV=1	K	KCr
TGME49_206600-t26_1-p1	Sigma-70, region 3 protein OS=Toxoplasma gondii (strain ATCC 50611 / Me49) GN=TGME49_206600 PE=4 SV=1	K	KCr
TGME49_236280-t26_1-p1	hypothetical protein	K	KCr
TGME49_223855-t26_1-p1	RNA recognition motif-containing protein	K	KCr
TGME49_228180-t26_1-p1	Putative cytochrome C oxidase assembly factor COX15 OS=Toxoplasma gondii FOU GN=TGFOU_228180 PE=4 SV=1	K	KCr
TGME49_312350-t26_1-p1	hypothetical protein	K	KCr
TGME49_210270-t26_1-p1	hypothetical protein	K	KCr
TGME49_281420-t26_1-p1	histone deacetylase HDAC1	K	KCr
TGME49_315860-t26_1-p1	EF hand domain-containing protein	K	KCr
TGME49_209000-t26_1-p1	HECT-domain (ubiquitin-transferase) domain-containing protein	K	KCr
TGME49_244726-t26_1-p1	hypothetical protein	K	KCr
TGME49_246950-t26_1-p1	hypothetical protein	K	KCr
TGME49_261500-t26_1-p1	hydrolase	K	KCr
TGME49_218358-t26_1-p1	zinc knuckle domain-containing protein	K	KCr
TGME49_219660-t26_1-p1	hypothetical protein	K	KCr
TGME49_271840-t26_1-p1	hypothetical protein	K	KCr
TGME49_249480-t26_1-p1	TPR domain-containing protein OS=Toxoplasma gondii (strain ATCC 50861 / VEG) GN=BN1205_002380 PE=4 SV=1	K	KCr
TGME49_274140-t26_1-p1	hypothetical protein	K	KCr
TGME49_310100-t26_1-p1	Mannosyltransferase (Pig-m) protein OS=Toxoplasma gondii ARI GN=TGARI_310100 PE=4 SV=1	K	KCr
TGME49_219270-t26_1-p1	multi-pass transmembrane protein	K	KCr
TGME49_210810-t26_1-p1	hypothetical protein	K	KHib
TGME49_320630-t26_1-p1	Phosphotransferase enzyme family protein OS=Toxoplasma gondii ARI GN=TGARI_320630 PE=4 SV=1	K	KHib
TGME49_319658-t26_1-p1	CBF/Mak21 family protein	K	KHib
TGME49_286230-t26_1-p1	hypothetical protein	K	KHib
TGME49_312980-t26_1-p1	hypothetical protein	K	KHib
TGME49_248670-t26_1-p1	V-type H(+)-translocating pyrophosphatase VP1 OS=Toxoplasma gondii MAS GN=TGMAS_248670 PE=3 SV=1	K	KHib
TGME49_252880-t26_1-p1	hypothetical protein	K	KHib
TGME49_209890-t26_1-p1	hypothetical protein	K	KHib
TGME49_292020-t26_1-p1	GCC2 and GCC3 domain-containing protein	K	KHib
TGME49_323400-t26_1-p1	cytochrome c oxidase subunit iii subfamily protein	K	KHib
TGME49_262010-t26_1-p1	calmodulin CAM2	K	KHib
TGME49_240570-t26_1-p1	hypothetical protein	K	KHib
TGME49_203362-t26_1-p1	Prefoldin subunit OS=Toxoplasma gondii FOU GN=TGFOU_203362 PE=4 SV=1	K	KHib
TGME49_278890-t26_1-p1	hypothetical protein	K	KHib
TGME49_313220-t26_1-p1	hypothetical protein	K	KHib
TGME49_235150-t26_1-p1	hypothetical protein	K	KHib
TGME49_257740-t26_1-p1	UMP-CMP kinase OS=Toxoplasma gondii FOU GN=TGFOU_257740 PE=3 SV=1	K	KHib
TGME49_265180-t26_1-p1	hypothetical protein	K	KHib
TGME49_295090-t26_1-p1	hypothetical protein	K	KHib
TGME49_313100-t26_1-p1	Signal recognition particle 54 kDa protein,putative OS=Toxoplasma gondii (strain ATCC 50861 / VEG)GN=BN1205_097130 PE=3 SV=1	K	KHib
TGME49_203240-t26_1-p1	hypothetical protein	K	KHib
TGME49_287270-t26_1-p1	hypothetical protein	K	KHib
TGME49_260640-t26_1-p1	autophagy protein apg9 protein	K	KHib
TGME49_300240-t26_1-p1	hypothetical protein	K	KHib
TGME49_263850-t26_1-p1	hypothetical protein	K	KHib
TGME49_215390-t26_1-p1	hypothetical protein	K	KHib
TGME49_219240-t26_1-p1	Peptidyl-tRNA hydrolase PTH2 domain-containing protein	K	KHib
TGME49_252360-t26_1-p1	rhoptry kinase family protein ROP24 (incomplete catalytic triad)	K	KHib
TGME49_209960-t26_1-p1	glycosyltransferase	K	KHib
TGME49_246090-t26_1-p1	hypothetical protein	K	KHib
TGME49_292120-t26_1-p1	Membrane occupation and recognition nexus protein MORN2 OS=Toxoplasma gondii ARI GN=TGARI_292120 PE=4 SV=1	K	KHib
TGME49_266030-t26_1-p1	hypothetical protein	K	KHib
TGME49_304680-t26_1-p1	ubiquitin family protein	K	KHib
TGME49_297230-t26_1-p1	hypothetical protein	K	KHib
TGME49_308000-t26_1-p1	hypothetical protein	K	KHib
TGME49_259880-t26_1-p1	hypothetical protein	K	KHib
TGME49_250750-t26_1-p1	tRNA (Uracil-5-)-methyltransferase OS=Toxoplasma gondii (strain ATCC 50861 / VEG) GN=BN1205_001350 PE=3 SV=1	K	KHib
TGME49_229200-t26_1-p1	Carboxy-terminal domain cyclin OS=Toxoplasma gondii ARI GN=TGARI_229200 PE=4 SV=1	K	KHib
TGME49_275770-t26_1-p1	hypothetical protein	K	KHib
TGME49_251930-t26_1-p1	Enoyl-acyl carrier reductase ENR OS=Toxoplasma gondii FOU GN=TGFOU_251930 PE=4 SV=1	K	KHib
TGME49_281980-t26_1-p1	Phosphatidate cytidylyltransferase OS=Toxoplasma gondii ARI GN=TGARI_281980 PE=3 SV=1	K	KHib
TGME49_246550-t26_1-p1	aspartyl protease ASP3	K	KHib
TGME49_223040-t26_1-p1	hypothetical protein	K	KHib
TGME49_218240-t26_1-p1	IMC25 OS=Toxoplasma gondii PE=2 SV=1	K	KHib
TGME49_224600-t26_1-p1	GTP binding protein	K	KHib
TGME49_297745-t26_1-p1	hypothetical protein	K	KHib
TGME49_251540-t26_1-p1	dense granule protein GRA9	K	KHib
TGME49_286650-t26_1-p1	hypothetical protein	K	KHib
TGME49_251850-t26_1-p1	serine/threonine protein phosphatase	K	KHib
TGME49_316650-t26_1-p1	hypothetical protein	K	KHib
TGME49_246178-t26_1-p1	Sulfite exporter TauE/SafE protein OS=Toxoplasma gondii (strain ATCC 50861 / VEG) GN=TGVEG_246178 PE=4 SV=1	K	KHib
TGME49_226590-t26_1-p1	Putative mitochondrial cytochrome c oxidase subunit 2a OS=Toxoplasma gondii ARI GN=TGARI_226590 PE=4 SV=1	K	KHib
TGME49_299110-t26_1-p1	cleft lip and palate transmembrane protein 1 (clptm1) protein	K	KHib
TGME49_219170-t26_1-p1	hypothetical protein	K	KHib
TGME49_306960-t26_1-p1	hypothetical protein	K	KHib
TGME49_256840-t26_1-p1	hypothetical protein	K	KHib
TGME49_216080-t26_1-p1	apical complex lysine methyltransferase	K	KHib
TGME49_255670-t26_1-p1	methyltransferase domain-containing protein	K	KHib
TGME49_294730-t26_1-p1	Sec16 Sec23-binding domain protein OS=Toxoplasma gondii (strain ATCC 50861 / VEG) GN=BN1205_013130 PE=4 SV=1	K	KHib
TGME49_258130-t26_1-p1	Rab1 protein OS=Toxoplasma gondii MAS GN=TGMAS_258130 PE=4 SV=1	K	KHib
TGME49_312160-t26_1-p1	hypothetical protein	K	KHib
TGME49_313673-t26_1-p1	hypothetical protein	K	KHib
TGME49_225860-t26_1-p1	hypothetical protein	K	KHib
TGME49_320110-t26_1-p1	Proliferating cell nuclear antigen OS=Toxoplasma gondii FOU GN=TGFOU_320110 PE=3 SV=1	K	KHib
TGME49_260510-t26_1-p1	ubiquitin thioesterase otubain-like family protein	K	KHib
TGME49_285200-t26_1-p1	cleavage and polyadenylation specifity factor protein	K	KHib
TGME49_305485-t26_1-p1	hypothetical protein	K	KHib
TGME49_239770-t26_1-p1	alveolin domain containing intermediate filament IMC11	K	KHib
TGME49_238940-t26_1-p1	hypothetical protein	K	KHib
TGME49_217050-t26_1-p1	ADA2-A transcriptional co-activator SAGA component	K	KHib
TGME49_221320-t26_1-p1	acetyl-CoA carboxylase ACC1	K	KHib
TGME49_267350-t26_1-p1	LSM domain-containing protein	K	KHib
TGME49_313180-t26_1-p1	hypothetical protein	K	KHib
TGME49_244550-t26_1-p1	hypothetical protein	K	KHib
TGME49_310850-t26_1-p1	MYND finger domain-containing protein	K	KHib
TGME49_248100-t26_1-p1	synaptobrevin protein	K	KHib
TGME49_288245-t26_1-p1	hypothetical protein	K	KHib
TGME49_258980-t26_1-p1	Putative cell differentiation protein RCD1 OS=Toxoplasma gondii RUB GN=TGRUB_258980 PE=4 SV=1	K	KHib
TGME49_220090-t26_1-p1	hypothetical protein	K	KHib
TGME49_268730-t26_1-p1	glutaredoxin-related protein	K	KHib
TGME49_226550-t26_1-p1	TBC domain containing protein	K	KHib
TGME49_278720-t26_1-p1	hypothetical protein	K	KHib
TGME49_290980-t26_1-p1	Putative glycine C-acetyltransferase OS=Toxoplasma gondii FOU GN=TGFOU_290980 PE=3 SV=1	K	KHib
TGME49_222952-t26_1-p1	phosphohistidine phosphatase	K	KHib
TGME49_247520-t26_1-p1	Putative transmembrane protein OS=Toxoplasma gondii (strain ATCC 50861 / VEG) GN=BN1205_004280 PE=4 SV=1	K	KHib
TGME49_211860-t26_1-p1	hypothetical protein	K	KHib
TGME49_290850-t26_1-p1	WD-40 repeat protein	K	KHib
TGME49_238150-t26_1-p1	Putative transmembrane protein OS=Toxoplasma gondii MAS GN=TGMAS_238150 PE=4 SV=1	K	KHib
TGME49_304490-t26_1-p1	hypothetical protein	K	KHib
TGME49_312420-t26_1-p1	hypothetical protein	K	KHib
TGME49_239590-t26_1-p1	WD domain, G-beta repeat-containing protein OS=Toxoplasma gondii ARI GN=TGARI_239590 PE=4 SV=1	K	KHib
TGME49_252420-t26_1-p1	histone arginine methyltransferase PRMT3	K	KHib
TGME49_268810-t26_1-p1	ck2 beta subunit	K	KHib
TGME49_289940-t26_1-p1	Uroporphyrinogen decarboxylase OS=Toxoplasma gondii ARI GN=TGARI_289940 PE=4 SV=1	K	KHib
TGME49_246910-t26_1-p1	hypothetical protein	K	KHib
TGME49_259690-t26_1-p1	orotidine-5-phosphate decarboxylase/orotate phosphoribosyltransferase	K	KHib
TGME49_220260-t26_1-p1	hypothetical protein	K	KHib
TGME49_254650-t26_1-p1	zinc finger protein	K	KHib
TGME49_289080-t26_1-p1	HEAT repeat-containing protein	K	KHib
TGME49_249350-t26_1-p1	esterase/lipase/thioesterase domain-containing protein	K	KHib
TGME49_234930-t26_1-p1	SAG-related sequence SRS43	K	KHib
TGME49_262640-t26_1-p1	Cg8 family protein OS=Toxoplasma gondii FOU GN=TGFOU_262640 PE=4 SV=1	K	KHib
TGME49_277510-t26_1-p1	Cytoplasmic dynein intermediate chain OS=Toxoplasma gondii (strain ATCC 50861 / VEG) GN=BN1205_028160 PE=4 SV=1	K	KHib
TGME49_240690-t26_1-p1	S-adenosyl methionine synthetase	K	KHib
TGME49_288210-t26_1-p1	PUL domain-containing protein	K	KHib
TGME49_306590-t26_1-p1	hypothetical protein	K	KHib
TGME49_224180-t26_1-p1	hypothetical protein	K	KHib
TGME49_214760-t26_1-p1	Erythronate-4-phosphate dehydrogenase domain-containing protein OS=Toxoplasma gondii GAB2-2007-GAL-DOM2 GN=TGDOM2_214760 PE=4 SV=1	K	KHib
TGME49_231170-t26_1-p1	Structural maintenance of chromosomes protein OS=Toxoplasma gondii (strain ATCC 50861 / VEG)GN=TGVEG_231170 PE=3 SV=1	K	KHib
TGME49_212980-t26_1-p1	hypothetical protein	K	KHib
TGME49_270530-t26_1-p1	Ubiquitin fusion degradation protein UFD1CY OS=Toxoplasma gondii RUB GN=TGRUB_270530 PE=4 SV=1	K	KHib
TGME49_207450-t26_1-p1	hypothetical protein	K	KHib
TGME49_256000-t26_1-p1	endoplasmic reticulum retention receptor	K	KHib
TGME49_294190-t26_1-p1	enoyl-CoA hydratase/isomerase family protein	K	KHib
TGME49_293590-t26_1-p1	hypothetical protein	K	KHib
TGME49_276190-t26_1-p1	CDP-alcohol phosphatidyltransferase OS=Toxoplasma gondii ARI GN=TGARI_276190 PE=3 SV=1	K	KHib
TGME49_267620-t26_1-p1	Multi-pass transmembrane protein OS=Toxoplasma gondii RUB GN=TGRUB_267620 PE=4 SV=1	K	KHib
TGME49_310180-t26_1-p1	hypothetical protein	K	KHib
TGME49_202690-t26_1-p1	DNA-directed RNA polymerase II RPB9 OS=Toxoplasma gondii FOU GN=TGFOU_202690 PE=4 SV=1	K	KHib
TGME49_205740-t26_1-p1	hypothetical protein	K	KHib
TGME49_201270-t26_1-p1	hypothetical protein	K	KHib
TGME49_270690-t26_1-p1	Arginyl-tRNA synthetase OS=Toxoplasma gondii ARI GN=TGARI_270690 PE=4 SV=1	K	KHib
TGME49_222360-t26_1-p1	hypothetical protein	K	KHib
TGME49_223020-t26_1-p1	coproporphyrinogen III oxidase	K	KHib
TGME49_207710-t26_1-p1	hypothetical protein	K	KHib
TGME49_236070-t26_1-p1	Pyrroline-5-carboxylate reductase OS=Toxoplasma gondii GAB2-2007-GAL-DOM2 GN=TGDOM2_236070 PE=3 SV=1	K	KHib
TGME49_235730-t26_1-p1	hypothetical protein	K	KHib
TGME49_318460-t26_1-p1	P-type ATPase of unknown pump specificity (type V) protein	K	KHib
TGME49_311680-t26_1-p1	FUN14 family protein OS=Toxoplasma gondii FOU GN=TGFOU_311680 PE=4 SV=1	K	KHib
TGME49_260200-t26_1-p1	helicase associated domain (ha2) protein	K	KHib
TGME49_216620-t26_1-p1	EF hand domain-containing protein	K	KHib
TGME49_225555-t26_1-p1	Putative transmembrane protein OS=Toxoplasma gondii FOU GN=TGFOU_225555 PE=4 SV=1	K	KHib
TGME49_290940-t26_1-p1	EMP/nonaspanin domain family protein	K	KHib
TGME49_269340-t26_1-p1	hypothetical protein	K	KHib
TGME49_305870-t26_1-p1	Dolichyl-diphosphooligosaccharide--protein glycosyltransferase subunit OST2 OS=Toxoplasma gondii FOU GN=TGFOU_305870 PE=3 SV=1	K	KHib
TGME49_225480-t26_1-p1	hypothetical protein	K	KHib
TGME49_313130-t26_1-p1	hypothetical protein	K	KHib
TGME49_214750-t26_1-p1	hypothetical protein	K	KHib
TGME49_258720-t26_1-p1	hypothetical protein	K	KHib
TGME49_280550-t26_1-p1	Clathrin adaptor complex small chain subfamily protein OS=Toxoplasma gondii FOU GN=TGFOU_280550 PE=4 SV=1	K	KHib
TGME49_266435-t26_1-p1	hypothetical protein	K	KHib
TGME49_235130-t26_1-p1	Transmembrane protein OS=Toxoplasma gondii RUB GN=TGRUB_235130 PE=4 SV=1	K	KHib
TGME49_200270-t26_1-p1	PAN/Apple domain-containing protein	K	KHib
TGME49_229030-t26_1-p1	hypothetical protein	K	KHib
TGME49_265420-t26_1-p1	hypothetical protein	K	KHib
TGME49_220360-t26_1-p1	FAD binding domain-containing protein	K	KHib
TGME49_273690-t26_1-p1	Wee kinase OS=Toxoplasma gondii ARI GN=TGARI_273690 PE=4 SV=1	K	KHib
TGME49_314540-t26_1-p1	hypothetical protein	K	KHib
TGME49_228200-t26_1-p1	Vacuolar (H+)-atpase g subunit protein OS=Toxoplasma gondii FOU GN=TGFOU_228200 PE=4 SV=1	K	KHib
TGME49_278950-t26_1-p1	LSM domain-containing protein	K	KHib
TGME49_232210-t26_1-p1	hypothetical protein	K	KHib
TGME49_207430-t26_1-p1	ATP-dependent RNA helicase DDX family protein,putative OS=Toxoplasma gondii (strain ATCC 50861/ VEG) GN=BN1205_040745 PE=3 SV=1	K	KHib
TGME49_273930-t26_1-p1	DNA topoisomerase domain-containing protein OS=Toxoplasma gondii ARI GN=TGARI_273930 PE=4 SV=1	K	KHib
TGME49_220350-t26_1-p1	hypothetical protein	K	KHib
TGME49_218000-t26_1-p1	hypothetical protein	K	KHib
TGME49_214180-t26_1-p1	ENTH domain-containing protein	K	KHib
TGME49_311260-t26_1-p1	hypothetical protein	K	KHib
TGME49_262920-t26_1-p1	Trypsin domain-containing protein OS=Toxoplasma gondii ARI GN=TGARI_262920 PE=4 SV=1	K	KHib
TGME49_219150-t26_1-p1	Zinc finger, zz type domain-containing protein OS=Toxoplasma gondii TgCatPRC2 GN=TGPRC2_219150 PE=4 SV=1	K	KHib
TGME49_315780-t26_1-p1	Putative myosin regulatory light chain OS=Toxoplasma gondii FOU GN=TGFOU_315780 PE=4 SV=1	K	KHib
TGME49_297460-t26_1-p1	hypothetical protein	K	KHib
TGME49_219590-t26_1-p1	RuvB-like helicase OS=Toxoplasma gondii ARI GN=TGARI_219590 PE=3 SV=1	K	KHib
TGME49_263560-t26_1-p1	Putative transmembrane protein OS=Toxoplasma gondii FOU GN=TGFOU_263560 PE=4 SV=1	K	KHib
TGME49_218260-t26_1-p1	Histone H3 OS=Toxoplasma gondii FOU GN=TGFOU_218260 PE=3 SV=1	K	KHib
TGME49_258970-t26_1-p1	hypothetical protein	K	KHib
TGME49_238390-t26_1-p1	hypothetical protein	K	KHib
TGME49_310780-t26_1-p1	dense granule protein GRA4	K	KHib
TGME49_242380-t26_1-p1	Elongation of fatty acids protein OS=Toxoplasma gondii (strain ATCC 50611 / Me49) GN=TGME49_242380 PE=3 SV=1	K	KHib
TGME49_246340-t26_1-p1	DnaJ domain-containing protein OS=Toxoplasma gondii (strain ATCC 50611 / Me49) GN=TGME49_246340 PE=4 SV=1	K	KHib
TGME49_226710-t26_1-p1	hypothetical protein	K	KHib
TGME49_248420-t26_1-p1	Putative transporter OS=Toxoplasma gondii FOU GN=TGFOU_248420 PE=4 SV=1	K	KHib
TGME49_230122-t26_1-p1	hypothetical protein	K	KHib
TGME49_314780-t26_1-p1	Myosin G OS=Toxoplasma gondii (strain ATCC 50861 / VEG) GN=BN1205_099880 PE=4 SV=1	K	KHib
TGME49_296010-t26_1-p1	Phosphatidylinositol 3-and 4-kinase OS=Toxoplasma gondii (strain ATCC 50861 / VEG) GN=BN1205_050070 PE=3 SV=1	K	KHib
TGME49_291330-t26_1-p1	RNA recognition motif-containing protein OS=Toxoplasma gondii FOU GN=TGFOU_291330 PE=4 SV=1	K	KHib
TGME49_213830-t26_1-p1	hypothetical protein	K	KHib
TGME49_213910-t26_1-p1	hypothetical protein	K	KHib
TGME49_315770-t26_1-p1	Cytochrome p450 superfamily protein OS=Toxoplasma gondii (strain ATCC 50861 / VEG) GN=BN1205_100900 PE=3 SV=1	K	KHib
TGME49_306970-t26_1-p1	Thymidylate kinase OS=Toxoplasma gondii FOU GN=TGFOU_306970 PE=3 SV=1	K	KHib
TGME49_221620-t26_1-p1	hypothetical protein	K	KHib
TGME49_214620-t26_1-p1	Putative hypoxia-inducible factor prolyl hydroxylase (Phd2) OS=Toxoplasma gondii GAB2-2007-GAL-DOM2 GN=TGDOM2_214620 PE=4 SV=1	K	KHib
TGME49_297420-t26_1-p1	hypothetical protein	K	KHib
TGME49_211410-t26_1-p1	translation initiation factor sui1 protein	K	KHib
TGME49_273905-t26_1-p1	hypothetical protein	K	KHib
TGME49_232180-t26_1-p1	UBA/TS-N domain-containing protein	K	KHib
TGME49_264440-t26_1-p1	signal recognition particle receptor beta subunit protein	K	KHib
TGME49_312660-t26_1-p1	hypothetical protein	K	KHib
TGME49_297720-t26_1-p1	Trehalose-phosphatase OS=Toxoplasma gondii (strain ATCC 50611 / Me49) GN=TGME49_297720 PE=4 SV=1	K	KHib
TGME49_260260-t26_1-p1	Ribosomal protein RPP1 OS=Toxoplasma gondii FOU GN=TGFOU_260260 PE=3 SV=1	K	KHib
TGME49_236930-t26_1-p1	hypothetical protein	K	KHib
TGME49_230060-t26_1-p1	hypothetical protein	K	KHib
TGME49_249680-t26_1-p1	RNA polymerase II associated Paf1 complex component PAF1	K	KHib
TGME49_228400-t26_1-p1	hypothetical protein	K	KHib
TGME49_286620-t26_1-p1	S1 RNA binding domain-containing protein OS=Toxoplasma gondii (strain ATCC 50611 / Me49) GN=TGME49_286620 PE=4 SV=1	K	KHib
TGME49_265020-t26_1-p1	Arabinogalactan protein, putative OS=Toxoplasma gondii (strain ATCC 50611 / Me49) GN=TGME49_265020 PE=4 SV=1	K	KHib
TGME49_305510-t26_1-p1	hypothetical protein	K	KHib
TGME49_226020-t26_1-p1	Transporter, major facilitator family protein OS=Toxoplasma gondii FOU GN=TGFOU_226020 PE=4 SV=1	K	KHib
TGME49_203780-t26_1-p1	hypothetical protein	K	KHib
TGME49_249690-t26_1-p1	hypothetical protein	K	KHib
TGME49_217692-t26_1-p1	hypothetical protein	K	KHib
TGME49_223140-t26_1-p1	tRNA binding domain-containing protein OS=Toxoplasma gondii MAS GN=TGMAS_223140 PE=4 SV=1	K	KHib
TGME49_268980-t26_1-p1	hypothetical protein	K	KHib
TGME49_215890-t26_1-p1	hypothetical protein	K	KHib
TGME49_270865-t26_1-p1	Adenylate cyclase, putative OS=Toxoplasma gondii (strain ATCC 50611 / Me49) GN=TGME49_270865 PE=4 SV=1	K	KHib
TGME49_254880-t26_1-p1	Alpha-galactosidase	K	KHib
TGME49_262960-t26_1-p1	Putative U1 snRNP-associated protein Usp106 OS=Toxoplasma gondii MAS GN=TGMAS_262960 PE=4 SV=1	K	KHib
TGME49_217900-t26_1-p1	hypothetical protein	K	KHib
TGME49_288840-t26_1-p1	hypothetical protein	K	KHib
TGME49_244310-t26_1-p1	GTP-binding protein	K	KHib
TGME49_215610-t26_1-p1	hypothetical protein	K	KHib
TGME49_230440-t26_1-p1	CHY zinc finger domain-containing protein OS=Toxoplasma gondii (strain ATCC 50861 / VEG) GN=TGVEG_230440 PE=4 SV=1	K	KHib
TGME49_299970-t26_1-p1	tetratricopeptide repeat-containing protein	K	KHib
TGME49_240840-t26_1-p1	histone lysine demethylase JmjC NO66	K	KHib
TGME49_285720-t26_1-p1	ATP binding protein, putative OS=Toxoplasma gondii (strain ATCC 50611 / Me49) GN=TGME49_285720 PE=4 SV=1	K	KHib
TGME49_228760-t26_1-p1	hypothetical protein	K	KHib
TGME49_316250-t26_1-p1	hypothetical protein	K	KHib
TGME49_275490-t26_1-p1	hypothetical protein	K	KHib
TGME49_215040-t26_1-p1	HEAT repeat-containing protein OS=Toxoplasma gondii (strain ATCC 50611 / Me49) GN=TGME49_215040 PE=4 SV=1	K	KHib
TGME49_309990-t26_1-p1	hypothetical protein	K	KHib
TGME49_264060-t26_1-p1	PCI domain-containing protein	K	KHib
TGME49_209280-t26_1-p1	hypothetical protein	K	KHib
TGME49_261460-t26_1-p1	transcriptional elongation factor FACT80	K	KHib
TGME49_253580-t26_1-p1	CMGC kinase, CDK family OS=Toxoplasma gondii (strain ATCC 50611 / Me49) GN=TGME49_253580 PE=4 SV=1	K	KHib
TGME49_320690-t26_1-p1	Putative gamma-soluble NSF attachment protein OS=Toxoplasma gondii ARI GN=TGARI_320690 PE=4 SV=1	K	KHib
TGME49_257770-t26_1-p1	Histone-lysine N-methyltransferase OS=Toxoplasma gondii (strain ATCC 50861 / VEG) GN=BN1205_076670 PE=4 SV=1	K	KHib
TGME49_247410-t26_1-p1	hypothetical protein	K	KHib
TGME49_250730-t26_1-p1	Putative 60S ribosomal protein L7-B OS=Toxoplasma gondii (strain ATCC 50861 / VEG) GN=BN1205_001370 PE=4 SV=1	K	KHib
TGME49_209820-t26_1-p1	Syntaxin protein OS=Toxoplasma gondii ARI GN=TGARI_209820 PE=4 SV=1	K	KHib
TGME49_225710-t26_1-p1	hypothetical protein	K	KHib
TGME49_280370-t26_1-p1	hypothetical protein	K	KHib
TGME49_208500-t26_1-p1	Protein phosphatase 2C domain-containing protein OS=Toxoplasma gondii (strain ATCC 50861 / VEG) GN=BN1205_039880 PE=4 SV=1	K	KHib
TGME49_255410-t26_1-p1	Putative transmembrane protein OS=Toxoplasma gondii FOU GN=TGFOU_255410 PE=4 SV=1	K	KHib
TGME49_218300-t26_1-p1	zinc finger (CCCH type) motif-containing protein	K	KHib
TGME49_271935-t26_1-p1	hypothetical protein	K	KHib
TGME49_236160-t26_1-p1	hypothetical protein	K	KHib
TGME49_247770-t26_1-p1	hypothetical protein	K	KHib
TGME49_270790-t26_1-p1	hypothetical protein	K	KHib
TGME49_262400-t26_1-p1	Lipase OS=Toxoplasma gondii (strain ATCC 50611 / Me49) GN=TGME49_262400 PE=4 SV=1	K	KHib
TGME49_260320-t26_1-p1	Noc2p family protein	K	KHib
TGME49_268870-t26_1-p1	Tetratricopeptide repeat-containing protein OS=Toxoplasma gondii ARI GN=TGARI_268870 PE=4 SV=1	K	KHib
TGME49_316180-t26_1-p1	FF domain protein OS=Toxoplasma gondii (strain ATCC 50861 / VEG) GN=BN1205_101280 PE=4 SV=1	K	KHib
TGME49_311110-t26_1-p1	Putative Ubiquitin-fold modifier 1 family protein OS=Toxoplasma gondii FOU GN=TGFOU_311110 PE=4 SV=1	K	KHib
TGME49_217530-t26_1-p1	hypothetical protein	K	KHib
TGME49_208560-t26_1-p1	carrier superfamily protein	K	KHib
TGME49_209160-t26_1-p1	myristoyl CoA:protein N-myristoyltransferase	K	KHib
TGME49_242780-t26_1-p1	hypothetical protein	K	KHib
TGME49_240740-t26_1-p1	Sec1 family protein OS=Toxoplasma gondii (strain ATCC 50861 / VEG) GN=BN1205_090560 PE=3 SV=1	K	KHib
TGME49_280730-t26_1-p1	hypothetical protein	K	KHib
TGME49_235450-t26_1-p1	Ubiquitin-conjugating enzyme subfamily protein OS=Toxoplasma gondii GAB2-2007-GAL-DOM2 GN=TGDOM2_235450 PE=3 SV=1	K	KHib
TGME49_233010-t26_1-p1	Mitogen-activated protein kinase OS=Toxoplasma gondii (strain ATCC 50611 / Me49) GN=TGME49_233010 PE=3 SV=1	K	KHib
TGME49_214575-t26_1-p1	hypothetical protein	K	KHib
TGME49_305040-t26_1-p1	HEAT repeat-containing protein	K	KHib
TGME49_212880-t26_1-p1	Surface antigen repeat-containing protein OS=Toxoplasma gondii (strain ATCC 50611 / Me49) GN=TGME49_212880 PE=4 SV=1	K	KHib
TGME49_244100-t26_1-p1	SnoRNA binding domain-containing protein OS=Toxoplasma gondii (strain ATCC 50853 / GT1) GN=TGGT1_244100 PE=4 SV=1	K	KHib
TGME49_313340-t26_1-p1	hypothetical protein	K	KHib
TGME49_245490-t26_1-p1	Microneme protein MIC8 OS=Toxoplasma gondii ARI GN=TGARI_245490 PE=4 SV=1	K	KHib
TGME49_225880-t26_1-p1	UDP-glucose 4-epimerase OS=Toxoplasma gondii FOU GN=TGFOU_225880 PE=3 SV=1	K	KHib
TGME49_306560-t26_1-p1	Nucleoporin FG repeat region protein OS=Toxoplasma gondii (strain ATCC 50861 / VEG) GN=BN1205_108030 PE=4 SV=1	K	KHib
TGME49_297650-t26_1-p1	Ser/Thr phosphatase family protein	K	KHib
TGME49_248400-t26_1-p1	hypothetical protein	K	KHib
TGME49_265390-t26_1-p1	hypothetical protein	K	KHib
TGME49_206540-t26_1-p1	hypothetical protein	K	KHib
TGME49_231920-t26_1-p1	Oxidoreductase, short chain dehydrogenase/reductase family protein OS=Toxoplasma gondii ARI GN=TGARI_231920 PE=4 SV=1	K	KHib
TGME49_253070-t26_1-p1	hypothetical protein	K	KHib
TGME49_233260-t26_1-p1	hypothetical protein	K	KHib
TGME49_304740-t26_1-p1	Rhoptry kinase family protein ROP35 OS=Toxoplasma gondii FOU GN=TGFOU_304740 PE=4 SV=1	K	KHib
TGME49_248550-t26_1-p1	SPX domain-containing protein OS=Toxoplasma gondii (strain ATCC 50611 / Me49) GN=TGME49_248550 PE=4 SV=1	K	KHib
TGME49_272230-t26_1-p1	Heat shock protein hslv, putative OS=Toxoplasma gondii (strain ATCC 50611 / Me49) GN=TGME49_272230 PE=4 SV=1	K	KHib
TGME49_253360-t26_1-p1	hypothetical protein	K	KHib
TGME49_244150-t26_1-p1	Glycerate kinase OS=Toxoplasma gondii ARI GN=TGARI_244150 PE=4 SV=1	K	KHib
TGME49_295710-t26_1-p1	HECT-domain (Ubiquitin-transferase) domain-containing protein OS=Toxoplasma gondii (strain ATCC 50611/ Me49) GN=TGME49_295710 PE=4 SV=1	K	KHib
TGME49_294790-t26_1-p1	hypothetical protein	K	KHib
TGME49_251620-t26_1-p1	hypothetical protein	K	KHib
TGME49_204060-t26_1-p1	SNARE domain-containing protein	K	KHib
TGME49_269160-t26_1-p1	Putative outer dynein arm docking complex protein ODA1 OS=Toxoplasma gondii ARI GN=TGARI_269160 PE=4 SV=1	K	KHib
TGME49_297970-t26_1-p1	Aspartyl aminopeptidase OS=Toxoplasma gondii (strain ATCC 50861 / VEG) GN=TGVEG_297970 PE=3 SV=1	K	KHib
TGME49_223680-t26_1-p1	ubiquitin family protein	K	KHib
TGME49_255340-t26_1-p1	tetratricopeptide repeat-containing protein	K	KHib
TGME49_213740-t26_1-p1	hypothetical protein	K	KHib
TGME49_270090-t26_1-p1	hypothetical protein	K	KHib
TGME49_231000-t26_1-p1	START domain-containing protein OS=Toxoplasma gondii FOU GN=TGFOU_231000 PE=4 SV=1	K	KHib
TGME49_277920-t26_1-p1	hypothetical protein	K	KHib
TGME49_269450-t26_1-p1	hypothetical protein	K	KHib
TGME49_264805-t26_1-p1	Putative kinesin K39 OS=Toxoplasma gondii ARI GN=TGARI_264805 PE=4 SV=1	K	KHib
TGME49_249670-t26_1-p1	cathepsin B	K	KHib
TGME49_318760-t26_1-p1	hypothetical protein	K	KHib
TGME49_275670-t26_1-p1	Alveolin domain containing intermediate filament IMC15 OS=Toxoplasma gondii FOU GN=TGFOU_275670 PE=4 SV=1	K	KHib
TGME49_231130-t26_1-p1	M28 family peptidase OS=Toxoplasma gondii ARI GN=TGARI_231130 PE=4 SV=1	K	KHib
TGME49_235750-t26_1-p1	ULK kinase	K	KHib
TGME49_311625-t26_1-p1	hypothetical protein	K	KHib
TGME49_224330-t26_1-p1	proteasome activator pa28 beta subunit protein	K	KHib
TGME49_254870-t26_1-p1	hypothetical protein	K	KHib
TGME49_284580-t26_1-p1	Ribose-phosphate diphosphokinase subfamily protein OS=Toxoplasma gondii (strain ATCC 50611 / Me49)GN=TGME49_284580 PE=4 SV=1	K	KHib
TGME49_278390-t26_1-p1	Toxoplasma gondii family A protein	K	KHib
TGME49_205040-t26_1-p1	PGAP1 family protein	K	KHib
TGME49_267710-t26_1-p1	CPSF A subunit region protein OS=Toxoplasma gondii (strain ATCC 50611 / Me49) GN=TGME49_267710 PE=4 SV=1	K	KHib
TGME49_248890-t26_1-p1	Actin-like protein ALP3b OS=Toxoplasma gondii (strain ATCC 50861 / VEG) GN=TGVEG_248890 PE=3 SV=1	K	KHib
TGME49_294180-t26_1-p1	tRNA (guanine-N(7)-)-methyltransferase OS=Toxoplasma gondii MAS GN=TGMAS_294180 PE=3 SV=1	K	KHib
TGME49_271760-t26_1-p1	seryl-tRNA synthetase (SerRS2)	K	KHib
TGME49_273950-t26_1-p1	Putative replication factor C subunit 5 OS=Toxoplasma gondii FOU GN=TGFOU_273950 PE=4 SV=1	K	KHib
TGME49_309570-t26_1-p1	DEAD/DEAH box helicase domain-containing protein OS=Toxoplasma gondii (strain ATCC 50861 / VEG) GN=BN1205_093710 PE=4 SV=1	K	KHib
TGME49_286210-t26_1-p1	Serine/threonine-protein phosphatase OS=Toxoplasma gondii (strain ATCC 50611 / Me49) GN=TGME49_286210 PE=3 SV=1	K	KHib
TGME49_231210-t26_1-p1	EH protein, putative OS=Toxoplasma gondii (strain ATCC 50861 / VEG) GN=BN1205_024350 PE=3 SV=1	K	KHib
TGME49_259850-t26_1-p1	hypothetical protein	K	KHib
TGME49_219080-t26_1-p1	hypothetical protein	K	KHib
TGME49_201700-t26_1-p1	WD domain, G-beta repeat-containing protein OS=Toxoplasma gondii (strain ATCC 50611 / Me49) GN=TGME49_201700 PE=4 SV=1	K	KHib
TGME49_261955-t26_1-p1	hypothetical protein	K	KHib
TGME49_204340-t26_1-p1	hypothetical protein	K	KHib
TGME49_285830-t26_1-p1	hypothetical protein	K	KHib
TGME49_240220-t26_1-p1	hypothetical protein	K	KHib
TGME49_315160-t26_1-p1	Putative transmembrane protein OS=Toxoplasma gondii (strain ATCC 50861 / VEG) GN=TGVEG_315160 PE=4 SV=1	K	KHib
TGME49_313980-t26_1-p1	hypothetical protein	K	KHib
TGME49_271610-t26_1-p1	Pyrroline-5-carboxylate reductase OS=Toxoplasma gondii TgCatPRC2 GN=TGPRC2_271610 PE=3 SV=1	K	KHib
TGME49_222850-t26_1-p1	stress responsive a/b barrel domain-containing protein	K	KHib
TGME49_223110-t26_1-p1	Glycolipid transfer protein GLTP OS=Toxoplasma gondii MAS GN=TGMAS_223110 PE=4 SV=1	K	KHib
TGME49_316520-t26_1-p1	1,4-alpha-glucan-branching enzyme OS=Toxoplasma gondii ARI GN=TGARI_316520 PE=4 SV=1	K	KHib
TGME49_267590-t26_1-p1	hypothetical protein	K	KHib
TGME49_262860-t26_1-p1	hypothetical protein	K	KHib
TGME49_248520-t26_1-p1	hypothetical protein	K	KHib
TGME49_223600-t26_1-p1	hypothetical protein	K	KHib
TGME49_321400-t26_1-p1	microsomal signal peptidase (spc12) domain-containing protein	K	KHib
TGME49_233310-t26_1-p1	Putative peptidase D OS=Toxoplasma gondii FOU GN=TGFOU_233310 PE=3 SV=1	K	KHib
TGME49_251480-t26_1-p1	RNA helicase OS=Toxoplasma gondii (strain ATCC 50611 / Me49) GN=TGME49_251480 PE=3 SV=1	K	KHib
TGME49_225060-t26_1-p1	nucleoredoxin family protein	K	KHib
TGME49_236840-t26_1-p1	Putative zinc finger (C-x8-C-x5-C-x3-H)-2 OS=Toxoplasma gondii MAS GN=TGMAS_236840 PE=4 SV=1	K	KHib
TGME49_265410-t26_1-p1	G-protein beta WD-40 repeat containing protein	K	KHib
TGME49_205670-t26_1-p1	SF-assemblin/beta giardin protein OS=Toxoplasma gondii FOU GN=TGFOU_205670 PE=4 SV=1	K	KHib
TGME49_260600-t26_1-p1	Pumilio-family RNA binding repeat-containing protein	K	KHib
TGME49_289880-t26_1-p1	Putative transmembrane protein OS=Toxoplasma gondii TgCatPRC2 GN=TGPRC2_289880 PE=4 SV=1	K	KHib
TGME49_252300-t26_1-p1	hypothetical protein	K	KHib
TGME49_252430-t26_1-p1	hypothetical protein	K	KHib
TGME49_262760-t26_1-p1	poly(ADP-ribose) glycohydrolase	K	KHib
TGME49_214200-t26_1-p1	WD domain, G-beta repeat-containing protein OS=Toxoplasma gondii (strain ATCC 50611 / Me49) GN=TGME49_214200 PE=4 SV=1	K	KHib
TGME49_305100-t26_1-p1	hypothetical protein	K	KHib
TGME49_318490-t26_1-p1	hypothetical protein	K	KHib
TGME49_227970-t26_1-p1	histone family DNA-binding protein	K	KHib
TGME49_202840-t26_1-p1	FHA domain-containing protein OS=Toxoplasma gondii (strain ATCC 50611 / Me49) GN=TGME49_202840 PE=4 SV=1	K	KHib
TGME49_310420-t26_1-p1	hypothetical protein	K	KHib
TGME49_273850-t26_1-p1	hypothetical protein	K	KHib
TGME49_300330-t26_1-p1	hypothetical protein	K	KHib
TGME49_205360-t26_1-p1	hypothetical protein	K	KHib
TGME49_290990-t26_1-p1	HEAT repeat-containing protein	K	KHib
TGME49_286720-t26_1-p1	heat shock protein HSP28	K	KHib
TGME49_203590-t26_1-p1	hypothetical protein	K	KHib
TGME49_273120-t26_1-p1	SAG-related sequence SRS30C OS=Toxoplasma gondii (strain ATCC 50861 / VEG) GN=BN1205_020430 PE=4 SV=1	K	KHib
TGME49_244350-t26_1-p1	DnaJ domain-containing protein	K	KHib
TGME49_261470-t26_1-p1	hypothetical protein	K	KHib
TGME49_290300-t26_1-p1	hypothetical protein	K	KHib
TGME49_305450-t26_1-p1	Acetyltransferase, GNAT family protein OS=Toxoplasma gondii ARI GN=TGARI_305450 PE=4 SV=1	K	KHib
TGME49_270650-t26_1-p1	Deoxyribose-phosphate aldolase OS=Toxoplasma gondii FOU GN=TGFOU_270650 PE=4 SV=1	K	KHib
TGME49_252490-t26_1-p1	hypothetical protein	K	KHib
TGME49_230220-t26_1-p1	hypothetical protein	K	KHib
TGME49_243450-t26_1-p1	hypothetical protein	K	KHib
TGME49_310960-t26_1-p1	hypothetical protein	K	KHib
TGME49_215940-t26_1-p1	hypothetical protein	K	KHib
TGME49_258390-t26_1-p1	Putative DnaJ protein OS=Toxoplasma gondii ARI GN=TGARI_258390 PE=4 SV=1	K	KHib
TGME49_272340-t26_1-p1	hypothetical protein	K	KHib
TGME49_219210-t26_1-p1	ankyrin repeat-containing protein	K	KHib
TGME49_247220-t26_1-p1	nudix -type motif 9 isoform a family protein	K	KHib
TGME49_227910-t26_1-p1	hypothetical protein	K	KHib
TGME49_254010-t26_1-p1	serine carboxypeptidase s28 protein	K	KHib
TGME49_286600-t26_1-p1	hypothetical protein	K	KHib
TGME49_267660-t26_1-p1	hypothetical protein	K	KHib
TGME49_313440-t26_1-p1	hypothetical protein	K	KHib
TGME49_261050-t26_1-p1	RNB family domain-containing protein OS=Toxoplasma gondii ARI GN=TGARI_261050 PE=3 SV=1	K	KHib
TGME49_240450-t26_1-p1	Maf family protein	K	KHib
TGME49_282180-t26_1-p1	hypothetical protein	K	KHib
TGME49_229790-t26_1-p1	hypothetical protein	K	KHib
TGME49_304670-t26_1-p1	Leucine rich repeat-containing protein OS=Toxoplasma gondii FOU GN=TGFOU_304670 PE=4 SV=1	K	KHib
TGME49_224890-t26_1-p1	hypothetical protein	K	KHib
TGME49_314860-t26_1-p1	Zinc knuckle domain-containing protein OS=Toxoplasma gondii (strain ATCC 50861 / VEG) GN=BN1205_099960 PE=4 SV=1	K	KHib
TGME49_247440-t26_1-p1	hypothetical protein	K	KHib
TGME49_271888-t26_1-p1	Putative 3-ketoacyl-CoA reductase OS=Toxoplasma gondii TgCatPRC2 GN=TGPRC2_271888 PE=3 SV=1	K	KHib
TGME49_320430-t26_1-p1	Putative cell-cycle-control protein (Translation regulation) OS=Toxoplasma gondii (strain ATCC 50853/ GT1) GN=TGGT1_320430 PE=4 SV=1	K	KHib
TGME49_258030-t26_1-p1	DNA polymerase	K	KHib
TGME49_266280-t26_1-p1	HEAT repeat-containing protein	K	KHib
TGME49_305180-t26_1-p1	Na+/H+ exchanger NHE3	K	KHib
TGME49_313580-t26_1-p1	cytochrome b5 family heme/steroid binding domain-containing protein	K	KHib
TGME49_215400-t26_1-p1	RNA recognition motif-containing protein	K	KHib
TGME49_262730-t26_1-p1	Rhoptry protein 16 OS=Toxoplasma gondii GN=ROP16 PE=2 SV=1	K	KHib
TGME49_312700-t26_1-p1	hypothetical protein	K	KHib
TGME49_315940-t26_1-p1	Putative rhoptry protein OS=Toxoplasma gondii (strain ATCC 50861 / VEG) GN=TGVEG_315940 PE=4 SV=1	K	KHib
TGME49_243510-t26_1-p1	OTU family cysteine protease	K	KHib
TGME49_311840-t26_1-p1	hypothetical protein	K	KHib
TGME49_218200-t26_1-p1	UDP-sugar pyrophospharylase OS=Toxoplasma gondii (strain ATCC 50861 / VEG) GN=TGVEG_218200 PE=4 SV=1	K	KHib
TGME49_293740-t26_1-p1	hypothetical protein	K	KHib
TGME49_205720-t26_1-p1	Adenosine/AMP deaminase domain-containing protein OS=Toxoplasma gondii FOU GN=TGFOU_205720 PE=4 SV=1	K	KHib
TGME49_217430-t26_1-p1	protease inhibitor PI1	K	KHib
TGME49_312260-t26_1-p1	hypothetical protein	K	KHib
TGME49_202310-t26_1-p1	O-sialoglycoprotein endopeptidase OS=Toxoplasma gondii (strain ATCC 50611 / Me49) GN=TGME49_202310 PE=4 SV=1	K	KHib
TGME49_314410-t26_1-p1	Putative aquarius OS=Toxoplasma gondii (strain ATCC 50861 / VEG) GN=TGVEG_314410 PE=4 SV=1	K	KHib
TGME49_228100-t26_1-p1	hypothetical protein	K	KHib
TGME49_264178-t26_1-p1	flagellar associated protein	K	KHib
TGME49_212250-t26_1-p1	XPG N-terminal domain-containing protein	K	KHib
TGME49_201630-t26_1-p1	Protein phosphatase 2C domain-containing protein OS=Toxoplasma gondii (strain ATCC 50611 / Me49) GN=TGME49_201630 PE=4 SV=1	K	KHib
TGME49_209860-t26_1-p1	hypothetical protein	K	KHib
TGME49_216030-t26_1-p1	hypothetical protein	K	KHib
TGME49_266090-t26_1-p1	hypothetical protein	K	KHib
TGME49_227810-t26_1-p1	rhoptry kinase family protein ROP11 (incomplete catalytic triad)	K	KHib
TGME49_268260-t26_1-p1	hypothetical protein	K	KHib
TGME49_222090-t26_1-p1	hypothetical protein	K	KHib
TGME49_237570-t26_1-p1	Leucine carboxyl methyltransferase OS=Toxoplasma gondii GAB2-2007-GAL-DOM2 GN=TGDOM2_237570 PE=4 SV=1	K	KHib
TGME49_319930-t26_1-p1	hypothetical protein	K	KHib
TGME49_281430-t26_1-p1	hypothetical protein	K	KHib
TGME49_272400-t26_1-p1	Casein kinase II subunit beta OS=Toxoplasma gondii FOU GN=TGFOU_272400 PE=3 SV=1	K	KHib
TGME49_288240-t26_1-p1	Putative GRIP domain protein OS=Toxoplasma gondii TgCatPRC2 GN=TGPRC2_288240 PE=4 SV=1	K	KHib
TGME49_297130-t26_1-p1	hypothetical protein	K	KHib
TGME49_240710-t26_1-p1	RNA recognition motif-containing protein OS=Toxoplasma gondii (strain ATCC 50611 / Me49) GN=TGME49_240710 PE=4 SV=1	K	KHib
TGME49_224490-t26_1-p1	Polyprenyl synthetase superfamily protein OS=Toxoplasma gondii GAB2-2007-GAL-DOM2 GN=TGDOM2_224490 PE=4 SV=1	K	KHib
TGME49_267480-t26_1-p1	Putative tRNA (Guanine(26)-N(2))-dimethyltransferase OS=Toxoplasma gondii ARI GN=TGARI_267480 PE=4 SV=1	K	KHib
TGME49_206490-t26_1-p1	ICE family protease (caspase) p20 domain-containing protein	K	KHib
TGME49_207665-t26_1-p1	kinesin motor domain-containing protein	K	KHib
TGME49_229920-t26_1-p1	Putative transmembrane protein OS=Toxoplasma gondii (strain ATCC 50861 / VEG) GN=BN1205_025590 PE=4 SV=1	K	KHib
TGME49_220250-t26_1-p1	Nucleotide-sensitive chloride conductance regulator (ICln) protein OS=Toxoplasma gondii FOU GN=TGFOU_220250 PE=4 SV=1	K	KHib
TGME49_228630-t26_1-p1	hypothetical protein	K	KHib
TGME49_226000-t26_1-p1	hypothetical protein	K	KHib
TGME49_258870-t26_1-p1	Putative transmembrane protein OS=Toxoplasma gondii (strain ATCC 50861 / VEG) GN=TGVEG_258870 PE=4 SV=1	K	KHib
TGME49_311750-t26_1-p1	mago binding protein	K	KHib
TGME49_243250-t26_1-p1	myosin H	K	KHib
TGME49_310300-t26_1-p1	hypothetical protein	K	KHib
TGME49_283730-t26_1-p1	Transmembrane 9 superfamily member OS=Toxoplasma gondii ARI GN=TGARI_283730 PE=3 SV=1	K	KHib
TGME49_258080-t26_1-p1	hypothetical protein	K	KHib
TGME49_306895-t26_1-p1	hypothetical protein	K	KHib
TGME49_316140-t26_1-p1	hypothetical protein	K	KHib
TGME49_318730-t26_1-p1	glycosyl transferase	K	KHib
TGME49_223000-t26_1-p1	Dynein light chain DLC OS=Toxoplasma gondii FOU GN=TGFOU_223000 PE=4 SV=1	K	KHib
TGME49_216930-t26_1-p1	Cholinephosphate cytidylyltransferase OS=Toxoplasma gondii FOU GN=TGFOU_216930 PE=4 SV=1	K	KHib
TGME49_260450-t26_1-p1	DEAD/DEAH box helicase domain-containing protein OS=Toxoplasma gondii (strain ATCC 50611 / Me49) GN=TGME49_260450 PE=4 SV=1	K	KHib
TGME49_258210-t26_1-p1	DNA-directed RNA polymerase subunit beta OS=Toxoplasma gondii FOU GN=TGFOU_258210 PE=3 SV=1	K	KHib
TGME49_233340-t26_1-p1	Putative alanine racemase OS=Toxoplasma gondii ARI GN=TGARI_233340 PE=4 SV=1	K	KHib
TGME49_236030-t26_1-p1	Putative DUF775 domain protein OS=Toxoplasma gondii FOU GN=TGFOU_236030 PE=4 SV=1	K	KHib
TGME49_286710-t26_1-p1	hypothetical protein	K	KHib
TGME49_212990-t26_1-p1	Choline transporter-like protein OS=Toxoplasma gondii ARI GN=TGARI_212990 PE=3 SV=1	K	KHib
TGME49_210820-t26_1-p1	hypothetical protein	K	KHib
TGME49_257150-t26_1-p1	NOT2 / NOT3 / NOT5 family protein OS=Toxoplasma gondii ARI GN=TGARI_257150 PE=4 SV=1	K	KHib
TGME49_219190-t26_1-p1	Nuclear movement protein domain containing protein OS=Toxoplasma gondii ARI GN=TGARI_219190 PE=4 SV=1	K	KHib
TGME49_263550-t26_1-p1	Putative 39S ribosomal protein L47, mitochondrial OS=Toxoplasma gondii FOU GN=TGFOU_263550 PE=4 SV=1	K	KHib
[truncated: 293 more rows]

## Sheet: KLa_KHib_protein
Table S27 Analysis of overlapping proteins of Kla, Kcr, and Khib
Protein accession	Protein description	Amino acid	Classify
TGME49_289780-t26_1-p1	ATP-dependent hsl protease ATP-binding subunit hslU, putative GN=TGME49_289780	K	KLa_KHib
TGME49_212930-t26_1-p1	NifU family domain-containing protein GN=TGME49_212930	K	KLa_KHib
TGME49_200280-t26_1-p1	WD domain, G-beta repeat-containing protein GN=TGME49_200280	K	KLa_KHib
TGME49_233190-t26_1-p1	SKIP/SNW domain-containing protein GN=TGME49_233190	K	KLa_KHib
TGME49_219790-t26_1-p1	pre-mRNA processing factor PRP3 GN=TGME49_219790	K	KLa_KHib
TGME49_288860-t26_1-p1	RuvB family 2 protein GN=TGME49_288860	K	KLa_KHib
TGME49_305340-t26_1-p1	corepressor complex CRC230 GN=TGME49_305340	K	KLa_KHib
TGME49_319850-t26_1-p1	splicing factor U2AF family SnRNP auxilary factor large subunit, RRM domain-containing protein GN=TGME49_319850	K	KLa_KHib
TGME49_227560-t26_1-p1	IWS1 transcription factor, putative GN=TGME49_227560	K	KLa_KHib
TGME49_292200-t26_1-p1	RNA recognition motif-containing protein GN=TGME49_292200	K	KLa_KHib
TGME49_270740-t26_1-p1	Cwf15/Cwc15 cell cycle control protein GN=TGME49_270740	K	KLa_KHib
TGME49_214210-t26_1-p1	rRNA pseudouridine synthase GN=TGME49_214210	K	KLa_KHib
TGME49_295730-t26_1-p1	tetratricopeptide repeat-containing protein GN=TGME49_295730	K	KLa_KHib
TGME49_232370-t26_1-p1	CW-type Zinc Finger protein GN=TGME49_232370	K	KLa_KHib
TGME49_254580-t26_1-p1	UDP-galactose transporter family protein GN=TGME49_254580	K	KLa_KHib
TGME49_314750-t26_1-p1	Ribosomal L1p/L10e family protein(predict) GN=TGME49_314750	K	KLa_KHib
TGME49_285230-t26_1-p1	PRP38 family protein GN=TGME49_285230	K	KLa_KHib
TGME49_243530-t26_1-p1	pentatricopeptide repeat domain-containing protein GN=TGME49_243530	K	KLa_KHib
TGME49_267430-t26_1-p1	DnaJ domain-containing protein GN=TGME49_267430	K	KLa_KHib
TGME49_209210-t26_1-p1	KH domain-containing protein(predict) GN=TGME49_209210	K	KLa_KHib
TGME49_233080-t26_1-p1	G-patch domain-containing protein GN=TGME49_233080	K	KLa_KHib
TGME49_208440-t26_1-p1	Cytoplasmic protein Cyt16(predict) GN=TGME49_208440	K	KLa_KHib
TGME49_275750-t26_1-p1	small nuclear ribonucleoprotein E, putative GN=TGME49_275750	K	KLa_KHib
TGME49_277760-t26_1-p1	adenylosuccinate lyase, putative GN=TGME49_277760	K	KLa_KHib
TGME49_309250-t26_1-p1	AT hook motif-containing protein(predict) GN=TGME49_309250	K	KLa_KHib
TGME49_229940-t26_1-p1	cyclophilin, putative GN=TGME49_229940	K	KLa_KHib
TGME49_234360-t26_1-p1	DNA topoisomerase I, putative GN=TGME49_234360	K	KLa_KHib
TGME49_225260-t26_1-p1	DNA-directed RNA polymerase II RPB1 GN=TGME49_225260	K	KLa_KHib
TGME49_255160-t26_1-p1	hypothetical protein GN=TGME49_255160	K	KLa_KHib
TGME49_253750-t26_1-p1	PLU-1 family protein GN=TGME49_253750	K	KLa_KHib
TGME49_291950-t26_1-p1	RNA recognition motif-containing protein GN=TGME49_291950	K	KLa_KHib
TGME49_270930-t26_1-p1	Transcription factor/nuclear export subunit 2(predict) GN=TGME49_270930	K	KLa_KHib
TGME49_264030-t26_1-p1	aminotransferase, putative GN=TGME49_264030	K	KLa_KHib
TGME49_312430-t26_1-p1	60 kDa inner membrane protein(predict) GN=TGME49_312430	K	KLa_KHib
TGME49_294930-t26_1-p1	leucine rich repeat-containing protein GN=TGME49_294930	K	KLa_KHib
TGME49_299070-t26_1-p1	pyruvate kinase PyKII GN=TGME49_299070	K	KLa_KHib
TGME49_204100-t26_1-p1	eIF2 kinase IF2K-C GN=TGME49_204100	K	KLa_KHib
TGME49_214950-t26_1-p1	hypothetical protein GN=TGME49_214950	K	KLa_KHib
TGME49_216730-t26_1-p1	MCM2/3/5 family protein GN=TGME49_216730	K	KLa_KHib
TGME49_315150-t26_1-p1	eukaryotic initiation factor-4E, putative GN=TGME49_315150	K	KLa_KHib
TGME49_265110-t26_1-p1	ribosome biogenesis protein, putative GN=TGME49_265110	K	KLa_KHib
TGME49_244200-t26_1-p1	2-oxoglutarate dehydrogenase e1 component, mitochondrial precursor, putative GN=TGME49_244200	K	KLa_KHib
TGME49_298020-t26_1-p1	DEAD-family helicase GN=TGME49_298020	K	KLa_KHib
TGME49_261760-t26_1-p1	CDP-alcohol phosphatidyltransferase superfamily protein GN=TGME49_261760	K	KLa_KHib
TGME49_238380-t26_1-p1	hypothetical protein GN=TGME49_238380	K	KLa_KHib
TGME49_209870-t26_1-p1	HAD hydrolase, family IIA protein GN=TGME49_209870	K	KLa_KHib
TGME49_234230-t26_1-p1	hypothetical protein GN=TGME49_234230	K	KLa_KHib
TGME49_255890-t26_1-p1	pyridine nucleotide-disulfide oxidoreductase domain-containing protein GN=TGME49_255890	K	KLa_KHib
TGME49_285660-t26_1-p1	DEAD/DEAH box helicase domain-containing protein GN=TGME49_285660	K	KLa_KHib
TGME49_216510-t26_1-p1	thioredoxin, putative GN=TGME49_216510	K	KLa_KHib
TGME49_283830-t26_1-p1	type I inorganic pyrophosphatase PPase GN=TGME49_283830	K	KLa_KHib
TGME49_282140-t26_1-p1	cwf21 protein GN=TGME49_282140	K	KLa_KHib
TGME49_268860-t26_1-p1	enolase 1 GN=TGME49_268860	K	KLa_KHib
TGME49_313010-t26_1-p1	DEAD (Asp-Glu-Ala-Asp) box polypeptide DDX6 GN=TGME49_313010	K	KLa_KHib
TGME49_315140-t26_1-p1	WD domain, G-beta repeat-containing protein GN=TGME49_315140	K	KLa_KHib
TGME49_309010-t26_1-p1	elongation factor P, putative GN=TGME49_309010	K	KLa_KHib
TGME49_290640-t26_1-p1	DNA mismatch repair protein MSH6-1, putative GN=TGME49_290640	K	KLa_KHib
TGME49_294360-t26_1-p1	ubiquitin specific protease 39 isoform 2, putative GN=TGME49_294360	K	KLa_KHib
TGME49_291180-t26_1-p1	Amine-terminal region of chorein, A TM vesicle-mediated sorter(predict) GN=TGME49_291180	K	KLa_KHib
TGME49_290920-t26_1-p1	oxidoreductase, 2OG-Fe(II) oxygenase family protein GN=TGME49_290920	K	KLa_KHib
TGME49_219682-t26_1-p1	pyruvate dehydrogenase kinase, putative GN=TGME49_219682	K	KLa_KHib
TGME49_280410-t26_1-p1	3'5'-cyclic nucleotide phosphodiesterase domain-containing protein GN=TGME49_280410	K	KLa_KHib
TGME49_221660-t26_1-p1	DEAD/DEAH box helicase domain-containing protein GN=TGME49_221660	K	KLa_KHib
TGME49_320100-t26_1-p1	RNA recognition motif-containing protein GN=TGME49_320100	K	KLa_KHib
TGME49_246170-t26_1-p1	ARID/BRIGHT DNA binding domain-containing protein GN=TGME49_246170	K	KLa_KHib
TGME49_301120-t26_1-p1	acetyl-CoA acetyltransferase GN=TGME49_301120	K	KLa_KHib
TGME49_278490-t26_1-p1	Zn-finger, RING domain containing protein GN=TGME49_278490	K	KLa_KHib
TGME49_251870-t26_1-p1	histone H2Bb GN=TGME49_251870	K	KLa_KHib
TGME49_215740-t26_1-p1	notchless, putative GN=TGME49_215740	K	KLa_KHib
TGME49_306195-t26_1-p1	hypothetical protein GN=TGME49_306195	K	KLa_KHib
TGME49_205380-t26_1-p1	fructose-bisphospatase I GN=TGME49_205380	K	KLa_KHib
TGME49_281950-t26_1-p1	membrane protein, putative GN=TGME49_281950	K	KLa_KHib
TGME49_285840-t26_1-p1	RAP domain-containing protein GN=TGME49_285840	K	KLa_KHib
TGME49_293510-t26_1-p1	poly(ADP-ribose) polymerase and DNA-Ligase Zn-finger region domain-containing protein GN=TGME49_293510	K	KLa_KHib
TGME49_286440-t26_1-p1	malic enzyme GN=TGME49_286440	K	KLa_KHib
TGME49_238510-t26_1-p1	RanBP2-type domain-containing protein(predict) GN=TGME49_238510	K	KLa_KHib
TGME49_216600-t26_1-p1	exonuclease III APE GN=TGME49_216600	K	KLa_KHib
TGME49_306400-t26_1-p1	C3H1-type domain-containing protein(predict) GN=TGME49_306400	K	KLa_KHib
TGME49_231940-t26_1-p1	ThiF family protein GN=TGME49_231940	K	KLa_KHib
TGME49_225470-t26_1-p1	peptide methionine sulfoxide reductase GN=TGME49_225470	K	KLa_KHib
TGME49_313070-t26_1-p1	Putative transmembrane protein(predict) GN=TGME49_313070	K	KLa_KHib
TGME49_202980-t26_1-p1	NUC173 domain-containing protein(predict) GN=TGME49_202980	K	KLa_KHib
TGME49_285268-t26_1-p1	DnaJ domain-containing protein GN=TGME49_285268	K	KLa_KHib
TGME49_271100-t26_1-p1	NUC153 domain-containing protein GN=TGME49_271100	K	KLa_KHib
TGME49_250700-t26_1-p1	hypothetical protein GN=TGME49_250700	K	KLa_KHib
TGME49_238950-t26_1-p1	fatty acyl-CoA desaturase, putative GN=TGME49_238950	K	KLa_KHib
TGME49_315610-t26_1-p1	hypothetical protein GN=TGME49_315610	K	KLa_KHib
TGME49_255910-t26_1-p1	PfMNL-2 CISD1 family iron-sulfur protein, putative GN=TGME49_255910	K	KLa_KHib
TGME49_263130-t26_1-p1	citrate synthase, putative GN=TGME49_263130	K	KLa_KHib
TGME49_273870-t26_1-p1	SWI2/SNF2 ISWI-like (AT hook) GN=TGME49_273870	K	KLa_KHib
TGME49_290840-t26_1-p1	serine protease GN=TGME49_290840	K	KLa_KHib
TGME49_205240-t26_1-p1	cleft lip and palate transmembrane protein 1 (clptm1) protein GN=TGME49_205240	K	KLa_KHib
TGME49_321420-t26_1-p1	kelch repeat-containing protein GN=TGME49_321420	K	KLa_KHib
TGME49_257310-t26_1-p1	Nuclearmovement domain-containing protein(predict) GN=TGME49_257310	K	KLa_KHib
TGME49_205580-t26_1-p1	nuclear factor NF4 GN=TGME49_205580	K	KLa_KHib
TGME49_260140-t26_1-p1	phosphomannose isomerase type I protein GN=TGME49_260140	K	KLa_KHib
TGME49_221180-t26_1-p1	Putative transmembrane protein(predict) GN=TGME49_221180	K	KLa_KHib
TGME49_223500-t26_1-p1	hypothetical protein GN=TGME49_223500	K	KLa_KHib
TGME49_315620-t26_1-p1	vacuolar ATP synthase subunit C, putative GN=TGME49_315620	K	KLa_KHib
TGME49_237560-t26_1-p1	iron-sulfur cluster protein ISCU GN=TGME49_237560	K	KLa_KHib
TGME49_226430-t26_1-p1	reticulon protein GN=TGME49_226430	K	KLa_KHib
TGME49_287480-t26_1-p1	Putative transmembrane protein(predict) GN=TGME49_287480	K	KLa_KHib
TGME49_313370-t26_1-p1	Leucine rich repeat protein(predict) GN=TGME49_313370	K	KLa_KHib
TGME49_225690-t26_1-p1	hypothetical protein GN=TGME49_225690	K	KLa_KHib
TGME49_243600-t26_1-p1	acetyltransferase, GNAT family protein GN=TGME49_243600	K	KLa_KHib
TGME49_209690-t26_1-p1	small nuclear ribonucleoprotein GN=TGME49_209690	K	KLa_KHib
TGME49_232520-t26_1-p1	brix domain-containing protein GN=TGME49_232520	K	KLa_KHib
TGME49_237220-t26_1-p1	DNA replication licensing factor Mcm7, putative GN=TGME49_237220	K	KLa_KHib
TGME49_288040-t26_1-p1	hypothetical protein GN=TGME49_288040	K	KLa_KHib
TGME49_204160-t26_1-p1	GYF domain-containing protein GN=TGME49_204160	K	KLa_KHib
TGME49_214340-t26_1-p1	hypothetical protein GN=TGME49_214340	K	KLa_KHib
TGME49_311030-t26_1-p1	Small nucleolar RNA-associate(predict) GN=TGME49_311030	K	KLa_KHib
TGME49_304970-t26_1-p1	cell-cycle-associated protein kinase CDK, putative GN=TGME49_304970	K	KLa_KHib
TGME49_305940-t26_1-p1	peptidyl-prolyl cis-trans isomerase, cyclophilin-type domain-containing protein GN=TGME49_305940	K	KLa_KHib
TGME49_306660-t26_1-p1	RNA pseudouridine synthase superfamily protein GN=TGME49_306660	K	KLa_KHib
TGME49_217010-t26_1-p1	GYF domain-containing protein(predict) GN=TGME49_217010	K	KLa_KHib
TGME49_225540-t26_1-p1	TolA(predict) GN=TGME49_225540	K	KLa_KHib
TGME49_308580-t26_1-p1	Lon protease family protein GN=TGME49_308580	K	KLa_KHib
TGME49_246330-t26_1-p1	CRAL/TRIO domain-containing protein GN=TGME49_246330	K	KLa_KHib
TGME49_201400-t26_1-p1	Sin3-associated polypeptide SAP18 GN=TGME49_201400	K	KLa_KHib
TGME49_311090-t26_1-p1	ubiquitin carboxyl-terminal hydrolase GN=TGME49_311090	K	KLa_KHib
TGME49_215560-t26_1-p1	histone arginine methyltransferase PRMT5 GN=TGME49_215560	K	KLa_KHib
TGME49_235170-t26_1-p1	ATPase, AAA family protein GN=TGME49_235170	K	KLa_KHib
TGME49_293670-t26_1-p1	transcription elongation factor A TFIIS GN=TGME49_293670	K	KLa_KHib
TGME49_314970-t26_1-p1	root hair defective 3 gtp-binding protein (rhd3) protein GN=TGME49_314970	K	KLa_KHib
TGME49_231440-t26_1-p1	LsmAD domain-containing protein GN=TGME49_231440	K	KLa_KHib
TGME49_297960-t26_1-p1	rhoptry neck protein RON6 GN=TGME49_297960	K	KLa_KHib
TGME49_249630-t26_1-p1	glutathione S-transferase, N-terminal domain-containing protein GN=TGME49_249630	K	KLa_KHib
TGME49_208530-t26_1-p1	nicotinate phosphoribosyltransferase GN=TGME49_208530	K	KLa_KHib
TGME49_216050-t26_1-p1	tetratricopeptide repeat-containing protein GN=TGME49_216050	K	KLa_KHib
TGME49_250880-t26_1-p1	kinase, pfkB family protein GN=TGME49_250880	K	KLa_KHib
TGME49_228660-t26_1-p1	Sec7 domain-containing protein GN=TGME49_228660	K	KLa_KHib
TGME49_216020-t26_1-p1	peptidase family c78 protein GN=TGME49_216020	K	KLa_KHib
TGME49_218590-t26_1-p1	protein phosphatase 2C domain-containing protein GN=TGME49_218590	K	KLa_KHib
TGME49_233230-t26_1-p1	RNA-binding protein 8A family protein GN=TGME49_233230	K	KLa_KHib
TGME49_308920-t26_1-p1	splicing factor U2AF protein GN=TGME49_308920	K	KLa_KHib
TGME49_207990-t26_1-p1	ribosomal RNA large subunit methyltransferase J protein GN=TGME49_207990	K	KLa_KHib
TGME49_311160-t26_1-p1	PWI domain-containing protein GN=TGME49_311160	K	KLa_KHib
TGME49_233140-t26_1-p1	deoxyuridine 5'-triphosphate nucleotidohydrolase, putative GN=TGME49_233140	K	KLa_KHib
TGME49_232380-t26_1-p1	WD domain, G-beta repeat-containing protein GN=TGME49_232380	K	KLa_KHib
TGME49_286590-t26_1-p1	microtubule associated protein SPM2 GN=TGME49_286590	K	KLa_KHib
TGME49_313290-t26_1-p1	MORN repeat-containing protein GN=TGME49_313290	K	KLa_KHib
TGME49_227900-t26_1-p1	AP2 domain transcription factor AP2X-1 GN=TGME49_227900	K	KLa_KHib
TGME49_310950-t26_1-p1	AP2 domain transcription factor AP2XI-3 GN=TGME49_310950	K	KLa_KHib
TGME49_230940-t26_1-p1	hypothetical protein GN=TGME49_230940	K	KLa_KHib
TGME49_254410-t26_1-p1	protein phosphatase 2C, putative GN=TGME49_254410	K	KLa_KHib
TGME49_289970-t26_1-p1	hypothetical protein GN=TGME49_289970	K	KLa_KHib
TGME49_261030-t26_1-p1	pyridine nucleotide-disulfide oxidoreductase domain-containing protein GN=TGME49_261030	K	KLa_KHib
TGME49_252290-t26_1-p1	importin alpha, putative GN=TGME49_252290	K	KLa_KHib
TGME49_270140-t26_1-p1	splicing factor DIM1, putative GN=TGME49_270140	K	KLa_KHib
TGME49_208200-t26_1-p1	PHD-finger domain-containing protein GN=TGME49_208200	K	KLa_KHib
TGME49_261450-t26_1-p1	hypothetical protein GN=TGME49_261450	K	KLa_KHib
TGME49_248980-t26_1-p1	NudC family protein GN=TGME49_248980	K	KLa_KHib
TGME49_316490-t26_1-p1	DUF2040 domain-containing protein(predict) GN=TGME49_316490	K	KLa_KHib
TGME49_214870-t26_1-p1	ribosomal protein L9, N-terminal domain-containing protein GN=TGME49_214870	K	KLa_KHib
TGME49_264610-t26_1-p1	RNA recognition motif-containing protein GN=TGME49_264610	K	KLa_KHib
TGME49_279430-t26_1-p1	cwf18 pre-mRNA splicing factor protein GN=TGME49_279430	K	KLa_KHib
TGME49_254030-t26_1-p1	zinc finger CDGSH-type domain-containing protein GN=TGME49_254030	K	KLa_KHib
TGME49_229650-t26_1-p1	josephin protein GN=TGME49_229650	K	KLa_KHib
TGME49_272660-t26_1-p1	Inhibitor of cysteine protease 2(predict) GN=TGME49_272660	K	KLa_KHib
TGME49_260010-t26_1-p1	acetyltransferase, GNAT family protein GN=TGME49_260010	K	KLa_KHib
TGME49_263810-t26_1-p1	Putative transmembrane protein(predict) GN=TGME49_263810	K	KLa_KHib
TGME49_250820-t26_1-p1	hypothetical protein GN=TGME49_250820	K	KLa_KHib
TGME49_284190-t26_1-p1	pyruvate carboxylase GN=TGME49_284190	K	KLa_KHib
TGME49_271440-t26_1-p1	NPL4 family protein GN=TGME49_271440	K	KLa_KHib
TGME49_258170-t26_1-p1	Loc397781 related(predict) GN=TGME49_258170	K	KLa_KHib
TGME49_313270-t26_1-p1	Putative collagen alpha-1(III) chain, related protein(predict) GN=TGME49_313270	K	KLa_KHib
TGME49_247020-t26_1-p1	high mobility group protein b1, putative GN=TGME49_247020	K	KLa_KHib
TGME49_217020-t26_1-p1	ATPase, AFG1 family protein GN=TGME49_217020	K	KLa_KHib
TGME49_241170-t26_1-p1	KH domain protein(predict) GN=TGME49_241170	K	KLa_KHib
TGME49_223610-t26_1-p1	hypothetical protein GN=TGME49_223610	K	KLa_KHib
TGME49_314070-t26_1-p1	hypothetical protein GN=TGME49_314070	K	KLa_KHib
TGME49_318140-t26_1-p1	SART-1 family protein GN=TGME49_318140	K	KLa_KHib
TGME49_265250-t26_1-p1	RNA recognition motif-containing protein GN=TGME49_265250	K	KLa_KHib
TGME49_203370-t26_1-p1	Utp12 domain-containing protein(predict) GN=TGME49_203370	K	KLa_KHib
TGME49_270560-t26_1-p1	peptidyl-prolyl cis-trans isomerase family 1 GN=TGME49_270560	K	KLa_KHib
TGME49_224050-t26_1-p1	AP2 domain transcription factor AP2X-4 GN=TGME49_224050	K	KLa_KHib
TGME49_254940-t26_1-p1	MIF4G domain-containing protein GN=TGME49_254940	K	KLa_KHib
TGME49_236970-t26_1-p1	SWI2/SNF2-containing PHD finger protein GN=TGME49_236970	K	KLa_KHib
TGME49_201380-t26_1-p1	chorismate synthase, putative GN=TGME49_201380	K	KLa_KHib
TGME49_244380-t26_1-p1	cactin GN=TGME49_244380	K	KLa_KHib
TGME49_211250-t26_1-p1	hypothetical protein GN=TGME49_211250	K	KLa_KHib
TGME49_238230-t26_1-p1	Ser/Thr phosphatase family protein GN=TGME49_238230	K	KLa_KHib
TGME49_271178-t26_1-p1	hypothetical protein GN=TGME49_271178	K	KLa_KHib
TGME49_254480-t26_1-p1	WD domain, G-beta repeat-containing protein GN=TGME49_254480	K	KLa_KHib
TGME49_320020-t26_1-p1	transporter, major facilitator family protein GN=TGME49_320020	K	KLa_KHib
TGME49_312990-t26_1-p1	DEAD/DEAH box ATP-dependent RNA helicase GN=TGME49_312990	K	KLa_KHib
TGME49_214090-t26_1-p1	signal peptidase GN=TGME49_214090	K	KLa_KHib
TGME49_308870-t26_1-p1	Zinc finger (CCCH type) protein, putative(predict) GN=TGME49_308870	K	KLa_KHib
TGME49_275568-t26_1-p1	GPI transamidase subunit PIG-U protein GN=TGME49_275568	K	KLa_KHib
TGME49_243540-t26_1-p1	WD domain, G-beta repeat-containing protein GN=TGME49_243540	K	KLa_KHib
TGME49_263520-t26_1-p1	microtubule associated protein SPM1 GN=TGME49_263520	K	KLa_KHib
TGME49_235340-t26_1-p1	hypothetical protein GN=TGME49_235340	K	KLa_KHib
TGME49_226660-t26_1-p1	hypothetical protein GN=TGME49_226660	K	KLa_KHib
TGME49_219550-t26_1-p1	dihydrolipoyllysine-residue succinyltransferase component of oxoglutarate dehydrogenase GN=TGME49_219550	K	KLa_KHib
TGME49_263595-t26_1-p1	RNA-binding protein GN=TGME49_263595	K	KLa_KHib
TGME49_314790-t26_1-p1	small nuclear ribonucleoprotein G, putative GN=TGME49_314790	K	KLa_KHib
TGME49_275310-t26_1-p1	U1-type domain-containing protein(predict) GN=TGME49_275310	K	KLa_KHib
TGME49_312530-t26_1-p1	splicing factor, CC1 family protein GN=TGME49_312530	K	KLa_KHib
TGME49_285750-t26_1-p1	6,7-dihydropteridine reductase GN=TGME49_285750	K	KLa_KHib
TGME49_228300-t26_1-p1	CCDC25 protein GN=TGME49_228300	K	KLa_KHib
TGME49_205680-t26_1-p1	Putative transmembrane protein(predict) GN=TGME49_205680	K	KLa_KHib
TGME49_257530-t26_1-p1	transporter, major facilitator family protein GN=TGME49_257530	K	KLa_KHib
TGME49_310860-t26_1-p1	U5 snRNP-specific protein GN=TGME49_310860	K	KLa_KHib
TGME49_216900-t26_1-p1	cytokine induced apoptosis inhibitor 1 family protein GN=TGME49_216900	K	KLa_KHib
TGME49_288530-t26_1-p1	NOL1/NOP2/sun family protein GN=TGME49_288530	K	KLa_KHib
TGME49_285850-t26_1-p1	peptidyl-prolyl cis-trans isomerase, FKBP-type domain-containing protein GN=TGME49_285850	K	KLa_KHib
TGME49_269650-t26_1-p1	FFD and TFG box motifs protein GN=TGME49_269650	K	KLa_KHib
TGME49_242000-t26_1-p1	DUF51 family protein GN=TGME49_242000	K	KLa_KHib
TGME49_298610-t26_1-p1	GYF domain-containing protein GN=TGME49_298610	K	KLa_KHib
TGME49_237470-t26_1-p1	glycine cleavage T-protein (aminomethyl transferase) domain-containing protein GN=TGME49_237470	K	KLa_KHib
TGME49_270120-t26_1-p1	thioredoxin-like protein TLP1 GN=TGME49_270120	K	KLa_KHib
TGME49_223960-t26_1-p1	ubiquitin interaction motif family protein GN=TGME49_223960	K	KLa_KHib
TGME49_233000-t26_1-p1	KOW motif domain-containing protein GN=TGME49_233000	K	KLa_KHib
TGME49_218610-t26_1-p1	ATPase (DUF699) protein GN=TGME49_218610	K	KLa_KHib
TGME49_228000-t26_1-p1	splicing factor 3A subunit 2, putative GN=TGME49_228000	K	KLa_KHib

## Sheet: KLa_protein
Table S27 Analysis of overlapping proteins of Kla, Kcr, and Khib
Protein accession	Protein description	Amino acid	Classify
TGME49_204410-t26_1-p1	endonuclease/exonuclease/phosphatase family protein GN=TGME49_204410	K	KLa
TGME49_271290-t26_1-p1	SURP motif domain-containing protein(predict) GN=TGME49_271290	K	KLa
TGME49_240550-t26_1-p1	copper chaperone COX17-1, putative GN=TGME49_240550	K	KLa
TGME49_266260-t26_1-p1	hypothetical protein GN=TGME49_266260	K	KLa
TGME49_263840-t26_1-p1	Thioredoxin domain-containing protein(predict) GN=TGME49_263840	K	KLa
TGME49_321370-t26_1-p1	hypothetical protein GN=TGME49_321370	K	KLa
TGME49_295690-t26_1-p1	ubiquinone/menaquinone biosynthesis methyltransferase subfamily protein GN=TGME49_295690	K	KLa
TGME49_251490-t26_1-p1	ACR, COG2135 domain-containing protein GN=TGME49_251490	K	KLa
TGME49_209550-t26_1-p1	Heptatricopeptide repeat-containing protein, putative(predict) GN=TGME49_209550	K	KLa
TGME49_236200-t26_1-p1	DNA mismatch repair protein, C-terminal domain-containing protein GN=TGME49_236200	K	KLa
TGME49_211690-t26_1-p1	AAA family protein GN=TGME49_211690	K	KLa
TGME49_224610-t26_1-p1	GYF domain-containing protein GN=TGME49_224610	K	KLa
TGME49_223725-t26_1-p1	REJ domain-containing protein (Fragment)(predict) GN=TGME49_223725	K	KLa
TGME49_314680-t26_1-p1	Matrix protein Mmp37(predict) GN=TGME49_314680	K	KLa
TGME49_264160-t26_1-p1	DEAD/DEAH box helicase domain-containing protein GN=TGME49_264160	K	KLa
TGME49_265360-t26_1-p1	Putative acyl-CoA thioesterase(predict) GN=TGME49_265360	K	KLa
TGME49_321450-t26_1-p1	Myb family DNA-binding domain-containing protein GN=TGME49_321450	K	KLa
TGME49_281630-t26_1-p1	hydroxyacylglutathione hydrolase GN=TGME49_281630	K	KLa
TGME49_230050-t26_1-p1	50S ribosomal protein L3, putative GN=TGME49_230050	K	KLa
TGME49_288320-t26_1-p1	adenylate kinase GN=TGME49_288320	K	KLa
TGME49_244500-t26_1-p1	Tubulin-tyrosine ligase family protein GN=TGME49_244500	K	KLa
TGME49_251890-t26_1-p1	hypothetical protein GN=TGME49_251890	K	KLa
TGME49_234280-t26_1-p1	AMP deaminase GN=TGME49_234280	K	KLa
TGME49_227990-t26_1-p1	Putative ATP-dependent Clp protease proteolytic subunit,related protein(predict) GN=TGME49_227990	K	KLa
TGME49_248720-t26_1-p1	hypothetical protein GN=TGME49_248720	K	KLa
TGME49_290180-t26_1-p1	AP2 domain transcription factor AP2IX-6 GN=TGME49_290180	K	KLa
TGME49_289950-t26_1-p1	Apicomplexan conserved protein(predict) GN=TGME49_289950	K	KLa
TGME49_274000-t26_1-p1	hypothetical protein GN=TGME49_274000	K	KLa
TGME49_246630-t26_1-p1	DNA-directed RNA polymerase I RPA43 GN=TGME49_246630	K	KLa
TGME49_202890-t26_1-p1	hypothetical protein GN=TGME49_202890	K	KLa
TGME49_286410-t26_1-p1	Putative kynurenine 3-monooxygenase and-related flavoprotein monooxygenase family (ISS) protein(predict) GN=TGME49_286410	K	KLa
TGME49_213310-t26_1-p1	Putative transmembrane protein(predict) GN=TGME49_213310	K	KLa
TGME49_312230-t26_1-p1	DNA topoisomerase 2, putative GN=TGME49_312230	K	KLa
TGME49_248260-t26_1-p1	Putative transmembrane protein(predict) GN=TGME49_248260	K	KLa
TGME49_320750-t26_1-p1	GDP dissociation inhibitor(predict) GN=TGME49_320750	K	KLa
TGME49_254500-t26_1-p1	WD domain, G-beta repeat protein(predict) GN=TGME49_254500	K	KLa
TGME49_299670-t26_1-p1	hypothetical protein GN=TGME49_299670	K	KLa
TGME49_258850-t26_1-p1	U4 tri-snrnp-associated(predict) GN=TGME49_258850	K	KLa
TGME49_321900-t26_1-p1	fructose-1,6-bisphosphate aldolase GN=TGME49_321900	K	KLa
TGME49_318260-t26_1-p1	transcription initiation factor TFIID subunit TAF5 GN=TGME49_318260	K	KLa
TGME49_242460-t26_1-p1	mitochondrial carrier superfamily protein GN=TGME49_242460	K	KLa
TGME49_310900-t26_1-p1	AP2 domain transcription factor AP2XI-2 GN=TGME49_310900	K	KLa
TGME49_304870-t26_1-p1	Glycerol-3-phosphate dehydrogenase(predict) GN=TGME49_304870	K	KLa
TGME49_261080-t26_1-p1	kringle domain-containing protein GN=TGME49_261080	K	KLa
TGME49_215230-t26_1-p1	RNA recognition motif-containing protein GN=TGME49_215230	K	KLa
TGME49_286260-t26_1-p1	tetratricopeptide repeat-containing protein GN=TGME49_286260	K	KLa
TGME49_226440-t26_1-p1	SWI2/SNF2-containing protein RAD16 GN=TGME49_226440	K	KLa
TGME49_265470-t26_1-p1	Putative transmembrane protein(predict) GN=TGME49_265470	K	KLa
TGME49_233930-t26_1-p1	CAF1 family ribonuclease GN=TGME49_233930	K	KLa
TGME49_285710-t26_1-p1	4HBT domain-containing protein(predict) GN=TGME49_285710	K	KLa
TGME49_222910-t26_1-p1	phosphoglycerate mutase GN=TGME49_222910	K	KLa
TGME49_226560-t26_1-p1	zinc finger (CCCH type) motif-containing protein GN=TGME49_226560	K	KLa
TGME49_270840-t26_1-p1	poly(ADP-ribose) polymerase catalytic domain-containing protein GN=TGME49_270840	K	KLa
TGME49_266840-t26_1-p1	hypothetical protein GN=TGME49_266840	K	KLa
TGME49_276110-t26_1-p1	cytochrome b5 family heme/steroid binding domain-containing protein GN=TGME49_276110	K	KLa
TGME49_214800-t26_1-p1	Erythrocyte membrane protein related(predict) GN=TGME49_214800	K	KLa
TGME49_301270-t26_1-p1	Tyrosine kinase-like (TKL) protein GN=TGME49_301270	K	KLa
TGME49_271375-t26_1-p1	hypothetical protein GN=TGME49_271375	K	KLa
TGME49_272030-t26_1-p1	kelch repeat-containing protein GN=TGME49_272030	K	KLa
TGME49_248120-t26_1-p1	Putative RSC6/BAF60A-like with A SWIB domain, related protein(predict) GN=TGME49_248120	K	KLa
TGME49_213370-t26_1-p1	formin FRM3 GN=TGME49_213370	K	KLa
TGME49_237520-t26_1-p1	SANT domain-containing protein(predict) GN=TGME49_237520	K	KLa
TGME49_224260-t26_1-p1	PHD-finger domain-containing protein GN=TGME49_224260	K	KLa
TGME49_310350-t26_1-p1	PGAP1 family protein GN=TGME49_310350	K	KLa
TGME49_246970-t26_1-p1	3'-5' exonuclease domain-containing protein GN=TGME49_246970	K	KLa
TGME49_278440-t26_1-p1	SWI2/SNF2 Brahma-like putative GN=TGME49_278440	K	KLa
TGME49_277810-t26_1-p1	hypothetical protein GN=TGME49_277810	K	KLa
TGME49_269010-t26_1-p1	AP2 domain transcription factor AP2VIII-7 GN=TGME49_269010	K	KLa
TGME49_203940-t26_1-p1	ABC1 protein GN=TGME49_203940	K	KLa
TGME49_242415-t26_1-p1	histone lysine-specific demethylase GN=TGME49_242415	K	KLa
TGME49_232500-t26_1-p1	INCENP_ARK-bind domain-containing protein(predict) GN=TGME49_232500	K	KLa
TGME49_229470-t26_1-p1	CASC3/barentsz eIF4AIII-binding protein(predict) GN=TGME49_229470	K	KLa
TGME49_305840-t26_1-p1	Nicotinate-nucleotide adenylyltransferase GN=TGME49_305840	K	KLa
TGME49_291070-t26_1-p1	Proteophosphoglycan 5, related protein(predict) GN=TGME49_291070	K	KLa
TGME49_295590-t26_1-p1	RAP domain-containing protein(predict) GN=TGME49_295590	K	KLa
TGME49_305920-t26_1-p1	endonuclease III family 1 protein GN=TGME49_305920	K	KLa
TGME49_216010-t26_1-p1	ribosomal protein RPL24 GN=TGME49_216010	K	KLa
TGME49_213600-t26_1-p1	hypothetical protein GN=TGME49_213600	K	KLa
TGME49_239080-t26_1-p1	carrier superfamily protein GN=TGME49_239080	K	KLa
TGME49_235560-t26_1-p1	hypothetical protein GN=TGME49_235560	K	KLa
TGME49_264020-t26_1-p1	Bromo domain-containing protein(predict) GN=TGME49_264020	K	KLa
TGME49_227300-t26_1-p1	hypothetical protein GN=TGME49_227300	K	KLa
TGME49_280560-t26_1-p1	selenide, water dikinase GN=TGME49_280560	K	KLa
TGME49_321540-t26_1-p1	WW domain-containing protein(predict) GN=TGME49_321540	K	KLa
TGME49_315127-t26_1-p1	hypothetical protein GN=TGME49_315127	K	KLa
TGME49_231150-t26_1-p1	Beta-lactamase superfamily domain protein(predict) GN=TGME49_231150	K	KLa
TGME49_253950-t26_1-p1	protein fam50a, putative GN=TGME49_253950	K	KLa
TGME49_272490-t26_1-p1	protoporphyrinogen oxidase GN=TGME49_272490	K	KLa
TGME49_291020-t26_1-p1	myosin head (motor domain) domain-containing protein GN=TGME49_291020	K	KLa
TGME49_249215-t26_1-p1	Heptatricopeptide repeat-containing protein, putative(predict) GN=TGME49_249215	K	KLa
TGME49_229140-t26_1-p1	MaoC family domain-containing protein GN=TGME49_229140	K	KLa
TGME49_239250-t26_1-p1	diacylglycerol kinase, putative GN=TGME49_239250	K	KLa
TGME49_293330-t26_1-p1	ACR-like protein(predict) GN=TGME49_293330	K	KLa
TGME49_250090-t26_1-p1	hypothetical protein GN=TGME49_250090	K	KLa
TGME49_211390-t26_1-p1	ThiF domain-containing protein(predict) GN=TGME49_211390	K	KLa
TGME49_220200-t26_1-p1	Chromosome III, complete sequence, related(predict) GN=TGME49_220200	K	KLa
TGME49_202960-t26_1-p1	glycine cleavage H-protein GN=TGME49_202960	K	KLa
TGME49_326000-t26_1-p1	RNA binding protein, putative GN=TGME49_326000	K	KLa
TGME49_203490-t26_1-p1	GNL3L/Grn1 GTPase GN=TGME49_203490	K	KLa
TGME49_311810-t26_1-p1	hypothetical protein GN=TGME49_311810	K	KLa
TGME49_310820-t26_1-p1	SLU7 splicing factor, putative GN=TGME49_310820	K	KLa
TGME49_244870-t26_1-p1	quinone oxidoreductase, putative GN=TGME49_244870	K	KLa
TGME49_315190-t26_1-p1	CAM kinase, SNF1 family GN=TGME49_315190	K	KLa
TGME49_295070-t26_1-p1	helicase associated domain (ha2) protein GN=TGME49_295070	K	KLa
TGME49_251410-t26_1-p1	tetratricopeptide repeat-containing protein GN=TGME49_251410	K	KLa
TGME49_248830-t26_1-p1	phosphoinositide phospholipase PIPLC GN=TGME49_248830	K	KLa
TGME49_230890-t26_1-p1	PHD-finger domain-containing protein GN=TGME49_230890	K	KLa
TGME49_213752-t26_1-p1	herpesviridae ul52/ul70 dna primase GN=TGME49_213752	K	KLa
TGME49_312820-t26_1-p1	hypothetical protein GN=TGME49_312820	K	KLa
TGME49_306210-t26_1-p1	RNA polymerase II accessory factor CDC73 GN=TGME49_306210	K	KLa
TGME49_264140-t26_1-p1	hypothetical protein GN=TGME49_264140	K	KLa
TGME49_304640-t26_1-p1	hypothetical protein GN=TGME49_304640	K	KLa
TGME49_229640-t26_1-p1	Putative flocculin (Fragment)(predict) GN=TGME49_229640	K	KLa
TGME49_293380-t26_1-p1	histone lysine acetyltransferase HAT1 GN=TGME49_293380	K	KLa
TGME49_231460-t26_1-p1	hypothetical protein GN=TGME49_231460	K	KLa
TGME49_263820-t26_1-p1	DEAD/DEAH box helicase domain-containing protein GN=TGME49_263820	K	KLa
TGME49_320592-t26_1-p1	Glycosyl hydrolases family 35 domain-containing protein(predict) GN=TGME49_320592	K	KLa
TGME49_232650-t26_1-p1	ELM2 domain-containing protein(predict) GN=TGME49_232650	K	KLa
TGME49_272740-t26_1-p1	DNA-directed RNA polymerase III RPC2 GN=TGME49_272740	K	KLa
TGME49_203480-t26_1-p1	Kelch motif protein(predict) GN=TGME49_203480	K	KLa
TGME49_204120-t26_1-p1	Pre-mRNA splicing factor(predict) GN=TGME49_204120	K	KLa
TGME49_288910-t26_1-p1	DUF866 domain-containing protein GN=TGME49_288910	K	KLa
TGME49_273580-t26_1-p1	DUF3510 domain-containing protein(predict) GN=TGME49_273580	K	KLa
TGME49_239087-t26_1-p1	hypothetical protein GN=TGME49_239087	K	KLa
TGME49_226810-t26_1-p1	histone lysine methyltransferase SET1 GN=TGME49_226810	K	KLa
TGME49_280518-t26_1-p1	hypothetical protein GN=TGME49_280518	K	KLa
TGME49_284180-t26_1-p1	hypothetical protein GN=TGME49_284180	K	KLa
TGME49_289730-t26_1-p1	Pep3/Vps18/deep orange family protein GN=TGME49_289730	K	KLa
TGME49_210245-t26_1-p1	Putative transmembrane protein(predict) GN=TGME49_210245	K	KLa
TGME49_278220-t26_1-p1	Putative ribosomal protein L46(predict) GN=TGME49_278220	K	KLa
TGME49_280690-t26_1-p1	DNA polymerase epsilon subunit B protein GN=TGME49_280690	K	KLa
TGME49_314270-t26_1-p1	peptidyl-tRNA hydrolase domain-containing protein GN=TGME49_314270	K	KLa
TGME49_218960-t26_1-p1	AP2 domain transcription factor AP2XII-1 GN=TGME49_218960	K	KLa
TGME49_217350-t26_1-p1	methyltransferase MTA70, putative GN=TGME49_217350	K	KLa
TGME49_235350-t26_1-p1	cwfj family protein GN=TGME49_235350	K	KLa
TGME49_201830-t26_1-p1	ribosomal protein L37 GN=TGME49_201830	K	KLa
TGME49_258650-t26_1-p1	protoheme ferro-lyase, putative GN=TGME49_258650	K	KLa
TGME49_207760-t26_1-p1	DnaJ C terminal region domain-containing protein GN=TGME49_207760	K	KLa
TGME49_252270-t26_1-p1	L1P family of ribosomal protein GN=TGME49_252270	K	KLa
TGME49_211090-t26_1-p1	aminotransferase, class V superfamily protein GN=TGME49_211090	K	KLa
TGME49_326800-t26_1-p1	S-Adenosyl homocysteine hydrolase GN=TGME49_326800	K	KLa
TGME49_297890-t26_1-p1	C2H2-type domain-containing protein(predict) GN=TGME49_297890	K	KLa
TGME49_277710-t26_1-p1	hypothetical protein GN=TGME49_277710	K	KLa
TGME49_211340-t26_1-p1	hypothetical protein GN=TGME49_211340	K	KLa
TGME49_254050-t26_1-p1	optic atrophy 3 protein (opa3) protein GN=TGME49_254050	K	KLa
TGME49_252870-t26_1-p1	hypothetical protein GN=TGME49_252870	K	KLa
TGME49_293400-t26_1-p1	Putative transmembrane protein(predict) GN=TGME49_293400	K	KLa
TGME49_210750-t26_1-p1	Ferredoxin-fold anticodon binding domain-containing protein GN=TGME49_210750	K	KLa
TGME49_258000-t26_1-p1	Putative transmembrane protein (Fragment)(predict) GN=TGME49_258000	K	KLa
TGME49_318600-t26_1-p1	DNA /pantothenate metabolism flavoprotein GN=TGME49_318600	K	KLa
TGME49_320015-t26_1-p1	hypothetical protein GN=TGME49_320015	K	KLa
TGME49_309190-t26_1-p1	Armadillo interacting protein(predict) GN=TGME49_309190	K	KLa
TGME49_243240-t26_1-p1	WD domain, G-beta repeat-containing protein GN=TGME49_243240	K	KLa
TGME49_255980-t26_1-p1	DUF1298 domain-containing protein(predict) GN=TGME49_255980	K	KLa
TGME49_269710-t26_1-p1	TFIIS N-terminal domain-containing protein(predict) GN=TGME49_269710	K	KLa
TGME49_246060-t26_1-p1	DNA-dependent RNA polymerase GN=TGME49_246060	K	KLa
TGME49_266850-t26_1-p1	3-demethylubiquinone-9 3-O-methyltransferase GN=TGME49_266850	K	KLa
TGME49_288350-t26_1-p1	Nkap_C domain-containing protein(predict) GN=TGME49_288350	K	KLa
TGME49_315570-t26_1-p1	hypothetical protein GN=TGME49_315570	K	KLa
TGME49_203060-t26_1-p1	SpoU_methylase domain-containing protein(predict) GN=TGME49_203060	K	KLa
TGME49_261490-t26_1-p1	hypothetical protein GN=TGME49_261490	K	KLa
TGME49_282220-t26_1-p1	AP2 domain transcription factor AP2VIIa-9 GN=TGME49_282220	K	KLa
TGME49_229620-t26_1-p1	BIR protein(predict) GN=TGME49_229620	K	KLa
TGME49_292320-t26_1-p1	TGT domain-containing protein(predict) GN=TGME49_292320	K	KLa
TGME49_300660-t26_1-p1	RNA polymerase B GN=TGME49_300660	K	KLa
TGME49_320005-t26_1-p1	hypothetical protein GN=TGME49_320005	K	KLa
TGME49_203520-t26_1-p1	Cyclic nucleotide-binding domain-containing protein(predict) GN=TGME49_203520	K	KLa
TGME49_269660-t26_1-p1	TFIIH basal transcription factor complex helicase XPB subunit GN=TGME49_269660	K	KLa
TGME49_259950-t26_1-p1	carbonate dehydratase, eukaryotic-type domain-containing protein GN=TGME49_259950	K	KLa
TGME49_314955-t26_1-p1	DNA ligase (NAD+), putative GN=TGME49_314955	K	KLa
TGME49_258470-t26_1-p1	Inner membrane complex protein 24(predict) GN=TGME49_258470	K	KLa
TGME49_276990-t26_1-p1	cytochrome b5 family heme/steroid binding domain-containing protein GN=TGME49_276990	K	KLa
TGME49_313770-t26_1-p1	hypothetical protein GN=TGME49_313770	K	KLa
TGME49_228250-t26_1-p1	elongation factor Tu GTP binding domain-containing protein GN=TGME49_228250	K	KLa
TGME49_215020-t26_1-p1	Chromosome II, complete genome, related(predict) GN=TGME49_215020	K	KLa
TGME49_314470-t26_1-p1	hypothetical protein GN=TGME49_314470	K	KLa
TGME49_283820-t26_1-p1	glycine cleavage T-protein (aminomethyl transferase) domain-containing protein GN=TGME49_283820	K	KLa
TGME49_222240-t26_1-p1	hypothetical protein GN=TGME49_222240	K	KLa
TGME49_278750-t26_1-p1	AT hook motif domain-containing protein GN=TGME49_278750	K	KLa
TGME49_236820-t26_1-p1	hypothetical protein GN=TGME49_236820	K	KLa
TGME49_281545-t26_1-p1	eukaryotic initiation factor 3, gamma subunit protein GN=TGME49_281545	K	KLa
TGME49_230630-t26_1-p1	Atp-dependent rna(predict) GN=TGME49_230630	K	KLa
TGME49_214140-t26_1-p1	Ci-meta2, probable(predict) GN=TGME49_214140	K	KLa
TGME49_318500-t26_1-p1	cpw-wpc domain-containing protein GN=TGME49_318500	K	KLa
TGME49_270800-t26_1-p1	GAF domain-containing protein GN=TGME49_270800	K	KLa
TGME49_257750-t26_1-p1	homocysteine s-methyltransferase domain-containing protein GN=TGME49_257750	K	KLa
TGME49_203750-t26_1-p1	N-acetyltransferase B complex (NatB) non catalytic subunit(predict) GN=TGME49_203750	K	KLa
TGME49_224660-t26_1-p1	transcription factor s-ii (tfiis), central domain-containing protein GN=TGME49_224660	K	KLa
TGME49_210990-t26_1-p1	hypothetical protein GN=TGME49_210990	K	KLa
TGME49_238410-t26_1-p1	hypothetical protein GN=TGME49_238410	K	KLa
TGME49_276170-t26_1-p1	phosphatidylinositol 3- and 4-kinase GN=TGME49_276170	K	KLa
TGME49_209108-t26_1-p1	Putative mRNA decapping enzyme(predict) GN=TGME49_209108	K	KLa
TGME49_209500-t26_1-p1	hypothetical protein GN=TGME49_209500	K	KLa
TGME49_210230-t26_1-p1	Pseudouridine synthase(predict) GN=TGME49_210230	K	KLa
TGME49_230990-t26_1-p1	Putative nucleotidyltransferase family protein(predict) GN=TGME49_230990	K	KLa
TGME49_203960-t26_1-p1	Zeaxanthin epoxidase, chloroplastic(predict) GN=TGME49_203960	K	KLa
TGME49_292975-t26_1-p1	Protein transport protein SEC31(predict) GN=TGME49_292975	K	KLa
TGME49_227400-t26_1-p1	TYW3 domain-containing protein(predict) GN=TGME49_227400	K	KLa
TGME49_231120-t26_1-p1	ribosomal protein S11, putative GN=TGME49_231120	K	KLa
TGME49_294610-t26_1-p1	histone lysine methyltransferase, SET, putative GN=TGME49_294610	K	KLa
TGME49_240050-t26_1-p1	hypothetical protein GN=TGME49_240050	K	KLa
TGME49_206550-t26_1-p1	MSP domain-containing protein(predict) GN=TGME49_206550	K	KLa
TGME49_216580-t26_1-p1	hypothetical protein GN=TGME49_216580	K	KLa
TGME49_267560-t26_1-p1	folate-binding protein YgfZ protein GN=TGME49_267560	K	KLa
TGME49_247730-t26_1-p1	AP2 domain transcription factor AP2XII-5 GN=TGME49_247730	K	KLa
TGME49_212810-t26_1-p1	REJ domain-containing protein(predict) GN=TGME49_212810	K	KLa
TGME49_237840-t26_1-p1	hypothetical protein GN=TGME49_237840	K	KLa
TGME49_224320-t26_1-p1	hypothetical protein GN=TGME49_224320	K	KLa
TGME49_216220-t26_1-p1	AP2 domain transcription factor AP2XI-5 GN=TGME49_216220	K	KLa
TGME49_247450-t26_1-p1	C3H1-type domain-containing protein(predict) GN=TGME49_247450	K	KLa
TGME49_272710-t26_1-p1	AP2 domain transcription factor AP2VIII-4 GN=TGME49_272710	K	KLa
TGME49_235920-t26_1-p1	dynein, axonemal, heavy chain 2 family protein GN=TGME49_235920	K	KLa
TGME49_211720-t26_1-p1	AP2 domain transcription factor AP2IV-5 GN=TGME49_211720	K	KLa
TGME49_235740-t26_1-p1	SMAP domain-containing protein(predict) GN=TGME49_235740	K	KLa
TGME49_315958-t26_1-p1	radical SAM domain-containing protein GN=TGME49_315958	K	KLa
TGME49_214590-t26_1-p1	micro-fibrillar-associated protein 1 GN=TGME49_214590	K	KLa
TGME49_209100-t26_1-p1	PUB domain-containing protein GN=TGME49_209100	K	KLa
TGME49_270570-t26_1-p1	hypothetical protein GN=TGME49_270570	K	KLa
TGME49_207200-t26_1-p1	G-patch_2 domain-containing protein(predict) GN=TGME49_207200	K	KLa
TGME49_312650-t26_1-p1	Putative transmembrane protein (Fragment)(predict) GN=TGME49_312650	K	KLa
TGME49_229310-t26_1-p1	mediator complex subunit MED14 GN=TGME49_229310	K	KLa
TGME49_272670-t26_1-p1	peptidase family M3 protein GN=TGME49_272670	K	KLa
TGME49_318170-t26_1-p1	Putative iron-sulfur cluster assembly accessory protein(predict) GN=TGME49_318170	K	KLa
TGME49_318400-t26_1-p1	hypothetical protein GN=TGME49_318400	K	KLa
TGME49_224740-t26_1-p1	hypothetical protein GN=TGME49_224740	K	KLa
TGME49_216660-t26_1-p1	Sequence orphan(predict) GN=TGME49_216660	K	KLa
TGME49_236140-t26_1-p1	Putative signal recognition particle domain protein(predict) GN=TGME49_236140	K	KLa
TGME49_255170-t26_1-p1	hypothetical protein GN=TGME49_255170	K	KLa
TGME49_210390-t26_1-p1	WD domain, G-beta repeat-containing protein GN=TGME49_210390	K	KLa
TGME49_208990-t26_1-p1	DExH-box splicing factor-binding site protein(predict) GN=TGME49_208990	K	KLa
TGME49_320450-t26_1-p1	ribosome biogenesis regulatory protein (rrs1) protein GN=TGME49_320450	K	KLa
TGME49_232800-t26_1-p1	hypothetical protein GN=TGME49_232800	K	KLa
TGME49_233905-t26_1-p1	histone kinase SNF1, putative GN=TGME49_233905	K	KLa
TGME49_255250-t26_1-p1	tRNA (cytosine(34)-C(5))-methyltransferase, putative GN=TGME49_255250	K	KLa
TGME49_289960-t26_1-p1	Putative transmembrane protein(predict) GN=TGME49_289960	K	KLa
TGME49_212780-t26_1-p1	hypothetical protein GN=TGME49_212780	K	KLa
TGME49_318620-t26_1-p1	RNA-directed RNA polymerase GN=TGME49_318620	K	KLa
TGME49_249360-t26_1-p1	RED family protein GN=TGME49_249360	K	KLa
TGME49_227140-t26_1-p1	PUA_3 domain-containing protein(predict) GN=TGME49_227140	K	KLa
TGME49_227850-t26_1-p1	peptidyl-prolyl cis-trans isomerase, cyclophilin-type domain-containing protein GN=TGME49_227850	K	KLa
TGME49_232680-t26_1-p1	hypothetical protein GN=TGME49_232680	K	KLa
TGME49_212220-t26_1-p1	C3H1-type domain-containing protein(predict) GN=TGME49_212220	K	KLa
TGME49_231470-t26_1-p1	hypothetical protein GN=TGME49_231470	K	KLa
TGME49_275680-t26_1-p1	ELM2 domain-containing protein(predict) GN=TGME49_275680	K	KLa
TGME49_245640-t26_1-p1	hypothetical protein GN=TGME49_245640	K	KLa
TGME49_263310-t26_1-p1	step ii splicing factor, putative GN=TGME49_263310	K	KLa
TGME49_218450-t26_1-p1	Putative transmembrane protein(predict) GN=TGME49_218450	K	KLa
TGME49_305600-t26_1-p1	hypothetical protein GN=TGME49_305600	K	KLa
TGME49_218840-t26_1-p1	mutS domain protein GN=TGME49_218840	K	KLa
TGME49_212140-t26_1-p1	Conserved Plasmodium protein, related(predict) GN=TGME49_212140	K	KLa
TGME49_284040-t26_1-p1	hypothetical protein GN=TGME49_284040	K	KLa
TGME49_277070-t26_1-p1	SWI2/SNF2-containing protein GN=TGME49_277070	K	KLa
TGME49_297080-t26_1-p1	pyridoxal kinase GN=TGME49_297080	K	KLa
TGME49_262750-t26_1-p1	histone lysine methyltransferase, SET, putative GN=TGME49_262750	K	KLa
TGME49_310380-t26_1-p1	brix domain containing protein GN=TGME49_310380	K	KLa
TGME49_202240-t26_1-p1	RAP domain-containing protein GN=TGME49_202240	K	KLa
TGME49_274180-t26_1-p1	hypothetical protein GN=TGME49_274180	K	KLa
TGME49_228040-t26_1-p1	PPIC-type PPIASE domain-containing protein GN=TGME49_228040	K	KLa
TGME49_208320-t26_1-p1	polynucleotide kinase 3 phosphatase GN=TGME49_208320	K	KLa
TGME49_265860-t26_1-p1	hydrolase, carbon-nitrogen family protein GN=TGME49_265860	K	KLa
TGME49_257560-t26_1-p1	WD domain, G-beta repeat-containing protein GN=TGME49_257560	K	KLa
TGME49_268685-t26_1-p1	mitochondrial large subunit ribosomal protein GN=TGME49_268685	K	KLa
TGME49_271740-t26_1-p1	PHD domain-containing protein(predict) GN=TGME49_271740	K	KLa
TGME49_295320-t26_1-p1	embryo sac development arrest EDA7, putative GN=TGME49_295320	K	KLa
TGME49_315760-t26_1-p1	AP2 domain transcription factor AP2XI-4 GN=TGME49_315760	K	KLa
TGME49_227390-t26_1-p1	SET domain-containing protein(predict) GN=TGME49_227390	K	KLa
TGME49_289010-t26_1-p1	RNA recognition motif-containing protein GN=TGME49_289010	K	KLa
TGME49_203980-t26_1-p1	Dolichyl-diphosphooligosaccharide--protein glycosyltransferase 48 kDa subunit (Fragment)(predict) GN=TGME49_203980	K	KLa
TGME49_273540-t26_1-p1	phosphatidylserine synthase, putative GN=TGME49_273540	K	KLa
TGME49_246530-t26_1-p1	phospholipase D active site domain-containing protein GN=TGME49_246530	K	KLa
TGME49_217480-t26_1-p1	Cgd7_610 protein(predict) GN=TGME49_217480	K	KLa
TGME49_288330-t26_1-p1	histone lysine methyltransferase, SET, putative GN=TGME49_288330	K	KLa
TGME49_203220-t26_1-p1	DEAD/DEAH box helicase domain-containing protein GN=TGME49_203220	K	KLa
TGME49_204550-t26_1-p1	hypothetical protein GN=TGME49_204550	K	KLa
TGME49_203020-t26_1-p1	ribosome biogenesis GTPase Der protein GN=TGME49_203020	K	KLa
TGME49_292035-t26_1-p1	hypothetical protein GN=TGME49_292035	K	KLa
TGME49_202720-t26_1-p1	RNB family domain-containing protein GN=TGME49_202720	K	KLa
TGME49_215250-t26_1-p1	thiamin pyrophosphokinase, catalytic domain-containing protein GN=TGME49_215250	K	KLa
TGME49_261260-t26_1-p1	histone lysine demethylase JMJD6a GN=TGME49_261260	K	KLa
TGME49_264130-t26_1-p1	Pre-mRNA-splicing factor CWC26, related protein(predict) GN=TGME49_264130	K	KLa
TGME49_269430-t26_1-p1	polyprenyl synthetase superfamily protein GN=TGME49_269430	K	KLa
TGME49_232100-t26_1-p1	RAP domain-containing protein GN=TGME49_232100	K	KLa
TGME49_235670-t26_1-p1	Chromosome III, complete sequence, related(predict) GN=TGME49_235670	K	KLa
TGME49_264190-t26_1-p1	TRUD domain-containing protein(predict) GN=TGME49_264190	K	KLa

## Sheet: KHib_protein
Table S27 Analysis of overlapping proteins of Kla, Kcr, and Khib
Protein accession	Protein description	Amino acid	Classify
TGME49_210810-t26_1-p1	hypothetical protein	K	KHib
TGME49_320630-t26_1-p1	Phosphotransferase enzyme family protein OS=Toxoplasma gondii ARI GN=TGARI_320630 PE=4 SV=1	K	KHib
TGME49_319658-t26_1-p1	CBF/Mak21 family protein	K	KHib
TGME49_286230-t26_1-p1	hypothetical protein	K	KHib
TGME49_312980-t26_1-p1	hypothetical protein	K	KHib
TGME49_248670-t26_1-p1	V-type H(+)-translocating pyrophosphatase VP1 OS=Toxoplasma gondii MAS GN=TGMAS_248670 PE=3 SV=1	K	KHib
TGME49_252880-t26_1-p1	hypothetical protein	K	KHib
TGME49_209890-t26_1-p1	hypothetical protein	K	KHib
TGME49_292020-t26_1-p1	GCC2 and GCC3 domain-containing protein	K	KHib
TGME49_323400-t26_1-p1	cytochrome c oxidase subunit iii subfamily protein	K	KHib
TGME49_262010-t26_1-p1	calmodulin CAM2	K	KHib
TGME49_240570-t26_1-p1	hypothetical protein	K	KHib
TGME49_203362-t26_1-p1	Prefoldin subunit OS=Toxoplasma gondii FOU GN=TGFOU_203362 PE=4 SV=1	K	KHib
TGME49_278890-t26_1-p1	hypothetical protein	K	KHib
TGME49_313220-t26_1-p1	hypothetical protein	K	KHib
TGME49_235150-t26_1-p1	hypothetical protein	K	KHib
TGME49_257740-t26_1-p1	UMP-CMP kinase OS=Toxoplasma gondii FOU GN=TGFOU_257740 PE=3 SV=1	K	KHib
TGME49_265180-t26_1-p1	hypothetical protein	K	KHib
TGME49_295090-t26_1-p1	hypothetical protein	K	KHib
TGME49_313100-t26_1-p1	Signal recognition particle 54 kDa protein,putative OS=Toxoplasma gondii (strain ATCC 50861 / VEG)GN=BN1205_097130 PE=3 SV=1	K	KHib
TGME49_203240-t26_1-p1	hypothetical protein	K	KHib
TGME49_287270-t26_1-p1	hypothetical protein	K	KHib
TGME49_260640-t26_1-p1	autophagy protein apg9 protein	K	KHib
TGME49_300240-t26_1-p1	hypothetical protein	K	KHib
TGME49_263850-t26_1-p1	hypothetical protein	K	KHib
TGME49_215390-t26_1-p1	hypothetical protein	K	KHib
TGME49_219240-t26_1-p1	Peptidyl-tRNA hydrolase PTH2 domain-containing protein	K	KHib
TGME49_252360-t26_1-p1	rhoptry kinase family protein ROP24 (incomplete catalytic triad)	K	KHib
TGME49_209960-t26_1-p1	glycosyltransferase	K	KHib
TGME49_246090-t26_1-p1	hypothetical protein	K	KHib
TGME49_292120-t26_1-p1	Membrane occupation and recognition nexus protein MORN2 OS=Toxoplasma gondii ARI GN=TGARI_292120 PE=4 SV=1	K	KHib
TGME49_266030-t26_1-p1	hypothetical protein	K	KHib
TGME49_304680-t26_1-p1	ubiquitin family protein	K	KHib
TGME49_297230-t26_1-p1	hypothetical protein	K	KHib
TGME49_308000-t26_1-p1	hypothetical protein	K	KHib
TGME49_259880-t26_1-p1	hypothetical protein	K	KHib
TGME49_250750-t26_1-p1	tRNA (Uracil-5-)-methyltransferase OS=Toxoplasma gondii (strain ATCC 50861 / VEG) GN=BN1205_001350 PE=3 SV=1	K	KHib
TGME49_229200-t26_1-p1	Carboxy-terminal domain cyclin OS=Toxoplasma gondii ARI GN=TGARI_229200 PE=4 SV=1	K	KHib
TGME49_275770-t26_1-p1	hypothetical protein	K	KHib
TGME49_251930-t26_1-p1	Enoyl-acyl carrier reductase ENR OS=Toxoplasma gondii FOU GN=TGFOU_251930 PE=4 SV=1	K	KHib
TGME49_281980-t26_1-p1	Phosphatidate cytidylyltransferase OS=Toxoplasma gondii ARI GN=TGARI_281980 PE=3 SV=1	K	KHib
TGME49_246550-t26_1-p1	aspartyl protease ASP3	K	KHib
TGME49_223040-t26_1-p1	hypothetical protein	K	KHib
TGME49_218240-t26_1-p1	IMC25 OS=Toxoplasma gondii PE=2 SV=1	K	KHib
TGME49_224600-t26_1-p1	GTP binding protein	K	KHib
TGME49_297745-t26_1-p1	hypothetical protein	K	KHib
TGME49_251540-t26_1-p1	dense granule protein GRA9	K	KHib
TGME49_286650-t26_1-p1	hypothetical protein	K	KHib
TGME49_251850-t26_1-p1	serine/threonine protein phosphatase	K	KHib
TGME49_316650-t26_1-p1	hypothetical protein	K	KHib
TGME49_246178-t26_1-p1	Sulfite exporter TauE/SafE protein OS=Toxoplasma gondii (strain ATCC 50861 / VEG) GN=TGVEG_246178 PE=4 SV=1	K	KHib
TGME49_226590-t26_1-p1	Putative mitochondrial cytochrome c oxidase subunit 2a OS=Toxoplasma gondii ARI GN=TGARI_226590 PE=4 SV=1	K	KHib
TGME49_299110-t26_1-p1	cleft lip and palate transmembrane protein 1 (clptm1) protein	K	KHib
TGME49_219170-t26_1-p1	hypothetical protein	K	KHib
TGME49_306960-t26_1-p1	hypothetical protein	K	KHib
TGME49_256840-t26_1-p1	hypothetical protein	K	KHib
TGME49_216080-t26_1-p1	apical complex lysine methyltransferase	K	KHib
TGME49_255670-t26_1-p1	methyltransferase domain-containing protein	K	KHib
TGME49_294730-t26_1-p1	Sec16 Sec23-binding domain protein OS=Toxoplasma gondii (strain ATCC 50861 / VEG) GN=BN1205_013130 PE=4 SV=1	K	KHib
TGME49_258130-t26_1-p1	Rab1 protein OS=Toxoplasma gondii MAS GN=TGMAS_258130 PE=4 SV=1	K	KHib
TGME49_312160-t26_1-p1	hypothetical protein	K	KHib
TGME49_313673-t26_1-p1	hypothetical protein	K	KHib
TGME49_225860-t26_1-p1	hypothetical protein	K	KHib
TGME49_320110-t26_1-p1	Proliferating cell nuclear antigen OS=Toxoplasma gondii FOU GN=TGFOU_320110 PE=3 SV=1	K	KHib
TGME49_260510-t26_1-p1	ubiquitin thioesterase otubain-like family protein	K	KHib
TGME49_285200-t26_1-p1	cleavage and polyadenylation specifity factor protein	K	KHib
TGME49_305485-t26_1-p1	hypothetical protein	K	KHib
TGME49_239770-t26_1-p1	alveolin domain containing intermediate filament IMC11	K	KHib
TGME49_238940-t26_1-p1	hypothetical protein	K	KHib
TGME49_217050-t26_1-p1	ADA2-A transcriptional co-activator SAGA component	K	KHib
TGME49_221320-t26_1-p1	acetyl-CoA carboxylase ACC1	K	KHib
TGME49_267350-t26_1-p1	LSM domain-containing protein	K	KHib
TGME49_313180-t26_1-p1	hypothetical protein	K	KHib
TGME49_244550-t26_1-p1	hypothetical protein	K	KHib
TGME49_310850-t26_1-p1	MYND finger domain-containing protein	K	KHib
TGME49_248100-t26_1-p1	synaptobrevin protein	K	KHib
TGME49_288245-t26_1-p1	hypothetical protein	K	KHib
TGME49_258980-t26_1-p1	Putative cell differentiation protein RCD1 OS=Toxoplasma gondii RUB GN=TGRUB_258980 PE=4 SV=1	K	KHib
TGME49_220090-t26_1-p1	hypothetical protein	K	KHib
TGME49_268730-t26_1-p1	glutaredoxin-related protein	K	KHib
TGME49_226550-t26_1-p1	TBC domain containing protein	K	KHib
TGME49_278720-t26_1-p1	hypothetical protein	K	KHib
TGME49_290980-t26_1-p1	Putative glycine C-acetyltransferase OS=Toxoplasma gondii FOU GN=TGFOU_290980 PE=3 SV=1	K	KHib
TGME49_222952-t26_1-p1	phosphohistidine phosphatase	K	KHib
TGME49_247520-t26_1-p1	Putative transmembrane protein OS=Toxoplasma gondii (strain ATCC 50861 / VEG) GN=BN1205_004280 PE=4 SV=1	K	KHib
TGME49_211860-t26_1-p1	hypothetical protein	K	KHib
TGME49_290850-t26_1-p1	WD-40 repeat protein	K	KHib
TGME49_238150-t26_1-p1	Putative transmembrane protein OS=Toxoplasma gondii MAS GN=TGMAS_238150 PE=4 SV=1	K	KHib
TGME49_304490-t26_1-p1	hypothetical protein	K	KHib
TGME49_312420-t26_1-p1	hypothetical protein	K	KHib
TGME49_239590-t26_1-p1	WD domain, G-beta repeat-containing protein OS=Toxoplasma gondii ARI GN=TGARI_239590 PE=4 SV=1	K	KHib
TGME49_252420-t26_1-p1	histone arginine methyltransferase PRMT3	K	KHib
TGME49_268810-t26_1-p1	ck2 beta subunit	K	KHib
TGME49_289940-t26_1-p1	Uroporphyrinogen decarboxylase OS=Toxoplasma gondii ARI GN=TGARI_289940 PE=4 SV=1	K	KHib
TGME49_246910-t26_1-p1	hypothetical protein	K	KHib
TGME49_259690-t26_1-p1	orotidine-5-phosphate decarboxylase/orotate phosphoribosyltransferase	K	KHib
TGME49_220260-t26_1-p1	hypothetical protein	K	KHib
TGME49_254650-t26_1-p1	zinc finger protein	K	KHib
TGME49_289080-t26_1-p1	HEAT repeat-containing protein	K	KHib
TGME49_249350-t26_1-p1	esterase/lipase/thioesterase domain-containing protein	K	KHib
TGME49_234930-t26_1-p1	SAG-related sequence SRS43	K	KHib
TGME49_262640-t26_1-p1	Cg8 family protein OS=Toxoplasma gondii FOU GN=TGFOU_262640 PE=4 SV=1	K	KHib
TGME49_277510-t26_1-p1	Cytoplasmic dynein intermediate chain OS=Toxoplasma gondii (strain ATCC 50861 / VEG) GN=BN1205_028160 PE=4 SV=1	K	KHib
TGME49_240690-t26_1-p1	S-adenosyl methionine synthetase	K	KHib
TGME49_288210-t26_1-p1	PUL domain-containing protein	K	KHib
TGME49_306590-t26_1-p1	hypothetical protein	K	KHib
TGME49_224180-t26_1-p1	hypothetical protein	K	KHib
TGME49_214760-t26_1-p1	Erythronate-4-phosphate dehydrogenase domain-containing protein OS=Toxoplasma gondii GAB2-2007-GAL-DOM2 GN=TGDOM2_214760 PE=4 SV=1	K	KHib
TGME49_231170-t26_1-p1	Structural maintenance of chromosomes protein OS=Toxoplasma gondii (strain ATCC 50861 / VEG)GN=TGVEG_231170 PE=3 SV=1	K	KHib
TGME49_212980-t26_1-p1	hypothetical protein	K	KHib
TGME49_270530-t26_1-p1	Ubiquitin fusion degradation protein UFD1CY OS=Toxoplasma gondii RUB GN=TGRUB_270530 PE=4 SV=1	K	KHib
TGME49_207450-t26_1-p1	hypothetical protein	K	KHib
TGME49_256000-t26_1-p1	endoplasmic reticulum retention receptor	K	KHib
TGME49_294190-t26_1-p1	enoyl-CoA hydratase/isomerase family protein	K	KHib
TGME49_293590-t26_1-p1	hypothetical protein	K	KHib
TGME49_276190-t26_1-p1	CDP-alcohol phosphatidyltransferase OS=Toxoplasma gondii ARI GN=TGARI_276190 PE=3 SV=1	K	KHib
TGME49_267620-t26_1-p1	Multi-pass transmembrane protein OS=Toxoplasma gondii RUB GN=TGRUB_267620 PE=4 SV=1	K	KHib
TGME49_310180-t26_1-p1	hypothetical protein	K	KHib
TGME49_202690-t26_1-p1	DNA-directed RNA polymerase II RPB9 OS=Toxoplasma gondii FOU GN=TGFOU_202690 PE=4 SV=1	K	KHib
TGME49_205740-t26_1-p1	hypothetical protein	K	KHib
TGME49_201270-t26_1-p1	hypothetical protein	K	KHib
TGME49_270690-t26_1-p1	Arginyl-tRNA synthetase OS=Toxoplasma gondii ARI GN=TGARI_270690 PE=4 SV=1	K	KHib
TGME49_222360-t26_1-p1	hypothetical protein	K	KHib
TGME49_223020-t26_1-p1	coproporphyrinogen III oxidase	K	KHib
TGME49_207710-t26_1-p1	hypothetical protein	K	KHib
TGME49_236070-t26_1-p1	Pyrroline-5-carboxylate reductase OS=Toxoplasma gondii GAB2-2007-GAL-DOM2 GN=TGDOM2_236070 PE=3 SV=1	K	KHib
TGME49_235730-t26_1-p1	hypothetical protein	K	KHib
TGME49_318460-t26_1-p1	P-type ATPase of unknown pump specificity (type V) protein	K	KHib
TGME49_311680-t26_1-p1	FUN14 family protein OS=Toxoplasma gondii FOU GN=TGFOU_311680 PE=4 SV=1	K	KHib
TGME49_260200-t26_1-p1	helicase associated domain (ha2) protein	K	KHib
TGME49_216620-t26_1-p1	EF hand domain-containing protein	K	KHib
TGME49_225555-t26_1-p1	Putative transmembrane protein OS=Toxoplasma gondii FOU GN=TGFOU_225555 PE=4 SV=1	K	KHib
TGME49_290940-t26_1-p1	EMP/nonaspanin domain family protein	K	KHib
TGME49_269340-t26_1-p1	hypothetical protein	K	KHib
TGME49_305870-t26_1-p1	Dolichyl-diphosphooligosaccharide--protein glycosyltransferase subunit OST2 OS=Toxoplasma gondii FOU GN=TGFOU_305870 PE=3 SV=1	K	KHib
TGME49_225480-t26_1-p1	hypothetical protein	K	KHib
TGME49_313130-t26_1-p1	hypothetical protein	K	KHib
TGME49_214750-t26_1-p1	hypothetical protein	K	KHib
TGME49_258720-t26_1-p1	hypothetical protein	K	KHib
TGME49_280550-t26_1-p1	Clathrin adaptor complex small chain subfamily protein OS=Toxoplasma gondii FOU GN=TGFOU_280550 PE=4 SV=1	K	KHib
TGME49_266435-t26_1-p1	hypothetical protein	K	KHib
TGME49_235130-t26_1-p1	Transmembrane protein OS=Toxoplasma gondii RUB GN=TGRUB_235130 PE=4 SV=1	K	KHib
TGME49_200270-t26_1-p1	PAN/Apple domain-containing protein	K	KHib
TGME49_229030-t26_1-p1	hypothetical protein	K	KHib
TGME49_265420-t26_1-p1	hypothetical protein	K	KHib
TGME49_220360-t26_1-p1	FAD binding domain-containing protein	K	KHib
TGME49_273690-t26_1-p1	Wee kinase OS=Toxoplasma gondii ARI GN=TGARI_273690 PE=4 SV=1	K	KHib
TGME49_314540-t26_1-p1	hypothetical protein	K	KHib
TGME49_228200-t26_1-p1	Vacuolar (H+)-atpase g subunit protein OS=Toxoplasma gondii FOU GN=TGFOU_228200 PE=4 SV=1	K	KHib
TGME49_278950-t26_1-p1	LSM domain-containing protein	K	KHib
TGME49_232210-t26_1-p1	hypothetical protein	K	KHib
TGME49_207430-t26_1-p1	ATP-dependent RNA helicase DDX family protein,putative OS=Toxoplasma gondii (strain ATCC 50861/ VEG) GN=BN1205_040745 PE=3 SV=1	K	KHib
TGME49_273930-t26_1-p1	DNA topoisomerase domain-containing protein OS=Toxoplasma gondii ARI GN=TGARI_273930 PE=4 SV=1	K	KHib
TGME49_220350-t26_1-p1	hypothetical protein	K	KHib
TGME49_218000-t26_1-p1	hypothetical protein	K	KHib
TGME49_214180-t26_1-p1	ENTH domain-containing protein	K	KHib
TGME49_311260-t26_1-p1	hypothetical protein	K	KHib
TGME49_262920-t26_1-p1	Trypsin domain-containing protein OS=Toxoplasma gondii ARI GN=TGARI_262920 PE=4 SV=1	K	KHib
TGME49_219150-t26_1-p1	Zinc finger, zz type domain-containing protein OS=Toxoplasma gondii TgCatPRC2 GN=TGPRC2_219150 PE=4 SV=1	K	KHib
TGME49_315780-t26_1-p1	Putative myosin regulatory light chain OS=Toxoplasma gondii FOU GN=TGFOU_315780 PE=4 SV=1	K	KHib
TGME49_297460-t26_1-p1	hypothetical protein	K	KHib
TGME49_219590-t26_1-p1	RuvB-like helicase OS=Toxoplasma gondii ARI GN=TGARI_219590 PE=3 SV=1	K	KHib
TGME49_263560-t26_1-p1	Putative transmembrane protein OS=Toxoplasma gondii FOU GN=TGFOU_263560 PE=4 SV=1	K	KHib
TGME49_218260-t26_1-p1	Histone H3 OS=Toxoplasma gondii FOU GN=TGFOU_218260 PE=3 SV=1	K	KHib
TGME49_258970-t26_1-p1	hypothetical protein	K	KHib
TGME49_238390-t26_1-p1	hypothetical protein	K	KHib
TGME49_310780-t26_1-p1	dense granule protein GRA4	K	KHib
TGME49_242380-t26_1-p1	Elongation of fatty acids protein OS=Toxoplasma gondii (strain ATCC 50611 / Me49) GN=TGME49_242380 PE=3 SV=1	K	KHib
TGME49_246340-t26_1-p1	DnaJ domain-containing protein OS=Toxoplasma gondii (strain ATCC 50611 / Me49) GN=TGME49_246340 PE=4 SV=1	K	KHib
TGME49_226710-t26_1-p1	hypothetical protein	K	KHib
TGME49_248420-t26_1-p1	Putative transporter OS=Toxoplasma gondii FOU GN=TGFOU_248420 PE=4 SV=1	K	KHib
TGME49_230122-t26_1-p1	hypothetical protein	K	KHib
TGME49_314780-t26_1-p1	Myosin G OS=Toxoplasma gondii (strain ATCC 50861 / VEG) GN=BN1205_099880 PE=4 SV=1	K	KHib
TGME49_296010-t26_1-p1	Phosphatidylinositol 3-and 4-kinase OS=Toxoplasma gondii (strain ATCC 50861 / VEG) GN=BN1205_050070 PE=3 SV=1	K	KHib
TGME49_291330-t26_1-p1	RNA recognition motif-containing protein OS=Toxoplasma gondii FOU GN=TGFOU_291330 PE=4 SV=1	K	KHib
TGME49_213830-t26_1-p1	hypothetical protein	K	KHib
TGME49_213910-t26_1-p1	hypothetical protein	K	KHib
TGME49_315770-t26_1-p1	Cytochrome p450 superfamily protein OS=Toxoplasma gondii (strain ATCC 50861 / VEG) GN=BN1205_100900 PE=3 SV=1	K	KHib
TGME49_306970-t26_1-p1	Thymidylate kinase OS=Toxoplasma gondii FOU GN=TGFOU_306970 PE=3 SV=1	K	KHib
TGME49_221620-t26_1-p1	hypothetical protein	K	KHib
TGME49_214620-t26_1-p1	Putative hypoxia-inducible factor prolyl hydroxylase (Phd2) OS=Toxoplasma gondii GAB2-2007-GAL-DOM2 GN=TGDOM2_214620 PE=4 SV=1	K	KHib
TGME49_297420-t26_1-p1	hypothetical protein	K	KHib
TGME49_211410-t26_1-p1	translation initiation factor sui1 protein	K	KHib
TGME49_273905-t26_1-p1	hypothetical protein	K	KHib
TGME49_232180-t26_1-p1	UBA/TS-N domain-containing protein	K	KHib
TGME49_264440-t26_1-p1	signal recognition particle receptor beta subunit protein	K	KHib
TGME49_312660-t26_1-p1	hypothetical protein	K	KHib
TGME49_297720-t26_1-p1	Trehalose-phosphatase OS=Toxoplasma gondii (strain ATCC 50611 / Me49) GN=TGME49_297720 PE=4 SV=1	K	KHib
TGME49_260260-t26_1-p1	Ribosomal protein RPP1 OS=Toxoplasma gondii FOU GN=TGFOU_260260 PE=3 SV=1	K	KHib
TGME49_236930-t26_1-p1	hypothetical protein	K	KHib
TGME49_230060-t26_1-p1	hypothetical protein	K	KHib
TGME49_249680-t26_1-p1	RNA polymerase II associated Paf1 complex component PAF1	K	KHib
TGME49_228400-t26_1-p1	hypothetical protein	K	KHib
TGME49_286620-t26_1-p1	S1 RNA binding domain-containing protein OS=Toxoplasma gondii (strain ATCC 50611 / Me49) GN=TGME49_286620 PE=4 SV=1	K	KHib
TGME49_265020-t26_1-p1	Arabinogalactan protein, putative OS=Toxoplasma gondii (strain ATCC 50611 / Me49) GN=TGME49_265020 PE=4 SV=1	K	KHib
TGME49_305510-t26_1-p1	hypothetical protein	K	KHib
TGME49_226020-t26_1-p1	Transporter, major facilitator family protein OS=Toxoplasma gondii FOU GN=TGFOU_226020 PE=4 SV=1	K	KHib
TGME49_203780-t26_1-p1	hypothetical protein	K	KHib
TGME49_249690-t26_1-p1	hypothetical protein	K	KHib
TGME49_217692-t26_1-p1	hypothetical protein	K	KHib
TGME49_223140-t26_1-p1	tRNA binding domain-containing protein OS=Toxoplasma gondii MAS GN=TGMAS_223140 PE=4 SV=1	K	KHib
TGME49_268980-t26_1-p1	hypothetical protein	K	KHib
TGME49_215890-t26_1-p1	hypothetical protein	K	KHib
TGME49_270865-t26_1-p1	Adenylate cyclase, putative OS=Toxoplasma gondii (strain ATCC 50611 / Me49) GN=TGME49_270865 PE=4 SV=1	K	KHib
TGME49_254880-t26_1-p1	Alpha-galactosidase	K	KHib
TGME49_262960-t26_1-p1	Putative U1 snRNP-associated protein Usp106 OS=Toxoplasma gondii MAS GN=TGMAS_262960 PE=4 SV=1	K	KHib
TGME49_217900-t26_1-p1	hypothetical protein	K	KHib
TGME49_288840-t26_1-p1	hypothetical protein	K	KHib
TGME49_244310-t26_1-p1	GTP-binding protein	K	KHib
TGME49_215610-t26_1-p1	hypothetical protein	K	KHib
TGME49_230440-t26_1-p1	CHY zinc finger domain-containing protein OS=Toxoplasma gondii (strain ATCC 50861 / VEG) GN=TGVEG_230440 PE=4 SV=1	K	KHib
TGME49_299970-t26_1-p1	tetratricopeptide repeat-containing protein	K	KHib
TGME49_240840-t26_1-p1	histone lysine demethylase JmjC NO66	K	KHib
TGME49_285720-t26_1-p1	ATP binding protein, putative OS=Toxoplasma gondii (strain ATCC 50611 / Me49) GN=TGME49_285720 PE=4 SV=1	K	KHib
TGME49_228760-t26_1-p1	hypothetical protein	K	KHib
TGME49_316250-t26_1-p1	hypothetical protein	K	KHib
TGME49_275490-t26_1-p1	hypothetical protein	K	KHib
TGME49_215040-t26_1-p1	HEAT repeat-containing protein OS=Toxoplasma gondii (strain ATCC 50611 / Me49) GN=TGME49_215040 PE=4 SV=1	K	KHib
TGME49_309990-t26_1-p1	hypothetical protein	K	KHib
TGME49_264060-t26_1-p1	PCI domain-containing protein	K	KHib
TGME49_209280-t26_1-p1	hypothetical protein	K	KHib
TGME49_261460-t26_1-p1	transcriptional elongation factor FACT80	K	KHib
TGME49_253580-t26_1-p1	CMGC kinase, CDK family OS=Toxoplasma gondii (strain ATCC 50611 / Me49) GN=TGME49_253580 PE=4 SV=1	K	KHib
TGME49_320690-t26_1-p1	Putative gamma-soluble NSF attachment protein OS=Toxoplasma gondii ARI GN=TGARI_320690 PE=4 SV=1	K	KHib
TGME49_257770-t26_1-p1	Histone-lysine N-methyltransferase OS=Toxoplasma gondii (strain ATCC 50861 / VEG) GN=BN1205_076670 PE=4 SV=1	K	KHib
TGME49_247410-t26_1-p1	hypothetical protein	K	KHib
TGME49_250730-t26_1-p1	Putative 60S ribosomal protein L7-B OS=Toxoplasma gondii (strain ATCC 50861 / VEG) GN=BN1205_001370 PE=4 SV=1	K	KHib
TGME49_209820-t26_1-p1	Syntaxin protein OS=Toxoplasma gondii ARI GN=TGARI_209820 PE=4 SV=1	K	KHib
TGME49_225710-t26_1-p1	hypothetical protein	K	KHib
TGME49_280370-t26_1-p1	hypothetical protein	K	KHib
TGME49_208500-t26_1-p1	Protein phosphatase 2C domain-containing protein OS=Toxoplasma gondii (strain ATCC 50861 / VEG) GN=BN1205_039880 PE=4 SV=1	K	KHib
TGME49_255410-t26_1-p1	Putative transmembrane protein OS=Toxoplasma gondii FOU GN=TGFOU_255410 PE=4 SV=1	K	KHib
TGME49_218300-t26_1-p1	zinc finger (CCCH type) motif-containing protein	K	KHib
TGME49_271935-t26_1-p1	hypothetical protein	K	KHib
TGME49_236160-t26_1-p1	hypothetical protein	K	KHib
TGME49_247770-t26_1-p1	hypothetical protein	K	KHib
TGME49_270790-t26_1-p1	hypothetical protein	K	KHib
TGME49_262400-t26_1-p1	Lipase OS=Toxoplasma gondii (strain ATCC 50611 / Me49) GN=TGME49_262400 PE=4 SV=1	K	KHib
TGME49_260320-t26_1-p1	Noc2p family protein	K	KHib
TGME49_268870-t26_1-p1	Tetratricopeptide repeat-containing protein OS=Toxoplasma gondii ARI GN=TGARI_268870 PE=4 SV=1	K	KHib
TGME49_316180-t26_1-p1	FF domain protein OS=Toxoplasma gondii (strain ATCC 50861 / VEG) GN=BN1205_101280 PE=4 SV=1	K	KHib
TGME49_311110-t26_1-p1	Putative Ubiquitin-fold modifier 1 family protein OS=Toxoplasma gondii FOU GN=TGFOU_311110 PE=4 SV=1	K	KHib
TGME49_217530-t26_1-p1	hypothetical protein	K	KHib
TGME49_208560-t26_1-p1	carrier superfamily protein	K	KHib
TGME49_209160-t26_1-p1	myristoyl CoA:protein N-myristoyltransferase	K	KHib
TGME49_242780-t26_1-p1	hypothetical protein	K	KHib
TGME49_240740-t26_1-p1	Sec1 family protein OS=Toxoplasma gondii (strain ATCC 50861 / VEG) GN=BN1205_090560 PE=3 SV=1	K	KHib
TGME49_280730-t26_1-p1	hypothetical protein	K	KHib
TGME49_235450-t26_1-p1	Ubiquitin-conjugating enzyme subfamily protein OS=Toxoplasma gondii GAB2-2007-GAL-DOM2 GN=TGDOM2_235450 PE=3 SV=1	K	KHib
TGME49_233010-t26_1-p1	Mitogen-activated protein kinase OS=Toxoplasma gondii (strain ATCC 50611 / Me49) GN=TGME49_233010 PE=3 SV=1	K	KHib
TGME49_214575-t26_1-p1	hypothetical protein	K	KHib
TGME49_305040-t26_1-p1	HEAT repeat-containing protein	K	KHib
TGME49_212880-t26_1-p1	Surface antigen repeat-containing protein OS=Toxoplasma gondii (strain ATCC 50611 / Me49) GN=TGME49_212880 PE=4 SV=1	K	KHib
TGME49_244100-t26_1-p1	SnoRNA binding domain-containing protein OS=Toxoplasma gondii (strain ATCC 50853 / GT1) GN=TGGT1_244100 PE=4 SV=1	K	KHib
TGME49_313340-t26_1-p1	hypothetical protein	K	KHib
TGME49_245490-t26_1-p1	Microneme protein MIC8 OS=Toxoplasma gondii ARI GN=TGARI_245490 PE=4 SV=1	K	KHib
TGME49_225880-t26_1-p1	UDP-glucose 4-epimerase OS=Toxoplasma gondii FOU GN=TGFOU_225880 PE=3 SV=1	K	KHib
TGME49_306560-t26_1-p1	Nucleoporin FG repeat region protein OS=Toxoplasma gondii (strain ATCC 50861 / VEG) GN=BN1205_108030 PE=4 SV=1	K	KHib
TGME49_297650-t26_1-p1	Ser/Thr phosphatase family protein	K	KHib
TGME49_248400-t26_1-p1	hypothetical protein	K	KHib
TGME49_265390-t26_1-p1	hypothetical protein	K	KHib
TGME49_206540-t26_1-p1	hypothetical protein	K	KHib
TGME49_231920-t26_1-p1	Oxidoreductase, short chain dehydrogenase/reductase family protein OS=Toxoplasma gondii ARI GN=TGARI_231920 PE=4 SV=1	K	KHib
TGME49_253070-t26_1-p1	hypothetical protein	K	KHib
TGME49_233260-t26_1-p1	hypothetical protein	K	KHib
TGME49_304740-t26_1-p1	Rhoptry kinase family protein ROP35 OS=Toxoplasma gondii FOU GN=TGFOU_304740 PE=4 SV=1	K	KHib
TGME49_248550-t26_1-p1	SPX domain-containing protein OS=Toxoplasma gondii (strain ATCC 50611 / Me49) GN=TGME49_248550 PE=4 SV=1	K	KHib
TGME49_272230-t26_1-p1	Heat shock protein hslv, putative OS=Toxoplasma gondii (strain ATCC 50611 / Me49) GN=TGME49_272230 PE=4 SV=1	K	KHib
TGME49_253360-t26_1-p1	hypothetical protein	K	KHib
TGME49_244150-t26_1-p1	Glycerate kinase OS=Toxoplasma gondii ARI GN=TGARI_244150 PE=4 SV=1	K	KHib
TGME49_295710-t26_1-p1	HECT-domain (Ubiquitin-transferase) domain-containing protein OS=Toxoplasma gondii (strain ATCC 50611/ Me49) GN=TGME49_295710 PE=4 SV=1	K	KHib
TGME49_294790-t26_1-p1	hypothetical protein	K	KHib
TGME49_251620-t26_1-p1	hypothetical protein	K	KHib
TGME49_204060-t26_1-p1	SNARE domain-containing protein	K	KHib
TGME49_269160-t26_1-p1	Putative outer dynein arm docking complex protein ODA1 OS=Toxoplasma gondii ARI GN=TGARI_269160 PE=4 SV=1	K	KHib
TGME49_297970-t26_1-p1	Aspartyl aminopeptidase OS=Toxoplasma gondii (strain ATCC 50861 / VEG) GN=TGVEG_297970 PE=3 SV=1	K	KHib
TGME49_223680-t26_1-p1	ubiquitin family protein	K	KHib
TGME49_255340-t26_1-p1	tetratricopeptide repeat-containing protein	K	KHib
TGME49_213740-t26_1-p1	hypothetical protein	K	KHib
TGME49_270090-t26_1-p1	hypothetical protein	K	KHib
TGME49_231000-t26_1-p1	START domain-containing protein OS=Toxoplasma gondii FOU GN=TGFOU_231000 PE=4 SV=1	K	KHib
TGME49_277920-t26_1-p1	hypothetical protein	K	KHib
TGME49_269450-t26_1-p1	hypothetical protein	K	KHib
TGME49_264805-t26_1-p1	Putative kinesin K39 OS=Toxoplasma gondii ARI GN=TGARI_264805 PE=4 SV=1	K	KHib
TGME49_249670-t26_1-p1	cathepsin B	K	KHib
TGME49_318760-t26_1-p1	hypothetical protein	K	KHib
TGME49_275670-t26_1-p1	Alveolin domain containing intermediate filament IMC15 OS=Toxoplasma gondii FOU GN=TGFOU_275670 PE=4 SV=1	K	KHib
TGME49_231130-t26_1-p1	M28 family peptidase OS=Toxoplasma gondii ARI GN=TGARI_231130 PE=4 SV=1	K	KHib
TGME49_235750-t26_1-p1	ULK kinase	K	KHib
TGME49_311625-t26_1-p1	hypothetical protein	K	KHib
TGME49_224330-t26_1-p1	proteasome activator pa28 beta subunit protein	K	KHib
TGME49_254870-t26_1-p1	hypothetical protein	K	KHib
TGME49_284580-t26_1-p1	Ribose-phosphate diphosphokinase subfamily protein OS=Toxoplasma gondii (strain ATCC 50611 / Me49)GN=TGME49_284580 PE=4 SV=1	K	KHib
TGME49_278390-t26_1-p1	Toxoplasma gondii family A protein	K	KHib
TGME49_205040-t26_1-p1	PGAP1 family protein	K	KHib
TGME49_267710-t26_1-p1	CPSF A subunit region protein OS=Toxoplasma gondii (strain ATCC 50611 / Me49) GN=TGME49_267710 PE=4 SV=1	K	KHib
TGME49_248890-t26_1-p1	Actin-like protein ALP3b OS=Toxoplasma gondii (strain ATCC 50861 / VEG) GN=TGVEG_248890 PE=3 SV=1	K	KHib
TGME49_294180-t26_1-p1	tRNA (guanine-N(7)-)-methyltransferase OS=Toxoplasma gondii MAS GN=TGMAS_294180 PE=3 SV=1	K	KHib
TGME49_271760-t26_1-p1	seryl-tRNA synthetase (SerRS2)	K	KHib
TGME49_273950-t26_1-p1	Putative replication factor C subunit 5 OS=Toxoplasma gondii FOU GN=TGFOU_273950 PE=4 SV=1	K	KHib
TGME49_309570-t26_1-p1	DEAD/DEAH box helicase domain-containing protein OS=Toxoplasma gondii (strain ATCC 50861 / VEG) GN=BN1205_093710 PE=4 SV=1	K	KHib
TGME49_286210-t26_1-p1	Serine/threonine-protein phosphatase OS=Toxoplasma gondii (strain ATCC 50611 / Me49) GN=TGME49_286210 PE=3 SV=1	K	KHib
TGME49_231210-t26_1-p1	EH protein, putative OS=Toxoplasma gondii (strain ATCC 50861 / VEG) GN=BN1205_024350 PE=3 SV=1	K	KHib
TGME49_259850-t26_1-p1	hypothetical protein	K	KHib
TGME49_219080-t26_1-p1	hypothetical protein	K	KHib
TGME49_201700-t26_1-p1	WD domain, G-beta repeat-containing protein OS=Toxoplasma gondii (strain ATCC 50611 / Me49) GN=TGME49_201700 PE=4 SV=1	K	KHib
TGME49_261955-t26_1-p1	hypothetical protein	K	KHib
TGME49_204340-t26_1-p1	hypothetical protein	K	KHib
TGME49_285830-t26_1-p1	hypothetical protein	K	KHib
TGME49_240220-t26_1-p1	hypothetical protein	K	KHib
TGME49_315160-t26_1-p1	Putative transmembrane protein OS=Toxoplasma gondii (strain ATCC 50861 / VEG) GN=TGVEG_315160 PE=4 SV=1	K	KHib
TGME49_313980-t26_1-p1	hypothetical protein	K	KHib
TGME49_271610-t26_1-p1	Pyrroline-5-carboxylate reductase OS=Toxoplasma gondii TgCatPRC2 GN=TGPRC2_271610 PE=3 SV=1	K	KHib
TGME49_222850-t26_1-p1	stress responsive a/b barrel domain-containing protein	K	KHib
TGME49_223110-t26_1-p1	Glycolipid transfer protein GLTP OS=Toxoplasma gondii MAS GN=TGMAS_223110 PE=4 SV=1	K	KHib
TGME49_316520-t26_1-p1	1,4-alpha-glucan-branching enzyme OS=Toxoplasma gondii ARI GN=TGARI_316520 PE=4 SV=1	K	KHib
TGME49_267590-t26_1-p1	hypothetical protein	K	KHib
TGME49_262860-t26_1-p1	hypothetical protein	K	KHib
TGME49_248520-t26_1-p1	hypothetical protein	K	KHib
TGME49_223600-t26_1-p1	hypothetical protein	K	KHib
TGME49_321400-t26_1-p1	microsomal signal peptidase (spc12) domain-containing protein	K	KHib
TGME49_233310-t26_1-p1	Putative peptidase D OS=Toxoplasma gondii FOU GN=TGFOU_233310 PE=3 SV=1	K	KHib
TGME49_251480-t26_1-p1	RNA helicase OS=Toxoplasma gondii (strain ATCC 50611 / Me49) GN=TGME49_251480 PE=3 SV=1	K	KHib
TGME49_225060-t26_1-p1	nucleoredoxin family protein	K	KHib
TGME49_236840-t26_1-p1	Putative zinc finger (C-x8-C-x5-C-x3-H)-2 OS=Toxoplasma gondii MAS GN=TGMAS_236840 PE=4 SV=1	K	KHib
TGME49_265410-t26_1-p1	G-protein beta WD-40 repeat containing protein	K	KHib
TGME49_205670-t26_1-p1	SF-assemblin/beta giardin protein OS=Toxoplasma gondii FOU GN=TGFOU_205670 PE=4 SV=1	K	KHib
TGME49_260600-t26_1-p1	Pumilio-family RNA binding repeat-containing protein	K	KHib
TGME49_289880-t26_1-p1	Putative transmembrane protein OS=Toxoplasma gondii TgCatPRC2 GN=TGPRC2_289880 PE=4 SV=1	K	KHib
TGME49_252300-t26_1-p1	hypothetical protein	K	KHib
TGME49_252430-t26_1-p1	hypothetical protein	K	KHib
TGME49_262760-t26_1-p1	poly(ADP-ribose) glycohydrolase	K	KHib
TGME49_214200-t26_1-p1	WD domain, G-beta repeat-containing protein OS=Toxoplasma gondii (strain ATCC 50611 / Me49) GN=TGME49_214200 PE=4 SV=1	K	KHib
TGME49_305100-t26_1-p1	hypothetical protein	K	KHib
TGME49_318490-t26_1-p1	hypothetical protein	K	KHib
TGME49_227970-t26_1-p1	histone family DNA-binding protein	K	KHib
TGME49_202840-t26_1-p1	FHA domain-containing protein OS=Toxoplasma gondii (strain ATCC 50611 / Me49) GN=TGME49_202840 PE=4 SV=1	K	KHib
TGME49_310420-t26_1-p1	hypothetical protein	K	KHib
TGME49_273850-t26_1-p1	hypothetical protein	K	KHib
TGME49_300330-t26_1-p1	hypothetical protein	K	KHib
TGME49_205360-t26_1-p1	hypothetical protein	K	KHib
TGME49_290990-t26_1-p1	HEAT repeat-containing protein	K	KHib
TGME49_286720-t26_1-p1	heat shock protein HSP28	K	KHib
TGME49_203590-t26_1-p1	hypothetical protein	K	KHib
TGME49_273120-t26_1-p1	SAG-related sequence SRS30C OS=Toxoplasma gondii (strain ATCC 50861 / VEG) GN=BN1205_020430 PE=4 SV=1	K	KHib
TGME49_244350-t26_1-p1	DnaJ domain-containing protein	K	KHib
TGME49_261470-t26_1-p1	hypothetical protein	K	KHib
TGME49_290300-t26_1-p1	hypothetical protein	K	KHib
TGME49_305450-t26_1-p1	Acetyltransferase, GNAT family protein OS=Toxoplasma gondii ARI GN=TGARI_305450 PE=4 SV=1	K	KHib
TGME49_270650-t26_1-p1	Deoxyribose-phosphate aldolase OS=Toxoplasma gondii FOU GN=TGFOU_270650 PE=4 SV=1	K	KHib
TGME49_252490-t26_1-p1	hypothetical protein	K	KHib
TGME49_230220-t26_1-p1	hypothetical protein	K	KHib
TGME49_243450-t26_1-p1	hypothetical protein	K	KHib
TGME49_310960-t26_1-p1	hypothetical protein	K	KHib
TGME49_215940-t26_1-p1	hypothetical protein	K	KHib
TGME49_258390-t26_1-p1	Putative DnaJ protein OS=Toxoplasma gondii ARI GN=TGARI_258390 PE=4 SV=1	K	KHib
TGME49_272340-t26_1-p1	hypothetical protein	K	KHib
TGME49_219210-t26_1-p1	ankyrin repeat-containing protein	K	KHib
TGME49_247220-t26_1-p1	nudix -type motif 9 isoform a family protein	K	KHib
TGME49_227910-t26_1-p1	hypothetical protein	K	KHib
TGME49_254010-t26_1-p1	serine carboxypeptidase s28 protein	K	KHib
TGME49_286600-t26_1-p1	hypothetical protein	K	KHib
TGME49_267660-t26_1-p1	hypothetical protein	K	KHib
TGME49_313440-t26_1-p1	hypothetical protein	K	KHib
TGME49_261050-t26_1-p1	RNB family domain-containing protein OS=Toxoplasma gondii ARI GN=TGARI_261050 PE=3 SV=1	K	KHib
TGME49_240450-t26_1-p1	Maf family protein	K	KHib
TGME49_282180-t26_1-p1	hypothetical protein	K	KHib
TGME49_229790-t26_1-p1	hypothetical protein	K	KHib
TGME49_304670-t26_1-p1	Leucine rich repeat-containing protein OS=Toxoplasma gondii FOU GN=TGFOU_304670 PE=4 SV=1	K	KHib
TGME49_224890-t26_1-p1	hypothetical protein	K	KHib
TGME49_314860-t26_1-p1	Zinc knuckle domain-containing protein OS=Toxoplasma gondii (strain ATCC 50861 / VEG) GN=BN1205_099960 PE=4 SV=1	K	KHib
TGME49_247440-t26_1-p1	hypothetical protein	K	KHib
TGME49_271888-t26_1-p1	Putative 3-ketoacyl-CoA reductase OS=Toxoplasma gondii TgCatPRC2 GN=TGPRC2_271888 PE=3 SV=1	K	KHib
TGME49_320430-t26_1-p1	Putative cell-cycle-control protein (Translation regulation) OS=Toxoplasma gondii (strain ATCC 50853/ GT1) GN=TGGT1_320430 PE=4 SV=1	K	KHib
TGME49_258030-t26_1-p1	DNA polymerase	K	KHib
TGME49_266280-t26_1-p1	HEAT repeat-containing protein	K	KHib
TGME49_305180-t26_1-p1	Na+/H+ exchanger NHE3	K	KHib
TGME49_313580-t26_1-p1	cytochrome b5 family heme/steroid binding domain-containing protein	K	KHib
TGME49_215400-t26_1-p1	RNA recognition motif-containing protein	K	KHib
TGME49_262730-t26_1-p1	Rhoptry protein 16 OS=Toxoplasma gondii GN=ROP16 PE=2 SV=1	K	KHib
TGME49_312700-t26_1-p1	hypothetical protein	K	KHib
TGME49_315940-t26_1-p1	Putative rhoptry protein OS=Toxoplasma gondii (strain ATCC 50861 / VEG) GN=TGVEG_315940 PE=4 SV=1	K	KHib
TGME49_243510-t26_1-p1	OTU family cysteine protease	K	KHib
TGME49_311840-t26_1-p1	hypothetical protein	K	KHib
TGME49_218200-t26_1-p1	UDP-sugar pyrophospharylase OS=Toxoplasma gondii (strain ATCC 50861 / VEG) GN=TGVEG_218200 PE=4 SV=1	K	KHib
TGME49_293740-t26_1-p1	hypothetical protein	K	KHib
TGME49_205720-t26_1-p1	Adenosine/AMP deaminase domain-containing protein OS=Toxoplasma gondii FOU GN=TGFOU_205720 PE=4 SV=1	K	KHib
TGME49_217430-t26_1-p1	protease inhibitor PI1	K	KHib
TGME49_312260-t26_1-p1	hypothetical protein	K	KHib
TGME49_202310-t26_1-p1	O-sialoglycoprotein endopeptidase OS=Toxoplasma gondii (strain ATCC 50611 / Me49) GN=TGME49_202310 PE=4 SV=1	K	KHib
TGME49_314410-t26_1-p1	Putative aquarius OS=Toxoplasma gondii (strain ATCC 50861 / VEG) GN=TGVEG_314410 PE=4 SV=1	K	KHib
TGME49_228100-t26_1-p1	hypothetical protein	K	KHib
TGME49_264178-t26_1-p1	flagellar associated protein	K	KHib
TGME49_212250-t26_1-p1	XPG N-terminal domain-containing protein	K	KHib
TGME49_201630-t26_1-p1	Protein phosphatase 2C domain-containing protein OS=Toxoplasma gondii (strain ATCC 50611 / Me49) GN=TGME49_201630 PE=4 SV=1	K	KHib
TGME49_209860-t26_1-p1	hypothetical protein	K	KHib
TGME49_216030-t26_1-p1	hypothetical protein	K	KHib
TGME49_266090-t26_1-p1	hypothetical protein	K	KHib
TGME49_227810-t26_1-p1	rhoptry kinase family protein ROP11 (incomplete catalytic triad)	K	KHib
TGME49_268260-t26_1-p1	hypothetical protein	K	KHib
TGME49_222090-t26_1-p1	hypothetical protein	K	KHib
TGME49_237570-t26_1-p1	Leucine carboxyl methyltransferase OS=Toxoplasma gondii GAB2-2007-GAL-DOM2 GN=TGDOM2_237570 PE=4 SV=1	K	KHib
TGME49_319930-t26_1-p1	hypothetical protein	K	KHib
TGME49_281430-t26_1-p1	hypothetical protein	K	KHib
TGME49_272400-t26_1-p1	Casein kinase II subunit beta OS=Toxoplasma gondii FOU GN=TGFOU_272400 PE=3 SV=1	K	KHib
TGME49_288240-t26_1-p1	Putative GRIP domain protein OS=Toxoplasma gondii TgCatPRC2 GN=TGPRC2_288240 PE=4 SV=1	K	KHib
TGME49_297130-t26_1-p1	hypothetical protein	K	KHib
TGME49_240710-t26_1-p1	RNA recognition motif-containing protein OS=Toxoplasma gondii (strain ATCC 50611 / Me49) GN=TGME49_240710 PE=4 SV=1	K	KHib
TGME49_224490-t26_1-p1	Polyprenyl synthetase superfamily protein OS=Toxoplasma gondii GAB2-2007-GAL-DOM2 GN=TGDOM2_224490 PE=4 SV=1	K	KHib
TGME49_267480-t26_1-p1	Putative tRNA (Guanine(26)-N(2))-dimethyltransferase OS=Toxoplasma gondii ARI GN=TGARI_267480 PE=4 SV=1	K	KHib
TGME49_206490-t26_1-p1	ICE family protease (caspase) p20 domain-containing protein	K	KHib
TGME49_207665-t26_1-p1	kinesin motor domain-containing protein	K	KHib
TGME49_229920-t26_1-p1	Putative transmembrane protein OS=Toxoplasma gondii (strain ATCC 50861 / VEG) GN=BN1205_025590 PE=4 SV=1	K	KHib
TGME49_220250-t26_1-p1	Nucleotide-sensitive chloride conductance regulator (ICln) protein OS=Toxoplasma gondii FOU GN=TGFOU_220250 PE=4 SV=1	K	KHib
TGME49_228630-t26_1-p1	hypothetical protein	K	KHib
TGME49_226000-t26_1-p1	hypothetical protein	K	KHib
TGME49_258870-t26_1-p1	Putative transmembrane protein OS=Toxoplasma gondii (strain ATCC 50861 / VEG) GN=TGVEG_258870 PE=4 SV=1	K	KHib
TGME49_311750-t26_1-p1	mago binding protein	K	KHib
TGME49_243250-t26_1-p1	myosin H	K	KHib
TGME49_310300-t26_1-p1	hypothetical protein	K	KHib
TGME49_283730-t26_1-p1	Transmembrane 9 superfamily member OS=Toxoplasma gondii ARI GN=TGARI_283730 PE=3 SV=1	K	KHib
TGME49_258080-t26_1-p1	hypothetical protein	K	KHib
TGME49_306895-t26_1-p1	hypothetical protein	K	KHib
TGME49_316140-t26_1-p1	hypothetical protein	K	KHib
TGME49_318730-t26_1-p1	glycosyl transferase	K	KHib
TGME49_223000-t26_1-p1	Dynein light chain DLC OS=Toxoplasma gondii FOU GN=TGFOU_223000 PE=4 SV=1	K	KHib
TGME49_216930-t26_1-p1	Cholinephosphate cytidylyltransferase OS=Toxoplasma gondii FOU GN=TGFOU_216930 PE=4 SV=1	K	KHib
TGME49_260450-t26_1-p1	DEAD/DEAH box helicase domain-containing protein OS=Toxoplasma gondii (strain ATCC 50611 / Me49) GN=TGME49_260450 PE=4 SV=1	K	KHib
TGME49_258210-t26_1-p1	DNA-directed RNA polymerase subunit beta OS=Toxoplasma gondii FOU GN=TGFOU_258210 PE=3 SV=1	K	KHib
TGME49_233340-t26_1-p1	Putative alanine racemase OS=Toxoplasma gondii ARI GN=TGARI_233340 PE=4 SV=1	K	KHib
TGME49_236030-t26_1-p1	Putative DUF775 domain protein OS=Toxoplasma gondii FOU GN=TGFOU_236030 PE=4 SV=1	K	KHib
TGME49_286710-t26_1-p1	hypothetical protein	K	KHib
TGME49_212990-t26_1-p1	Choline transporter-like protein OS=Toxoplasma gondii ARI GN=TGARI_212990 PE=3 SV=1	K	KHib
TGME49_210820-t26_1-p1	hypothetical protein	K	KHib
TGME49_257150-t26_1-p1	NOT2 / NOT3 / NOT5 family protein OS=Toxoplasma gondii ARI GN=TGARI_257150 PE=4 SV=1	K	KHib
TGME49_219190-t26_1-p1	Nuclear movement protein domain containing protein OS=Toxoplasma gondii ARI GN=TGARI_219190 PE=4 SV=1	K	KHib
TGME49_263550-t26_1-p1	Putative 39S ribosomal protein L47, mitochondrial OS=Toxoplasma gondii FOU GN=TGFOU_263550 PE=4 SV=1	K	KHib
TGME49_243280-t26_1-p1	Met-10+ like-protein	K	KHib
TGME49_215290-t26_1-p1	Saccharopine dehydrogenase domain-containing protein OS=Toxoplasma gondii GAB2-2007-GAL-DOM2 GN=TGDOM2_215290 PE=4 SV=1	K	KHib
TGME49_253440-t26_1-p1	Putative cell-cycle-associated protein kinase SRPK OS=Toxoplasma gondii ARI GN=TGARI_253440 PE=4 SV=1	K	KHib
TGME49_266800-t26_1-p1	Putative integral membrane protein OS=Toxoplasma gondii FOU GN=TGFOU_266800 PE=4 SV=1	K	KHib
TGME49_249310-t26_1-p1	Family UPF0172 protein OS=Toxoplasma gondii ARI GN=TGARI_249310 PE=4 SV=1	K	KHib
TGME49_243410-t26_1-p1	tetratricopeptide repeat-containing protein	K	KHib
TGME49_286730-t26_1-p1	SRP19 protein OS=Toxoplasma gondii FOU GN=TGFOU_286730 PE=4 SV=1	K	KHib
TGME49_239400-t26_1-p1	hypothetical protein	K	KHib
TGME49_249650-t26_1-p1	hypothetical protein	K	KHib
TGME49_242230-t26_1-p1	Rhoptry kinase family protein ROP29 OS=Toxoplasma gondii (strain ATCC 50611 / Me49) GN=ROP29 PE=3 SV=1	K	KHib
TGME49_272695-t26_1-p1	hypothetical protein	K	KHib
TGME49_286530-t26_1-p1	hypothetical protein	K	KHib
TGME49_202572-t26_1-p1	ribophorin i protein	K	KHib
TGME49_276910-t26_1-p1	endoplasmic reticulum lumen protein retaining receptor (ERD2) family protein	K	KHib
TGME49_295360-t26_1-p1	hypothetical protein	K	KHib
TGME49_272760-t26_1-p1	hypothetical protein	K	KHib
TGME49_291600-t26_1-p1	Gamma interferon inducible lysosomal thiol reductase (GILT) protein OS=Toxoplasma gondii (strain ATCC 50861 / VEG) GN=BN1205_084720 PE=4 SV=1	K	KHib
TGME49_243620-t26_1-p1	hypothetical protein	K	KHib
TGME49_260790-t26_1-p1	RAP domain-containing protein	K	KHib
TGME49_293000-t26_1-p1	Phosphodiesterase OS=Toxoplasma gondii (strain ATCC 50861 / VEG) GN=BN1205_014900 PE=3 SV=1	K	KHib
TGME49_305320-t26_1-p1	mRNA capping enzyme	K	KHib
TGME49_222210-t26_1-p1	SPFH domain / Band 7 family protein OS=Toxoplasma gondii ARI GN=TGARI_222210 PE=4 SV=1	K	KHib
TGME49_267050-t26_1-p1	Hydrolase, alpha/beta fold family protein OS=Toxoplasma gondii FOU GN=TGFOU_267050 PE=4 SV=1	K	KHib
TGME49_215490-t26_1-p1	hypothetical protein	K	KHib
TGME49_311890-t26_1-p1	hypothetical protein	K	KHib
TGME49_233850-t26_1-p1	hypothetical protein	K	KHib
TGME49_314530-t26_1-p1	RPAP1 family, C-terminal protein OS=Toxoplasma gondii (strain ATCC 50861 / VEG) GN=BN1205_099620 PE=4 SV=1	K	KHib
TGME49_203380-t26_1-p1	DnaJ domain-containing protein OS=Toxoplasma gondii (strain ATCC 50611 / Me49) GN=TGME49_203380 PE=4 SV=1	K	KHib
TGME49_259040-t26_1-p1	hypothetical protein	K	KHib
TGME49_307605-t26_1-p1	hypothetical protein	K	KHib
TGME49_202120-t26_1-p1	hypothetical protein	K	KHib
TogoCp15	Elongation factor Tu, apicoplast OS=Toxoplasma gondii GN=tufA PE=3 SV=1	K	KHib
TGME49_315690-t26_1-p1	DnaJ domain-containing protein OS=Toxoplasma gondii (strain ATCC 50861 / VEG) GN=BN1205_100820 PE=4 SV=1	K	KHib
TGME49_260380-t26_1-p1	hypothetical protein	K	KHib
TGME49_285870-t26_1-p1	SAG-related sequence SRS20A OS=Toxoplasma gondii (strain ATCC 50611 / Me49) GN=SRS20A PE=4 SV=1	K	KHib
TGME49_208400-t26_1-p1	hypothetical protein	K	KHib
TGME49_311410-t26_1-p1	hypothetical protein	K	KHib
TGME49_211020-t26_1-p1	RNA recognition motif-containing protein OS=Toxoplasma gondii MAS GN=TGMAS_211020 PE=4 SV=1	K	KHib
TGME49_206300-t26_1-p1	NOL1/NOP2/sun family protein OS=Toxoplasma gondii ARI GN=TGARI_206300 PE=4 SV=1	K	KHib
TGME49_289620-t26_1-p1	cathepsin CPC1	K	KHib
TGME49_226400-t26_1-p1	Lipoyl synthase, apicoplast OS=Toxoplasma gondii GAB2-2007-GAL-DOM2 GN=lipA PE=3 SV=1	K	KHib
TGME49_313480-t26_1-p1	hypothetical protein	K	KHib
TGME49_268580-t26_1-p1	hypothetical protein	K	KHib
TGME49_288440-t26_1-p1	NEK kinase OS=Toxoplasma gondii (strain ATCC 50611 / Me49) GN=TGME49_288440 PE=4 SV=1	K	KHib
TGME49_248500-t26_1-p1	hypothetical protein	K	KHib
TGME49_261780-t26_1-p1	microneme protein MIC7	K	KHib
TGME49_272280-t26_1-p1	hypothetical protein	K	KHib
TGME49_216720-t26_1-p1	hypothetical protein	K	KHib
TGME49_319950-t26_1-p1	hypothetical protein	K	KHib
TGME49_305120-t26_1-p1	hypothetical protein	K	KHib
TGME49_312280-t26_1-p1	hypothetical protein	K	KHib
TGME49_306030-t26_1-p1	hypothetical protein	K	KHib
TGME49_260540-t26_1-p1	alveolin domain containing intermediate filament IMC14	K	KHib
TGME49_312490-t26_1-p1	hypothetical protein	K	KHib
TGME49_285180-t26_1-p1	hypothetical protein	K	KHib
TGME49_269290-t26_1-p1	hypothetical protein	K	KHib
TGME49_324500-t26_1-p1	Nuclear distribution protein C, putative (Fragment) OS=Toxoplasma gondii (strain ATCC 50611 / Me49)GN=TGME49_324500 PE=4 SV=1	K	KHib
TGME49_257040-t26_1-p1	TB2/DP1, HVA22 family protein OS=Toxoplasma gondii FOU GN=TGFOU_257040 PE=3 SV=1	K	KHib
TGME49_271930-t26_1-p1	Inner membrane complex protein 20 OS=Toxoplasma gondii GN=IMC20 PE=2 SV=1	K	KHib
TGME49_246740-t26_1-p1	hypothetical protein	K	KHib
TGME49_255320-t26_1-p1	mRNA turnover 4 (MRT4) family protein OS=Toxoplasma gondii ARI GN=TGARI_255320 PE=4 SV=1	K	KHib
TGME49_222192-t26_1-p1	hypothetical protein	K	KHib
TGME49_244210-t26_1-p1	RNA polymerase-associated protein RTF1	K	KHib
TGME49_212260-t26_1-p1	Sjogren's syndrome/scleroderma autoantigen 1 (Autoantigen p27) protein	K	KHib
TGME49_311070-t26_1-p1	hypothetical protein	K	KHib
TGME49_236920-t26_1-p1	hypothetical protein	K	KHib
TGME49_321290-t26_1-p1	Prp18 domain-containing protein OS=Toxoplasma gondii FOU GN=TGFOU_321290 PE=4 SV=1	K	KHib
TGME49_267308-t26_1-p1	hypothetical protein	K	KHib
TGME49_200360-t26_1-p1	hypothetical protein	K	KHib
TGME49_214970-t26_1-p1	DNA helicase OS=Toxoplasma gondii GAB2-2007-GAL-DOM2 GN=TGDOM2_214970 PE=3 SV=1	K	KHib
TGME49_220610-t26_1-p1	Protein phosphatase 2C domain-containing protein OS=Toxoplasma gondii ARI GN=TGARI_220610 PE=4 SV=1	K	KHib
TGME49_236110-t26_1-p1	hypothetical protein	K	KHib
TGME49_248850-t26_1-p1	methionine aminopeptidase	K	KHib
TGME49_289580-t26_1-p1	strictosidine synthase subfamily protein	K	KHib
TGME49_239070-t26_1-p1	C2H2 type zinc-finger protein OS=Toxoplasma gondii (strain ATCC 50861 / VEG) GN=BN1205_092450 PE=4 SV=1	K	KHib
TGME49_245610-t26_1-p1	hypothetical protein	K	KHib
TGME49_202460-t26_1-p1	diacylglycerol kinase accessory domain (presumed) domain-containing protein	K	KHib
TGME49_242080-t26_1-p1	Putative transmembrane protein OS=Toxoplasma gondii FOU GN=TGFOU_242080 PE=4 SV=1	K	KHib
TGME49_319570-t26_1-p1	hypothetical protein	K	KHib
TGME49_263500-t26_1-p1	Putative vacuolar protein sorting-associated protein 26 OS=Toxoplasma gondii TgCatPRC2 GN=TGPRC2_263500 PE=4 SV=1	K	KHib
TGME49_308810-t26_1-p1	rhoptry neck protein RON9	K	KHib
TGME49_205730-t26_1-p1	hypothetical protein	K	KHib
TGME49_239620-t26_1-p1	hypothetical protein	K	KHib
TGME49_202380-t26_1-p1	Rab GDP dissociation inhibitor OS=Toxoplasma gondii FOU GN=TGFOU_202380 PE=3 SV=1	K	KHib
TGME49_321690-t26_1-p1	hypothetical protein	K	KHib
TGME49_253940-t26_1-p1	hypothetical protein	K	KHib
TGME49_205570-t26_1-p1	Outer membrane, OMP85 family protein OS=Toxoplasma gondii ARI GN=TGARI_205570 PE=4 SV=1	K	KHib
TGME49_263270-t26_1-p1	Glycerophosphodiester phosphodiesterase family protein OS=Toxoplasma gondii ARI GN=TGARI_263270 PE=4 SV=1	K	KHib
TGME49_293430-t26_1-p1	Putative transmembrane protein OS=Toxoplasma gondii MAS GN=TGMAS_293430 PE=4 SV=1	K	KHib
TGME49_310440-t26_1-p1	Membrane occupation and recognition nexus protein MORN1 OS=Toxoplasma gondii FOU GN=TGFOU_310440 PE=4 SV=1	K	KHib
TGME49_236130-t26_1-p1	Signal recognition particle (SRP9) domain-containing protein OS=Toxoplasma gondii FOU GN=TGFOU_236130 PE=4 SV=1	K	KHib
TGME49_256050-t26_1-p1	Signal recognition particle 14 kDa protein,putative OS=Toxoplasma gondii (strain ATCC 50861 / VEG)GN=BN1205_078110 PE=4 SV=1	K	KHib
TGME49_267840-t26_1-p1	tetratricopeptide repeat-containing protein	K	KHib
TGME49_224590-t26_1-p1	DNA-directed RNA polymerase III POLR3C	K	KHib
TGME49_246040-t26_1-p1	MIF4G domain-containing protein OS=Toxoplasma gondii (strain ATCC 50861 / VEG) GN=TGVEG_246040 PE=4 SV=1	K	KHib
TGME49_226320-t26_1-p1	hypothetical protein	K	KHib
TGME49_226040-t26_1-p1	EF hand domain-containing protein OS=Toxoplasma gondii FOU GN=TGFOU_226040 PE=4 SV=1	K	KHib
TGME49_300120-t26_1-p1	hypothetical protein	K	KHib
TGME49_244130-t26_1-p1	hypothetical protein	K	KHib
TGME49_216530-t26_1-p1	Ribosome recycling factor protein OS=Toxoplasma gondii FOU GN=TGFOU_216530 PE=4 SV=1	K	KHib
TGME49_236890-t26_1-p1	hypothetical protein	K	KHib
TGME49_243780-t26_1-p1	hypothetical protein	K	KHib
TGME49_210960-t26_1-p1	Putative replication factor C subunit 4 OS=Toxoplasma gondii (strain ATCC 50861 / VEG) GN=BN1205_008820 PE=4 SV=1	K	KHib
TGME49_208750-t26_1-p1	RWD domain-containing protein	K	KHib
TGME49_310130-t26_1-p1	Spc97 / Spc98 family protein	K	KHib
TGME49_239800-t26_1-p1	Amine-terminal region of chorein, A TM vesicle-mediated sorter OS=Toxoplasma gondii MAS GN=TGMAS_239800 PE=4 SV=1	K	KHib
TGME49_236950-t26_1-p1	hypothetical protein	K	KHib
TGME49_318610-t26_1-p1	AP2 domain transcription factor AP2IV-3	K	KHib
TGME49_267650-t26_1-p1	hypothetical protein	K	KHib
TGME49_211260-t26_1-p1	rhoptry kinase family protein ROP26 (incomplete catalytic triad)	K	KHib
TGME49_268790-t26_1-p1	hypothetical protein	K	KHib
TGME49_291310-t26_1-p1	Putative V-ATPase subunit c' proteolipid OS=Toxoplasma gondii (strain ATCC 50861 / VEG) GN=BN1205_084620 PE=3 SV=1	K	KHib
TGME49_235360-t26_1-p1	hypothetical protein	K	KHib
TGME49_281620-t26_1-p1	Aldo/keto reductase family oxidoreductase OS=Toxoplasma gondii (strain ATCC 50611 / Me49) GN=TGME49_281620 PE=4 SV=1	K	KHib
TGME49_237150-t26_1-p1	Putative minor histocompatibility antigen h13 OS=Toxoplasma gondii GAB2-2007-GAL-DOM2 GN=TGDOM2_237150 PE=4 SV=1	K	KHib
TGME49_289120-t26_1-p1	hypothetical protein	K	KHib
TGME49_306640-t26_1-p1	hypothetical protein	K	KHib
TGME49_203390-t26_1-p1	CRAL/TRIO domain-containing protein	K	KHib
TGME49_208350-t26_1-p1	hypothetical protein	K	KHib
TGME49_233120-t26_1-p1	AP2 domain transcription factor AP2VIII-2 OS=Toxoplasma gondii (strain ATCC 50611 / Me49) GN=AP2VIII2 PE=4 SV=1	K	KHib
TGME49_306540-t26_1-p1	phosphotransferase enzyme family protein	K	KHib
TGME49_224990-t26_1-p1	hypothetical protein	K	KHib
TGME49_218220-t26_1-p1	Putative cell-cycle-associated protein kinase CDK OS=Toxoplasma gondii FOU GN=TGFOU_218220 PE=3 SV=1	K	KHib
TGME49_248570-t26_1-p1	hypothetical protein	K	KHib
TGME49_301130-t26_1-p1	Putative transmembrane protein OS=Toxoplasma gondii FOU GN=TGFOU_301130 PE=4 SV=1	K	KHib
TGME49_313910-t26_1-p1	RNA recognition motif 2 protein OS=Toxoplasma gondii ARI GN=TGARI_313910 PE=4 SV=1	K	KHib
TGME49_308970-t26_1-p1	hypothetical protein	K	KHib
TGME49_233500-t26_1-p1	triose-phosphate isomerase TPI-II	K	KHib
TGME49_238895-t26_1-p1	hypothetical protein	K	KHib
TGME49_207470-t26_1-p1	Putative transmembrane protein OS=Toxoplasma gondii (strain ATCC 50861 / VEG) GN=TGVEG_207470 PE=4 SV=1	K	KHib
TGME49_224580-t26_1-p1	RNA recognition motif-containing protein	K	KHib
TGME49_252510-t26_1-p1	hypothetical protein	K	KHib
TGME49_266400-t26_1-p1	Putative nucleolar protein 9 OS=Toxoplasma gondii ARI GN=TGARI_266400 PE=4 SV=1	K	KHib
TGME49_262935-t26_1-p1	hypothetical protein	K	KHib
TGME49_221922-t26_1-p1	NifU family domain-containing protein	K	KHib
TGME49_313430-t26_1-p1	hypothetical protein	K	KHib
TGME49_260410-t26_1-p1	hypothetical protein	K	KHib
TGME49_204320-t26_1-p1	hypothetical protein	K	KHib
TGME49_300150-t26_1-p1	hypothetical protein	K	KHib
TGME49_222100-t26_1-p1	hypothetical protein	K	KHib
TGME49_259260-t26_1-p1	Membrane protein FtsH1 OS=Toxoplasma gondii ARI GN=TGARI_259260 PE=4 SV=1	K	KHib
TGME49_223930-t26_1-p1	RNA recognition motif-containing protein OS=Toxoplasma gondii FOU GN=TGFOU_223930 PE=4 SV=1	K	KHib
TGME49_225550-t26_1-p1	phosphatidylserine decarboxylase	K	KHib
TGME49_214530-t26_1-p1	DnaJ domain-containing protein OS=Toxoplasma gondii GAB2-2007-GAL-DOM2 GN=TGDOM2_214530 PE=4 SV=1	K	KHib
TGME49_289380-t26_1-p1	hypothetical protein	K	KHib
TGME49_234610-t26_1-p1	WD-40 repeat protein	K	KHib
TGME49_234490-t26_1-p1	Kelch repeat-containing protein OS=Toxoplasma gondii (strain ATCC 50611 / Me49) GN=TGME49_234490 PE=4 SV=1	K	KHib
TGME49_203540-t26_1-p1	hypothetical protein	K	KHib
TGME49_202540-t26_1-p1	Phosphodiesterase OS=Toxoplasma gondii (strain ATCC 50611 / Me49) GN=TGME49_202540 PE=3 SV=1	K	KHib
TGME49_298630-t26_1-p1	vacuolar transporter chaperone VTC2	K	KHib
TGME49_247300-t26_1-p1	hypothetical protein	K	KHib
TGME49_300040-t26_1-p1	ubiquitin-conjugating enzyme subfamily protein	K	KHib
TGME49_297780-t26_1-p1	ATPase/histidine kinase/DNA gyrase B/HSP90 domain-containing protein	K	KHib
TGME49_218880-t26_1-p1	Putative SF-assemblin OS=Toxoplasma gondii FOU GN=TGFOU_218880 PE=4 SV=1	K	KHib
TGME49_270220-t26_1-p1	hypothetical protein	K	KHib
TGME49_218540-t26_1-p1	Putative peptidase S15 OS=Toxoplasma gondii ARI GN=TGARI_218540 PE=4 SV=1	K	KHib
TGME49_277970-t26_1-p1	dolichol-phosphate-mannose synthase family protein	K	KHib
TGME49_253880-t26_1-p1	GNS1/SUR4 family protein	K	KHib
TGME49_256060-t26_1-p1	Nucleosome assembly protein (Nap) protein OS=Toxoplasma gondii (strain ATCC 50861 / VEG) GN=TGVEG_256060 PE=3 SV=1	K	KHib
TGME49_255220-t26_1-p1	AP2 domain transcription factor AP2VIIb-3 OS=Toxoplasma gondii (strain ATCC 50611 / Me49) GN=AP2VIIB3 PE=4 SV=1	K	KHib
TGME49_309220-t26_1-p1	GTPase activating protein for Arf protein	K	KHib
TGME49_244000-t26_1-p1	DEAD/DEAH box helicase domain-containing protein	K	KHib
TGME49_246920-t26_1-p1	Glutathione reductase OS=Toxoplasma gondii (strain ATCC 50861 / VEG) GN=BN1205_004990 PE=3 SV=1	K	KHib
TGME49_214500-t26_1-p1	ankyrin repeat-containing protein	K	KHib
TGME49_321570-t26_1-p1	beta-hydroxyacyl-acyl carrier protein dehydratase (FABZ)	K	KHib
TGME49_320140-t26_1-p1	hypothetical protein	K	KHib
TGME49_233200-t26_1-p1	ubiquitin related modifier protein	K	KHib
TGME49_294770-t26_1-p1	Armadillo/beta-catenin family repeat-containing protein	K	KHib
TGME49_311220-t26_1-p1	Sulfite exporter TauE/SafE protein OS=Toxoplasma gondii (strain ATCC 50861 / VEG) GN=TGVEG_311220 PE=4 SV=1	K	KHib
TGME49_321640-t26_1-p1	cell division protein CDC48AP	K	KHib
TGME49_240980-t26_1-p1	hypothetical protein	K	KHib
TGME49_294630-t26_1-p1	PH domain protein OS=Toxoplasma gondii TgCatPRC2 GN=TGPRC2_294630 PE=4 SV=1	K	KHib
TGME49_257520-t26_1-p1	Synaptobrevin protein OS=Toxoplasma gondii ARI GN=TGARI_257520 PE=3 SV=1	K	KHib
TGME49_251885-t26_1-p1	hypothetical protein	K	KHib
TGME49_280540-t26_1-p1	HEAT repeat-containing protein	K	KHib
TGME49_269300-t26_1-p1	Lipase OS=Toxoplasma gondii (strain ATCC 50611 / Me49) GN=TGME49_269300 PE=4 SV=1	K	KHib
TGME49_265260-t26_1-p1	hypothetical protein	K	KHib
TGME49_209720-t26_1-p1	Putative transmembrane protein OS=Toxoplasma gondii FOU GN=TGFOU_209720 PE=4 SV=1	K	KHib
TGME49_277690-t26_1-p1	hypothetical protein	K	KHib
TGME49_226072-t26_1-p1	Ser/Thr phosphatase family protein	K	KHib
TGME49_253730-t26_1-p1	importin-beta N-terminal domain-containing protein	K	KHib
TGME49_308050-t26_1-p1	thioredoxin domain-containing protein	K	KHib
TGME49_230350-t26_1-p1	hypothetical protein	K	KHib
TGME49_254420-t26_1-p1	Phospholipase, patatin family protein OS=Toxoplasma gondii (strain ATCC 50611 / Me49) GN=TGME49_254420 PE=4 SV=1	K	KHib
TGME49_218420-t26_1-p1	WD domain, G-beta repeat-containing protein OS=Toxoplasma gondii ARI GN=TGARI_218420 PE=4 SV=1	K	KHib
TGME49_292190-t26_1-p1	hypothetical protein	K	KHib
TGME49_293060-t26_1-p1	SPRY domain-containing protein	K	KHib
TGME49_312100-t26_1-p1	Ca2-ATPase OS=Toxoplasma gondii (strain ATCC 50861 / VEG) GN=BN1205_096110 PE=3 SV=1	K	KHib
TGME49_224220-t26_1-p1	Serine/threonine-protein phosphatase OS=Toxoplasma gondii ARI GN=TGARI_224220 PE=3 SV=1	K	KHib
TGME49_293230-t26_1-p1	hypothetical protein	K	KHib
TGME49_316430-t26_1-p1	Putative target of rapamycin (TOR) OS=Toxoplasma gondii (strain ATCC 50861 / VEG) GN=TGVEG_316430 PE=3 SV=1	K	KHib
TGME49_242730-t26_1-p1	guanylate kinase family protein	K	KHib
TGME49_213620-t26_1-p1	hypothetical protein	K	KHib
TGME49_213300-t26_1-p1	hypothetical protein	K	KHib
TGME49_271970-t26_1-p1	glideosome-associated protein with multiple-membrane spans GAPM3	K	KHib
TGME49_264720-t26_1-p1	hypothetical protein	K	KHib
TGME49_202190-t26_1-p1	hypothetical protein	K	KHib
TGME49_255350-t26_1-p1	hypothetical protein	K	KHib
TGME49_304650-t26_1-p1	histidine acid phosphatase superfamily protein	K	KHib
TGME49_201840-t26_1-p1	aspartyl protease ASP1	K	KHib
TGME49_305780-t26_1-p1	hypothetical protein	K	KHib
TGME49_284630-t26_1-p1	hypothetical protein	K	KHib
TGME49_215090-t26_1-p1	hypothetical protein	K	KHib
TGME49_315080-t26_1-p1	hypothetical protein	K	KHib
TGME49_224980-t26_1-p1	hypothetical protein	K	KHib
TGME49_248250-t26_1-p1	Putative translation initiation factor IF-2 OS=Toxoplasma gondii FOU GN=TGFOU_248250 PE=4 SV=1	K	KHib
TGME49_257180-t26_1-p1	RecF/RecN/SMC N terminal domain-containing protein OS=Toxoplasma gondii (strain ATCC 50611 / Me49)GN=TGME49_257180 PE=4 SV=1	K	KHib
TGME49_309140-t26_1-p1	transducin beta-like protein TBL1	K	KHib
TGME49_231600-t26_1-p1	HEAT repeat-containing protein	K	KHib
TGME49_306220-t26_1-p1	Putative WW domain protein OS=Toxoplasma gondii FOU GN=TGFOU_306220 PE=4 SV=1	K	KHib
TGME49_269800-t26_1-p1	hypothetical protein	K	KHib
TGME49_216810-t26_1-p1	5'-nucleotidase, C-terminal domain-containing protein OS=Toxoplasma gondii FOU GN=TGFOU_216810 PE=3 SV=1	K	KHib
TGME49_309370-t26_1-p1	Adaptin n terminal region domain-containing protein OS=Toxoplasma gondii (strain ATCC 50861 / VEG)GN=BN1205_093510 PE=4 SV=1	K	KHib
TGME49_283590-t26_1-p1	NLI interacting factor family phosphatase	K	KHib
TGME49_246982-t26_1-p1	hypothetical protein	K	KHib
TGME49_318510-t26_1-p1	hypothetical protein	K	KHib
TGME49_262150-t26_1-p1	Kelch repeat and K+ channel tetramerisation domain containing protein OS=Toxoplasma gondii (strain ATCC 50611 / Me49) GN=TGME49_262150 PE=4 SV=1	K	KHib
TGME49_239930-t26_1-p1	hypothetical protein	K	KHib
TGME49_294780-t26_1-p1	hypothetical protein	K	KHib
TGME49_314090-t26_1-p1	proteasome beta subunit	K	KHib
TGME49_291810-t26_1-p1	thioredoxin domain-containing protein	K	KHib
TGME49_215785-t26_1-p1	rhoptry protein ROP2A	K	KHib
TGME49_208780-t26_1-p1	SUMO-conjugating enzyme OS=Toxoplasma gondii FOU GN=TGFOU_208780 PE=3 SV=1	K	KHib
TGME49_257960-t26_1-p1	GDP-D-mannose pyrophosphorylase	K	KHib
TGME49_239530-t26_1-p1	alanine-glyoxylate aminotransferase	K	KHib
TGME49_319510-t26_1-p1	hypothetical protein	K	KHib
TGME49_319550-t26_1-p1	Putative membrane protein C17G8.08c OS=Toxoplasma gondii ARI GN=TGARI_319550 PE=4 SV=1	K	KHib
TGME49_233450-t26_1-p1	SAG-related sequence SRS29A	K	KHib
TGME49_226580-t26_1-p1	hypothetical protein	K	KHib
TGME49_273990-t26_1-p1	CobW/P47K family protein	K	KHib
TGME49_258770-t26_1-p1	hypothetical protein	K	KHib
TGME49_237870-t26_1-p1	FYVE zinc finger domain-containing protein	K	KHib
TGME49_219630-t26_1-p1	flavodoxin domain-containing protein	K	KHib
TGME49_242680-t26_1-p1	ribosomal protein RPL24e	K	KHib
TGME49_320300-t26_1-p1	SWI2/SNF2 Brahma-like putative	K	KHib
TGME49_202470-t26_1-p1	hypothetical protein	K	KHib
TGME49_209095-t26_1-p1	hypothetical protein	K	KHib
TGME49_293810-t26_1-p1	carboxyvinyl-carboxyphosphonate phosphorylmutase	K	KHib
TGME49_260670-t26_1-p1	Putative centrin OS=Toxoplasma gondii FOU GN=TGFOU_260670 PE=4 SV=1	K	KHib
TGME49_226720-t26_1-p1	translin family protein	K	KHib
TGME49_305750-t26_1-p1	Nucleolar gtp-binding protein 2, putative OS=Toxoplasma gondii (strain ATCC 50611 / Me49) GN=TGME49_305750 PE=4 SV=1	K	KHib
TGME49_247610-t26_1-p1	hypothetical protein	K	KHib
TGME49_257380-t26_1-p1	hypothetical protein	K	KHib
TGME49_263730-t26_1-p1	FAD-dependent glycerol-3-phosphate dehydrogenase	K	KHib
TGME49_310970-t26_1-p1	hypothetical protein	K	KHib
TGME49_265205-t26_1-p1	WD domain, G-beta repeat-containing protein OS=Toxoplasma gondii ARI GN=TGARI_265205 PE=4 SV=1	K	KHib
TGME49_313310-t26_1-p1	DnaJ domain-containing protein OS=Toxoplasma gondii FOU GN=TGFOU_313310 PE=4 SV=1	K	KHib
TGME49_293360-t26_1-p1	hypothetical protein	K	KHib
TGME49_214260-t26_1-p1	Alpha-glucan water dikinase 1, putative OS=Toxoplasma gondii (strain ATCC 50611 / Me49) GN=TGME49_214260 PE=4 SV=1	K	KHib
TGME49_221910-t26_1-p1	AN1 family Zinc finger domain-containing protein	K	KHib
TGME49_310070-t26_1-p1	hypothetical protein	K	KHib
TGME49_312050-t26_1-p1	hypothetical protein	K	KHib
TGME49_246580-t26_1-p1	hypothetical protein	K	KHib
TGME49_254000-t26_1-p1	hypothetical protein	K	KHib
TGME49_289216-t26_1-p1	hypothetical protein	K	KHib
TGME49_237820-t26_1-p1	IMC sub-compartment protein ISP2	K	KHib
TGME49_205540-t26_1-p1	DEAD/DEAH box helicase domain-containing protein	K	KHib
TGME49_213930-t26_1-p1	hypothetical protein	K	KHib
TGME49_273130-t26_1-p1	SAG-related sequence SRS30A	K	KHib
TGME49_240590-t26_1-p1	DNA-directed RNA polymerase II RPB5	K	KHib
TGME49_288570-t26_1-p1	hypothetical protein	K	KHib
TGME49_221230-t26_1-p1	hypothetical protein	K	KHib
TGME49_241000-t26_1-p1	hypothetical protein	K	KHib
TGME49_289290-t26_1-p1	hypothetical protein	K	KHib
TGME49_225200-t26_1-p1	hypothetical protein	K	KHib
TGME49_259550-t26_1-p1	dihydropteroate synthase	K	KHib
TGME49_210730-t26_1-p1	Putative ATP-dependent hsl protease ATP-binding subunit hslU OS=Toxoplasma gondii TgCatPRC2 GN=TGPRC2_210730 PE=4 SV=1	K	KHib
TGME49_230510-t26_1-p1	hypothetical protein	K	KHib
TGME49_310750-t26_1-p1	emp24/gp25L/p24 family protein	K	KHib
TGME49_209430-t26_1-p1	S4 domain, putative OS=Toxoplasma gondii GN=TgIb.1590 PE=4 SV=1	K	KHib
TGME49_306330-t26_1-p1	phospholipase	K	KHib
TGME49_225380-t26_1-p1	hypothetical protein	K	KHib
TGME49_313350-t26_1-p1	Putative WD-40 repeat protein OS=Toxoplasma gondii ARI GN=TGARI_313350 PE=4 SV=1	K	KHib
TGME49_309600-t26_1-p1	hypothetical protein	K	KHib
TGME49_290340-t26_1-p1	HEAT repeat-containing protein	K	KHib
TGME49_222970-t26_1-p1	hypothetical protein	K	KHib
TGME49_310360-t26_1-p1	hypothetical protein	K	KHib
TGME49_216890-t26_1-p1	Lung seven transmembrane receptor OS=Toxoplasma gondii GAB2-2007-GAL-DOM2 GN=TGDOM2_216890 PE=4 SV=1	K	KHib
TGME49_218920-t26_1-p1	hypothetical protein	K	KHib
TGME49_294280-t26_1-p1	hypothetical protein	K	KHib
TGME49_208830-t26_1-p1	hypothetical protein	K	KHib
TGME49_290900-t26_1-p1	hypothetical protein	K	KHib
TGME49_202300-t26_1-p1	hypothetical protein	K	KHib
TGME49_310050-t26_1-p1	RNA recognition motif-containing protein	K	KHib
TGME49_269940-t26_1-p1	hypothetical protein	K	KHib
TGME49_253040-t26_1-p1	Actin-related protein ARP4A OS=Toxoplasma gondii (strain ATCC 50611 / Me49) GN=ARP4A PE=3 SV=1	K	KHib
TGME49_220930-t26_1-p1	hypothetical protein	K	KHib
TGME49_225150-t26_1-p1	hypothetical protein	K	KHib
TGME49_315230-t26_1-p1	hypothetical protein	K	KHib
TGME49_264760-t26_1-p1	Oxysterol-binding protein	K	KHib
TGME49_259990-t26_1-p1	SAC3/GANP family protein	K	KHib
TGME49_267160-t26_1-p1	SAG-related sequence SRS38D OS=Toxoplasma gondii (strain ATCC 50611 / Me49) GN=SRS38D PE=4 SV=1	K	KHib
TGME49_249370-t26_1-p1	Putative translation initiation factor SUI1 OS=Toxoplasma gondii ARI GN=TGARI_249370 PE=4 SV=1	K	KHib

## Sheet: KCr_KLa_KHib_protein
Table S27 Analysis of overlapping proteins of Kla, Kcr, and Khib
Protein accession	Protein description	Amino acid	Classify
TGME49_311240-t26_1-p1	DnaJ family chaperone, putative GN=TGME49_311240	K	KCr_KLa_KHib
TGME49_240650-t26_1-p1	coatomer protein complex, subunit alpha, putative GN=TGME49_240650	K	KCr_KLa_KHib
TGME49_293180-t26_1-p1	NADP-specific glutamate dehydrogenase GN=TGME49_293180	K	KCr_KLa_KHib
TGME49_274060-t26_1-p1	2-oxoglutarate/malate translocase OMT GN=TGME49_274060	K	KCr_KLa_KHib
TGME49_221470-t26_1-p1	hypothetical protein GN=TGME49_221470	K	KCr_KLa_KHib
TGME49_308890-t26_1-p1	transcription elongation factor SPT6 GN=TGME49_308890	K	KCr_KLa_KHib
TGME49_310030-t26_1-p1	cyclase-associated protein, putative GN=TGME49_310030	K	KCr_KLa_KHib
TGME49_288630-t26_1-p1	nucleosome assembly protein (NAP), putative GN=TGME49_288630	K	KCr_KLa_KHib
TGME49_209950-t26_1-p1	thioredoxin, putative GN=TGME49_209950	K	KCr_KLa_KHib
TGME49_207370-t26_1-p1	hypothetical protein GN=TGME49_207370	K	KCr_KLa_KHib
TGME49_319920-t26_1-p1	2-oxo acid dehydrogenases acyltransferase (catalytic domain) domain-containing protein GN=TGME49_319920	K	KCr_KLa_KHib
TGME49_300140-t26_1-p1	elongation factor 1-gamma, putative GN=TGME49_300140	K	KCr_KLa_KHib
TGME49_289650-t26_1-p1	PEP-carboxykinase I GN=TGME49_289650	K	KCr_KLa_KHib
TGME49_232710-t26_1-p1	ribosomal protein RPS3A GN=TGME49_232710	K	KCr_KLa_KHib
TGME49_240870-t26_1-p1	beta adaptin protein, putative GN=TGME49_240870	K	KCr_KLa_KHib
TGME49_280610-t26_1-p1	signal recognition particle receptor alpha subunit GN=TGME49_280610	K	KCr_KLa_KHib
TGME49_273520-t26_1-p1	PCI domain-containing protein GN=TGME49_273520	K	KCr_KLa_KHib
TGME49_261950-t26_1-p1	ATP synthase beta subunit ATP-B GN=TGME49_261950	K	KCr_KLa_KHib
TGME49_290670-t26_1-p1	leucyl aminopeptidase LAP GN=TGME49_290670	K	KCr_KLa_KHib
TGME49_268850-t26_1-p1	enolase 2 GN=TGME49_268850	K	KCr_KLa_KHib
TGME49_236540-t26_1-p1	RNA recognition motif-containing protein GN=TGME49_236540	K	KCr_KLa_KHib
TGME49_257090-t26_1-p1	NAC domain-containing protein GN=TGME49_257090	K	KCr_KLa_KHib
TGME49_265330-t26_1-p1	cell-cycle-associated protein kinase GSK, putative GN=TGME49_265330	K	KCr_KLa_KHib
TGME49_219850-t26_1-p1	prolyl-tRNA synthetase (ProRS) GN=TGME49_219850	K	KCr_KLa_KHib
TGME49_230420-t26_1-p1	sarco/endoplasmic reticulum Ca2+-ATPase GN=TGME49_230420	K	KCr_KLa_KHib
TGME49_263300-t26_1-p1	eukaryotic porin protein GN=TGME49_263300	K	KCr_KLa_KHib
TGME49_243580-t26_1-p1	Hit family protein involved in cell-cycle regulation, putative GN=TGME49_243580	K	KCr_KLa_KHib
TGME49_320050-t26_1-p1	ribosomal protein RPL5 GN=TGME49_320050	K	KCr_KLa_KHib
TGME49_268890-t26_1-p1	citrate synthase I GN=TGME49_268890	K	KCr_KLa_KHib
TGME49_248340-t26_1-p1	GTP-binding nuclear protein ran/tc4 GN=TGME49_248340	K	KCr_KLa_KHib
TGME49_309730-t26_1-p1	thioredoxin reductase GN=TGME49_309730	K	KCr_KLa_KHib
TGME49_239100-t26_1-p1	ribosomal protein RPS7 GN=TGME49_239100	K	KCr_KLa_KHib
TGME49_270770-t26_1-p1	PWI domain-containing protein GN=TGME49_270770	K	KCr_KLa_KHib
TGME49_224900-t26_1-p1	adenylate kinase, putative GN=TGME49_224900	K	KCr_KLa_KHib
TGME49_201680-t26_1-p1	eukaryotic initiation factor-3 subunit 10, putative GN=TGME49_201680	K	KCr_KLa_KHib
TGME49_228490-t26_1-p1	p21-carboxy-terminal region-binding protein(predict) GN=TGME49_228490	K	KCr_KLa_KHib
TGME49_299810-t26_1-p1	cysteine-tRNA synthetase (CysRS) GN=TGME49_299810	K	KCr_KLa_KHib
TGME49_244460-t26_1-p1	HTH La-type RNA-binding domain-containing protein(predict) GN=TGME49_244460	K	KCr_KLa_KHib
TGME49_202370-t26_1-p1	T-complex protein 1, epsilon subunit (TCP-1-epsilon), putative GN=TGME49_202370	K	KCr_KLa_KHib
TGME49_321650-t26_1-p1	Protein kinase domain-containing protein(predict) GN=TGME49_321650	K	KCr_KLa_KHib
TGME49_254600-t26_1-p1	ubiquitin family protein GN=TGME49_254600	K	KCr_KLa_KHib
TGME49_245460-t26_1-p1	ribosomal protein RPS8 GN=TGME49_245460	K	KCr_KLa_KHib
TGME49_210408-t26_1-p1	HMG (high mobility group) box domain-containing protein GN=TGME49_210408	K	KCr_KLa_KHib
TGME49_310670-t26_1-p1	glycogen phosphorylase 1, putative GN=TGME49_310670	K	KCr_KLa_KHib
TGME49_289300-t26_1-p1	methionyl-tRNA synthetase GN=TGME49_289300	K	KCr_KLa_KHib
TGME49_229930-t26_1-p1	p25-alpha family protein GN=TGME49_229930	K	KCr_KLa_KHib
TGME49_244650-t26_1-p1	eukaryotic initiation factor-5, putative GN=TGME49_244650	K	KCr_KLa_KHib
TGME49_237010-t26_1-p1	RAP domain-containing protein(predict) GN=TGME49_237010	K	KCr_KLa_KHib
TGME49_249180-t26_1-p1	bifunctional dihydrofolate reductase-thymidylate synthase GN=TGME49_249180	K	KCr_KLa_KHib
TGME49_226030-t26_1-p1	AGC kinase GN=TGME49_226030	K	KCr_KLa_KHib
TGME49_246940-t26_1-p1	Gliding-associated protein 80(predict) GN=TGME49_246940	K	KCr_KLa_KHib
TGME49_261240-t26_1-p1	histone H3 GN=TGME49_261240	K	KCr_KLa_KHib
TGME49_285980-t26_1-p1	glucosephosphate-mutase GPM1 GN=TGME49_285980	K	KCr_KLa_KHib
TGME49_209420-t26_1-p1	hypothetical protein GN=TGME49_209420	K	KCr_KLa_KHib
TGME49_229990-t26_1-p1	T-complex protein 1 subunit alpha, putative GN=TGME49_229990	K	KCr_KLa_KHib
TGME49_305290-t26_1-p1	vacuolar atp synthase subunit e, putative GN=TGME49_305290	K	KCr_KLa_KHib
TGME49_223070-t26_1-p1	hypothetical protein GN=TGME49_223070	K	KCr_KLa_KHib
TGME49_311720-t26_1-p1	chaperonin protein BiP GN=TGME49_311720	K	KCr_KLa_KHib
TGME49_263870-t26_1-p1	glutamate-tRNA ligase GN=TGME49_263870	K	KCr_KLa_KHib
TGME49_214790-t26_1-p1	glycoprotein GN=TGME49_214790	K	KCr_KLa_KHib
TGME49_261440-t26_1-p1	ARM repeats containing protein GN=TGME49_261440	K	KCr_KLa_KHib
TGME49_269180-t26_1-p1	MIF4G domain-containing protein GN=TGME49_269180	K	KCr_KLa_KHib
TGME49_227360-t26_1-p1	ribosomal protein RPL3 GN=TGME49_227360	K	KCr_KLa_KHib
TGME49_289690-t26_1-p1	glyceraldehyde-3-phosphate dehydrogenase GAPDH1 GN=TGME49_289690	K	KCr_KLa_KHib
TGME49_211680-t26_1-p1	protein disulfide isomerase GN=TGME49_211680	K	KCr_KLa_KHib
TGME49_209800-t26_1-p1	formate/nitrite transporter protein GN=TGME49_209800	K	KCr_KLa_KHib
TGME49_202680-t26_1-p1	peptidase M16, alpha subunit, putative GN=TGME49_202680	K	KCr_KLa_KHib
TGME49_227948-t26_1-p1	peptidase M16 inactive domain-containing protein GN=TGME49_227948	K	KCr_KLa_KHib
TGME49_251810-t26_1-p1	translation initiation factor eIF-5A, putative GN=TGME49_251810	K	KCr_KLa_KHib
TGME49_257350-t26_1-p1	eukaryotic translation initiation factor, putative GN=TGME49_257350	K	KCr_KLa_KHib
TGME49_214290-t26_1-p1	DJ-1 family protein GN=TGME49_214290	K	KCr_KLa_KHib
TGME49_207440-t26_1-p1	ribosomal protein RPS4 GN=TGME49_207440	K	KCr_KLa_KHib
TGME49_217460-t26_1-p1	glutaminyl-tRNA synthetase (GlnRS) GN=TGME49_217460	K	KCr_KLa_KHib
TGME49_231480-t26_1-p1	GCN1, putative GN=TGME49_231480	K	KCr_KLa_KHib
TGME49_289750-t26_1-p1	ribosomal-ubiquitin protein RPL40 GN=TGME49_289750	K	KCr_KLa_KHib
TGME49_216790-t26_1-p1	ATP-binding cassette sub-family E member 1, putative GN=TGME49_216790	K	KCr_KLa_KHib
TGME49_297060-t26_1-p1	phosphoglycerate mutase PGMII GN=TGME49_297060	K	KCr_KLa_KHib
TGME49_245470-t26_1-p1	mitotic checkpoint protein, BUB3 family protein GN=TGME49_245470	K	KCr_KLa_KHib
TGME49_294710-t26_1-p1	RNA recognition motif-containing protein GN=TGME49_294710	K	KCr_KLa_KHib
TGME49_268650-t26_1-p1	chaperone clpB protein, putative GN=TGME49_268650	K	KCr_KLa_KHib
TGME49_209910-t26_1-p1	histone H2Bv GN=TGME49_209910	K	KCr_KLa_KHib
TGME49_266080-t26_1-p1	hypothetical protein GN=TGME49_266080	K	KCr_KLa_KHib
TGME49_318440-t26_1-p1	helicase associated domain (ha2) protein GN=TGME49_318440	K	KCr_KLa_KHib
TGME49_293470-t26_1-p1	Immune mapped protein 1(predict) GN=TGME49_293470	K	KCr_KLa_KHib
TGME49_232130-t26_1-p1	Thioredoxin-like associated protein 2, putative(predict) GN=TGME49_232130	K	KCr_KLa_KHib
TGME49_235880-t26_1-p1	brain protein 44 family protein GN=TGME49_235880	K	KCr_KLa_KHib
TGME49_292080-t26_1-p1	leucyl-tRNA synthetase GN=TGME49_292080	K	KCr_KLa_KHib
TGME49_230450-t26_1-p1	bifunctional GMP synthase/glutamine amidotransferase protein GN=TGME49_230450	K	KCr_KLa_KHib
TGME49_299050-t26_1-p1	ribosomal protein RPL17 GN=TGME49_299050	K	KCr_KLa_KHib
TGME49_235020-t26_1-p1	COPI protein, putative GN=TGME49_235020	K	KCr_KLa_KHib
TGME49_233460-t26_1-p1	SAG-related sequence SRS29B GN=TGME49_233460	K	KCr_KLa_KHib
TGME49_219540-t26_1-p1	cytosolic tRNA-Ala synthetase GN=TGME49_219540	K	KCr_KLa_KHib
TGME49_245620-t26_1-p1	ribosomal-ubiquitin protein RPS27A GN=TGME49_245620	K	KCr_KLa_KHib
TGME49_321520-t26_1-p1	CS domain-containing protein(predict) GN=TGME49_321520	K	KCr_KLa_KHib
TGME49_239760-t26_1-p1	ribosomal protein RPL22 GN=TGME49_239760	K	KCr_KLa_KHib
TGME49_245500-t26_1-p1	dipeptidyl peptidase iv (dpp iv) n-terminal region domain-containing protein GN=TGME49_245500	K	KCr_KLa_KHib
TGME49_256990-t26_1-p1	glycyl-tRNA synthetase GN=TGME49_256990	K	KCr_KLa_KHib
TGME49_288830-t26_1-p1	NADH dehydrogenase (NDH2-II) GN=TGME49_288830	K	KCr_KLa_KHib
TGME49_253430-t26_1-p1	asparagine synthetase, putative GN=TGME49_253430	K	KCr_KLa_KHib
TGME49_223940-t26_1-p1	GAP45 GN=TGME49_223940	K	KCr_KLa_KHib
TGME49_223390-t26_1-p1	activating signal cointegrator 1 complex subunit 3 family 1 ASCC3L1, putative GN=TGME49_223390	K	KCr_KLa_KHib
TGME49_290950-t26_1-p1	clathrin heavy chain, putative GN=TGME49_290950	K	KCr_KLa_KHib
TGME49_263650-t26_1-p1	pre-mRNA-processing protein 8, putative GN=TGME49_263650	K	KCr_KLa_KHib
TGME49_231410-t26_1-p1	BT1 folate biopterin transporter family related protein(predict) GN=TGME49_231410	K	KCr_KLa_KHib
TGME49_263180-t26_1-p1	myosin D GN=TGME49_263180	K	KCr_KLa_KHib
TGME49_229360-t26_1-p1	transaldolase GN=TGME49_229360	K	KCr_KLa_KHib
TGME49_246100-t26_1-p1	phosducin, putative GN=TGME49_246100	K	KCr_KLa_KHib
TGME49_289680-t26_1-p1	Ras-related protein Rab11 GN=TGME49_289680	K	KCr_KLa_KHib
TGME49_226730-t26_1-p1	aconitate hydratase ACN/IRP GN=TGME49_226730	K	KCr_KLa_KHib
TGME49_278870-t26_1-p1	myosin F GN=TGME49_278870	K	KCr_KLa_KHib
TGME49_263090-t26_1-p1	14-3-3 protein GN=TGME49_263090	K	KCr_KLa_KHib
TGME49_305820-t26_1-p1	SGS domain-containing protein GN=TGME49_305820	K	KCr_KLa_KHib
TGME49_247510-t26_1-p1	fructose-bisphospatase II GN=TGME49_247510	K	KCr_KLa_KHib
TGME49_262380-t26_1-p1	elongation factor Tu, putative GN=TGME49_262380	K	KCr_KLa_KHib
TGME49_233890-t26_1-p1	Putative transmembrane protein (Fragment)(predict) GN=TGME49_233890	K	KCr_KLa_KHib
TGME49_207620-t26_1-p1	pyridine nucleotide-disulfide oxidoreductase domain-containing protein GN=TGME49_207620	K	KCr_KLa_KHib
TGME49_313080-t26_1-p1	Putative transmembrane protein(predict) GN=TGME49_313080	K	KCr_KLa_KHib
TGME49_207170-t26_1-p1	Putative transmembrane protein(predict) GN=TGME49_207170	K	KCr_KLa_KHib
TGME49_242290-t26_1-p1	proteasome subunit alpha1, putative GN=TGME49_242290	K	KCr_KLa_KHib
TGME49_254390-t26_1-p1	CRAL/TRIO domain-containing protein GN=TGME49_254390	K	KCr_KLa_KHib
TGME49_316900-t26_1-p1	Sas10 C-terminal domain-containing protein GN=TGME49_316900	K	KCr_KLa_KHib
TGME49_213670-t26_1-p1	Inner membrane protein(predict) GN=TGME49_213670	K	KCr_KLa_KHib
TGME49_272010-t26_1-p1	Gar1 protein RNA binding region protein GN=TGME49_272010	K	KCr_KLa_KHib
TGME49_262690-t26_1-p1	ribosomal protein RPL27 GN=TGME49_262690	K	KCr_KLa_KHib
TGME49_270510-t26_1-p1	asparaginyl-tRNA synthetase (NOB+tRNA synthase) GN=TGME49_270510	K	KCr_KLa_KHib
TGME49_235540-t26_1-p1	eukaryotic initiation factor-2 beta, putative GN=TGME49_235540	K	KCr_KLa_KHib
TGME49_213900-t26_1-p1	regulator of chromosome condensation RCC1 GN=TGME49_213900	K	KCr_KLa_KHib
TGME49_227650-t26_1-p1	microtubule-associated protein RP/EB family, putative GN=TGME49_227650	K	KCr_KLa_KHib
TGME49_246500-t26_1-p1	surp module domain-containing protein GN=TGME49_246500	K	KCr_KLa_KHib
TGME49_216000-t26_1-p1	alveolin domain containing intermediate filament IMC3 GN=TGME49_216000	K	KCr_KLa_KHib
TGME49_291930-t26_1-p1	RNA recognition motif-containing protein GN=TGME49_291930	K	KCr_KLa_KHib
TGME49_294620-t26_1-p1	eukaryotic initiation factor-3, subunit 8, putative GN=TGME49_294620	K	KCr_KLa_KHib
TGME49_230070-t26_1-p1	BolA family protein GN=TGME49_230070	K	KCr_KLa_KHib
TGME49_205010-t26_1-p1	U2 small nuclear ribonucleoprotein family protein, putative GN=TGME49_205010	K	KCr_KLa_KHib
TGME49_242070-t26_1-p1	cAMP-dependent protein kinase regulatory subunit GN=TGME49_242070	K	KCr_KLa_KHib
TGME49_219800-t26_1-p1	vacuolar ATP synthase subunit b, putative GN=TGME49_219800	K	KCr_KLa_KHib
TGME49_300200-t26_1-p1	histone H2AZ GN=TGME49_300200	K	KCr_KLa_KHib
TGME49_236040-t26_1-p1	fructose-1,6-bisphosphate aldolase GN=TGME49_236040	K	KCr_KLa_KHib
TGME49_215280-t26_1-p1	succinate dehydrogenase [ubiquinone] iron-sulfur protein GN=TGME49_215280	K	KCr_KLa_KHib
TGME49_213350-t26_1-p1	ribosomal protein RPS15 GN=TGME49_213350	K	KCr_KLa_KHib
TGME49_286080-t26_1-p1	elongation factor 2 family protein GN=TGME49_286080	K	KCr_KLa_KHib
TGME49_260170-t26_1-p1	elongation factor EF-G, putative GN=TGME49_260170	K	KCr_KLa_KHib
TGME49_228120-t26_1-p1	Chloroquine resistance marker(predict) GN=TGME49_228120	K	KCr_KLa_KHib
TGME49_205550-t26_1-p1	AGC kinase GN=TGME49_205550	K	KCr_KLa_KHib
TGME49_210980-t26_1-p1	alternative splicing type 3 and, putative GN=TGME49_210980	K	KCr_KLa_KHib
TGME49_288650-t26_1-p1	dense granule protein GRA12 GN=TGME49_288650	K	KCr_KLa_KHib
TGME49_299060-t26_1-p1	sodium/hydrogen exchanger NHE2 GN=TGME49_299060	K	KCr_KLa_KHib
TGME49_237140-t26_1-p1	ethylene inducible protein, putative GN=TGME49_237140	K	KCr_KLa_KHib
TGME49_240640-t26_1-p1	casein kinase I GN=TGME49_240640	K	KCr_KLa_KHib
TGME49_231850-t26_1-p1	serine-threonine phosophatase 2C (PP2C) GN=TGME49_231850	K	KCr_KLa_KHib
TGME49_295370-t26_1-p1	hypothetical protein GN=TGME49_295370	K	KCr_KLa_KHib
TGME49_318310-t26_1-p1	transketolase GN=TGME49_318310	K	KCr_KLa_KHib
TGME49_247550-t26_1-p1	heat shock protein HSP60 GN=TGME49_247550	K	KCr_KLa_KHib
TGME49_288400-t26_1-p1	LETM1 family protein GN=TGME49_288400	K	KCr_KLa_KHib
TGME49_229210-t26_1-p1	small nuclear ribonucleoprotein polypeptide A', putative GN=TGME49_229210	K	KCr_KLa_KHib
TGME49_227830-t26_1-p1	mitochondrial inner membrane translocase TIM44, putative GN=TGME49_227830	K	KCr_KLa_KHib
TGME49_265310-t26_1-p1	heat shock protein 40, putative GN=TGME49_265310	K	KCr_KLa_KHib
TGME49_247760-t26_1-p1	AMP-binding enzyme domain-containing protein GN=TGME49_247760	K	KCr_KLa_KHib
TGME49_243960-t26_1-p1	nuclear transport factor 2 (ntf2) domain-containing protein GN=TGME49_243960	K	KCr_KLa_KHib
TGME49_273460-t26_1-p1	eukaryotic translation initiation factor 3 subunit 6 interacting protein GN=TGME49_273460	K	KCr_KLa_KHib
TGME49_315210-t26_1-p1	rhoptry protein, putative GN=TGME49_315210	K	KCr_KLa_KHib
TGME49_294350-t26_1-p1	DEAD/DEAH box helicase domain-containing protein GN=TGME49_294350	K	KCr_KLa_KHib
TGME49_287500-t26_1-p1	T complex chaperonin, putative GN=TGME49_287500	K	KCr_KLa_KHib
TGME49_300280-t26_1-p1	LSM domain-containing protein GN=TGME49_300280	K	KCr_KLa_KHib
TGME49_286580-t26_1-p1	Inner membrane complex protein 17(predict) GN=TGME49_286580	K	KCr_KLa_KHib
TGME49_290660-t26_1-p1	RNA recognition motif-containing protein GN=TGME49_290660	K	KCr_KLa_KHib
TGME49_209030-t26_1-p1	actin ACT1 GN=TGME49_209030	K	KCr_KLa_KHib
TGME49_321680-t26_1-p1	Hyaluronan/mRNA-binding family protein(predict) GN=TGME49_321680	K	KCr_KLa_KHib
TGME49_248810-t26_1-p1	nuclear factor NF7 GN=TGME49_248810	K	KCr_KLa_KHib
TGME49_318710-t26_1-p1	ATP-binding cassette sub-family F member 1 GN=TGME49_318710	K	KCr_KLa_KHib
TGME49_221380-t26_1-p1	alba 1 GN=TGME49_221380	K	KCr_KLa_KHib
TGME49_320600-t26_1-p1	cold-shock DNA-binding domain-containing protein GN=TGME49_320600	K	KCr_KLa_KHib
TGME49_318700-t26_1-p1	eukaryotic initiation factor-6, putative GN=TGME49_318700	K	KCr_KLa_KHib
TGME49_309120-t26_1-p1	ribosomal protein RPL4 GN=TGME49_309120	K	KCr_KLa_KHib
TGME49_320480-t26_1-p1	Rab11b GN=TGME49_320480	K	KCr_KLa_KHib
TGME49_204400-t26_1-p1	ATPase synthase subunit alpha, putative GN=TGME49_204400	K	KCr_KLa_KHib
TGME49_235970-t26_1-p1	eukaryotic initiation factor-2 gamma, putative GN=TGME49_235970	K	KCr_KLa_KHib
TGME49_289530-t26_1-p1	ribosomal protein RPL19 GN=TGME49_289530	K	KCr_KLa_KHib
TGME49_234310-t26_1-p1	PP28 domain-containing protein(predict) GN=TGME49_234310	K	KCr_KLa_KHib
TGME49_239490-t26_1-p1	dehydrogenase E1 component family protein GN=TGME49_239490	K	KCr_KLa_KHib
TGME49_254570-t26_1-p1	hypothetical protein GN=TGME49_254570	K	KCr_KLa_KHib
TGME49_244690-t26_1-p1	hypothetical protein GN=TGME49_244690	K	KCr_KLa_KHib
TGME49_205130-t26_1-p1	VOC domain-containing protein(predict) GN=TGME49_205130	K	KCr_KLa_KHib
TGME49_231910-t26_1-p1	ATP synthase F1 gamma subunit GN=TGME49_231910	K	KCr_KLa_KHib
TGME49_232280-t26_1-p1	IMP2_N domain-containing protein(predict) GN=TGME49_232280	K	KCr_KLa_KHib
TGME49_273370-t26_1-p1	coatomer gamma 2-subunit protein, putative GN=TGME49_273370	K	KCr_KLa_KHib
TGME49_228290-t26_1-p1	phospholipase/carboxylesterase GN=TGME49_228290	K	KCr_KLa_KHib
TGME49_310640-t26_1-p1	phosphorylase family protein GN=TGME49_310640	K	KCr_KLa_KHib
TGME49_231140-t26_1-p1	ribosomal protein RPS25 GN=TGME49_231140	K	KCr_KLa_KHib
TGME49_251500-t26_1-p1	eukaryotic initiation factor-3, subunit 3, putative GN=TGME49_251500	K	KCr_KLa_KHib
TGME49_219310-t26_1-p1	DnaK family protein GN=TGME49_219310	K	KCr_KLa_KHib
TGME49_233520-t26_1-p1	ATP-dependent RNA helicase GN=TGME49_233520	K	KCr_KLa_KHib
TGME49_300260-t26_1-p1	threonyl-tRNA synthetase family protein GN=TGME49_300260	K	KCr_KLa_KHib
TGME49_210840-t26_1-p1	arginyl-tRNA synthetase family protein GN=TGME49_210840	K	KCr_KLa_KHib
TGME49_247470-t26_1-p1	nucleolar protein, putative GN=TGME49_247470	K	KCr_KLa_KHib
TGME49_226250-t26_1-p1	DEAD (Asp-Glu-Ala-Asp) box polypeptide DDX3X GN=TGME49_226250	K	KCr_KLa_KHib
TGME49_231630-t26_1-p1	alveolin domain containing intermediate filament IMC4 GN=TGME49_231630	K	KCr_KLa_KHib
TGME49_203810-t26_1-p1	kelch repeat-containing protein GN=TGME49_203810	K	KCr_KLa_KHib
TGME49_318160-t26_1-p1	MSP (Major sperm protein) domain-containing protein GN=TGME49_318160	K	KCr_KLa_KHib
TGME49_205470-t26_1-p1	translation elongation factor 2 family protein, putative GN=TGME49_205470	K	KCr_KLa_KHib
TGME49_220400-t26_1-p1	actin depolymerizing factor ADF GN=TGME49_220400	K	KCr_KLa_KHib
TGME49_233110-t26_1-p1	IMP dehydrogenas GN=TGME49_233110	K	KCr_KLa_KHib
TGME49_243730-t26_1-p1	rhoptry protein ROP9 GN=TGME49_243730	K	KCr_KLa_KHib
TGME49_256980-t26_1-p1	glycerol-3-phosphate-acyltransferase GN=TGME49_256980	K	KCr_KLa_KHib
TGME49_214840-t26_1-p1	AP2 domain transcription factor AP2X-7 GN=TGME49_214840	K	KCr_KLa_KHib
TGME49_262720-t26_1-p1	eukaryotic initiation factor-1A, putative GN=TGME49_262720	K	KCr_KLa_KHib
TGME49_232440-t26_1-p1	Brf1p family coiled coil protein GN=TGME49_232440	K	KCr_KLa_KHib
TGME49_306650-t26_1-p1	Glycosyl transferase, putative(predict) GN=TGME49_306650	K	KCr_KLa_KHib
TGME49_265530-t26_1-p1	RNA recognition motif-containing protein GN=TGME49_265530	K	KCr_KLa_KHib
TGME49_264830-t26_1-p1	Xpo1 domain-containing protein(predict) GN=TGME49_264830	K	KCr_KLa_KHib
TGME49_290600-t26_1-p1	succinyl-CoA-synthetase alpha SCSA GN=TGME49_290600	K	KCr_KLa_KHib
TGME49_229000-t26_1-p1	kelch repeat-containing protein GN=TGME49_229000	K	KCr_KLa_KHib
TGME49_314080-t26_1-p1	hypothetical protein GN=TGME49_314080	K	KCr_KLa_KHib
TGME49_311360-t26_1-p1	protein kinase G AGC kinase family member PKG GN=TGME49_311360	K	KCr_KLa_KHib
TGME49_293630-t26_1-p1	Arsenite-resistance protein 2(predict) GN=TGME49_293630	K	KCr_KLa_KHib
TGME49_318230-t26_1-p1	phosphoglycerate kinase PGKI GN=TGME49_318230	K	KCr_KLa_KHib
TGME49_278530-t26_1-p1	multiprotein bridging factor type 1 family transcriptional co-activator, putative GN=TGME49_278530	K	KCr_KLa_KHib
TGME49_318430-t26_1-p1	malate dehydrogenase MDH GN=TGME49_318430	K	KCr_KLa_KHib
TGME49_207640-t26_1-p1	isoleucyl-tRNA synthetase family protein GN=TGME49_207640	K	KCr_KLa_KHib
TGME49_216860-t26_1-p1	DEAD (Asp-Glu-Ala-Asp) box polypeptide DDX39 GN=TGME49_216860	K	KCr_KLa_KHib
TGME49_313390-t26_1-p1	ribosomal protein RPL6 GN=TGME49_313390	K	KCr_KLa_KHib
TGME49_248740-t26_1-p1	hypothetical protein GN=TGME49_248740	K	KCr_KLa_KHib
TGME49_234420-t26_1-p1	ATPase, AAA family protein GN=TGME49_234420	K	KCr_KLa_KHib
TGME49_232660-t26_1-p1	Hsp70 interacting protein HIP GN=TGME49_232660	K	KCr_KLa_KHib
TGME49_248880-t26_1-p1	GTPase RAB7 GN=TGME49_248880	K	KCr_KLa_KHib
TGME49_232340-t26_1-p1	protein phosphatase 2C domain-containing protein GN=TGME49_232340	K	KCr_KLa_KHib
TGME49_252630-t26_1-p1	hypothetical protein GN=TGME49_252630	K	KCr_KLa_KHib
TGME49_210690-t26_1-p1	ribosomal protein RPS6 GN=TGME49_210690	K	KCr_KLa_KHib
TGME49_312630-t26_1-p1	anonymous antigen-1, putative GN=TGME49_312630	K	KCr_KLa_KHib
TGME49_251690-t26_1-p1	seryl-tRNA synthetase, cytoplasmic, putative GN=TGME49_251690	K	KCr_KLa_KHib
TGME49_312090-t26_1-p1	ribosomal protein RPL23 GN=TGME49_312090	K	KCr_KLa_KHib
TGME49_313140-t26_1-p1	isocitrate dehydrogenase GN=TGME49_313140	K	KCr_KLa_KHib
TGME49_299210-t26_1-p1	CTP synthase GN=TGME49_299210	K	KCr_KLa_KHib
TGME49_283710-t26_1-p1	longevity-assurance protein (LAG1) domain-containing protein GN=TGME49_283710	K	KCr_KLa_KHib
TGME49_294670-t26_1-p1	translation initiation factor 3 subunit GN=TGME49_294670	K	KCr_KLa_KHib
TGME49_320570-t26_1-p1	elongation factor Tu, putative GN=TGME49_320570	K	KCr_KLa_KHib
TGME49_251950-t26_1-p1	ribosomal protein l7/l12 c-terminal domain-containing protein GN=TGME49_251950	K	KCr_KLa_KHib
TGME49_268950-t26_1-p1	La domain protein(predict) GN=TGME49_268950	K	KCr_KLa_KHib
TGME49_299250-t26_1-p1	hypothetical protein GN=TGME49_299250	K	KCr_KLa_KHib
TGME49_271050-t26_1-p1	SAG-related sequence SRS34A GN=TGME49_271050	K	KCr_KLa_KHib
TGME49_253290-t26_1-p1	valyl-tRNA synthetase GN=TGME49_253290	K	KCr_KLa_KHib
TGME49_304710-t26_1-p1	eukaryotic peptide chain release factor, putative GN=TGME49_304710	K	KCr_KLa_KHib
TGME49_239260-t26_1-p1	histone H4 GN=TGME49_239260	K	KCr_KLa_KHib
TGME49_292130-t26_1-p1	ribosomal protein RPL13A GN=TGME49_292130	K	KCr_KLa_KHib
TGME49_263080-t26_1-p1	hypothetical protein GN=TGME49_263080	K	KCr_KLa_KHib
TGME49_251680-t26_1-p1	histamine-releasing factor, putative GN=TGME49_251680	K	KCr_KLa_KHib
TGME49_271820-t26_1-p1	lipoyltransferase and lipoate-protein ligase subfamily protein GN=TGME49_271820	K	KCr_KLa_KHib
TGME49_290290-t26_1-p1	ubiquitin-activating enzyme E1 family protein GN=TGME49_290290	K	KCr_KLa_KHib
TGME49_311400-t26_1-p1	WD domain, G-beta repeat-containing protein GN=TGME49_311400	K	KCr_KLa_KHib
TGME49_272910-t26_1-p1	T-complex protein 1 delta subunit GN=TGME49_272910	K	KCr_KLa_KHib
TGME49_256760-t26_1-p1	pyruvate kinase PyK1 GN=TGME49_256760	K	KCr_KLa_KHib
TGME49_231080-t26_1-p1	ribosomal protein RPL38 GN=TGME49_231080	K	KCr_KLa_KHib
TGME49_214350-t26_1-p1	GTP-binding protein, putative GN=TGME49_214350	K	KCr_KLa_KHib
TGME49_297810-t26_1-p1	Cytochrome c oxidase subunit ApiCOX30, putative(predict) GN=TGME49_297810	K	KCr_KLa_KHib
TGME49_253820-t26_1-p1	IMP2_N domain-containing protein(predict) GN=TGME49_253820	K	KCr_KLa_KHib
TGME49_289330-t26_1-p1	ubiquitin carboxyl-terminal hydrolase family 2 protein GN=TGME49_289330	K	KCr_KLa_KHib
TGME49_275480-t26_1-p1	Myb family DNA-binding domain-containing protein GN=TGME49_275480	K	KCr_KLa_KHib
TGME49_216650-t26_1-p1	S15 sporozoite-expressed protein GN=TGME49_216650	K	KCr_KLa_KHib
TGME49_312480-t26_1-p1	uracil phosphoribosyltransferase FUR1, putative GN=TGME49_312480	K	KCr_KLa_KHib
TGME49_307810-t26_1-p1	hypothetical protein GN=TGME49_307810	K	KCr_KLa_KHib
TGME49_261210-t26_1-p1	26s proteasome subunit p55, putative GN=TGME49_261210	K	KCr_KLa_KHib
TGME49_225730-t26_1-p1	membrane protein, putative GN=TGME49_225730	K	KCr_KLa_KHib
TGME49_205220-t26_1-p1	U5 snRNP-associated subunit, putative GN=TGME49_205220	K	KCr_KLa_KHib
TGME49_283850-t26_1-p1	peptidyl-prolyl cis-trans isomerase GN=TGME49_283850	K	KCr_KLa_KHib
TGME49_219750-t26_1-p1	cytochrome c, putative GN=TGME49_219750	K	KCr_KLa_KHib
TGME49_232940-t26_1-p1	heat shock protein HSP20 GN=TGME49_232940	K	KCr_KLa_KHib
TGME49_244370-t26_1-p1	TDC1, putative GN=TGME49_244370	K	KCr_KLa_KHib
TGME49_268830-t26_1-p1	ATP synthase F0 subunit d-like protein, putative(predict) GN=TGME49_268830	K	KCr_KLa_KHib
TGME49_304760-t26_1-p1	RNA recognition motif-containing protein GN=TGME49_304760	K	KCr_KLa_KHib
TGME49_262620-t26_1-p1	RNA recognition motif-containing protein GN=TGME49_262620	K	KCr_KLa_KHib
TGME49_273490-t26_1-p1	glutamine synthetase, type I, putative GN=TGME49_273490	K	KCr_KLa_KHib
TGME49_213890-t26_1-p1	Myb family DNA-binding domain-containing protein GN=TGME49_213890	K	KCr_KLa_KHib
TGME49_213870-t26_1-p1	UBA/TS-N domain-containing protein GN=TGME49_213870	K	KCr_KLa_KHib
TGME49_206670-t26_1-p1	RNA recognition motif (A.K.A RRM, RBD, or RNP domain) protein(predict) GN=TGME49_206670	K	KCr_KLa_KHib
TGME49_226980-t26_1-p1	Translation initiation factor eIF3 subunit(predict) GN=TGME49_226980	K	KCr_KLa_KHib
TGME49_311230-t26_1-p1	Putative transmembrane protein(predict) GN=TGME49_311230	K	KCr_KLa_KHib
TGME49_314480-t26_1-p1	Pumilio domain-containing protein kiaa0020(predict) GN=TGME49_314480	K	KCr_KLa_KHib
TGME49_222220-t26_1-p1	alveolin domain containing intermediate filament IMC7 GN=TGME49_222220	K	KCr_KLa_KHib
TGME49_286120-t26_1-p1	prolyl endopeptidase GN=TGME49_286120	K	KCr_KLa_KHib
TGME49_265450-t26_1-p1	hexokinase GN=TGME49_265450	K	KCr_KLa_KHib
TGME49_291890-t26_1-p1	microneme protein MIC1 GN=TGME49_291890	K	KCr_KLa_KHib
TGME49_258240-t26_1-p1	chromodomain helicase DNA binding protein CHD1/SWI2/SNF2 GN=TGME49_258240	K	KCr_KLa_KHib
TGME49_239790-t26_1-p1	BRCA1 C Terminus (BRCT) domain-containing protein GN=TGME49_239790	K	KCr_KLa_KHib
TGME49_202390-t26_1-p1	S15 sporozoite-expressed protein GN=TGME49_202390	K	KCr_KLa_KHib
TGME49_219710-t26_1-p1	hypothetical protein GN=TGME49_219710	K	KCr_KLa_KHib
TGME49_269200-t26_1-p1	crooked neck family 1 protein isoform 2, putative GN=TGME49_269200	K	KCr_KLa_KHib
TGME49_294800-t26_1-p1	elongation factor 1-alpha (EF-1-ALPHA), putative GN=TGME49_294800	K	KCr_KLa_KHib
TGME49_264420-t26_1-p1	lipoprotein, putative GN=TGME49_264420	K	KCr_KLa_KHib
TGME49_251780-t26_1-p1	heat shock protein GN=TGME49_251780	K	KCr_KLa_KHib
TGME49_238040-t26_1-p1	protein disulfide-isomerase domain-containing protein GN=TGME49_238040	K	KCr_KLa_KHib
TGME49_217890-t26_1-p1	alkyl hydroperoxide reductase/ Thiol specific antioxidant/ Mal allergen, putative GN=TGME49_217890	K	KCr_KLa_KHib
TGME49_210800-t26_1-p1	activator of hsp90 ATPase, putative GN=TGME49_210800	K	KCr_KLa_KHib
TGME49_205700-t26_1-p1	cyclophilin precursor GN=TGME49_205700	K	KCr_KLa_KHib
TGME49_311290-t26_1-p1	protein tyrosine phosphatase family protein, ptpla protein GN=TGME49_311290	K	KCr_KLa_KHib
TGME49_244560-t26_1-p1	heat shock protein 90, putative GN=TGME49_244560	K	KCr_KLa_KHib
TGME49_205710-t26_1-p1	lysine-tRNA ligase GN=TGME49_205710	K	KCr_KLa_KHib
TGME49_221670-t26_1-p1	transcriptional elongation factor FACT140 GN=TGME49_221670	K	KCr_KLa_KHib
TGME49_208590-t26_1-p1	vacuolar ATP synthase subunit 54kD, putative GN=TGME49_208590	K	KCr_KLa_KHib
TGME49_232230-t26_1-p1	ribosomal protein RPL30 GN=TGME49_232230	K	KCr_KLa_KHib
TGME49_222860-t26_1-p1	eukaryotic translation initiation factor, putative GN=TGME49_222860	K	KCr_KLa_KHib
TGME49_284050-t26_1-p1	DEAD/DEAH box helicase domain-containing protein GN=TGME49_284050	K	KCr_KLa_KHib
TGME49_321500-t26_1-p1	RNA recognition motif-containing protein GN=TGME49_321500	K	KCr_KLa_KHib
TGME49_208790-t26_1-p1	MC family transporter, putative GN=TGME49_208790	K	KCr_KLa_KHib
TGME49_267810-t26_1-p1	Rab 5 GN=TGME49_267810	K	KCr_KLa_KHib
TGME49_231970-t26_1-p1	pre-mRNA processing splicing factor PRP8 GN=TGME49_231970	K	KCr_KLa_KHib
TGME49_321620-t26_1-p1	dynamin-related protein DRPB GN=TGME49_321620	K	KCr_KLa_KHib
TGME49_309800-t26_1-p1	RNA recognition motif-containing protein GN=TGME49_309800	K	KCr_KLa_KHib
TGME49_320220-t26_1-p1	ubiquinol cytochrome c oxidoreductase, putative GN=TGME49_320220	K	KCr_KLa_KHib
TGME49_283510-t26_1-p1	IMC-associated protein 1(predict) GN=TGME49_283510	K	KCr_KLa_KHib
TGME49_288500-t26_1-p1	FAD Malate-dehydrogenase (MDH-FAD) GN=TGME49_288500	K	KCr_KLa_KHib
TGME49_280740-t26_1-p1	signal peptidase GN=TGME49_280740	K	KCr_KLa_KHib
TGME49_315270-t26_1-p1	Putative eIF4-gamma/eIF5/eIF2b-epsilon carboxy-terminal domain protein(predict) GN=TGME49_315270	K	KCr_KLa_KHib
TGME49_279380-t26_1-p1	Putative hydrolase family or acyltransferase family,related protein(predict) GN=TGME49_279380	K	KCr_KLa_KHib
TGME49_311480-t26_1-p1	Apical cap protein 1(predict) GN=TGME49_311480	K	KCr_KLa_KHib
TGME49_217600-t26_1-p1	calcium-dependent protein kinase CDPK9 GN=TGME49_217600	K	KCr_KLa_KHib
TGME49_232350-t26_1-p1	lactate dehydrogenase LDH1 GN=TGME49_232350	K	KCr_KLa_KHib
TGME49_209600-t26_1-p1	Cgd5_3650 protein(predict) GN=TGME49_209600	K	KCr_KLa_KHib
TGME49_218780-t26_1-p1	phosphoserine aminotransferase, putative GN=TGME49_218780	K	KCr_KLa_KHib
TGME49_301440-t26_1-p1	calcium-dependent protein kinase CDPK1 GN=TGME49_301440	K	KCr_KLa_KHib
TGME49_291680-t26_1-p1	Sec23/Sec24 trunk domain-containing protein GN=TGME49_291680	K	KCr_KLa_KHib
TGME49_310700-t26_1-p1	serine/threonine phosophatase PP1 GN=TGME49_310700	K	KCr_KLa_KHib
TGME49_248700-t26_1-p1	alveolin domain containing intermediate filament IMC12 GN=TGME49_248700	K	KCr_KLa_KHib
TGME49_211030-t26_1-p1	hypothetical protein GN=TGME49_211030	K	KCr_KLa_KHib
TGME49_235470-t26_1-p1	myosin A GN=TGME49_235470	K	KCr_KLa_KHib
TGME49_312600-t26_1-p1	heat shock protein HSP21 GN=TGME49_312600	K	KCr_KLa_KHib
TGME49_244320-t26_1-p1	ribosomal protein RPL24 GN=TGME49_244320	K	KCr_KLa_KHib
TGME49_286750-t26_1-p1	MA3 domain-containing protein GN=TGME49_286750	K	KCr_KLa_KHib
TGME49_226960-t26_1-p1	phosphofructokinase PFKII GN=TGME49_226960	K	KCr_KLa_KHib
TGME49_205510-t26_1-p1	nucleolar protein 5, putative GN=TGME49_205510	K	KCr_KLa_KHib
TGME49_260440-t26_1-p1	nuclear factor NF3 GN=TGME49_260440	K	KCr_KLa_KHib
TGME49_312200-t26_1-p1	serine/threonine protein phosphatase GN=TGME49_312200	K	KCr_KLa_KHib
TGME49_320210-t26_1-p1	WD domain, G-beta repeat domain containing protein GN=TGME49_320210	K	KCr_KLa_KHib
TGME49_309210-t26_1-p1	peroxiredoxin 6, putative GN=TGME49_309210	K	KCr_KLa_KHib
TGME49_205180-t26_1-p1	RNA recognition motif-containing protein GN=TGME49_205180	K	KCr_KLa_KHib
TGME49_216670-t26_1-p1	FUSE-binding protein 2 / KH-type splicing regulatory protein GN=TGME49_216670	K	KCr_KLa_KHib
TGME49_300310-t26_1-p1	26S proteasome regulatory subunit, S6a family AAA ATpase GN=TGME49_300310	K	KCr_KLa_KHib
TGME49_249970-t26_1-p1	PH domain-containing protein(predict) GN=TGME49_249970	K	KCr_KLa_KHib
TGME49_269980-t26_1-p1	preprotein translocase Sec61, putative GN=TGME49_269980	K	KCr_KLa_KHib
TGME49_278990-t26_1-p1	phosphate carrier, putative GN=TGME49_278990	K	KCr_KLa_KHib
TGME49_223050-t26_1-p1	ribosomal protein RPS20 GN=TGME49_223050	K	KCr_KLa_KHib
TGME49_317720-t26_1-p1	eukaryotic translation initiation factor 3 subunit 7, putative GN=TGME49_317720	K	KCr_KLa_KHib
TGME49_214770-t26_1-p1	small GTP binding protein rab1a, putative GN=TGME49_214770	K	KCr_KLa_KHib
TGME49_202530-t26_1-p1	aspartate-tRNA ligase GN=TGME49_202530	K	KCr_KLa_KHib
TGME49_230850-t26_1-p1	Putative mucin(predict) GN=TGME49_230850	K	KCr_KLa_KHib
TGME49_276940-t26_1-p1	ribosome associated membrane protein RAMP4, putative GN=TGME49_276940	K	KCr_KLa_KHib
TGME49_252220-t26_1-p1	tetratricopeptide repeat domain containing protein GN=TGME49_252220	K	KCr_KLa_KHib
TGME49_261570-t26_1-p1	ribosomal protein RPL7A GN=TGME49_261570	K	KCr_KLa_KHib
TGME49_225940-t26_1-p1	IMP2_N domain-containing protein(predict) GN=TGME49_225940	K	KCr_KLa_KHib
TGME49_263530-t26_1-p1	chaperonin, putative GN=TGME49_263530	K	KCr_KLa_KHib
TGME49_233020-t26_1-p1	Not1 N-terminal domain, CCR4-Not complex component protein GN=TGME49_233020	K	KCr_KLa_KHib
TGME49_294550-t26_1-p1	dynein heavy chain GN=TGME49_294550	K	KCr_KLa_KHib
TGME49_314740-t26_1-p1	PSP protein GN=TGME49_314740	K	KCr_KLa_KHib
TGME49_239820-t26_1-p1	D-3-phosphoglycerate dehydrogenase GN=TGME49_239820	K	KCr_KLa_KHib
TGME49_211420-t26_1-p1	RNA recognition motif-containing protein GN=TGME49_211420	K	KCr_KLa_KHib
TGME49_232250-t26_1-p1	catalase GN=TGME49_232250	K	KCr_KLa_KHib
TGME49_238010-t26_1-p1	ribosomal protein RPL23A GN=TGME49_238010	K	KCr_KLa_KHib
TGME49_250770-t26_1-p1	eukaryotic initiation factor-4A, putative GN=TGME49_250770	K	KCr_KLa_KHib
TGME49_239300-t26_1-p1	Intraconoid microtubule associated protein 1(predict) GN=TGME49_239300	K	KCr_KLa_KHib
TGME49_225050-t26_1-p1	adenosylhomocysteinase, putative GN=TGME49_225050	K	KCr_KLa_KHib
TGME49_236210-t26_1-p1	peptidase M16 family potein, putative GN=TGME49_236210	K	KCr_KLa_KHib
TGME49_215590-t26_1-p1	flavoprotein subunit of succinate dehydrogenase GN=TGME49_215590	K	KCr_KLa_KHib
TGME49_320640-t26_1-p1	peptidylprolyl isomerase domain-containing protein GN=TGME49_320640	K	KCr_KLa_KHib
TGME49_259710-t26_1-p1	protein kinase GN=TGME49_259710	K	KCr_KLa_KHib
TGME49_232090-t26_1-p1	3-hydroxyacyl-CoA dehydrogenase, NAD binding domain-containing protein GN=TGME49_232090	K	KCr_KLa_KHib
TGME49_266060-t26_1-p1	ribosomal protein RPSA GN=TGME49_266060	K	KCr_KLa_KHib
TGME49_223710-t26_1-p1	tetratricopeptide repeat-containing protein GN=TGME49_223710	K	KCr_KLa_KHib
TGME49_206590-t26_1-p1	calcium-dependent protein kinase CDPK2A GN=TGME49_206590	K	KCr_KLa_KHib
TGME49_288360-t26_1-p1	tryptophanyl-tRNA synthetase (TrpRS2) GN=TGME49_288360	K	KCr_KLa_KHib
TGME49_279390-t26_1-p1	proliferation-associated protein 2G4, putative GN=TGME49_279390	K	KCr_KLa_KHib
TGME49_214820-t26_1-p1	G-patch domain-containing protein GN=TGME49_214820	K	KCr_KLa_KHib
TGME49_202810-t26_1-p1	TIM14 GN=TGME49_202810	K	KCr_KLa_KHib
TGME49_261600-t26_1-p1	creatinase domain-containing protein GN=TGME49_261600	K	KCr_KLa_KHib
TGME49_216680-t26_1-p1	ankyrin repeat-containing protein GN=TGME49_216680	K	KCr_KLa_KHib
TGME49_309752-t26_1-p1	succinate-Coenzyme A ligase, beta subunit, putative GN=TGME49_309752	K	KCr_KLa_KHib
TGME49_321560-t26_1-p1	zinc knuckle domain-containing protein GN=TGME49_321560	K	KCr_KLa_KHib
TGME49_249030-t26_1-p1	endonuclease/exonuclease/phosphatase family protein GN=TGME49_249030	K	KCr_KLa_KHib
TGME49_224350-t26_1-p1	aminopeptidase N, putative GN=TGME49_224350	K	KCr_KLa_KHib
TGME49_240810-t26_1-p1	Putative transporter(predict) GN=TGME49_240810	K	KCr_KLa_KHib
TGME49_313410-t26_1-p1	proteasome 26S regulatory subunit GN=TGME49_313410	K	KCr_KLa_KHib
TGME49_249920-t26_1-p1	diphthine synthase, putative GN=TGME49_249920	K	KCr_KLa_KHib
TGME49_255190-t26_1-p1	myosin C GN=TGME49_255190	K	KCr_KLa_KHib
TGME49_290200-t26_1-p1	NAD/NADP octopine/nopaline dehydrogenase, alpha-helical domain-containing protein GN=TGME49_290200	K	KCr_KLa_KHib
TGME49_216880-t26_1-p1	guanine nucleotide-binding protein GN=TGME49_216880	K	KCr_KLa_KHib
TGME49_216410-t26_1-p1	Putative apicomplexan specific protein(predict) GN=TGME49_216410	K	KCr_KLa_KHib
TGME49_215980-t26_1-p1	Putative transmembrane protein(predict) GN=TGME49_215980	K	KCr_KLa_KHib
TGME49_202630-t26_1-p1	ATP-dependent metallopeptidase HflB subfamily protein GN=TGME49_202630	K	KCr_KLa_KHib
TGME49_230520-t26_1-p1	cyclophilin 1, putative GN=TGME49_230520	K	KCr_KLa_KHib
TGME49_297470-t26_1-p1	myosin light chain 2, putative GN=TGME49_297470	K	KCr_KLa_KHib
TGME49_255420-t26_1-p1	IMP2_N domain-containing protein(predict) GN=TGME49_255420	K	KCr_KLa_KHib
TGME49_230410-t26_1-p1	peroxiredoxin PRX3 GN=TGME49_230410	K	KCr_KLa_KHib
TGME49_288720-t26_1-p1	ribosomal protein RPL10 GN=TGME49_288720	K	KCr_KLa_KHib
TGME49_236570-t26_1-p1	lysine decarboxylase family protein GN=TGME49_236570	K	KCr_KLa_KHib
TGME49_275650-t26_1-p1	p97(predict) GN=TGME49_275650	K	KCr_KLa_KHib
TGME49_288380-t26_1-p1	heat shock protein HSP90 GN=TGME49_288380	K	KCr_KLa_KHib
TGME49_311430-t26_1-p1	fibrillarin GN=TGME49_311430	K	KCr_KLa_KHib
TGME49_206470-t26_1-p1	pyruvate dehydrogenase complex subunit PDH-E3II GN=TGME49_206470	K	KCr_KLa_KHib
TGME49_244290-t26_1-p1	adapter-related protein GN=TGME49_244290	K	KCr_KLa_KHib
TGME49_316540-t26_1-p1	IMC sub-compartment protein ISP3 GN=TGME49_316540	K	KCr_KLa_KHib
TGME49_231640-t26_1-p1	alveolin domain containing intermediate filament IMC1 GN=TGME49_231640	K	KCr_KLa_KHib
TGME49_284540-t26_1-p1	ATP synthase F1, delta subunit protein GN=TGME49_284540	K	KCr_KLa_KHib
TGME49_259660-t26_1-p1	orotate phosphoribosyltransferase GN=TGME49_259660	K	KCr_KLa_KHib
TGME49_280600-t26_1-p1	histidyl-tRNA synthetase (HisRS), putative GN=TGME49_280600	K	KCr_KLa_KHib
TGME49_292920-t26_1-p1	heat shock protein 75, putative GN=TGME49_292920	K	KCr_KLa_KHib
TGME49_205250-t26_1-p1	rhoptry protein ROP18 GN=TGME49_205250	K	KCr_KLa_KHib
TGME49_316400-t26_1-p1	alpha tubulin TUBA1 GN=TGME49_316400	K	KCr_KLa_KHib
TGME49_238070-t26_1-p1	glutaredoxin domain-containing protein GN=TGME49_238070	K	KCr_KLa_KHib
TGME49_276930-t26_1-p1	Chromosome III, complete sequence, related(predict) GN=TGME49_276930	K	KCr_KLa_KHib
TGME49_201780-t26_1-p1	microneme protein MIC2 GN=TGME49_201780	K	KCr_KLa_KHib
TGME49_273090-t26_1-p1	cell division protein CDC48CY GN=TGME49_273090	K	KCr_KLa_KHib
TGME49_273560-t26_1-p1	kinesin heavy chain, putative GN=TGME49_273560	K	KCr_KLa_KHib
TGME49_229180-t26_1-p1	HEAT repeat-containing protein GN=TGME49_229180	K	KCr_KLa_KHib
TGME49_216450-t26_1-p1	peptidase, T1 family protein GN=TGME49_216450	K	KCr_KLa_KHib
TGME49_243710-t26_1-p1	t-complex protein beta subunit GN=TGME49_243710	K	KCr_KLa_KHib
TGME49_288680-t26_1-p1	endonuclease IV APN GN=TGME49_288680	K	KCr_KLa_KHib
TGME49_305850-t26_1-p1	RNA recognition motif-containing protein GN=TGME49_305850	K	KCr_KLa_KHib
TGME49_230160-t26_1-p1	Rna binding(predict) GN=TGME49_230160	K	KCr_KLa_KHib
TGME49_260820-t26_1-p1	IMC sub-compartment protein ISP1 GN=TGME49_260820	K	KCr_KLa_KHib
TGME49_265520-t26_1-p1	hypothetical protein GN=TGME49_265520	K	KCr_KLa_KHib
TGME49_263700-t26_1-p1	ribosomal protein RPS14 GN=TGME49_263700	K	KCr_KLa_KHib
TGME49_256970-t26_1-p1	vacuolar ATP synthase subunit A, putative GN=TGME49_256970	K	KCr_KLa_KHib
TGME49_229250-t26_1-p1	ribosomal protein RPL28 GN=TGME49_229250	K	KCr_KLa_KHib
TGME49_273760-t26_1-p1	heat shock protein HSP70 GN=TGME49_273760	K	KCr_KLa_KHib
TGME49_263320-t26_1-p1	hypothetical protein GN=TGME49_263320	K	KCr_KLa_KHib
TGME49_310060-t26_1-p1	small nuclease GN=TGME49_310060	K	KCr_KLa_KHib
TGME49_268200-t26_1-p1	RNA recognition motif-containing protein GN=TGME49_268200	K	KCr_KLa_KHib
TGME49_221522-t26_1-p1	adaptor complexes medium subunit family protein GN=TGME49_221522	K	KCr_KLa_KHib
TGME49_267330-t26_1-p1	fumarate hydratase GN=TGME49_267330	K	KCr_KLa_KHib
TGME49_218280-t26_1-p1	eukaryotic porin, putative GN=TGME49_218280	K	KCr_KLa_KHib
TGME49_225310-t26_1-p1	ARF1-directed GTPase-activating protein, putative GN=TGME49_225310	K	KCr_KLa_KHib
TGME49_224850-t26_1-p1	polyadenylate binding protein, putative GN=TGME49_224850	K	KCr_KLa_KHib
TGME49_266990-t26_1-p1	beta-COP GN=TGME49_266990	K	KCr_KLa_KHib
TGME49_228190-t26_1-p1	eukaryotic initiation factor-3, subunit 5, putative GN=TGME49_228190	K	KCr_KLa_KHib
TGME49_250810-t26_1-p1	ribosomal protein RPL35 GN=TGME49_250810	K	KCr_KLa_KHib
TGME49_226410-t26_1-p1	EF-1 guanine nucleotide exchange domain-containing protein GN=TGME49_226410	K	KCr_KLa_KHib
TGME49_222840-t26_1-p1	Ser/Thr phosphatase family protein GN=TGME49_222840	K	KCr_KLa_KHib
TGME49_257990-t26_1-p1	heat shock protein 101, putative GN=TGME49_257990	K	KCr_KLa_KHib
TGME49_275802-t26_1-p1	SRP72 RNA-binding domain-containing protein GN=TGME49_275802	K	KCr_KLa_KHib
TGME49_292220-t26_1-p1	PCI domain-containing protein GN=TGME49_292220	K	KCr_KLa_KHib
TGME49_249900-t26_1-p1	adenine nucleotide translocator, putative GN=TGME49_249900	K	KCr_KLa_KHib
TGME49_293870-t26_1-p1	thioredoxin, putative GN=TGME49_293870	K	KCr_KLa_KHib
TGME49_243950-t26_1-p1	prohibitin, putative GN=TGME49_243950	K	KCr_KLa_KHib
TGME49_214270-t26_1-p1	translation initiation factor IF-2, putative GN=TGME49_214270	K	KCr_KLa_KHib

## Sheet: KCr_KLa_protein
Table S27 Analysis of overlapping proteins of Kla, Kcr, and Khib
Protein accession	Protein description	Amino acid	Classify
TGME49_218600-t26_1-p1	RNA recognition motif-containing protein GN=TGME49_218600	K	KCr_KLa
TGME49_217780-t26_1-p1	Sec20 protein GN=TGME49_217780	K	KCr_KLa
TGME49_325900-t26_1-p1	zinc finger (CCCH type) motif-containing protein GN=TGME49_325900	K	KCr_KLa
TGME49_269770-t26_1-p1	WD domain, G-beta repeat-containing protein GN=TGME49_269770	K	KCr_KLa
TGME49_254810-t26_1-p1	Heptatricopeptide repeat-containing protein, putative(predict) GN=TGME49_254810	K	KCr_KLa
TGME49_310330-t26_1-p1	hypothetical protein GN=TGME49_310330	K	KCr_KLa
TGME49_254300-t26_1-p1	hypothetical protein GN=TGME49_254300	K	KCr_KLa
TGME49_254470-t26_1-p1	Putative transmembrane protein(predict) GN=TGME49_254470	K	KCr_KLa
TGME49_253800-t26_1-p1	ribosomal protein L15, putative GN=TGME49_253800	K	KCr_KLa
TGME49_285240-t26_1-p1	3-oxo-5-alpha-steroid 4-dehydrogenase GN=TGME49_285240	K	KCr_KLa
TGME49_232540-t26_1-p1	FAD binding domain-containing protein GN=TGME49_232540	K	KCr_KLa
TGME49_221200-t26_1-p1	CW-type Zinc Finger protein GN=TGME49_221200	K	KCr_KLa

## Sheet: KCr_KHib_protein
Table S27 Analysis of overlapping proteins of Kla, Kcr, and Khib
Protein accession	Protein description	Amino acid	Classify
TGME49_219140-t26_1-p1	EF-1 guanine nucleotide exchange domain-containing protein	K	KCr_KHib
TGME49_244020-t26_1-p1	Activator of hsp90 atpase 1 family protein OS=Toxoplasma gondii (strain ATCC 50611 / Me49) GN=TGME49_244020 PE=4 SV=1	K	KCr_KHib
TGME49_228470-t26_1-p1	ribosomal protein RPL15	K	KCr_KHib
TGME49_220270-t26_1-p1	alveolin domain containing intermediate filament IMC6	K	KCr_KHib
TGME49_260500-t26_1-p1	Putative COPI associated protein OS=Toxoplasma gondii FOU GN=TGFOU_260500 PE=4 SV=1	K	KCr_KHib
TGME49_258580-t26_1-p1	Rhoptry protein ROP17 OS=Toxoplasma gondii ARI GN=TGARI_258580 PE=4 SV=1	K	KCr_KHib
TGME49_241820-t26_1-p1	Putative membrane protein OS=Toxoplasma gondii ARI GN=TGARI_241820 PE=4 SV=1	K	KCr_KHib
TGME49_216590-t26_1-p1	HEAT repeat-containing protein	K	KCr_KHib
TGME49_230340-t26_1-p1	Putative high molecular mass nuclear antigen OS=Toxoplasma gondii ARI GN=TGARI_230340 PE=4 SV=1	K	KCr_KHib
TGME49_209850-t26_1-p1	RNA recognition motif-containing protein	K	KCr_KHib
TGME49_223910-t26_1-p1	Acyltransferase domain-containing protein OS=Toxoplasma gondii FOU GN=TGFOU_223910 PE=4 SV=1	K	KCr_KHib
TGME49_238240-t26_1-p1	Bystin protein OS=Toxoplasma gondii FOU GN=TGFOU_238240 PE=4 SV=1	K	KCr_KHib
TGME49_310080-t26_1-p1	AMP-binding enzyme domain-containing protein	K	KCr_KHib
TGME49_309820-t26_1-p1	ribosomal protein RPL11	K	KCr_KHib
TGME49_280490-t26_1-p1	U-box domain-containing protein	K	KCr_KHib
TGME49_209680-t26_1-p1	hypothetical protein	K	KCr_KHib
TGME49_269840-t26_1-p1	Proteasome regulatory subunit OS=Toxoplasma gondii FOU GN=TGFOU_269840 PE=4 SV=1	K	KCr_KHib
TGME49_230430-t26_1-p1	Putative vesicle-associated membrane protein OS=Toxoplasma gondii (strain ATCC 50861 / VEG) GN=BN1205_025150 PE=3 SV=1	K	KCr_KHib
TGME49_277500-t26_1-p1	Putative 26S proteasome regulatory subunit 7 OS=Toxoplasma gondii MAS GN=TGMAS_277500 PE=3 SV=1	K	KCr_KHib
TGME49_227030-t26_1-p1	hypothetical protein	K	KCr_KHib
TGME49_239890-t26_1-p1	SCP family extracellular subfamily protein OS=Toxoplasma gondii FOU GN=TGFOU_239890 PE=3 SV=1	K	KCr_KHib
TGME49_202770-t26_1-p1	RNA recognition motif-containing protein	K	KCr_KHib
TGME49_312270-t26_1-p1	rhoptry protein ROP13	K	KCr_KHib
TGME49_229010-t26_1-p1	Rhoptry neck protein RON4 OS=Toxoplasma gondii (strain ATCC 50861 / VEG) GN=BN1205_026480 PE=4 SV=1	K	KCr_KHib
TGME49_308090-t26_1-p1	Type II rhoptry protein 5 OS=Toxoplasma gondii GN=ROP5 PE=4 SV=1	K	KCr_KHib
TGME49_206480-t26_1-p1	hypothetical protein	K	KCr_KHib
TGME49_245680-t26_1-p1	ribosomal protein RPL21	K	KCr_KHib
TGME49_207770-t26_1-p1	PCI domain-containing protein OS=Toxoplasma gondii ARI GN=TGARI_207770 PE=4 SV=1	K	KCr_KHib
TGME49_305160-t26_1-p1	Histone H2B OS=Toxoplasma gondii FOU GN=TGFOU_305160 PE=3 SV=1	K	KCr_KHib
TGME49_269885-t26_1-p1	rhoptry metalloprotease toxolysin TLN1	K	KCr_KHib
TGME49_316330-t26_1-p1	superoxide dismutase SOD2	K	KCr_KHib
TGME49_307850-t26_1-p1	6-phosphogluconate dehydrogenase, decarboxylating OS=Toxoplasma gondii (strain ATCC 50611 / Me49)GN=TGME49_307850 PE=3 SV=1	K	KCr_KHib
TGME49_251550-t26_1-p1	Acyl-coa-binding protein OS=Toxoplasma gondii FOU GN=TGFOU_251550 PE=4 SV=1	K	KCr_KHib
TGME49_229750-t26_1-p1	hypothetical protein	K	KCr_KHib
TGME49_280380-t26_1-p1	Poly(ADP-ribose) glycohydrolase OS=Toxoplasma gondii FOU GN=TGFOU_280380 PE=4 SV=1	K	KCr_KHib
TGME49_297430-t26_1-p1	Fop carboxy-terminal duplication domain protein OS=Toxoplasma gondii FOU GN=TGFOU_297430 PE=4 SV=1	K	KCr_KHib
TGME49_232600-t26_1-p1	hypothetical protein	K	KCr_KHib
TGME49_222020-t26_1-p1	Phosphoglycerate kinase OS=Toxoplasma gondii ARI GN=TGARI_222020 PE=3 SV=1	K	KCr_KHib
TGME49_205558-t26_1-p1	NAC domain-containing protein	K	KCr_KHib
TGME49_249270-t26_1-p1	hypothetical protein	K	KCr_KHib
TGME49_250830-t26_1-p1	SAC3/GANP family protein OS=Toxoplasma gondii FOU GN=TGFOU_250830 PE=4 SV=1	K	KCr_KHib
TGME49_238100-t26_1-p1	Transmembrane protein OS=Toxoplasma gondii ARI GN=TGARI_238100 PE=3 SV=1	K	KCr_KHib
TGME49_223590-t26_1-p1	proteasome subunit	K	KCr_KHib
TGME49_250340-t26_1-p1	centrin 2	K	KCr_KHib
TGME49_235160-t26_1-p1	hypothetical protein	K	KCr_KHib
TGME49_277000-t26_1-p1	hypothetical protein	K	KCr_KHib
TGME49_213410-t26_1-p1	hypothetical protein	K	KCr_KHib
TGME49_206320-t26_1-p1	Putative transmembrane protein OS=Toxoplasma gondii TgCatPRC2 GN=TGPRC2_206320 PE=4 SV=1	K	KCr_KHib
TGME49_297070-t26_1-p1	Putative duplicated carbonic anhydrase OS=Toxoplasma gondii ARI GN=TGARI_297070 PE=4 SV=1	K	KCr_KHib
TGME49_290030-t26_1-p1	hypothetical protein	K	KCr_KHib
TGME49_265510-t26_1-p1	hypothetical protein	K	KCr_KHib
TGME49_316760-t26_1-p1	hypothetical protein	K	KCr_KHib
TGME49_278830-t26_1-p1	Glucose-6-phosphate 1-dehydrogenase OS=Toxoplasma gondii (strain ATCC 50861 / VEG) GN=TGVEG_278830 PE=3 SV=1	K	KCr_KHib
TGME49_213072-t26_1-p1	Sec1 family protein	K	KCr_KHib
TGME49_207680-t26_1-p1	Putative suppressor of kinetochore protein 1 OS=Toxoplasma gondii FOU GN=TGFOU_207680 PE=3 SV=1	K	KCr_KHib
TGME49_216260-t26_1-p1	Eukaryotic initiation factor-2B gamma subunit,putative OS=Toxoplasma gondii (strain ATCC 50861/ VEG) GN=BN1205_038040 PE=4 SV=1	K	KCr_KHib
TGME49_203630-t26_1-p1	ribosomal protein RPL44	K	KCr_KHib
TGME49_306670-t26_1-p1	hypothetical protein	K	KCr_KHib
TGME49_249780-t26_1-p1	hypothetical protein	K	KCr_KHib
TGME49_300190-t26_1-p1	Ribosomal protein RPL37A OS=Toxoplasma gondii FOU GN=TGFOU_300190 PE=3 SV=1	K	KCr_KHib
TGME49_226600-t26_1-p1	Putative syntaxin 5 OS=Toxoplasma gondii FOU GN=TGFOU_226600 PE=3 SV=1	K	KCr_KHib
TGME49_259010-t26_1-p1	Putative vacuolar ATP synthase subunit d OS=Toxoplasma gondii RUB GN=TGRUB_259010 PE=4 SV=1	K	KCr_KHib
TGME49_270550-t26_1-p1	hypothetical protein	K	KCr_KHib
TGME49_314100-t26_1-p1	Tetratricopeptide repeat-containing protein OS=Toxoplasma gondii MAS GN=TGMAS_314100 PE=4 SV=1	K	KCr_KHib
TGME49_316340-t26_1-p1	hypothetical protein	K	KCr_KHib
TGME49_287210-t26_1-p1	Proteasome endopeptidase complex OS=Toxoplasma gondii FOU GN=TGFOU_287210 PE=3 SV=1	K	KCr_KHib
TGME49_315250-t26_1-p1	Putative GAMM1 protein OS=Toxoplasma gondii (strain ATCC 50861 / VEG) GN=TGVEG_315250 PE=4 SV=1	K	KCr_KHib
TGME49_209260-t26_1-p1	Cytochrome c oxidase, putative OS=Toxoplasma gondii (strain ATCC 50861 / VEG) GN=BN1205_039200 PE=4 SV=1	K	KCr_KHib
TGME49_285510-t26_1-p1	hypothetical protein	K	KCr_KHib
TGME49_264040-t26_1-p1	hypothetical protein	K	KCr_KHib
TGME49_244250-t26_1-p1	hypothetical protein	K	KCr_KHib
TGME49_307570-t26_1-p1	hypothetical protein	K	KCr_KHib
TGME49_224720-t26_1-p1	SPOC domain-containing protein OS=Toxoplasma gondii GAB2-2007-GAL-DOM2 GN=TGDOM2_224720 PE=4 SV=1	K	KCr_KHib
TGME49_258826-t26_1-p1	hypothetical protein	K	KCr_KHib
TGME49_286790-t26_1-p1	nuclear factor NF2	K	KCr_KHib
TGME49_266070-t26_1-p1	ribosomal protein RPL31	K	KCr_KHib
TGME49_270780-t26_1-p1	DNA-directed RNA polymerase II RPB6 OS=Toxoplasma gondii FOU GN=TGFOU_270780 PE=4 SV=1	K	KCr_KHib
TGME49_269190-t26_1-p1	Glyceraldehyde-3-phosphate dehydrogenase GAPDH2 OS=Toxoplasma gondii ARI GN=TGARI_269190 PE=3 SV=1	K	KCr_KHib
TGME49_276140-t26_1-p1	ADP ribosylation factor ARF1 OS=Toxoplasma gondii (strain ATCC 50611 / Me49) GN=ARF1 PE=3 SV=1	K	KCr_KHib
TGME49_226500-t26_1-p1	hypothetical protein	K	KCr_KHib
TGME49_310630-t26_1-p1	Putative CDK5 regulatory subunit-associated protein 3 OS=Toxoplasma gondii RUB GN=TGRUB_310630 PE=4 SV=1	K	KCr_KHib
TGME49_279330-t26_1-p1	DEAD box RNA helicase OS=Toxoplasma gondii PE=2 SV=1	K	KCr_KHib
TGME49_305050-t26_1-p1	hypothetical protein	K	KCr_KHib
TGME49_261750-t26_1-p1	Rhoptry neck protein RON10 OS=Toxoplasma gondii ARI GN=TGARI_261750 PE=4 SV=1	K	KCr_KHib
TGME49_219860-t26_1-p1	DNA helicase OS=Toxoplasma gondii ARI GN=TGARI_219860 PE=3 SV=1	K	KCr_KHib
TGME49_222170-t26_1-p1	Dense-granule antigen DG32 OS=Toxoplasma gondii ARI GN=TGARI_222170 PE=4 SV=1	K	KCr_KHib
TGME49_232150-t26_1-p1	hypothetical protein	K	KCr_KHib
TGME49_295350-t26_1-p1	Nucleoside diphosphate kinase OS=Toxoplasma gondii FOU GN=TGFOU_295350 PE=3 SV=1	K	KCr_KHib
TGME49_319560-t26_1-p1	microneme protein MIC3	K	KCr_KHib
TGME49_242840-t26_1-p1	Membrane protein OS=Toxoplasma gondii FOU GN=TGFOU_242840 PE=4 SV=1	K	KCr_KHib
TGME49_237000-t26_1-p1	hypothetical protein	K	KCr_KHib
TGME49_263070-t26_1-p1	hypothetical protein	K	KCr_KHib
TGME49_248460-t26_1-p1	Putative ubiquitin OS=Toxoplasma gondii FOU GN=TGFOU_248460 PE=4 SV=1	K	KCr_KHib
TGME49_283780-t26_1-p1	glucose-6-phosphate isomerase GPI	K	KCr_KHib
TGME49_270320-t26_1-p1	Protein phosphatase 2C2 OS=Toxoplasma gondii GN=pp2c2 PE=2 SV=1	K	KCr_KHib
TGME49_244110-t26_1-p1	nucleosome assembly protein (nap) protein	K	KCr_KHib
TGME49_285760-t26_1-p1	U-snRNP-associated cyclophilin family protein	K	KCr_KHib
TGME49_259240-t26_1-p1	40S ribosomal protein S21 OS=Toxoplasma gondii FOU GN=TGFOU_259240 PE=3 SV=1	K	KCr_KHib
TGME49_214940-t26_1-p1	MIC2-associated protein M2AP	K	KCr_KHib
TGME49_314260-t26_1-p1	Putative transmembrane protein OS=Toxoplasma gondii (strain ATCC 50861 / VEG) GN=BN1205_099330 PE=4 SV=1	K	KCr_KHib
TGME49_286160-t26_1-p1	Non-specific serine/threonine protein kinase OS=Toxoplasma gondii (strain ATCC 50611 / Me49) GN=TGME49_286160 PE=4 SV=1	K	KCr_KHib
TGME49_237260-t26_1-p1	Coiled-coil domain containing 124 family protein	K	KCr_KHib
TGME49_203990-t26_1-p1	rhoptry protein ROP12	K	KCr_KHib
TGME49_272290-t26_1-p1	Pyruvate dehydrogenase complex subunit PD-HE1Beta OS=Toxoplasma gondii ARI GN=TGARI_272290 PE=4 SV=1	K	KCr_KHib
TGME49_319870-t26_1-p1	Ubiquitin-conjugating enzyme subfamily protein OS=Toxoplasma gondii (strain ATCC 50861 / VEG)GN=TGVEG_319870 PE=3 SV=1	K	KCr_KHib
TGME49_246540-t26_1-p1	Cytochrome c1, heme protein OS=Toxoplasma gondii FOU GN=TGFOU_246540 PE=4 SV=1	K	KCr_KHib
TGME49_221510-t26_1-p1	hypothetical protein	K	KCr_KHib
TGME49_294898-t26_1-p1	Tetratricopeptide repeat-containing protein OS=Toxoplasma gondii FOU GN=TGFOU_294898 PE=4 SV=1	K	KCr_KHib
TGME49_229480-t26_1-p1	hypothetical protein	K	KCr_KHib
TGME49_232050-t26_1-p1	DnaJ domain-containing protein	K	KCr_KHib
TGME49_222160-t26_1-p1	aldehyde dehydrogenase	K	KCr_KHib
TGME49_213800-t26_1-p1	hypothetical protein	K	KCr_KHib
TGME49_258930-t26_1-p1	peptidylprolyl isomerase	K	KCr_KHib
TGME49_301420-t26_1-p1	hypothetical protein	K	KCr_KHib
TGME49_217820-t26_1-p1	PCI domain-containing protein	K	KCr_KHib
TGME49_294200-t26_1-p1	glucose-6-phosphate 1-dehydrogenase	K	KCr_KHib
TGME49_228210-t26_1-p1	26S proteasome regulatory subunit	K	KCr_KHib
TGME49_262070-t26_1-p1	hypothetical protein	K	KCr_KHib
TGME49_265840-t26_1-p1	hypothetical protein	K	KCr_KHib
TGME49_226068-t26_1-p1	DnaJ domain-containing protein OS=Toxoplasma gondii MAS GN=TGMAS_226068 PE=4 SV=1	K	KCr_KHib
TGME49_218520-t26_1-p1	Microneme protein MIC6 OS=Toxoplasma gondii ARI GN=TGARI_218520 PE=4 SV=1	K	KCr_KHib
TGME49_234380-t26_1-p1	hypothetical protein	K	KCr_KHib
TGME49_277720-t26_1-p1	GDA1/CD39 (nucleoside phosphatase) family protein	K	KCr_KHib
TGME49_261580-t26_1-p1	histone H2AX	K	KCr_KHib
TGME49_291640-t26_1-p1	aspartate carbamoyltransferase	K	KCr_KHib
TGME49_254440-t26_1-p1	Ribosomal protein RPL12 OS=Toxoplasma gondii FOU GN=TGFOU_254440 PE=3 SV=1	K	KCr_KHib
TGME49_293190-t26_1-p1	Endonuclease/exonuclease/phosphatase family protein OS=Toxoplasma gondii MAS GN=TGMAS_293190 PE=4 SV=1	K	KCr_KHib
TGME49_312110-t26_1-p1	apicoplast-associated thioredoxin family protein Atrx1	K	KCr_KHib
TGME49_293570-t26_1-p1	hypothetical protein	K	KCr_KHib
TGME49_226910-t26_1-p1	hypothetical protein	K	KCr_KHib
TGME49_227960-t26_1-p1	PCI domain-containing protein OS=Toxoplasma gondii TgCatPRC2 GN=TGPRC2_227960 PE=4 SV=1	K	KCr_KHib
TGME49_244470-t26_1-p1	Putative viral A-type inclusion protein OS=Toxoplasma gondii TgCatPRC2 GN=TGPRC2_244470 PE=4 SV=1	K	KCr_KHib
TGME49_244880-t26_1-p1	DNA-directed RNA polymerase I RPA1	K	KCr_KHib
TGME49_224090-t26_1-p1	enoyl-CoA hydratase/isomerase family protein	K	KCr_KHib
TGME49_242660-t26_1-p1	Vacuolar protein sorting-associated protein 35 OS=Toxoplasma gondii ARI GN=TGARI_242660 PE=3 SV=1	K	KCr_KHib
TGME49_269442-t26_1-p1	Putative calmodulin OS=Toxoplasma gondii FOU GN=TGFOU_269442 PE=4 SV=1	K	KCr_KHib
TGME49_284780-t26_1-p1	hypothetical protein	K	KCr_KHib
TGME49_218820-t26_1-p1	alba 2	K	KCr_KHib
TGME49_230960-t26_1-p1	Putative splicing factor 3b, subunit 3, 130kD OS=Toxoplasma gondii ARI GN=TGARI_230960 PE=4 SV=1	K	KCr_KHib
TGME49_309560-t26_1-p1	nmda receptor glutamate-binding chain	K	KCr_KHib
TGME49_305460-t26_1-p1	hypothetical protein	K	KCr_KHib
TGME49_251760-t26_1-p1	hypothetical protein	K	KCr_KHib
TGME49_284560-t26_1-p1	ribosomal protein RPL9	K	KCr_KHib
TGME49_223540-t26_1-p1	importin-beta N-terminal domain-containing protein	K	KCr_KHib
TGME49_289210-t26_1-p1	Prefoldin subunit protein OS=Toxoplasma gondii TgCatPRC2 GN=TGPRC2_289210 PE=4 SV=1	K	KCr_KHib
TGME49_248370-t26_1-p1	hypothetical protein	K	KCr_KHib
TGME49_239330-t26_1-p1	Ribosomal protein L37 OS=Toxoplasma gondii FOU GN=TGFOU_239330 PE=3 SV=1	K	KCr_KHib
TGME49_263630-t26_1-p1	hypothetical protein	K	KCr_KHib
TGME49_211290-t26_1-p1	rhoptry protein ROP15	K	KCr_KHib
TGME49_290160-t26_1-p1	hypothetical protein	K	KCr_KHib
TGME49_248480-t26_1-p1	ribosomal protein RPS9	K	KCr_KHib
TGME49_316310-t26_1-p1	Superoxide dismutase OS=Toxoplasma gondii FOU GN=TGFOU_316310 PE=3 SV=1	K	KCr_KHib
TGME49_288750-t26_1-p1	Ubiquinol-cytochrome c reductase OS=Toxoplasma gondii FOU GN=TGFOU_288750 PE=4 SV=1	K	KCr_KHib
TGME49_257060-t26_1-p1	Translation initiation factor sui1 protein OS=Toxoplasma gondii ARI GN=TGARI_257060 PE=4 SV=1	K	KCr_KHib
TGME49_297730-t26_1-p1	hypothetical protein	K	KCr_KHib
TGME49_255260-t26_1-p1	Apical membrane antigen 1, putative OS=Toxoplasma gondii (strain ATCC 50861 / VEG) GN=BN1205_079100 PE=4 SV=1	K	KCr_KHib
TGME49_269250-t26_1-p1	Mov34/MPN/PAD-1 family protein	K	KCr_KHib
TGME49_246130-t26_1-p1	serpin (serine proteinase inhibitor) superfamily protein	K	KCr_KHib
TGME49_266640-t26_1-p1	Acetyl-coenzyme A synthetase OS=Toxoplasma gondii FOU GN=TGFOU_266640 PE=3 SV=1	K	KCr_KHib
TGME49_274190-t26_1-p1	Putative eukaryotic initiation factor 2B epsilon subunit OS=Toxoplasma gondii ARI GN=TGARI_274190 PE=4 SV=1	K	KCr_KHib
TGME49_217680-t26_1-p1	hypothetical protein	K	KCr_KHib
TGME49_255660-t26_1-p1	EF hand domain-containing protein OS=Toxoplasma gondii (strain ATCC 50861 / VEG) GN=BN1205_078590 PE=4 SV=1	K	KCr_KHib
TGME49_237180-t26_1-p1	hypothetical protein	K	KCr_KHib
TGME49_210790-t26_1-p1	hypothetical protein	K	KCr_KHib
TGME49_233030-t26_1-p1	Gliding-associated protein GAP70 OS=Toxoplasma gondii (strain ATCC 50611 / Me49) GN=GAP70 PE=4 SV=1	K	KCr_KHib
TGME49_250330-t26_1-p1	DDRGK domain protein OS=Toxoplasma gondii (strain ATCC 50861 / VEG) GN=BN1205_001690 PE=4 SV=1	K	KCr_KHib
TGME49_260520-t26_1-p1	hypothetical protein	K	KCr_KHib
TGME49_234190-t26_1-p1	hypothetical protein	K	KCr_KHib
TGME49_304770-t26_1-p1	Ubiquitin-conjugating enzyme subfamily protein OS=Toxoplasma gondii FOU GN=TGFOU_304770 PE=3 SV=1	K	KCr_KHib
TGME49_295040-t26_1-p1	Importin-beta OS=Toxoplasma gondii PE=2 SV=1	K	KCr_KHib
TGME49_212300-t26_1-p1	hypothetical protein	K	KCr_KHib
TGME49_263050-t26_1-p1	60S ribosomal protein L13 OS=Toxoplasma gondii FOU GN=TGFOU_263050 PE=3 SV=1	K	KCr_KHib
TGME49_227280-t26_1-p1	dense granule protein GRA3	K	KCr_KHib
TGME49_277270-t26_1-p1	NTPase II (Fragment) OS=Toxoplasma gondii (strain ATCC 50611 / Me49) GN=TGME49_277270 PE=3 SV=1	K	KCr_KHib
TGME49_238180-t26_1-p1	hypothetical protein	K	KCr_KHib
TGME49_217510-t26_1-p1	hypothetical protein	K	KCr_KHib
TGME49_202500-t26_1-p1	GAPM1a	K	KCr_KHib
TGME49_259630-t26_1-p1	hypothetical protein	K	KCr_KHib
TGME49_215430-t26_1-p1	hypothetical protein	K	KCr_KHib
TGME49_248390-t26_1-p1	Ribosomal protein RPL26 OS=Toxoplasma gondii FOU GN=TGFOU_248390 PE=4 SV=1	K	KCr_KHib
TGME49_214490-t26_1-p1	Peptidase M16 inactive domain-containing protein OS=Toxoplasma gondii GAB2-2007-GAL-DOM2 GN=TGDOM2_214490 PE=4 SV=1	K	KCr_KHib
TGME49_240060-t26_1-p1	hypothetical protein	K	KCr_KHib
TGME49_289800-t26_1-p1	hypothetical protein	K	KCr_KHib
TGME49_200250-t26_1-p1	Microneme protein MIC17A OS=Toxoplasma gondii (strain ATCC 50611 / Me49) GN=MIC17A PE=4 SV=1	K	KCr_KHib
TGME49_308040-t26_1-p1	ZPR1 zinc finger domain-containing protein OS=Toxoplasma gondii ARI GN=TGARI_308040 PE=4 SV=1	K	KCr_KHib
TGME49_266970-t26_1-p1	hypothetical protein	K	KCr_KHib
TGME49_229670-t26_1-p1	ribosomal protein RPS23	K	KCr_KHib
TGME49_240660-t26_1-p1	hypothetical protein	K	KCr_KHib
TGME49_217560-t26_1-p1	DNA-directed RNA polymerase II RPB10	K	KCr_KHib
TGME49_259200-t26_1-p1	Na+/H+ exchanger NHE1	K	KCr_KHib
TGME49_257480-t26_1-p1	NADP-dependent succinate-semialdehyde dehydrogenase	K	KCr_KHib
TGME49_245670-t26_1-p1	pyruvate dehydrogenase complex subunit PDH-E1Alpha	K	KCr_KHib
TGME49_214320-t26_1-p1	Facilitative glucose transporter GT1 OS=Toxoplasma gondii FOU GN=TGFOU_214320 PE=3 SV=1	K	KCr_KHib
TGME49_267080-t26_1-p1	26S protease regulatory subunit 4, putative OS=Toxoplasma gondii (strain ATCC 50611 / Me49) GN=TGME49_267080 PE=3 SV=1	K	KCr_KHib
TGME49_289770-t26_1-p1	Mu1 adaptin OS=Toxoplasma gondii FOU GN=TGFOU_289770 PE=3 SV=1	K	KCr_KHib
TGME49_215220-t26_1-p1	hypothetical protein	K	KCr_KHib
TGME49_286560-t26_1-p1	U6 snRNA-associated Sm family protein	K	KCr_KHib
TGME49_214080-t26_1-p1	Toxofilin OS=Toxoplasma gondii GAB2-2007-GAL-DOM2 GN=TGDOM2_214080 PE=4 SV=1	K	KCr_KHib
TGME49_290720-t26_1-p1	Vacuolar proton translocating ATPase subunit, putative OS=Toxoplasma gondii (strain ATCC 50611 / Me49)GN=TGME49_290720 PE=4 SV=1	K	KCr_KHib
TGME49_263190-t26_1-p1	Adenylosuccinate lyase OS=Toxoplasma gondii ARI GN=TGARI_263190 PE=3 SV=1	K	KCr_KHib
TGME49_239500-t26_1-p1	Proteasome subunit alpha type OS=Toxoplasma gondii FOU GN=TGFOU_239500 PE=3 SV=1	K	KCr_KHib
TGME49_201880-t26_1-p1	hypothetical protein	K	KCr_KHib
TGME49_239752-t26_1-p1	hypothetical protein	K	KCr_KHib
TGME49_252390-t26_1-p1	hypothetical protein	K	KCr_KHib
TGME49_270360-t26_1-p1	hypothetical protein	K	KCr_KHib
TGME49_226380-t26_1-p1	hypothetical protein	K	KCr_KHib
TGME49_266460-t26_1-p1	Putative small ubiquitin family modifier OS=Toxoplasma gondii FOU GN=TGFOU_266460 PE=4 SV=1	K	KCr_KHib
TGME49_270070-t26_1-p1	synaptobrevin family protein	K	KCr_KHib
TGME49_281920-t26_1-p1	hypothetical protein	K	KCr_KHib
TGME49_297520-t26_1-p1	proteophosphoglycan PPG1	K	KCr_KHib
TGME49_207060-t26_1-p1	Ribonucleoside-diphosphate reductase small subunit OS=Toxoplasma gondii FOU GN=TGFOU_207060 PE=4 SV=1	K	KCr_KHib
TGME49_280700-t26_1-p1	arginine decarboxylase	K	KCr_KHib
TGME49_213050-t26_1-p1	hypothetical protein	K	KCr_KHib
TGME49_205340-t26_1-p1	40S ribosomal protein S12 OS=Toxoplasma gondii FOU GN=TGFOU_205340 PE=3 SV=1	K	KCr_KHib
TGME49_275810-t26_1-p1	ribosomal protein RPS10	K	KCr_KHib
TGME49_249860-t26_1-p1	hypothetical protein	K	KCr_KHib
TGME49_225160-t26_1-p1	hypothetical protein	K	KCr_KHib
TGME49_268590-t26_1-p1	rhomboid protease ROM4	K	KCr_KHib
TGME49_249990-t26_1-p1	Microtubule-binding protein, putative OS=Toxoplasma gondii (strain ATCC 50861 / VEG) GN=BN1205_001850 PE=4 SV=1	K	KCr_KHib
TGME49_310210-t26_1-p1	Putative transmembrane protein OS=Toxoplasma gondii MAS GN=TGMAS_310210 PE=4 SV=1	K	KCr_KHib
TGME49_280710-t26_1-p1	Putative 20S proteasome subunit beta 7 OS=Toxoplasma gondii TgCatPRC2 GN=TGPRC2_280710 PE=4 SV=1	K	KCr_KHib
TGME49_217570-t26_1-p1	ribosomal protein RPS27	K	KCr_KHib
TGME49_293370-t26_1-p1	Histone arginine methyltransferase PRMT2 OS=Toxoplasma gondii MAS GN=TGMAS_293370 PE=4 SV=1	K	KCr_KHib
TGME49_315490-t26_1-p1	rhoptry protein ROP10	K	KCr_KHib
TGME49_261710-t26_1-p1	Ankyrin repeat-containing protein OS=Toxoplasma gondii FOU GN=TGFOU_261710 PE=4 SV=1	K	KCr_KHib
TGME49_257490-t26_1-p1	Prefoldin subunit superfamily protein OS=Toxoplasma gondii (strain ATCC 50861 / VEG) GN=TGVEG_257490 PE=4 SV=1	K	KCr_KHib
TGME49_202760-t26_1-p1	hypothetical protein	K	KCr_KHib
TGME49_242330-t26_1-p1	ribosomal protein RPS5	K	KCr_KHib
TGME49_221950-t26_1-p1	hypothetical protein	K	KCr_KHib
TGME49_258730-t26_1-p1	hypothetical protein	K	KCr_KHib
TGME49_315320-t26_1-p1	SAG-related sequence SRS52A	K	KCr_KHib
TGME49_227870-t26_1-p1	Tim10/DDP family zinc finger superfamily protein	K	KCr_KHib
TGME49_222270-t26_1-p1	hypothetical protein	K	KCr_KHib
TGME49_289600-t26_1-p1	Heat shock protein HSP29 OS=Toxoplasma gondii FOU GN=TGFOU_289600 PE=3 SV=1	K	KCr_KHib
TGME49_233680-t26_1-p1	nuclear movement family protein	K	KCr_KHib
TGME49_280480-t26_1-p1	EF hand domain-containing protein OS=Toxoplasma gondii FOU GN=TGFOU_280480 PE=4 SV=1	K	KCr_KHib
TGME49_263470-t26_1-p1	ubiquitin carboxyl-terminal hydrolase UCHL3	K	KCr_KHib
TGME49_235930-t26_1-p1	Domain K-type RNA binding proteins family protein OS=Toxoplasma gondii FOU GN=TGFOU_235930 PE=4 SV=1	K	KCr_KHib
TGME49_318410-t26_1-p1	Putative TCP-1 chaperonin OS=Toxoplasma gondii ARI GN=TGARI_318410 PE=3 SV=1	K	KCr_KHib
TGME49_266760-t26_1-p1	Isocitrate dehydrogenase OS=Toxoplasma gondii FOU GN=TGFOU_266760 PE=4 SV=1	K	KCr_KHib
TGME49_289540-t26_1-p1	hypothetical protein	K	KCr_KHib
TGME49_256770-t26_1-p1	hypothetical protein	K	KCr_KHib
TGME49_273070-t26_1-p1	ARF1-directed GTPase-activating protein,putative OS=Toxoplasma gondii (strain ATCC 50861 /VEG) GN=BN1205_020380 PE=4 SV=1	K	KCr_KHib
TGME49_227620-t26_1-p1	Dense granule protein GRA2 OS=Toxoplasma gondii MAS GN=TGMAS_227620 PE=4 SV=1	K	KCr_KHib
TGME49_314820-t26_1-p1	Putative mitochondrial atp synthase f1, epsilon subunit OS=Toxoplasma gondii MAS GN=TGMAS_314820 PE=4 SV=1	K	KCr_KHib
TGME49_270830-t26_1-p1	Small nuclear ribonucleoprotein OS=Toxoplasma gondii ARI GN=TGARI_270830 PE=4 SV=1	K	KCr_KHib
TGME49_310790-t26_1-p1	hypothetical protein	K	KCr_KHib
TGME49_306930-t26_1-p1	Proteasome subunit beta type 7, putative OS=Toxoplasma gondii (strain ATCC 50861 / VEG) GN=BN1205_050900 PE=4 SV=1	K	KCr_KHib
TGME49_221870-t26_1-p1	hypothetical protein	K	KCr_KHib
TGME49_204480-t26_1-p1	thioredoxin domain-containing protein	K	KCr_KHib
TGME49_217540-t26_1-p1	RNA recognition motif-containing protein OS=Toxoplasma gondii ARI GN=TGARI_217540 PE=4 SV=1	K	KCr_KHib
TGME49_233350-t26_1-p1	Putative nuclear transport factor 2 OS=Toxoplasma gondii FOU GN=TGFOU_233350 PE=4 SV=1	K	KCr_KHib
TGME49_300290-t26_1-p1	SNARE domain-containing protein	K	KCr_KHib
TGME49_262040-t26_1-p1	Eukaryotic translation initiation factor 3 subunit K OS=Toxoplasma gondii FOU GN=TGFOU_262040 PE=3 SV=1	K	KCr_KHib
TGME49_219700-t26_1-p1	hypothetical protein	K	KCr_KHib
TGME49_207240-t26_1-p1	hypothetical protein	K	KCr_KHib
TGME49_224960-t26_1-p1	Preprotein translocase subunit Sec66 OS=Toxoplasma gondii FOU GN=TGFOU_224960 PE=4 SV=1	K	KCr_KHib
TGME49_236530-t26_1-p1	Defective in cullin neddylation protein OS=Toxoplasma gondii MAS GN=TGMAS_236530 PE=4 SV=1	K	KCr_KHib
TGME49_237250-t26_1-p1	hypothetical protein	K	KCr_KHib
TGME49_260370-t26_1-p1	AtPH1 family protein	K	KCr_KHib
TGME49_300000-t26_1-p1	Ribosomal protein RPL18 OS=Toxoplasma gondii MAS GN=TGMAS_300000 PE=4 SV=1	K	KCr_KHib
TGME49_267500-t26_1-p1	hypothetical protein	K	KCr_KHib
TGME49_310010-t26_1-p1	Rhoptry neck protein 1 OS=Toxoplasma gondii GN=RON1 PE=2 SV=1	K	KCr_KHib
TGME49_321530-t26_1-p1	cathepsin CPL	K	KCr_KHib
TGME49_245450-t26_1-p1	hypothetical protein	K	KCr_KHib
TGME49_313190-t26_1-p1	Rab18/RabC-family small GTPase OS=Toxoplasma gondii (strain ATCC 50861 / VEG) GN=BN1205_097220 PE=4 SV=1	K	KCr_KHib
TGME49_266960-t26_1-p1	Tubulin beta chain OS=Toxoplasma gondii FOU GN=TGFOU_266960 PE=3 SV=1	K	KCr_KHib
TGME49_215460-t26_1-p1	40S ribosomal protein S24 OS=Toxoplasma gondii FOU GN=TGFOU_215460 PE=3 SV=1	K	KCr_KHib
TGME49_204050-t26_1-p1	Subtilisin SUB1 OS=Toxoplasma gondii (strain ATCC 50611 / Me49) GN=SUB1 PE=4 SV=1	K	KCr_KHib
TGME49_288460-t26_1-p1	hypothetical protein	K	KCr_KHib
TGME49_286450-t26_1-p1	Dense granule protein GRA5 OS=Toxoplasma gondii (strain ATCC 50611 / Me49) GN=GRA5 PE=4 SV=1	K	KCr_KHib
TGME49_211630-t26_1-p1	hypothetical protein	K	KCr_KHib
TGME49_311310-t26_1-p1	hypothetical protein	K	KCr_KHib
TGME49_277080-t26_1-p1	Microneme protein MIC5 OS=Toxoplasma gondii (strain ATCC 50861 / VEG) GN=TGVEG_277080 PE=4 SV=1	K	KCr_KHib
TGME49_258070-t26_1-p1	hypothetical protein	K	KCr_KHib
TGME49_203310-t26_1-p1	dense granule protein GRA7	K	KCr_KHib
TGME49_313640-t26_1-p1	hypothetical protein	K	KCr_KHib
TGME49_240890-t26_1-p1	Probable ATP-dependent 6-phosphofructokinase OS=Toxoplasma gondii (strain ATCC 50861 / VEG) GN=BN1205_090400 PE=3 SV=1	K	KCr_KHib
TGME49_232300-t26_1-p1	Ribosomal protein RPS3 OS=Toxoplasma gondii (strain ATCC 50861 / VEG) GN=TGVEG_232300 PE=4 SV=1	K	KCr_KHib
TGME49_202200-t26_1-p1	hypothetical protein	K	KCr_KHib
TGME49_227952-t26_1-p1	14-3-3 superfamily protein OS=Toxoplasma gondii FOU GN=TGFOU_227952 PE=3 SV=1	K	KCr_KHib
TGME49_288685-t26_1-p1	Fe-S protein assembly co-chaperone HscB protein OS=Toxoplasma gondii TgCatPRC2 GN=TGPRC2_288685 PE=4 SV=1	K	KCr_KHib
TGME49_228770-t26_1-p1	hypothetical protein	K	KCr_KHib
TGME49_278050-t26_1-p1	hypothetical protein	K	KCr_KHib
TGME49_313380-t26_1-p1	hypothetical protein	K	KCr_KHib
TGME49_238050-t26_1-p1	nuclease and tudor domain-containing protein	K	KCr_KHib
TGME49_278270-t26_1-p1	hypothetical protein	K	KCr_KHib
TGME49_212270-t26_1-p1	hypothetical protein	K	KCr_KHib
TGME49_203080-t26_1-p1	RNA recognition motif-containing protein	K	KCr_KHib
TGME49_217740-t26_1-p1	3-ketoacyl-(Acyl-carrier-protein) reductase OS=Toxoplasma gondii ARI GN=TGARI_217740 PE=4 SV=1	K	KCr_KHib
TGME49_267420-t26_1-p1	Putative mago nashi family protein 2 OS=Toxoplasma gondii ARI GN=TGARI_267420 PE=4 SV=1	K	KCr_KHib
TGME49_270310-t26_1-p1	hypothetical protein	K	KCr_KHib
TGME49_230210-t26_1-p1	alveolin domain containing intermediate filament IMC10	K	KCr_KHib
TGME49_254800-t26_1-p1	hypothetical protein	K	KCr_KHib
TGME49_290730-t26_1-p1	CS domain-containing protein	K	KCr_KHib
TGME49_286630-t26_1-p1	Putative antioxidant protein OS=Toxoplasma gondii GN=AOP PE=2 SV=1	K	KCr_KHib
TGME49_239740-t26_1-p1	Dense granule protein GRA14 OS=Toxoplasma gondii (strain ATCC 50861 / VEG) GN=BN1205_091840 PE=4 SV=1	K	KCr_KHib
TGME49_246560-t26_1-p1	hypothetical protein	K	KCr_KHib
TGME49_202870-t26_1-p1	SAP domain-containing protein	K	KCr_KHib
TGME49_209150-t26_1-p1	Mitochondrial alternative NADH dehydrogenase 1 OS=Toxoplasma gondii GN=ndh2-I PE=2 SV=1	K	KCr_KHib
TGME49_305240-t26_1-p1	XPA binding protein 2 family protein	K	KCr_KHib
TGME49_214930-t26_1-p1	hypothetical protein	K	KCr_KHib
TGME49_202830-t26_1-p1	Elicitor-responsive protein, putative OS=Toxoplasma gondii (strain ATCC 50611 / Me49) GN=TGME49_202830 PE=4 SV=1	K	KCr_KHib
TGME49_247670-t26_1-p1	ribulose-phosphate 3 epimerase family protein	K	KCr_KHib
TGME49_319730-t26_1-p1	YOU2 family C2C2 zinc finger protein	K	KCr_KHib
TGME49_275690-t26_1-p1	hypothetical protein	K	KCr_KHib
TGME49_295340-t26_1-p1	UV excision repair protein Rad23 protein	K	KCr_KHib
TGME49_295000-t26_1-p1	Sec1 family protein OS=Toxoplasma gondii FOU GN=TGFOU_295000 PE=3 SV=1	K	KCr_KHib
TGME49_261250-t26_1-p1	Histone H2A OS=Toxoplasma gondii FOU GN=TGFOU_261250 PE=3 SV=1	K	KCr_KHib
TGME49_267400-t26_1-p1	ribosomal protein RPL32	K	KCr_KHib
TGME49_249530-t26_1-p1	Exportin 1, putative OS=Toxoplasma gondii (strain ATCC 50611 / Me49) GN=TGME49_249530 PE=3 SV=1	K	KCr_KHib
TGME49_218760-t26_1-p1	hypothetical protein	K	KCr_KHib
TGME49_214780-t26_1-p1	Hydrolase, NUDIX family protein OS=Toxoplasma gondii GAB2-2007-GAL-DOM2 GN=TGDOM2_214780 PE=4 SV=1	K	KCr_KHib
TGME49_205440-t26_1-p1	T-complex protein 1 subunit gamma OS=Toxoplasma gondii ARI GN=TGARI_205440 PE=3 SV=1	K	KCr_KHib
TGME49_207840-t26_1-p1	Ribosomal protein RPS17 OS=Toxoplasma gondii FOU GN=TGFOU_207840 PE=3 SV=1	K	KCr_KHib
TGME49_251880-t26_1-p1	tRNA synthetases class I family protein	K	KCr_KHib
TGME49_262050-t26_1-p1	rhoptry kinase family protein ROP39	K	KCr_KHib
TGME49_249910-t26_1-p1	hypothetical protein	K	KCr_KHib
TGME49_293690-t26_1-p1	profilin PRF	K	KCr_KHib
TGME49_291140-t26_1-p1	hypothetical protein	K	KCr_KHib
TGME49_213000-t26_1-p1	hypothetical protein	K	KCr_KHib
TGME49_293900-t26_1-p1	sporozoite protein with an altered thrombospondin repeat SPATR	K	KCr_KHib
TGME49_295650-t26_1-p1	hypothetical protein	K	KCr_KHib
TGME49_227800-t26_1-p1	EF hand domain-containing protein	K	KCr_KHib
TGME49_315930-t26_1-p1	hypothetical protein	K	KCr_KHib
TGME49_293580-t26_1-p1	Prefoldin subunit protein OS=Toxoplasma gondii FOU GN=TGFOU_293580 PE=4 SV=1	K	KCr_KHib
TGME49_202820-t26_1-p1	Ubiquitin-conjugating enzyme subfamily protein OS=Toxoplasma gondii FOU GN=TGFOU_202820 PE=3 SV=1	K	KCr_KHib
TGME49_236580-t26_1-p1	Prp31-15.5k-U4 Snrna Complex family protein	K	KCr_KHib
TGME49_267600-t26_1-p1	FHA domain-containing protein	K	KCr_KHib
TGME49_258950-t26_1-p1	lectin family protein	K	KCr_KHib
TGME49_232830-t26_1-p1	V-type proton ATPase subunit a OS=Toxoplasma gondii ARI GN=TGARI_232830 PE=3 SV=1	K	KCr_KHib
TGME49_314400-t26_1-p1	hypothetical protein	K	KCr_KHib
TGME49_203400-t26_1-p1	hypothetical protein	K	KCr_KHib
TGME49_244440-t26_1-p1	nucleoside transporter protein	K	KCr_KHib
TGME49_295110-t26_1-p1	Rhoptry protein ROP7 OS=Toxoplasma gondii (strain ATCC 50861 / VEG) GN=BN1205_050030 PE=4 SV=1	K	KCr_KHib
TGME49_271810-t26_1-p1	hypothetical protein	K	KCr_KHib
TGME49_305980-t26_1-p1	pyruvate dehydrogenase complex subunit PDH-E3I	K	KCr_KHib
TGME49_223410-t26_1-p1	hypothetical protein	K	KCr_KHib
TGME49_310430-t26_1-p1	Heat shock protein 90, putative OS=Toxoplasma gondii (strain ATCC 50861 / VEG) GN=BN1205_094510 PE=3 SV=1	K	KCr_KHib
TGME49_243800-t26_1-p1	hypothetical protein	K	KCr_KHib
TGME49_314810-t26_1-p1	Ribosomal protein RPL7 OS=Toxoplasma gondii FOU GN=TGFOU_314810 PE=4 SV=1	K	KCr_KHib
TGME49_289100-t26_1-p1	hypothetical protein	K	KCr_KHib
TGME49_280750-t26_1-p1	hypothetical protein	K	KCr_KHib
TGME49_249250-t26_1-p1	ribosomal protein RPL35A	K	KCr_KHib
TGME49_237880-t26_1-p1	hypothetical protein	K	KCr_KHib
TGME49_209985-t26_1-p1	cAMP-dependent protein kinase	K	KCr_KHib
TGME49_217220-t26_1-p1	Zinc finger (C3HC4 RING finger) protein,putative OS=Toxoplasma gondii (strain ATCC 50861 / VEG) GN=BN1205_037050 PE=4 SV=1	K	KCr_KHib
TGME49_227600-t26_1-p1	Ribosomal protein RPL34 OS=Toxoplasma gondii FOU GN=TGFOU_227600 PE=4 SV=1	K	KCr_KHib
TGME49_310040-t26_1-p1	Putative ubiquitin conjugating enzyme E2 OS=Toxoplasma gondii (strain ATCC 50861 / VEG) GN=TGVEG_310040 PE=3 SV=1	K	KCr_KHib
TGME49_270640-t26_1-p1	RNA recognition motif-containing protein OS=Toxoplasma gondii MAS GN=TGMAS_270640 PE=4 SV=1	K	KCr_KHib
TGME49_295125-t26_1-p1	Rhoptry protein ROP4 OS=Toxoplasma gondii (strain ATCC 50611 / Me49) GN=ROP4 PE=4 SV=1	K	KCr_KHib
TGME49_257440-t26_1-p1	SCO1/SenC protein OS=Toxoplasma gondii (strain ATCC 50861 / VEG) GN=TGVEG_257440 PE=4 SV=1	K	KCr_KHib
TGME49_226830-t26_1-p1	DnaK family protein	K	KCr_KHib
TGME49_265370-t26_1-p1	hypothetical protein	K	KCr_KHib
TGME49_239310-t26_1-p1	Ribulose 5-phosphate isomerase OS=Toxoplasma gondii (strain ATCC 50611 / Me49) GN=TGME49_239310 PE=1 SV=1	K	KCr_KHib
TGME49_213770-t26_1-p1	hypothetical protein	K	KCr_KHib
TGME49_286090-t26_1-p1	hypothetical protein	K	KCr_KHib
TGME49_221210-t26_1-p1	cyclophilin	K	KCr_KHib
TGME49_300100-t26_1-p1	rhoptry neck protein RON2	K	KCr_KHib
TGME49_233100-t26_1-p1	SPFH domain / Band 7 family protein OS=Toxoplasma gondii ARI GN=TGARI_233100 PE=4 SV=1	K	KCr_KHib
TGME49_218940-t26_1-p1	hypothetical protein	K	KCr_KHib
TGME49_225080-t26_1-p1	ribosomal protein RPS18	K	KCr_KHib
TGME49_308020-t26_1-p1	SAG-related sequence SRS57	K	KCr_KHib
TGME49_293770-t26_1-p1	Chitinase-like protein CLP1 OS=Toxoplasma gondii MAS GN=TGMAS_293770 PE=4 SV=1	K	KCr_KHib
TGME49_265150-t26_1-p1	hypothetical protein	K	KCr_KHib
TGME49_263040-t26_1-p1	ribosomal protein RPS16	K	KCr_KHib
TGME49_220950-t26_1-p1	hypothetical protein	K	KCr_KHib
TGME49_267060-t26_1-p1	Ribosomal protein RPL14 OS=Toxoplasma gondii FOU GN=TGFOU_267060 PE=4 SV=1	K	KCr_KHib
TGME49_248600-t26_1-p1	aspartate aminotransferase	K	KCr_KHib
TGME49_262670-t26_1-p1	60S ribosomal protein L18a OS=Toxoplasma gondii FOU GN=TGFOU_262670 PE=3 SV=1	K	KCr_KHib
TGME49_229950-t26_1-p1	hypothetical protein	K	KCr_KHib
TGME49_270240-t26_1-p1	MAG1	K	KCr_KHib
TGME49_249390-t26_1-p1	Glutamate/leucine/phenylalanine/valine dehydrogenase family protein OS=Toxoplasma gondii (strain ATCC 50861 / VEG) GN=TGVEG_249390 PE=4 SV=1	K	KCr_KHib
TGME49_270380-t26_1-p1	Ribosomal protein RPS13 OS=Toxoplasma gondii FOU GN=TGFOU_270380 PE=3 SV=1	K	KCr_KHib
TGME49_224060-t26_1-p1	Putative thioredoxin OS=Toxoplasma gondii FOU GN=TGFOU_224060 PE=4 SV=1	K	KCr_KHib
TGME49_232720-t26_1-p1	Putative Lsm12 OS=Toxoplasma gondii FOU GN=TGFOU_232720 PE=4 SV=1	K	KCr_KHib
TGME49_272270-t26_1-p1	radical SAM domain-containing protein	K	KCr_KHib
TGME49_246620-t26_1-p1	G10 family protein	K	KCr_KHib
TGME49_310150-t26_1-p1	AMP-binding enzyme domain-containing protein OS=Toxoplasma gondii ARI GN=TGARI_310150 PE=4 SV=1	K	KCr_KHib
TGME49_224460-t26_1-p1	hypothetical protein	K	KCr_KHib
TGME49_253900-t26_1-p1	Delta-aminolevulinic acid dehydratase OS=Toxoplasma gondii (strain ATCC 50611 / Me49) GN=PBGS PE=3 SV=1	K	KCr_KHib
TGME49_235700-t26_1-p1	hypothetical protein	K	KCr_KHib
TGME49_279450-t26_1-p1	Adenylosuccinate synthetase OS=Toxoplasma gondii FOU GN=TGFOU_279450 PE=3 SV=1	K	KCr_KHib
TGME49_260630-t26_1-p1	DnaJ family Sec63 protein	K	KCr_KHib
TGME49_263990-t26_1-p1	hypothetical protein	K	KCr_KHib
TGME49_225580-t26_1-p1	hypothetical protein	K	KCr_KHib
TGME49_233720-t26_1-p1	DNA-directed RNA polymerase II RPBABC8	K	KCr_KHib
TGME49_270250-t26_1-p1	Dense granule protein GRA1 OS=Toxoplasma gondii ARI GN=TGARI_270250 PE=4 SV=1	K	KCr_KHib
TGME49_247000-t26_1-p1	tetratricopeptide repeat-containing protein	K	KCr_KHib
TGME49_247460-t26_1-p1	proliferating cell nuclear antigen PCNA1	K	KCr_KHib
TGME49_263720-t26_1-p1	HMG (high mobility group) box domain-containing protein	K	KCr_KHib
TGME49_279420-t26_1-p1	hypothetical protein	K	KCr_KHib
TGME49_258360-t26_1-p1	hypothetical protein	K	KCr_KHib
TGME49_258060-t26_1-p1	hypothetical protein	K	KCr_KHib
TGME49_255900-t26_1-p1	Putative Bax inhibitor-1 OS=Toxoplasma gondii FOU GN=TGFOU_255900 PE=3 SV=1	K	KCr_KHib
TGME49_279100-t26_1-p1	hypothetical protein	K	KCr_KHib
TGME49_215350-t26_1-p1	hypothetical protein	K	KCr_KHib
TGME49_254120-t26_1-p1	Autophagy-related protein OS=Toxoplasma gondii FOU GN=TGFOU_254120 PE=3 SV=1	K	KCr_KHib
TGME49_267390-t26_1-p1	DNA-directed RNA polymerase I RPAC1 OS=Toxoplasma gondii FOU GN=TGFOU_267390 PE=4 SV=1	K	KCr_KHib
TGME49_229420-t26_1-p1	hypothetical protein	K	KCr_KHib
TGME49_265220-t26_1-p1	Co-chaperone GrpE protein OS=Toxoplasma gondii ARI GN=TGARI_265220 PE=3 SV=1	K	KCr_KHib
TGME49_214440-t26_1-p1	4'-phosphopantetheinyl transferase superfamily protein	K	KCr_KHib
TGME49_310320-t26_1-p1	calreticulin family protein	K	KCr_KHib
TGME49_236650-t26_1-p1	DEAD (Asp-Glu-Ala-Asp) box polypeptide 17 OS=Toxoplasma gondii MAS GN=TGMAS_236650 PE=3 SV=1	K	KCr_KHib
TGME49_289550-t26_1-p1	WD domain, G-beta repeat-containing protein OS=Toxoplasma gondii ARI GN=TGARI_289550 PE=4 SV=1	K	KCr_KHib
TGME49_212860-t26_1-p1	hypothetical protein	K	KCr_KHib
TGME49_222380-t26_1-p1	importin-beta N-terminal domain-containing protein	K	KCr_KHib
TGME49_223920-t26_1-p1	rhoptry neck protein RON3	K	KCr_KHib
TGME49_313670-t26_1-p1	Adaptin n terminal region domain-containing protein OS=Toxoplasma gondii FOU GN=TGFOU_313670 PE=4 SV=1	K	KCr_KHib
TGME49_206610-t26_1-p1	pyruvate dehydrogenase complex subunit PDH-E2	K	KCr_KHib
TGME49_231190-t26_1-p1	ATPase ASNA1 homolog OS=Toxoplasma gondii FOU GN=TGFOU_231190 PE=3 SV=1	K	KCr_KHib
TGME49_319340-t26_1-p1	Putative kelch motif protein OS=Toxoplasma gondii ARI GN=TGARI_319340 PE=4 SV=1	K	KCr_KHib
TGME49_206510-t26_1-p1	Toxolysin TLN4 OS=Toxoplasma gondii (strain ATCC 50611 / Me49) GN=TLN4 PE=4 SV=1	K	KCr_KHib
TGME49_310490-t26_1-p1	Ribosomal protein RPL27A OS=Toxoplasma gondii FOU GN=TGFOU_310490 PE=3 SV=1	K	KCr_KHib
TGME49_275440-t26_1-p1	dense granule protein GRA6	K	KCr_KHib
TGME49_315220-t26_1-p1	rhoptry protein ROP14	K	KCr_KHib
TGME49_283540-t26_1-p1	hypothetical protein	K	KCr_KHib
TGME49_319350-t26_1-p1	SAG-related sequence SRS17B OS=Toxoplasma gondii ARI GN=TGARI_319350 PE=4 SV=1	K	KCr_KHib
TGME49_234505-t26_1-p1	Putative phenylalanyl-tRNA synthetase alpha chain A OS=Toxoplasma gondii ARI GN=TGARI_234505 PE=4 SV=1	K	KCr_KHib
TGME49_290260-t26_1-p1	thioredoxin family Trp26 protein	K	KCr_KHib
TGME49_288710-t26_1-p1	hypothetical protein	K	KCr_KHib
TGME49_250040-t26_1-p1	hypothetical protein	K	KCr_KHib
TGME49_210370-t26_1-p1	hypothetical protein	K	KCr_KHib
TGME49_305520-t26_1-p1	ribosomal protein RPS2	K	KCr_KHib
TGME49_311690-t26_1-p1	Peptidase domain-containin Ubiquilin-4 OS=Toxoplasma gondii (strain ATCC 50861 / VEG) GN=BN1205_095700 PE=4 SV=1	K	KCr_KHib
TGME49_209290-t26_1-p1	Ribosomal protein RPS28 OS=Toxoplasma gondii FOU GN=TGFOU_209290 PE=3 SV=1	K	KCr_KHib
TGME49_293440-t26_1-p1	Putative transmembrane protein OS=Toxoplasma gondii MAS GN=TGMAS_293440 PE=4 SV=1	K	KCr_KHib
TGME49_269950-t26_1-p1	hypothetical protein	K	KCr_KHib
TGME49_233735-t26_1-p1	hypothetical protein	K	KCr_KHib
TGME49_297500-t26_1-p1	T-complex protein 1 eta subunit OS=Toxoplasma gondii (strain ATCC 50611 / Me49) GN=TGME49_297500 PE=3 SV=1	K	KCr_KHib
TGME49_240860-t26_1-p1	Acyltransferase domain-containing protein OS=Toxoplasma gondii FOU GN=TGFOU_240860 PE=4 SV=1	K	KCr_KHib
TGME49_290005-t26_1-p1	Putative proteasome subunit beta type 1 OS=Toxoplasma gondii ARI GN=TGARI_290005 PE=4 SV=1	K	KCr_KHib
TGME49_269690-t26_1-p1	hypothetical protein	K	KCr_KHib
TGME49_221490-t26_1-p1	Cell cycle regulator protein OS=Toxoplasma gondii (strain ATCC 50611 / Me49) GN=TGME49_221490 PE=4 SV=1	K	KCr_KHib
TGME49_233480-t26_1-p1	SAG-related sequence SRS29C	K	KCr_KHib
TGME49_273770-t26_1-p1	hypothetical protein	K	KCr_KHib
TGME49_309810-t26_1-p1	ribosomal protein RPP2	K	KCr_KHib
TGME49_304500-t26_1-p1	Putative transmembrane protein OS=Toxoplasma gondii FOU GN=TGFOU_304500 PE=4 SV=1	K	KCr_KHib
TGME49_310460-t26_1-p1	Rab6	K	KCr_KHib
TGME49_243930-t26_1-p1	hypothetical protein	K	KCr_KHib
TGME49_247350-t26_1-p1	thioredoxin domain-containing protein	K	KCr_KHib
TGME49_239710-t26_1-p1	phosphomannomutase	K	KCr_KHib
TGME49_262100-t26_1-p1	Tetratricopeptide repeat-containing protein OS=Toxoplasma gondii (strain ATCC 50611 / Me49) GN=TGME49_262100 PE=4 SV=1	K	KCr_KHib
TGME49_304990-t26_1-p1	hypothetical protein	K	KCr_KHib
TGME49_204530-t26_1-p1	microneme protein MIC11	K	KCr_KHib
TGME49_232410-t26_1-p1	PDI family protein OS=Toxoplasma gondii FOU GN=TGFOU_232410 PE=4 SV=1	K	KCr_KHib
TGME49_291960-t26_1-p1	rhoptry kinase family protein ROP40 (incomplete catalytic triad)	K	KCr_KHib
TGME49_220860-t26_1-p1	DEAD/DEAH box helicase	K	KCr_KHib
TGME49_264660-t26_1-p1	SAG-related sequence SRS44	K	KCr_KHib
TGME49_215470-t26_1-p1	Ribosomal protein OS=Toxoplasma gondii FOU GN=TGFOU_215470 PE=3 SV=1	K	KCr_KHib
TGME49_305860-t26_1-p1	calcium-dependent protein kinase CDPK3	K	KCr_KHib
TGME49_262430-t26_1-p1	4-hydroxy-3-methylbut-2-en-1-yl diphosphate synthase	K	KCr_KHib
TGME49_260180-t26_1-p1	hypothetical protein	K	KCr_KHib
TGME49_236620-t26_1-p1	protein kinase (incomplete catalytic triad)	K	KCr_KHib
TGME49_221170-t26_1-p1	CAAX metallo endopeptidase	K	KCr_KHib
TGME49_219832-t26_1-p1	Cyclin-dependent kinases regulatory subunit OS=Toxoplasma gondii (strain ATCC 50611 / Me49) GN=TGME49_219832 PE=3 SV=1	K	KCr_KHib
TGME49_271280-t26_1-p1	hypothetical protein	K	KCr_KHib
TGME49_289830-t26_1-p1	hypothetical protein	K	KCr_KHib
TGME49_263440-t26_1-p1	hypothetical protein	K	KCr_KHib
TGME49_236910-t26_1-p1	hypothetical protein	K	KCr_KHib
TGME49_279400-t26_1-p1	Putative glutaredoxin OS=Toxoplasma gondii ARI GN=TGARI_279400 PE=4 SV=1	K	KCr_KHib
TGME49_240600-t26_1-p1	Putative chaperonin cpn60 OS=Toxoplasma gondii (strain ATCC 50861 / VEG) GN=BN1205_090700 PE=3 SV=1	K	KCr_KHib
TGME49_223668-t26_1-p1	LYAR-type C2HC zinc finger protein	K	KCr_KHib
TGME49_212960-t26_1-p1	hypothetical protein	K	KCr_KHib
TGME49_218530-t26_1-p1	proteasome-interacting thioredoxin domain-containing protein	K	KCr_KHib
TGME49_212290-t26_1-p1	ribosomal protein RPS19	K	KCr_KHib
TGME49_228170-t26_1-p1	Inner membrane complex protein IMC2A OS=Toxoplasma gondii (strain ATCC 50611 / Me49) GN=IMC2A PE=4 SV=1	K	KCr_KHib
TGME49_301390-t26_1-p1	Ribosome biogenesis protein BOP1 homolog OS=Toxoplasma gondii TgCatPRC2 GN=TGPRC2_301390 PE=3 SV=1	K	KCr_KHib
TGME49_257680-t26_1-p1	Myosin light chain MLC1 OS=Toxoplasma gondii MAS GN=TGMAS_257680 PE=4 SV=1	K	KCr_KHib
TGME49_240280-t26_1-p1	S1/P1nuclease	K	KCr_KHib
TGME49_213392-t26_1-p1	surface antigen repeat-containing protein	K	KCr_KHib
TGME49_268760-t26_1-p1	hypothetical protein	K	KCr_KHib
TGME49_215420-t26_1-p1	SNARE protein OS=Toxoplasma gondii FOU GN=TGFOU_215420 PE=3 SV=1	K	KCr_KHib
TGME49_294640-t26_1-p1	ribonucleoside-diphosphate reductase large chain	K	KCr_KHib
TGME49_254690-t26_1-p1	phospholipase/carboxylesterase	K	KCr_KHib
TGME49_318210-t26_1-p1	hypothetical protein	K	KCr_KHib
TGME49_313560-t26_1-p1	hypothetical protein	K	KCr_KHib
TGME49_219320-t26_1-p1	Acid phosphatase GAP50 OS=Toxoplasma gondii FOU GN=TGFOU_219320 PE=4 SV=1	K	KCr_KHib
TGME49_215260-t26_1-p1	carbamoylphosphate synthetase	K	KCr_KHib
TGME49_316255-t26_1-p1	hypothetical protein	K	KCr_KHib
TGME49_242790-t26_1-p1	hypothetical protein	K	KCr_KHib
TGME49_319300-t26_1-p1	hypothetical protein	K	KCr_KHib
TGME49_205320-t26_1-p1	hypothetical protein	K	KCr_KHib
TGME49_306600-t26_1-p1	RNA recognition motif-containing protein	K	KCr_KHib
TGME49_220100-t26_1-p1	phosphoribosylpyrophosphate synthetase	K	KCr_KHib
TGME49_203870-t26_1-p1	hypothetical protein	K	KCr_KHib
TGME49_220500-t26_1-p1	UBX domain-containing protein OS=Toxoplasma gondii (strain ATCC 50611 / Me49) GN=TGME49_220500 PE=4 SV=1	K	KCr_KHib
TGME49_312150-t26_1-p1	hypothetical protein	K	KCr_KHib
TGME49_258150-t26_1-p1	hypothetical protein	K	KCr_KHib
TGME49_228360-t26_1-p1	hypothetical protein	K	KCr_KHib
TGME49_271350-t26_1-p1	Bifunctional protein FolC subfamily protein OS=Toxoplasma gondii ARI GN=TGARI_271350 PE=4 SV=1	K	KCr_KHib
TGME49_213730-t26_1-p1	lanthionine synthetase C family protein	K	KCr_KHib
TGME49_308860-t26_1-p1	hypothetical protein	K	KCr_KHib
TGME49_232030-t26_1-p1	hypothetical protein	K	KCr_KHib
TGME49_238250-t26_1-p1	ribosomal protein RPL36	K	KCr_KHib
TGME49_249240-t26_1-p1	hypothetical protein	K	KCr_KHib
TGME49_249610-t26_1-p1	hypothetical protein	K	KCr_KHib
TGME49_218720-t26_1-p1	calcium-dependent protein kinase CDPK6	K	KCr_KHib
TGME49_201140-t26_1-p1	hypothetical protein	K	KCr_KHib
TGME49_243910-t26_1-p1	Cof family hydrolase subfamily protein OS=Toxoplasma gondii ARI GN=TGARI_243910 PE=4 SV=1	K	KCr_KHib
TGME49_313230-t26_1-p1	hypothetical protein	K	KCr_KHib
TGME49_316530-t26_1-p1	Putative myosin heavy chain OS=Toxoplasma gondii ARI GN=TGARI_316530 PE=4 SV=1	K	KCr_KHib
TGME49_215060-t26_1-p1	hypothetical protein	K	KCr_KHib
TGME49_216770-t26_1-p1	hypothetical protein	K	KCr_KHib
TGME49_310470-t26_1-p1	hypothetical protein	K	KCr_KHib
TGME49_224910-t26_1-p1	hypothetical protein	K	KCr_KHib
TGME49_309740-t26_1-p1	LSM domain-containing protein	K	KCr_KHib
TGME49_254520-t26_1-p1	Mediator complex subunit MED11 OS=Toxoplasma gondii MAS GN=TGMAS_254520 PE=4 SV=1	K	KCr_KHib
TGME49_264080-t26_1-p1	Acyl carrier protein OS=Toxoplasma gondii MAS GN=TGMAS_264080 PE=3 SV=1	K	KCr_KHib
TGME49_261070-t26_1-p1	apicoplast triosephosphate translocator APT1	K	KCr_KHib
TGME49_258090-t26_1-p1	hypothetical protein	K	KCr_KHib
TGME49_278660-t26_1-p1	p-type ATPase4, putative OS=Toxoplasma gondii (strain ATCC 50611 / Me49) GN=TGME49_278660 PE=3 SV=1	K	KCr_KHib
TGME49_249850-t26_1-p1	GAP40 protein	K	KCr_KHib
TGME49_226970-t26_1-p1	ribosomal protein RPS11	K	KCr_KHib
TGME49_290890-t26_1-p1	Putative carbonyl reductase 1 OS=Toxoplasma gondii ARI GN=TGARI_290890 PE=3 SV=1	K	KCr_KHib
TGME49_217000-t26_1-p1	hypothetical protein	K	KCr_KHib
TGME49_273860-t26_1-p1	hypothetical protein	K	KCr_KHib
TGME49_273960-t26_1-p1	chaperonin GroS protein	K	KCr_KHib
TGME49_219690-t26_1-p1	hypothetical protein	K	KCr_KHib
TGME49_246730-t26_1-p1	hypothetical protein	K	KCr_KHib
TGME49_267550-t26_1-p1	leucine-rich repeat protein LRR1	K	KCr_KHib
TGME49_311470-t26_1-p1	rhoptry neck protein RON5	K	KCr_KHib
TGME49_208030-t26_1-p1	microneme protein MIC4	K	KCr_KHib
TGME49_308840-t26_1-p1	SAG-related sequence SRS51	K	KCr_KHib
TGME49_247230-t26_1-p1	centrin	K	KCr_KHib
TGME49_282055-t26_1-p1	protein phosphatase PP2C-hn	K	KCr_KHib
TGME49_266120-t26_1-p1	Glutathione peroxidase OS=Toxoplasma gondii (strain ATCC 50611 / Me49) GN=TPX1 PE=3 SV=1	K	KCr_KHib
TGME49_263060-t26_1-p1	Proteasome/cyclosome repeat-containing protein	K	KCr_KHib
TGME49_291630-t26_1-p1	hypothetical protein	K	KCr_KHib
TGME49_261010-t26_1-p1	hypothetical protein	K	KCr_KHib
TGME49_213280-t26_1-p1	SAG-related sequence SRS25 OS=Toxoplasma gondii ARI GN=TGARI_213280 PE=4 SV=1	K	KCr_KHib
TGME49_238190-t26_1-p1	DNA-directed RNA polymerase II RPB3	K	KCr_KHib
TGME49_306060-t26_1-p1	rhoptry neck protein RON8	K	KCr_KHib
TGME49_290040-t26_1-p1	hypothetical protein	K	KCr_KHib
TGME49_218250-t26_1-p1	TAP42 family protein	K	KCr_KHib
TGME49_204130-t26_1-p1	perforin-like protein PLP1	K	KCr_KHib
TGME49_203450-t26_1-p1	DUF3228 domain-containing protein	K	KCr_KHib
TGME49_208370-t26_1-p1	hypothetical protein	K	KCr_KHib
TGME49_214220-t26_1-p1	hypothetical protein	K	KCr_KHib
TGME49_250710-t26_1-p1	microneme protein MIC10	K	KCr_KHib
TGME49_263580-t26_1-p1	bromodomain-containing protein	K	KCr_KHib
TGME49_249590-t26_1-p1	hypothetical protein	K	KCr_KHib
TGME49_277240-t26_1-p1	NTPase I	K	KCr_KHib
TGME49_256090-t26_1-p1	Glycerophosphodiester phosphodiesterase family protein OS=Toxoplasma gondii (strain ATCC 50611 / Me49)GN=TGME49_256090 PE=4 SV=1	K	KCr_KHib
TGME49_208450-t26_1-p1	protease inhibitor PI2	K	KCr_KHib
TGME49_293340-t26_1-p1	hypothetical protein	K	KCr_KHib
TGME49_204020-t26_1-p1	ribosomal protein RPL8	K	KCr_KHib
TGME49_201800-t26_1-p1	Putative RNA-binding protein OS=Toxoplasma gondii FOU GN=TGFOU_201800 PE=4 SV=1	K	KCr_KHib
TGME49_201150-t26_1-p1	Heavy metal translocating P-type ATPase subfamily protein OS=Toxoplasma gondii (strain ATCC 50611/ Me49) GN=TGME49_201150 PE=4 SV=1	K	KCr_KHib
TGME49_225930-t26_1-p1	triose-phosphate isomerase TPI-I	K	KCr_KHib
TGME49_254900-t26_1-p1	Proteasome subunit beta type OS=Toxoplasma gondii FOU GN=TGFOU_254900 PE=3 SV=1	K	KCr_KHib
TGME49_222430-t26_1-p1	HECT-domain (ubiquitin-transferase) domain-containing protein	K	KCr_KHib
TGME49_234450-t26_1-p1	ribosomal protein RPS15A	K	KCr_KHib
TGME49_286920-t26_1-p1	SWIRM domain-containing protein OS=Toxoplasma gondii (strain ATCC 50611 / Me49) GN=TGME49_286920 PE=4 SV=1	K	KCr_KHib
TGME49_246080-t26_1-p1	NAD dependent epimerase/dehydratase family protein	K	KCr_KHib
TGME49_218410-t26_1-p1	60S acidic ribosomal protein P0 OS=Toxoplasma gondii FOU GN=TGFOU_218410 PE=3 SV=1	K	KCr_KHib
TGME49_315110-t26_1-p1	hypothetical protein	K	KCr_KHib
TGME49_248180-t26_1-p1	hypothetical protein	K	KCr_KHib
TGME49_287180-t26_1-p1	hypothetical protein	K	KCr_KHib
TGME49_318580-t26_1-p1	Glucosephosphate-mutase GPM2 OS=Toxoplasma gondii (strain ATCC 50611 / Me49) GN=GPM2 PE=3 SV=1	K	KCr_KHib
TGME49_219520-t26_1-p1	histone arginine methyltransferase PRMT1	K	KCr_KHib

## Sheet: KCr_protein
Table S27 Analysis of overlapping proteins of Kla, Kcr, and Khib
Protein accession	Protein description	Amino acid	Classify
TGME49_236800-t26_1-p1	hypothetical protein	K	KCr
TGME49_319530-t26_1-p1	Splicing factor SF2 OS=Toxoplasma gondii (strain ATCC 50611 / Me49) GN=SF2 PE=4 SV=1	K	KCr
TGME49_248130-t26_1-p1	hypothetical protein	K	KCr
TGME49_258590-t26_1-p1	hypothetical protein	K	KCr
TGME49_216180-t26_1-p1	Putative transmembrane protein OS=Toxoplasma gondii FOU GN=TGFOU_216180 PE=4 SV=1	K	KCr
TGME49_213030-t26_1-p1	hypothetical protein	K	KCr
TGME49_259870-t26_1-p1	hypothetical protein	K	KCr
TGME49_235680-t26_1-p1	Peptidase M16 inactive domain-containing protein OS=Toxoplasma gondii (strain ATCC 50611 / Me49) GN=TGME49_235680 PE=4 SV=1	K	KCr
TGME49_200470-t26_1-p1	hypothetical protein	K	KCr
TGME49_223985-t26_1-p1	serine/threonine specific protein phosphatase	K	KCr
TGME49_318330-t26_1-p1	histone lysine acetyltransferase MYST-A	K	KCr
TGME49_293460-t26_1-p1	hypothetical protein	K	KCr
TGME49_316220-t26_1-p1	Mediator complex subunit MED6 OS=Toxoplasma gondii ARI GN=TGARI_316220 PE=4 SV=1	K	KCr
TGME49_270540-t26_1-p1	Trm112p family domain-containing protein OS=Toxoplasma gondii FOU GN=TGFOU_270540 PE=4 SV=1	K	KCr
TGME49_258500-t26_1-p1	Ribosomal RNA-processing protein 7 OS=Toxoplasma gondii ARI GN=TGARI_258500 PE=4 SV=1	K	KCr
TGME49_264950-t26_1-p1	hypothetical protein	K	KCr
TGME49_291620-t26_1-p1	hypothetical protein	K	KCr
TGME49_219130-t26_1-p1	NADPH-glutathione reductase OS=Toxoplasma gondii (strain ATCC 50611 / Me49) GN=TGME49_219130 PE=3 SV=1	K	KCr
TGME49_314430-t26_1-p1	serine/threonine specific protein phosphatase	K	KCr
TGME49_223480-t26_1-p1	hypothetical protein	K	KCr
TGME49_263710-t26_1-p1	acyl-CoA:cholesterol acyltransferase alpha ACAT1-alpha	K	KCr
TGME49_214230-t26_1-p1	hypothetical protein	K	KCr
TGME49_278160-t26_1-p1	vesicle transport v-snare protein	K	KCr
TGME49_321310-t26_1-p1	16S rRNA processing protein RimM domain-containing protein OS=Toxoplasma gondii GAB2-2007-GAL-DOM2 GN=TGDOM2_321310 PE=3 SV=1	K	KCr
TGME49_270010-t26_1-p1	hypothetical protein	K	KCr
TGME49_297880-t26_1-p1	dense granule protein DG32	K	KCr
TGME49_214300-t26_1-p1	Concanavalin A-like lectin/glucanase family protein OS=Toxoplasma gondii GAB2-2007-GAL-DOM2 GN=TGDOM2_214300 PE=4 SV=1	K	KCr
TGME49_206600-t26_1-p1	Sigma-70, region 3 protein OS=Toxoplasma gondii (strain ATCC 50611 / Me49) GN=TGME49_206600 PE=4 SV=1	K	KCr
TGME49_236280-t26_1-p1	hypothetical protein	K	KCr
TGME49_223855-t26_1-p1	RNA recognition motif-containing protein	K	KCr
TGME49_228180-t26_1-p1	Putative cytochrome C oxidase assembly factor COX15 OS=Toxoplasma gondii FOU GN=TGFOU_228180 PE=4 SV=1	K	KCr
TGME49_312350-t26_1-p1	hypothetical protein	K	KCr
TGME49_210270-t26_1-p1	hypothetical protein	K	KCr
TGME49_281420-t26_1-p1	histone deacetylase HDAC1	K	KCr
TGME49_315860-t26_1-p1	EF hand domain-containing protein	K	KCr
TGME49_209000-t26_1-p1	HECT-domain (ubiquitin-transferase) domain-containing protein	K	KCr
TGME49_244726-t26_1-p1	hypothetical protein	K	KCr
TGME49_246950-t26_1-p1	hypothetical protein	K	KCr
TGME49_261500-t26_1-p1	hydrolase	K	KCr
TGME49_218358-t26_1-p1	zinc knuckle domain-containing protein	K	KCr
TGME49_219660-t26_1-p1	hypothetical protein	K	KCr
TGME49_271840-t26_1-p1	hypothetical protein	K	KCr
TGME49_249480-t26_1-p1	TPR domain-containing protein OS=Toxoplasma gondii (strain ATCC 50861 / VEG) GN=BN1205_002380 PE=4 SV=1	K	KCr
TGME49_274140-t26_1-p1	hypothetical protein	K	KCr
TGME49_310100-t26_1-p1	Mannosyltransferase (Pig-m) protein OS=Toxoplasma gondii ARI GN=TGARI_310100 PE=4 SV=1	K	KCr
TGME49_219270-t26_1-p1	multi-pass transmembrane protein	K	KCr
