# Supplementary material for: Protein Lactylation and Metabolic Regulation of the Zoonotic Parasite Toxoplasma gondii
Source: Genomics Proteomics Bioinformatics. 2022 Oct 7;21(6):1163–81. doi: 10.1016/j.gpb.2022.09.010 (PMC11082259; doi:10.1016/j.gpb.2022.09.010)
Supplement: Supplementary Table S28 — GO enrichment analysis of Kla, Kcr, and Khib [file mmc51.xlsx]

## Sheet: KCr_KHib_protein
Table S28 GO enrichment analysis of Kla, Kcr, and Khib
GO terms level 1	GO terms description	GO terms level	GO terms ID	Mapping	Background	All mapping	All background	Fold enrichment	Fisher' exact test P value	–log10(P value)	Related protein
Cellular Component	cytosolic part	4	GO:0044445	20	39	112	606	2.77	1.49754e-06	5.82	TGME49_215470-t26_1-p1 TGME49_280710-t26_1-p1 TGME49_254900-t26_1-p1 TGME49_297500-t26_1-p1 TGME49_313560-t26_1-p1 TGME49_205558-t26_1-p1 TGME49_254440-t26_1-p1 TGME49_290005-t26_1-p1 TGME49_239500-t26_1-p1 TGME49_234450-t26_1-p1 TGME49_207060-t26_1-p1 TGME49_278050-t26_1-p1 TGME49_205440-t26_1-p1 TGME49_294640-t26_1-p1 TGME49_232300-t26_1-p1 TGME49_306930-t26_1-p1 TGME49_249590-t26_1-p1 TGME49_2…
	proteasome storage granule	5	GO:0034515	10	15	112	606	3.61	4.27195e-05	4.37	TGME49_280710-t26_1-p1 TGME49_290005-t26_1-p1 TGME49_239500-t26_1-p1 TGME49_254900-t26_1-p1 TGME49_278050-t26_1-p1 TGME49_306930-t26_1-p1 TGME49_258150-t26_1-p1 TGME49_249590-t26_1-p1 TGME49_223590-t26_1-p1 TGME49_287210-t26_1-p1
	cytosolic proteasome complex	4	GO:0031597	10	15	112	606	3.61	4.27195e-05	4.37	TGME49_280710-t26_1-p1 TGME49_290005-t26_1-p1 TGME49_239500-t26_1-p1 TGME49_254900-t26_1-p1 TGME49_278050-t26_1-p1 TGME49_306930-t26_1-p1 TGME49_258150-t26_1-p1 TGME49_249590-t26_1-p1 TGME49_223590-t26_1-p1 TGME49_287210-t26_1-p1
	proteasome core complex	3	GO:0005839	10	15	112	606	3.61	4.27195e-05	4.37	TGME49_280710-t26_1-p1 TGME49_290005-t26_1-p1 TGME49_239500-t26_1-p1 TGME49_254900-t26_1-p1 TGME49_278050-t26_1-p1 TGME49_306930-t26_1-p1 TGME49_258150-t26_1-p1 TGME49_249590-t26_1-p1 TGME49_223590-t26_1-p1 TGME49_287210-t26_1-p1
	proteasome complex	3	GO:0000502	14	29	112	606	2.61	0.000167115	3.78	TGME49_280710-t26_1-p1 TGME49_290005-t26_1-p1 TGME49_239500-t26_1-p1 TGME49_251760-t26_1-p1 TGME49_228210-t26_1-p1 TGME49_229950-t26_1-p1 TGME49_254900-t26_1-p1 TGME49_278050-t26_1-p1 TGME49_277500-t26_1-p1 TGME49_306930-t26_1-p1 TGME49_249590-t26_1-p1 TGME49_258150-t26_1-p1 TGME49_223590-t26_1-p1 TGME49_287210-t26_1-p1
	endopeptidase complex	4	GO:1905369	14	30	112	606	2.52	0.000264501	3.58	TGME49_280710-t26_1-p1 TGME49_290005-t26_1-p1 TGME49_239500-t26_1-p1 TGME49_251760-t26_1-p1 TGME49_228210-t26_1-p1 TGME49_229950-t26_1-p1 TGME49_254900-t26_1-p1 TGME49_278050-t26_1-p1 TGME49_277500-t26_1-p1 TGME49_306930-t26_1-p1 TGME49_249590-t26_1-p1 TGME49_258150-t26_1-p1 TGME49_223590-t26_1-p1 TGME49_287210-t26_1-p1
	organelle subcompartment	3	GO:0031984	18	45	112	606	2.16	0.00036836	3.43	TGME49_270070-t26_1-p1 TGME49_280710-t26_1-p1 TGME49_228210-t26_1-p1 TGME49_229950-t26_1-p1 TGME49_254900-t26_1-p1 TGME49_278660-t26_1-p1 TGME49_310460-t26_1-p1 TGME49_213072-t26_1-p1 TGME49_249270-t26_1-p1 TGME49_254120-t26_1-p1 TGME49_295040-t26_1-p1 TGME49_290005-t26_1-p1 TGME49_297070-t26_1-p1 TGME49_277500-t26_1-p1 TGME49_247350-t26_1-p1 TGME49_258826-t26_1-p1 TGME49_306930-t26_1-p1 TGME49_2…
	peptidase complex	3	GO:1905368	14	31	112	606	2.44	0.000407119	3.39	TGME49_280710-t26_1-p1 TGME49_290005-t26_1-p1 TGME49_239500-t26_1-p1 TGME49_251760-t26_1-p1 TGME49_228210-t26_1-p1 TGME49_229950-t26_1-p1 TGME49_254900-t26_1-p1 TGME49_278050-t26_1-p1 TGME49_277500-t26_1-p1 TGME49_306930-t26_1-p1 TGME49_249590-t26_1-p1 TGME49_258150-t26_1-p1 TGME49_223590-t26_1-p1 TGME49_287210-t26_1-p1
Molecular Function	oxidoreductase activity	2	GO:0016491	16	41	95	542	2.23	0.000562448	3.25	TGME49_269190-t26_1-p1 TGME49_307570-t26_1-p1 TGME49_260630-t26_1-p1 TGME49_294200-t26_1-p1 TGME49_278830-t26_1-p1 TGME49_257440-t26_1-p1 TGME49_266760-t26_1-p1 TGME49_249270-t26_1-p1 TGME49_314400-t26_1-p1 TGME49_307850-t26_1-p1 TGME49_218530-t26_1-p1 TGME49_210790-t26_1-p1 TGME49_207060-t26_1-p1 TGME49_294640-t26_1-p1 TGME49_247350-t26_1-p1 TGME49_279400-t26_1-p1
	syntaxin binding	4	GO:0019905	4	4	95	542	5.71	0.000895248	3.05	TGME49_218760-t26_1-p1 TGME49_270070-t26_1-p1 TGME49_258826-t26_1-p1 TGME49_213072-t26_1-p1
	SNARE binding	3	GO:0000149	5	7	95	542	4.08	0.00235491	2.63	TGME49_218760-t26_1-p1 TGME49_270070-t26_1-p1 TGME49_254120-t26_1-p1 TGME49_258826-t26_1-p1 TGME49_213072-t26_1-p1
	peptide disulfide oxidoreductase activity	5	GO:0015037	3	3	95	542	5.71	0.00524498	2.28	TGME49_247350-t26_1-p1 TGME49_249270-t26_1-p1 TGME49_279400-t26_1-p1
	intramolecular oxidoreductase activity	3	GO:0016860	5	9	95	542	3.17	0.0104858	1.98	TGME49_247350-t26_1-p1 TGME49_260630-t26_1-p1 TGME49_249270-t26_1-p1 TGME49_225930-t26_1-p1 TGME49_279400-t26_1-p1
	coenzyme binding	3	GO:0050662	6	13	95	542	2.63	0.0149766	1.82	TGME49_269190-t26_1-p1 TGME49_294200-t26_1-p1 TGME49_219520-t26_1-p1 TGME49_234190-t26_1-p1 TGME49_278830-t26_1-p1 TGME49_210790-t26_1-p1
	disulfide oxidoreductase activity	4	GO:0015036	5	11	95	542	2.59	0.0286007	1.54	TGME49_247350-t26_1-p1 TGME49_260630-t26_1-p1 TGME49_249270-t26_1-p1 TGME49_218530-t26_1-p1 TGME49_279400-t26_1-p1
	glucose binding	4	GO:0005536	2	2	95	542	5.71	0.0304547	1.52	TGME49_294200-t26_1-p1 TGME49_278830-t26_1-p1
Biological Process	modification-dependent protein catabolic process	6	GO:0019941	20	55	110	578	1.91	0.00111338	2.95	TGME49_280710-t26_1-p1 TGME49_228210-t26_1-p1 TGME49_229950-t26_1-p1 TGME49_254900-t26_1-p1 TGME49_247000-t26_1-p1 TGME49_310430-t26_1-p1 TGME49_207680-t26_1-p1 TGME49_290005-t26_1-p1 TGME49_239500-t26_1-p1 TGME49_293340-t26_1-p1 TGME49_319870-t26_1-p1 TGME49_278050-t26_1-p1 TGME49_277500-t26_1-p1 TGME49_280490-t26_1-p1 TGME49_202820-t26_1-p1 TGME49_306930-t26_1-p1 TGME49_249590-t26_1-p1 TGME49_2…
	ubiquitin-dependent protein catabolic process	7	GO:0006511	20	55	110	578	1.91	0.00111338	2.95	TGME49_280710-t26_1-p1 TGME49_228210-t26_1-p1 TGME49_229950-t26_1-p1 TGME49_254900-t26_1-p1 TGME49_247000-t26_1-p1 TGME49_310430-t26_1-p1 TGME49_207680-t26_1-p1 TGME49_290005-t26_1-p1 TGME49_239500-t26_1-p1 TGME49_293340-t26_1-p1 TGME49_319870-t26_1-p1 TGME49_278050-t26_1-p1 TGME49_277500-t26_1-p1 TGME49_280490-t26_1-p1 TGME49_202820-t26_1-p1 TGME49_306930-t26_1-p1 TGME49_249590-t26_1-p1 TGME49_2…
	protein targeting to ER	6	GO:0045047	4	6	110	578	3.5	0.0136808	1.86	TGME49_232300-t26_1-p1 TGME49_205558-t26_1-p1 TGME49_239710-t26_1-p1 TGME49_284560-t26_1-p1
	vesicle fusion with Golgi apparatus	6	GO:0048280	3	4	110	578	3.94	0.0232004	1.63	TGME49_218760-t26_1-p1 TGME49_270070-t26_1-p1 TGME49_213072-t26_1-p1
	protein localization to nucleus	6	GO:0034504	5	10	110	578	2.63	0.0256725	1.59	TGME49_295040-t26_1-p1 TGME49_233350-t26_1-p1 TGME49_244110-t26_1-p1 TGME49_293340-t26_1-p1 TGME49_207680-t26_1-p1
	protein localization to endoplasmic reticulum	6	GO:0070972	4	7	110	578	3	0.0272623	1.56	TGME49_232300-t26_1-p1 TGME49_205558-t26_1-p1 TGME49_239710-t26_1-p1 TGME49_284560-t26_1-p1
	positive regulation of DNA repair	6	GO:0045739	4	7	110	578	3	0.0272623	1.56	TGME49_217220-t26_1-p1 TGME49_232300-t26_1-p1 TGME49_247460-t26_1-p1 TGME49_304770-t26_1-p1
	AMP metabolic process	7	GO:0046033	2	2	110	578	5.25	0.0359514	1.44	TGME49_214780-t26_1-p1 TGME49_279450-t26_1-p1
	regulation of microtubule polymerization	6	GO:0031113	2	2	110	578	5.25	0.0359514	1.44	TGME49_232300-t26_1-p1 TGME49_244110-t26_1-p1
	positive regulation of microtubule polymerization	7	GO:0031116	2	2	110	578	5.25	0.0359514	1.44	TGME49_232300-t26_1-p1 TGME49_244110-t26_1-p1
	regulation of protein glutathionylation	7	GO:0010732	2	2	110	578	5.25	0.0359514	1.44	TGME49_294200-t26_1-p1 TGME49_278830-t26_1-p1
	erythrocyte differentiation	6	GO:0030218	2	2	110	578	5.25	0.0359514	1.44	TGME49_294200-t26_1-p1 TGME49_278830-t26_1-p1
	positive regulation of protein polymerization	6	GO:0032273	2	2	110	578	5.25	0.0359514	1.44	TGME49_232300-t26_1-p1 TGME49_244110-t26_1-p1
	termination of RNA polymerase I transcription	7	GO:0006363	2	2	110	578	5.25	0.0359514	1.44	TGME49_233720-t26_1-p1 TGME49_270780-t26_1-p1

## Sheet: KCr_KLa_KHib_protein
Table S28 GO enrichment analysis of Kla, Kcr, and Khib
GO terms level 1	GO terms description	GO terms level	GO terms ID	Mapping	Background	All mapping	All background	Fold enrichment	Fisher' exact test P value	–log10(P value)	Related protein
Cellular Component	mitochondrial part	3	GO:0044429	17	36	133	606	2.15	0.000458522	3.34	TGME49_219750-t26_1-p1 TGME49_319920-t26_1-p1 TGME49_321620-t26_1-p1 TGME49_249180-t26_1-p1 TGME49_207620-t26_1-p1 TGME49_204400-t26_1-p1 TGME49_206470-t26_1-p1 TGME49_290600-t26_1-p1 TGME49_239490-t26_1-p1 TGME49_261950-t26_1-p1 TGME49_215280-t26_1-p1 TGME49_236210-t26_1-p1 TGME49_320220-t26_1-p1 TGME49_262380-t26_1-p1 TGME49_202680-t26_1-p1 TGME49_268890-t26_1-p1 TGME49_249900-t26_1-p1
	mitochondrial inner membrane	4	GO:0005743	10	17	133	606	2.68	0.000899508	3.05	TGME49_215280-t26_1-p1 TGME49_261950-t26_1-p1 TGME49_236210-t26_1-p1 TGME49_320220-t26_1-p1 TGME49_262380-t26_1-p1 TGME49_249180-t26_1-p1 TGME49_202680-t26_1-p1 TGME49_207620-t26_1-p1 TGME49_249900-t26_1-p1 TGME49_204400-t26_1-p1
	organelle inner membrane	3	GO:0019866	10	17	133	606	2.68	0.000899508	3.05	TGME49_215280-t26_1-p1 TGME49_261950-t26_1-p1 TGME49_236210-t26_1-p1 TGME49_320220-t26_1-p1 TGME49_262380-t26_1-p1 TGME49_249180-t26_1-p1 TGME49_202680-t26_1-p1 TGME49_207620-t26_1-p1 TGME49_249900-t26_1-p1 TGME49_204400-t26_1-p1
	mitochondrion	4	GO:0005739	24	62	133	606	1.76	0.00117107	2.93	TGME49_219750-t26_1-p1 TGME49_319920-t26_1-p1 TGME49_318230-t26_1-p1 TGME49_321620-t26_1-p1 TGME49_249180-t26_1-p1 TGME49_207620-t26_1-p1 TGME49_204400-t26_1-p1 TGME49_206470-t26_1-p1 TGME49_290600-t26_1-p1 TGME49_226730-t26_1-p1 TGME49_239490-t26_1-p1 TGME49_215280-t26_1-p1 TGME49_294800-t26_1-p1 TGME49_261950-t26_1-p1 TGME49_251690-t26_1-p1 TGME49_236210-t26_1-p1 TGME49_309730-t26_1-p1 TGME49_3…
	mitochondrial protein complex	3	GO:0098798	7	11	133	606	2.9	0.00317333	2.5	TGME49_239490-t26_1-p1 TGME49_215280-t26_1-p1 TGME49_261950-t26_1-p1 TGME49_202680-t26_1-p1 TGME49_236210-t26_1-p1 TGME49_204400-t26_1-p1 TGME49_319920-t26_1-p1
	mitochondrial envelope	4	GO:0005740	12	26	133	606	2.1	0.0043759	2.36	TGME49_215280-t26_1-p1 TGME49_261950-t26_1-p1 TGME49_236210-t26_1-p1 TGME49_219750-t26_1-p1 TGME49_321620-t26_1-p1 TGME49_320220-t26_1-p1 TGME49_262380-t26_1-p1 TGME49_249180-t26_1-p1 TGME49_202680-t26_1-p1 TGME49_207620-t26_1-p1 TGME49_249900-t26_1-p1 TGME49_204400-t26_1-p1
	mitochondrial matrix	4	GO:0005759	9	17	133	606	2.41	0.00444503	2.35	TGME49_262380-t26_1-p1 TGME49_239490-t26_1-p1 TGME49_249180-t26_1-p1 TGME49_202680-t26_1-p1 TGME49_236210-t26_1-p1 TGME49_268890-t26_1-p1 TGME49_206470-t26_1-p1 TGME49_290600-t26_1-p1 TGME49_319920-t26_1-p1
	mitochondrial membrane	3	GO:0031966	11	23	133	606	2.18	0.00455352	2.34	TGME49_215280-t26_1-p1 TGME49_261950-t26_1-p1 TGME49_236210-t26_1-p1 TGME49_321620-t26_1-p1 TGME49_320220-t26_1-p1 TGME49_262380-t26_1-p1 TGME49_249180-t26_1-p1 TGME49_202680-t26_1-p1 TGME49_207620-t26_1-p1 TGME49_249900-t26_1-p1 TGME49_204400-t26_1-p1
Molecular Function	ligase activity	2	GO:0016874	16	30	120	542	2.41	0.000117059	3.93	TGME49_288360-t26_1-p1 TGME49_280600-t26_1-p1 TGME49_217460-t26_1-p1 TGME49_205710-t26_1-p1 TGME49_263870-t26_1-p1 TGME49_290600-t26_1-p1 TGME49_256990-t26_1-p1 TGME49_299810-t26_1-p1 TGME49_251690-t26_1-p1 TGME49_230450-t26_1-p1 TGME49_219540-t26_1-p1 TGME49_289300-t26_1-p1 TGME49_299210-t26_1-p1 TGME49_300260-t26_1-p1 TGME49_271820-t26_1-p1 TGME49_290290-t26_1-p1
	aminoacyl-tRNA ligase activity	5	GO:0004812	11	18	120	542	2.76	0.00032011	3.49	TGME49_256990-t26_1-p1 TGME49_299810-t26_1-p1 TGME49_251690-t26_1-p1 TGME49_219540-t26_1-p1 TGME49_288360-t26_1-p1 TGME49_289300-t26_1-p1 TGME49_300260-t26_1-p1 TGME49_280600-t26_1-p1 TGME49_205710-t26_1-p1 TGME49_263870-t26_1-p1 TGME49_217460-t26_1-p1
	ligase activity, forming carbon-oxygen bonds	3	GO:0016875	11	18	120	542	2.76	0.00032011	3.49	TGME49_256990-t26_1-p1 TGME49_299810-t26_1-p1 TGME49_251690-t26_1-p1 TGME49_219540-t26_1-p1 TGME49_288360-t26_1-p1 TGME49_289300-t26_1-p1 TGME49_300260-t26_1-p1 TGME49_280600-t26_1-p1 TGME49_205710-t26_1-p1 TGME49_263870-t26_1-p1 TGME49_217460-t26_1-p1
	protein C-terminus binding	3	GO:0008022	8	14	120	542	2.58	0.00419256	2.38	TGME49_224850-t26_1-p1 TGME49_304760-t26_1-p1 TGME49_320570-t26_1-p1 TGME49_289330-t26_1-p1 TGME49_290950-t26_1-p1 TGME49_321620-t26_1-p1 TGME49_227650-t26_1-p1 TGME49_275480-t26_1-p1
	GDP binding	4	GO:0019003	6	9	120	542	3.01	0.00490892	2.31	TGME49_267810-t26_1-p1 TGME49_260170-t26_1-p1 TGME49_294800-t26_1-p1 TGME49_320570-t26_1-p1 TGME49_248880-t26_1-p1 TGME49_289680-t26_1-p1
	GTPase activity	7	GO:0003924	9	20	120	542	2.03	0.017428	1.76	TGME49_294800-t26_1-p1 TGME49_320570-t26_1-p1 TGME49_205470-t26_1-p1 TGME49_248880-t26_1-p1 TGME49_321620-t26_1-p1 TGME49_260170-t26_1-p1 TGME49_267810-t26_1-p1 TGME49_286080-t26_1-p1 TGME49_289680-t26_1-p1
	purine ribonucleoside binding	5	GO:0032550	6	11	120	542	2.46	0.0181472	1.74	TGME49_267810-t26_1-p1 TGME49_260170-t26_1-p1 TGME49_294800-t26_1-p1 TGME49_320570-t26_1-p1 TGME49_248880-t26_1-p1 TGME49_289680-t26_1-p1
	nucleoside binding	3	GO:0001882	6	11	120	542	2.46	0.0181472	1.74	TGME49_267810-t26_1-p1 TGME49_260170-t26_1-p1 TGME49_294800-t26_1-p1 TGME49_320570-t26_1-p1 TGME49_248880-t26_1-p1 TGME49_289680-t26_1-p1
Biological Process	tRNA aminoacylation for protein translation	6	GO:0006418	11	19	118	578	2.84	0.000288932	3.54	TGME49_256990-t26_1-p1 TGME49_299810-t26_1-p1 TGME49_251690-t26_1-p1 TGME49_219540-t26_1-p1 TGME49_288360-t26_1-p1 TGME49_289300-t26_1-p1 TGME49_300260-t26_1-p1 TGME49_280600-t26_1-p1 TGME49_205710-t26_1-p1 TGME49_263870-t26_1-p1 TGME49_217460-t26_1-p1
	tRNA metabolic process	6	GO:0006399	11	25	118	578	2.16	0.00546143	2.26	TGME49_256990-t26_1-p1 TGME49_299810-t26_1-p1 TGME49_251690-t26_1-p1 TGME49_219540-t26_1-p1 TGME49_288360-t26_1-p1 TGME49_289300-t26_1-p1 TGME49_300260-t26_1-p1 TGME49_280600-t26_1-p1 TGME49_205710-t26_1-p1 TGME49_263870-t26_1-p1 TGME49_217460-t26_1-p1
	tricarboxylic acid metabolic process	6	GO:0072350	4	5	118	578	3.92	0.00701221	2.15	TGME49_226730-t26_1-p1 TGME49_313140-t26_1-p1 TGME49_215590-t26_1-p1 TGME49_268890-t26_1-p1
	ribonucleoside monophosphate biosynthetic process	6	GO:0009156	8	16	118	578	2.45	0.00715135	2.15	TGME49_233110-t26_1-p1 TGME49_268850-t26_1-p1 TGME49_230450-t26_1-p1 TGME49_318230-t26_1-p1 TGME49_297060-t26_1-p1 TGME49_289690-t26_1-p1 TGME49_224900-t26_1-p1 TGME49_236040-t26_1-p1
	citrate metabolic process	7	GO:0006101	3	3	118	578	4.9	0.00833681	2.08	TGME49_226730-t26_1-p1 TGME49_215590-t26_1-p1 TGME49_268890-t26_1-p1
	ribonucleoside triphosphate biosynthetic process	6	GO:0009201	7	14	118	578	2.45	0.0120005	1.92	TGME49_297060-t26_1-p1 TGME49_299210-t26_1-p1 TGME49_289690-t26_1-p1 TGME49_236040-t26_1-p1 TGME49_233110-t26_1-p1 TGME49_268850-t26_1-p1 TGME49_318230-t26_1-p1
	ribonucleotide biosynthetic process	6	GO:0009260	10	24	118	578	2.04	0.0127518	1.89	TGME49_233110-t26_1-p1 TGME49_268850-t26_1-p1 TGME49_230450-t26_1-p1 TGME49_318230-t26_1-p1 TGME49_297060-t26_1-p1 TGME49_299210-t26_1-p1 TGME49_289690-t26_1-p1 TGME49_236040-t26_1-p1 TGME49_224900-t26_1-p1 TGME49_206470-t26_1-p1
	receptor-mediated endocytosis	6	GO:0006898	4	6	118	578	3.27	0.0177159	1.75	TGME49_290950-t26_1-p1 TGME49_321620-t26_1-p1 TGME49_267810-t26_1-p1 TGME49_240870-t26_1-p1
	purine ribonucleotide biosynthetic process	7	GO:0009152	9	22	118	578	2	0.020673	1.68	TGME49_233110-t26_1-p1 TGME49_268850-t26_1-p1 TGME49_230450-t26_1-p1 TGME49_318230-t26_1-p1 TGME49_297060-t26_1-p1 TGME49_289690-t26_1-p1 TGME49_236040-t26_1-p1 TGME49_224900-t26_1-p1 TGME49_206470-t26_1-p1
	purine nucleotide biosynthetic process	6	GO:0006164	9	22	118	578	2	0.020673	1.68	TGME49_233110-t26_1-p1 TGME49_268850-t26_1-p1 TGME49_230450-t26_1-p1 TGME49_318230-t26_1-p1 TGME49_297060-t26_1-p1 TGME49_289690-t26_1-p1 TGME49_236040-t26_1-p1 TGME49_224900-t26_1-p1 TGME49_206470-t26_1-p1
	ribonucleoside monophosphate metabolic process	6	GO:0009161	12	33	118	578	1.78	0.0216695	1.66	TGME49_273090-t26_1-p1 TGME49_236210-t26_1-p1 TGME49_233110-t26_1-p1 TGME49_219750-t26_1-p1 TGME49_268850-t26_1-p1 TGME49_230450-t26_1-p1 TGME49_318230-t26_1-p1 TGME49_297060-t26_1-p1 TGME49_289690-t26_1-p1 TGME49_300310-t26_1-p1 TGME49_236040-t26_1-p1 TGME49_224900-t26_1-p1
	purine nucleoside monophosphate metabolic process	6	GO:0009126	12	33	118	578	1.78	0.0216695	1.66	TGME49_273090-t26_1-p1 TGME49_236210-t26_1-p1 TGME49_233110-t26_1-p1 TGME49_219750-t26_1-p1 TGME49_268850-t26_1-p1 TGME49_230450-t26_1-p1 TGME49_318230-t26_1-p1 TGME49_297060-t26_1-p1 TGME49_289690-t26_1-p1 TGME49_300310-t26_1-p1 TGME49_236040-t26_1-p1 TGME49_224900-t26_1-p1
	purine ribonucleotide metabolic process	6	GO:0009150	14	41	118	578	1.67	0.0238961	1.62	TGME49_273090-t26_1-p1 TGME49_236210-t26_1-p1 TGME49_233110-t26_1-p1 TGME49_219750-t26_1-p1 TGME49_268850-t26_1-p1 TGME49_230450-t26_1-p1 TGME49_243580-t26_1-p1 TGME49_318230-t26_1-p1 TGME49_297060-t26_1-p1 TGME49_289690-t26_1-p1 TGME49_300310-t26_1-p1 TGME49_236040-t26_1-p1 TGME49_224900-t26_1-p1 TGME49_206470-t26_1-p1
	ribonucleoside triphosphate metabolic process	6	GO:0009199	11	30	118	578	1.8	0.0260317	1.58	TGME49_273090-t26_1-p1 TGME49_236210-t26_1-p1 TGME49_233110-t26_1-p1 TGME49_219750-t26_1-p1 TGME49_268850-t26_1-p1 TGME49_318230-t26_1-p1 TGME49_297060-t26_1-p1 TGME49_299210-t26_1-p1 TGME49_289690-t26_1-p1 TGME49_300310-t26_1-p1 TGME49_236040-t26_1-p1

## Sheet: KCr_KLa_protein
Table S28 GO enrichment analysis of Kla, Kcr, and Khib
GO terms level 1	GO terms description	GO terms level	GO terms ID	Mapping	Background	All mapping	All background	Fold enrichment	Fisher' exact test P value	–log10(P value)	Related protein
Molecular Function	aminoacyl-tRNA ligase activity	5	GO:0004812	2	18	3	542	20.07	0.00306889	2.51	TGME49_280600-t26_1-p1 TGME49_299810-t26_1-p1
	ligase activity, forming carbon-oxygen bonds	3	GO:0016875	2	18	3	542	20.07	0.00306889	2.51	TGME49_280600-t26_1-p1 TGME49_299810-t26_1-p1
	ligase activity	2	GO:0016874	2	30	3	542	12.04	0.00859341	2.07	TGME49_280600-t26_1-p1 TGME49_299810-t26_1-p1
Biological Process	tRNA aminoacylation for protein translation	6	GO:0006418	2	19	3	578	20.28	0.00301588	2.52	TGME49_280600-t26_1-p1 TGME49_299810-t26_1-p1
	tRNA metabolic process	6	GO:0006399	2	25	3	578	15.41	0.00525353	2.28	TGME49_280600-t26_1-p1 TGME49_299810-t26_1-p1

## Sheet: KHib_protein
Table S28 GO enrichment analysis of Kla, Kcr, and Khib
GO terms level 1	GO terms description	GO terms level	GO terms ID	Mapping	Background	All mapping	All background	Fold enrichment	Fisher' exact test P value	–log10(P value)	Related protein
Molecular Function	uridylate kinase activity	5	GO:0009041	2	2	72	542	7.53	0.0174339	1.76	TGME49_257740-t26_1-p1 TGME49_306970-t26_1-p1
	7S RNA binding	5	GO:0008312	2	2	72	542	7.53	0.0174339	1.76	TGME49_286730-t26_1-p1 TGME49_313100-t26_1-p1
	nucleoside phosphate kinase activity	5	GO:0050145	3	5	72	542	4.52	0.0184793	1.73	TGME49_257740-t26_1-p1 TGME49_242730-t26_1-p1 TGME49_306970-t26_1-p1
	nucleobase-containing compound kinase activity	5	GO:0019205	3	6	72	542	3.76	0.0334509	1.48	TGME49_257740-t26_1-p1 TGME49_242730-t26_1-p1 TGME49_306970-t26_1-p1
	sequence-specific double-stranded DNA binding	6	GO:1990837	4	11	72	542	2.74	0.0456361	1.34	TGME49_219590-t26_1-p1 TGME49_203380-t26_1-p1 TGME49_231170-t26_1-p1 TGME49_310850-t26_1-p1
	protein N-terminus binding	3	GO:0047485	2	3	72	542	5.02	0.0477818	1.32	TGME49_209820-t26_1-p1 TGME49_286210-t26_1-p1
Cellular Component	Ctf18 RFC-like complex	3	GO:0031390	2	2	79	606	7.67	0.0168071	1.77	TGME49_273950-t26_1-p1 TGME49_210960-t26_1-p1
	retromer complex	2	GO:0030904	2	2	79	606	7.67	0.0168071	1.77	TGME49_263500-t26_1-p1 TGME49_252490-t26_1-p1
	retromer, cargo-selective complex	2	GO:0030906	2	2	79	606	7.67	0.0168071	1.77	TGME49_263500-t26_1-p1 TGME49_252490-t26_1-p1
	Rad17 RFC-like complex	3	GO:0031389	2	2	79	606	7.67	0.0168071	1.77	TGME49_273950-t26_1-p1 TGME49_210960-t26_1-p1
	Elg1 RFC-like complex	3	GO:0031391	2	2	79	606	7.67	0.0168071	1.77	TGME49_273950-t26_1-p1 TGME49_210960-t26_1-p1
	DNA replication factor C complex	3	GO:0005663	3	5	79	606	4.6	0.0175774	1.76	TGME49_273950-t26_1-p1 TGME49_210960-t26_1-p1 TGME49_320110-t26_1-p1
Biological Process	regulation of intracellular protein transport	6	GO:0033157	4	6	77	578	5	0.00356008	2.45	TGME49_313180-t26_1-p1 TGME49_253730-t26_1-p1 TGME49_202380-t26_1-p1 TGME49_253440-t26_1-p1
	regulation of nucleocytoplasmic transport	6	GO:0046822	4	7	77	578	4.29	0.0074674	2.13	TGME49_313180-t26_1-p1 TGME49_253730-t26_1-p1 TGME49_211020-t26_1-p1 TGME49_253440-t26_1-p1
	positive regulation of nucleocytoplasmic transport	6	GO:0046824	4	7	77	578	4.29	0.0074674	2.13	TGME49_313180-t26_1-p1 TGME49_253730-t26_1-p1 TGME49_211020-t26_1-p1 TGME49_253440-t26_1-p1
	DNA strand elongation involved in DNA replication	6	GO:0006271	4	8	77	578	3.75	0.013431	1.87	TGME49_251620-t26_1-p1 TGME49_273950-t26_1-p1 TGME49_210960-t26_1-p1 TGME49_320110-t26_1-p1
	DNA-dependent DNA replication	6	GO:0006261	5	12	77	578	3.13	0.0137234	1.86	TGME49_261460-t26_1-p1 TGME49_251620-t26_1-p1 TGME49_273950-t26_1-p1 TGME49_210960-t26_1-p1 TGME49_320110-t26_1-p1
	nucleoside monophosphate phosphorylation	6	GO:0046940	3	5	77	578	4.5	0.0186613	1.73	TGME49_257740-t26_1-p1 TGME49_242730-t26_1-p1 TGME49_306970-t26_1-p1
	rRNA catabolic process	7	GO:0016075	2	3	77	578	5	0.0480712	1.32	TGME49_270530-t26_1-p1 TGME49_213930-t26_1-p1
	positive regulation of exocytosis	6	GO:0045921	2	3	77	578	5	0.0480712	1.32	TGME49_312050-t26_1-p1 TGME49_209820-t26_1-p1
	positive regulation of protein import into nucleus	6	GO:0042307	2	3	77	578	5	0.0480712	1.32	TGME49_313180-t26_1-p1 TGME49_253440-t26_1-p1
	positive regulation of protein import	6	GO:1904591	2	3	77	578	5	0.0480712	1.32	TGME49_313180-t26_1-p1 TGME49_253440-t26_1-p1
	regulation of protein import into nucleus	7	GO:0042306	2	3	77	578	5	0.0480712	1.32	TGME49_313180-t26_1-p1 TGME49_253440-t26_1-p1
	regulation of protein import	6	GO:1904589	2	3	77	578	5	0.0480712	1.32	TGME49_313180-t26_1-p1 TGME49_253440-t26_1-p1

## Sheet: KLa_KHib_protein
Table S28 GO enrichment analysis of Kla, Kcr, and Khib
GO terms level 1	GO terms description	GO terms level	GO terms ID	Mapping	Background	All mapping	All background	Fold enrichment	Fisher' exact test P value	–log10(P value)	Related protein
Molecular Function	DNA binding	4	GO:0003677	10	53	37	542	2.76	0.00151842	2.82	TGME49_234360-t26_1-p1 TGME49_264610-t26_1-p1 TGME49_263595-t26_1-p1 TGME49_308580-t26_1-p1 TGME49_251870-t26_1-p1 TGME49_216600-t26_1-p1 TGME49_236970-t26_1-p1 TGME49_290640-t26_1-p1 TGME49_288860-t26_1-p1 TGME49_225260-t26_1-p1
	ATP-dependent helicase activity	9	GO:0008026	6	23	37	542	3.82	0.00287797	2.54	TGME49_313010-t26_1-p1 TGME49_298020-t26_1-p1 TGME49_312990-t26_1-p1 TGME49_236970-t26_1-p1 TGME49_221660-t26_1-p1 TGME49_288860-t26_1-p1
	purine NTP-dependent helicase activity	8	GO:0070035	6	23	37	542	3.82	0.00287797	2.54	TGME49_313010-t26_1-p1 TGME49_298020-t26_1-p1 TGME49_312990-t26_1-p1 TGME49_236970-t26_1-p1 TGME49_221660-t26_1-p1 TGME49_288860-t26_1-p1
	helicase activity	7	GO:0004386	6	23	37	542	3.82	0.00287797	2.54	TGME49_313010-t26_1-p1 TGME49_298020-t26_1-p1 TGME49_312990-t26_1-p1 TGME49_236970-t26_1-p1 TGME49_221660-t26_1-p1 TGME49_288860-t26_1-p1
	nucleic acid binding	3	GO:0003676	18	152	37	542	1.73	0.00469943	2.33	TGME49_264610-t26_1-p1 TGME49_243540-t26_1-p1 TGME49_308580-t26_1-p1 TGME49_236970-t26_1-p1 TGME49_290640-t26_1-p1 TGME49_209690-t26_1-p1 TGME49_313010-t26_1-p1 TGME49_234360-t26_1-p1 TGME49_263595-t26_1-p1 TGME49_251870-t26_1-p1 TGME49_216600-t26_1-p1 TGME49_233230-t26_1-p1 TGME49_288860-t26_1-p1 TGME49_319850-t26_1-p1 TGME49_204100-t26_1-p1 TGME49_254940-t26_1-p1 TGME49_308920-t26_1-p1 TGME49_2…
	ATPase activity, coupled	8	GO:0042623	8	44	37	542	2.66	0.00637283	2.2	TGME49_313010-t26_1-p1 TGME49_298020-t26_1-p1 TGME49_308580-t26_1-p1 TGME49_312990-t26_1-p1 TGME49_236970-t26_1-p1 TGME49_221660-t26_1-p1 TGME49_290640-t26_1-p1 TGME49_288860-t26_1-p1
	sequence-specific DNA binding	5	GO:0043565	5	20	37	542	3.66	0.00822778	2.08	TGME49_234360-t26_1-p1 TGME49_264610-t26_1-p1 TGME49_263595-t26_1-p1 TGME49_216600-t26_1-p1 TGME49_288860-t26_1-p1
	telomeric DNA binding	6	GO:0042162	3	8	37	542	5.49	0.0129521	1.89	TGME49_264610-t26_1-p1 TGME49_263595-t26_1-p1 TGME49_216600-t26_1-p1
Cellular Component	ribonucleoprotein complex	2	GO:1990904	14	106	39	606	2.05	0.00345378	2.46	TGME49_313010-t26_1-p1 TGME49_234360-t26_1-p1 TGME49_264610-t26_1-p1 TGME49_243540-t26_1-p1 TGME49_263595-t26_1-p1 TGME49_298020-t26_1-p1 TGME49_312990-t26_1-p1 TGME49_216600-t26_1-p1 TGME49_209690-t26_1-p1 TGME49_319850-t26_1-p1 TGME49_308920-t26_1-p1 TGME49_204100-t26_1-p1 TGME49_221660-t26_1-p1 TGME49_225260-t26_1-p1
	nuclear speck	6	GO:0016607	5	21	39	606	3.7	0.00808136	2.09	TGME49_319850-t26_1-p1 TGME49_209690-t26_1-p1 TGME49_308920-t26_1-p1 TGME49_243540-t26_1-p1 TGME49_216600-t26_1-p1
	cytoplasmic ribonucleoprotein granule	4	GO:0036464	6	30	39	606	3.11	0.00902195	2.04	TGME49_313010-t26_1-p1 TGME49_234360-t26_1-p1 TGME49_298020-t26_1-p1 TGME49_312990-t26_1-p1 TGME49_221660-t26_1-p1 TGME49_225260-t26_1-p1
	ribonucleoprotein granule	4	GO:0035770	6	30	39	606	3.11	0.00902195	2.04	TGME49_313010-t26_1-p1 TGME49_234360-t26_1-p1 TGME49_298020-t26_1-p1 TGME49_312990-t26_1-p1 TGME49_221660-t26_1-p1 TGME49_225260-t26_1-p1
	P-body	5	GO:0000932	3	8	39	606	5.83	0.0110377	1.96	TGME49_313010-t26_1-p1 TGME49_234360-t26_1-p1 TGME49_312990-t26_1-p1
	nuclear lumen	4	GO:0031981	20	203	39	606	1.53	0.0135719	1.87	TGME49_264610-t26_1-p1 TGME49_243540-t26_1-p1 TGME49_304970-t26_1-p1 TGME49_236970-t26_1-p1 TGME49_209690-t26_1-p1 TGME49_313010-t26_1-p1 TGME49_293670-t26_1-p1 TGME49_234360-t26_1-p1 TGME49_263595-t26_1-p1 TGME49_305940-t26_1-p1 TGME49_251870-t26_1-p1 TGME49_312990-t26_1-p1 TGME49_216600-t26_1-p1 TGME49_288860-t26_1-p1 TGME49_319850-t26_1-p1 TGME49_288530-t26_1-p1 TGME49_308920-t26_1-p1 TGME49_2…
	nucleoplasm part	4	GO:0044451	10	75	39	606	2.07	0.0146627	1.83	TGME49_293670-t26_1-p1 TGME49_243540-t26_1-p1 TGME49_304970-t26_1-p1 TGME49_216600-t26_1-p1 TGME49_236970-t26_1-p1 TGME49_288860-t26_1-p1 TGME49_209690-t26_1-p1 TGME49_319850-t26_1-p1 TGME49_308920-t26_1-p1 TGME49_225260-t26_1-p1
	nucleolus	4	GO:0005730	7	45	39	606	2.42	0.0192945	1.71	TGME49_313010-t26_1-p1 TGME49_234360-t26_1-p1 TGME49_288530-t26_1-p1 TGME49_209690-t26_1-p1 TGME49_293670-t26_1-p1 TGME49_312990-t26_1-p1 TGME49_216600-t26_1-p1
Biological Process	regulation of mRNA splicing, via spliceosome	7	GO:0048024	3	6	40	578	7.22	0.00532231	2.27	TGME49_319850-t26_1-p1 TGME49_308920-t26_1-p1 TGME49_233230-t26_1-p1
	regulation of RNA splicing	6	GO:0043484	3	8	40	578	5.42	0.0135087	1.87	TGME49_319850-t26_1-p1 TGME49_308920-t26_1-p1 TGME49_233230-t26_1-p1
	regulation of mRNA metabolic process	6	GO:1903311	6	32	40	578	2.71	0.0176202	1.75	TGME49_264610-t26_1-p1 TGME49_319850-t26_1-p1 TGME49_308920-t26_1-p1 TGME49_263595-t26_1-p1 TGME49_216600-t26_1-p1 TGME49_233230-t26_1-p1
	positive regulation of RNA metabolic process	6	GO:0051254	8	51	40	578	2.27	0.017728	1.75	TGME49_264610-t26_1-p1 TGME49_209140-t26_1-p1 TGME49_263595-t26_1-p1 TGME49_216600-t26_1-p1 TGME49_288860-t26_1-p1 TGME49_319850-t26_1-p1 TGME49_308920-t26_1-p1 TGME49_310860-t26_1-p1
	positive regulation of organelle organization	6	GO:0010638	6	33	40	578	2.63	0.0204338	1.69	TGME49_215740-t26_1-p1 TGME49_264610-t26_1-p1 TGME49_209140-t26_1-p1 TGME49_263595-t26_1-p1 TGME49_290840-t26_1-p1 TGME49_288860-t26_1-p1
	negative regulation of mRNA processing	7	GO:0050686	2	4	40	578	7.23	0.0256563	1.59	TGME49_319850-t26_1-p1 TGME49_308920-t26_1-p1
	negative regulation of RNA splicing	7	GO:0033119	2	4	40	578	7.23	0.0256563	1.59	TGME49_319850-t26_1-p1 TGME49_308920-t26_1-p1
	positive regulation of RNA splicing	7	GO:0033120	2	4	40	578	7.23	0.0256563	1.59	TGME49_319850-t26_1-p1 TGME49_308920-t26_1-p1
	mRNA transcription	6	GO:0009299	2	4	40	578	7.23	0.0256563	1.59	TGME49_264610-t26_1-p1 TGME49_263595-t26_1-p1
	mRNA transcription from RNA polymerase II promoter	7	GO:0042789	2	4	40	578	7.23	0.0256563	1.59	TGME49_264610-t26_1-p1 TGME49_263595-t26_1-p1
	positive regulation of telomere capping	6	GO:1904355	2	4	40	578	7.23	0.0256563	1.59	TGME49_264610-t26_1-p1 TGME49_263595-t26_1-p1
	negative regulation of gene expression	6	GO:0010629	8	58	40	578	1.99	0.0368514	1.43	TGME49_313010-t26_1-p1 TGME49_209140-t26_1-p1 TGME49_312990-t26_1-p1 TGME49_233230-t26_1-p1 TGME49_319850-t26_1-p1 TGME49_204100-t26_1-p1 TGME49_308920-t26_1-p1 TGME49_310860-t26_1-p1
	positive regulation of telomerase activity	6	GO:0051973	2	5	40	578	5.78	0.0408968	1.39	TGME49_264610-t26_1-p1 TGME49_263595-t26_1-p1
	regulation of DNA recombination	6	GO:0000018	2	5	40	578	5.78	0.0408968	1.39	TGME49_290640-t26_1-p1 TGME49_233230-t26_1-p1

## Sheet: KLa_protein
Table S28 GO enrichment analysis of Kla, Kcr, and Khib
GO terms level 1	GO terms description	GO terms level	GO terms ID	Mapping	Background	All mapping	All background	Fold enrichment	Fisher' exact test P value	–log10(P value)	Related protein
Molecular Function	thiolester hydrolase activity	4	GO:0016790	2	3	17	542	21.25	0.00273134	2.56	TGME49_265360-t26_1-p1 TGME49_281630-t26_1-p1
	hydrolase activity, acting on ester bonds	3	GO:0016788	4	30	17	542	4.25	0.0109936	1.96	TGME49_248830-t26_1-p1 TGME49_265360-t26_1-p1 TGME49_233930-t26_1-p1 TGME49_281630-t26_1-p1
	ATPase binding	4	GO:0051117	2	10	17	542	6.38	0.0359647	1.44	TGME49_207760-t26_1-p1 TGME49_321900-t26_1-p1
	enzyme binding	3	GO:0019899	7	115	17	542	1.94	0.0475375	1.32	TGME49_233905-t26_1-p1 TGME49_264160-t26_1-p1 TGME49_265360-t26_1-p1 TGME49_207760-t26_1-p1 TGME49_233930-t26_1-p1 TGME49_312230-t26_1-p1 TGME49_321900-t26_1-p1
Biological Process	snoRNA processing	7	GO:0043144	2	4	20	578	14.45	0.00655476	2.18	TGME49_226560-t26_1-p1 TGME49_233930-t26_1-p1
	ncRNA processing	6	GO:0034470	4	24	20	578	4.82	0.00711137	2.15	TGME49_264160-t26_1-p1 TGME49_226560-t26_1-p1 TGME49_211090-t26_1-p1 TGME49_233930-t26_1-p1
	positive regulation of telomerase activity	6	GO:0051973	2	5	20	578	11.56	0.0106976	1.97	TGME49_227850-t26_1-p1 TGME49_233930-t26_1-p1
	ribonucleoside bisphosphate metabolic process	6	GO:0033875	2	5	20	578	11.56	0.0106976	1.97	TGME49_265360-t26_1-p1 TGME49_318600-t26_1-p1
	snoRNA metabolic process	6	GO:0016074	2	5	20	578	11.56	0.0106976	1.97	TGME49_226560-t26_1-p1 TGME49_233930-t26_1-p1
	positive regulation of DNA biosynthetic process	7	GO:2000573	2	8	20	578	7.23	0.0281301	1.55	TGME49_227850-t26_1-p1 TGME49_233930-t26_1-p1
	positive regulation of ATPase activity	6	GO:0032781	2	10	20	578	5.78	0.0433623	1.36	TGME49_207760-t26_1-p1 TGME49_321900-t26_1-p1
	regulation of DNA biosynthetic process	6	GO:2000278	2	10	20	578	5.78	0.0433623	1.36	TGME49_227850-t26_1-p1 TGME49_233930-t26_1-p1
