# Supplementary material for: Protein Lactylation and Metabolic Regulation of the Zoonotic Parasite Toxoplasma gondii
Source: Genomics Proteomics Bioinformatics. 2022 Oct 7;21(6):1163–81. doi: 10.1016/j.gpb.2022.09.010 (PMC11082259; doi:10.1016/j.gpb.2022.09.010)
Supplement: Supplementary Table S29 — Domain enrichment analysis of Kla, Kcr, and Khib [file mmc52.xlsx]

## Sheet: KCr_KHib_protein
Table S29 Domain enrichment analysis of Kla, Kcr, and Khib
Domain description	Mapping	Background	All mapping	All backgroud	Fold enrichment	Fisher' exact test P value	–log10(P value)	Related protein
Proteasome subunit	10	15	239	2215	6.18	3.3008e-07	6.48	TGME49_280710-t26_1-p1 TGME49_290005-t26_1-p1 TGME49_239500-t26_1-p1 TGME49_254900-t26_1-p1 TGME49_278050-t26_1-p1 TGME49_306930-t26_1-p1 TGME49_258150-t26_1-p1 TGME49_249590-t26_1-p1 TGME49_223590-t26_1-p1 TGME49_287210-t26_1-p1
EF-hand domain pair	11	31	239	2215	3.29	0.00021796	3.66	TGME49_249240-t26_1-p1 TGME49_269442-t26_1-p1 TGME49_305860-t26_1-p1 TGME49_280480-t26_1-p1 TGME49_255660-t26_1-p1 TGME49_247230-t26_1-p1 TGME49_305050-t26_1-p1 TGME49_250340-t26_1-p1 TGME49_213800-t26_1-p1 TGME49_218720-t26_1-p1 TGME49_229480-t26_1-p1
Proteasome subunit A N-terminal signature	5	8	239	2215	5.79	0.000598323	3.22	TGME49_278050-t26_1-p1 TGME49_239500-t26_1-p1 TGME49_249590-t26_1-p1 TGME49_258150-t26_1-p1 TGME49_287210-t26_1-p1
emp24/gp25L/p24 family/GOLD	3	4	239	2215	6.95	0.00457119	2.34	TGME49_289800-t26_1-p1 TGME49_237250-t26_1-p1 TGME49_238100-t26_1-p1
Thioredoxin	6	18	239	2215	3.09	0.00898753	2.05	TGME49_247350-t26_1-p1 TGME49_249270-t26_1-p1 TGME49_258826-t26_1-p1 TGME49_224060-t26_1-p1 TGME49_201800-t26_1-p1 TGME49_204480-t26_1-p1
Ribosomal protein L7Ae/L30e/S12e/Gadd45 family	3	5	239	2215	5.56	0.0105185	1.98	TGME49_313560-t26_1-p1 TGME49_205340-t26_1-p1 TGME49_236580-t26_1-p1
Glucose-6-phosphate dehydrogenase, C-terminal domain	2	2	239	2215	9.27	0.0115991	1.94	TGME49_294200-t26_1-p1 TGME49_278830-t26_1-p1
PCI domain	4	10	239	2215	3.71	0.0164122	1.78	TGME49_217820-t26_1-p1 TGME49_238180-t26_1-p1 TGME49_207770-t26_1-p1 TGME49_227960-t26_1-p1
Regulated-SNARE-like domain	2	3	239	2215	6.18	0.0323128	1.49	TGME49_270070-t26_1-p1 TGME49_230430-t26_1-p1
RNA polymerase Rpb3/RpoA insert domain	2	3	239	2215	6.18	0.0323128	1.49	TGME49_267390-t26_1-p1 TGME49_238190-t26_1-p1

## Sheet: KCr_KLa_KHib_protein
Table S29 Domain enrichment analysis of Kla, Kcr, and Khib
Domain description	Mapping	Background	All mapping	All backgroud	Fold enrichment	Fisher' exact test P value	–log10(P value)	Related protein
ATP synthase alpha/beta family, beta-barrel domain	4	4	253	2215	8.75	0.000166654	3.78	TGME49_219800-t26_1-p1 TGME49_261950-t26_1-p1 TGME49_256970-t26_1-p1 TGME49_204400-t26_1-p1
Elongation factor Tu domain 2	6	10	253	2215	5.25	0.000295934	3.53	TGME49_262380-t26_1-p1 TGME49_214270-t26_1-p1 TGME49_260170-t26_1-p1 TGME49_294800-t26_1-p1 TGME49_235970-t26_1-p1 TGME49_205470-t26_1-p1
Anticodon binding domain	4	5	253	2215	7	0.000758199	3.12	TGME49_300260-t26_1-p1 TGME49_256990-t26_1-p1 TGME49_280600-t26_1-p1 TGME49_219850-t26_1-p1
Elongation factor Tu GTP binding domain	8	21	253	2215	3.34	0.00139598	2.86	TGME49_294800-t26_1-p1 TGME49_320570-t26_1-p1 TGME49_205470-t26_1-p1 TGME49_262380-t26_1-p1 TGME49_260170-t26_1-p1 TGME49_214270-t26_1-p1 TGME49_286080-t26_1-p1 TGME49_235970-t26_1-p1
AhpC/TSA family	3	3	253	2215	8.75	0.00147456	2.83	TGME49_217890-t26_1-p1 TGME49_309210-t26_1-p1 TGME49_230410-t26_1-p1
C-terminal domain of 1-Cys peroxiredoxin	3	3	253	2215	8.75	0.00147456	2.83	TGME49_217890-t26_1-p1 TGME49_309210-t26_1-p1 TGME49_230410-t26_1-p1
Elongation factor G, domain IV	3	4	253	2215	6.57	0.00539827	2.27	TGME49_260170-t26_1-p1 TGME49_205470-t26_1-p1 TGME49_286080-t26_1-p1
tRNA synthetases class II (D, K and N)	3	4	253	2215	6.57	0.00539827	2.27	TGME49_205710-t26_1-p1 TGME49_270510-t26_1-p1 TGME49_202530-t26_1-p1
Elongation factor Tu C-terminal domain	3	5	253	2215	5.25	0.0123584	1.91	TGME49_262380-t26_1-p1 TGME49_294800-t26_1-p1 TGME49_320570-t26_1-p1
NOP5NT (NUC127) domain	2	2	253	2215	8.75	0.0130008	1.89	TGME49_247470-t26_1-p1 TGME49_205510-t26_1-p1
Helicase associated domain (HA2)	4	9	253	2215	3.89	0.0131469	1.88	TGME49_233520-t26_1-p1 TGME49_263650-t26_1-p1 TGME49_318440-t26_1-p1 TGME49_284050-t26_1-p1
Ras family	6	19	253	2215	2.76	0.0156791	1.8	TGME49_214770-t26_1-p1 TGME49_267810-t26_1-p1 TGME49_320480-t26_1-p1 TGME49_248880-t26_1-p1 TGME49_248340-t26_1-p1 TGME49_289680-t26_1-p1
PCI domain	4	10	253	2215	3.5	0.0199763	1.7	TGME49_292220-t26_1-p1 TGME49_261210-t26_1-p1 TGME49_294620-t26_1-p1 TGME49_273520-t26_1-p1
Anticodon-binding domain of tRNA	3	6	253	2215	4.38	0.0226463	1.65	TGME49_292080-t26_1-p1 TGME49_253290-t26_1-p1 TGME49_207640-t26_1-p1
Pyridine nucleotide-disulphide oxidoreductase	4	11	253	2215	3.18	0.0286309	1.54	TGME49_288830-t26_1-p1 TGME49_207620-t26_1-p1 TGME49_309730-t26_1-p1 TGME49_206470-t26_1-p1
Myosin head (motor domain)	4	11	253	2215	3.18	0.0286309	1.54	TGME49_278870-t26_1-p1 TGME49_255190-t26_1-p1 TGME49_235470-t26_1-p1 TGME49_263180-t26_1-p1
tRNA synthetases class I (E and Q), catalytic domain	2	3	253	2215	5.84	0.0360533	1.44	TGME49_217460-t26_1-p1 TGME49_263870-t26_1-p1
Rieske [2Fe-2S] domain	2	3	253	2215	5.84	0.0360533	1.44	TGME49_320220-t26_1-p1 TGME49_207620-t26_1-p1
CoA-ligase	2	3	253	2215	5.84	0.0360533	1.44	TGME49_309752-t26_1-p1 TGME49_290600-t26_1-p1
Thioredoxin	5	18	253	2215	2.43	0.0459016	1.34	TGME49_211680-t26_1-p1 TGME49_238070-t26_1-p1 TGME49_238040-t26_1-p1 TGME49_209950-t26_1-p1 TGME49_293870-t26_1-p1

## Sheet: KHib_protein
Table S29 Domain enrichment analysis of Kla, Kcr, and Khib
Domain description	Mapping	Background	All mapping	All backgroud	Fold enrichment	Fisher' exact test P value	–log10(P value)	Related protein
Domain of unknown function (DUF4217)	3	4	259	2215	6.41	0.00578024	2.24	TGME49_205540-t26_1-p1 TGME49_244000-t26_1-p1 TGME49_251480-t26_1-p1
SPX domain	2	2	259	2215	8.55	0.013626	1.87	TGME49_248550-t26_1-p1 TGME49_298630-t26_1-p1
5'-nucleotidase, C-terminal domain	2	2	259	2215	8.55	0.013626	1.87	TGME49_239620-t26_1-p1 TGME49_216810-t26_1-p1
Casein kinase II regulatory subunit	2	2	259	2215	8.55	0.013626	1.87	TGME49_272400-t26_1-p1 TGME49_268810-t26_1-p1
X-domain of DnaJ-containing	2	2	259	2215	8.55	0.013626	1.87	TGME49_246340-t26_1-p1 TGME49_313310-t26_1-p1
Calcineurin-like phosphoesterase	6	19	259	2215	2.7	0.0174942	1.76	TGME49_297650-t26_1-p1 TGME49_251850-t26_1-p1 TGME49_224220-t26_1-p1 TGME49_239620-t26_1-p1 TGME49_216810-t26_1-p1 TGME49_286210-t26_1-p1
Conserved hypothetical ATP binding protein	2	3	259	2215	5.7	0.0377131	1.42	TGME49_215090-t26_1-p1 TGME49_285720-t26_1-p1
Alpha amylase, C-terminal all-beta domain	2	3	259	2215	5.7	0.0377131	1.42	TGME49_209960-t26_1-p1 TGME49_316520-t26_1-p1
UBA/TS-N domain	3	7	259	2215	3.67	0.0386507	1.41	TGME49_223680-t26_1-p1 TGME49_304680-t26_1-p1 TGME49_295710-t26_1-p1

## Sheet: KLa_KHib_protein
Table S29 Domain enrichment analysis of Kla, Kcr, and Khib
Domain description	Mapping	Background	All mapping	All backgroud	Fold enrichment	Fisher' exact test P value	–log10(P value)	Related protein
TFIIS helical bundle-like domain	2	3	107	2215	13.8	0.00671893	2.17	TGME49_227560-t26_1-p1 TGME49_293670-t26_1-p1
Domain of unknown function (DUF814)	2	3	107	2215	13.8	0.00671893	2.17	TGME49_228300-t26_1-p1 TGME49_214090-t26_1-p1
Iron-binding zinc finger CDGSH type	2	3	107	2215	13.8	0.00671893	2.17	TGME49_255910-t26_1-p1 TGME49_254030-t26_1-p1
GYF domain	2	4	107	2215	10.35	0.0130144	1.89	TGME49_298610-t26_1-p1 TGME49_204160-t26_1-p1
PHD-finger	2	6	107	2215	6.9	0.0305291	1.52	TGME49_208200-t26_1-p1 TGME49_236970-t26_1-p1

## Sheet: KLa_protein
Table S29 Domain enrichment analysis of Kla, Kcr, and Khib
Domain description	Mapping	Background	All mapping	All backgroud	Fold enrichment	Fisher' exact test P value	–log10(P value)	Related protein
AP2 domain	10	46	95	2215	5.07	1.48269e-05	4.83	TGME49_216220-t26_1-p1 TGME49_247730-t26_1-p1 TGME49_315760-t26_1-p1 TGME49_211720-t26_1-p1 TGME49_282220-t26_1-p1 TGME49_269010-t26_1-p1 TGME49_272710-t26_1-p1 TGME49_218960-t26_1-p1 TGME49_310900-t26_1-p1 TGME49_290180-t26_1-p1
Bromodomain	3	11	95	2215	6.36	0.00981515	2.01	TGME49_226810-t26_1-p1 TGME49_278440-t26_1-p1 TGME49_264020-t26_1-p1
RNA polymerase Rpb2, domain 3	2	4	95	2215	11.66	0.0103231	1.99	TGME49_300660-t26_1-p1 TGME49_272740-t26_1-p1
RNA polymerase Rpb2, domain 6	2	4	95	2215	11.66	0.0103231	1.99	TGME49_300660-t26_1-p1 TGME49_272740-t26_1-p1
RNA polymerase Rpb2, domain 7	2	4	95	2215	11.66	0.0103231	1.99	TGME49_300660-t26_1-p1 TGME49_272740-t26_1-p1
NAD(P)-binding Rossmann-like domain	2	5	95	2215	9.33	0.0167263	1.78	TGME49_242415-t26_1-p1 TGME49_320750-t26_1-p1
AAA domain	3	15	95	2215	4.66	0.0238982	1.62	TGME49_208320-t26_1-p1 TGME49_211690-t26_1-p1 TGME49_318620-t26_1-p1
Cytochrome b5-like Heme/Steroid binding domain	2	6	95	2215	7.77	0.0243935	1.61	TGME49_276110-t26_1-p1 TGME49_276990-t26_1-p1
