# Supplementary material for: Protein Lactylation and Metabolic Regulation of the Zoonotic Parasite Toxoplasma gondii
Source: Genomics Proteomics Bioinformatics. 2022 Oct 7;21(6):1163–81. doi: 10.1016/j.gpb.2022.09.010 (PMC11082259; doi:10.1016/j.gpb.2022.09.010)
Supplement: Supplementary Table S30 — KEGG enrichment analysis of Kla, Kcr, and Khib [file mmc53.xlsx]

## Sheet: input
Table S30 KEGG enrichment analysis of Kla, Kcr, and Khib
Pathway	Mapping	Background	All mapping	All background	Fold enrichment	P value	Related proteins	Classify
map00830 Retinol metabolism	1	6	13	1687	21.63	0.0454203	TGME49_263710-t26_1-p1	KCr
map03010 Ribosome	41	99	253	1687	2.76	3.79e-11	TGME49_215470-t26_1-p1 TGME49_212290-t26_1-p1 TGME49_228470-t26_1-p1 TGME49_305520-t26_1-p1 TGME49_263050-t26_1-p1 TGME49_249250-t26_1-p1 TGME49_300190-t26_1-p1 TGME49_215460-t26_1-p1 TGME49_242330-t26_1-p1 TGME49_254440-t26_1-p1 TGME49_248390-t26_1-p1 TGME49_309810-t26_1-p1 TGME49_234450-t26_1-p1 TGME49_309820-t26_1-p1 TGME49_232300-t26_1-p1 TGME49_284560-t26_1-p1 TGME49_225080-t26_1-p1 TGME49_2…	KCr_KHib
map03050 Proteasome	22	35	253	1687	4.19	7.72e-11	TGME49_280710-t26_1-p1 TGME49_228210-t26_1-p1 TGME49_229950-t26_1-p1 TGME49_227960-t26_1-p1 TGME49_254900-t26_1-p1 TGME49_263060-t26_1-p1 TGME49_207770-t26_1-p1 TGME49_269840-t26_1-p1 TGME49_290005-t26_1-p1 TGME49_239500-t26_1-p1 TGME49_251760-t26_1-p1 TGME49_267080-t26_1-p1 TGME49_278050-t26_1-p1 TGME49_277500-t26_1-p1 TGME49_238180-t26_1-p1 TGME49_306930-t26_1-p1 TGME49_261010-t26_1-p1 TGME49_2…	KCr_KHib
map00010 Glycolysis / Gluconeogenesis	12	34	253	1687	2.35	0.00250853	TGME49_222160-t26_1-p1 TGME49_245670-t26_1-p1 TGME49_269190-t26_1-p1 TGME49_266640-t26_1-p1 TGME49_272290-t26_1-p1 TGME49_225930-t26_1-p1 TGME49_222020-t26_1-p1 TGME49_206610-t26_1-p1 TGME49_318580-t26_1-p1 TGME49_235700-t26_1-p1 TGME49_283780-t26_1-p1 TGME49_305980-t26_1-p1	KCr_KHib
map00030 Pentose phosphate pathway	9	22	253	1687	2.73	0.0027634	TGME49_307850-t26_1-p1 TGME49_294200-t26_1-p1 TGME49_278830-t26_1-p1 TGME49_220100-t26_1-p1 TGME49_239310-t26_1-p1 TGME49_318580-t26_1-p1 TGME49_283780-t26_1-p1 TGME49_235700-t26_1-p1 TGME49_247670-t26_1-p1	KCr_KHib
map00480 Glutathione metabolism	7	16	253	1687	2.92	0.00534719	TGME49_207060-t26_1-p1 TGME49_307850-t26_1-p1 TGME49_294640-t26_1-p1 TGME49_266760-t26_1-p1 TGME49_294200-t26_1-p1 TGME49_266120-t26_1-p1 TGME49_278830-t26_1-p1	KCr_KHib
map03008 Ribosome biogenesis in eukaryotes	2	57	5	1687	11.84	0.0105074	TGME49_218600-t26_1-p1 TGME49_269770-t26_1-p1	KCr_KLa
map00062 Fatty acid elongation	1	10	5	1687	33.74	0.0293235	TGME49_285240-t26_1-p1	KCr_KLa
map01040 Biosynthesis of unsaturated fatty acids	1	12	5	1687	28.12	0.0351048	TGME49_285240-t26_1-p1	KCr_KLa
map00970 Aminoacyl-tRNA biosynthesis	18	39	243	1687	3.2	1.44e-06	TGME49_253290-t26_1-p1 TGME49_288360-t26_1-p1 TGME49_280600-t26_1-p1 TGME49_217460-t26_1-p1 TGME49_205710-t26_1-p1 TGME49_263870-t26_1-p1 TGME49_202530-t26_1-p1 TGME49_256990-t26_1-p1 TGME49_292080-t26_1-p1 TGME49_299810-t26_1-p1 TGME49_251690-t26_1-p1 TGME49_219540-t26_1-p1 TGME49_289300-t26_1-p1 TGME49_300260-t26_1-p1 TGME49_210840-t26_1-p1 TGME49_270510-t26_1-p1 TGME49_219850-t26_1-p1 TGME49_2…	KCr_KLa_KHib
map03010 Ribosome	30	99	243	1687	2.1	2.14e-05	TGME49_232230-t26_1-p1 TGME49_299050-t26_1-p1 TGME49_250810-t26_1-p1 TGME49_261570-t26_1-p1 TGME49_231140-t26_1-p1 TGME49_223050-t26_1-p1 TGME49_292130-t26_1-p1 TGME49_263700-t26_1-p1 TGME49_239760-t26_1-p1 TGME49_238010-t26_1-p1 TGME49_232710-t26_1-p1 TGME49_231080-t26_1-p1 TGME49_320050-t26_1-p1 TGME49_245460-t26_1-p1 TGME49_289530-t26_1-p1 TGME49_210690-t26_1-p1 TGME49_288720-t26_1-p1 TGME49_3…	KCr_KLa_KHib
map00020 Citrate cycle (TCA cycle)	9	19	243	1687	3.29	0.000570916	TGME49_226730-t26_1-p1 TGME49_215280-t26_1-p1 TGME49_309752-t26_1-p1 TGME49_215590-t26_1-p1 TGME49_267330-t26_1-p1 TGME49_313140-t26_1-p1 TGME49_268890-t26_1-p1 TGME49_206470-t26_1-p1 TGME49_290600-t26_1-p1	KCr_KLa_KHib
map00010 Glycolysis / Gluconeogenesis	12	34	243	1687	2.45	0.00175288	TGME49_318430-t26_1-p1 TGME49_268850-t26_1-p1 TGME49_318230-t26_1-p1 TGME49_297060-t26_1-p1 TGME49_232350-t26_1-p1 TGME49_256760-t26_1-p1 TGME49_289690-t26_1-p1 TGME49_265450-t26_1-p1 TGME49_236040-t26_1-p1 TGME49_206470-t26_1-p1 TGME49_247510-t26_1-p1 TGME49_285980-t26_1-p1	KCr_KLa_KHib
map00190 Oxidative phosphorylation	11	33	243	1687	2.31	0.00454361	TGME49_215280-t26_1-p1 TGME49_261950-t26_1-p1 TGME49_215590-t26_1-p1 TGME49_256970-t26_1-p1 TGME49_284540-t26_1-p1 TGME49_320220-t26_1-p1 TGME49_219800-t26_1-p1 TGME49_305290-t26_1-p1 TGME49_204400-t26_1-p1 TGME49_231910-t26_1-p1 TGME49_208590-t26_1-p1	KCr_KLa_KHib
map04064 NF-kappa B signaling pathway	4	9	219	1687	3.42	0.0204804	TGME49_262730-t26_1-p1 TGME49_272400-t26_1-p1 TGME49_268810-t26_1-p1 TGME49_208780-t26_1-p1	KHib
map04140 Autophagy - animal	11	45	219	1687	1.88	0.0246058	TGME49_281430-t26_1-p1 TGME49_304740-t26_1-p1 TGME49_224220-t26_1-p1 TGME49_236110-t26_1-p1 TGME49_243450-t26_1-p1 TGME49_262730-t26_1-p1 TGME49_316430-t26_1-p1 TGME49_201840-t26_1-p1 TGME49_258130-t26_1-p1 TGME49_249670-t26_1-p1 TGME49_208750-t26_1-p1	KHib
map03015 mRNA surveillance pathway	10	40	219	1687	1.93	0.0271786	TGME49_285200-t26_1-p1 TGME49_311750-t26_1-p1 TGME49_224220-t26_1-p1 TGME49_291330-t26_1-p1 TGME49_305320-t26_1-p1 TGME49_223930-t26_1-p1 TGME49_246040-t26_1-p1 TGME49_270090-t26_1-p1 TGME49_310050-t26_1-p1 TGME49_211020-t26_1-p1	KHib
map00130 Ubiquinone and other terpenoid-quinone biosynthesis	2	4	63	1687	13.39	0.00784728	TGME49_266850-t26_1-p1 TGME49_295690-t26_1-p1	KLa
map00770 Pantothenate and CoA biosynthesis	2	7	63	1687	7.65	0.0255397	TGME49_230990-t26_1-p1 TGME49_318600-t26_1-p1	KLa
map04622 RIG-I-like receptor signaling pathway	2	8	63	1687	6.69	0.0332421	TGME49_228040-t26_1-p1 TGME49_263820-t26_1-p1	KLa
map03410 Base excision repair	3	21	63	1687	3.83	0.0408537	TGME49_305920-t26_1-p1 TGME49_280690-t26_1-p1 TGME49_270840-t26_1-p1	KLa
map00730 Thiamine metabolism	2	9	63	1687	5.95	0.0417251	TGME49_215250-t26_1-p1 TGME49_211090-t26_1-p1	KLa
map03040 Spliceosome	22	113	77	1687	4.27	9.75e-10	TGME49_291950-t26_1-p1 TGME49_243540-t26_1-p1 TGME49_275310-t26_1-p1 TGME49_228000-t26_1-p1 TGME49_270560-t26_1-p1 TGME49_270140-t26_1-p1 TGME49_209690-t26_1-p1 TGME49_318140-t26_1-p1 TGME49_294360-t26_1-p1 TGME49_279430-t26_1-p1 TGME49_221660-t26_1-p1 TGME49_298020-t26_1-p1 TGME49_219790-t26_1-p1 TGME49_275750-t26_1-p1 TGME49_285230-t26_1-p1 TGME49_270740-t26_1-p1 TGME49_233230-t26_1-p1 TGME49_3…	KLa_KHib
map03013 RNA transport	8	73	77	1687	2.4	0.0157737	TGME49_311160-t26_1-p1 TGME49_233230-t26_1-p1 TGME49_292200-t26_1-p1 TGME49_254940-t26_1-p1 TGME49_201400-t26_1-p1 TGME49_215560-t26_1-p1 TGME49_320100-t26_1-p1 TGME49_315150-t26_1-p1	KLa_KHib
map00630 Glyoxylate and dicarboxylate metabolism	3	13	77	1687	5.06	0.0187869	TGME49_301120-t26_1-p1 TGME49_209870-t26_1-p1 TGME49_237470-t26_1-p1	KLa_KHib
map03015 mRNA surveillance pathway	5	40	77	1687	2.74	0.0326907	TGME49_292200-t26_1-p1 TGME49_201400-t26_1-p1 TGME49_320100-t26_1-p1 TGME49_311160-t26_1-p1 TGME49_233230-t26_1-p1	KLa_KHib

## Sheet: all_protein_pathway_enrichment
Table S30 KEGG enrichment analysis of Kla, Kcr, and Khib
Pathway	Mapping	Background	All mapping	All background	Fold enrichment	P value	Related proteins	Classify
map03010 Ribosome	41	99	253	1687	2.76	3.79e-11	TGME49_215470-t26_1-p1 TGME49_212290-t26_1-p1 TGME49_228470-t26_1-p1 TGME49_305520-t26_1-p1 TGME49_263050-t26_1-p1 TGME49_249250-t26_1-p1 TGME49_300190-t26_1-p1 TGME49_215460-t26_1-p1 TGME49_242330-t26_1-p1 TGME49_254440-t26_1-p1 TGME49_248390-t26_1-p1 TGME49_309810-t26_1-p1 TGME49_234450-t26_1-p1 TGME49_309820-t26_1-p1 TGME49_232300-t26_1-p1 TGME49_284560-t26_1-p1 TGME49_225080-t26_1-p1 TGME49_2…	KCr_KHib
map03050 Proteasome	22	35	253	1687	4.19	7.72e-11	TGME49_280710-t26_1-p1 TGME49_228210-t26_1-p1 TGME49_229950-t26_1-p1 TGME49_227960-t26_1-p1 TGME49_254900-t26_1-p1 TGME49_263060-t26_1-p1 TGME49_207770-t26_1-p1 TGME49_269840-t26_1-p1 TGME49_290005-t26_1-p1 TGME49_239500-t26_1-p1 TGME49_251760-t26_1-p1 TGME49_267080-t26_1-p1 TGME49_278050-t26_1-p1 TGME49_277500-t26_1-p1 TGME49_238180-t26_1-p1 TGME49_306930-t26_1-p1 TGME49_261010-t26_1-p1 TGME49_2…	KCr_KHib
map03040 Spliceosome	22	113	77	1687	4.27	9.75e-10	TGME49_291950-t26_1-p1 TGME49_243540-t26_1-p1 TGME49_275310-t26_1-p1 TGME49_228000-t26_1-p1 TGME49_270560-t26_1-p1 TGME49_270140-t26_1-p1 TGME49_209690-t26_1-p1 TGME49_318140-t26_1-p1 TGME49_294360-t26_1-p1 TGME49_279430-t26_1-p1 TGME49_221660-t26_1-p1 TGME49_298020-t26_1-p1 TGME49_219790-t26_1-p1 TGME49_275750-t26_1-p1 TGME49_285230-t26_1-p1 TGME49_270740-t26_1-p1 TGME49_233230-t26_1-p1 TGME49_3…	KLa_KHib
map00970 Aminoacyl-tRNA biosynthesis	18	39	243	1687	3.2	1.44e-06	TGME49_253290-t26_1-p1 TGME49_288360-t26_1-p1 TGME49_280600-t26_1-p1 TGME49_217460-t26_1-p1 TGME49_205710-t26_1-p1 TGME49_263870-t26_1-p1 TGME49_202530-t26_1-p1 TGME49_256990-t26_1-p1 TGME49_292080-t26_1-p1 TGME49_299810-t26_1-p1 TGME49_251690-t26_1-p1 TGME49_219540-t26_1-p1 TGME49_289300-t26_1-p1 TGME49_300260-t26_1-p1 TGME49_210840-t26_1-p1 TGME49_270510-t26_1-p1 TGME49_219850-t26_1-p1 TGME49_2…	KCr_KLa_KHib
map03010 Ribosome	30	99	243	1687	2.1	2.14e-05	TGME49_232230-t26_1-p1 TGME49_299050-t26_1-p1 TGME49_250810-t26_1-p1 TGME49_261570-t26_1-p1 TGME49_231140-t26_1-p1 TGME49_223050-t26_1-p1 TGME49_292130-t26_1-p1 TGME49_263700-t26_1-p1 TGME49_239760-t26_1-p1 TGME49_238010-t26_1-p1 TGME49_232710-t26_1-p1 TGME49_231080-t26_1-p1 TGME49_320050-t26_1-p1 TGME49_245460-t26_1-p1 TGME49_289530-t26_1-p1 TGME49_210690-t26_1-p1 TGME49_288720-t26_1-p1 TGME49_3…	KCr_KLa_KHib
map05169 Epstein-Barr virus infection	15	36	253	1687	2.78	8.4e-05	TGME49_269840-t26_1-p1 TGME49_209985-t26_1-p1 TGME49_229420-t26_1-p1 TGME49_228210-t26_1-p1 TGME49_267080-t26_1-p1 TGME49_229950-t26_1-p1 TGME49_227960-t26_1-p1 TGME49_277270-t26_1-p1 TGME49_277500-t26_1-p1 TGME49_238180-t26_1-p1 TGME49_202830-t26_1-p1 TGME49_263060-t26_1-p1 TGME49_207770-t26_1-p1 TGME49_269250-t26_1-p1 TGME49_261010-t26_1-p1	KCr_KHib
map00020 Citrate cycle (TCA cycle)	9	19	243	1687	3.29	0.000570916	TGME49_226730-t26_1-p1 TGME49_215280-t26_1-p1 TGME49_309752-t26_1-p1 TGME49_215590-t26_1-p1 TGME49_267330-t26_1-p1 TGME49_313140-t26_1-p1 TGME49_268890-t26_1-p1 TGME49_206470-t26_1-p1 TGME49_290600-t26_1-p1	KCr_KLa_KHib
map00010 Glycolysis / Gluconeogenesis	12	34	243	1687	2.45	0.00175288	TGME49_318430-t26_1-p1 TGME49_268850-t26_1-p1 TGME49_318230-t26_1-p1 TGME49_297060-t26_1-p1 TGME49_232350-t26_1-p1 TGME49_256760-t26_1-p1 TGME49_289690-t26_1-p1 TGME49_265450-t26_1-p1 TGME49_236040-t26_1-p1 TGME49_206470-t26_1-p1 TGME49_247510-t26_1-p1 TGME49_285980-t26_1-p1	KCr_KLa_KHib
map05012 Parkinson disease	12	34	243	1687	2.45	0.00175288	TGME49_215280-t26_1-p1 TGME49_261950-t26_1-p1 TGME49_219750-t26_1-p1 TGME49_215590-t26_1-p1 TGME49_284540-t26_1-p1 TGME49_320220-t26_1-p1 TGME49_226030-t26_1-p1 TGME49_214290-t26_1-p1 TGME49_249900-t26_1-p1 TGME49_204400-t26_1-p1 TGME49_231910-t26_1-p1 TGME49_290290-t26_1-p1	KCr_KLa_KHib
map05152 Tuberculosis	12	34	253	1687	2.35	0.00250853	TGME49_249240-t26_1-p1 TGME49_269442-t26_1-p1 TGME49_232830-t26_1-p1 TGME49_209985-t26_1-p1 TGME49_280480-t26_1-p1 TGME49_240600-t26_1-p1 TGME49_229420-t26_1-p1 TGME49_305050-t26_1-p1 TGME49_311310-t26_1-p1 TGME49_213800-t26_1-p1 TGME49_290720-t26_1-p1 TGME49_259010-t26_1-p1	KCr_KHib
map00010 Glycolysis / Gluconeogenesis	12	34	253	1687	2.35	0.00250853	TGME49_222160-t26_1-p1 TGME49_245670-t26_1-p1 TGME49_269190-t26_1-p1 TGME49_266640-t26_1-p1 TGME49_272290-t26_1-p1 TGME49_225930-t26_1-p1 TGME49_222020-t26_1-p1 TGME49_206610-t26_1-p1 TGME49_318580-t26_1-p1 TGME49_235700-t26_1-p1 TGME49_283780-t26_1-p1 TGME49_305980-t26_1-p1	KCr_KHib
map00030 Pentose phosphate pathway	9	22	253	1687	2.73	0.0027634	TGME49_307850-t26_1-p1 TGME49_294200-t26_1-p1 TGME49_278830-t26_1-p1 TGME49_220100-t26_1-p1 TGME49_239310-t26_1-p1 TGME49_318580-t26_1-p1 TGME49_283780-t26_1-p1 TGME49_235700-t26_1-p1 TGME49_247670-t26_1-p1	KCr_KHib
map00190 Oxidative phosphorylation	11	33	243	1687	2.31	0.00454361	TGME49_215280-t26_1-p1 TGME49_261950-t26_1-p1 TGME49_215590-t26_1-p1 TGME49_256970-t26_1-p1 TGME49_284540-t26_1-p1 TGME49_320220-t26_1-p1 TGME49_219800-t26_1-p1 TGME49_305290-t26_1-p1 TGME49_204400-t26_1-p1 TGME49_231910-t26_1-p1 TGME49_208590-t26_1-p1	KCr_KLa_KHib
map00480 Glutathione metabolism	7	16	253	1687	2.92	0.00534719	TGME49_207060-t26_1-p1 TGME49_307850-t26_1-p1 TGME49_294640-t26_1-p1 TGME49_266760-t26_1-p1 TGME49_294200-t26_1-p1 TGME49_266120-t26_1-p1 TGME49_278830-t26_1-p1	KCr_KHib
map03013 RNA transport	19	73	243	1687	1.81	0.00544343	TGME49_235540-t26_1-p1 TGME49_269180-t26_1-p1 TGME49_273520-t26_1-p1 TGME49_294670-t26_1-p1 TGME49_248340-t26_1-p1 TGME49_222860-t26_1-p1 TGME49_317720-t26_1-p1 TGME49_250770-t26_1-p1 TGME49_228190-t26_1-p1 TGME49_251500-t26_1-p1 TGME49_235970-t26_1-p1 TGME49_262720-t26_1-p1 TGME49_201680-t26_1-p1 TGME49_294800-t26_1-p1 TGME49_224850-t26_1-p1 TGME49_294620-t26_1-p1 TGME49_257350-t26_1-p1 TGME49_2…	KCr_KLa_KHib
map04922 Glucagon signaling pathway	14	47	253	1687	1.99	0.00663252	TGME49_249240-t26_1-p1 TGME49_269442-t26_1-p1 TGME49_209985-t26_1-p1 TGME49_245670-t26_1-p1 TGME49_280480-t26_1-p1 TGME49_293370-t26_1-p1 TGME49_214320-t26_1-p1 TGME49_305050-t26_1-p1 TGME49_311310-t26_1-p1 TGME49_272290-t26_1-p1 TGME49_213800-t26_1-p1 TGME49_235700-t26_1-p1 TGME49_219520-t26_1-p1 TGME49_262050-t26_1-p1	KCr_KHib
map00130 Ubiquinone and other terpenoid-quinone biosynthesis	2	4	63	1687	13.39	0.00784728	TGME49_266850-t26_1-p1 TGME49_295690-t26_1-p1	KLa
map04625 C-type lectin receptor signaling pathway	7	17	253	1687	2.75	0.0079474	TGME49_249240-t26_1-p1 TGME49_269442-t26_1-p1 TGME49_209985-t26_1-p1 TGME49_280480-t26_1-p1 TGME49_305050-t26_1-p1 TGME49_311310-t26_1-p1 TGME49_213800-t26_1-p1	KCr_KHib
map05167 Kaposi sarcoma-associated herpesvirus infection	9	26	253	1687	2.31	0.0100156	TGME49_249240-t26_1-p1 TGME49_269442-t26_1-p1 TGME49_254120-t26_1-p1 TGME49_209985-t26_1-p1 TGME49_280480-t26_1-p1 TGME49_229420-t26_1-p1 TGME49_305050-t26_1-p1 TGME49_311310-t26_1-p1 TGME49_213800-t26_1-p1	KCr_KHib
map04066 HIF-1 signaling pathway	9	27	243	1687	2.31	0.0100868	TGME49_318430-t26_1-p1 TGME49_268850-t26_1-p1 TGME49_318230-t26_1-p1 TGME49_232350-t26_1-p1 TGME49_289690-t26_1-p1 TGME49_265450-t26_1-p1 TGME49_236040-t26_1-p1 TGME49_205550-t26_1-p1 TGME49_210690-t26_1-p1	KCr_KLa_KHib
map03008 Ribosome biogenesis in eukaryotes	2	57	5	1687	11.84	0.0105074	TGME49_218600-t26_1-p1 TGME49_269770-t26_1-p1	KCr_KLa
map04217 Necroptosis	8	23	243	1687	2.41	0.0114547	TGME49_288380-t26_1-p1 TGME49_293180-t26_1-p1 TGME49_210408-t26_1-p1 TGME49_310670-t26_1-p1 TGME49_230520-t26_1-p1 TGME49_321620-t26_1-p1 TGME49_249900-t26_1-p1 TGME49_300200-t26_1-p1	KCr_KLa_KHib
map04130 SNARE interactions in vesicular transport	5	11	253	1687	3.03	0.0155491	TGME49_215420-t26_1-p1 TGME49_270070-t26_1-p1 TGME49_226600-t26_1-p1 TGME49_300290-t26_1-p1 TGME49_230430-t26_1-p1	KCr_KHib
map03013 RNA transport	8	73	77	1687	2.4	0.0157737	TGME49_311160-t26_1-p1 TGME49_233230-t26_1-p1 TGME49_292200-t26_1-p1 TGME49_254940-t26_1-p1 TGME49_201400-t26_1-p1 TGME49_215560-t26_1-p1 TGME49_320100-t26_1-p1 TGME49_315150-t26_1-p1	KLa_KHib
map05010 Alzheimer disease	13	47	253	1687	1.84	0.0168781	TGME49_249240-t26_1-p1 TGME49_269442-t26_1-p1 TGME49_269190-t26_1-p1 TGME49_264080-t26_1-p1 TGME49_280480-t26_1-p1 TGME49_229420-t26_1-p1 TGME49_305050-t26_1-p1 TGME49_311310-t26_1-p1 TGME49_206510-t26_1-p1 TGME49_213800-t26_1-p1 TGME49_246540-t26_1-p1 TGME49_310470-t26_1-p1 TGME49_269885-t26_1-p1	KCr_KHib
map05146 Amoebiasis	4	8	243	1687	3.47	0.0182808	TGME49_226030-t26_1-p1 TGME49_267810-t26_1-p1 TGME49_205550-t26_1-p1 TGME49_248880-t26_1-p1	KCr_KLa_KHib
map05416 Viral myocarditis	4	8	243	1687	3.47	0.0182808	TGME49_269180-t26_1-p1 TGME49_209030-t26_1-p1 TGME49_219750-t26_1-p1 TGME49_257350-t26_1-p1	KCr_KLa_KHib
map00630 Glyoxylate and dicarboxylate metabolism	3	13	77	1687	5.06	0.0187869	TGME49_301120-t26_1-p1 TGME49_209870-t26_1-p1 TGME49_237470-t26_1-p1	KLa_KHib
map04064 NF-kappa B signaling pathway	4	9	219	1687	3.42	0.0204804	TGME49_262730-t26_1-p1 TGME49_272400-t26_1-p1 TGME49_268810-t26_1-p1 TGME49_208780-t26_1-p1	KHib
map04614 Renin-angiotensin system	2	2	243	1687	6.94	0.0206752	TGME49_286120-t26_1-p1 TGME49_224350-t26_1-p1	KCr_KLa_KHib
map04145 Phagosome	10	35	243	1687	1.98	0.0213723	TGME49_316400-t26_1-p1 TGME49_209030-t26_1-p1 TGME49_256970-t26_1-p1 TGME49_294550-t26_1-p1 TGME49_248880-t26_1-p1 TGME49_219800-t26_1-p1 TGME49_267810-t26_1-p1 TGME49_305290-t26_1-p1 TGME49_269980-t26_1-p1 TGME49_208590-t26_1-p1	KCr_KLa_KHib
map05134 Legionellosis	7	21	243	1687	2.31	0.0226923	TGME49_273760-t26_1-p1 TGME49_273090-t26_1-p1 TGME49_247550-t26_1-p1 TGME49_214770-t26_1-p1 TGME49_294800-t26_1-p1 TGME49_219750-t26_1-p1 TGME49_300140-t26_1-p1	KCr_KLa_KHib
map05323 Rheumatoid arthritis	6	16	253	1687	2.5	0.0229381	TGME49_232830-t26_1-p1 TGME49_228170-t26_1-p1 TGME49_281920-t26_1-p1 TGME49_290720-t26_1-p1 TGME49_259010-t26_1-p1 TGME49_321530-t26_1-p1	KCr_KHib
map00250 Alanine, aspartate and glutamate metabolism	5	12	253	1687	2.78	0.0234554	TGME49_248600-t26_1-p1 TGME49_291640-t26_1-p1 TGME49_215260-t26_1-p1 TGME49_257480-t26_1-p1 TGME49_279450-t26_1-p1	KCr_KHib
map04140 Autophagy - animal	11	45	219	1687	1.88	0.0246058	TGME49_281430-t26_1-p1 TGME49_304740-t26_1-p1 TGME49_224220-t26_1-p1 TGME49_236110-t26_1-p1 TGME49_243450-t26_1-p1 TGME49_262730-t26_1-p1 TGME49_316430-t26_1-p1 TGME49_201840-t26_1-p1 TGME49_258130-t26_1-p1 TGME49_249670-t26_1-p1 TGME49_208750-t26_1-p1	KHib
map00770 Pantothenate and CoA biosynthesis	2	7	63	1687	7.65	0.0255397	TGME49_230990-t26_1-p1 TGME49_318600-t26_1-p1	KLa
map04662 B cell receptor signaling pathway	3	5	253	1687	4	0.026395	TGME49_209985-t26_1-p1 TGME49_311310-t26_1-p1 TGME49_213800-t26_1-p1	KCr_KHib
map03015 mRNA surveillance pathway	10	40	219	1687	1.93	0.0271786	TGME49_285200-t26_1-p1 TGME49_311750-t26_1-p1 TGME49_224220-t26_1-p1 TGME49_291330-t26_1-p1 TGME49_305320-t26_1-p1 TGME49_223930-t26_1-p1 TGME49_246040-t26_1-p1 TGME49_270090-t26_1-p1 TGME49_310050-t26_1-p1 TGME49_211020-t26_1-p1	KHib
map04918 Thyroid hormone synthesis	4	9	243	1687	3.09	0.0292433	TGME49_311720-t26_1-p1 TGME49_226030-t26_1-p1 TGME49_205550-t26_1-p1 TGME49_244560-t26_1-p1	KCr_KLa_KHib
map00640 Propanoate metabolism	7	22	243	1687	2.21	0.0293129	TGME49_232350-t26_1-p1 TGME49_239490-t26_1-p1 TGME49_318430-t26_1-p1 TGME49_309752-t26_1-p1 TGME49_206470-t26_1-p1 TGME49_290600-t26_1-p1 TGME49_319920-t26_1-p1	KCr_KLa_KHib
map00062 Fatty acid elongation	1	10	5	1687	33.74	0.0293235	TGME49_285240-t26_1-p1	KCr_KLa
map00240 Pyrimidine metabolism	8	26	253	1687	2.05	0.030939	TGME49_214780-t26_1-p1 TGME49_210790-t26_1-p1 TGME49_207060-t26_1-p1 TGME49_277270-t26_1-p1 TGME49_294640-t26_1-p1 TGME49_291640-t26_1-p1 TGME49_295350-t26_1-p1 TGME49_215260-t26_1-p1	KCr_KHib
map05230 Central carbon metabolism in cancer	6	17	253	1687	2.35	0.0311149	TGME49_209985-t26_1-p1 TGME49_245670-t26_1-p1 TGME49_214320-t26_1-p1 TGME49_294200-t26_1-p1 TGME49_272290-t26_1-p1 TGME49_278830-t26_1-p1	KCr_KHib
map03015 mRNA surveillance pathway	5	40	77	1687	2.74	0.0326907	TGME49_292200-t26_1-p1 TGME49_201400-t26_1-p1 TGME49_320100-t26_1-p1 TGME49_311160-t26_1-p1 TGME49_233230-t26_1-p1	KLa_KHib
map04622 RIG-I-like receptor signaling pathway	2	8	63	1687	6.69	0.0332421	TGME49_228040-t26_1-p1 TGME49_263820-t26_1-p1	KLa
map01040 Biosynthesis of unsaturated fatty acids	1	12	5	1687	28.12	0.0351048	TGME49_285240-t26_1-p1	KCr_KLa
map05150 Staphylococcus aureus infection	1	1	63	1687	26.78	0.0373444	TGME49_261080-t26_1-p1	KLa
map04080 Neuroactive ligand-receptor interaction	1	1	63	1687	26.78	0.0373444	TGME49_261080-t26_1-p1	KLa
map05110 Vibrio cholerae infection	8	28	243	1687	1.98	0.0381221	TGME49_209030-t26_1-p1 TGME49_256970-t26_1-p1 TGME49_226030-t26_1-p1 TGME49_219800-t26_1-p1 TGME49_205550-t26_1-p1 TGME49_305290-t26_1-p1 TGME49_269980-t26_1-p1 TGME49_208590-t26_1-p1	KCr_KLa_KHib
map05322 Systemic lupus erythematosus	5	14	243	1687	2.48	0.0394083	TGME49_300280-t26_1-p1 TGME49_239260-t26_1-p1 TGME49_209910-t26_1-p1 TGME49_300200-t26_1-p1 TGME49_261240-t26_1-p1	KCr_KLa_KHib
map03060 Protein export	5	14	243	1687	2.48	0.0394083	TGME49_311720-t26_1-p1 TGME49_280610-t26_1-p1 TGME49_280740-t26_1-p1 TGME49_275802-t26_1-p1 TGME49_269980-t26_1-p1	KCr_KLa_KHib
map03410 Base excision repair	3	21	63	1687	3.83	0.0408537	TGME49_305920-t26_1-p1 TGME49_280690-t26_1-p1 TGME49_270840-t26_1-p1	KLa
map00730 Thiamine metabolism	2	9	63	1687	5.95	0.0417251	TGME49_215250-t26_1-p1 TGME49_211090-t26_1-p1	KLa
map00830 Retinol metabolism	1	6	13	1687	21.63	0.0454203	TGME49_263710-t26_1-p1	KCr
map05231 Choline metabolism in cancer	5	16	219	1687	2.41	0.0460321	TGME49_216930-t26_1-p1 TGME49_212990-t26_1-p1 TGME49_320630-t26_1-p1 TGME49_304740-t26_1-p1 TGME49_316430-t26_1-p1	KHib
map04370 VEGF signaling pathway	3	6	253	1687	3.33	0.0470064	TGME49_209985-t26_1-p1 TGME49_311310-t26_1-p1 TGME49_213800-t26_1-p1	KCr_KHib
map04022 cGMP-PKG signaling pathway	8	28	253	1687	1.91	0.047092	TGME49_249240-t26_1-p1 TGME49_269442-t26_1-p1 TGME49_209985-t26_1-p1 TGME49_280480-t26_1-p1 TGME49_305050-t26_1-p1 TGME49_311310-t26_1-p1 TGME49_213800-t26_1-p1 TGME49_221210-t26_1-p1	KCr_KHib
map04216 Ferroptosis	4	10	253	1687	2.67	0.0494141	TGME49_310080-t26_1-p1 TGME49_266120-t26_1-p1 TGME49_243800-t26_1-p1 TGME49_310150-t26_1-p1	KCr_KHib
map04966 Collecting duct acid secretion	4	10	253	1687	2.67	0.0494141	TGME49_232830-t26_1-p1 TGME49_281920-t26_1-p1 TGME49_290720-t26_1-p1 TGME49_259010-t26_1-p1	KCr_KHib
map03040 Spliceosome	21	113	219	1687	1.43	0.0502292	TGME49_260200-t26_1-p1 TGME49_316180-t26_1-p1 TGME49_261470-t26_1-p1 TGME49_265410-t26_1-p1 TGME49_248250-t26_1-p1 TGME49_278950-t26_1-p1 TGME49_247610-t26_1-p1 TGME49_267350-t26_1-p1 TGME49_218420-t26_1-p1 TGME49_314410-t26_1-p1 TGME49_321290-t26_1-p1 TGME49_266030-t26_1-p1 TGME49_244100-t26_1-p1 TGME49_291330-t26_1-p1 TGME49_254650-t26_1-p1 TGME49_239930-t26_1-p1 TGME49_223930-t26_1-p1 TGME49_3…	KHib
map00564 Glycerophospholipid metabolism	7	27	219	1687	2	0.0509086	TGME49_216930-t26_1-p1 TGME49_306540-t26_1-p1 TGME49_263730-t26_1-p1 TGME49_320630-t26_1-p1 TGME49_281980-t26_1-p1 TGME49_207710-t26_1-p1 TGME49_225550-t26_1-p1	KHib
map00020 Citrate cycle (TCA cycle)	3	19	77	1687	3.46	0.0523155	TGME49_244200-t26_1-p1 TGME49_284190-t26_1-p1 TGME49_219550-t26_1-p1	KLa_KHib
map04975 Fat digestion and absorption	1	7	13	1687	18.54	0.0528026	TGME49_263710-t26_1-p1	KCr
map05170 Human immunodeficiency virus 1 infection	11	44	253	1687	1.67	0.0541129	TGME49_249240-t26_1-p1 TGME49_269442-t26_1-p1 TGME49_209985-t26_1-p1 TGME49_280480-t26_1-p1 TGME49_229420-t26_1-p1 TGME49_305050-t26_1-p1 TGME49_311310-t26_1-p1 TGME49_289770-t26_1-p1 TGME49_213800-t26_1-p1 TGME49_313670-t26_1-p1 TGME49_207680-t26_1-p1	KCr_KHib
map03008 Ribosome biogenesis in eukaryotes	12	57	219	1687	1.62	0.0565357	TGME49_305780-t26_1-p1 TGME49_319950-t26_1-p1 TGME49_272400-t26_1-p1 TGME49_268810-t26_1-p1 TGME49_209430-t26_1-p1 TGME49_313980-t26_1-p1 TGME49_239590-t26_1-p1 TGME49_305750-t26_1-p1 TGME49_311410-t26_1-p1 TGME49_202470-t26_1-p1 TGME49_234610-t26_1-p1 TGME49_214200-t26_1-p1	KHib
map05163 Human cytomegalovirus infection	8	29	253	1687	1.84	0.0569137	TGME49_249240-t26_1-p1 TGME49_269442-t26_1-p1 TGME49_209985-t26_1-p1 TGME49_280480-t26_1-p1 TGME49_229420-t26_1-p1 TGME49_305050-t26_1-p1 TGME49_311310-t26_1-p1 TGME49_213800-t26_1-p1	KCr_KHib
map03018 RNA degradation	5	47	77	1687	2.33	0.0595408	TGME49_313010-t26_1-p1 TGME49_292200-t26_1-p1 TGME49_268860-t26_1-p1 TGME49_320100-t26_1-p1 TGME49_285660-t26_1-p1	KLa_KHib
map03450 Non-homologous end-joining	1	8	13	1687	16.22	0.0601321	TGME49_293460-t26_1-p1	KCr
map04650 Natural killer cell mediated cytotoxicity	2	3	253	1687	4.45	0.0605684	TGME49_311310-t26_1-p1 TGME49_213800-t26_1-p1	KCr_KHib
map04141 Protein processing in endoplasmic reticulum	16	72	253	1687	1.48	0.0614114	TGME49_215060-t26_1-p1 TGME49_295340-t26_1-p1 TGME49_313230-t26_1-p1 TGME49_260630-t26_1-p1 TGME49_319870-t26_1-p1 TGME49_204480-t26_1-p1 TGME49_247350-t26_1-p1 TGME49_220500-t26_1-p1 TGME49_280490-t26_1-p1 TGME49_249270-t26_1-p1 TGME49_202820-t26_1-p1 TGME49_310430-t26_1-p1 TGME49_226830-t26_1-p1 TGME49_224060-t26_1-p1 TGME49_207680-t26_1-p1 TGME49_277000-t26_1-p1	KCr_KHib
map04152 AMPK signaling pathway	8	34	219	1687	1.81	0.0635915	TGME49_243450-t26_1-p1 TGME49_281430-t26_1-p1 TGME49_262730-t26_1-p1 TGME49_304740-t26_1-p1 TGME49_316430-t26_1-p1 TGME49_312050-t26_1-p1 TGME49_224220-t26_1-p1 TGME49_221320-t26_1-p1	KHib
map00620 Pyruvate metabolism	3	21	77	1687	3.13	0.0672997	TGME49_284190-t26_1-p1 TGME49_301120-t26_1-p1 TGME49_299070-t26_1-p1	KLa_KHib
map04918 Thyroid hormone synthesis	1	9	13	1687	14.42	0.0674092	TGME49_219130-t26_1-p1	KCr
map05235 PD-L1 expression and PD-1 checkpoint pathway in cancer	4	11	253	1687	2.42	0.0687656	TGME49_209985-t26_1-p1 TGME49_311310-t26_1-p1 TGME49_213800-t26_1-p1 TGME49_263070-t26_1-p1	KCr_KHib
map04744 Phototransduction	4	11	253	1687	2.42	0.0687656	TGME49_249240-t26_1-p1 TGME49_269442-t26_1-p1 TGME49_280480-t26_1-p1 TGME49_305050-t26_1-p1	KCr_KHib
map00520 Amino sugar and nucleotide sugar metabolism	5	18	219	1687	2.14	0.072828	TGME49_313580-t26_1-p1 TGME49_225880-t26_1-p1 TGME49_218200-t26_1-p1 TGME49_257960-t26_1-p1 TGME49_238940-t26_1-p1	KHib
map00910 Nitrogen metabolism	1	2	63	1687	13.39	0.0733155	TGME49_259950-t26_1-p1	KLa
map00120 Primary bile acid biosynthesis	1	2	63	1687	13.39	0.0733155	TGME49_229140-t26_1-p1	KLa
map03450 Non-homologous end-joining	3	8	219	1687	2.89	0.0735333	TGME49_212250-t26_1-p1 TGME49_251620-t26_1-p1 TGME49_257180-t26_1-p1	KHib
map04142 Lysosome	9	41	219	1687	1.69	0.0741238	TGME49_254880-t26_1-p1 TGME49_266280-t26_1-p1 TGME49_309370-t26_1-p1 TGME49_291310-t26_1-p1 TGME49_289620-t26_1-p1 TGME49_297650-t26_1-p1 TGME49_201840-t26_1-p1 TGME49_289080-t26_1-p1 TGME49_249670-t26_1-p1	KHib
map00564 Glycerophospholipid metabolism	3	27	63	1687	2.98	0.0767606	TGME49_246530-t26_1-p1 TGME49_239250-t26_1-p1 TGME49_273540-t26_1-p1	KLa
map03040 Spliceosome	22	113	243	1687	1.35	0.0773874	TGME49_273760-t26_1-p1 TGME49_231970-t26_1-p1 TGME49_205010-t26_1-p1 TGME49_321560-t26_1-p1 TGME49_314740-t26_1-p1 TGME49_270770-t26_1-p1 TGME49_300280-t26_1-p1 TGME49_320210-t26_1-p1 TGME49_223390-t26_1-p1 TGME49_263650-t26_1-p1 TGME49_246500-t26_1-p1 TGME49_269200-t26_1-p1 TGME49_214820-t26_1-p1 TGME49_304760-t26_1-p1 TGME49_309800-t26_1-p1 TGME49_205220-t26_1-p1 TGME49_233520-t26_1-p1 TGME49_2…	KCr_KLa_KHib
map04920 Adipocytokine signaling pathway	5	16	253	1687	2.08	0.0780323	TGME49_209985-t26_1-p1 TGME49_310080-t26_1-p1 TGME49_214320-t26_1-p1 TGME49_243800-t26_1-p1 TGME49_310150-t26_1-p1	KCr_KHib
map05162 Measles	6	24	219	1687	1.93	0.080062	TGME49_230440-t26_1-p1 TGME49_262730-t26_1-p1 TGME49_272400-t26_1-p1 TGME49_218220-t26_1-p1 TGME49_268810-t26_1-p1 TGME49_208750-t26_1-p1	KHib
map04961 Endocrine and other factor-regulated calcium reabsorption	4	12	243	1687	2.31	0.0809842	TGME49_290950-t26_1-p1 TGME49_226030-t26_1-p1 TGME49_205550-t26_1-p1 TGME49_289680-t26_1-p1	KCr_KLa_KHib
map04915 Estrogen signaling pathway	6	21	253	1687	1.91	0.0813828	TGME49_249240-t26_1-p1 TGME49_269442-t26_1-p1 TGME49_209985-t26_1-p1 TGME49_280480-t26_1-p1 TGME49_305050-t26_1-p1 TGME49_310430-t26_1-p1	KCr_KHib
map00620 Pyruvate metabolism	6	21	253	1687	1.91	0.0813828	TGME49_222160-t26_1-p1 TGME49_245670-t26_1-p1 TGME49_266640-t26_1-p1 TGME49_272290-t26_1-p1 TGME49_305980-t26_1-p1 TGME49_206610-t26_1-p1	KCr_KHib
map04013 MAPK signaling pathway - fly	6	21	253	1687	1.91	0.0813828	TGME49_316330-t26_1-p1 TGME49_316310-t26_1-p1 TGME49_223540-t26_1-p1 TGME49_319870-t26_1-p1 TGME49_270320-t26_1-p1 TGME49_249530-t26_1-p1	KCr_KHib
map00563 Glycosylphosphatidylinositol (GPI)-anchor biosynthesis	1	11	13	1687	11.8	0.0818077	TGME49_310100-t26_1-p1	KCr
map04130 SNARE interactions in vesicular transport	1	11	13	1687	11.8	0.0818077	TGME49_278160-t26_1-p1	KCr
map05202 Transcriptional misregulation in cancer	2	13	63	1687	4.12	0.0821763	TGME49_321450-t26_1-p1 TGME49_230890-t26_1-p1	KLa
map03030 DNA replication	7	30	219	1687	1.8	0.0834436	TGME49_214970-t26_1-p1 TGME49_212250-t26_1-p1 TGME49_251620-t26_1-p1 TGME49_273950-t26_1-p1 TGME49_258030-t26_1-p1 TGME49_210960-t26_1-p1 TGME49_320110-t26_1-p1	KHib
map05230 Central carbon metabolism in cancer	5	17	243	1687	2.04	0.0848949	TGME49_232350-t26_1-p1 TGME49_297060-t26_1-p1 TGME49_256760-t26_1-p1 TGME49_318430-t26_1-p1 TGME49_265450-t26_1-p1	KCr_KLa_KHib
map04214 Apoptosis - fly	5	17	243	1687	2.04	0.0848949	TGME49_217890-t26_1-p1 TGME49_321620-t26_1-p1 TGME49_257090-t26_1-p1 TGME49_219750-t26_1-p1 TGME49_244650-t26_1-p1	KCr_KLa_KHib
map04714 Thermogenesis	12	55	243	1687	1.51	0.0860097	TGME49_215280-t26_1-p1 TGME49_261950-t26_1-p1 TGME49_311360-t26_1-p1 TGME49_209030-t26_1-p1 TGME49_215590-t26_1-p1 TGME49_284540-t26_1-p1 TGME49_320220-t26_1-p1 TGME49_247760-t26_1-p1 TGME49_226030-t26_1-p1 TGME49_204400-t26_1-p1 TGME49_231910-t26_1-p1 TGME49_210690-t26_1-p1	KCr_KLa_KHib
map00380 Tryptophan metabolism	2	11	77	1687	3.98	0.0866176	TGME49_301120-t26_1-p1 TGME49_219550-t26_1-p1	KLa_KHib
map00561 Glycerolipid metabolism	1	12	13	1687	10.81	0.0889297	TGME49_263710-t26_1-p1	KCr
map00860 Porphyrin and chlorophyll metabolism	1	12	13	1687	10.81	0.0889297	TGME49_228180-t26_1-p1	KCr
map05418 Fluid shear stress and atherosclerosis	8	32	253	1687	1.67	0.0937084	TGME49_249240-t26_1-p1 TGME49_269442-t26_1-p1 TGME49_209985-t26_1-p1 TGME49_280480-t26_1-p1 TGME49_305050-t26_1-p1 TGME49_266460-t26_1-p1 TGME49_310430-t26_1-p1 TGME49_321530-t26_1-p1	KCr_KHib
map05414 Dilated cardiomyopathy (DCM)	3	8	243	1687	2.6	0.0949728	TGME49_226030-t26_1-p1 TGME49_209030-t26_1-p1 TGME49_230420-t26_1-p1	KCr_KLa_KHib
map04972 Pancreatic secretion	3	8	243	1687	2.6	0.0949728	TGME49_205550-t26_1-p1 TGME49_230420-t26_1-p1 TGME49_289680-t26_1-p1	KCr_KLa_KHib
map05132 Salmonella infection	3	8	243	1687	2.6	0.0949728	TGME49_209030-t26_1-p1 TGME49_294550-t26_1-p1 TGME49_248880-t26_1-p1	KCr_KLa_KHib
map05130 Pathogenic Escherichia coli infection	9	39	243	1687	1.6	0.0965222	TGME49_278870-t26_1-p1 TGME49_316400-t26_1-p1 TGME49_291930-t26_1-p1 TGME49_209030-t26_1-p1 TGME49_219750-t26_1-p1 TGME49_255190-t26_1-p1 TGME49_235470-t26_1-p1 TGME49_289690-t26_1-p1 TGME49_214770-t26_1-p1	KCr_KLa_KHib
map04066 HIF-1 signaling pathway	7	27	253	1687	1.73	0.0967695	TGME49_209985-t26_1-p1 TGME49_245670-t26_1-p1 TGME49_269190-t26_1-p1 TGME49_214320-t26_1-p1 TGME49_223410-t26_1-p1 TGME49_272290-t26_1-p1 TGME49_222020-t26_1-p1	KCr_KHib
map05131 Shigellosis	10	43	253	1687	1.55	0.0977337	TGME49_254120-t26_1-p1 TGME49_209985-t26_1-p1 TGME49_229420-t26_1-p1 TGME49_276140-t26_1-p1 TGME49_310040-t26_1-p1 TGME49_319870-t26_1-p1 TGME49_294898-t26_1-p1 TGME49_304770-t26_1-p1 TGME49_207680-t26_1-p1 TGME49_236910-t26_1-p1	KCr_KHib
map04520 Adherens junction	3	9	219	1687	2.57	0.10006	TGME49_262730-t26_1-p1 TGME49_272400-t26_1-p1 TGME49_268810-t26_1-p1	KHib
map00630 Glyoxylate and dicarboxylate metabolism	4	13	243	1687	2.14	0.104263	TGME49_226730-t26_1-p1 TGME49_232250-t26_1-p1 TGME49_268890-t26_1-p1 TGME49_206470-t26_1-p1	KCr_KLa_KHib
map04962 Vasopressin-regulated water reabsorption	5	18	243	1687	1.93	0.104345	TGME49_226030-t26_1-p1 TGME49_267810-t26_1-p1 TGME49_320480-t26_1-p1 TGME49_294550-t26_1-p1 TGME49_289680-t26_1-p1	KCr_KLa_KHib
map05014 Amyotrophic lateral sclerosis (ALS)	3	8	253	1687	2.5	0.104689	TGME49_229420-t26_1-p1 TGME49_311310-t26_1-p1 TGME49_213800-t26_1-p1	KCr_KHib
map03008 Ribosome biogenesis in eukaryotes	5	57	77	1687	1.92	0.114613	TGME49_214210-t26_1-p1 TGME49_315140-t26_1-p1 TGME49_311030-t26_1-p1 TGME49_232380-t26_1-p1 TGME49_218610-t26_1-p1	KLa_KHib
map00480 Glutathione metabolism	1	16	13	1687	8.11	0.116911	TGME49_219130-t26_1-p1	KCr
map03013 RNA transport	15	73	253	1687	1.37	0.119088	TGME49_295040-t26_1-p1 TGME49_313230-t26_1-p1 TGME49_216260-t26_1-p1 TGME49_249610-t26_1-p1 TGME49_223410-t26_1-p1 TGME49_267420-t26_1-p1 TGME49_208450-t26_1-p1 TGME49_289830-t26_1-p1 TGME49_306600-t26_1-p1 TGME49_286090-t26_1-p1 TGME49_266460-t26_1-p1 TGME49_256770-t26_1-p1 TGME49_274190-t26_1-p1 TGME49_224720-t26_1-p1 TGME49_249530-t26_1-p1	KCr_KHib
map04015 Rap1 signaling pathway	5	18	253	1687	1.85	0.119349	TGME49_249240-t26_1-p1 TGME49_269442-t26_1-p1 TGME49_209985-t26_1-p1 TGME49_280480-t26_1-p1 TGME49_305050-t26_1-p1	KCr_KHib
map00270 Cysteine and methionine metabolism	5	19	243	1687	1.83	0.125786	TGME49_218780-t26_1-p1 TGME49_232350-t26_1-p1 TGME49_239820-t26_1-p1 TGME49_318430-t26_1-p1 TGME49_225050-t26_1-p1	KCr_KLa_KHib
map05010 Alzheimer disease	10	47	243	1687	1.48	0.126986	TGME49_215280-t26_1-p1 TGME49_261950-t26_1-p1 TGME49_219750-t26_1-p1 TGME49_215590-t26_1-p1 TGME49_284540-t26_1-p1 TGME49_320220-t26_1-p1 TGME49_289690-t26_1-p1 TGME49_204400-t26_1-p1 TGME49_230420-t26_1-p1 TGME49_231910-t26_1-p1	KCr_KLa_KHib
map05020 Prion diseases	3	9	243	1687	2.31	0.127838	TGME49_311720-t26_1-p1 TGME49_226030-t26_1-p1 TGME49_252220-t26_1-p1	KCr_KLa_KHib
map00440 Phosphonate and phosphinate metabolism	2	5	219	1687	3.08	0.128637	TGME49_216930-t26_1-p1 TGME49_293810-t26_1-p1	KHib
map00512 Mucin type O-glycan biosynthesis	2	5	219	1687	3.08	0.128637	TGME49_258770-t26_1-p1 TGME49_318730-t26_1-p1	KHib
map00140 Steroid hormone biosynthesis	2	5	219	1687	3.08	0.128637	TGME49_315770-t26_1-p1 TGME49_271888-t26_1-p1	KHib
map00062 Fatty acid elongation	3	10	219	1687	2.31	0.129775	TGME49_271888-t26_1-p1 TGME49_253880-t26_1-p1 TGME49_242380-t26_1-p1	KHib
map00513 Various types of N-glycan biosynthesis	3	10	219	1687	2.31	0.129775	TGME49_202572-t26_1-p1 TGME49_246982-t26_1-p1 TGME49_305870-t26_1-p1	KHib
map04612 Antigen processing and presentation	3	10	219	1687	2.31	0.129775	TGME49_224330-t26_1-p1 TGME49_249670-t26_1-p1 TGME49_291600-t26_1-p1	KHib
map00780 Biotin metabolism	1	1	219	1687	7.7	0.129816	TGME49_293590-t26_1-p1	KHib
map04390 Hippo signaling pathway	4	14	243	1687	1.98	0.130205	TGME49_310700-t26_1-p1 TGME49_263090-t26_1-p1 TGME49_209030-t26_1-p1 TGME49_240640-t26_1-p1	KCr_KLa_KHib
map00983 Drug metabolism - other enzymes	4	14	243	1687	1.98	0.130205	TGME49_233110-t26_1-p1 TGME49_259660-t26_1-p1 TGME49_312480-t26_1-p1 TGME49_230450-t26_1-p1	KCr_KLa_KHib
map05120 Epithelial cell signaling in Helicobacter pylori infection	4	14	243	1687	1.98	0.130205	TGME49_219800-t26_1-p1 TGME49_305290-t26_1-p1 TGME49_256970-t26_1-p1 TGME49_208590-t26_1-p1	KCr_KLa_KHib
map00072 Synthesis and degradation of ketone bodies	1	3	77	1687	7.3	0.130849	TGME49_301120-t26_1-p1	KLa_KHib
map00220 Arginine biosynthesis	1	3	77	1687	7.3	0.130849	TGME49_264030-t26_1-p1	KLa_KHib
map03020 RNA polymerase	6	24	253	1687	1.67	0.137815	TGME49_267390-t26_1-p1 TGME49_233720-t26_1-p1 TGME49_244880-t26_1-p1 TGME49_217560-t26_1-p1 TGME49_238190-t26_1-p1 TGME49_270780-t26_1-p1	KCr_KHib
map05164 Influenza A	6	25	243	1687	1.67	0.138743	TGME49_205550-t26_1-p1 TGME49_209030-t26_1-p1 TGME49_249900-t26_1-p1 TGME49_219750-t26_1-p1 TGME49_320480-t26_1-p1 TGME49_289680-t26_1-p1	KCr_KLa_KHib
map04070 Phosphatidylinositol signaling system	7	34	219	1687	1.59	0.141647	TGME49_226040-t26_1-p1 TGME49_296010-t26_1-p1 TGME49_281980-t26_1-p1 TGME49_262010-t26_1-p1 TGME49_304650-t26_1-p1 TGME49_207710-t26_1-p1 TGME49_222970-t26_1-p1	KHib
map00020 Citrate cycle (TCA cycle)	5	19	253	1687	1.75	0.143177	TGME49_245670-t26_1-p1 TGME49_266760-t26_1-p1 TGME49_272290-t26_1-p1 TGME49_305980-t26_1-p1 TGME49_206610-t26_1-p1	KCr_KHib
map05143 African trypanosomiasis	1	1	243	1687	6.94	0.144043	TGME49_205550-t26_1-p1	KCr_KLa_KHib
map00471 D-Glutamine and D-glutamate metabolism	1	1	243	1687	6.94	0.144043	TGME49_293180-t26_1-p1	KCr_KLa_KHib
map00524 Neomycin, kanamycin and gentamicin biosynthesis	1	1	243	1687	6.94	0.144043	TGME49_265450-t26_1-p1	KCr_KLa_KHib
map04392 Hippo signaling pathway - multiple species	1	1	243	1687	6.94	0.144043	TGME49_240640-t26_1-p1	KCr_KLa_KHib
map04964 Proximal tubule bicarbonate reclamation	1	1	243	1687	6.94	0.144043	TGME49_293180-t26_1-p1	KCr_KLa_KHib
map04970 Salivary secretion	1	20	13	1687	6.49	0.144097	TGME49_223480-t26_1-p1	KCr
map05133 Pertussis	4	14	253	1687	1.91	0.145595	TGME49_249240-t26_1-p1 TGME49_269442-t26_1-p1 TGME49_280480-t26_1-p1 TGME49_305050-t26_1-p1	KCr_KHib
map03320 PPAR signaling pathway	4	14	253	1687	1.91	0.145595	TGME49_251550-t26_1-p1 TGME49_310080-t26_1-p1 TGME49_243800-t26_1-p1 TGME49_310150-t26_1-p1	KCr_KHib
map05322 Systemic lupus erythematosus	4	14	253	1687	1.91	0.145595	TGME49_305160-t26_1-p1 TGME49_261580-t26_1-p1 TGME49_261250-t26_1-p1 TGME49_309740-t26_1-p1	KCr_KHib
map05120 Epithelial cell signaling in Helicobacter pylori infection	4	14	253	1687	1.91	0.145595	TGME49_232830-t26_1-p1 TGME49_281920-t26_1-p1 TGME49_290720-t26_1-p1 TGME49_259010-t26_1-p1	KCr_KHib
map04714 Thermogenesis	4	55	63	1687	1.95	0.146289	TGME49_233905-t26_1-p1 TGME49_240550-t26_1-p1 TGME49_242415-t26_1-p1 TGME49_278440-t26_1-p1	KLa
map00051 Fructose and mannose metabolism	2	15	77	1687	2.92	0.147255	TGME49_205380-t26_1-p1 TGME49_260140-t26_1-p1	KLa_KHib
map00053 Ascorbate and aldarate metabolism	1	1	253	1687	6.67	0.14997	TGME49_222160-t26_1-p1	KCr_KHib
map05218 Melanoma	1	1	253	1687	6.67	0.14997	TGME49_209985-t26_1-p1	KCr_KHib
map04720 Long-term potentiation	7	30	253	1687	1.56	0.150554	TGME49_249240-t26_1-p1 TGME49_269442-t26_1-p1 TGME49_280480-t26_1-p1 TGME49_305050-t26_1-p1 TGME49_311310-t26_1-p1 TGME49_213800-t26_1-p1 TGME49_218720-t26_1-p1	KCr_KHib
map05412 Arrhythmogenic right ventricular cardiomyopathy (ARVC)	2	5	243	1687	2.78	0.153692	TGME49_209030-t26_1-p1 TGME49_230420-t26_1-p1	KCr_KLa_KHib
map04973 Carbohydrate digestion and absorption	2	5	243	1687	2.78	0.153692	TGME49_265450-t26_1-p1 TGME49_221380-t26_1-p1	KCr_KLa_KHib
map00750 Vitamin B6 metabolism	2	5	243	1687	2.78	0.153692	TGME49_218780-t26_1-p1 TGME49_237140-t26_1-p1	KCr_KLa_KHib
map00052 Galactose metabolism	2	5	243	1687	2.78	0.153692	TGME49_265450-t26_1-p1 TGME49_285980-t26_1-p1	KCr_KLa_KHib
map04730 Long-term depression	2	5	243	1687	2.78	0.153692	TGME49_311360-t26_1-p1 TGME49_205550-t26_1-p1	KCr_KLa_KHib
map04726 Serotonergic synapse	2	5	243	1687	2.78	0.153692	TGME49_226030-t26_1-p1 TGME49_205550-t26_1-p1	KCr_KLa_KHib
map03030 DNA replication	3	30	77	1687	2.19	0.154053	TGME49_216730-t26_1-p1 TGME49_235170-t26_1-p1 TGME49_237220-t26_1-p1	KLa_KHib
map00270 Cysteine and methionine metabolism	2	19	63	1687	2.82	0.156462	TGME49_326800-t26_1-p1 TGME49_257750-t26_1-p1	KLa
map04611 Platelet activation	4	15	243	1687	1.85	0.158505	TGME49_310700-t26_1-p1 TGME49_226030-t26_1-p1 TGME49_311360-t26_1-p1 TGME49_209030-t26_1-p1	KCr_KLa_KHib
map04932 Non-alcoholic fatty liver disease (NAFLD)	6	25	253	1687	1.6	0.159863	TGME49_209985-t26_1-p1 TGME49_264080-t26_1-p1 TGME49_313230-t26_1-p1 TGME49_229420-t26_1-p1 TGME49_246540-t26_1-p1 TGME49_310470-t26_1-p1	KCr_KHib
map04068 FoxO signaling pathway	6	25	253	1687	1.6	0.159863	TGME49_254120-t26_1-p1 TGME49_209985-t26_1-p1 TGME49_293370-t26_1-p1 TGME49_316330-t26_1-p1 TGME49_219520-t26_1-p1 TGME49_316310-t26_1-p1	KCr_KHib
map04150 mTOR signaling pathway	6	26	243	1687	1.6	0.159879	TGME49_219800-t26_1-p1 TGME49_305290-t26_1-p1 TGME49_205550-t26_1-p1 TGME49_256970-t26_1-p1 TGME49_210690-t26_1-p1 TGME49_208590-t26_1-p1	KCr_KLa_KHib
map05235 PD-L1 expression and PD-1 checkpoint pathway in cancer	3	11	219	1687	2.1	0.162135	TGME49_272400-t26_1-p1 TGME49_316430-t26_1-p1 TGME49_268810-t26_1-p1	KHib
map05206 MicroRNAs in cancer	1	23	13	1687	5.64	0.163977	TGME49_281420-t26_1-p1	KCr
map04966 Collecting duct acid secretion	3	10	243	1687	2.08	0.164049	TGME49_219800-t26_1-p1 TGME49_305290-t26_1-p1 TGME49_256970-t26_1-p1	KCr_KLa_KHib
map05211 Renal cell carcinoma	2	5	253	1687	2.67	0.164516	TGME49_209985-t26_1-p1 TGME49_214320-t26_1-p1	KCr_KHib
map03040 Spliceosome	21	113	253	1687	1.24	0.165551	TGME49_236650-t26_1-p1 TGME49_213410-t26_1-p1 TGME49_270640-t26_1-p1 TGME49_217540-t26_1-p1 TGME49_224720-t26_1-p1 TGME49_270830-t26_1-p1 TGME49_209850-t26_1-p1 TGME49_285760-t26_1-p1 TGME49_309740-t26_1-p1 TGME49_246620-t26_1-p1 TGME49_249610-t26_1-p1 TGME49_221950-t26_1-p1 TGME49_267420-t26_1-p1 TGME49_202770-t26_1-p1 TGME49_203870-t26_1-p1 TGME49_305240-t26_1-p1 TGME49_286560-t26_1-p1 TGME49_2…	KCr_KHib
map04721 Synaptic vesicle cycle	5	23	219	1687	1.67	0.168541	TGME49_310960-t26_1-p1 TGME49_318510-t26_1-p1 TGME49_291310-t26_1-p1 TGME49_209820-t26_1-p1 TGME49_240740-t26_1-p1	KHib
map04380 Osteoclast differentiation	5	20	253	1687	1.67	0.168872	TGME49_209985-t26_1-p1 TGME49_228170-t26_1-p1 TGME49_311310-t26_1-p1 TGME49_213800-t26_1-p1 TGME49_218720-t26_1-p1	KCr_KHib
map05161 Hepatitis B	4	17	219	1687	1.81	0.169434	TGME49_267710-t26_1-p1 TGME49_262730-t26_1-p1 TGME49_218220-t26_1-p1 TGME49_320110-t26_1-p1	KHib
map00310 Lysine degradation	2	20	63	1687	2.68	0.169851	TGME49_226810-t26_1-p1 TGME49_230890-t26_1-p1	KLa
map04361 Axon regeneration	2	20	63	1687	2.68	0.169851	TGME49_233905-t26_1-p1 TGME49_239250-t26_1-p1	KLa
map00590 Arachidonic acid metabolism	1	4	77	1687	5.48	0.17059	TGME49_249630-t26_1-p1	KLa_KHib
map00750 Vitamin B6 metabolism	1	5	63	1687	5.36	0.173478	TGME49_297080-t26_1-p1	KLa
map00620 Pyruvate metabolism	5	21	243	1687	1.65	0.17402	TGME49_232350-t26_1-p1 TGME49_256760-t26_1-p1 TGME49_318430-t26_1-p1 TGME49_267330-t26_1-p1 TGME49_206470-t26_1-p1	KCr_KLa_KHib
map04745 Phototransduction - fly	4	15	253	1687	1.78	0.176425	TGME49_249240-t26_1-p1 TGME49_269442-t26_1-p1 TGME49_280480-t26_1-p1 TGME49_305050-t26_1-p1	KCr_KHib
map04623 Cytosolic DNA-sensing pathway	4	15	253	1687	1.78	0.176425	TGME49_267390-t26_1-p1 TGME49_233720-t26_1-p1 TGME49_217560-t26_1-p1 TGME49_270780-t26_1-p1	KCr_KHib
map04971 Gastric acid secretion	4	15	253	1687	1.78	0.176425	TGME49_249240-t26_1-p1 TGME49_269442-t26_1-p1 TGME49_280480-t26_1-p1 TGME49_305050-t26_1-p1	KCr_KHib
map04621 NOD-like receptor signaling pathway	2	17	77	1687	2.58	0.180108	TGME49_200280-t26_1-p1 TGME49_270120-t26_1-p1	KLa_KHib
map04924 Renin secretion	6	26	253	1687	1.54	0.183327	TGME49_249240-t26_1-p1 TGME49_269442-t26_1-p1 TGME49_280480-t26_1-p1 TGME49_305050-t26_1-p1 TGME49_311310-t26_1-p1 TGME49_213800-t26_1-p1	KCr_KHib
map05323 Rheumatoid arthritis	4	16	243	1687	1.74	0.188824	TGME49_219800-t26_1-p1 TGME49_305290-t26_1-p1 TGME49_256970-t26_1-p1 TGME49_208590-t26_1-p1	KCr_KLa_KHib
map04540 Gap junction	4	16	243	1687	1.74	0.188824	TGME49_316400-t26_1-p1 TGME49_226030-t26_1-p1 TGME49_311360-t26_1-p1 TGME49_205550-t26_1-p1	KCr_KLa_KHib
map05134 Legionellosis	5	21	253	1687	1.59	0.196213	TGME49_215060-t26_1-p1 TGME49_270070-t26_1-p1 TGME49_240600-t26_1-p1 TGME49_229420-t26_1-p1 TGME49_276140-t26_1-p1	KCr_KHib
map04136 Autophagy - other	3	12	219	1687	1.93	0.196588	TGME49_316430-t26_1-p1 TGME49_224220-t26_1-p1 TGME49_236110-t26_1-p1	KHib
map01040 Biosynthesis of unsaturated fatty acids	3	12	219	1687	1.93	0.196588	TGME49_271888-t26_1-p1 TGME49_253880-t26_1-p1 TGME49_242380-t26_1-p1	KHib
map00500 Starch and sucrose metabolism	3	12	219	1687	1.93	0.196588	TGME49_209960-t26_1-p1 TGME49_316520-t26_1-p1 TGME49_297720-t26_1-p1	KHib
map05215 Prostate cancer	3	12	219	1687	1.93	0.196588	TGME49_304740-t26_1-p1 TGME49_316430-t26_1-p1 TGME49_218220-t26_1-p1	KHib
map00760 Nicotinate and nicotinamide metabolism	3	12	219	1687	1.93	0.196588	TGME49_239620-t26_1-p1 TGME49_216810-t26_1-p1 TGME49_269800-t26_1-p1	KHib
map04962 Vasopressin-regulated water reabsorption	4	18	219	1687	1.71	0.197036	TGME49_277510-t26_1-p1 TGME49_318510-t26_1-p1 TGME49_246740-t26_1-p1 TGME49_223000-t26_1-p1	KHib
map05168 Herpes simplex virus 1 infection	8	38	253	1687	1.4	0.198973	TGME49_209985-t26_1-p1 TGME49_274190-t26_1-p1 TGME49_313230-t26_1-p1 TGME49_216260-t26_1-p1 TGME49_229420-t26_1-p1 TGME49_217540-t26_1-p1 TGME49_209850-t26_1-p1 TGME49_270640-t26_1-p1	KCr_KHib
map04218 Cellular senescence	8	38	253	1687	1.4	0.198973	TGME49_249240-t26_1-p1 TGME49_269442-t26_1-p1 TGME49_209985-t26_1-p1 TGME49_280480-t26_1-p1 TGME49_305050-t26_1-p1 TGME49_311310-t26_1-p1 TGME49_213800-t26_1-p1 TGME49_294898-t26_1-p1	KCr_KHib
map00010 Glycolysis / Gluconeogenesis	3	34	77	1687	1.93	0.200205	TGME49_205380-t26_1-p1 TGME49_299070-t26_1-p1 TGME49_268860-t26_1-p1	KLa_KHib
map00030 Pentose phosphate pathway	5	22	243	1687	1.58	0.200437	TGME49_229360-t26_1-p1 TGME49_318310-t26_1-p1 TGME49_236040-t26_1-p1 TGME49_247510-t26_1-p1 TGME49_285980-t26_1-p1	KCr_KLa_KHib
map04391 Hippo signaling pathway - fly	3	11	243	1687	1.89	0.202835	TGME49_263090-t26_1-p1 TGME49_209030-t26_1-p1 TGME49_240640-t26_1-p1	KCr_KLa_KHib
map00380 Tryptophan metabolism	3	11	243	1687	1.89	0.202835	TGME49_232250-t26_1-p1 TGME49_206470-t26_1-p1 TGME49_232090-t26_1-p1	KCr_KLa_KHib
map00440 Phosphonate and phosphinate metabolism	1	5	77	1687	4.38	0.208537	TGME49_261760-t26_1-p1	KLa_KHib
map04916 Melanogenesis	4	16	253	1687	1.67	0.209222	TGME49_249240-t26_1-p1 TGME49_269442-t26_1-p1 TGME49_280480-t26_1-p1 TGME49_305050-t26_1-p1	KCr_KHib
map00061 Fatty acid biosynthesis	4	16	253	1687	1.67	0.209222	TGME49_310080-t26_1-p1 TGME49_217740-t26_1-p1 TGME49_243800-t26_1-p1 TGME49_310150-t26_1-p1	KCr_KHib
map00071 Fatty acid degradation	4	16	253	1687	1.67	0.209222	TGME49_222160-t26_1-p1 TGME49_310080-t26_1-p1 TGME49_243800-t26_1-p1 TGME49_310150-t26_1-p1	KCr_KHib
map05100 Bacterial invasion of epithelial cells	2	6	243	1687	2.31	0.209414	TGME49_290950-t26_1-p1 TGME49_209030-t26_1-p1	KCr_KLa_KHib
map04930 Type II diabetes mellitus	2	6	243	1687	2.31	0.209414	TGME49_256760-t26_1-p1 TGME49_265450-t26_1-p1	KCr_KLa_KHib
map04217 Necroptosis	2	23	63	1687	2.33	0.211028	TGME49_270840-t26_1-p1 TGME49_222910-t26_1-p1	KLa
map04146 Peroxisome	7	33	253	1687	1.41	0.215429	TGME49_316330-t26_1-p1 TGME49_310080-t26_1-p1 TGME49_266760-t26_1-p1 TGME49_286630-t26_1-p1 TGME49_316310-t26_1-p1 TGME49_243800-t26_1-p1 TGME49_310150-t26_1-p1	KCr_KHib
map05214 Glioma	7	33	253	1687	1.41	0.215429	TGME49_249240-t26_1-p1 TGME49_269442-t26_1-p1 TGME49_209985-t26_1-p1 TGME49_305860-t26_1-p1 TGME49_280480-t26_1-p1 TGME49_305050-t26_1-p1 TGME49_218720-t26_1-p1	KCr_KHib
map00190 Oxidative phosphorylation	7	33	253	1687	1.41	0.215429	TGME49_232830-t26_1-p1 TGME49_264080-t26_1-p1 TGME49_281920-t26_1-p1 TGME49_246540-t26_1-p1 TGME49_310470-t26_1-p1 TGME49_290720-t26_1-p1 TGME49_259010-t26_1-p1	KCr_KHib
map04310 Wnt signaling pathway	5	25	219	1687	1.54	0.21617	TGME49_219590-t26_1-p1 TGME49_262730-t26_1-p1 TGME49_272400-t26_1-p1 TGME49_309140-t26_1-p1 TGME49_268810-t26_1-p1	KHib
map05130 Pathogenic Escherichia coli infection	8	39	253	1687	1.37	0.220031	TGME49_266960-t26_1-p1 TGME49_269190-t26_1-p1 TGME49_232300-t26_1-p1 TGME49_289800-t26_1-p1 TGME49_229420-t26_1-p1 TGME49_255900-t26_1-p1 TGME49_276140-t26_1-p1 TGME49_277000-t26_1-p1	KCr_KHib
map04660 T cell receptor signaling pathway	3	11	253	1687	1.82	0.220645	TGME49_209985-t26_1-p1 TGME49_311310-t26_1-p1 TGME49_213800-t26_1-p1	KCr_KHib
map00260 Glycine, serine and threonine metabolism	4	17	243	1687	1.63	0.220802	TGME49_218780-t26_1-p1 TGME49_297060-t26_1-p1 TGME49_239820-t26_1-p1 TGME49_206470-t26_1-p1	KCr_KLa_KHib
map04621 NOD-like receptor signaling pathway	4	17	243	1687	1.63	0.220802	TGME49_321620-t26_1-p1 TGME49_288380-t26_1-p1 TGME49_263090-t26_1-p1 TGME49_293870-t26_1-p1	KCr_KLa_KHib
map04659 Th17 cell differentiation	2	6	253	1687	2.22	0.223271	TGME49_311310-t26_1-p1 TGME49_213800-t26_1-p1	KCr_KHib
map00565 Ether lipid metabolism	2	6	253	1687	2.22	0.223271	TGME49_256090-t26_1-p1 TGME49_223910-t26_1-p1	KCr_KHib
map04212 Longevity regulating pathway - worm	5	22	253	1687	1.52	0.224959	TGME49_254120-t26_1-p1 TGME49_209985-t26_1-p1 TGME49_240600-t26_1-p1 TGME49_316330-t26_1-p1 TGME49_316310-t26_1-p1	KCr_KHib
map04014 Ras signaling pathway	5	22	253	1687	1.52	0.224959	TGME49_249240-t26_1-p1 TGME49_269442-t26_1-p1 TGME49_209985-t26_1-p1 TGME49_280480-t26_1-p1 TGME49_305050-t26_1-p1	KCr_KHib
map04071 Sphingolipid signaling pathway	4	19	219	1687	1.62	0.225891	TGME49_290980-t26_1-p1 TGME49_304740-t26_1-p1 TGME49_224220-t26_1-p1 TGME49_201840-t26_1-p1	KHib
map00190 Oxidative phosphorylation	1	33	13	1687	3.93	0.227208	TGME49_228180-t26_1-p1	KCr
map04721 Synaptic vesicle cycle	5	23	243	1687	1.51	0.228109	TGME49_290950-t26_1-p1 TGME49_219800-t26_1-p1 TGME49_305290-t26_1-p1 TGME49_256970-t26_1-p1 TGME49_208590-t26_1-p1	KCr_KLa_KHib
map05205 Proteoglycans in cancer	6	29	243	1687	1.44	0.230541	TGME49_310700-t26_1-p1 TGME49_286750-t26_1-p1 TGME49_226030-t26_1-p1 TGME49_205550-t26_1-p1 TGME49_209030-t26_1-p1 TGME49_210690-t26_1-p1	KCr_KLa_KHib
map00310 Lysine degradation	2	20	77	1687	2.19	0.231098	TGME49_301120-t26_1-p1 TGME49_219550-t26_1-p1	KLa_KHib
map00450 Selenocompound metabolism	1	7	63	1687	3.83	0.234251	TGME49_280560-t26_1-p1	KLa
map04122 Sulfur relay system	1	7	63	1687	3.83	0.234251	TGME49_211090-t26_1-p1	KLa
map04931 Insulin resistance	2	25	63	1687	2.14	0.239023	TGME49_233905-t26_1-p1 TGME49_251490-t26_1-p1	KLa
map05031 Amphetamine addiction	7	34	253	1687	1.37	0.239044	TGME49_249240-t26_1-p1 TGME49_269442-t26_1-p1 TGME49_280480-t26_1-p1 TGME49_305050-t26_1-p1 TGME49_311310-t26_1-p1 TGME49_213800-t26_1-p1 TGME49_218720-t26_1-p1	KCr_KHib
map04210 Apoptosis	5	26	219	1687	1.48	0.241421	TGME49_289620-t26_1-p1 TGME49_262920-t26_1-p1 TGME49_304740-t26_1-p1 TGME49_201840-t26_1-p1 TGME49_249670-t26_1-p1	KHib
map04924 Renin secretion	5	26	219	1687	1.48	0.241421	TGME49_202540-t26_1-p1 TGME49_226040-t26_1-p1 TGME49_262010-t26_1-p1 TGME49_249670-t26_1-p1 TGME49_293000-t26_1-p1	KHib
map00604 Glycosphingolipid biosynthesis - ganglio series	1	2	219	1687	3.85	0.242847	TGME49_215940-t26_1-p1	KHib
map00603 Glycosphingolipid biosynthesis - globo and isoglobo series	1	2	219	1687	3.85	0.242847	TGME49_254880-t26_1-p1	KHib
map00040 Pentose and glucuronate interconversions	1	2	219	1687	3.85	0.242847	TGME49_281620-t26_1-p1	KHib
map04630 JAK-STAT signaling pathway	1	2	219	1687	3.85	0.242847	TGME49_316430-t26_1-p1	KHib
map05034 Alcoholism	9	46	253	1687	1.3	0.243203	TGME49_249240-t26_1-p1 TGME49_269442-t26_1-p1 TGME49_280480-t26_1-p1 TGME49_305050-t26_1-p1 TGME49_218720-t26_1-p1 TGME49_244440-t26_1-p1 TGME49_305160-t26_1-p1 TGME49_261250-t26_1-p1 TGME49_261580-t26_1-p1	KCr_KHib
map04657 IL-17 signaling pathway	3	12	243	1687	1.74	0.243452	TGME49_288380-t26_1-p1 TGME49_304760-t26_1-p1 TGME49_244560-t26_1-p1	KCr_KLa_KHib
map00500 Starch and sucrose metabolism	3	12	243	1687	1.74	0.243452	TGME49_265450-t26_1-p1 TGME49_310670-t26_1-p1 TGME49_285980-t26_1-p1	KCr_KLa_KHib
map00230 Purine metabolism	10	60	219	1687	1.28	0.243799	TGME49_270865-t26_1-p1 TGME49_242730-t26_1-p1 TGME49_239620-t26_1-p1 TGME49_216810-t26_1-p1 TGME49_205720-t26_1-p1 TGME49_247220-t26_1-p1 TGME49_202540-t26_1-p1 TGME49_284580-t26_1-p1 TGME49_202300-t26_1-p1 TGME49_293000-t26_1-p1	KHib
map04930 Type II diabetes mellitus	1	6	77	1687	3.65	0.244769	TGME49_299070-t26_1-p1	KLa_KHib
map00565 Ether lipid metabolism	1	6	77	1687	3.65	0.244769	TGME49_261760-t26_1-p1	KLa_KHib
map00670 One carbon pool by folate	1	6	77	1687	3.65	0.244769	TGME49_237470-t26_1-p1	KLa_KHib
map03430 Mismatch repair	2	21	77	1687	2.09	0.24834	TGME49_235170-t26_1-p1 TGME49_290640-t26_1-p1	KLa_KHib
map04721 Synaptic vesicle cycle	5	23	253	1687	1.45	0.254859	TGME49_218760-t26_1-p1 TGME49_232830-t26_1-p1 TGME49_281920-t26_1-p1 TGME49_290720-t26_1-p1 TGME49_259010-t26_1-p1	KCr_KHib
map05160 Hepatitis C	4	20	219	1687	1.54	0.25574	TGME49_224330-t26_1-p1 TGME49_218220-t26_1-p1 TGME49_224220-t26_1-p1 TGME49_208750-t26_1-p1	KHib
map05168 Herpes simplex virus 1 infection	1	38	13	1687	3.41	0.257139	TGME49_319530-t26_1-p1	KCr
map03018 RNA degradation	8	47	219	1687	1.31	0.258654	TGME49_305780-t26_1-p1 TGME49_257150-t26_1-p1 TGME49_258980-t26_1-p1 TGME49_261470-t26_1-p1 TGME49_261050-t26_1-p1 TGME49_278950-t26_1-p1 TGME49_247610-t26_1-p1 TGME49_213930-t26_1-p1	KHib
map04728 Dopaminergic synapse	6	29	253	1687	1.38	0.260662	TGME49_249240-t26_1-p1 TGME49_269442-t26_1-p1 TGME49_209985-t26_1-p1 TGME49_280480-t26_1-p1 TGME49_305050-t26_1-p1 TGME49_311310-t26_1-p1	KCr_KHib
map03010 Ribosome	1	99	5	1687	3.41	0.261218	TGME49_253800-t26_1-p1	KCr_KLa
map00900 Terpenoid backbone biosynthesis	1	8	63	1687	3.35	0.262967	TGME49_269430-t26_1-p1	KLa
map04110 Cell cycle	1	39	13	1687	3.33	0.262996	TGME49_314430-t26_1-p1	KCr
map04145 Phagosome	7	35	253	1687	1.33	0.263452	TGME49_270070-t26_1-p1 TGME49_232830-t26_1-p1 TGME49_266960-t26_1-p1 TGME49_281920-t26_1-p1 TGME49_290720-t26_1-p1 TGME49_259010-t26_1-p1 TGME49_321530-t26_1-p1	KCr_KHib
map00500 Starch and sucrose metabolism	3	12	253	1687	1.67	0.26372	TGME49_318580-t26_1-p1 TGME49_283780-t26_1-p1 TGME49_226910-t26_1-p1	KCr_KHib
map04142 Lysosome	8	41	253	1687	1.3	0.264424	TGME49_232830-t26_1-p1 TGME49_289770-t26_1-p1 TGME49_313670-t26_1-p1 TGME49_228170-t26_1-p1 TGME49_290160-t26_1-p1 TGME49_321530-t26_1-p1 TGME49_259010-t26_1-p1 TGME49_290720-t26_1-p1	KCr_KHib
map00450 Selenocompound metabolism	2	7	243	1687	1.98	0.266695	TGME49_289300-t26_1-p1 TGME49_309730-t26_1-p1	KCr_KLa_KHib
map04724 Glutamatergic synapse	2	7	243	1687	1.98	0.266695	TGME49_226030-t26_1-p1 TGME49_205550-t26_1-p1	KCr_KLa_KHib
map04926 Relaxin signaling pathway	2	7	243	1687	1.98	0.266695	TGME49_226030-t26_1-p1 TGME49_205550-t26_1-p1	KCr_KLa_KHib
map04711 Circadian rhythm - fly	1	2	243	1687	3.47	0.26741	TGME49_240640-t26_1-p1	KCr_KLa_KHib
map00910 Nitrogen metabolism	1	2	243	1687	3.47	0.26741	TGME49_293180-t26_1-p1	KCr_KLa_KHib
map04940 Type I diabetes mellitus	1	2	243	1687	3.47	0.26741	TGME49_247550-t26_1-p1	KCr_KLa_KHib
map03015 mRNA surveillance pathway	1	40	13	1687	3.24	0.268809	TGME49_223855-t26_1-p1	KCr
map03060 Protein export	3	14	219	1687	1.65	0.26967	TGME49_286730-t26_1-p1 TGME49_313100-t26_1-p1 TGME49_256050-t26_1-p1	KHib
map04940 Type I diabetes mellitus	1	2	253	1687	3.33	0.277525	TGME49_240600-t26_1-p1	KCr_KHib
map00040 Pentose and glucuronate interconversions	1	2	253	1687	3.33	0.277525	TGME49_247670-t26_1-p1	KCr_KHib
map00350 Tyrosine metabolism	1	2	253	1687	3.33	0.277525	TGME49_248600-t26_1-p1	KCr_KHib
map00981 Insect hormone biosynthesis	1	2	253	1687	3.33	0.277525	TGME49_222160-t26_1-p1	KCr_KHib
map04630 JAK-STAT signaling pathway	1	2	253	1687	3.33	0.277525	TGME49_209985-t26_1-p1	KCr_KHib
map04972 Pancreatic secretion	2	8	219	1687	1.93	0.278777	TGME49_243450-t26_1-p1 TGME49_312100-t26_1-p1	KHib
map00514 Other types of O-glycan biosynthesis	2	8	219	1687	1.93	0.278777	TGME49_258770-t26_1-p1 TGME49_318730-t26_1-p1	KHib
map04912 GnRH signaling pathway	4	18	253	1687	1.48	0.279066	TGME49_249240-t26_1-p1 TGME49_269442-t26_1-p1 TGME49_280480-t26_1-p1 TGME49_305050-t26_1-p1	KCr_KHib
map04371 Apelin signaling pathway	1	42	13	1687	3.09	0.28031	TGME49_281420-t26_1-p1	KCr
map04724 Glutamatergic synapse	2	7	253	1687	1.91	0.283249	TGME49_311310-t26_1-p1 TGME49_213800-t26_1-p1	KCr_KHib
map04975 Fat digestion and absorption	2	7	253	1687	1.91	0.283249	TGME49_240860-t26_1-p1 TGME49_248600-t26_1-p1	KCr_KHib
map04810 Regulation of actin cytoskeleton	3	13	243	1687	1.6	0.285208	TGME49_310700-t26_1-p1 TGME49_220400-t26_1-p1 TGME49_209030-t26_1-p1	KCr_KLa_KHib
map00510 N-Glycan biosynthesis	4	21	219	1687	1.47	0.286327	TGME49_202572-t26_1-p1 TGME49_246982-t26_1-p1 TGME49_305870-t26_1-p1 TGME49_277970-t26_1-p1	KHib
map03430 Mismatch repair	4	21	219	1687	1.47	0.286327	TGME49_273950-t26_1-p1 TGME49_258030-t26_1-p1 TGME49_210960-t26_1-p1 TGME49_320110-t26_1-p1	KHib
map03410 Base excision repair	4	21	219	1687	1.47	0.286327	TGME49_212250-t26_1-p1 TGME49_251620-t26_1-p1 TGME49_258030-t26_1-p1 TGME49_320110-t26_1-p1	KHib
map04932 Non-alcoholic fatty liver disease (NAFLD)	5	25	243	1687	1.39	0.286334	TGME49_320220-t26_1-p1 TGME49_215280-t26_1-p1 TGME49_219750-t26_1-p1 TGME49_215590-t26_1-p1 TGME49_265330-t26_1-p1	KCr_KLa_KHib
map04213 Longevity regulating pathway - multiple species	5	25	243	1687	1.39	0.286334	TGME49_273760-t26_1-p1 TGME49_232250-t26_1-p1 TGME49_226030-t26_1-p1 TGME49_268650-t26_1-p1 TGME49_257990-t26_1-p1	KCr_KLa_KHib
map04610 Complement and coagulation cascades	1	9	63	1687	2.98	0.290622	TGME49_261080-t26_1-p1	KLa
map04520 Adherens junction	1	9	63	1687	2.98	0.290622	TGME49_251490-t26_1-p1	KLa
map04137 Mitophagy - animal	1	9	63	1687	2.98	0.290622	TGME49_222910-t26_1-p1	KLa
map05203 Viral carcinogenesis	1	44	13	1687	2.95	0.291644	TGME49_281420-t26_1-p1	KCr
map03040 Spliceosome	1	113	5	1687	2.99	0.293254	TGME49_325900-t26_1-p1	KCr_KLa
map05034 Alcoholism	1	46	13	1687	2.82	0.302812	TGME49_281420-t26_1-p1	KCr
map00051 Fructose and mannose metabolism	3	15	219	1687	1.54	0.307334	TGME49_233500-t26_1-p1 TGME49_257960-t26_1-p1 TGME49_238940-t26_1-p1	KHib
map05145 Toxoplasmosis	3	13	253	1687	1.54	0.307695	TGME49_209985-t26_1-p1 TGME49_229420-t26_1-p1 TGME49_221210-t26_1-p1	KCr_KHib
map00630 Glyoxylate and dicarboxylate metabolism	3	13	253	1687	1.54	0.307695	TGME49_266640-t26_1-p1 TGME49_234190-t26_1-p1 TGME49_305980-t26_1-p1	KCr_KHib
map04624 Toll and Imd signaling pathway	3	13	253	1687	1.54	0.307695	TGME49_304770-t26_1-p1 TGME49_310040-t26_1-p1 TGME49_319870-t26_1-p1	KCr_KHib
map00900 Terpenoid backbone biosynthesis	1	8	77	1687	2.74	0.312393	TGME49_301120-t26_1-p1	KLa_KHib
map05416 Viral myocarditis	1	8	77	1687	2.74	0.312393	TGME49_254940-t26_1-p1	KLa_KHib
map04722 Neurotrophin signaling pathway	7	37	253	1687	1.26	0.314126	TGME49_249240-t26_1-p1 TGME49_269442-t26_1-p1 TGME49_209985-t26_1-p1 TGME49_280480-t26_1-p1 TGME49_305050-t26_1-p1 TGME49_290160-t26_1-p1 TGME49_218720-t26_1-p1	KCr_KHib
map04750 Inflammatory mediator regulation of TRP channels	4	19	253	1687	1.4	0.315303	TGME49_249240-t26_1-p1 TGME49_269442-t26_1-p1 TGME49_280480-t26_1-p1 TGME49_305050-t26_1-p1	KCr_KHib
map00240 Pyrimidine metabolism	5	26	243	1687	1.34	0.316443	TGME49_288630-t26_1-p1 TGME49_299210-t26_1-p1 TGME49_249180-t26_1-p1 TGME49_259660-t26_1-p1 TGME49_312480-t26_1-p1	KCr_KLa_KHib
map05410 Hypertrophic cardiomyopathy (HCM)	1	10	63	1687	2.68	0.317255	TGME49_233905-t26_1-p1	KLa
map00562 Inositol phosphate metabolism	4	22	219	1687	1.4	0.317407	TGME49_296010-t26_1-p1 TGME49_233500-t26_1-p1 TGME49_207710-t26_1-p1 TGME49_222970-t26_1-p1	KHib
map04144 Endocytosis	7	43	219	1687	1.25	0.320671	TGME49_263500-t26_1-p1 TGME49_243450-t26_1-p1 TGME49_252490-t26_1-p1 TGME49_231210-t26_1-p1 TGME49_237870-t26_1-p1 TGME49_312660-t26_1-p1 TGME49_214180-t26_1-p1	KHib
map05014 Amyotrophic lateral sclerosis (ALS)	2	8	243	1687	1.74	0.323935	TGME49_232250-t26_1-p1 TGME49_219750-t26_1-p1	KCr_KLa_KHib
map04923 Regulation of lipolysis in adipocytes	2	8	243	1687	1.74	0.323935	TGME49_226030-t26_1-p1 TGME49_311360-t26_1-p1	KCr_KLa_KHib
map04062 Chemokine signaling pathway	2	8	243	1687	1.74	0.323935	TGME49_226030-t26_1-p1 TGME49_265330-t26_1-p1	KCr_KLa_KHib
map04360 Axon guidance	2	8	243	1687	1.74	0.323935	TGME49_220400-t26_1-p1 TGME49_205550-t26_1-p1	KCr_KLa_KHib
map04911 Insulin secretion	2	8	243	1687	1.74	0.323935	TGME49_226030-t26_1-p1 TGME49_205550-t26_1-p1	KCr_KLa_KHib
map04670 Leukocyte transendothelial migration	2	8	243	1687	1.74	0.323935	TGME49_205550-t26_1-p1 TGME49_209030-t26_1-p1	KCr_KLa_KHib
map05203 Viral carcinogenesis	3	44	77	1687	1.49	0.325422	TGME49_299070-t26_1-p1 TGME49_251870-t26_1-p1 TGME49_233190-t26_1-p1	KLa_KHib
map04120 Ubiquitin mediated proteolysis	3	54	63	1687	1.49	0.327754	TGME49_291020-t26_1-p1 TGME49_211390-t26_1-p1 TGME49_243240-t26_1-p1	KLa
map04137 Mitophagy - animal	2	9	219	1687	1.71	0.329839	TGME49_272400-t26_1-p1 TGME49_268810-t26_1-p1	KHib
map04150 mTOR signaling pathway	2	26	77	1687	1.69	0.334513	TGME49_315620-t26_1-p1 TGME49_315150-t26_1-p1	KLa_KHib
map04141 Protein processing in endoplasmic reticulum	12	72	243	1687	1.16	0.337754	TGME49_273760-t26_1-p1 TGME49_211680-t26_1-p1 TGME49_288380-t26_1-p1 TGME49_273090-t26_1-p1 TGME49_291680-t26_1-p1 TGME49_311400-t26_1-p1 TGME49_244560-t26_1-p1 TGME49_219310-t26_1-p1 TGME49_311720-t26_1-p1 TGME49_311240-t26_1-p1 TGME49_209950-t26_1-p1 TGME49_269980-t26_1-p1	KCr_KLa_KHib
map00785 Lipoic acid metabolism	1	3	219	1687	2.57	0.341255	TGME49_226400-t26_1-p1	KHib
map05340 Primary immunodeficiency	1	3	219	1687	2.57	0.341255	TGME49_205720-t26_1-p1	KHib
map00410 beta-Alanine metabolism	2	8	253	1687	1.67	0.34277	TGME49_222160-t26_1-p1 TGME49_224090-t26_1-p1	KCr_KHib
map01523 Antifolate resistance	2	8	253	1687	1.67	0.34277	TGME49_271350-t26_1-p1 TGME49_234190-t26_1-p1	KCr_KHib
map04360 Axon guidance	2	8	253	1687	1.67	0.34277	TGME49_311310-t26_1-p1 TGME49_213800-t26_1-p1	KCr_KHib
map04710 Circadian rhythm	1	11	63	1687	2.43	0.342904	TGME49_233905-t26_1-p1	KLa
map04668 TNF signaling pathway	1	11	63	1687	2.43	0.342904	TGME49_222910-t26_1-p1	KLa
map01521 EGFR tyrosine kinase inhibitor resistance	1	9	77	1687	2.43	0.343927	TGME49_315150-t26_1-p1	KLa_KHib
map00650 Butanoate metabolism	1	9	77	1687	2.43	0.343927	TGME49_301120-t26_1-p1	KLa_KHib
map04928 Parathyroid hormone synthesis, secretion and action	1	9	77	1687	2.43	0.343927	TGME49_280410-t26_1-p1	KLa_KHib
map05166 Human T-cell leukemia virus 1 infection	6	32	253	1687	1.25	0.344813	TGME49_209985-t26_1-p1 TGME49_214320-t26_1-p1 TGME49_311310-t26_1-p1 TGME49_293340-t26_1-p1 TGME49_213800-t26_1-p1 TGME49_249530-t26_1-p1	KCr_KHib
map05323 Rheumatoid arthritis	3	16	219	1687	1.44	0.345177	TGME49_310960-t26_1-p1 TGME49_297650-t26_1-p1 TGME49_291310-t26_1-p1	KHib
map05225 Hepatocellular carcinoma	3	16	219	1687	1.44	0.345177	TGME49_316430-t26_1-p1 TGME49_253040-t26_1-p1 TGME49_320300-t26_1-p1	KHib
map04115 p53 signaling pathway	3	16	219	1687	1.44	0.345177	TGME49_230440-t26_1-p1 TGME49_272280-t26_1-p1 TGME49_218220-t26_1-p1	KHib
map04120 Ubiquitin mediated proteolysis	1	54	13	1687	2.4	0.345881	TGME49_209000-t26_1-p1	KCr
map04714 Thermogenesis	1	55	13	1687	2.36	0.351088	TGME49_228180-t26_1-p1	KCr
map04066 HIF-1 signaling pathway	2	27	77	1687	1.62	0.351508	TGME49_268860-t26_1-p1 TGME49_315150-t26_1-p1	KLa_KHib
map00983 Drug metabolism - other enzymes	3	14	253	1687	1.43	0.351904	TGME49_207060-t26_1-p1 TGME49_294640-t26_1-p1 TGME49_295350-t26_1-p1	KCr_KHib
map04970 Salivary secretion	4	20	253	1687	1.33	0.35191	TGME49_249240-t26_1-p1 TGME49_269442-t26_1-p1 TGME49_280480-t26_1-p1 TGME49_305050-t26_1-p1	KCr_KHib
map05160 Hepatitis C	4	20	253	1687	1.33	0.35191	TGME49_209985-t26_1-p1 TGME49_313230-t26_1-p1 TGME49_229420-t26_1-p1 TGME49_251760-t26_1-p1	KCr_KHib
map04915 Estrogen signaling pathway	4	21	243	1687	1.32	0.358166	TGME49_273760-t26_1-p1 TGME49_226030-t26_1-p1 TGME49_288380-t26_1-p1 TGME49_244560-t26_1-p1	KCr_KLa_KHib
map05152 Tuberculosis	6	34	243	1687	1.23	0.363755	TGME49_247550-t26_1-p1 TGME49_267810-t26_1-p1 TGME49_219750-t26_1-p1 TGME49_251780-t26_1-p1 TGME49_248880-t26_1-p1 TGME49_208590-t26_1-p1	KCr_KLa_KHib
map03420 Nucleotide excision repair	2	34	63	1687	1.58	0.365078	TGME49_280690-t26_1-p1 TGME49_269660-t26_1-p1	KLa
map04070 Phosphatidylinositol signaling system	2	34	63	1687	1.58	0.365078	TGME49_239250-t26_1-p1 TGME49_276170-t26_1-p1	KLa
map04114 Oocyte meiosis	7	39	253	1687	1.2	0.3664	TGME49_249240-t26_1-p1 TGME49_269442-t26_1-p1 TGME49_280480-t26_1-p1 TGME49_305050-t26_1-p1 TGME49_311310-t26_1-p1 TGME49_213800-t26_1-p1 TGME49_207680-t26_1-p1	KCr_KHib
map00250 Alanine, aspartate and glutamate metabolism	1	12	63	1687	2.23	0.367604	TGME49_265860-t26_1-p1	KLa
map00561 Glycerolipid metabolism	1	12	63	1687	2.23	0.367604	TGME49_239250-t26_1-p1	KLa
map01040 Biosynthesis of unsaturated fatty acids	1	12	63	1687	2.23	0.367604	TGME49_229140-t26_1-p1	KLa
map00051 Fructose and mannose metabolism	3	15	243	1687	1.39	0.369726	TGME49_265450-t26_1-p1 TGME49_236040-t26_1-p1 TGME49_247510-t26_1-p1	KCr_KLa_KHib
map04218 Cellular senescence	6	38	219	1687	1.22	0.370726	TGME49_226040-t26_1-p1 TGME49_316430-t26_1-p1 TGME49_257180-t26_1-p1 TGME49_218220-t26_1-p1 TGME49_262010-t26_1-p1 TGME49_243410-t26_1-p1	KHib
map00785 Lipoic acid metabolism	1	3	243	1687	2.31	0.37306	TGME49_271820-t26_1-p1	KCr_KLa_KHib
map00220 Arginine biosynthesis	1	3	243	1687	2.31	0.37306	TGME49_293180-t26_1-p1	KCr_KLa_KHib
map05030 Cocaine addiction	1	3	243	1687	2.31	0.37306	TGME49_226030-t26_1-p1	KCr_KLa_KHib
map04933 AGE-RAGE signaling pathway in diabetic complications	1	3	243	1687	2.31	0.37306	TGME49_205550-t26_1-p1	KCr_KLa_KHib
map04929 GnRH secretion	1	3	243	1687	2.31	0.37306	TGME49_205550-t26_1-p1	KCr_KLa_KHib
map04650 Natural killer cell mediated cytotoxicity	1	3	243	1687	2.31	0.37306	TGME49_205550-t26_1-p1	KCr_KLa_KHib
map04913 Ovarian steroidogenesis	1	3	243	1687	2.31	0.37306	TGME49_226030-t26_1-p1	KCr_KLa_KHib
map04966 Collecting duct acid secretion	1	10	77	1687	2.19	0.374033	TGME49_315620-t26_1-p1	KLa_KHib
map05210 Colorectal cancer	1	10	77	1687	2.19	0.374033	TGME49_290640-t26_1-p1	KLa_KHib
map05226 Gastric cancer	2	10	219	1687	1.54	0.379855	TGME49_316430-t26_1-p1 TGME49_218220-t26_1-p1	KHib
map04935 Growth hormone synthesis, secretion and action	2	10	219	1687	1.54	0.379855	TGME49_270865-t26_1-p1 TGME49_316430-t26_1-p1	KHib
map04666 Fc gamma R-mediated phagocytosis	2	9	243	1687	1.54	0.379963	TGME49_220400-t26_1-p1 TGME49_205550-t26_1-p1	KCr_KLa_KHib
map04723 Retrograde endocannabinoid signaling	2	9	243	1687	1.54	0.379963	TGME49_226030-t26_1-p1 TGME49_205550-t26_1-p1	KCr_KLa_KHib
map01521 EGFR tyrosine kinase inhibitor resistance	2	9	243	1687	1.54	0.379963	TGME49_205550-t26_1-p1 TGME49_210690-t26_1-p1	KCr_KLa_KHib
map04727 GABAergic synapse	2	9	243	1687	1.54	0.379963	TGME49_226030-t26_1-p1 TGME49_205550-t26_1-p1	KCr_KLa_KHib
map04928 Parathyroid hormone synthesis, secretion and action	2	9	243	1687	1.54	0.379963	TGME49_226030-t26_1-p1 TGME49_205550-t26_1-p1	KCr_KLa_KHib
map04740 Olfactory transduction	4	24	219	1687	1.28	0.380132	TGME49_202540-t26_1-p1 TGME49_226040-t26_1-p1 TGME49_262010-t26_1-p1 TGME49_293000-t26_1-p1	KHib
map04530 Tight junction	4	24	219	1687	1.28	0.380132	TGME49_243450-t26_1-p1 TGME49_224220-t26_1-p1 TGME49_320110-t26_1-p1 TGME49_315780-t26_1-p1	KHib
map00220 Arginine biosynthesis	1	3	253	1687	2.22	0.386004	TGME49_248600-t26_1-p1	KCr_KHib
map04917 Prolactin signaling pathway	1	3	253	1687	2.22	0.386004	TGME49_209985-t26_1-p1	KCr_KHib
map04933 AGE-RAGE signaling pathway in diabetic complications	1	3	253	1687	2.22	0.386004	TGME49_209985-t26_1-p1	KCr_KHib
map04929 GnRH secretion	1	3	253	1687	2.22	0.386004	TGME49_209985-t26_1-p1	KCr_KHib
map05204 Chemical carcinogenesis	1	3	253	1687	2.22	0.386004	TGME49_290890-t26_1-p1	KCr_KHib
map00980 Metabolism of xenobiotics by cytochrome P450	1	3	253	1687	2.22	0.386004	TGME49_290890-t26_1-p1	KCr_KHib
map04020 Calcium signaling pathway	10	59	253	1687	1.13	0.389839	TGME49_249240-t26_1-p1 TGME49_269442-t26_1-p1 TGME49_305860-t26_1-p1 TGME49_280480-t26_1-p1 TGME49_305050-t26_1-p1 TGME49_311310-t26_1-p1 TGME49_213800-t26_1-p1 TGME49_218720-t26_1-p1 TGME49_221210-t26_1-p1 TGME49_262050-t26_1-p1	KCr_KHib
map03050 Proteasome	6	35	243	1687	1.19	0.391348	TGME49_292220-t26_1-p1 TGME49_313410-t26_1-p1 TGME49_242290-t26_1-p1 TGME49_300310-t26_1-p1 TGME49_261210-t26_1-p1 TGME49_216450-t26_1-p1	KCr_KLa_KHib
map00630 Glyoxylate and dicarboxylate metabolism	1	13	63	1687	2.06	0.39139	TGME49_202960-t26_1-p1	KLa
map03022 Basal transcription factors	1	13	63	1687	2.06	0.39139	TGME49_269660-t26_1-p1	KLa
map00330 Arginine and proline metabolism	3	15	253	1687	1.33	0.395774	TGME49_222160-t26_1-p1 TGME49_248600-t26_1-p1 TGME49_270550-t26_1-p1	KCr_KHib
map00051 Fructose and mannose metabolism	3	15	253	1687	1.33	0.395774	TGME49_239710-t26_1-p1 TGME49_235700-t26_1-p1 TGME49_225930-t26_1-p1	KCr_KHib
map04072 Phospholipase D signaling pathway	3	15	253	1687	1.33	0.395774	TGME49_240860-t26_1-p1 TGME49_209985-t26_1-p1 TGME49_276140-t26_1-p1	KCr_KHib
map01521 EGFR tyrosine kinase inhibitor resistance	2	9	253	1687	1.48	0.400624	TGME49_209985-t26_1-p1 TGME49_223410-t26_1-p1	KCr_KHib
map04610 Complement and coagulation cascades	2	9	253	1687	1.48	0.400624	TGME49_208030-t26_1-p1 TGME49_200250-t26_1-p1	KCr_KHib
map04137 Mitophagy - animal	2	9	253	1687	1.48	0.400624	TGME49_254120-t26_1-p1 TGME49_263070-t26_1-p1	KCr_KHib
map05012 Parkinson disease	6	34	253	1687	1.18	0.40239	TGME49_264080-t26_1-p1 TGME49_229420-t26_1-p1 TGME49_202820-t26_1-p1 TGME49_246540-t26_1-p1 TGME49_310470-t26_1-p1 TGME49_221210-t26_1-p1	KCr_KHib
map00563 Glycosylphosphatidylinositol (GPI)-anchor biosynthesis	1	11	77	1687	1.99	0.402774	TGME49_275568-t26_1-p1	KLa_KHib
map04725 Cholinergic synapse	3	16	243	1687	1.3	0.411472	TGME49_226030-t26_1-p1 TGME49_217600-t26_1-p1 TGME49_205550-t26_1-p1	KCr_KLa_KHib
map05225 Hepatocellular carcinoma	3	16	243	1687	1.3	0.411472	TGME49_205550-t26_1-p1 TGME49_209030-t26_1-p1 TGME49_309730-t26_1-p1	KCr_KLa_KHib
map04510 Focal adhesion	3	16	243	1687	1.3	0.411472	TGME49_310700-t26_1-p1 TGME49_205550-t26_1-p1 TGME49_209030-t26_1-p1	KCr_KLa_KHib
map05110 Vibrio cholerae infection	5	28	253	1687	1.19	0.412964	TGME49_232830-t26_1-p1 TGME49_281920-t26_1-p1 TGME49_276140-t26_1-p1 TGME49_290720-t26_1-p1 TGME49_259010-t26_1-p1	KCr_KHib
map05169 Epstein-Barr virus infection	6	36	243	1687	1.16	0.418921	TGME49_292220-t26_1-p1 TGME49_313410-t26_1-p1 TGME49_300310-t26_1-p1 TGME49_261210-t26_1-p1 TGME49_219750-t26_1-p1 TGME49_289330-t26_1-p1	KCr_KLa_KHib
map00640 Propanoate metabolism	4	22	253	1687	1.21	0.424898	TGME49_314400-t26_1-p1 TGME49_224090-t26_1-p1 TGME49_266640-t26_1-p1 TGME49_305980-t26_1-p1	KCr_KHib
map04713 Circadian entrainment	4	22	253	1687	1.21	0.424898	TGME49_249240-t26_1-p1 TGME49_269442-t26_1-p1 TGME49_280480-t26_1-p1 TGME49_305050-t26_1-p1	KCr_KHib
map04144 Endocytosis	7	43	243	1687	1.13	0.427102	TGME49_290950-t26_1-p1 TGME49_273760-t26_1-p1 TGME49_267810-t26_1-p1 TGME49_225310-t26_1-p1 TGME49_320480-t26_1-p1 TGME49_248880-t26_1-p1 TGME49_289680-t26_1-p1	KCr_KLa_KHib
map00280 Valine, leucine and isoleucine degradation	4	23	243	1687	1.21	0.427976	TGME49_239490-t26_1-p1 TGME49_206470-t26_1-p1 TGME49_232090-t26_1-p1 TGME49_319920-t26_1-p1	KCr_KLa_KHib
map04270 Vascular smooth muscle contraction	4	23	243	1687	1.21	0.427976	TGME49_310700-t26_1-p1 TGME49_226030-t26_1-p1 TGME49_311360-t26_1-p1 TGME49_205550-t26_1-p1	KCr_KLa_KHib
map04350 TGF-beta signaling pathway	2	11	219	1687	1.4	0.428238	TGME49_245490-t26_1-p1 TGME49_224220-t26_1-p1	KHib
map04660 T cell receptor signaling pathway	2	11	219	1687	1.4	0.428238	TGME49_262730-t26_1-p1 TGME49_304740-t26_1-p1	KHib
map04130 SNARE interactions in vesicular transport	2	11	219	1687	1.4	0.428238	TGME49_248100-t26_1-p1 TGME49_209820-t26_1-p1	KHib
map04742 Taste transduction	2	11	219	1687	1.4	0.428238	TGME49_202540-t26_1-p1 TGME49_293000-t26_1-p1	KHib
map04744 Phototransduction	2	11	219	1687	1.4	0.428238	TGME49_226040-t26_1-p1 TGME49_262010-t26_1-p1	KHib
map00250 Alanine, aspartate and glutamate metabolism	1	12	77	1687	1.83	0.430212	TGME49_264030-t26_1-p1	KLa_KHib
map04136 Autophagy - other	1	12	77	1687	1.83	0.430212	TGME49_200280-t26_1-p1	KLa_KHib
map01040 Biosynthesis of unsaturated fatty acids	1	12	77	1687	1.83	0.430212	TGME49_238950-t26_1-p1	KLa_KHib
map00760 Nicotinate and nicotinamide metabolism	1	12	77	1687	1.83	0.430212	TGME49_208530-t26_1-p1	KLa_KHib
map05214 Glioma	5	33	219	1687	1.17	0.430429	TGME49_226040-t26_1-p1 TGME49_253940-t26_1-p1 TGME49_316430-t26_1-p1 TGME49_235750-t26_1-p1 TGME49_262010-t26_1-p1	KHib
map00062 Fatty acid elongation	2	10	243	1687	1.39	0.433942	TGME49_311290-t26_1-p1 TGME49_232090-t26_1-p1	KCr_KLa_KHib
map04612 Antigen processing and presentation	2	10	243	1687	1.39	0.433942	TGME49_273760-t26_1-p1 TGME49_288380-t26_1-p1	KCr_KLa_KHib
map04935 Growth hormone synthesis, secretion and action	2	10	243	1687	1.39	0.433942	TGME49_226030-t26_1-p1 TGME49_205550-t26_1-p1	KCr_KLa_KHib
map05410 Hypertrophic cardiomyopathy (HCM)	2	10	243	1687	1.39	0.433942	TGME49_209030-t26_1-p1 TGME49_230420-t26_1-p1	KCr_KLa_KHib
map04260 Cardiac muscle contraction	2	10	243	1687	1.39	0.433942	TGME49_320220-t26_1-p1 TGME49_230420-t26_1-p1	KCr_KLa_KHib
map00051 Fructose and mannose metabolism	1	15	63	1687	1.79	0.43635	TGME49_321900-t26_1-p1	KLa
map04623 Cytosolic DNA-sensing pathway	1	15	63	1687	1.79	0.43635	TGME49_272740-t26_1-p1	KLa
map04072 Phospholipase D signaling pathway	1	15	63	1687	1.79	0.43635	TGME49_239250-t26_1-p1	KLa
map03013 RNA transport	1	73	13	1687	1.78	0.438516	TGME49_258590-t26_1-p1	KCr
map04151 PI3K-Akt signaling pathway	5	30	243	1687	1.16	0.438649	TGME49_288380-t26_1-p1 TGME49_263090-t26_1-p1 TGME49_205550-t26_1-p1 TGME49_244560-t26_1-p1 TGME49_210690-t26_1-p1	KCr_KLa_KHib
map04150 mTOR signaling pathway	4	26	219	1687	1.19	0.442262	TGME49_310960-t26_1-p1 TGME49_201700-t26_1-p1 TGME49_304740-t26_1-p1 TGME49_316430-t26_1-p1	KHib
map05167 Kaposi sarcoma-associated herpesvirus infection	4	26	219	1687	1.19	0.442262	TGME49_226040-t26_1-p1 TGME49_316430-t26_1-p1 TGME49_262010-t26_1-p1 TGME49_236110-t26_1-p1	KHib
map00240 Pyrimidine metabolism	4	26	219	1687	1.19	0.442262	TGME49_257740-t26_1-p1 TGME49_306970-t26_1-p1 TGME49_239620-t26_1-p1 TGME49_216810-t26_1-p1	KHib
map05016 Huntington disease	11	68	253	1687	1.08	0.443659	TGME49_264080-t26_1-p1 TGME49_316330-t26_1-p1 TGME49_229420-t26_1-p1 TGME49_233720-t26_1-p1 TGME49_246540-t26_1-p1 TGME49_217560-t26_1-p1 TGME49_310470-t26_1-p1 TGME49_316310-t26_1-p1 TGME49_221210-t26_1-p1 TGME49_238190-t26_1-p1 TGME49_270780-t26_1-p1	KCr_KHib
map04371 Apelin signaling pathway	7	42	253	1687	1.11	0.445584	TGME49_249240-t26_1-p1 TGME49_269442-t26_1-p1 TGME49_254120-t26_1-p1 TGME49_209985-t26_1-p1 TGME49_280480-t26_1-p1 TGME49_305050-t26_1-p1 TGME49_218720-t26_1-p1	KCr_KHib
map00190 Oxidative phosphorylation	2	33	77	1687	1.33	0.449758	TGME49_283830-t26_1-p1 TGME49_315620-t26_1-p1	KLa_KHib
map05203 Viral carcinogenesis	7	44	243	1687	1.1	0.452279	TGME49_226250-t26_1-p1 TGME49_256760-t26_1-p1 TGME49_226030-t26_1-p1 TGME49_239260-t26_1-p1 TGME49_209910-t26_1-p1 TGME49_263090-t26_1-p1 TGME49_289330-t26_1-p1	KCr_KLa_KHib
map05161 Hepatitis B	3	17	243	1687	1.23	0.45233	TGME49_226250-t26_1-p1 TGME49_205550-t26_1-p1 TGME49_219750-t26_1-p1	KCr_KLa_KHib
map04658 Th1 and Th2 cell differentiation	2	10	253	1687	1.33	0.455974	TGME49_311310-t26_1-p1 TGME49_213800-t26_1-p1	KCr_KHib
map05210 Colorectal cancer	2	10	253	1687	1.33	0.455974	TGME49_209985-t26_1-p1 TGME49_229420-t26_1-p1	KCr_KHib
map04612 Antigen processing and presentation	2	10	253	1687	1.33	0.455974	TGME49_251760-t26_1-p1 TGME49_321530-t26_1-p1	KCr_KHib
map04260 Cardiac muscle contraction	2	10	253	1687	1.33	0.455974	TGME49_246540-t26_1-p1 TGME49_310470-t26_1-p1	KCr_KHib
map03022 Basal transcription factors	1	13	77	1687	1.69	0.456405	TGME49_208200-t26_1-p1	KLa_KHib
map03420 Nucleotide excision repair	5	34	219	1687	1.13	0.457458	TGME49_267710-t26_1-p1 TGME49_273950-t26_1-p1 TGME49_258030-t26_1-p1 TGME49_210960-t26_1-p1 TGME49_320110-t26_1-p1	KHib
map05225 Hepatocellular carcinoma	1	16	63	1687	1.67	0.457588	TGME49_278440-t26_1-p1	KLa
map01522 Endocrine resistance	1	16	63	1687	1.67	0.457588	TGME49_321450-t26_1-p1	KLa
map05231 Choline metabolism in cancer	1	16	63	1687	1.67	0.457588	TGME49_239250-t26_1-p1	KLa
map04115 p53 signaling pathway	1	16	63	1687	1.67	0.457588	TGME49_244870-t26_1-p1	KLa
map04920 Adipocytokine signaling pathway	1	16	63	1687	1.67	0.457588	TGME49_233905-t26_1-p1	KLa
map00280 Valine, leucine and isoleucine degradation	4	23	253	1687	1.16	0.460695	TGME49_314400-t26_1-p1 TGME49_222160-t26_1-p1 TGME49_224090-t26_1-p1 TGME49_305980-t26_1-p1	KCr_KHib
map04270 Vascular smooth muscle contraction	4	23	253	1687	1.16	0.460695	TGME49_249240-t26_1-p1 TGME49_269442-t26_1-p1 TGME49_280480-t26_1-p1 TGME49_305050-t26_1-p1	KCr_KHib
map04141 Protein processing in endoplasmic reticulum	10	72	219	1687	1.07	0.4619	TGME49_201700-t26_1-p1 TGME49_258390-t26_1-p1 TGME49_321640-t26_1-p1 TGME49_305870-t26_1-p1 TGME49_288210-t26_1-p1 TGME49_223680-t26_1-p1 TGME49_202572-t26_1-p1 TGME49_270530-t26_1-p1 TGME49_208750-t26_1-p1 TGME49_264440-t26_1-p1	KHib
map05162 Measles	4	24	243	1687	1.16	0.462208	TGME49_273760-t26_1-p1 TGME49_216880-t26_1-p1 TGME49_251500-t26_1-p1 TGME49_219750-t26_1-p1	KCr_KLa_KHib
map00590 Arachidonic acid metabolism	1	4	243	1687	1.74	0.463527	TGME49_321520-t26_1-p1	KCr_KLa_KHib
map04152 AMPK signaling pathway	2	34	77	1687	1.29	0.465356	TGME49_205380-t26_1-p1 TGME49_238950-t26_1-p1	KLa_KHib
map04657 IL-17 signaling pathway	2	12	219	1687	1.28	0.474567	TGME49_262730-t26_1-p1 TGME49_233010-t26_1-p1	KHib
map00860 Porphyrin and chlorophyll metabolism	2	12	219	1687	1.28	0.474567	TGME49_289940-t26_1-p1 TGME49_223020-t26_1-p1	KHib
map05161 Hepatitis B	1	17	63	1687	1.58	0.478038	TGME49_263820-t26_1-p1	KLa
map04214 Apoptosis - fly	1	17	63	1687	1.58	0.478038	TGME49_270840-t26_1-p1	KLa
map00260 Glycine, serine and threonine metabolism	1	17	63	1687	1.58	0.478038	TGME49_202960-t26_1-p1	KLa
map00360 Phenylalanine metabolism	1	4	253	1687	1.67	0.478249	TGME49_248600-t26_1-p1	KCr_KHib
map00400 Phenylalanine, tyrosine and tryptophan biosynthesis	1	4	253	1687	1.67	0.478249	TGME49_248600-t26_1-p1	KCr_KHib
map00590 Arachidonic acid metabolism	1	4	253	1687	1.67	0.478249	TGME49_290890-t26_1-p1	KCr_KHib
map05220 Chronic myeloid leukemia	1	4	253	1687	1.67	0.478249	TGME49_209985-t26_1-p1	KCr_KHib
map04921 Oxytocin signaling pathway	8	52	243	1687	1.07	0.480311	TGME49_206590-t26_1-p1 TGME49_209030-t26_1-p1 TGME49_205470-t26_1-p1 TGME49_310700-t26_1-p1 TGME49_226030-t26_1-p1 TGME49_301440-t26_1-p1 TGME49_217600-t26_1-p1 TGME49_205550-t26_1-p1	KCr_KLa_KHib
map03013 RNA transport	10	73	219	1687	1.06	0.480457	TGME49_201700-t26_1-p1 TGME49_311750-t26_1-p1 TGME49_291330-t26_1-p1 TGME49_223930-t26_1-p1 TGME49_246040-t26_1-p1 TGME49_249370-t26_1-p1 TGME49_270090-t26_1-p1 TGME49_208780-t26_1-p1 TGME49_220250-t26_1-p1 TGME49_297745-t26_1-p1	KHib
map05161 Hepatitis B	3	17	253	1687	1.18	0.480664	TGME49_209985-t26_1-p1 TGME49_247460-t26_1-p1 TGME49_229420-t26_1-p1	KCr_KHib
map00983 Drug metabolism - other enzymes	1	14	77	1687	1.56	0.48141	TGME49_233140-t26_1-p1	KLa_KHib
map05120 Epithelial cell signaling in Helicobacter pylori infection	1	14	77	1687	1.56	0.48141	TGME49_315620-t26_1-p1	KLa_KHib
map03320 PPAR signaling pathway	1	14	77	1687	1.56	0.48141	TGME49_238950-t26_1-p1	KLa_KHib
map05322 Systemic lupus erythematosus	1	14	77	1687	1.56	0.48141	TGME49_251870-t26_1-p1	KLa_KHib
map04330 Notch signaling pathway	1	14	77	1687	1.56	0.48141	TGME49_233190-t26_1-p1	KLa_KHib
map04145 Phagosome	5	35	219	1687	1.1	0.484124	TGME49_277510-t26_1-p1 TGME49_221620-t26_1-p1 TGME49_310960-t26_1-p1 TGME49_237870-t26_1-p1 TGME49_291310-t26_1-p1	KHib
map04341 Hedgehog signaling pathway - fly	2	11	243	1687	1.26	0.485299	TGME49_226030-t26_1-p1 TGME49_240640-t26_1-p1	KCr_KLa_KHib
map04340 Hedgehog signaling pathway	2	11	243	1687	1.26	0.485299	TGME49_226030-t26_1-p1 TGME49_240640-t26_1-p1	KCr_KLa_KHib
map04970 Salivary secretion	3	20	219	1687	1.16	0.4918	TGME49_226040-t26_1-p1 TGME49_312100-t26_1-p1 TGME49_262010-t26_1-p1	KHib
map05203 Viral carcinogenesis	2	44	63	1687	1.22	0.495383	TGME49_207760-t26_1-p1 TGME49_263820-t26_1-p1	KLa
map05162 Measles	4	24	253	1687	1.11	0.495702	TGME49_209985-t26_1-p1 TGME49_313230-t26_1-p1 TGME49_229420-t26_1-p1 TGME49_263070-t26_1-p1	KCr_KHib
map04740 Olfactory transduction	4	24	253	1687	1.11	0.495702	TGME49_249240-t26_1-p1 TGME49_269442-t26_1-p1 TGME49_280480-t26_1-p1 TGME49_305050-t26_1-p1	KCr_KHib
map04310 Wnt signaling pathway	4	25	243	1687	1.11	0.495708	TGME49_226030-t26_1-p1 TGME49_305820-t26_1-p1 TGME49_205550-t26_1-p1 TGME49_240640-t26_1-p1	KCr_KLa_KHib
map05169 Epstein-Barr virus infection	2	36	77	1687	1.22	0.495771	TGME49_223960-t26_1-p1 TGME49_233190-t26_1-p1	KLa_KHib
map00520 Amino sugar and nucleotide sugar metabolism	1	18	63	1687	1.49	0.497729	TGME49_270800-t26_1-p1	KLa
map04978 Mineral absorption	1	5	219	1687	1.54	0.501494	TGME49_312100-t26_1-p1	KHib
map04215 Apoptosis - multiple species	1	5	219	1687	1.54	0.501494	TGME49_262920-t26_1-p1	KHib
map05211 Renal cell carcinoma	1	5	219	1687	1.54	0.501494	TGME49_214620-t26_1-p1	KHib
map05221 Acute myeloid leukemia	1	5	219	1687	1.54	0.501494	TGME49_316430-t26_1-p1	KHib
map00052 Galactose metabolism	1	5	219	1687	1.54	0.501494	TGME49_225880-t26_1-p1	KHib
map04730 Long-term depression	1	5	219	1687	1.54	0.501494	TGME49_224220-t26_1-p1	KHib
map00740 Riboflavin metabolism	1	5	219	1687	1.54	0.501494	TGME49_297650-t26_1-p1	KHib
map05034 Alcoholism	7	46	243	1687	1.06	0.501911	TGME49_310700-t26_1-p1 TGME49_226030-t26_1-p1 TGME49_239260-t26_1-p1 TGME49_209910-t26_1-p1 TGME49_217600-t26_1-p1 TGME49_300200-t26_1-p1 TGME49_261240-t26_1-p1	KCr_KLa_KHib
map05110 Vibrio cholerae infection	4	28	219	1687	1.1	0.502447	TGME49_310960-t26_1-p1 TGME49_276910-t26_1-p1 TGME49_291310-t26_1-p1 TGME49_256000-t26_1-p1	KHib
map04072 Phospholipase D signaling pathway	1	15	77	1687	1.46	0.505278	TGME49_216050-t26_1-p1	KLa_KHib
map00330 Arginine and proline metabolism	1	15	77	1687	1.46	0.505278	TGME49_290920-t26_1-p1	KLa_KHib
map04020 Calcium signaling pathway	8	59	219	1687	1.04	0.506641	TGME49_242230-t26_1-p1 TGME49_262010-t26_1-p1 TGME49_202540-t26_1-p1 TGME49_226040-t26_1-p1 TGME49_253940-t26_1-p1 TGME49_235750-t26_1-p1 TGME49_312100-t26_1-p1 TGME49_293000-t26_1-p1	KHib
map04211 Longevity regulating pathway	5	31	253	1687	1.08	0.506705	TGME49_209985-t26_1-p1 TGME49_316330-t26_1-p1 TGME49_223410-t26_1-p1 TGME49_316310-t26_1-p1 TGME49_218720-t26_1-p1	KCr_KHib
map04341 Hedgehog signaling pathway - fly	2	11	253	1687	1.21	0.508269	TGME49_258580-t26_1-p1 TGME49_207680-t26_1-p1	KCr_KHib
map00380 Tryptophan metabolism	2	11	253	1687	1.21	0.508269	TGME49_222160-t26_1-p1 TGME49_305980-t26_1-p1	KCr_KHib
map04925 Aldosterone synthesis and secretion	6	38	253	1687	1.05	0.51552	TGME49_249240-t26_1-p1 TGME49_269442-t26_1-p1 TGME49_305860-t26_1-p1 TGME49_280480-t26_1-p1 TGME49_305050-t26_1-p1 TGME49_218720-t26_1-p1	KCr_KHib
map01524 Platinum drug resistance	1	19	63	1687	1.41	0.516688	TGME49_312230-t26_1-p1	KLa
map05145 Toxoplasmosis	2	13	219	1687	1.19	0.518561	TGME49_262730-t26_1-p1 TGME49_304740-t26_1-p1	KHib
map04624 Toll and Imd signaling pathway	2	13	219	1687	1.19	0.518561	TGME49_308810-t26_1-p1 TGME49_262730-t26_1-p1	KHib
map04934 Cushing syndrome	2	13	219	1687	1.19	0.518561	TGME49_315770-t26_1-p1 TGME49_218220-t26_1-p1	KHib
map00520 Amino sugar and nucleotide sugar metabolism	3	18	253	1687	1.11	0.520983	TGME49_239710-t26_1-p1 TGME49_318580-t26_1-p1 TGME49_283780-t26_1-p1	KCr_KHib
map00230 Purine metabolism	3	60	77	1687	1.1	0.523088	TGME49_299070-t26_1-p1 TGME49_280410-t26_1-p1 TGME49_250880-t26_1-p1	KLa_KHib
map05016 Huntington disease	10	68	243	1687	1.02	0.525942	TGME49_215280-t26_1-p1 TGME49_261950-t26_1-p1 TGME49_219750-t26_1-p1 TGME49_215590-t26_1-p1 TGME49_284540-t26_1-p1 TGME49_290950-t26_1-p1 TGME49_320220-t26_1-p1 TGME49_249900-t26_1-p1 TGME49_204400-t26_1-p1 TGME49_231910-t26_1-p1	KCr_KLa_KHib
map04915 Estrogen signaling pathway	3	21	219	1687	1.1	0.526046	TGME49_226040-t26_1-p1 TGME49_262010-t26_1-p1 TGME49_201840-t26_1-p1	KHib
map04013 MAPK signaling pathway - fly	3	21	219	1687	1.1	0.526046	TGME49_262730-t26_1-p1 TGME49_309140-t26_1-p1 TGME49_224220-t26_1-p1	KHib
map05134 Legionellosis	3	21	219	1687	1.1	0.526046	TGME49_321640-t26_1-p1 TGME49_258130-t26_1-p1 TGME49_264440-t26_1-p1	KHib
map04922 Glucagon signaling pathway	7	47	243	1687	1.03	0.526197	TGME49_232350-t26_1-p1 TGME49_297060-t26_1-p1 TGME49_256760-t26_1-p1 TGME49_226030-t26_1-p1 TGME49_318430-t26_1-p1 TGME49_310670-t26_1-p1 TGME49_247510-t26_1-p1	KCr_KLa_KHib
map05323 Rheumatoid arthritis	1	16	77	1687	1.37	0.528061	TGME49_315620-t26_1-p1	KLa_KHib
map00071 Fatty acid degradation	1	16	77	1687	1.37	0.528061	TGME49_301120-t26_1-p1	KLa_KHib
map04919 Thyroid hormone signaling pathway	4	26	243	1687	1.07	0.528301	TGME49_226030-t26_1-p1 TGME49_205550-t26_1-p1 TGME49_209030-t26_1-p1 TGME49_230420-t26_1-p1	KCr_KLa_KHib
map04921 Oxytocin signaling pathway	8	52	253	1687	1.03	0.529474	TGME49_249240-t26_1-p1 TGME49_269442-t26_1-p1 TGME49_305860-t26_1-p1 TGME49_280480-t26_1-p1 TGME49_305050-t26_1-p1 TGME49_311310-t26_1-p1 TGME49_213800-t26_1-p1 TGME49_218720-t26_1-p1	KCr_KHib
map04310 Wnt signaling pathway	4	25	253	1687	1.07	0.52972	TGME49_311310-t26_1-p1 TGME49_213800-t26_1-p1 TGME49_263070-t26_1-p1 TGME49_207680-t26_1-p1	KCr_KHib
map04213 Longevity regulating pathway - multiple species	4	25	253	1687	1.07	0.52972	TGME49_209985-t26_1-p1 TGME49_316330-t26_1-p1 TGME49_275690-t26_1-p1 TGME49_316310-t26_1-p1	KCr_KHib
map05164 Influenza A	4	25	253	1687	1.07	0.52972	TGME49_209985-t26_1-p1 TGME49_313230-t26_1-p1 TGME49_229420-t26_1-p1 TGME49_249530-t26_1-p1	KCr_KHib
map04750 Inflammatory mediator regulation of TRP channels	3	19	243	1687	1.1	0.530174	TGME49_310700-t26_1-p1 TGME49_226030-t26_1-p1 TGME49_205550-t26_1-p1	KCr_KLa_KHib
map03018 RNA degradation	2	47	63	1687	1.14	0.531203	TGME49_246970-t26_1-p1 TGME49_233930-t26_1-p1	KLa
map05215 Prostate cancer	2	12	243	1687	1.16	0.533668	TGME49_288380-t26_1-p1 TGME49_244560-t26_1-p1	KCr_KLa_KHib
map00250 Alanine, aspartate and glutamate metabolism	2	12	243	1687	1.16	0.533668	TGME49_293180-t26_1-p1 TGME49_253430-t26_1-p1	KCr_KLa_KHib
map00860 Porphyrin and chlorophyll metabolism	2	12	243	1687	1.16	0.533668	TGME49_263870-t26_1-p1 TGME49_219850-t26_1-p1	KCr_KLa_KHib
map05200 Pathways in cancer	9	59	253	1687	1.02	0.535301	TGME49_249240-t26_1-p1 TGME49_269442-t26_1-p1 TGME49_209985-t26_1-p1 TGME49_280480-t26_1-p1 TGME49_214320-t26_1-p1 TGME49_229420-t26_1-p1 TGME49_305050-t26_1-p1 TGME49_310430-t26_1-p1 TGME49_207680-t26_1-p1	KCr_KHib
map04261 Adrenergic signaling in cardiomyocytes	5	32	253	1687	1.04	0.536685	TGME49_249240-t26_1-p1 TGME49_269442-t26_1-p1 TGME49_209985-t26_1-p1 TGME49_280480-t26_1-p1 TGME49_305050-t26_1-p1	KCr_KHib
map04110 Cell cycle	2	39	77	1687	1.12	0.539328	TGME49_216730-t26_1-p1 TGME49_237220-t26_1-p1	KLa_KHib
map04320 Dorso-ventral axis formation	1	5	243	1687	1.39	0.540985	TGME49_265530-t26_1-p1	KCr_KLa_KHib
map04215 Apoptosis - multiple species	1	5	243	1687	1.39	0.540985	TGME49_219750-t26_1-p1	KCr_KLa_KHib
map05165 Human papillomavirus infection	7	46	253	1687	1.01	0.547906	TGME49_232830-t26_1-p1 TGME49_209985-t26_1-p1 TGME49_281920-t26_1-p1 TGME49_267080-t26_1-p1 TGME49_290720-t26_1-p1 TGME49_259010-t26_1-p1 TGME49_222430-t26_1-p1	KCr_KHib
map05230 Central carbon metabolism in cancer	1	17	77	1687	1.29	0.549808	TGME49_299070-t26_1-p1	KLa_KHib
map00260 Glycine, serine and threonine metabolism	1	17	77	1687	1.29	0.549808	TGME49_237470-t26_1-p1	KLa_KHib
map03430 Mismatch repair	1	21	63	1687	1.28	0.552518	TGME49_236200-t26_1-p1	KLa
map00620 Pyruvate metabolism	1	21	63	1687	1.28	0.552518	TGME49_281630-t26_1-p1	KLa
map04973 Carbohydrate digestion and absorption	1	5	253	1687	1.33	0.556682	TGME49_209985-t26_1-p1	KCr_KHib
map04215 Apoptosis - multiple species	1	5	253	1687	1.33	0.556682	TGME49_229420-t26_1-p1	KCr_KHib
map00340 Histidine metabolism	1	5	253	1687	1.33	0.556682	TGME49_222160-t26_1-p1	KCr_KHib
map04550 Signaling pathways regulating pluripotency of stem cells	1	5	253	1687	1.33	0.556682	TGME49_209985-t26_1-p1	KCr_KHib
map05221 Acute myeloid leukemia	1	5	253	1687	1.33	0.556682	TGME49_209985-t26_1-p1	KCr_KHib
map00140 Steroid hormone biosynthesis	1	5	253	1687	1.33	0.556682	TGME49_217740-t26_1-p1	KCr_KHib
map00052 Galactose metabolism	1	5	253	1687	1.33	0.556682	TGME49_318580-t26_1-p1	KCr_KHib
map00740 Riboflavin metabolism	1	5	253	1687	1.33	0.556682	TGME49_228170-t26_1-p1	KCr_KHib
map04136 Autophagy - other	2	12	253	1687	1.11	0.557178	TGME49_254120-t26_1-p1 TGME49_218250-t26_1-p1	KCr_KHib
map05215 Prostate cancer	2	12	253	1687	1.11	0.557178	TGME49_209985-t26_1-p1 TGME49_310430-t26_1-p1	KCr_KHib
map00561 Glycerolipid metabolism	2	12	253	1687	1.11	0.557178	TGME49_240860-t26_1-p1 TGME49_222160-t26_1-p1	KCr_KHib
map04212 Longevity regulating pathway - worm	3	22	219	1687	1.05	0.558989	TGME49_316180-t26_1-p1 TGME49_258720-t26_1-p1 TGME49_316430-t26_1-p1	KHib
map04713 Circadian entrainment	3	22	219	1687	1.05	0.558989	TGME49_226040-t26_1-p1 TGME49_270865-t26_1-p1 TGME49_262010-t26_1-p1	KHib
map01524 Platinum drug resistance	3	19	253	1687	1.05	0.559549	TGME49_209985-t26_1-p1 TGME49_229420-t26_1-p1 TGME49_201150-t26_1-p1	KCr_KHib
map04151 PI3K-Akt signaling pathway	4	30	219	1687	1.03	0.559657	TGME49_304740-t26_1-p1 TGME49_316430-t26_1-p1 TGME49_218220-t26_1-p1 TGME49_224220-t26_1-p1	KHib
map00983 Drug metabolism - other enzymes	2	14	219	1687	1.1	0.560043	TGME49_202300-t26_1-p1 TGME49_257740-t26_1-p1	KHib
map05133 Pertussis	2	14	219	1687	1.1	0.560043	TGME49_226040-t26_1-p1 TGME49_262010-t26_1-p1	KHib
map05322 Systemic lupus erythematosus	2	14	219	1687	1.1	0.560043	TGME49_218260-t26_1-p1 TGME49_267350-t26_1-p1	KHib
map05120 Epithelial cell signaling in Helicobacter pylori infection	2	14	219	1687	1.1	0.560043	TGME49_310960-t26_1-p1 TGME49_291310-t26_1-p1	KHib
map05168 Herpes simplex virus 1 infection	5	38	219	1687	1.01	0.561034	TGME49_262730-t26_1-p1 TGME49_316430-t26_1-p1 TGME49_291330-t26_1-p1 TGME49_208750-t26_1-p1 TGME49_253440-t26_1-p1	KHib
map04925 Aldosterone synthesis and secretion	5	38	219	1687	1.01	0.561034	TGME49_226040-t26_1-p1 TGME49_253940-t26_1-p1 TGME49_312100-t26_1-p1 TGME49_235750-t26_1-p1 TGME49_262010-t26_1-p1	KHib
map04210 Apoptosis	4	26	253	1687	1.03	0.562584	TGME49_209985-t26_1-p1 TGME49_313230-t26_1-p1 TGME49_229420-t26_1-p1 TGME49_321530-t26_1-p1	KCr_KHib
map05165 Human papillomavirus infection	6	46	219	1687	1	0.562744	TGME49_310960-t26_1-p1 TGME49_316430-t26_1-p1 TGME49_218220-t26_1-p1 TGME49_224220-t26_1-p1 TGME49_291310-t26_1-p1 TGME49_294280-t26_1-p1	KHib
map04120 Ubiquitin mediated proteolysis	7	54	219	1687	1	0.564621	TGME49_267710-t26_1-p1 TGME49_230440-t26_1-p1 TGME49_235450-t26_1-p1 TGME49_295710-t26_1-p1 TGME49_294280-t26_1-p1 TGME49_300040-t26_1-p1 TGME49_208780-t26_1-p1	KHib
map04620 Toll-like receptor signaling pathway	1	6	219	1687	1.28	0.566401	TGME49_262730-t26_1-p1	KHib
map04960 Aldosterone-regulated sodium reabsorption	1	6	219	1687	1.28	0.566401	TGME49_304740-t26_1-p1	KHib
map05213 Endometrial cancer	1	6	219	1687	1.28	0.566401	TGME49_304740-t26_1-p1	KHib
map05140 Leishmaniasis	1	6	219	1687	1.28	0.566401	TGME49_262730-t26_1-p1	KHib
map05142 Chagas disease (American trypanosomiasis)	1	6	219	1687	1.28	0.566401	TGME49_224220-t26_1-p1	KHib
map04659 Th17 cell differentiation	1	6	219	1687	1.28	0.566401	TGME49_316430-t26_1-p1	KHib
map04664 Fc epsilon RI signaling pathway	1	6	219	1687	1.28	0.566401	TGME49_304740-t26_1-p1	KHib
map04930 Type II diabetes mellitus	1	6	219	1687	1.28	0.566401	TGME49_316430-t26_1-p1	KHib
map00565 Ether lipid metabolism	1	6	219	1687	1.28	0.566401	TGME49_319570-t26_1-p1	KHib
map04012 ErbB signaling pathway	1	6	219	1687	1.28	0.566401	TGME49_316430-t26_1-p1	KHib
map04970 Salivary secretion	3	20	243	1687	1.04	0.566718	TGME49_226030-t26_1-p1 TGME49_311360-t26_1-p1 TGME49_205550-t26_1-p1	KCr_KLa_KHib
map05160 Hepatitis C	3	20	243	1687	1.04	0.566718	TGME49_263090-t26_1-p1 TGME49_219750-t26_1-p1 TGME49_273520-t26_1-p1	KCr_KLa_KHib
map00030 Pentose phosphate pathway	1	22	63	1687	1.22	0.56944	TGME49_321900-t26_1-p1	KLa
map04212 Longevity regulating pathway - worm	1	22	63	1687	1.22	0.56944	TGME49_270840-t26_1-p1	KLa
map00562 Inositol phosphate metabolism	1	22	63	1687	1.22	0.56944	TGME49_276170-t26_1-p1	KLa
map00790 Folate biosynthesis	1	18	77	1687	1.22	0.570565	TGME49_285750-t26_1-p1	KLa_KHib
map00520 Amino sugar and nucleotide sugar metabolism	1	18	77	1687	1.22	0.570565	TGME49_260140-t26_1-p1	KLa_KHib
map04910 Insulin signaling pathway	8	54	253	1687	0.99	0.575444	TGME49_249240-t26_1-p1 TGME49_269442-t26_1-p1 TGME49_209985-t26_1-p1 TGME49_280480-t26_1-p1 TGME49_223410-t26_1-p1 TGME49_305050-t26_1-p1 TGME49_235700-t26_1-p1 TGME49_262050-t26_1-p1	KCr_KHib
map05145 Toxoplasmosis	2	13	243	1687	1.07	0.578843	TGME49_273760-t26_1-p1 TGME49_219750-t26_1-p1	KCr_KLa_KHib
map05130 Pathogenic Escherichia coli infection	5	39	219	1687	0.99	0.585388	TGME49_221620-t26_1-p1 TGME49_262730-t26_1-p1 TGME49_209860-t26_1-p1 TGME49_258130-t26_1-p1 TGME49_243250-t26_1-p1	KHib
map03460 Fanconi anemia pathway	1	23	63	1687	1.16	0.585732	TGME49_236200-t26_1-p1	KLa
map04921 Oxytocin signaling pathway	2	52	63	1687	1.03	0.587058	TGME49_233905-t26_1-p1 TGME49_315190-t26_1-p1	KLa
map04022 cGMP-PKG signaling pathway	4	28	243	1687	0.99	0.590222	TGME49_310700-t26_1-p1 TGME49_311360-t26_1-p1 TGME49_249900-t26_1-p1 TGME49_230420-t26_1-p1	KCr_KLa_KHib
map05032 Morphine addiction	1	19	77	1687	1.15	0.590378	TGME49_280410-t26_1-p1	KLa_KHib
map01524 Platinum drug resistance	1	19	77	1687	1.15	0.590378	TGME49_290640-t26_1-p1	KLa_KHib
map04144 Endocytosis	2	43	77	1687	1.02	0.593336	TGME49_228660-t26_1-p1 TGME49_216050-t26_1-p1	KLa_KHib
map04070 Phosphatidylinositol signaling system	5	34	253	1687	0.98	0.593991	TGME49_249240-t26_1-p1 TGME49_269442-t26_1-p1 TGME49_280480-t26_1-p1 TGME49_305050-t26_1-p1 TGME49_293190-t26_1-p1	KCr_KHib
map03040 Spliceosome	1	113	13	1687	1.15	0.595316	TGME49_319530-t26_1-p1	KCr
map04745 Phototransduction - fly	2	15	219	1687	1.03	0.598922	TGME49_226040-t26_1-p1 TGME49_262010-t26_1-p1	KHib
map00330 Arginine and proline metabolism	2	15	219	1687	1.03	0.598922	TGME49_236070-t26_1-p1 TGME49_271610-t26_1-p1	KHib
map04971 Gastric acid secretion	2	15	219	1687	1.03	0.598922	TGME49_226040-t26_1-p1 TGME49_262010-t26_1-p1	KHib
map03020 RNA polymerase	1	24	63	1687	1.12	0.601416	TGME49_272740-t26_1-p1	KLa
map04530 Tight junction	1	24	63	1687	1.12	0.601416	TGME49_233905-t26_1-p1	KLa
map05222 Small cell lung cancer	2	13	253	1687	1.03	0.602539	TGME49_209985-t26_1-p1 TGME49_229420-t26_1-p1	KCr_KHib
map04960 Aldosterone-regulated sodium reabsorption	1	6	243	1687	1.16	0.6073	TGME49_205550-t26_1-p1	KCr_KLa_KHib
map05140 Leishmaniasis	1	6	243	1687	1.16	0.6073	TGME49_294800-t26_1-p1	KCr_KLa_KHib
map00670 One carbon pool by folate	1	6	243	1687	1.16	0.6073	TGME49_249180-t26_1-p1	KCr_KLa_KHib
map04979 Cholesterol metabolism	1	6	243	1687	1.16	0.6073	TGME49_318160-t26_1-p1	KCr_KLa_KHib
map04370 VEGF signaling pathway	1	6	243	1687	1.16	0.6073	TGME49_205550-t26_1-p1	KCr_KLa_KHib
map04659 Th17 cell differentiation	1	6	243	1687	1.16	0.6073	TGME49_288380-t26_1-p1	KCr_KLa_KHib
map04664 Fc epsilon RI signaling pathway	1	6	243	1687	1.16	0.6073	TGME49_205550-t26_1-p1	KCr_KLa_KHib
map04012 ErbB signaling pathway	1	6	243	1687	1.16	0.6073	TGME49_205550-t26_1-p1	KCr_KLa_KHib
map04910 Insulin signaling pathway	2	54	63	1687	0.99	0.608018	TGME49_233905-t26_1-p1 TGME49_251490-t26_1-p1	KLa
map05160 Hepatitis C	1	20	77	1687	1.1	0.609287	TGME49_204100-t26_1-p1	KLa_KHib
map04261 Adrenergic signaling in cardiomyocytes	4	32	219	1687	0.96	0.613156	TGME49_226040-t26_1-p1 TGME49_312100-t26_1-p1 TGME49_224220-t26_1-p1 TGME49_262010-t26_1-p1	KHib
map04932 Non-alcoholic fatty liver disease (NAFLD)	1	25	63	1687	1.07	0.616516	TGME49_233905-t26_1-p1	KLa
map05164 Influenza A	1	25	63	1687	1.07	0.616516	TGME49_261080-t26_1-p1	KLa
map04068 FoxO signaling pathway	1	25	63	1687	1.07	0.616516	TGME49_233905-t26_1-p1	KLa
map04213 Longevity regulating pathway - multiple species	1	25	63	1687	1.07	0.616516	TGME49_233905-t26_1-p1	KLa
map04140 Autophagy - animal	2	45	77	1687	0.97	0.618552	TGME49_200280-t26_1-p1 TGME49_204100-t26_1-p1	KLa_KHib
map04728 Dopaminergic synapse	4	29	243	1687	0.96	0.619343	TGME49_310700-t26_1-p1 TGME49_226030-t26_1-p1 TGME49_205550-t26_1-p1 TGME49_265330-t26_1-p1	KCr_KLa_KHib
map04024 cAMP signaling pathway	6	42	253	1687	0.95	0.619617	TGME49_249240-t26_1-p1 TGME49_269442-t26_1-p1 TGME49_209985-t26_1-p1 TGME49_280480-t26_1-p1 TGME49_305050-t26_1-p1 TGME49_218720-t26_1-p1	KCr_KHib
map03040 Spliceosome	4	113	63	1687	0.95	0.620262	TGME49_203220-t26_1-p1 TGME49_310820-t26_1-p1 TGME49_326000-t26_1-p1 TGME49_254500-t26_1-p1	KLa
map03020 RNA polymerase	3	24	219	1687	0.96	0.620581	TGME49_258210-t26_1-p1 TGME49_202690-t26_1-p1 TGME49_240590-t26_1-p1	KHib
map05223 Non-small cell lung cancer	1	7	219	1687	1.1	0.62289	TGME49_304740-t26_1-p1	KHib
map04122 Sulfur relay system	1	7	219	1687	1.1	0.62289	TGME49_300120-t26_1-p1	KHib
map04927 Cortisol synthesis and secretion	1	7	219	1687	1.1	0.62289	TGME49_315770-t26_1-p1	KHib
map05212 Pancreatic cancer	1	7	219	1687	1.1	0.62289	TGME49_316430-t26_1-p1	KHib
map04620 Toll-like receptor signaling pathway	1	6	253	1687	1.11	0.623364	TGME49_209985-t26_1-p1	KCr_KHib
map05213 Endometrial cancer	1	6	253	1687	1.11	0.623364	TGME49_209985-t26_1-p1	KCr_KHib
map05142 Chagas disease (American trypanosomiasis)	1	6	253	1687	1.11	0.623364	TGME49_209985-t26_1-p1	KCr_KHib
map00670 One carbon pool by folate	1	6	253	1687	1.11	0.623364	TGME49_234190-t26_1-p1	KCr_KHib
map04979 Cholesterol metabolism	1	6	253	1687	1.11	0.623364	TGME49_290160-t26_1-p1	KCr_KHib
map04664 Fc epsilon RI signaling pathway	1	6	253	1687	1.11	0.623364	TGME49_209985-t26_1-p1	KCr_KHib
map04012 ErbB signaling pathway	1	6	253	1687	1.11	0.623364	TGME49_209985-t26_1-p1	KCr_KHib
map03410 Base excision repair	1	21	77	1687	1.04	0.627334	TGME49_216600-t26_1-p1	KLa_KHib
map05165 Human papillomavirus infection	2	46	77	1687	0.95	0.630712	TGME49_299070-t26_1-p1 TGME49_315620-t26_1-p1	KLa_KHib
map04150 mTOR signaling pathway	1	26	63	1687	1.03	0.631052	TGME49_233905-t26_1-p1	KLa
map04919 Thyroid hormone signaling pathway	1	26	63	1687	1.03	0.631052	TGME49_321450-t26_1-p1	KLa
map04210 Apoptosis	1	26	63	1687	1.03	0.631052	TGME49_270840-t26_1-p1	KLa
map04713 Circadian entrainment	3	22	243	1687	0.95	0.63436	TGME49_226030-t26_1-p1 TGME49_311360-t26_1-p1 TGME49_205550-t26_1-p1	KCr_KLa_KHib
map04212 Longevity regulating pathway - worm	3	22	243	1687	0.95	0.63436	TGME49_232250-t26_1-p1 TGME49_247550-t26_1-p1 TGME49_251780-t26_1-p1	KCr_KLa_KHib
map04014 Ras signaling pathway	3	22	243	1687	0.95	0.63436	TGME49_226030-t26_1-p1 TGME49_267810-t26_1-p1 TGME49_205550-t26_1-p1	KCr_KLa_KHib
map04916 Melanogenesis	2	16	219	1687	0.96	0.635171	TGME49_226040-t26_1-p1 TGME49_262010-t26_1-p1	KHib
map04510 Focal adhesion	2	16	219	1687	0.96	0.635171	TGME49_304740-t26_1-p1 TGME49_315780-t26_1-p1	KHib
map04920 Adipocytokine signaling pathway	2	16	219	1687	0.96	0.635171	TGME49_281430-t26_1-p1 TGME49_316430-t26_1-p1	KHib
map00061 Fatty acid biosynthesis	2	16	219	1687	0.96	0.635171	TGME49_293590-t26_1-p1 TGME49_221320-t26_1-p1	KHib
map03008 Ribosome biogenesis in eukaryotes	2	57	63	1687	0.94	0.637964	TGME49_310380-t26_1-p1 TGME49_203490-t26_1-p1	KLa
map04922 Glucagon signaling pathway	2	47	77	1687	0.93	0.642574	TGME49_205380-t26_1-p1 TGME49_299070-t26_1-p1	KLa_KHib
map03060 Protein export	2	14	253	1687	0.95	0.644311	TGME49_260630-t26_1-p1 TGME49_258070-t26_1-p1	KCr_KHib
map00640 Propanoate metabolism	1	22	77	1687	1	0.644558	TGME49_301120-t26_1-p1	KLa_KHib
map00030 Pentose phosphate pathway	1	22	77	1687	1	0.644558	TGME49_205380-t26_1-p1	KLa_KHib
map04212 Longevity regulating pathway - worm	1	22	77	1687	1	0.644558	TGME49_238950-t26_1-p1	KLa_KHib
map04066 HIF-1 signaling pathway	1	27	63	1687	0.99	0.645046	TGME49_321900-t26_1-p1	KLa
map04720 Long-term potentiation	4	30	243	1687	0.93	0.647142	TGME49_310700-t26_1-p1 TGME49_226030-t26_1-p1 TGME49_217600-t26_1-p1 TGME49_205550-t26_1-p1	KCr_KLa_KHib
map05164 Influenza A	3	25	219	1687	0.92	0.649111	TGME49_294770-t26_1-p1 TGME49_224490-t26_1-p1 TGME49_211020-t26_1-p1	KHib
map04141 Protein processing in endoplasmic reticulum	3	72	77	1687	0.91	0.649468	TGME49_204100-t26_1-p1 TGME49_229650-t26_1-p1 TGME49_254030-t26_1-p1	KLa_KHib
map04925 Aldosterone synthesis and secretion	5	38	243	1687	0.91	0.659013	TGME49_226030-t26_1-p1 TGME49_217600-t26_1-p1 TGME49_301440-t26_1-p1 TGME49_206590-t26_1-p1 TGME49_205550-t26_1-p1	KCr_KLa_KHib
map04745 Phototransduction - fly	2	15	243	1687	0.93	0.659353	TGME49_205550-t26_1-p1 TGME49_209030-t26_1-p1	KCr_KLa_KHib
map04971 Gastric acid secretion	2	15	243	1687	0.93	0.659353	TGME49_226030-t26_1-p1 TGME49_205550-t26_1-p1	KCr_KLa_KHib
map04721 Synaptic vesicle cycle	1	23	77	1687	0.95	0.660996	TGME49_315620-t26_1-p1	KLa_KHib
map00280 Valine, leucine and isoleucine degradation	1	23	77	1687	0.95	0.660996	TGME49_301120-t26_1-p1	KLa_KHib
map05152 Tuberculosis	4	34	219	1687	0.91	0.66248	TGME49_226040-t26_1-p1 TGME49_291310-t26_1-p1 TGME49_262010-t26_1-p1 TGME49_201840-t26_1-p1	KHib
map05223 Non-small cell lung cancer	1	7	243	1687	0.99	0.664067	TGME49_205550-t26_1-p1	KCr_KLa_KHib
map04927 Cortisol synthesis and secretion	1	7	243	1687	0.99	0.664067	TGME49_226030-t26_1-p1	KCr_KLa_KHib
map00230 Purine metabolism	2	60	63	1687	0.89	0.66613	TGME49_234280-t26_1-p1 TGME49_288320-t26_1-p1	KLa
map05203 Viral carcinogenesis	6	44	253	1687	0.91	0.666663	TGME49_305160-t26_1-p1 TGME49_267080-t26_1-p1 TGME49_238050-t26_1-p1 TGME49_293340-t26_1-p1 TGME49_259010-t26_1-p1 TGME49_222430-t26_1-p1	KCr_KHib
map04625 C-type lectin receptor signaling pathway	2	17	219	1687	0.91	0.668815	TGME49_226040-t26_1-p1 TGME49_262010-t26_1-p1	KHib
map04214 Apoptosis - fly	2	17	219	1687	0.91	0.668815	TGME49_262920-t26_1-p1 TGME49_262730-t26_1-p1	KHib
map04621 NOD-like receptor signaling pathway	2	17	219	1687	0.91	0.668815	TGME49_262730-t26_1-p1 TGME49_249670-t26_1-p1	KHib
map05165 Human papillomavirus infection	6	46	243	1687	0.91	0.670072	TGME49_256760-t26_1-p1 TGME49_219800-t26_1-p1 TGME49_226030-t26_1-p1 TGME49_305290-t26_1-p1 TGME49_256970-t26_1-p1 TGME49_208590-t26_1-p1	KCr_KLa_KHib
map04622 RIG-I-like receptor signaling pathway	1	8	219	1687	0.96	0.672049	TGME49_262730-t26_1-p1	KHib
map04360 Axon guidance	1	8	219	1687	0.96	0.672049	TGME49_315780-t26_1-p1	KHib
map04911 Insulin secretion	1	8	219	1687	0.96	0.672049	TGME49_209820-t26_1-p1	KHib
map00900 Terpenoid backbone biosynthesis	1	8	219	1687	0.96	0.672049	TGME49_224490-t26_1-p1	KHib
map05132 Salmonella infection	1	8	219	1687	0.96	0.672049	TGME49_277510-t26_1-p1	KHib
map04670 Leukocyte transendothelial migration	1	8	219	1687	0.96	0.672049	TGME49_315780-t26_1-p1	KHib
map05131 Shigellosis	5	43	219	1687	0.9	0.674998	TGME49_218260-t26_1-p1 TGME49_262730-t26_1-p1 TGME49_316430-t26_1-p1 TGME49_315780-t26_1-p1 TGME49_243410-t26_1-p1	KHib
map03020 RNA polymerase	1	24	77	1687	0.91	0.676683	TGME49_225260-t26_1-p1	KLa_KHib
map05162 Measles	1	24	77	1687	0.91	0.676683	TGME49_204100-t26_1-p1	KLa_KHib
map00770 Pantothenate and CoA biosynthesis	1	7	253	1687	0.95	0.68005	TGME49_214440-t26_1-p1	KCr_KHib
map05223 Non-small cell lung cancer	1	7	253	1687	0.95	0.68005	TGME49_209985-t26_1-p1	KCr_KHib
map04926 Relaxin signaling pathway	1	7	253	1687	0.95	0.68005	TGME49_209985-t26_1-p1	KCr_KHib
map05212 Pancreatic cancer	1	7	253	1687	0.95	0.68005	TGME49_209985-t26_1-p1	KCr_KHib
map03030 DNA replication	4	30	253	1687	0.89	0.680364	TGME49_247460-t26_1-p1 TGME49_219860-t26_1-p1 TGME49_219700-t26_1-p1 TGME49_213000-t26_1-p1	KCr_KHib
map04910 Insulin signaling pathway	7	54	243	1687	0.9	0.680426	TGME49_310700-t26_1-p1 TGME49_226030-t26_1-p1 TGME49_265450-t26_1-p1 TGME49_310670-t26_1-p1 TGME49_242070-t26_1-p1 TGME49_247510-t26_1-p1 TGME49_210690-t26_1-p1	KCr_KLa_KHib
map03030 DNA replication	1	30	63	1687	0.89	0.683968	TGME49_280690-t26_1-p1	KLa
map04151 PI3K-Akt signaling pathway	1	30	63	1687	0.89	0.683968	TGME49_233905-t26_1-p1	KLa
map05164 Influenza A	1	25	77	1687	0.88	0.691653	TGME49_252290-t26_1-p1	KLa_KHib
map04217 Necroptosis	3	23	253	1687	0.87	0.693701	TGME49_261580-t26_1-p1 TGME49_261250-t26_1-p1 TGME49_294898-t26_1-p1	KCr_KHib
map04530 Tight junction	3	24	243	1687	0.87	0.694333	TGME49_316400-t26_1-p1 TGME49_226030-t26_1-p1 TGME49_209030-t26_1-p1	KCr_KLa_KHib
map04916 Melanogenesis	2	16	243	1687	0.87	0.694765	TGME49_226030-t26_1-p1 TGME49_205550-t26_1-p1	KCr_KLa_KHib
map00480 Glutathione metabolism	2	16	243	1687	0.87	0.694765	TGME49_290670-t26_1-p1 TGME49_313140-t26_1-p1	KCr_KLa_KHib
map04115 p53 signaling pathway	2	16	243	1687	0.87	0.694765	TGME49_231850-t26_1-p1 TGME49_219750-t26_1-p1	KCr_KLa_KHib
map04914 Progesterone-mediated oocyte maturation	2	16	243	1687	0.87	0.694765	TGME49_226030-t26_1-p1 TGME49_288380-t26_1-p1	KCr_KLa_KHib
map00071 Fatty acid degradation	2	16	243	1687	0.87	0.694765	TGME49_247760-t26_1-p1 TGME49_232090-t26_1-p1	KCr_KLa_KHib
map05170 Human immunodeficiency virus 1 infection	5	44	219	1687	0.88	0.695291	TGME49_267710-t26_1-p1 TGME49_226040-t26_1-p1 TGME49_262730-t26_1-p1 TGME49_316430-t26_1-p1 TGME49_262010-t26_1-p1	KHib
map05203 Viral carcinogenesis	5	44	219	1687	0.88	0.695291	TGME49_267710-t26_1-p1 TGME49_218220-t26_1-p1 TGME49_294280-t26_1-p1 TGME49_246340-t26_1-p1 TGME49_313310-t26_1-p1	KHib
map04211 Longevity regulating pathway	1	31	63	1687	0.86	0.695983	TGME49_233905-t26_1-p1	KLa
map04010 MAPK signaling pathway	4	32	243	1687	0.87	0.698615	TGME49_273760-t26_1-p1 TGME49_226030-t26_1-p1 TGME49_205550-t26_1-p1 TGME49_312200-t26_1-p1	KCr_KLa_KHib
map04261 Adrenergic signaling in cardiomyocytes	4	32	243	1687	0.87	0.698615	TGME49_310700-t26_1-p1 TGME49_226030-t26_1-p1 TGME49_205550-t26_1-p1 TGME49_230420-t26_1-p1	KCr_KLa_KHib
map05166 Human T-cell leukemia virus 1 infection	4	32	243	1687	0.87	0.698615	TGME49_245470-t26_1-p1 TGME49_226030-t26_1-p1 TGME49_249900-t26_1-p1 TGME49_248340-t26_1-p1	KCr_KLa_KHib
map05418 Fluid shear stress and atherosclerosis	4	32	243	1687	0.87	0.698615	TGME49_288380-t26_1-p1 TGME49_209030-t26_1-p1 TGME49_244560-t26_1-p1 TGME49_293870-t26_1-p1	KCr_KLa_KHib
map00230 Purine metabolism	8	60	253	1687	0.89	0.699261	TGME49_214780-t26_1-p1 TGME49_207060-t26_1-p1 TGME49_277270-t26_1-p1 TGME49_294640-t26_1-p1 TGME49_220100-t26_1-p1 TGME49_318580-t26_1-p1 TGME49_295350-t26_1-p1 TGME49_279450-t26_1-p1	KCr_KHib
map04015 Rap1 signaling pathway	2	18	219	1687	0.86	0.699918	TGME49_226040-t26_1-p1 TGME49_262010-t26_1-p1	KHib
map04912 GnRH signaling pathway	2	18	219	1687	0.86	0.699918	TGME49_226040-t26_1-p1 TGME49_262010-t26_1-p1	KHib
map00240 Pyrimidine metabolism	1	26	77	1687	0.84	0.705939	TGME49_233140-t26_1-p1	KLa_KHib
map05418 Fluid shear stress and atherosclerosis	1	32	63	1687	0.84	0.707549	TGME49_233905-t26_1-p1	KLa
map04622 RIG-I-like receptor signaling pathway	1	8	243	1687	0.87	0.712657	TGME49_226250-t26_1-p1	KCr_KLa_KHib
map01523 Antifolate resistance	1	8	243	1687	0.87	0.712657	TGME49_249180-t26_1-p1	KCr_KLa_KHib
map00600 Sphingolipid metabolism	1	9	219	1687	0.86	0.714825	TGME49_290980-t26_1-p1	KHib
map00730 Thiamine metabolism	1	9	219	1687	0.86	0.714825	TGME49_300120-t26_1-p1	KHib
map01521 EGFR tyrosine kinase inhibitor resistance	1	9	219	1687	0.86	0.714825	TGME49_316430-t26_1-p1	KHib
map04727 GABAergic synapse	1	9	219	1687	0.86	0.714825	TGME49_318510-t26_1-p1	KHib
map04918 Thyroid hormone synthesis	1	9	219	1687	0.86	0.714825	TGME49_246920-t26_1-p1	KHib
map04610 Complement and coagulation cascades	1	9	219	1687	0.86	0.714825	TGME49_200270-t26_1-p1	KHib
map04725 Cholinergic synapse	2	16	253	1687	0.83	0.717366	TGME49_209985-t26_1-p1 TGME49_218720-t26_1-p1	KCr_KHib
map05225 Hepatocellular carcinoma	2	16	253	1687	0.83	0.717366	TGME49_209985-t26_1-p1 TGME49_286920-t26_1-p1	KCr_KHib
map04115 p53 signaling pathway	2	16	253	1687	0.83	0.717366	TGME49_207060-t26_1-p1 TGME49_229420-t26_1-p1	KCr_KHib
map04910 Insulin signaling pathway	2	54	77	1687	0.81	0.717446	TGME49_205380-t26_1-p1 TGME49_315150-t26_1-p1	KLa_KHib
map04146 Peroxisome	1	33	63	1687	0.81	0.718682	TGME49_229140-t26_1-p1	KLa
map05214 Glioma	1	33	63	1687	0.81	0.718682	TGME49_315190-t26_1-p1	KLa
map00190 Oxidative phosphorylation	1	33	63	1687	0.81	0.718682	TGME49_240550-t26_1-p1	KLa
map00564 Glycerophospholipid metabolism	1	27	77	1687	0.81	0.719571	TGME49_261760-t26_1-p1	KLa_KHib
map04068 FoxO signaling pathway	3	25	243	1687	0.83	0.721418	TGME49_232250-t26_1-p1 TGME49_240640-t26_1-p1 TGME49_289330-t26_1-p1	KCr_KLa_KHib
map05214 Glioma	4	33	243	1687	0.84	0.722257	TGME49_217600-t26_1-p1 TGME49_301440-t26_1-p1 TGME49_206590-t26_1-p1 TGME49_205550-t26_1-p1	KCr_KLa_KHib
map04910 Insulin signaling pathway	6	54	219	1687	0.86	0.722513	TGME49_226040-t26_1-p1 TGME49_242230-t26_1-p1 TGME49_304740-t26_1-p1 TGME49_316430-t26_1-p1 TGME49_262010-t26_1-p1 TGME49_221320-t26_1-p1	KHib
map04120 Ubiquitin mediated proteolysis	7	54	253	1687	0.86	0.722901	TGME49_280490-t26_1-p1 TGME49_202830-t26_1-p1 TGME49_304770-t26_1-p1 TGME49_202820-t26_1-p1 TGME49_319870-t26_1-p1 TGME49_222430-t26_1-p1 TGME49_207680-t26_1-p1	KCr_KHib
map04022 cGMP-PKG signaling pathway	3	28	219	1687	0.83	0.725407	TGME49_226040-t26_1-p1 TGME49_312100-t26_1-p1 TGME49_262010-t26_1-p1	KHib
map04923 Regulation of lipolysis in adipocytes	1	8	253	1687	0.83	0.728233	TGME49_209985-t26_1-p1	KCr_KHib
map04622 RIG-I-like receptor signaling pathway	1	8	253	1687	0.83	0.728233	TGME49_258930-t26_1-p1	KCr_KHib
map05416 Viral myocarditis	1	8	253	1687	0.83	0.728233	TGME49_229420-t26_1-p1	KCr_KHib
map04062 Chemokine signaling pathway	1	8	253	1687	0.83	0.728233	TGME49_209985-t26_1-p1	KCr_KHib
map00514 Other types of O-glycan biosynthesis	1	8	253	1687	0.83	0.728233	TGME49_239752-t26_1-p1	KCr_KHib
map04911 Insulin secretion	1	8	253	1687	0.83	0.728233	TGME49_214320-t26_1-p1	KCr_KHib
map00900 Terpenoid backbone biosynthesis	1	8	253	1687	0.83	0.728233	TGME49_221170-t26_1-p1	KCr_KHib
map04750 Inflammatory mediator regulation of TRP channels	2	19	219	1687	0.81	0.728568	TGME49_226040-t26_1-p1 TGME49_262010-t26_1-p1	KHib
map05032 Morphine addiction	2	19	219	1687	0.81	0.728568	TGME49_202540-t26_1-p1 TGME49_293000-t26_1-p1	KHib
map00010 Glycolysis / Gluconeogenesis	1	34	63	1687	0.79	0.729397	TGME49_321900-t26_1-p1	KLa
map04152 AMPK signaling pathway	1	34	63	1687	0.79	0.729397	TGME49_233905-t26_1-p1	KLa
map04010 MAPK signaling pathway	4	32	253	1687	0.83	0.730292	TGME49_209985-t26_1-p1 TGME49_311310-t26_1-p1 TGME49_213800-t26_1-p1 TGME49_270320-t26_1-p1	KCr_KHib
map05110 Vibrio cholerae infection	1	28	77	1687	0.78	0.732579	TGME49_315620-t26_1-p1	KLa_KHib
map03008 Ribosome biogenesis in eukaryotes	7	57	243	1687	0.85	0.735909	TGME49_311430-t26_1-p1 TGME49_318700-t26_1-p1 TGME49_310060-t26_1-p1 TGME49_247470-t26_1-p1 TGME49_248340-t26_1-p1 TGME49_272010-t26_1-p1 TGME49_205510-t26_1-p1	KCr_KLa_KHib
map03015 mRNA surveillance pathway	5	40	253	1687	0.83	0.739642	TGME49_256770-t26_1-p1 TGME49_249610-t26_1-p1 TGME49_224720-t26_1-p1 TGME49_267420-t26_1-p1 TGME49_306600-t26_1-p1	KCr_KHib
map04714 Thermogenesis	7	55	253	1687	0.85	0.741165	TGME49_264080-t26_1-p1 TGME49_310080-t26_1-p1 TGME49_286920-t26_1-p1 TGME49_246540-t26_1-p1 TGME49_310470-t26_1-p1 TGME49_243800-t26_1-p1 TGME49_310150-t26_1-p1	KCr_KHib
map05031 Amphetamine addiction	4	34	243	1687	0.82	0.744504	TGME49_310700-t26_1-p1 TGME49_226030-t26_1-p1 TGME49_217600-t26_1-p1 TGME49_205550-t26_1-p1	KCr_KLa_KHib
map04210 Apoptosis	3	26	243	1687	0.8	0.746608	TGME49_316400-t26_1-p1 TGME49_209030-t26_1-p1 TGME49_219750-t26_1-p1	KCr_KLa_KHib
map05163 Human cytomegalovirus infection	3	29	219	1687	0.8	0.747784	TGME49_226040-t26_1-p1 TGME49_316430-t26_1-p1 TGME49_262010-t26_1-p1	KHib
map04728 Dopaminergic synapse	3	29	219	1687	0.8	0.747784	TGME49_226040-t26_1-p1 TGME49_224220-t26_1-p1 TGME49_262010-t26_1-p1	KHib
map05205 Proteoglycans in cancer	3	29	219	1687	0.8	0.747784	TGME49_308810-t26_1-p1 TGME49_304740-t26_1-p1 TGME49_316430-t26_1-p1	KHib
map00260 Glycine, serine and threonine metabolism	2	17	253	1687	0.78	0.748926	TGME49_234190-t26_1-p1 TGME49_305980-t26_1-p1	KCr_KHib
map04621 NOD-like receptor signaling pathway	2	17	253	1687	0.78	0.748926	TGME49_254120-t26_1-p1 TGME49_304990-t26_1-p1	KCr_KHib
map04922 Glucagon signaling pathway	5	47	219	1687	0.82	0.750888	TGME49_226040-t26_1-p1 TGME49_242230-t26_1-p1 TGME49_262010-t26_1-p1 TGME49_221320-t26_1-p1 TGME49_286210-t26_1-p1	KHib
map05210 Colorectal cancer	1	10	219	1687	0.77	0.752044	TGME49_316430-t26_1-p1	KHib
map04966 Collecting duct acid secretion	1	10	219	1687	0.77	0.752044	TGME49_310960-t26_1-p1	KHib
map00600 Sphingolipid metabolism	1	9	243	1687	0.77	0.754244	TGME49_283710-t26_1-p1	KCr_KLa_KHib
map00730 Thiamine metabolism	1	9	243	1687	0.77	0.754244	TGME49_224900-t26_1-p1	KCr_KLa_KHib
map04976 Bile secretion	1	9	243	1687	0.77	0.754244	TGME49_226030-t26_1-p1	KCr_KLa_KHib
map00650 Butanoate metabolism	1	9	243	1687	0.77	0.754244	TGME49_232090-t26_1-p1	KCr_KLa_KHib
map04520 Adherens junction	1	9	243	1687	0.77	0.754244	TGME49_209030-t26_1-p1	KCr_KLa_KHib
map04137 Mitophagy - animal	1	9	243	1687	0.77	0.754244	TGME49_248880-t26_1-p1	KCr_KLa_KHib
map04380 Osteoclast differentiation	2	20	219	1687	0.77	0.754875	TGME49_262730-t26_1-p1 TGME49_297650-t26_1-p1	KHib
map00310 Lysine degradation	2	20	219	1687	0.77	0.754875	TGME49_257770-t26_1-p1 TGME49_246910-t26_1-p1	KHib
map04015 Rap1 signaling pathway	2	18	243	1687	0.77	0.756478	TGME49_205550-t26_1-p1 TGME49_209030-t26_1-p1	KCr_KLa_KHib
map04912 GnRH signaling pathway	2	18	243	1687	0.77	0.756478	TGME49_226030-t26_1-p1 TGME49_205550-t26_1-p1	KCr_KLa_KHib
map00520 Amino sugar and nucleotide sugar metabolism	2	18	243	1687	0.77	0.756478	TGME49_265450-t26_1-p1 TGME49_285980-t26_1-p1	KCr_KLa_KHib
map04151 PI3K-Akt signaling pathway	1	30	77	1687	0.73	0.756834	TGME49_315150-t26_1-p1	KLa_KHib
map05131 Shigellosis	5	43	243	1687	0.81	0.764775	TGME49_265450-t26_1-p1 TGME49_209030-t26_1-p1 TGME49_219750-t26_1-p1 TGME49_265330-t26_1-p1 TGME49_261240-t26_1-p1	KCr_KLa_KHib
map04114 Oocyte meiosis	4	39	219	1687	0.79	0.766391	TGME49_226040-t26_1-p1 TGME49_218220-t26_1-p1 TGME49_224220-t26_1-p1 TGME49_262010-t26_1-p1	KHib
map04211 Longevity regulating pathway	1	31	77	1687	0.71	0.768134	TGME49_315150-t26_1-p1	KLa_KHib
map04925 Aldosterone synthesis and secretion	1	38	63	1687	0.7	0.768385	TGME49_315190-t26_1-p1	KLa
map03013 RNA transport	2	73	63	1687	0.73	0.768583	TGME49_211690-t26_1-p1 TGME49_254500-t26_1-p1	KLa
map04020 Calcium signaling pathway	7	59	243	1687	0.82	0.769001	TGME49_226030-t26_1-p1 TGME49_217600-t26_1-p1 TGME49_301440-t26_1-p1 TGME49_206590-t26_1-p1 TGME49_205550-t26_1-p1 TGME49_249900-t26_1-p1 TGME49_230420-t26_1-p1	KCr_KLa_KHib
map04666 Fc gamma R-mediated phagocytosis	1	9	253	1687	0.74	0.769184	TGME49_209985-t26_1-p1	KCr_KHib
map04976 Bile secretion	1	9	253	1687	0.74	0.769184	TGME49_214320-t26_1-p1	KCr_KHib
map04064 NF-kappa B signaling pathway	1	9	253	1687	0.74	0.769184	TGME49_263070-t26_1-p1	KCr_KHib
map04723 Retrograde endocannabinoid signaling	1	9	253	1687	0.74	0.769184	TGME49_264080-t26_1-p1	KCr_KHib
map00650 Butanoate metabolism	1	9	253	1687	0.74	0.769184	TGME49_257480-t26_1-p1	KCr_KHib
map04727 GABAergic synapse	1	9	253	1687	0.74	0.769184	TGME49_254120-t26_1-p1	KCr_KHib
map04928 Parathyroid hormone synthesis, secretion and action	1	9	253	1687	0.74	0.769184	TGME49_205558-t26_1-p1	KCr_KHib
map04918 Thyroid hormone synthesis	1	9	253	1687	0.74	0.769184	TGME49_310430-t26_1-p1	KCr_KHib
map04520 Adherens junction	1	9	253	1687	0.74	0.769184	TGME49_263070-t26_1-p1	KCr_KHib
map04150 mTOR signaling pathway	3	26	253	1687	0.77	0.772416	TGME49_209985-t26_1-p1 TGME49_281920-t26_1-p1 TGME49_223410-t26_1-p1	KCr_KHib
map03420 Nucleotide excision repair	4	34	253	1687	0.78	0.774177	TGME49_295340-t26_1-p1 TGME49_247460-t26_1-p1 TGME49_250340-t26_1-p1 TGME49_213000-t26_1-p1	KCr_KHib
map00970 Aminoacyl-tRNA biosynthesis	1	39	63	1687	0.69	0.777234	TGME49_210750-t26_1-p1	KLa
map00790 Folate biosynthesis	2	18	253	1687	0.74	0.777419	TGME49_290890-t26_1-p1 TGME49_271350-t26_1-p1	KCr_KHib
map05418 Fluid shear stress and atherosclerosis	1	32	77	1687	0.68	0.778915	TGME49_270120-t26_1-p1	KLa_KHib
map00620 Pyruvate metabolism	2	21	219	1687	0.73	0.778963	TGME49_248400-t26_1-p1 TGME49_221320-t26_1-p1	KHib
map05032 Morphine addiction	2	19	243	1687	0.73	0.783102	TGME49_226030-t26_1-p1 TGME49_205550-t26_1-p1	KCr_KLa_KHib
map04071 Sphingolipid signaling pathway	2	19	243	1687	0.73	0.783102	TGME49_283710-t26_1-p1 TGME49_205550-t26_1-p1	KCr_KLa_KHib
map04391 Hippo signaling pathway - fly	1	11	219	1687	0.7	0.784425	TGME49_224220-t26_1-p1	KHib
map04668 TNF signaling pathway	1	11	219	1687	0.7	0.784425	TGME49_262730-t26_1-p1	KHib
map00563 Glycosylphosphatidylinositol (GPI)-anchor biosynthesis	1	11	219	1687	0.7	0.784425	TGME49_308000-t26_1-p1	KHib
map03015 mRNA surveillance pathway	1	40	63	1687	0.67	0.78575	TGME49_211690-t26_1-p1	KLa
map05210 Colorectal cancer	1	10	243	1687	0.69	0.789833	TGME49_219750-t26_1-p1	KCr_KLa_KHib
map04216 Ferroptosis	1	10	243	1687	0.69	0.789833	TGME49_247760-t26_1-p1	KCr_KLa_KHib
map00564 Glycerophospholipid metabolism	3	27	253	1687	0.74	0.794698	TGME49_240860-t26_1-p1 TGME49_307570-t26_1-p1 TGME49_223910-t26_1-p1	KCr_KHib
map04144 Endocytosis	5	43	253	1687	0.78	0.796481	TGME49_227800-t26_1-p1 TGME49_202830-t26_1-p1 TGME49_273070-t26_1-p1 TGME49_276140-t26_1-p1 TGME49_242660-t26_1-p1	KCr_KHib
map03420 Nucleotide excision repair	1	34	77	1687	0.64	0.799014	TGME49_235170-t26_1-p1	KLa_KHib
map04140 Autophagy - animal	5	45	243	1687	0.77	0.799464	TGME49_244370-t26_1-p1 TGME49_226030-t26_1-p1 TGME49_214770-t26_1-p1 TGME49_210408-t26_1-p1 TGME49_248880-t26_1-p1	KCr_KLa_KHib
map03440 Homologous recombination	2	22	219	1687	0.7	0.80096	TGME49_258030-t26_1-p1 TGME49_257180-t26_1-p1	KHib
map04014 Ras signaling pathway	2	22	219	1687	0.7	0.80096	TGME49_226040-t26_1-p1 TGME49_262010-t26_1-p1	KHib
map00030 Pentose phosphate pathway	2	22	219	1687	0.7	0.80096	TGME49_270650-t26_1-p1 TGME49_284580-t26_1-p1	KHib
map04371 Apelin signaling pathway	1	42	63	1687	0.64	0.801832	TGME49_233905-t26_1-p1	KLa
map05226 Gastric cancer	1	10	253	1687	0.67	0.803985	TGME49_209985-t26_1-p1	KCr_KHib
map04935 Growth hormone synthesis, secretion and action	1	10	253	1687	0.67	0.803985	TGME49_209985-t26_1-p1	KCr_KHib
map05418 Fluid shear stress and atherosclerosis	3	32	219	1687	0.72	0.806268	TGME49_226040-t26_1-p1 TGME49_262730-t26_1-p1 TGME49_262010-t26_1-p1	KHib
map00310 Lysine degradation	2	20	243	1687	0.69	0.807144	TGME49_206470-t26_1-p1 TGME49_232090-t26_1-p1	KCr_KLa_KHib
map04145 Phagosome	1	35	77	1687	0.63	0.808377	TGME49_315620-t26_1-p1	KLa_KHib
map03050 Proteasome	1	35	77	1687	0.63	0.808377	TGME49_223960-t26_1-p1	KLa_KHib
map05163 Human cytomegalovirus infection	3	29	243	1687	0.72	0.811388	TGME49_226030-t26_1-p1 TGME49_205550-t26_1-p1 TGME49_219750-t26_1-p1	KCr_KLa_KHib
map05224 Breast cancer	1	12	219	1687	0.64	0.812594	TGME49_316430-t26_1-p1	KHib
map00250 Alanine, aspartate and glutamate metabolism	1	12	219	1687	0.64	0.812594	TGME49_239530-t26_1-p1	KHib
map00561 Glycerolipid metabolism	1	12	219	1687	0.64	0.812594	TGME49_281620-t26_1-p1	KHib
map04961 Endocrine and other factor-regulated calcium reabsorption	1	12	219	1687	0.64	0.812594	TGME49_312100-t26_1-p1	KHib
map04024 cAMP signaling pathway	4	42	219	1687	0.73	0.815735	TGME49_226040-t26_1-p1 TGME49_270865-t26_1-p1 TGME49_312100-t26_1-p1 TGME49_262010-t26_1-p1	KHib
map04371 Apelin signaling pathway	4	42	219	1687	0.73	0.815735	TGME49_226040-t26_1-p1 TGME49_270865-t26_1-p1 TGME49_316430-t26_1-p1 TGME49_262010-t26_1-p1	KHib
map05168 Herpes simplex virus 1 infection	4	38	243	1687	0.73	0.820076	TGME49_310700-t26_1-p1 TGME49_304760-t26_1-p1 TGME49_211420-t26_1-p1 TGME49_219750-t26_1-p1	KCr_KLa_KHib
map04710 Circadian rhythm	1	11	243	1687	0.63	0.820287	TGME49_240640-t26_1-p1	KCr_KLa_KHib
map04668 TNF signaling pathway	1	11	243	1687	0.63	0.820287	TGME49_321620-t26_1-p1	KCr_KLa_KHib
map04742 Taste transduction	1	11	243	1687	0.63	0.820287	TGME49_226030-t26_1-p1	KCr_KLa_KHib
map05206 MicroRNAs in cancer	2	23	219	1687	0.67	0.821001	TGME49_316430-t26_1-p1 TGME49_208780-t26_1-p1	KHib
map04270 Vascular smooth muscle contraction	2	23	219	1687	0.67	0.821001	TGME49_226040-t26_1-p1 TGME49_262010-t26_1-p1	KHib
map04140 Autophagy - animal	1	45	63	1687	0.6	0.823752	TGME49_233905-t26_1-p1	KLa
map00310 Lysine degradation	2	20	253	1687	0.67	0.826035	TGME49_222160-t26_1-p1 TGME49_305980-t26_1-p1	KCr_KHib
map04921 Oxytocin signaling pathway	5	52	219	1687	0.74	0.826286	TGME49_226040-t26_1-p1 TGME49_281430-t26_1-p1 TGME49_253940-t26_1-p1 TGME49_235750-t26_1-p1 TGME49_262010-t26_1-p1	KHib
map04140 Autophagy - animal	5	45	253	1687	0.74	0.828669	TGME49_254120-t26_1-p1 TGME49_209985-t26_1-p1 TGME49_313230-t26_1-p1 TGME49_218250-t26_1-p1 TGME49_321530-t26_1-p1	KCr_KHib
map03410 Base excision repair	2	21	243	1687	0.66	0.828794	TGME49_210408-t26_1-p1 TGME49_288680-t26_1-p1	KCr_KLa_KHib
map03018 RNA degradation	5	47	243	1687	0.74	0.83002	TGME49_247550-t26_1-p1 TGME49_224850-t26_1-p1 TGME49_233020-t26_1-p1 TGME49_268850-t26_1-p1 TGME49_251780-t26_1-p1	KCr_KLa_KHib
map05034 Alcoholism	1	46	63	1687	0.58	0.830514	TGME49_293380-t26_1-p1	KLa
map04350 TGF-beta signaling pathway	1	11	253	1687	0.61	0.833557	TGME49_207680-t26_1-p1	KCr_KHib
map04710 Circadian rhythm	1	11	253	1687	0.61	0.833557	TGME49_207680-t26_1-p1	KCr_KHib
map04668 TNF signaling pathway	1	11	253	1687	0.61	0.833557	TGME49_209985-t26_1-p1	KCr_KHib
map05205 Proteoglycans in cancer	3	29	253	1687	0.69	0.833832	TGME49_236650-t26_1-p1 TGME49_209985-t26_1-p1 TGME49_321530-t26_1-p1	KCr_KHib
map05168 Herpes simplex virus 1 infection	1	38	77	1687	0.58	0.833957	TGME49_204100-t26_1-p1	KLa_KHib
map04922 Glucagon signaling pathway	1	47	63	1687	0.57	0.837021	TGME49_233905-t26_1-p1	KLa
map04810 Regulation of actin cytoskeleton	1	13	219	1687	0.59	0.837096	TGME49_315780-t26_1-p1	KHib
map00630 Glyoxylate and dicarboxylate metabolism	1	13	219	1687	0.59	0.837096	TGME49_239530-t26_1-p1	KHib
map05222 Small cell lung cancer	1	13	219	1687	0.59	0.837096	TGME49_218220-t26_1-p1	KHib
map05202 Transcriptional misregulation in cancer	1	13	219	1687	0.59	0.837096	TGME49_218260-t26_1-p1	KHib
map05031 Amphetamine addiction	3	34	219	1687	0.68	0.838599	TGME49_226040-t26_1-p1 TGME49_262010-t26_1-p1 TGME49_209820-t26_1-p1	KHib
map05130 Pathogenic Escherichia coli infection	1	39	77	1687	0.56	0.84171	TGME49_216050-t26_1-p1	KLa_KHib
map01040 Biosynthesis of unsaturated fatty acids	1	12	243	1687	0.58	0.846343	TGME49_311290-t26_1-p1	KCr_KLa_KHib
map04211 Longevity regulating pathway	3	31	243	1687	0.67	0.846358	TGME49_232250-t26_1-p1 TGME49_226030-t26_1-p1 TGME49_217600-t26_1-p1	KCr_KLa_KHib
map03430 Mismatch repair	2	21	253	1687	0.64	0.846586	TGME49_247460-t26_1-p1 TGME49_213000-t26_1-p1	KCr_KHib
map03015 mRNA surveillance pathway	4	40	243	1687	0.69	0.850393	TGME49_310700-t26_1-p1 TGME49_304710-t26_1-p1 TGME49_224850-t26_1-p1 TGME49_320570-t26_1-p1	KCr_KLa_KHib
map04151 PI3K-Akt signaling pathway	3	30	253	1687	0.67	0.850884	TGME49_209985-t26_1-p1 TGME49_223410-t26_1-p1 TGME49_310430-t26_1-p1	KCr_KHib
map03050 Proteasome	3	35	219	1687	0.66	0.852952	TGME49_218920-t26_1-p1 TGME49_224330-t26_1-p1 TGME49_314090-t26_1-p1	KHib
map04068 FoxO signaling pathway	2	25	219	1687	0.62	0.855753	TGME49_304740-t26_1-p1 TGME49_218220-t26_1-p1	KHib
map04931 Insulin resistance	2	25	219	1687	0.62	0.855753	TGME49_304740-t26_1-p1 TGME49_316430-t26_1-p1	KHib
map03018 RNA degradation	5	47	253	1687	0.71	0.856619	TGME49_240600-t26_1-p1 TGME49_232410-t26_1-p1 TGME49_291140-t26_1-p1 TGME49_213770-t26_1-p1 TGME49_286560-t26_1-p1	KCr_KHib
map04390 Hippo signaling pathway	1	14	219	1687	0.55	0.858408	TGME49_224220-t26_1-p1	KHib
map03320 PPAR signaling pathway	1	14	219	1687	0.55	0.858408	TGME49_304740-t26_1-p1	KHib
map05135 Yersinia infection	1	14	219	1687	0.55	0.858408	TGME49_262730-t26_1-p1	KHib
map04657 IL-17 signaling pathway	1	12	253	1687	0.56	0.858682	TGME49_310430-t26_1-p1	KCr_KHib
map05224 Breast cancer	1	12	253	1687	0.56	0.858682	TGME49_209985-t26_1-p1	KCr_KHib
map00860 Porphyrin and chlorophyll metabolism	1	12	253	1687	0.56	0.858682	TGME49_253900-t26_1-p1	KCr_KHib
map04110 Cell cycle	4	39	253	1687	0.68	0.859436	TGME49_247460-t26_1-p1 TGME49_219860-t26_1-p1 TGME49_219700-t26_1-p1 TGME49_207680-t26_1-p1	KCr_KHib
map04024 cAMP signaling pathway	1	42	77	1687	0.52	0.862889	TGME49_280410-t26_1-p1	KLa_KHib
map04142 Lysosome	4	41	243	1687	0.68	0.863866	TGME49_290950-t26_1-p1 TGME49_240870-t26_1-p1 TGME49_244290-t26_1-p1 TGME49_208590-t26_1-p1	KCr_KLa_KHib
map00562 Inositol phosphate metabolism	2	22	253	1687	0.61	0.864914	TGME49_225930-t26_1-p1 TGME49_293190-t26_1-p1	KCr_KHib
map05206 MicroRNAs in cancer	2	23	243	1687	0.6	0.865658	TGME49_286750-t26_1-p1 TGME49_205550-t26_1-p1	KCr_KLa_KHib
map05034 Alcoholism	4	46	219	1687	0.67	0.867953	TGME49_218260-t26_1-p1 TGME49_226040-t26_1-p1 TGME49_281430-t26_1-p1 TGME49_262010-t26_1-p1	KHib
map05222 Small cell lung cancer	1	13	243	1687	0.53	0.868635	TGME49_219750-t26_1-p1	KCr_KLa_KHib
map05202 Transcriptional misregulation in cancer	1	13	243	1687	0.53	0.868635	TGME49_261240-t26_1-p1	KCr_KLa_KHib
map04934 Cushing syndrome	1	13	243	1687	0.53	0.868635	TGME49_226030-t26_1-p1	KCr_KLa_KHib
map05131 Shigellosis	1	43	77	1687	0.51	0.869307	TGME49_200280-t26_1-p1	KLa_KHib
map04919 Thyroid hormone signaling pathway	2	26	219	1687	0.59	0.870725	TGME49_304740-t26_1-p1 TGME49_316430-t26_1-p1	KHib
map05200 Pathways in cancer	6	59	243	1687	0.71	0.874623	TGME49_226030-t26_1-p1 TGME49_288380-t26_1-p1 TGME49_205550-t26_1-p1 TGME49_219750-t26_1-p1 TGME49_309730-t26_1-p1 TGME49_244560-t26_1-p1	KCr_KLa_KHib
map04146 Peroxisome	3	33	243	1687	0.63	0.87558	TGME49_232250-t26_1-p1 TGME49_247760-t26_1-p1 TGME49_313140-t26_1-p1	KCr_KLa_KHib
map04024 cAMP signaling pathway	4	42	243	1687	0.66	0.876292	TGME49_310700-t26_1-p1 TGME49_226030-t26_1-p1 TGME49_217600-t26_1-p1 TGME49_230420-t26_1-p1	KCr_KLa_KHib
map04623 Cytosolic DNA-sensing pathway	1	15	219	1687	0.51	0.876943	TGME49_240590-t26_1-p1	KHib
map04611 Platelet activation	1	15	219	1687	0.51	0.876943	TGME49_315780-t26_1-p1	KHib
map04072 Phospholipase D signaling pathway	1	15	219	1687	0.51	0.876943	TGME49_316430-t26_1-p1	KHib
map04722 Neurotrophin signaling pathway	3	37	219	1687	0.62	0.878364	TGME49_226040-t26_1-p1 TGME49_304740-t26_1-p1 TGME49_262010-t26_1-p1	KHib
map05202 Transcriptional misregulation in cancer	1	13	253	1687	0.51	0.880028	TGME49_236650-t26_1-p1	KCr_KHib
map04740 Olfactory transduction	2	24	243	1687	0.58	0.881233	TGME49_226030-t26_1-p1 TGME49_311360-t26_1-p1	KCr_KLa_KHib
map04066 HIF-1 signaling pathway	2	27	219	1687	0.57	0.884261	TGME49_316430-t26_1-p1 TGME49_214620-t26_1-p1	KHib
map05034 Alcoholism	1	46	77	1687	0.48	0.886835	TGME49_251870-t26_1-p1	KLa_KHib
map05133 Pertussis	1	14	243	1687	0.5	0.887704	TGME49_220400-t26_1-p1	KCr_KLa_KHib
map03320 PPAR signaling pathway	1	14	243	1687	0.5	0.887704	TGME49_247760-t26_1-p1	KCr_KLa_KHib
map05135 Yersinia infection	1	14	243	1687	0.5	0.887704	TGME49_209030-t26_1-p1	KCr_KLa_KHib
map04152 AMPK signaling pathway	3	34	243	1687	0.61	0.888265	TGME49_205470-t26_1-p1 TGME49_320480-t26_1-p1 TGME49_247510-t26_1-p1	KCr_KLa_KHib
map00480 Glutathione metabolism	1	16	219	1687	0.48	0.893061	TGME49_246920-t26_1-p1	KHib
map04540 Gap junction	1	16	219	1687	0.48	0.893061	TGME49_221620-t26_1-p1	KHib
map04914 Progesterone-mediated oocyte maturation	1	16	219	1687	0.48	0.893061	TGME49_218220-t26_1-p1	KHib
map01522 Endocrine resistance	1	16	219	1687	0.48	0.893061	TGME49_316430-t26_1-p1	KHib
map04931 Insulin resistance	2	25	243	1687	0.56	0.89513	TGME49_310700-t26_1-p1 TGME49_310670-t26_1-p1	KCr_KLa_KHib
map03010 Ribosome	2	99	63	1687	0.54	0.895374	TGME49_230050-t26_1-p1 TGME49_216010-t26_1-p1	KLa
map04530 Tight junction	2	24	253	1687	0.56	0.895696	TGME49_247460-t26_1-p1 TGME49_202830-t26_1-p1	KCr_KHib
map05135 Yersinia infection	1	14	253	1687	0.48	0.89816	TGME49_209985-t26_1-p1	KCr_KHib
map05170 Human immunodeficiency virus 1 infection	4	44	243	1687	0.63	0.898238	TGME49_220400-t26_1-p1 TGME49_205550-t26_1-p1 TGME49_240870-t26_1-p1 TGME49_219750-t26_1-p1	KCr_KLa_KHib
map04020 Calcium signaling pathway	1	59	63	1687	0.45	0.898309	TGME49_315190-t26_1-p1	KLa
map04110 Cell cycle	3	39	219	1687	0.59	0.899816	TGME49_214970-t26_1-p1 TGME49_218220-t26_1-p1 TGME49_320110-t26_1-p1	KHib
map00970 Aminoacyl-tRNA biosynthesis	3	39	219	1687	0.59	0.899816	TGME49_220350-t26_1-p1 TGME49_306960-t26_1-p1 TGME49_223140-t26_1-p1	KHib
map05200 Pathways in cancer	5	59	219	1687	0.65	0.899818	TGME49_226040-t26_1-p1 TGME49_316430-t26_1-p1 TGME49_218220-t26_1-p1 TGME49_214620-t26_1-p1 TGME49_262010-t26_1-p1	KHib
map00330 Arginine and proline metabolism	1	15	243	1687	0.46	0.904015	TGME49_290670-t26_1-p1	KCr_KLa_KHib
map04072 Phospholipase D signaling pathway	1	15	243	1687	0.46	0.904015	TGME49_205550-t26_1-p1	KCr_KLa_KHib
map05230 Central carbon metabolism in cancer	1	17	219	1687	0.45	0.907076	TGME49_316430-t26_1-p1	KHib
map00260 Glycine, serine and threonine metabolism	1	17	219	1687	0.45	0.907076	TGME49_239530-t26_1-p1	KHib
map04931 Insulin resistance	2	25	253	1687	0.53	0.908521	TGME49_209985-t26_1-p1 TGME49_214320-t26_1-p1	KCr_KHib
map04611 Platelet activation	1	15	253	1687	0.44	0.913561	TGME49_209985-t26_1-p1	KCr_KHib
map04720 Long-term potentiation	2	30	219	1687	0.51	0.91741	TGME49_226040-t26_1-p1 TGME49_262010-t26_1-p1	KHib
map05231 Choline metabolism in cancer	1	16	243	1687	0.43	0.917965	TGME49_205550-t26_1-p1	KCr_KLa_KHib
map01522 Endocrine resistance	1	16	243	1687	0.43	0.917965	TGME49_226030-t26_1-p1	KCr_KLa_KHib
map04920 Adipocytokine signaling pathway	1	16	243	1687	0.43	0.917965	TGME49_247760-t26_1-p1	KCr_KLa_KHib
map00061 Fatty acid biosynthesis	1	16	243	1687	0.43	0.917965	TGME49_247760-t26_1-p1	KCr_KLa_KHib
map00790 Folate biosynthesis	1	18	219	1687	0.43	0.919262	TGME49_231920-t26_1-p1	KHib
map04919 Thyroid hormone signaling pathway	2	26	253	1687	0.51	0.919863	TGME49_209985-t26_1-p1 TGME49_214320-t26_1-p1	KCr_KHib
map04120 Ubiquitin mediated proteolysis	1	54	77	1687	0.41	0.923021	TGME49_305940-t26_1-p1	KLa_KHib
map04211 Longevity regulating pathway	2	31	219	1687	0.5	0.926323	TGME49_281430-t26_1-p1 TGME49_316430-t26_1-p1	KHib
map05231 Choline metabolism in cancer	1	16	253	1687	0.42	0.92664	TGME49_209985-t26_1-p1	KCr_KHib
map04540 Gap junction	1	16	253	1687	0.42	0.92664	TGME49_266960-t26_1-p1	KCr_KHib
map04914 Progesterone-mediated oocyte maturation	1	16	253	1687	0.42	0.92664	TGME49_209985-t26_1-p1	KCr_KHib
map04510 Focal adhesion	1	16	253	1687	0.42	0.92664	TGME49_209985-t26_1-p1	KCr_KHib
map01522 Endocrine resistance	1	16	253	1687	0.42	0.92664	TGME49_209985-t26_1-p1	KCr_KHib
map05016 Huntington disease	1	68	63	1687	0.39	0.928774	TGME49_235920-t26_1-p1	KLa
map00270 Cysteine and methionine metabolism	1	19	219	1687	0.41	0.929856	TGME49_240690-t26_1-p1	KHib
map01524 Platinum drug resistance	1	19	219	1687	0.41	0.929856	TGME49_304740-t26_1-p1	KHib
map04010 MAPK signaling pathway	2	32	219	1687	0.48	0.934327	TGME49_262730-t26_1-p1 TGME49_251850-t26_1-p1	KHib
map05166 Human T-cell leukemia virus 1 infection	2	32	219	1687	0.48	0.934327	TGME49_218220-t26_1-p1 TGME49_224490-t26_1-p1	KHib
map04110 Cell cycle	3	39	243	1687	0.53	0.935918	TGME49_245470-t26_1-p1 TGME49_205250-t26_1-p1 TGME49_263090-t26_1-p1	KCr_KLa_KHib
map04114 Oocyte meiosis	3	39	243	1687	0.53	0.935918	TGME49_310700-t26_1-p1 TGME49_226030-t26_1-p1 TGME49_263090-t26_1-p1	KCr_KLa_KHib
map04214 Apoptosis - fly	1	17	253	1687	0.39	0.937747	TGME49_229420-t26_1-p1	KCr_KHib
map04361 Axon regeneration	1	20	219	1687	0.39	0.939066	TGME49_316430-t26_1-p1	KHib
map05200 Pathways in cancer	1	59	77	1687	0.37	0.939555	TGME49_290640-t26_1-p1	KLa_KHib
map04714 Thermogenesis	4	55	219	1687	0.56	0.941239	TGME49_270865-t26_1-p1 TGME49_316430-t26_1-p1 TGME49_253040-t26_1-p1 TGME49_320300-t26_1-p1	KHib
map04146 Peroxisome	2	33	219	1687	0.47	0.941506	TGME49_251930-t26_1-p1 TGME49_239530-t26_1-p1	KHib
map00190 Oxidative phosphorylation	2	33	219	1687	0.47	0.941506	TGME49_310960-t26_1-p1 TGME49_291310-t26_1-p1	KHib
map03008 Ribosome biogenesis in eukaryotes	5	57	253	1687	0.58	0.945561	TGME49_313560-t26_1-p1 TGME49_236580-t26_1-p1 TGME49_278270-t26_1-p1 TGME49_263070-t26_1-p1 TGME49_249530-t26_1-p1	KCr_KHib
map00010 Glycolysis / Gluconeogenesis	2	34	219	1687	0.45	0.947937	TGME49_233500-t26_1-p1 TGME49_281620-t26_1-p1	KHib
map00230 Purine metabolism	5	60	243	1687	0.58	0.948538	TGME49_256760-t26_1-p1 TGME49_224900-t26_1-p1 TGME49_233110-t26_1-p1 TGME49_230450-t26_1-p1 TGME49_285980-t26_1-p1	KCr_KLa_KHib
map01524 Platinum drug resistance	1	19	243	1687	0.37	0.948817	TGME49_219750-t26_1-p1	KCr_KLa_KHib
map00640 Propanoate metabolism	1	22	219	1687	0.35	0.954029	TGME49_221320-t26_1-p1	KHib
map04371 Apelin signaling pathway	3	42	243	1687	0.5	0.954688	TGME49_226030-t26_1-p1 TGME49_217600-t26_1-p1 TGME49_210690-t26_1-p1	KCr_KLa_KHib
map00270 Cysteine and methionine metabolism	1	19	253	1687	0.35	0.955186	TGME49_248600-t26_1-p1	KCr_KHib
map04071 Sphingolipid signaling pathway	1	19	253	1687	0.35	0.955186	TGME49_209985-t26_1-p1	KCr_KHib
map04380 Osteoclast differentiation	1	20	243	1687	0.35	0.956274	TGME49_217600-t26_1-p1	KCr_KLa_KHib
map04361 Axon regeneration	1	20	243	1687	0.35	0.956274	TGME49_226030-t26_1-p1	KCr_KLa_KHib
map05169 Epstein-Barr virus infection	2	36	219	1687	0.43	0.958842	TGME49_262730-t26_1-p1 TGME49_218220-t26_1-p1	KHib
map04217 Necroptosis	1	23	219	1687	0.33	0.960075	TGME49_243410-t26_1-p1	KHib
map03460 Fanconi anemia pathway	1	23	219	1687	0.33	0.960075	TGME49_220260-t26_1-p1	KHib
map05016 Huntington disease	1	68	77	1687	0.32	0.960961	TGME49_225260-t26_1-p1	KLa_KHib
map03410 Base excision repair	1	21	253	1687	0.32	0.967753	TGME49_247460-t26_1-p1	KCr_KHib
map04213 Longevity regulating pathway - multiple species	1	25	219	1687	0.31	0.969895	TGME49_316430-t26_1-p1	KHib
map04152 AMPK signaling pathway	2	34	253	1687	0.39	0.973171	TGME49_209985-t26_1-p1 TGME49_235700-t26_1-p1	KCr_KHib
map04722 Neurotrophin signaling pathway	2	37	243	1687	0.38	0.978132	TGME49_217600-t26_1-p1 TGME49_263090-t26_1-p1	KCr_KLa_KHib
map04218 Cellular senescence	2	38	243	1687	0.37	0.980905	TGME49_310700-t26_1-p1 TGME49_249900-t26_1-p1	KCr_KLa_KHib
map05167 Kaposi sarcoma-associated herpesvirus infection	1	26	243	1687	0.27	0.983036	TGME49_219750-t26_1-p1	KCr_KLa_KHib
map04924 Renin secretion	1	26	243	1687	0.27	0.983036	TGME49_226030-t26_1-p1	KCr_KLa_KHib
map05016 Huntington disease	4	68	219	1687	0.45	0.983756	TGME49_258210-t26_1-p1 TGME49_246740-t26_1-p1 TGME49_202690-t26_1-p1 TGME49_240590-t26_1-p1	KHib
map00564 Glycerophospholipid metabolism	1	27	243	1687	0.26	0.985518	TGME49_228290-t26_1-p1	KCr_KLa_KHib
map00970 Aminoacyl-tRNA biosynthesis	2	39	253	1687	0.34	0.986803	TGME49_234505-t26_1-p1 TGME49_251880-t26_1-p1	KCr_KHib
map05010 Alzheimer disease	2	47	219	1687	0.33	0.989156	TGME49_226040-t26_1-p1 TGME49_262010-t26_1-p1	KHib
map05012 Parkinson disease	1	34	219	1687	0.23	0.991588	TGME49_262920-t26_1-p1	KHib
map04070 Phosphatidylinositol signaling system	1	34	243	1687	0.2	0.995228	TGME49_205550-t26_1-p1	KCr_KLa_KHib
map04120 Ubiquitin mediated proteolysis	2	54	243	1687	0.26	0.99797	TGME49_320210-t26_1-p1 TGME49_290290-t26_1-p1	KCr_KLa_KHib
map03010 Ribosome	3	99	219	1687	0.23	0.999906	TGME49_250730-t26_1-p1 TGME49_242680-t26_1-p1 TGME49_260260-t26_1-p1	KHib
